# Supplementary material for: SEPepQuant enhances the detection of possible isoform regulations in shotgun proteomics
Source: Nat Commun. 2023 Sep 19;14:5809. doi: 10.1038/s41467-023-41558-2 (PMC10509223; doi:10.1038/s41467-023-41558-2)
Supplement: Supplementary file 4 — Supplemental Dataset 1 [file 41467_2023_41558_MOESM4_ESM.xlsx]

## Sheet: iPSC
idx	total_peptide	total_missed	percentage
Block1	44253	1901	0.0429575
Block2	42744	1769	0.0413859
Block3	42935	2158	0.050262
Block4	45558	2286	0.0501778
Block5	48162	2182	0.0453054
Block6	45749	2088	0.0456403

## Sheet: HCC-TMT
idx	total_peptide	total_missed	percentage
liver01_Proteome	102122	3710	0.0363291
liver02_Proteome	102171	3682	0.0360376
liver03_Proteome	102414	3771	0.0368211
liver04_Proteome	97502	3526	0.0361634
liver05_Proteome	104277	3828	0.0367099
liver06_Proteome	103564	3835	0.0370302
liver07_Proteome	84974	3367	0.0396239
liver08_Proteome	101961	3705	0.0363374
liver09_Proteome	90127	3505	0.0388896
liver10_Proteome	106808	3742	0.0350348
liver11_Proteome	109485	3865	0.0353016
liver12_Proteome	108320	3852	0.0355613
liver13_Proteome	115461	4017	0.034791
liver14_Proteome	108218	3958	0.0365743
liver15_Proteome	95235	3897	0.0409198
liver16_Proteome	117549	4544	0.0386562
liver17_Proteome	111989	4396	0.0392539
liver18_Proteome	117962	4592	0.0389278
liver19_Proteome	105517	3738	0.0354256
liver20_Proteome	101475	3493	0.0344223
liver21_Proteome	108393	3829	0.0353252
liver22_Proteome	109837	4204	0.0382749
liver23_Proteome	111791	4138	0.0370155
liver24_Proteome	108832	3877	0.0356237
liver25_Proteome	109095	3830	0.035107
liver26_Proteome	111701	4035	0.0361232
liver27_Proteome	112150	3952	0.0352385
liver28_Proteome	114158	4194	0.0367386
liver29_Proteome	115849	4254	0.0367202
liver30_Proteome	120749	4470	0.0370189
liver31_Proteome	110576	4350	0.0393395
liver32_Proteome	109360	4110	0.0375823
liver33_Proteome	107620	4182	0.0388589

## Sheet: TCC-label free
idx	total_peptide	total_missed	percentage
L001_N	20246	528	0.0260792
L001_T	28451	775	0.0272398
L003_N	17491	545	0.0311589
L003_T	26359	573	0.0217383
L004_N	18445	319	0.0172947
L004_T	23587	513	0.0217493
L005_N	18408	420	0.0228162
L005_T	20406	445	0.0218073
L006_N	37713	1682	0.0446
L006_T	47703	2019	0.0423244
L007_N	21169	491	0.0231943
L007_T	22024	501	0.0227479
L008_N	35281	1295	0.0367053
L008_T	39931	1445	0.0361874
L009_N	33601	1515	0.0450879
L009_T	36728	1523	0.041467
L010_N	36282	1240	0.0341767
L010_T	44836	1347	0.0300428
L011_N	32491	1213	0.0373334
L011_T	41199	1209	0.0293454
L012_N	33979	1244	0.0366108
L012_T	41524	1683	0.0405308
L013_N	30090	1194	0.039681
L013_T	43500	1622	0.0372874
L014_N	35486	1495	0.0421293
L014_T	40915	1779	0.0434804
L015_N	33257	1593	0.0478997
L015_T	48737	2314	0.0474793
L016_N	36083	1559	0.0432059
L016_T	36367	1530	0.0420711
L017_N	39844	1746	0.0438209
L017_T	48873	1946	0.0398175
L018_N	29059	1261	0.0433945
L018_T	43220	1715	0.0396807
L019_N	35056	1850	0.0527727
L019_T	35581	1857	0.0521908
L020_N	28790	949	0.0329628
L020_T	33270	924	0.0277728
L021_N	27453	1051	0.0382836
L021_T	40210	1473	0.0366327
L022_N	30358	1289	0.04246
L022_T	34768	1301	0.0374195
L023_N	32941	1298	0.0394038
L023_T	31314	1042	0.0332759
L024_N	34597	1049	0.0303205
L024_T	41376	1353	0.0327001
L025_N	38422	1362	0.0354484
L025_T	35696	1469	0.0411531
L026_N	33482	1353	0.0404098
L026_T	41704	1681	0.0403079
L027_N	20862	605	0.0290001
L027_T	27455	777	0.0283009
L028_N	35761	1806	0.0505019
L028_T	43663	2061	0.0472024
L029_N	32703	1852	0.0566309
L029_T	48552	2661	0.0548072
L030_N	36143	1676	0.0463714
L030_T	39285	1586	0.0403716
L031_N	27955	1109	0.0396709
L031_T	48165	1697	0.0352331
L032_N	33866	1727	0.0509951
L032_T	40609	1780	0.0438326
L033_N	33959	1589	0.0467917
L033_T	47511	2023	0.0425796
L034_N	35494	1613	0.0454443
L034_T	42326	1736	0.041015
L035_N	29757	996	0.0334711
L035_T	43066	1379	0.0320206
L036_N	34085	1350	0.0396069
L036_T	41188	1625	0.0394532
L037_N	37441	1523	0.0406773
L037_T	30604	1083	0.0353875
L038_N	37815	1757	0.046463
L038_T	41970	2008	0.0478437
L039_N	39434	1795	0.0455191
L039_T	43373	1791	0.041293
L040_N	36190	1763	0.0487151
L040_T	41056	1708	0.0416017
L041_N	36612	1554	0.0424451
L041_T	49223	1921	0.0390265
L042_N	38489	1716	0.0445842
L042_T	51842	2149	0.0414529
L043_N	33868	1088	0.0321247
L043_T	44532	1328	0.0298213
L044_N	39248	1730	0.0440787
L044_T	47765	2024	0.0423741
L045_N	38112	1665	0.043687
L045_T	54502	2502	0.0459066
L046_N	36199	1598	0.0441449
L046_T	53540	2388	0.0446022
L047_N	40955	2035	0.0496887
L047_T	51121	2267	0.0443458
L048_N	40294	1974	0.0489899
L048_T	50016	2232	0.0446257
L049_N	36875	1168	0.0316746
L049_T	45594	1156	0.0253542
L050_N	39249	1702	0.0433642
L050_T	48451	1653	0.0341169
L051_N	39447	2144	0.0543514
L051_T	46458	2412	0.0519179
L052_N	38285	1717	0.0448479
L052_T	52214	2000	0.0383039
L053_N	39324	1781	0.0452904
L053_T	44584	1741	0.0390499
L054_N	36694	1896	0.0516706
L054_T	38258	1836	0.04799
L055_N	40847	1940	0.0474943
L055_T	46777	1942	0.0415161
L056_N	40807	1927	0.0472223
L056_T	55306	2227	0.0402669
L057_N	32672	1128	0.034525
L057_T	38000	1598	0.0420526
L058_N	38810	1578	0.0406596
L058_T	41136	1524	0.0370478
L059_N	34232	1160	0.0338864
L059_T	42486	1044	0.0245728
L060_N	34195	1381	0.040386
L060_T	45482	1591	0.0349809
L061_N	33458	1539	0.045998
L061_T	43457	1982	0.0456083
L062_N	33150	1573	0.047451
L062_T	40825	1821	0.044605
L063_N	39999	1895	0.0473762
L063_T	41419	1993	0.048118
L064_N	37830	1679	0.0443828
L064_T	42230	1859	0.0440208
L065_N	38254	1641	0.0428975
L065_T	47975	1925	0.0401251
L066_N	38897	1836	0.0472016
L066_T	35071	1601	0.0456503
L067_N	35528	1451	0.040841
L067_T	44923	1535	0.0341696
L068_N	26942	864	0.0320689
L068_T	39892	1083	0.0271483
L069_N	28608	786	0.0274748
L069_T	38159	1081	0.0283288
L070_N	25707	748	0.0290971
L070_T	34433	1050	0.030494
L071_N	19906	534	0.0268261
L071_T	23024	492	0.021369
L072_N	28235	811	0.0287232
L072_T	36325	991	0.0272815
L073_N	28215	862	0.0305511
L073_T	33872	1011	0.0298477
L074_N	21252	413	0.0194335
L074_T	35441	745	0.0210209
L075_N	26268	1043	0.0397061
L075_T	39414	1581	0.0401127
L076_N	36571	1415	0.0386919
L076_T	36780	1620	0.0440457
L077_N	35561	1379	0.0387784
L077_T	33969	1145	0.0337072
L078_N	30627	919	0.0300062
L078_T	37424	1059	0.0282973
L079_N	29291	749	0.025571
L079_T	36946	1021	0.0276349
L080_N	32332	1147	0.0354757
L080_T	38235	1195	0.0312541
L081_N	17746	351	0.0197791
L081_T	22888	511	0.0223261
L082_N	31243	1187	0.0379925
L082_T	41971	1507	0.0359057
L083_N	26189	845	0.0322655
L083_T	34593	943	0.0272599
L084_N	34842	1079	0.0309684
L084_T	43080	1173	0.0272284
L085_N	38731	1857	0.0479461
L085_T	42797	2228	0.0520597
L086_N	32565	1080	0.0331644
L086_T	43378	1700	0.0391904
L087_N	41264	1717	0.0416101
L087_T	37257	1156	0.0310277
L088_N	39043	1733	0.044387
L088_T	46818	5458	0.116579
L089_N	35250	1498	0.0424965
L089_T	47552	1794	0.0377271
L090_N	38944	1477	0.0379263
L090_T	50081	2047	0.0408738
L091_N	35887	1597	0.0445008
L091_T	43546	2075	0.0476508
L092_N	36568	1568	0.042879
L092_T	42907	2027	0.0472417
L093_N	34988	1305	0.0372985
L093_T	48794	1899	0.0389187
L094_N	42162	2013	0.0477444
L094_T	51389	2531	0.0492518
L095_N	41008	1383	0.0337251
L095_T	40547	1192	0.029398
L096_N	35375	1584	0.0447774
L096_T	43440	1956	0.0450276
L097_N	23331	594	0.0254597
L097_T	33006	848	0.0256923
L098_N	30423	909	0.0298787
L098_T	41241	1203	0.02917
L099_N	27382	705	0.0257468
L099_T	30113	943	0.0313154
L100_N	21712	420	0.0193441
L100_T	21692	456	0.0210216
L101_N	30583	905	0.0295916
L101_T	34843	1002	0.0287576
L102_N	29915	907	0.0303192
L102_T	42071	967	0.022985
L103_N	30667	934	0.0304562
L103_T	33926	990	0.0291812
L104_N	42106	1919	0.0455755
L104_T	56420	2428	0.0430344
L105_N	32709	1259	0.0384909
L105_T	48362	2353	0.0486539
L106_N	33317	1088	0.032656
L106_T	44269	1565	0.0353521
L107_N	35680	1185	0.0332119
L107_T	33804	1211	0.0358242
L108_N	30038	969	0.0322591
L108_T	30714	1107	0.0360422
L109_N	31196	1435	0.0459995
L109_T	36510	1278	0.0350041
L110_N	37685	2009	0.0533103
L110_T	40782	2341	0.0574028
L111_N	28787	1198	0.041616
L111_T	48961	2132	0.0435449
L112_N	36656	1653	0.0450949
L112_T	44908	2030	0.0452035
