# Supplementary material for: SEPepQuant enhances the detection of possible isoform regulations in shotgun proteomics
Source: Nat Commun. 2023 Sep 19;14:5809. doi: 10.1038/s41467-023-41558-2 (PMC10509223; doi:10.1038/s41467-023-41558-2)
Supplement: Supplementary file 5 — Supplemental Dataset 2 [file 41467_2023_41558_MOESM5_ESM.xlsx]

## Sheet: iPSC-TMT-SEPEP-quantification-M
idx	10_1	12_1	0_1	4_1	6_1	2_1	8_1	14_1	7_2	5_2	9_2	3_2	0_2	13_2	11_2	1_2	8_3	12_3	4_3	14_3	2_3	6_3	10_3	0_3	0_4	11_4	13_4	1_4	7_4	5_4	3_4	9_4	6_5	2_5	0_5	8_5	12_5	4_5	14_5	10_5	5_6	1_6	7_6	13_6	9_6	3_6	11_6	0_6
A2M_SEPEP.2_C3	0.04	0.87	-0.49	-0.72	-0.92	-0.88	-0.61	0.92	NA	NA	NA	NA	NA	NA	NA	NA	0.7	2.49	NA	2.46	-0.47	-0.1	-0.55	-0.99	-1.74	1.14	0.59	-1.43	-0.82	-1.58	-1.43	0.3	NA	NA	NA	NA	NA	NA	NA	NA	NA	NA	NA	NA	NA	NA	NA	NA
AAAS_SEPEP.1_C4	-0.11	-0.34	0.52	0.21	0.21	0.35	0.22	-0.2	-0.17	0.28	-0.21	0.44	0.5	0.06	-0.46	0.44	-0.29	-1.08	-0.28	-1.08	0.48	-0.14	-0.1	0.05	0.24	-0.43	-0.52	0.1	-0.53	-0.3	-0.21	-0.52	-0.34	0.75	-0.35	-0.44	-0.48	-0.08	-0.14	-0.26	0	0.53	-0.25	-0.28	-0.24	0.44	-1.4	-0.09
AAAS_SEPEP.2_C3	-0.53	-0.29	0.86	0.73	0.72	0.93	0.53	0.34	0.63	2.97	0.1	2.2	2.64	NA	0.53	2.9	NA	NA	NA	NA	NA	NA	NA	NA	NA	NA	NA	NA	NA	NA	NA	NA	NA	NA	NA	NA	NA	NA	NA	NA	NA	NA	NA	NA	NA	NA	NA	NA
AAAS_SEPEP.3_C3	0.17	0.29	0.31	0.07	0.16	0.16	0.12	0.37	0.15	0.18	0.09	0.13	0.1	-0.12	0.28	0.2	-0.06	0.06	-0.03	-0.13	0.01	-0.2	-0.13	-0.09	-0.28	-0.13	0.2	-0.13	-0.37	-0.22	0	-0.14	-0.1	0.44	0.01	-0.09	-0.6	-0.08	-0.25	-0.04	0.21	0.5	0.02	-0.08	-0.01	0.19	-0.09	-0.02
AACS_SEPEP.1_C4	-0.4	-0.42	-0.27	0.07	0.38	0.25	-0.35	-0.36	-0.11	-0.27	-0.08	-0.13	0.02	-0.21	-0.45	-0.05	-0.55	-0.24	0.67	-0.67	-0.22	0.12	-0.05	0.32	NA	NA	NA	NA	NA	NA	NA	NA	0.2	-0.32	0.37	-0.03	-0.51	0.3	-0.6	0.17	0.2	0.11	0.17	0.11	0.13	0.27	0.11	0.31
AACS_SEPEP.2_C3	-0.44	-0.53	-0.17	-0.14	-0.18	-0.3	-0.36	-0.66	-0.21	-0.18	-0.47	0.07	-0.28	0.33	-0.28	-0.25	-0.34	-0.37	-0.29	-0.01	-0.23	-0.32	-0.12	0.2	0.81	-0.13	-0.65	-0.25	-0.58	-0.81	-0.14	-0.03	-0.02	-0.14	0.32	-0.11	-0.58	0.29	-0.5	0.07	-0.31	-0.1	-0.27	-0.57	-0.18	-0.19	-0.1	0.47
AACS_SEPEP.3_C3	0.04	0.3	-0.41	0.06	0.07	-0.24	0.13	0.35	-0.06	-0.06	0	-0.04	-0.31	0.39	-0.22	-0.17	-0.23	-1.04	-0.19	-1.08	-1.16	-0.53	-0.35	-0.1	0.27	-0.26	-0.82	-0.41	-0.33	-0.13	-0.44	-0.47	0.76	-0.06	1.25	-0.48	NA	0.79	-0.6	0.76	-0.49	-0.63	-0.13	-0.55	-0.4	-0.29	-0.32	-0.55
AAGAB_SEPEP.1_C4	-0.69	-0.54	0.07	0.31	0.28	-0.48	0.74	-0.68	0.07	0.5	-0.43	0.53	0.76	-0.13	0.05	0.26	-0.4	-0.97	-0.85	-2.3	-1.07	-0.44	-0.53	-0.91	-0.8	-0.73	0.11	-0.74	-0.39	-0.55	-0.45	-0.47	NA	NA	NA	NA	NA	NA	NA	NA	-1.17	-0.7	-0.62	0.48	0.16	-0.18	-0.06	-0.82
AAK1_SEPEP.1_C4	0.44	0.36	-0.27	-0.3	-0.39	-0.22	-0.32	0.48	0.27	0.16	0.64	-0.28	0.08	0.13	0.78	-0.16	0.54	0.44	-0.95	0.7	-0.8	-0.06	0.63	0.11	-0.29	0.47	0.6	-0.2	0	-0.61	-0.1	0.33	-0.52	-0.69	-0.44	0.5	0.39	-0.39	0.69	0.23	-0.35	-0.49	-0.09	0.67	0.17	-0.39	1.02	-0.03
AAK1_SEPEP.3_C3	0.56	0.31	-0.73	-0.49	-0.59	-0.26	-1.02	1.55	-0.98	-0.75	-0.5	-0.77	-0.25	0.8	0.68	-0.36	-0.01	0.3	-1.54	0.47	NA	-0.73	0.01	-0.93	NA	NA	0.08	NA	NA	NA	NA	-0.4	NA	-0.7	0.08	1.18	1.31	-0.68	1.34	0.33	-1.56	-1.09	-0.32	0.89	0.13	-0.89	0.54	-1.21
AAMP_SEPEP.1_C4	0.14	0.02	0.12	0.24	0.46	-0.13	-0.23	0.2	0.02	0.01	-0.14	-0.07	0.14	0.02	-0.05	0.1	-0.06	0.11	0.05	0.06	-0.25	0.19	-0.32	-0.05	-0.52	0.11	-0.46	-0.28	0.16	0.03	0.04	0.19	-0.11	-0.21	-0.12	-0.04	0	-0.11	0.13	0.2	0.15	-0.03	0.02	-0.15	-0.15	0.07	-0.07	-0.1
AAR2_SEPEP.1_C4	-0.19	-0.36	-0.21	-0.22	-0.12	-0.25	-0.57	-0.35	0.02	0.11	-0.34	-0.05	0.08	0.1	0.23	-0.06	0.01	0.04	0.3	-0.34	-0.1	0.14	-0.05	0.14	0.08	-0.21	-0.13	0.01	0.16	0	0.14	-0.09	-0.13	-0.01	0.2	-0.26	-0.42	-0.01	-0.16	-0.14	0.19	-0.09	-0.07	-0.37	-0.3	0.32	-0.03	0.15
AARS1_SEPEP.1_C1	0.11	-0.02	-0.46	-0.36	-0.57	-0.2	-0.79	-0.44	-0.2	-0.34	-0.2	-0.05	-0.35	0.27	-0.05	-0.19	-0.37	0.2	-0.22	0	0.08	-0.29	0.04	-0.02	-0.22	-0.17	0.16	-0.24	-0.47	-0.43	-0.25	-0.39	0.13	0.08	0.78	0	0.31	0.44	-0.07	-0.15	-0.24	-0.18	-0.44	-0.13	-0.44	-0.34	-0.07	0.45
AARS2_SEPEP.1_C4	0.38	0.68	0.06	-0.04	-0.08	-0.21	0.04	0.39	-0.28	-0.13	-0.21	-0.11	-0.1	0.02	-0.17	0.03	-0.05	0.04	0.01	0.03	0.02	0.01	0.06	0.02	0.35	0.17	-0.04	0.03	-0.01	0.07	-0.02	-0.02	-0.29	-0.3	0	-0.08	0.36	-0.2	0.21	-0.36	0.22	-0.07	0.07	0.25	-0.05	-0.19	0.32	0.05
AARS2_SEPEP.2_C3	-0.29	-1.4	0.54	0.08	0.12	-0.44	-0.08	0.26	-0.74	0.25	-0.62	-0.46	-0.04	-1.6	0.14	-0.25	NA	NA	NA	NA	NA	NA	NA	NA	NA	NA	NA	NA	NA	NA	NA	NA	0.22	-0.04	0.33	0.21	0.48	0.27	-0.13	0.1	-0.32	-0.39	-0.15	-0.07	-0.16	-0.64	-0.04	-0.3
AARS2_SEPEP.3_C3	0.31	1.26	0.1	0.45	0.49	0.12	0.74	0.12	-0.09	0.02	-0.05	-0.08	-0.32	0.71	0.2	-0.37	NA	NA	NA	NA	NA	NA	NA	NA	NA	NA	NA	NA	NA	NA	NA	NA	NA	NA	NA	NA	NA	NA	NA	NA	NA	NA	NA	NA	NA	NA	NA	NA
AASDHPPT_SEPEP.1_C4	0.1	0.28	0.15	-0.77	0.27	-0.08	0.53	0.5	NA	NA	NA	NA	NA	NA	NA	NA	NA	NA	NA	NA	NA	NA	NA	NA	NA	NA	NA	NA	NA	NA	NA	NA	NA	NA	NA	NA	NA	NA	NA	NA	-0.44	0.13	-0.2	0.07	-0.14	0.05	0.18	0.14
AASDHPPT_SEPEP.2_C2	0.07	0.05	-0.4	-0.19	-0.16	-0.31	-0.05	0.13	0.36	-0.47	0.04	-0.27	-0.27	0.16	0	-0.27	0.28	0.09	-0.14	-0.05	-0.22	-0.05	0.22	-0.03	-0.05	0.14	-0.16	-0.21	-0.1	-0.26	-0.23	0.02	0.15	-0.29	0.16	-0.09	0.05	-0.01	0.17	0.31	-0.12	-0.45	-0.03	0.06	-0.16	-0.2	-0.07	0.08
AASS_SEPEP.1_C4	-0.37	-0.1	-0.05	-0.65	-0.76	-0.31	-0.69	-0.58	-0.69	-0.68	-0.51	-0.46	-0.01	0.06	-0.25	-0.07	-0.44	-0.11	-0.64	-0.01	-0.15	-0.56	-0.49	0.09	0.16	-0.35	-0.12	-0.32	-0.55	-0.74	-0.67	-0.49	-0.53	0.01	0.8	-0.32	0.02	-0.13	-0.3	-0.5	-0.56	0.11	-0.53	-0.03	-0.34	-0.31	0.27	0.85
AASS_SEPEP.2_C2	-0.5	-0.24	0.26	-0.75	-1.05	-0.32	-1.14	-1.03	-0.75	-0.6	-0.65	-0.41	0.26	0.01	-0.27	0.1	-0.7	-0.54	-1.18	-0.33	-0.55	-0.98	-1.13	-0.14	-0.26	-0.74	-0.56	-0.63	-1.13	-1.37	-1.09	-1.16	-1.06	0.04	1.15	-0.54	-0.44	-0.11	-0.55	-0.86	-0.61	0.28	-0.49	0.1	-0.38	-0.11	0.08	1.05
AATF_SEPEP.1_C4	-0.23	-0.44	0.41	0.18	-0.15	0.51	0.13	-0.4	-0.26	0.22	0.08	0.42	0.59	-0.47	-0.46	0.73	-0.45	-0.4	0.09	-0.72	0.29	-0.09	0.05	0.42	0.45	-0.17	-0.27	0.58	-0.24	-0.08	0.14	-0.39	-0.3	0.6	0.25	-0.28	-0.38	0.24	-0.49	-0.07	-0.01	0.01	-0.41	-0.42	-0.22	-0.01	-0.28	0.59
ABAT_SEPEP.1_C4	-0.42	0.17	-0.23	-0.43	-0.48	-0.65	-0.15	0.01	-0.49	-0.29	-0.47	-0.27	0.35	0.6	0.42	-0.07	-0.51	0.24	-0.82	0.58	-0.63	-0.59	-0.37	-0.29	-0.27	-0.28	0.73	-0.65	-0.81	-1.31	-0.65	-0.45	-0.43	-0.54	-0.77	-0.53	1.04	-0.44	1.15	-0.4	-0.41	-0.75	-0.3	1.32	-0.09	-0.93	0.91	-0.73
ABCB10_SEPEP.1_C4	0.16	0.5	-0.01	-0.14	0.25	-0.07	0.62	0.17	NA	NA	NA	NA	NA	NA	NA	NA	NA	NA	NA	NA	NA	NA	NA	NA	NA	NA	NA	NA	NA	NA	NA	NA	-0.19	0.2	-0.5	-0.12	0.61	-0.61	1.2	-0.63	0.2	0.04	-0.18	0.35	-0.14	0.04	0.53	-0.89
ABCB6_SEPEP.1_C4	-0.19	-0.1	-0.36	-0.54	-0.55	-0.46	-0.6	0.07	-0.07	-0.05	-0.33	-0.09	-0.02	0.52	0.07	0.11	-0.39	0.79	0.43	0.33	-0.11	-0.24	0.33	-0.11	0.64	0.18	0.59	0.39	-0.02	0.2	0.54	0.33	-0.22	0.17	0.36	-0.18	0.28	-0.29	0.08	-0.1	-0.3	-0.36	-0.14	-0.23	-0.36	-0.16	0.53	-0.16
ABCB7_SEPEP.1_C4	0.06	0.21	0.07	-0.12	-0.14	0.13	-0.07	0.14	-0.16	0	-0.19	0.18	0.02	0.18	0.17	0.15	-0.04	0.13	-0.14	0.07	0.13	0.05	-0.14	0.05	0.2	0.08	0.3	0.18	0.02	-0.23	-0.11	0.02	-0.18	0.26	0.14	0.04	0.04	0.02	0.25	-0.31	0.17	0.06	-0.05	0.18	0.05	0.08	0.31	0
ABCB8_SEPEP.1_C4	-0.16	0.08	0.28	0.68	0.47	0.45	0.38	0.48	-0.05	0.42	-0.64	0.13	0.08	-0.05	0.27	0.07	-0.11	-0.17	-0.24	0.01	-0.1	-0.63	-0.63	-0.29	-0.86	-0.18	-0.55	-0.19	-0.65	-0.71	-0.45	-0.28	NA	NA	NA	NA	NA	NA	NA	NA	NA	NA	NA	NA	NA	NA	NA	NA
ABCC1_SEPEP.1_C4	-0.33	0.01	0.48	0.48	0.5	0.44	0.89	-0.09	-0.13	0.18	-0.78	0.41	0.25	-0.46	-0.05	0.03	NA	NA	NA	NA	NA	NA	NA	NA	0.05	-0.1	0.13	-0.01	0	-0.09	-0.01	0.14	0.22	0.15	0.23	-0.38	0.33	0.42	-0.15	0.09	0.13	0.52	0.03	0.08	-0.01	0.22	-0.3	0.06
ABCC1_SEPEP.2_C3	0.3	0.17	0.04	-0.04	0.04	-0.18	0.24	-0.01	0.14	0.55	0.23	0.06	0.36	0.33	0.15	0.1	-0.39	-0.09	0.03	-0.2	0.37	0	0.32	0.26	0.01	-0.32	0.16	0.06	0.22	0.39	0.06	-0.08	0.92	-0.59	-0.36	0.39	0.06	-0.38	-0.43	-0.04	0.11	0.04	0.12	0.33	-0.06	-0.06	0.22	0.28
ABCC1_SEPEP.3_C3	0.08	0.33	0.27	-0.02	-0.11	-0.14	-0.18	-0.65	0.26	0.27	0.05	-0.25	-0.04	-0.19	-0.07	-0.14	-0.01	0.22	0.23	0.33	0.47	0.19	0.31	0.51	NA	NA	NA	NA	NA	NA	NA	NA	NA	NA	NA	NA	NA	NA	NA	NA	NA	NA	NA	NA	NA	NA	NA	NA
ABCC4_SEPEP.1_C4	0.33	0.4	-0.66	-0.31	-0.08	0.17	-0.68	-0.31	-0.53	-0.47	-0.65	-1.48	-0.69	0.03	-0.08	-1.68	NA	NA	NA	NA	NA	NA	NA	NA	NA	NA	NA	NA	NA	NA	NA	NA	NA	-0.5	-0.66	-0.32	NA	-0.29	-0.32	0.48	1.52	0.51	0.85	0.38	1.34	0.43	NA	0.73
ABCC4_SEPEP.2_C3	-0.51	0.19	-0.27	1.09	1.99	-0.48	1.54	-0.4	NA	NA	NA	NA	NA	NA	NA	NA	NA	NA	NA	NA	NA	NA	NA	NA	NA	NA	NA	NA	NA	NA	NA	NA	NA	NA	NA	NA	NA	NA	NA	NA	NA	NA	NA	NA	NA	NA	NA	NA
ABCC4_SEPEP.3_C3	-0.08	0.29	-0.08	0.31	0.69	-0.34	0.87	0.17	NA	NA	NA	NA	NA	NA	NA	NA	0.01	0.34	0.4	-0.34	0.29	-1.4	0.41	0.27	0.21	-0.2	0.77	0.3	0.12	0.66	0.47	0.08	NA	NA	NA	NA	NA	NA	NA	NA	NA	NA	NA	NA	NA	NA	NA	NA
ABCD3_SEPEP.2_C3	0.1	0.4	-0.2	-0.15	0.02	0.06	-0.3	-0.07	-0.61	-0.25	-0.05	0.16	-0.22	0.39	-0.38	-0.12	0.03	0.06	0.16	0.28	0.02	-0.07	-0.01	-0.36	-0.02	0.29	-0.1	0.2	-0.17	-0.43	-0.19	-0.09	0	-0.32	0.28	0.58	0.51	0.38	0.44	0.56	-0.06	0.02	-0.51	0.07	0.27	-0.06	0.27	0.04
ABCD3_SEPEP.3_C3	-0.25	-0.32	-0.06	-0.01	-0.2	-0.2	0.22	0.21	-0.38	-0.26	-0.52	-0.03	0.18	-0.18	-0.03	0.08	-0.36	-0.88	-0.43	-0.69	-0.46	-0.65	-0.33	-0.15	-0.41	-0.51	-0.6	-0.12	-0.32	-0.56	-0.16	-0.21	-0.63	0.12	-0.17	-0.23	-0.14	-0.06	0.42	0.26	0.03	-0.02	-0.4	-0.36	-0.15	0.22	-0.31	-0.15
ABCD4_SEPEP.2_C3	0.22	0.5	-0.43	-0.19	-1.53	0.21	-1.95	0.27	NA	NA	NA	NA	NA	NA	NA	NA	NA	NA	NA	NA	NA	NA	NA	NA	NA	NA	NA	NA	NA	NA	NA	NA	NA	NA	NA	NA	NA	NA	NA	NA	NA	NA	NA	NA	NA	NA	NA	NA
ABCE1_SEPEP.1_C4	-0.38	-0.59	-0.02	-0.13	-0.24	0.07	-0.36	-0.19	-0.24	-0.24	-0.36	0.01	0.01	-0.42	-0.47	0	-0.38	-0.7	-0.2	-0.75	-0.07	-0.28	-0.14	0.14	0.14	-0.35	-0.56	0.04	-0.54	-0.34	-0.07	-0.43	-0.29	-0.1	0.51	-0.36	-0.5	0.13	-0.48	0.03	-0.14	-0.08	-0.39	-0.56	-0.46	0.01	-0.41	0.38
ABCF1_SEPEP.1_C4	-0.05	-0.35	-0.09	-0.06	-0.13	0.06	-0.14	-0.13	-0.05	-0.09	0.04	0.01	0.02	0.13	-0.03	0.04	-0.14	-0.67	-0.16	-0.59	0	-0.09	0.13	-0.05	-0.01	0.16	-0.21	0.16	0.16	0.14	0.09	0.04	-0.03	0.04	0.22	0	-0.34	0.07	-0.09	0.13	0.15	0.14	-0.2	-0.52	-0.03	0.16	-0.34	0.09
ABCF1_SEPEP.2_C2	-0.1	-0.31	-0.14	-0.26	-0.33	-0.28	-0.2	-0.35	0.15	0.12	0.04	-0.36	-0.2	0.27	-0.3	-0.08	-0.13	-0.67	-0.11	-0.49	-0.96	0.17	0.17	0.02	0.1	0.28	0.01	0.22	-0.04	0.1	0.21	0.08	NA	NA	NA	NA	NA	NA	NA	NA	NA	NA	NA	NA	NA	NA	NA	NA
ABCF2_SEPEP.1_C4	-0.2	-0.32	0	-0.25	-0.26	-0.11	0.15	0	0.05	-0.1	-0.14	-0.1	0.17	-0.16	-0.19	0.05	-0.42	-0.74	-0.29	-0.52	-0.76	-0.27	-0.37	-0.18	0.35	0.13	-0.09	0.19	-0.2	0.04	0.11	-0.02	0.07	-0.04	0.12	-0.33	-0.61	-0.12	-0.21	-0.16	-0.06	0.04	-0.46	-0.79	-0.31	0.05	-0.83	0.21
ABCF3_SEPEP.1_C4	0.05	-0.07	-0.2	-0.15	-0.11	-0.12	-0.17	0.04	-1.11	-2.35	-1.28	-0.33	-0.34	-0.75	-1.36	-0.48	-0.14	-0.19	-0.19	-0.3	-0.43	-0.22	-0.22	-0.23	0.19	-0.14	-0.22	-0.13	-0.24	-0.15	-0.26	-0.29	-0.15	-0.28	0.43	-0.17	-0.25	-0.05	-0.13	-0.07	-0.16	-0.06	-0.17	0	-0.01	-0.06	0.18	0.3
ABHD10_SEPEP.1_C4	0.02	0.15	0.18	0.21	0.12	-0.01	0.17	-0.01	0.16	0.45	0.02	0.2	0.32	0.83	0.45	0.16	0.03	1	-0.15	0.91	-0.02	0.27	0.18	-0.28	-0.13	-0.54	0.43	-0.45	0.1	-0.04	-0.41	-0.48	0.06	0.24	-0.25	-0.06	1.07	-0.2	0.61	-0.05	0.23	0.38	0.28	0.97	-0.33	0.04	0.5	-0.6
ABHD10_SEPEP.2_C2	0.1	0.41	-0.05	0.1	-0.02	-0.16	0.16	0.12	-0.21	-0.34	0.16	-0.23	-0.15	0.22	0.14	-0.28	-0.04	0.61	-0.01	0.54	0.24	-0.07	0.06	-0.09	-0.01	0.44	1.31	-0.03	0.41	0.36	0.19	0.19	0.3	-0.48	-0.15	0.31	1.56	-0.05	0.36	0.22	-0.77	-0.53	0.25	1.11	0.23	-0.66	0.86	-0.11
ABHD11_SEPEP.2_C3	0.3	0.21	-0.2	0.02	0.06	-0.33	0.14	0.28	0.1	0.29	0.26	-0.05	-0.01	0.07	0.49	-0.27	-0.04	0.35	0.09	0.41	0.05	-0.05	-0.1	-0.21	-0.19	-0.06	0.15	-0.37	-0.17	-0.21	-0.24	-0.23	0.05	0.2	-0.11	0.1	0.3	-0.17	0.59	-0.15	-0.46	-0.23	-0.09	-0.17	-0.07	-0.35	0.06	-0.17
ABHD11_SEPEP.3_C3	-0.73	-0.09	-0.25	-0.01	0.48	-0.34	0.05	-0.09	0.1	0.2	0.27	-0.09	-0.08	0.51	0.07	-0.01	-0.12	0.75	-0.23	0.9	0.13	0.12	0.1	-0.11	-0.49	-0.39	-0.17	-0.57	-0.93	-1.48	-0.68	-0.43	-0.13	-0.33	-0.33	-0.01	0.32	-0.07	0.34	0.34	-0.15	0.17	-0.07	1	-0.01	0.11	1.17	-0.59
ABHD12_SEPEP.2_C3	-0.27	-0.51	0.38	0.4	0.3	0.15	0.48	0.21	-0.04	0.21	-0.2	0.29	0.18	0.22	0.03	0.31	0	0	-0.14	-0.02	0.25	-0.31	-0.08	0.01	0.21	-0.04	0.37	0.15	-0.05	0.07	0.17	-0.03	-0.17	0.11	-0.18	-0.13	0.26	-0.31	0.24	-0.13	0.08	0.24	-0.26	0.15	-0.16	-0.24	0.11	-0.01
ABHD13_SEPEP.1_C4	-0.48	-0.04	0.29	0.16	0.4	0.17	0.41	-0.18	-0.62	0.08	-1.02	0.15	0.1	-0.15	0.52	-0.26	NA	NA	NA	NA	NA	NA	NA	NA	NA	NA	NA	NA	NA	NA	NA	NA	NA	1.55	NA	-0.4	NA	NA	1.03	-1.36	NA	NA	NA	NA	NA	NA	NA	NA
ABHD16A_SEPEP.1_C4	-0.06	-0.17	-0.02	0.21	0.18	-0.08	0.16	0.24	-0.13	0.33	-0.19	-0.1	-0.08	-0.14	0.18	0	-0.22	0.12	-0.42	-0.01	0.27	-0.28	-0.08	0.19	0.08	0.08	0.24	-0.41	-0.65	-0.82	-0.22	-0.11	-0.15	-0.26	0.3	-0.05	0.15	-0.27	0.33	-0.44	-0.01	-0.2	-0.26	-0.2	0.01	0.04	-0.06	-0.15
ABHD4_SEPEP.1_C4	0.18	-0.03	-0.2	0.12	-0.06	0.09	-0.19	0.32	-0.25	-0.39	-0.24	-0.4	-0.4	0.14	0.3	0.04	NA	NA	NA	NA	NA	NA	NA	NA	0.04	-0.22	-0.17	-0.35	-0.3	-0.43	-0.25	-0.18	NA	NA	NA	NA	NA	NA	NA	NA	NA	-0.39	-1.44	-1.39	-0.27	-0.54	-0.99	-0.14
ABHD6_SEPEP.1_C4	-0.02	-0.09	0.21	0.3	0.63	0.49	0.57	0.3	0.39	0.47	0.08	0.28	0.15	0.76	0.14	0.03	0.34	0.51	0.08	0.59	0.05	-0.03	0.54	-0.16	NA	NA	NA	NA	NA	NA	NA	NA	NA	NA	NA	NA	NA	NA	NA	NA	NA	NA	NA	NA	NA	NA	NA	NA
ABI1_SEPEP.1_C4	0.42	0.04	-0.19	-0.1	0.13	-0.1	0.11	-0.12	0.44	-0.11	0.27	-0.26	-0.26	-0.83	-0.25	-0.43	0.12	0.14	-0.13	0.02	0.62	0.12	0.15	0.41	-0.07	0.13	0.17	0	-0.07	-0.14	-0.28	0.35	0	-0.41	0.33	0.11	0.14	0.45	0.52	0.19	-0.17	-0.12	-0.01	0.07	-0.02	-0.41	-0.11	0.21
ABI1_SEPEP.2_C3	0.23	-0.22	-0.04	-0.27	-0.29	0.01	-0.03	0.24	0.01	-0.41	0.03	-0.3	-0.19	0.6	-0.03	-0.34	0.16	-0.04	0.09	0.05	-0.3	0.24	-0.14	-0.13	NA	NA	NA	NA	NA	NA	NA	NA	-0.05	-0.35	0	0.24	-0.11	-0.04	0.11	0.35	0.01	-0.12	0.13	0.06	0.08	-0.14	0.25	-0.15
ABITRAM_SEPEP.2_C2	0.02	0.01	0.28	0.16	0.48	0.19	0.2	-0.01	NA	NA	NA	NA	NA	NA	NA	NA	NA	NA	NA	NA	NA	NA	NA	NA	NA	NA	NA	NA	NA	NA	NA	NA	NA	NA	NA	NA	NA	NA	NA	NA	NA	NA	NA	NA	NA	NA	NA	NA
ABL1_SEPEP.1_C4	-0.7	-1.36	0.33	0.38	0.15	0.45	0.4	-0.95	-0.23	-0.1	0.03	0.04	0.06	-0.91	-0.17	-0.11	-0.38	-0.53	-0.23	-0.44	-0.18	-0.09	-0.33	-0.16	-0.21	-0.24	-0.48	-0.15	-0.24	0.02	-0.28	-0.34	-0.21	-0.23	-0.06	-0.17	-0.62	0.06	-0.14	-0.14	-0.02	-0.29	-0.5	-0.45	-0.64	-0.14	0.15	0.73
ABLIM1_SEPEP.1_C4	0.64	0.69	-0.67	-0.72	-0.86	-0.27	-0.59	1.77	-0.74	-0.97	-0.31	-0.89	-0.97	0.37	0.32	-0.74	0.53	1.14	-0.27	1.12	-0.2	0.15	0.35	0.01	NA	NA	NA	NA	NA	NA	NA	NA	NA	NA	NA	NA	NA	NA	NA	NA	-0.25	-0.53	0.49	1.51	0.61	-0.27	0.8	0.03
ABLIM1_SEPEP.2_C3	0.47	-0.14	0.08	-0.24	-0.64	-0.29	-0.15	0.92	NA	NA	NA	NA	NA	NA	NA	NA	0.38	0.27	0.15	0.81	-0.14	0.5	-0.15	-0.34	-0.71	-0.19	0.03	-0.46	0.33	0.41	-0.22	-0.05	-0.14	-0.53	-0.26	0.06	0.29	-0.32	0.73	-0.04	-0.59	-0.43	0.08	1.04	0.61	-0.56	0.64	-0.64
ABR_SEPEP.2_C3	-0.12	-0.07	0.39	0.39	0.5	-0.02	0.4	0.47	-0.08	0.14	-0.52	-0.16	-0.23	-0.29	-0.13	-0.48	0.04	0.16	-0.13	-0.11	-0.47	0.01	0.03	-0.59	-1.27	-0.7	-0.19	-1.05	-0.54	-0.51	-0.85	-0.46	-0.53	0.08	-0.38	-0.32	-0.48	-0.19	0.5	-0.11	0.62	0.42	0.31	-0.15	-0.04	0.55	-0.03	-0.17
ABRACL_SEPEP.1_C4	-0.09	0.01	0.05	-0.02	-0.01	0.08	-0.43	-0.33	0.14	0.15	-0.03	0.41	0.42	-0.19	-0.1	0.18	-0.04	0.11	0.18	-0.17	0.55	0.02	0.19	0.23	-0.05	-0.61	-0.34	0.11	-0.21	-0.03	0.11	-0.45	-0.16	-0.29	0.56	-0.5	-0.38	0.38	-0.78	0.27	-0.01	-0.36	-0.09	-0.24	-0.21	0.02	0.1	0.6
ABRAXAS1_SEPEP.1_C4	0.07	-0.11	0.08	0.11	0.12	-0.08	-0.06	-0.4	0.28	0.66	0.29	0.31	0.42	-0.2	0.39	0.2	-0.02	0.04	0.05	-0.24	0.12	0.27	0.28	-0.41	0.47	0.7	0.47	0.66	0.41	0.59	0.43	0.37	-0.01	0.24	0.13	0.03	-0.2	0.1	-0.01	-0.29	0.26	0.29	0.09	0	0.03	0.15	-0.45	0.05
ABRAXAS2_SEPEP.1_C4	0.15	0.17	0.14	0.04	-0.1	0	-0.05	0.28	-0.01	-0.33	0.02	-0.23	-0.35	-0.09	0.03	-0.29	0.18	0.26	0.18	0.17	0.21	0.22	0.02	-0.09	-0.58	-0.21	0.3	-0.42	-0.14	-0.27	-0.14	-0.09	-0.12	-0.02	-0.21	-0.05	0.26	-0.05	0.06	0.11	0.04	-0.05	0.02	0.43	0.09	0.01	0.13	0
ABT1_SEPEP.1_C1	0.1	-0.05	0.33	0	0.07	0.03	0.07	-0.09	-0.72	-0.41	-0.21	0.02	0.31	-1.03	-0.55	0.1	-0.08	0.37	-0.25	0.31	0.63	0.06	0.26	0.23	NA	NA	NA	NA	NA	NA	NA	NA	-0.66	0.29	0.15	-0.36	-0.72	-0.01	-0.45	-0.28	-0.46	0.49	-0.7	-0.49	-0.52	0.44	-0.66	0.4
ACAA1_SEPEP.1_C4	-0.15	0.32	-0.1	-0.14	-0.45	-0.4	-0.51	0.43	-0.12	-0.1	-0.12	-0.14	-0.15	0.02	0.34	-0.16	-0.07	0.98	-0.12	0.97	0.07	-0.12	-0.33	-0.18	0.1	0.65	0.89	0.09	0.18	0.02	0.18	0.34	-0.18	-0.29	0.01	0.16	1.16	-0.12	0.67	-0.09	-0.21	-0.05	0.12	0.86	0.47	-0.13	1.1	-0.2
ACAA1_SEPEP.2_C3	-0.37	0.26	-0.34	-0.58	-0.74	-0.4	-0.8	0.8	-1.04	-0.54	-0.96	-0.15	0.04	0.2	0.37	0.19	-0.16	-0.21	-1.2	0.05	-0.73	NA	-1.15	-1.08	0.01	0.36	0.68	-0.16	0.11	-0.14	0.06	0.19	NA	-0.92	-0.42	-0.72	NA	-1.13	1.39	-0.75	-1.11	-0.46	-0.92	0.48	-0.33	-0.68	0.43	-0.73
ACAA1_SEPEP.3_C3	-0.39	-0.02	-0.03	-0.21	-0.05	-0.4	-0.29	0.24	-0.22	0.65	-2.78	0.28	0.78	-0.22	0.49	0.45	-1.01	-0.3	-0.99	-0.01	-0.82	-1.15	-1.17	-0.86	-0.06	-0.66	-0.43	-0.82	-0.62	-0.85	-0.81	-1.56	-2	0.55	-1.48	-1.48	-2.17	-2.43	1.66	-1.11	-0.19	0.27	-0.45	0.79	-0.02	-0.02	1.17	-0.15
ACAA2_SEPEP.1_C1	0.27	0.94	-0.22	-0.25	-0.1	-0.25	0.08	0.13	0.07	0.03	0.1	-0.02	-0.14	0.44	0.3	-0.09	0.06	1.04	-0.13	0.74	0.01	-0.03	0.03	-0.16	-0.02	0.24	0.62	-0.08	0.24	0.1	0.03	0.08	0.24	-0.07	-0.19	0.23	1.22	-0.28	0.67	-0.09	-0.03	-0.07	0.35	1.04	0.33	-0.26	0.91	-0.23
ACACA_SEPEP.1_C4	-0.25	-0.09	0.31	-0.27	-0.42	0.18	-0.25	-0.08	-0.21	-0.1	-0.31	0.07	0.31	-0.08	-0.19	0.3	-0.32	-0.56	-0.41	-0.28	-0.13	-0.39	-0.35	0.37	0.37	-0.42	-0.43	0.11	-0.51	-0.45	-0.29	-0.55	-0.46	-0.17	0.42	-0.29	-0.35	-0.26	-0.21	-0.33	-0.3	-0.01	-0.34	-0.29	-0.28	-0.21	-0.38	0.4
ACACA_SEPEP.2_C3	-0.31	-0.7	0.44	-0.42	-0.68	0.45	-0.67	-0.22	-0.1	-0.65	-0.14	-0.29	-0.05	-0.08	-0.25	0.16	NA	NA	NA	NA	NA	NA	NA	NA	NA	NA	NA	NA	NA	NA	NA	NA	NA	NA	NA	NA	NA	NA	NA	NA	NA	NA	NA	NA	NA	NA	NA	NA
ACACA_SEPEP.3_C3	-0.33	-0.71	0.55	-0.39	-0.92	0.37	-0.48	-0.38	NA	NA	NA	NA	NA	NA	NA	NA	NA	NA	NA	NA	NA	NA	NA	NA	NA	NA	NA	NA	NA	NA	NA	NA	NA	NA	NA	NA	NA	NA	NA	NA	NA	NA	NA	NA	NA	NA	NA	NA
ACAD10_SEPEP.1_C4	-0.06	0.16	0.02	-0.25	-0.28	0.16	-0.13	0.21	-0.06	0.29	-0.18	0.04	0.12	-0.16	0.1	0.17	-0.34	0.2	-0.38	0.35	-0.06	-0.28	-0.19	-0.15	-0.28	-0.08	0.03	-0.13	-0.06	-0.08	-0.64	-0.36	-0.23	0.51	-0.22	-0.39	0.45	-0.02	0.55	-0.32	0.11	0.09	-0.49	-0.09	0.25	0	0.21	0.16
ACAD11_SEPEP.1_C1	-0.64	0.2	0.34	0.66	0.68	0.61	0.4	0.55	0.74	1.04	-0.33	0.55	0.54	1.02	1.26	0.5	NA	NA	NA	NA	NA	NA	NA	NA	NA	NA	NA	NA	NA	NA	NA	NA	NA	NA	NA	NA	NA	NA	NA	NA	NA	NA	NA	NA	NA	NA	NA	NA
ACAD8_SEPEP.1_C4	-0.06	0.44	-0.23	-0.13	-0.2	-0.2	-0.12	0.42	-0.24	-0.19	-0.2	-0.12	-0.1	0.64	0.13	-0.04	-0.13	0.25	-0.41	0.45	-0.01	-0.48	-0.09	0.04	0.02	-0.02	0.75	0.01	-0.1	0.08	0.17	-0.03	-0.35	-0.17	-0.06	-0.26	0.8	-0.23	0.68	-0.25	-0.16	0.12	-0.19	0.74	-0.07	-0.05	0.48	0.04
ACAD8_SEPEP.2_C3	0.26	0.89	-0.2	-0.57	-0.35	-0.24	-0.64	0.17	NA	NA	NA	NA	NA	NA	NA	NA	NA	NA	NA	NA	NA	NA	NA	NA	0.21	0.63	0.58	0.07	0.3	-0.03	0.09	0.25	0.07	-0.31	0.07	0.12	1.21	0	0.41	-0.24	-0.09	-0.41	-0.39	0.69	-0.11	-0.5	0.62	-0.46
ACAD8_SEPEP.3_C3	-0.06	0.35	-0.03	0.12	0.11	0.09	-0.21	0.32	-0.04	0.11	-0.05	-0.46	-0.31	-0.04	0.15	-0.64	-0.29	0.34	-0.21	0.17	-0.08	-0.14	-0.15	-0.07	0.32	0.05	0.15	-0.65	-0.48	-0.53	-0.31	-0.61	0.05	-0.15	0.27	-0.3	0.5	0.14	0.22	-0.35	0.17	0	-0.03	0.41	-0.24	-0.13	0.59	0.11
ACAD8_SEPEP.4_C3	-0.41	-0.31	0.66	0.44	0.35	0.37	0.49	0.54	0.18	0.64	-0.72	0.25	0.39	0.05	0.88	0.32	NA	NA	NA	NA	NA	NA	NA	NA	NA	NA	NA	NA	NA	NA	NA	NA	-0.71	0.05	-0.71	-1.2	-0.59	-0.88	0.59	-0.96	0.49	0.18	-0.14	0.14	-0.6	0.04	-0.28	-0.41
ACAD9_SEPEP.1_C4	-0.17	-0.09	0.27	0.05	0.1	-0.04	0.39	0.64	0.18	0.07	0.05	-0.08	0.15	0.05	0.64	-0.16	-0.14	-0.24	-0.43	-0.36	-0.56	-0.23	0	-0.59	-0.2	0.26	0.51	-0.02	0.23	-0.18	-0.52	0.28	0.06	0.23	-0.25	-0.02	0.22	-0.09	0.91	-0.07	0.24	0.02	-0.09	0.2	-0.04	-0.04	0.13	-0.31
ACAD9_SEPEP.2_C2	0.33	0.29	-0.13	-0.08	0.35	-0.36	-0.15	0.68	0.15	-0.04	-0.03	-0.24	-0.44	0.28	0.46	-0.14	-0.15	0.69	0.38	0.26	-0.84	-0.27	0.48	0.16	-0.05	-1.29	-0.48	-0.58	-0.36	0.13	-1.36	-0.14	0.25	-0.15	-0.01	0.28	0.64	-0.11	0.4	0.14	-0.17	-0.3	0	0.51	0.31	-0.25	0.6	-0.29
ACADM_SEPEP.1_C4	0.06	0.56	-0.41	-0.53	-0.5	-0.45	-0.48	0.59	-0.15	-0.09	-0.03	-0.37	-0.15	0.39	0.53	-0.32	0.48	1.18	-0.1	1.14	-0.22	0.09	0.12	-0.21	-0.21	0.67	0.72	-0.16	0.13	0.05	-0.31	0.29	-0.11	-0.37	-0.49	0.12	1.08	-0.14	0.82	-0.01	-0.23	-0.41	0.05	1.29	0.53	-0.3	1.43	-0.69
ACADM_SEPEP.2_C3	0.36	0.73	-1.11	-0.75	-0.81	-0.63	-0.46	0.81	0.06	-0.47	0.13	-0.46	-0.61	0.42	0.25	-0.42	0.67	1.36	0.2	1.63	-0.44	0.27	0.23	-0.36	-0.25	0.86	1.2	-0.2	0.46	0.34	-0.42	0.66	-0.06	-0.35	-0.51	0.4	1.45	-0.1	0.71	-0.08	-0.08	-0.13	0.13	1.31	0.55	-0.05	1.46	-0.19
ACADM_SEPEP.3_C3	-0.1	0.31	-0.4	-0.27	-0.37	0.04	-0.13	0.41	0.05	0.38	0.01	-0.16	-0.2	0.81	0.44	-0.17	0.3	0.98	0.1	1.09	-0.11	0.12	0.03	-0.29	-0.13	0.63	0.69	0.02	0.29	0.08	-0.04	0.49	0.06	-0.3	-0.15	0	0.75	-0.11	0.78	-0.07	0.07	-0.33	-0.02	0.3	-0.01	-0.12	0.2	0.2
ACADS_SEPEP.1_C4	0.52	0.73	-0.01	-0.14	-0.13	-0.16	-0.19	0.78	-0.64	-0.67	-0.26	-0.42	-0.43	0.19	0.07	-0.59	-0.02	0.65	-0.67	0.47	-0.41	-0.33	-0.41	-0.47	-0.91	0.11	0.24	-0.88	-0.33	-0.63	-0.68	0	-0.62	0.05	-0.49	-0.34	0.69	-0.39	1.05	-0.16	-0.14	-0.14	-0.11	1.08	0.51	-0.05	1	-0.38
ACADSB_SEPEP.1_C4	0.59	0.71	-0.48	-0.01	-0.02	-0.39	-0.05	0.4	-0.11	0.09	0.22	-0.17	-0.61	0.72	0.7	-0.45	0.34	0.9	-0.07	1.23	0.07	-0.06	-0.02	-0.49	-0.66	0.75	1.05	-0.76	0.15	-0.07	0.02	0.51	0.07	0.2	-0.39	0.29	0.82	0	0.58	-0.14	0.05	-0.18	0.22	0.85	0.78	0.02	1.52	-0.07
ACADSB_SEPEP.2_C2	0.24	0.33	-0.48	0.2	0.07	-0.21	-0.08	0.64	NA	NA	NA	NA	NA	NA	NA	NA	0.26	0.87	0.22	1.34	-0.06	0.15	-0.04	-0.3	-0.89	0.26	0.54	-0.7	-0.01	-0.08	-0.15	0.22	0.08	0.12	-0.26	0.21	0.86	-0.21	0.79	-0.03	-0.43	-0.18	0.22	1.03	0.64	-0.14	1.06	-0.02
ACADVL_SEPEP.1_C4	0.32	0.21	-0.25	-0.58	-0.45	-0.39	-0.18	0.52	-0.16	-0.39	0.17	-0.37	-0.47	0.77	0.2	-0.43	0.43	0.11	-0.15	0.62	-0.17	-0.11	0.3	-0.16	-0.25	0.5	0.2	-0.22	0.03	-0.17	-0.22	0.41	-0.05	-0.32	-0.23	0.36	0.73	-0.05	0.53	0.28	-0.21	-0.32	0.17	0.61	0.57	-0.37	0.54	-0.36
ACADVL_SEPEP.2_C3	0.11	-0.04	-0.24	0.01	-0.14	-0.59	-0.25	0.69	-0.17	-0.4	0.06	-0.37	-0.27	0.39	0.18	-0.37	0.12	-0.35	-0.47	0.4	-0.33	-0.25	-0.19	-0.3	-0.67	0.08	-0.2	-0.54	-0.33	-0.45	-0.58	0.06	-0.28	-0.23	-0.56	0.07	0.46	-0.15	0.62	0.11	-0.2	-0.15	0.1	0.31	0.29	-0.37	0.31	0.18
ACADVL_SEPEP.3_C3	0.08	0.21	-0.37	-0.52	-0.5	-0.29	-0.14	0.46	-0.55	-0.51	-0.08	-0.47	-0.43	0.66	0.01	-0.43	0.08	-0.33	-0.5	0.37	-0.34	-0.26	0.01	-0.38	-0.26	0.42	0.37	-0.21	-0.08	-0.38	-0.24	0.21	-0.27	-0.51	-0.4	0.26	0.7	-0.11	0.77	0.05	-0.49	-0.46	-0.01	0.66	0.44	-0.4	0.49	-0.47
ACAP2_SEPEP.1_C4	-0.44	-0.05	NA	0.2	0.29	NA	NA	-0.21	-0.45	-0.33	-0.28	0.18	0.1	-0.62	-0.2	0.12	0.06	0.52	-0.17	0	0.3	0.2	0.03	0.31	0.23	-0.03	-0.05	-0.01	-0.27	-0.46	-0.2	-0.08	0.75	0.44	0.34	0.32	0.21	0.65	-0.1	0.4	0.2	0.32	-0.4	-0.29	-0.28	0.03	-0.15	0.04
ACAP2_SEPEP.2_C3	-0.25	-0.11	-0.21	0.01	-0.13	0.11	-0.93	0.09	0.05	-0.16	-0.06	0.14	-0.31	0.19	-0.37	-0.17	0.11	0.55	0.41	0.31	1.02	0.1	0.9	0.31	0.58	0.01	-0.26	0.37	-0.32	0	-0.01	-0.47	0.73	0.17	0.53	0.22	0.41	0.31	-0.14	0.27	-0.09	0.03	0.16	0.15	0.36	-0.02	0.25	0.38
ACAT1_SEPEP.1_C4	-0.36	0.14	-0.39	-0.49	-0.51	-0.38	-0.45	-0.04	-0.18	-0.02	-0.41	-0.02	-0.32	0.02	-0.05	-0.34	-0.43	0.36	-0.35	0.5	0.13	-0.45	-0.31	-0.26	-0.27	-0.16	0.53	-0.24	-0.27	-0.28	-0.14	-0.22	-0.35	0.22	-0.08	-0.33	0.87	-0.04	0.86	-0.13	0.19	-0.01	-0.14	0.96	-0.04	0.04	0.95	-0.06
ACAT1_SEPEP.2_C2	-0.08	0.48	-0.36	-0.14	-0.31	-0.33	-0.29	0.23	-0.05	0.38	-0.1	0.15	-0.09	0.82	0.12	0.06	-0.5	0.42	-0.16	0.49	0.05	-0.02	-0.23	-0.31	-0.69	-0.26	0.57	-0.24	0.36	0.64	0.12	-0.17	0.12	0.11	-0.18	-0.07	0.65	0	0.61	-0.3	0.36	0.06	-0.03	0.59	-0.22	0.2	0.82	-0.18
ACAT1_SEPEP.3_C3	-0.31	0.22	-0.09	-0.23	-0.1	-0.12	-0.25	0.07	-0.71	0.05	-0.7	0.37	-0.2	0.07	0.09	-0.17	-0.66	0.26	-0.56	0.38	0.05	-0.53	-0.33	-0.23	-0.27	-0.17	0.47	-0.1	-0.33	-0.41	-0.25	-0.44	-0.59	0.01	-0.11	-0.3	0.56	0.03	0.7	-0.18	0.18	-0.08	-0.13	0.68	-0.22	0.01	0.87	-0.15
ACAT2_SEPEP.1_C4	-0.1	0	-0.07	-0.1	-0.12	-0.21	-0.19	-0.16	0.3	-0.09	-0.03	0.22	0.38	-0.15	0.43	-0.05	-0.13	0.03	-0.28	0.01	-0.02	-0.08	-0.19	-0.09	0	0.03	0.25	-0.1	-0.01	-0.11	-0.11	0.15	-0.13	-0.12	0.1	-0.19	0.02	-0.18	0.13	0.08	-0.13	0.13	-0.04	0.19	-0.22	-0.11	0.36	0.27
ACAT2_SEPEP.2_C2	-0.02	0.09	-0.01	-0.05	0.06	-0.18	-0.22	-0.06	0.08	-0.21	-0.06	-0.12	-0.09	-0.31	0.07	-0.1	-0.1	0.06	-0.23	-0.13	-0.03	-0.09	-0.31	0.02	-0.1	0	0.35	-0.29	-0.11	0	0.04	0.01	-0.19	-0.22	0.11	-0.48	0.05	-0.17	0.14	0.12	0	0.09	0.05	0.15	-0.4	-0.19	0.4	0.34
ACBD3_SEPEP.1_C1	0.23	0.33	0.08	0.2	-0.07	0.06	-0.21	0.18	-0.05	-0.04	-0.02	-0.16	-0.15	0.1	0.08	-0.12	0.07	0.31	0.3	0.32	-0.04	0.07	0	0	0	-0.01	0.1	0.07	-0.06	0.08	0.07	0.08	-0.11	0.16	-0.11	0.06	0.07	-0.06	0.29	-0.03	0.05	0.22	0.18	0.28	0.18	0.07	0.24	-0.06
ACBD6_SEPEP.1_C1	0.04	-0.05	0.09	0.05	0.26	-0.12	0.34	0.33	NA	NA	NA	NA	NA	NA	NA	NA	0.3	0.2	0.08	0.4	0.18	0.14	-0.06	0.43	0.54	0.21	-0.08	0.31	0.36	0.39	0.65	0.27	NA	NA	NA	NA	NA	NA	NA	NA	-0.13	-0.23	0	0.1	-0.12	-0.25	0.01	0.6
ACIN1_SEPEP.2_C3	0.26	-0.11	0.17	0.08	0.08	0.05	0.19	-0.39	-0.11	0.48	0.54	0.14	0.41	-0.29	0.22	0.34	0.17	0.03	0.2	-0.05	0.07	0.22	0.2	-0.19	0.11	0.5	0.32	0.45	0.7	0.69	0.45	0.45	0.15	0.17	-0.48	0.04	-0.12	-0.19	-0.2	-0.08	0.09	-0.09	0.16	-0.1	0.3	0.12	-0.32	-0.37
ACIN1_SEPEP.3_C3	0.22	0.03	0.26	0.18	-0.01	0.13	-0.06	-0.3	0.1	0.19	0.34	0.11	0.18	-0.11	-0.03	0.22	0.11	-0.01	0.29	0.05	0.27	0.14	-0.01	0.08	0.07	0.05	-0.05	0.35	0.26	0.56	0.19	0.16	-0.01	0.17	-0.23	0.1	-0.17	0.07	-0.13	-0.06	-0.15	0.15	0.12	-0.11	0.21	0.07	-0.23	-0.17
ACIN1_SEPEP.4_C3	0.19	0.14	0.37	-0.14	0.23	0.14	0.27	-0.31	NA	NA	NA	NA	NA	NA	NA	NA	NA	NA	NA	NA	NA	NA	NA	NA	NA	NA	NA	NA	NA	NA	NA	NA	0.02	-0.06	-0.28	0.1	-0.1	0.21	0.05	-0.3	0.03	0.28	0.34	0.13	0.46	0.08	0.14	-0.02
ACIN1_SEPEP.5_C3	0.49	0.39	0.46	0.13	0.25	-0.1	0.61	-0.23	-0.26	0.16	0.51	0.17	0.49	-0.99	-0.02	0.08	0.32	0.02	0.13	-0.09	0.01	0.42	0.32	0.24	0.32	0.77	-0.02	0.72	0.58	0.47	0.7	0.73	0.21	0.07	-0.14	0.52	0.07	0.4	0.1	-0.16	-0.27	-0.01	0.42	-0.22	0.43	-0.28	0.03	-0.23
ACLY_SEPEP.1_C4	-0.79	-0.76	0.05	-0.37	-0.41	-0.29	-0.34	-0.84	-0.39	-0.28	-0.39	-0.16	0.29	-0.78	-0.53	0.02	-0.36	-0.86	-0.14	-0.86	-0.4	-0.32	-0.46	0.3	0.45	-0.29	-0.29	-0.11	-0.43	-0.26	0.07	-0.34	0.2	-0.28	0.76	-0.13	-0.42	-0.01	-0.39	-0.1	-0.23	-0.06	-0.5	-0.79	-0.65	-0.1	-0.77	0.49
ACLY_SEPEP.2_C3	-1.38	-1.12	0.23	-0.57	-0.48	-0.09	-0.44	-0.71	-1.13	-1.07	-0.87	-0.23	0.42	-1.09	-0.96	0.06	-0.87	-1.14	-1.05	-1.29	-0.17	-1.12	-0.88	0.54	0.76	-0.33	-0.95	-0.01	-0.91	-1.03	-0.21	-0.37	-0.24	-0.55	0.96	-0.42	0.02	-0.03	-0.43	-0.32	-0.93	-0.14	-1.12	-1.06	-1.02	-0.32	-0.64	0.95
ACLY_SEPEP.3_C3	-1.31	-1.38	0.02	-0.79	-0.62	-0.54	-0.1	-0.84	-1.32	-1.37	-0.99	-0.18	0.28	-1.36	-1.2	-0.01	-1.72	-2.37	-2.71	-2.08	-0.74	-2.52	-1.23	0.73	0.67	-0.18	-0.59	0.07	-0.49	-0.67	-0.23	-0.35	-0.72	-0.48	0.68	-0.67	-1.25	-0.11	-0.32	0.33	-1.68	-0.14	-1.47	-1.97	-1.36	-0.52	-1.37	0.99
ACO1_SEPEP.1_C4	0	0.13	-0.03	0	0.05	0.03	-0.35	0.01	-0.02	0	-0.23	-0.14	-0.14	-0.03	0.03	-0.35	-0.08	0.08	-0.15	0.14	0.19	-0.25	0.11	-0.12	-0.32	-0.31	-0.25	-0.3	-0.58	-0.56	-0.35	-0.52	-0.12	0.08	0.25	-0.13	-0.03	0.24	0.06	-0.09	0.14	0.04	-0.05	0.29	-0.04	0.02	0.2	0.14
ACO2_SEPEP.1_C4	0.18	0.53	-0.34	-0.42	-0.48	-0.25	-0.41	0.67	-0.51	-0.5	-0.35	-0.38	-0.43	0.78	0.28	-0.38	0.01	0.9	-0.49	1.27	-0.18	-0.36	-0.23	-0.29	-0.31	0.29	0.65	-0.33	-0.3	-0.45	-0.54	-0.13	-0.37	-0.24	-0.43	0.1	1.08	-0.41	1.18	-0.26	-0.3	-0.21	-0.2	1.17	0.34	-0.26	1.37	-0.39
ACO2_SEPEP.2_C3	0.4	0.68	-0.31	-0.61	-0.61	-0.22	-0.64	0.77	-0.91	-0.74	-0.6	-0.35	-0.48	0.33	0.25	-0.63	0.15	1.34	-0.25	1.68	-0.27	-0.2	0.03	-0.03	0.08	0.62	1.03	-0.13	-0.13	-0.38	-0.36	0.07	-0.22	-0.26	-0.29	0.29	1.25	-0.25	1.07	0.02	-0.15	-0.27	0.03	1.35	0.53	-0.27	1.49	-0.39
ACOT13_SEPEP.1_C4	0.28	0.97	-0.11	-0.06	0.02	-0.03	-0.15	-0.13	-0.4	-0.28	-0.07	-0.26	-0.47	0.72	-0.17	-0.61	-0.02	0.9	-0.31	1.06	0.27	-0.02	0.1	0.17	-0.13	-0.32	0.42	-0.26	-0.27	-0.33	-0.76	-0.39	-0.13	-0.11	0.23	0.02	1.21	-0.02	0.35	-0.11	0.02	-0.02	0.31	1.29	0.22	-0.18	1.16	0.18
ACOT7_SEPEP.1_C4	-0.24	-0.15	0.11	0.02	0.08	0.07	-0.18	-0.2	0	-0.26	-0.07	0.13	0.19	-0.16	-0.42	0.23	-0.26	-0.45	-0.24	-0.51	0.28	-0.28	-0.29	0.3	0.22	-0.33	-0.25	0.18	-0.21	0.05	0.14	-0.34	-0.06	-0.1	0.43	-0.32	-0.15	-0.06	-0.46	-0.21	0.04	0.09	-0.39	-0.57	-0.35	-0.05	-0.31	0.55
ACOT8_SEPEP.1_C4	-0.01	-0.09	0.2	0.06	-0.23	0.31	-0.29	0.06	-0.77	-0.38	-0.31	0.23	0.42	-0.43	-0.26	0.57	-0.3	-0.48	-0.7	-0.31	-0.02	-0.7	-0.89	0.28	NA	NA	NA	NA	NA	NA	NA	NA	NA	NA	NA	NA	NA	NA	NA	NA	NA	NA	NA	NA	NA	NA	NA	NA
ACOT9_SEPEP.1_C4	-0.64	-0.3	0.02	-0.16	-0.09	0.02	-0.13	0	-0.48	-0.41	-0.61	-0.21	-0.32	-0.22	-0.13	-0.27	-0.44	-0.37	-0.37	-0.18	-0.27	-0.57	-0.26	-0.02	-0.33	-0.52	-0.31	-0.24	-0.6	-0.57	-0.58	-0.67	-0.47	0.35	-0.13	-0.32	0.12	-0.3	0.4	-0.07	0.03	0.3	-0.17	0.09	-0.09	0.11	0.11	0.06
ACOT9_SEPEP.3_C3	-0.16	-0.01	-0.22	-0.35	-0.26	-0.14	-0.22	0.02	-0.19	-0.03	-0.24	-0.12	-0.2	-0.33	-0.23	-0.1	0.01	0.05	0.17	0.3	0.21	-0.05	-0.03	0.17	NA	NA	NA	NA	NA	NA	NA	NA	-0.26	0.24	0.2	0.07	0.01	0.09	0.33	0.21	NA	NA	NA	NA	NA	NA	NA	NA
ACOX1_SEPEP.1_C4	-0.1	0.03	0.23	0.06	-0.29	0.13	-0.3	0.28	-0.12	-0.03	-0.34	-0.02	-0.05	0.37	-0.11	0.14	0.04	0.62	0.08	0.44	0.14	-0.11	-0.06	0.28	0.09	-0.01	-0.08	0	0.03	-0.02	0.01	0.02	0.03	0.19	-0.18	-0.08	0.07	-0.05	0.13	-0.1	0.14	0.29	-0.19	-0.27	0	0.41	0.35	-0.1
ACOX1_SEPEP.2_C3	0.07	0.29	-0.17	0.08	-0.43	0.21	-0.77	0.15	-0.38	-0.36	-0.28	0.16	0.01	0.79	0.04	0.35	0.03	0.48	0.38	0.46	0.04	0.04	0.19	0.22	0.81	0.52	0.62	0.3	0.04	0.37	0.02	0.22	0.06	0.04	0.41	0.02	0.59	0.12	-0.16	0.08	-0.22	-0.46	0.01	0.03	0.58	0.37	0.01	0.31
ACOX3_SEPEP.1_C4	-0.08	-0.02	-0.16	0.95	0.25	-0.18	0.26	0.61	-0.59	0.28	-0.78	0.14	-0.12	-0.06	-0.33	-0.02	0.22	0.22	0.13	0.5	-0.22	-0.26	-0.37	-0.33	-0.57	-0.19	-0.29	-0.62	-0.31	-0.41	-0.58	-0.29	0.07	0.24	-0.36	0.04	0.32	0.41	0.53	0.19	0.46	-0.03	0.13	0.39	0.3	0.35	0.58	-0.2
ACOX3_SEPEP.2_C3	-0.17	-0.09	-0.14	1.3	0.59	-0.13	0.05	0.91	NA	NA	NA	NA	NA	NA	NA	NA	NA	NA	NA	NA	NA	NA	NA	NA	-0.43	0.07	0.3	-0.44	-0.07	-0.2	-0.39	0.14	-1.29	-0.02	-0.79	-0.97	-1.56	-1.06	0.01	-1.65	0.21	-0.48	-0.27	-0.38	-0.56	0.37	-0.35	-0.83
ACOX3_SEPEP.3_C3	-0.24	0.08	0.34	1.04	0.91	-0.11	0.79	0.74	NA	NA	NA	NA	NA	NA	NA	NA	NA	NA	NA	NA	NA	NA	NA	NA	NA	NA	NA	NA	NA	NA	NA	NA	NA	NA	NA	NA	NA	NA	NA	NA	NA	NA	NA	NA	NA	NA	NA	NA
ACOX3_SEPEP.4_C3	-0.18	-0.1	0.39	1.55	0.5	-0.25	0.24	1.1	0.29	0.79	-0.48	0.31	-0.02	0.8	0.48	-0.03	NA	NA	NA	NA	NA	NA	NA	NA	NA	NA	NA	NA	NA	NA	NA	NA	NA	NA	NA	NA	NA	NA	NA	NA	NA	NA	NA	NA	NA	NA	NA	NA
ACOX3_SEPEP.5_C3	0.27	0.56	-0.62	0.91	0.26	-0.68	-0.36	0.63	NA	NA	NA	NA	NA	NA	NA	NA	NA	NA	NA	NA	NA	NA	NA	NA	NA	NA	NA	NA	NA	NA	NA	NA	0.86	-0.03	0.01	0.43	0.68	0.45	0.21	0	0.43	-0.4	0.03	0.4	0.37	0.2	0.73	-0.59
ACP1_SEPEP.1_C4	0.44	0.4	-0.1	-0.09	-0.06	-0.34	0.05	0.78	-0.08	-0.54	0.43	-0.13	-0.2	-0.08	0.16	-0.28	0.4	0.18	0.1	0.08	0.26	0.15	0.26	-0.02	-0.5	-0.17	0.07	-0.76	-0.41	-0.9	-0.44	0.08	0.2	0.41	-0.43	-0.2	-0.14	-0.25	0.18	0.26	0.41	0.82	0.31	0.02	0.16	0.65	0.45	0.06
ACP1_SEPEP.3_C3	0.06	-0.09	-0.45	0.02	0.03	-0.01	-0.15	-0.14	0.22	-0.17	0.3	-0.25	-0.38	-0.44	0.07	-0.32	0.17	-0.22	0.14	-0.1	-0.03	0.26	0.21	0.09	0.04	0.16	0.17	-0.01	0.26	0.39	0.07	0.24	0.19	-0.28	0.26	0.02	0.16	0.26	-0.2	0.27	0.21	-0.18	0.33	0.03	0.29	0.22	0.22	0.07
ACP1_SEPEP.4_C3	-0.07	-0.19	-0.27	-0.15	-0.16	-0.11	-0.32	-0.09	0.15	-0.34	0.03	-0.18	-0.54	0.11	-0.22	-0.55	0.44	0.17	0.48	0.4	0.23	0.29	0.32	-0.29	-0.11	-0.08	0.02	-0.08	0.19	0.15	0.08	0.27	0.24	-0.34	0.3	-0.17	-0.12	0.18	-0.18	0.41	-0.09	-0.43	-0.17	-0.2	-0.37	-0.35	-0.07	0.07
ACP2_SEPEP.1_C4	0.29	0.88	-1.11	0.11	0.05	-0.71	0.08	0.39	-0.17	0.07	-0.17	0	0.05	0.6	0	-0.14	0.37	0.98	-0.1	1.01	-0.05	0.38	-0.03	-0.36	-0.3	0.5	0.44	-0.19	-0.53	-0.66	-0.51	0.51	0.42	-0.2	-0.31	0.45	0.77	-0.04	0.86	0.14	0.45	0.23	0.75	0.77	0.89	0.24	1.04	-0.23
ACP2_SEPEP.2_C3	0.17	0.31	0	-0.01	-0.03	-0.2	-0.02	0.17	0.17	0.47	0.47	0.04	0.12	0.69	0.4	-0.13	0.5	0.7	0.65	0.71	0.36	0.49	0.36	0.06	-0.18	0.37	0.59	-0.11	0.47	0.62	0.29	-0.03	-0.01	-0.48	-0.87	0.51	0.49	-0.19	0.33	-0.18	NA	-0.68	1.64	1.89	1.91	0.71	1.64	0.86
ACP2_SEPEP.3_C3	0.17	0.51	-0.68	0.36	0.16	-0.06	0.65	0.64	0.03	-0.04	0.26	-0.25	-0.42	0.79	0.27	-0.6	0.15	0.35	0.01	0.55	0.03	0.06	0.02	-0.33	-0.13	0.31	0.82	-0.42	0.48	0.62	0.35	0.16	0.84	-0.3	-0.21	0.79	1.3	0.37	0.44	0.37	0.04	-0.41	0.57	0.75	0.7	-0.22	1.11	-0.23
ACSF2_SEPEP.1_C4	0.23	0.1	0.14	0.02	0.25	-0.1	0.1	0.43	0.25	0.11	-0.03	0.05	0.06	0.48	0.31	0.04	0.27	NA	NA	0.04	NA	NA	0.22	-0.15	NA	0.19	0.46	NA	NA	0.26	NA	NA	NA	0.23	0.28	-0.48	0.88	0.69	0.37	0.28	0.85	0.34	0.63	1.07	0.7	0.35	1.03	-0.06
ACSF2_SEPEP.2_C3	0.82	1.36	-0.85	-0.2	0.06	-0.38	-0.13	0.9	0.12	-0.02	0.31	-0.31	-0.43	1.04	0.32	-0.49	NA	NA	NA	NA	NA	NA	NA	NA	0.23	0.3	0.57	-0.12	0.34	0.4	0.14	0.27	0.61	-0.28	0.13	0.63	1.78	0.21	0.92	0.27	-0.12	-0.17	0.35	1.21	0.46	-0.14	1.06	0
ACSF2_SEPEP.3_C3	0.58	0.76	-0.38	-0.27	-0.3	-0.55	-0.03	0.76	-0.27	-0.11	0.18	-0.47	-0.48	0.49	0.15	-0.38	0.2	0.87	0.24	1.09	-0.4	0.07	0.4	-0.53	-0.83	0.11	0.58	-0.74	-0.31	-0.54	-0.9	0.01	0.17	-0.18	-0.06	0.22	1.33	0.1	1.01	0.02	-0.17	-0.31	0.08	0.96	0.49	-0.29	0.87	-0.45
ACSF2_SEPEP.4_C3	0.15	0.55	-0.29	-0.18	0.02	-0.41	0.03	0.67	-0.49	-0.24	-0.31	-0.47	-0.54	1.1	0.47	-0.63	0.15	0.96	-0.54	1.43	-0.88	-0.17	0.36	-0.75	-1.8	0.14	0.22	-1.53	-0.77	-1.29	-1.7	-0.1	-0.25	-0.37	-0.54	0.35	1.21	-0.25	1.08	-0.03	0.11	-0.49	0.04	1.59	0.74	-0.37	1.37	-0.49
ACSF3_SEPEP.2_C3	0.05	-0.11	0.2	-0.05	0.02	-0.1	0.73	0.32	-0.02	0.06	0	-0.03	0.21	0.38	0.04	0.08	-0.11	-0.28	-0.47	0.03	-0.44	-0.07	-0.03	-0.54	-0.48	-0.58	-0.32	-0.43	-0.59	-0.64	-0.62	-0.45	-0.79	0.37	-0.31	-0.48	0.35	-0.58	0.72	-0.68	0.12	-0.13	-0.09	0.61	0.05	0.1	0.03	-0.44
ACSF3_SEPEP.3_C3	-0.16	-0.12	0.42	0.4	0.21	-0.08	0.13	0.02	0.1	0.37	-0.09	0.13	0.09	-0.14	0.56	-0.08	0.25	0.45	0.29	0.51	0.34	0.19	0.71	0.42	0.23	0.29	0.13	-0.03	-0.06	-0.43	0.08	0.04	-0.04	0.09	0.27	0.24	0.49	0.08	0.41	0.09	0.42	-0.02	0.18	0.57	0.22	0.11	0.28	-0.03
ACSL1_SEPEP.1_C4	0.22	0.29	-0.51	-0.61	-0.43	-0.42	-0.34	0.56	-0.19	-0.44	-0.12	-0.39	-0.37	0.9	1.35	-0.46	0.73	0.6	-0.36	1.11	-0.58	0.14	-0.05	-0.56	-0.51	0.57	0.43	-0.46	-0.03	-0.41	-0.36	0.37	-0.62	-0.8	-0.8	0.45	1.29	-0.8	1.29	-0.3	-0.21	-0.39	-0.13	1.24	0.54	-0.29	0.73	-0.68
ACSL1_SEPEP.2_C3	0.25	0.3	-0.64	-0.4	-0.78	-0.34	-0.4	0.61	-0.08	-0.28	0.18	-0.24	-0.21	0.78	0.68	-0.25	NA	NA	NA	NA	NA	NA	NA	NA	-0.28	0.66	0.26	-0.49	0.01	-0.06	-0.11	0.43	-0.57	-0.44	-0.66	0.43	1.05	-0.57	1.2	0.03	0.03	-0.28	-0.17	0.64	0.35	-0.18	0.39	-0.27
ACSL1_SEPEP.3_C3	0.21	0.72	-0.07	-0.09	-0.12	-0.17	-0.07	0.55	0.32	0.15	-0.19	0.06	0.03	1.31	0.96	0.12	0.14	0.24	-0.05	0.3	-0.05	0.14	0	-0.19	-0.24	0.44	0.43	-0.21	0.3	0.04	-0.03	0.34	-0.34	-0.44	-0.08	0.05	0.69	-0.37	0.48	0.06	-0.39	-0.16	0.04	0.82	0.33	-0.24	0.67	-0.25
ACSL1_SEPEP.4_C3	-0.05	-0.04	-0.59	-0.69	-0.82	-0.45	-0.62	0.25	NA	NA	NA	NA	NA	NA	NA	NA	NA	NA	NA	NA	NA	NA	NA	NA	NA	NA	NA	NA	NA	NA	NA	NA	0.07	-0.43	-0.4	0.59	1.29	-0.48	0.96	0.24	NA	NA	NA	NA	NA	NA	NA	NA
ACSL3_SEPEP.1_C4	-0.17	-0.33	0.38	-0.22	-0.41	0.06	-0.35	-0.33	-0.12	0.02	-0.04	-0.13	0.41	0.13	0.09	0.22	-0.19	-0.49	-0.19	-0.47	-0.25	-0.22	-0.36	0.23	0.31	0	-0.31	0.19	-0.02	-0.1	-0.2	-0.08	-0.21	0.02	0.28	0.06	-0.1	-0.21	-0.04	-0.18	-0.15	0.32	-0.31	-0.18	0.06	-0.1	-0.11	0.3
ACSL4_SEPEP.1_C4	-0.4	-0.29	0.34	-0.17	-0.47	0.68	-0.79	-0.42	-0.3	-0.15	-0.34	-0.01	0.43	-0.09	-0.25	0.75	-0.52	-0.82	-0.47	-0.75	-0.01	-0.67	-0.69	0.57	0.49	-0.39	-0.5	0.56	-0.58	-0.5	-0.36	-0.53	-0.49	0.66	0.26	-0.32	-0.35	-0.34	-0.39	-0.6	-0.06	0.95	-0.21	-0.03	-0.1	0.2	-0.19	0.23
ACSS2_SEPEP.1_C4	0.32	0.23	-0.31	-0.52	-0.61	-0.6	-0.52	0.36	-0.49	-0.6	-0.36	-0.37	-0.03	-0.09	-0.68	-0.08	0.15	0.09	-0.41	0.69	-0.57	-0.22	-0.38	-0.46	NA	NA	NA	NA	NA	NA	NA	NA	0.43	-0.28	0.29	0.3	0.7	-0.12	0.61	0.12	NA	NA	NA	NA	NA	NA	NA	NA
ACSS3_SEPEP.1_C4	-0.06	0.2	0.05	-0.02	0.1	-0.01	-0.08	0.32	0.28	0.41	0	-0.03	0.31	0.63	0.03	-0.01	-0.09	0.33	-0.17	0.26	0.07	-0.41	0.43	-0.13	0.43	0.11	0.29	0.14	0.31	0.03	0.64	0.14	-0.07	0.05	0.13	-0.11	0.13	0.36	0.38	0.19	NA	NA	NA	NA	NA	NA	NA	NA
ACSS3_SEPEP.2_C3	0.17	0.43	-0.37	-0.02	-0.06	-0.25	0.03	0.09	0.29	0.29	0.23	0.04	-0.55	0.31	0.42	-0.28	-0.26	-0.06	-0.02	-0.06	-0.26	-0.1	0.16	-0.39	-0.23	-0.03	0.19	-0.11	0.07	0.07	0.23	-0.25	-0.02	0.17	-0.24	0.03	0.42	0.12	0.27	-0.05	0.62	-0.14	-0.11	0.36	-0.1	0.53	0.15	-0.33
ACTA1_SEPEP.1_C1	0.6	0.45	-0.62	-0.42	-0.33	-0.5	-0.11	1.58	-0.78	-0.98	-0.2	-1.01	-1.02	0.32	0.18	-1.19	0.43	0.09	-0.41	0.66	-0.67	-0.28	-0.07	-0.64	-2.05	-1.27	-0.8	-2.14	-1.59	-1.63	-1.67	-1.64	-0.42	-0.69	-0.71	0.01	0.67	-0.46	1.07	0.31	-0.59	-0.63	-0.16	0.73	0.02	-0.7	0.54	-0.56
ACTBL2_SEPEP.1_C1	0.24	0.16	0.14	0.06	0.03	0.02	0.14	-0.16	0.11	0.32	-0.01	0.31	0.25	-0.24	0.16	0.14	-0.02	-0.11	0.12	0.03	-0.28	-0.04	0.16	-0.04	0.73	0.37	0.51	0.27	0.43	0.54	0.33	0.41	NA	NA	NA	NA	NA	NA	NA	NA	NA	NA	NA	NA	NA	NA	NA	NA
ACTL6A_SEPEP.1_C4	0	-0.13	0.05	-0.08	0.05	0.05	0.04	-0.46	0.22	0.16	0.11	0.11	0.19	-0.11	-0.05	0.03	-0.04	0.12	0.32	-0.67	0.33	0.17	0.31	0.17	0.29	0.03	-0.05	0.2	0.21	0.36	0.18	0.13	0.03	0.09	0.1	0.03	-0.13	0.1	-0.54	0.11	0.03	0.29	0.35	-0.16	-0.05	0.21	-0.12	0.22
ACTL6A_SEPEP.2_C2	0.02	-0.2	-0.35	-0.23	-0.23	-0.36	-0.05	0.2	0.39	0.05	0.27	0.36	0.02	0.07	0.14	-0.08	0.38	0.65	0.26	-0.28	0.11	0.05	0.46	-0.31	0.83	0.44	0.4	0.47	0.72	0.69	0.69	0.57	0.29	-0.09	-0.25	0.14	0.63	-0.18	0.39	-0.02	NA	NA	NA	NA	NA	NA	NA	NA
ACTN1_SEPEP.1_C4	0.16	0.36	-0.26	-0.09	-0.15	-0.43	-0.09	0.32	-0.23	-0.3	0.13	-0.18	-0.35	0.17	0.28	-0.09	0.32	0.39	0.11	0.54	-0.1	0.08	-0.19	-0.23	-0.25	0.1	0.34	-0.2	0.3	0.42	-0.14	0.05	-0.09	-0.31	-0.21	0.32	0.29	-0.14	0.2	0.31	-0.41	-0.21	0.37	0.3	0.3	-0.34	0.5	-0.17
ACTN1_SEPEP.2_C3	0.4	0.37	-0.23	-0.15	-0.01	-0.29	-0.13	0.04	-0.3	-0.16	0.18	0.02	-0.19	0.78	-0.25	0.14	0.22	0.56	0.33	0.53	0.24	0.14	0.18	0.06	NA	NA	NA	NA	NA	NA	NA	NA	0.16	-0.04	-0.02	0.41	0.28	0.29	-0.15	-0.03	-0.17	-0.04	0.23	-0.26	0	-0.04	-0.15	-0.25
ACTN1_SEPEP.3_C3	0.03	0.3	-0.7	-0.66	-0.55	-0.69	-0.18	0.9	NA	NA	NA	NA	NA	NA	NA	NA	0.33	0.65	-0.07	0.86	-0.4	0	-0.06	-0.24	NA	NA	NA	NA	NA	NA	NA	NA	-0.11	-0.69	-0.22	0.43	0.72	-0.16	1.01	0.35	0.19	-0.22	-0.02	0.3	0.02	-0.11	0.11	0.37
ACTN1_SEPEP.4_C3	0.28	0.14	-0.69	-0.57	-0.6	-0.4	-0.75	0.52	-0.51	-0.64	0.01	-0.72	-0.92	-0.18	-0.25	-0.65	0.38	0.4	-0.03	0.46	-0.44	0.21	0.16	-0.06	0	0.42	0.37	-0.23	0.42	0.23	0.01	0.26	0.03	-0.61	0.15	0.67	0.8	0	0.22	0.55	-0.38	-0.46	0.25	0.5	0.42	-0.55	0.86	0.07
ACTN1_SEPEP.5_C3	0.24	0.29	-0.03	0.13	-0.02	-0.22	0.06	0.08	0.2	-0.2	0.48	0.21	-0.06	0.35	0.16	0.1	0.09	0.29	0.42	0.29	0.13	0.08	0.36	0.33	0.66	-0.31	-0.24	0.81	0.2	0.26	0.15	0.13	0.18	0.08	-0.07	0.11	-0.05	0.09	-0.51	0.11	-0.45	0.24	-0.12	-0.49	-0.03	0.29	-0.4	0.09
ACTN2_SEPEP.1_C4	-0.15	0.37	-1.24	-1.12	-1.32	-1.03	-1.2	1.22	-1.83	-2.03	-1.44	-1.9	-2.17	0.25	-0.38	-2.03	0.19	0.91	-0.68	1.43	-1.09	-0.61	-0.84	-0.99	-2.07	-0.49	-0.02	-1.85	-1.38	-1.87	-1.92	-0.57	-1.35	-1.79	-1.49	0.24	1.03	-0.87	1.68	-0.17	-0.86	-1.09	-0.36	1.12	0.5	-0.87	1.05	-1.1
ACTN2_SEPEP.2_C2	0.07	0.65	-1.1	-0.72	-0.97	-0.9	-0.87	1.4	-1.48	-2.36	-1.28	-1.81	-1.87	0.16	-0.9	-2.02	0.46	0.98	-0.27	1.74	-0.6	-0.38	-0.4	-0.38	-1.76	-0.08	0.27	-1.25	-0.86	-0.74	-1.11	-0.33	-0.72	-1.12	-0.66	0.49	1.01	-0.54	1.49	0.14	-0.93	-0.82	0.21	0.92	0.55	-0.65	1.18	-0.07
ACTN2_SEPEP.3_C3	-0.19	0.14	-1.5	-1.54	-1.64	-1.27	-1.63	1.21	-1.36	-1.83	-1.53	-1.32	-1.69	0.3	-0.17	-1.9	0.22	0.78	-0.94	1.32	-1.55	-0.79	-1.12	-1.29	-1.65	-0.44	0.02	-1.86	-1.24	-2.28	-2.31	-0.56	-0.86	-1.24	-1.09	0.64	0.91	-1.16	2.03	-0.11	-1.41	-1.52	-0.33	1.05	0.79	-1.29	1.17	-1.64
ACTN4_SEPEP.1_C4	0.66	0.9	-0.31	-0.05	-0.13	-0.22	0.03	0.14	0.13	-0.13	0.42	0.13	-0.34	0.38	0.42	-0.06	0.65	0.92	-0.03	0.84	0.14	0.22	0.18	-0.14	-0.21	0.39	0.81	-0.11	0.49	0.34	0.12	0.42	0.08	-0.01	-0.04	0.56	0.47	-0.08	-0.01	0.35	-0.24	-0.15	0.5	0.53	0.5	-0.07	0.84	-0.09
ACTN4_SEPEP.2_C3	0.74	0.86	-0.57	-0.01	-0.15	-0.45	-0.13	0.47	0.03	0.21	0.29	0.09	-0.11	0.72	1	-0.17	0.77	1.03	-0.19	1.03	-0.08	0.09	0.37	-0.56	0.05	0.96	1.02	-0.05	0.25	-0.03	0.28	0.54	-0.66	-0.32	-0.28	0.43	0.69	-0.27	0.46	0.17	-0.39	-0.68	0.33	0.89	0.71	-0.37	0.95	-0.55
ACTN4_SEPEP.3_C3	1.15	1.32	-0.36	0.17	0.02	-0.36	0.21	0.86	0.12	-0.12	0.48	0.17	-0.32	0.43	0.59	-0.08	0.56	0.44	-0.08	0.57	-0.3	-0.19	0.08	-0.8	-0.91	0.44	1.01	-0.33	0.6	0.47	-0.1	0.52	-0.38	-0.28	0.05	0.65	1.02	-0.03	0.08	0.6	-0.5	-0.41	0.64	0.58	0.77	-0.25	1.25	-0.55
ACTN4_SEPEP.4_C3	0.23	0.33	0.02	-0.09	-0.15	-0.02	-0.04	-0.22	NA	NA	NA	NA	NA	NA	NA	NA	NA	NA	NA	NA	NA	NA	NA	NA	-0.08	-0.43	0.59	0.19	-0.15	-0.11	-0.35	-0.39	0	0.15	0.19	0.01	0.05	0.19	-0.48	0.28	-0.15	0.18	0.2	0.27	-0.03	-0.04	0.26	0.33
ACTN4_SEPEP.5_C3	0.86	1.61	-0.59	-0.41	-0.56	-0.73	-0.62	-0.64	0.16	-0.21	0.77	-0.2	-0.28	0.54	0.27	-0.39	0.93	1.18	0.46	1.29	0.48	0.5	0.45	0.04	0.65	1.09	1.32	0.43	1.19	1.08	0.74	1.26	0.28	-0.28	-0.01	0.69	0.81	0.13	0.1	0.48	-0.21	-0.38	0.57	0.5	0.62	-0.18	0.75	0.12
ACTN4_SEPEP.6_C3	0.49	0.65	-0.46	-0.1	-0.34	-0.18	-0.19	-0.04	0.19	0.11	0.44	0.06	-0.11	0.42	0.38	0.02	0.64	0.87	0.08	0.54	0	0.2	0.1	-0.01	-0.06	0.54	0.53	0.03	0.3	0.2	0.06	0.32	-0.03	-0.1	0.23	0.24	0.45	0.03	-0.35	0.17	-0.21	-0.26	0.2	0.13	0.48	0.04	0.38	0.01
ACTR10_SEPEP.1_C4	-0.19	0.09	-0.04	0.11	0.2	0.04	0.19	0.46	0.18	0	-0.79	0.04	-0.07	0.12	0.38	-0.18	-0.08	0.16	0.09	0.18	-0.5	-0.27	-0.23	-0.86	-0.31	-0.06	0.11	-0.88	-0.23	-0.29	-0.81	-0.15	-0.42	-0.02	-0.63	-0.77	0.23	-0.51	0.28	-0.46	0.04	-0.12	-0.15	0.18	-0.24	0.06	0.08	-0.11
ACTR10_SEPEP.2_C3	0.39	0.04	-0.33	0.09	0.14	0.3	-0.03	0.27	0.19	-0.21	0.2	-0.26	-0.45	0.16	-0.02	-0.35	0.3	0.57	0.33	0.53	-0.02	0.35	0.4	0.06	-0.15	0.24	0.37	-0.2	0.27	0.36	-0.06	0.28	0.4	-0.48	-0.19	0.4	0.38	-0.02	0.06	0.54	0.08	-0.02	0.52	0.61	0.59	0.4	0.8	-0.32
ACTR10_SEPEP.3_C3	-0.25	-0.14	0.05	0.01	0.3	-0.01	0.29	0.24	-0.07	-0.44	0.16	-0.2	-0.43	-0.25	-0.04	-0.3	0.34	0.2	-0.41	0.07	-0.45	-0.05	-0.12	-0.42	-0.31	-0.09	0.24	-0.41	-0.12	-0.1	-0.26	0.03	0.14	0.14	-0.24	-0.04	-0.33	-0.42	0.31	-0.49	0.29	-0.19	-0.14	-0.06	-0.18	0.17	0.01	-0.43
ACTR1A_SEPEP.1_C1	0.1	0.21	-0.35	-0.27	-0.32	-0.32	-0.46	0.27	-0.07	0.21	-0.07	-0.16	-0.26	0.3	0	-0.17	0.26	0.28	0.16	0.27	0.03	0.06	0.15	0.03	0.23	0.29	0.21	0.17	0.04	0.21	-0.09	0.24	0.24	-0.03	0.15	0.09	0.13	0.07	0.11	0.12	0.03	-0.4	0.22	0.24	0.27	-0.32	0.51	-0.05
ACTR1B_SEPEP.1_C4	0.19	0.19	-0.15	-0.23	-0.25	-0.12	-0.31	0.06	-0.1	-0.29	-0.08	-0.51	-0.88	0.27	0.01	-1	0.59	0.96	0.29	0.72	0.19	0.39	0.81	-0.03	-0.02	0.52	0.5	-0.16	0.27	0.41	0.34	0.32	NA	NA	NA	NA	NA	NA	NA	NA	0.28	0.31	-0.01	-0.04	-0.09	0.16	0.12	0.04
ACTR2_SEPEP.1_C4	0.11	0.26	-0.25	-0.07	-0.02	-0.14	-0.08	0.16	0	-0.05	-0.02	-0.14	-0.3	-0.07	0.02	-0.21	0.23	0.31	0.03	0.26	-0.02	0.04	0.08	-0.2	-0.04	0	0.1	-0.29	-0.04	-0.06	-0.13	0.09	0.25	-0.19	0.09	0.17	0.26	0.12	-0.09	0.29	-0.15	-0.08	0.08	0.06	0.09	0.05	0.28	0.09
ACTR3_SEPEP.1_C4	0.3	0.49	-0.31	-0.03	-0.1	-0.25	-0.33	0.1	-0.02	-0.26	-0.01	-0.09	-0.25	0.22	0.06	-0.11	0.25	0.57	0.15	0.52	0.06	0.19	0.22	-0.09	-0.11	0.27	0.39	-0.07	0.25	0.26	0.07	0.17	0.35	-0.38	0.22	0.37	0.35	0.11	0.03	0.17	0.1	-0.24	0.21	0.35	0.25	-0.04	0.61	0.11
ACTR3_SEPEP.2_C2	0.21	0.15	-0.07	0.04	0.16	-0.19	-0.11	0	-0.01	-0.07	0	-0.13	-0.29	-1.03	0.22	-0.35	0.48	0.55	0.33	0.42	0.23	0.33	0.12	0.16	-0.23	0.32	0.05	-0.11	0.31	0.13	-0.01	0.18	0.47	-0.06	0.15	0.16	0.34	0.1	0.26	0.11	0.25	0.08	0.07	0.03	0.04	0.03	0.31	0.27
ACTR5_SEPEP.1_C1	-0.22	0.06	0.09	0.19	-0.17	0.11	-0.41	-0.11	0.25	-0.15	-0.22	-0.13	-0.13	0.07	0.41	-0.16	-0.09	-0.07	0.16	0.08	0.07	-0.29	0.37	0.35	0.27	0.05	0.13	0.12	0.12	0.15	0.37	0.08	NA	NA	NA	NA	NA	NA	NA	NA	0.08	0.01	-0.22	-0.05	-0.09	-0.07	-0.06	0.37
ACYP1_SEPEP.1_C4	0.46	0.35	-0.57	-0.17	-0.17	-0.21	-0.37	0.09	-0.25	-0.57	0.16	-0.57	-0.98	-0.15	-0.3	-0.73	0.05	0.03	-0.04	0.09	0.12	0.1	0.03	-0.22	-0.52	-0.11	-0.1	-0.62	-0.17	-0.32	0.02	-0.22	0.07	-0.39	-0.08	0.15	0.23	0.32	-0.03	0.32	0.13	-0.5	0.08	0.57	-0.08	-0.15	0.54	0.14
ADA_SEPEP.1_C4	0.4	0.73	-0.52	-0.07	-0.17	-0.45	0.03	-0.07	0.41	-0.35	0.24	-0.42	-0.8	-0.16	0.13	-0.86	0.47	0.61	0.37	0.4	0.05	0.65	0.26	-0.77	-0.78	0.15	0.05	-0.61	0.53	0.62	0.35	0.34	0.78	-0.25	0.06	0.41	1.08	0.36	-0.08	0.08	0.78	-0.36	0.62	0.59	0.3	0.02	0.58	-0.12
ADA_SEPEP.2_C3	-0.07	0.1	-0.57	0.22	0.14	-0.34	-0.08	-0.06	0.95	-0.21	NA	0.06	-0.13	-0.08	0.88	-0.58	0.13	0.35	0.4	0.21	0.09	0.23	-0.01	-0.38	-0.77	-0.07	-0.08	-0.73	0.1	0.64	-0.3	-0.34	NA	0.17	-0.78	-1.68	NA	-0.32	-0.25	-0.07	0.05	-0.62	0.45	0.05	-0.17	-0.37	-0.27	-0.2
ADAM10_SEPEP.1_C4	-0.04	0.36	-0.1	-0.12	0.1	-0.16	0.16	-0.07	0.07	0.22	0.16	-0.08	0.06	0.14	-0.19	-0.01	-0.06	0.19	0.12	0.1	0.2	0.13	-0.2	-0.02	0.22	0.05	-0.03	0.2	0.51	0.67	0.1	0.17	0.26	0.21	-0.13	0.08	0.33	-0.25	0.15	-0.13	0.32	0.06	0.15	0.39	0.2	0.05	0.13	-0.04
ADAM10_SEPEP.2_C3	0.09	0.1	-0.12	-0.04	0.02	-0.29	-0.09	-0.37	-0.18	-0.07	-0.13	-0.25	-0.13	-0.39	-0.44	-0.15	0.02	-0.03	-0.08	0	0.22	0.04	0.05	0.09	0.77	0.3	0.71	0.41	0.2	0.1	0.28	0.29	0.37	0.07	0.03	0.17	0.44	0.12	0.31	0.03	-0.05	-0.28	0.13	0.28	0.11	-0.05	0.29	0.04
ADAM17_SEPEP.1_C4	-0.04	0.23	-0.2	-0.02	-0.13	-0.07	-0.05	-0.12	NA	NA	NA	NA	NA	NA	NA	NA	0.05	-0.02	-0.18	0.01	0.16	-0.21	-0.07	0.41	0.33	0.03	-0.04	0.26	-0.18	-0.16	-0.07	0.17	0.13	0.05	0.38	0.02	-0.04	0.2	0.04	0.2	-0.22	0.17	-0.18	-0.31	-0.07	0.04	-0.04	0.17
ADAM9_SEPEP.1_C4	0.13	0.12	0.07	0.19	0.13	-0.15	0.16	0.12	-0.05	0.45	0.12	0.44	0.34	0.16	0.66	0.1	-0.03	-0.01	-0.03	0.15	-0.46	-0.11	0.09	-0.27	-0.27	-0.44	-0.18	-0.08	-1.89	-1.31	-0.35	-0.36	0.01	0.85	0.83	0.51	0.54	0.08	0.59	0.06	0.57	0.09	0.36	0.31	0.12	0.1	0.07	0.01
ADAMTS1_SEPEP.1_C1	0.56	0.6	0.11	0.14	0.14	-0.08	0.44	0.68	0.39	-0.08	0.63	-0.3	-0.2	0.46	0.32	-0.25	0.39	0.34	-0.1	0.01	-0.61	0.15	0.14	-0.5	-0.48	0.64	0.39	-0.34	0.46	0.02	-0.1	0.41	0.02	-0.16	-0.45	0.36	0.54	-0.24	0.69	0.16	0.1	-0.43	0.18	0.59	0.58	-0.21	0.41	-0.67
ADAR_SEPEP.1_C4	-0.02	-0.09	0.29	0.08	0.01	0.32	0	-0.33	-0.06	0.1	0.09	-0.04	0.32	-0.21	-0.26	0.29	-0.23	-0.41	-0.05	-0.42	0.15	-0.12	0.11	0.3	0.13	-0.48	-0.71	0.19	-0.15	-0.31	-0.17	-0.26	-0.14	0.67	-0.33	-0.4	-0.7	-0.41	-0.17	-0.5	-0.02	0.46	0.03	-0.3	-0.11	0.05	-0.34	0.08
ADAR_SEPEP.2_C3	0.18	0.07	-0.06	0.09	-0.05	0.42	-0.27	-0.46	-0.1	0.18	0.16	0.05	0.15	-0.48	-0.13	0.24	-0.04	-0.34	0.25	-0.34	0.35	0.02	0.67	0.73	0.64	0.01	-0.28	0.63	-0.01	0.1	0.06	-0.16	0.43	0.47	0.63	0.24	-0.22	0.04	-0.63	0.02	-0.33	-0.33	-0.43	-0.59	-0.34	-0.32	-0.17	0.07
ADAR_SEPEP.3_C3	-0.03	0.06	-0.13	-0.56	-0.51	-0.05	-0.35	-0.78	-0.23	0.05	0.25	-0.19	0.15	-0.33	-0.12	-0.01	-0.38	-0.36	-0.11	-0.5	0.02	-0.06	0.29	0.5	0.3	-0.31	-0.65	0.34	-0.2	-0.26	-0.34	-0.14	0.19	0.29	0.3	0.33	0.33	0.26	0	-0.38	0.04	0.29	-0.19	0.13	0.07	-0.15	-0.12	0.06
ADAT2_SEPEP.2_C3	0.19	0.18	-0.15	-0.33	0.12	-0.05	-0.37	-0.26	NA	NA	NA	NA	NA	NA	NA	NA	NA	NA	NA	NA	NA	NA	NA	NA	NA	NA	NA	NA	NA	NA	NA	NA	NA	NA	NA	NA	NA	NA	NA	NA	NA	NA	NA	NA	NA	NA	NA	NA
ADAT3_SEPEP.1_C4	-0.04	-0.26	0.33	0.33	0.36	0.23	0.18	0.16	NA	NA	NA	NA	NA	NA	NA	NA	NA	NA	NA	NA	NA	NA	NA	NA	NA	NA	NA	NA	NA	NA	NA	NA	NA	NA	NA	NA	NA	NA	NA	NA	NA	NA	NA	NA	NA	NA	NA	NA
ADCY6_SEPEP.1_C4	0.06	0.11	-1.38	-0.42	0.23	-1.32	0.26	0.71	NA	NA	NA	NA	NA	NA	NA	NA	NA	NA	NA	NA	NA	NA	NA	NA	NA	NA	NA	NA	NA	NA	NA	NA	NA	NA	NA	NA	NA	NA	NA	NA	NA	NA	NA	NA	NA	NA	NA	NA
ADD1_SEPEP.1_C4	0.4	0.14	-0.1	-0.14	0.01	-0.09	0.13	0.3	-0.13	-0.3	0.07	-0.28	-0.18	0.21	0	-0.07	0.12	0.32	0.12	0.54	-0.09	0.21	-0.04	0.05	-0.02	0.26	0.17	0.13	0.21	0.15	-0.06	0.32	0.07	-0.17	0.01	0.26	0.25	0.02	0.22	0.1	-0.14	-0.03	0.01	0.36	0.2	-0.31	0.19	-0.1
ADD2_SEPEP.1_C4	-0.25	-0.19	0.38	0.08	-0.32	0.41	-0.51	-0.27	-0.5	-0.26	-0.36	0.12	0.14	-0.1	-0.35	0.31	-0.41	0.01	0	-0.01	0.27	-0.26	-0.16	0.57	0.34	-0.44	-0.57	0.18	-0.32	-0.34	-0.06	-0.43	-0.48	0.09	0.23	-0.24	-0.04	0.13	-0.07	-0.42	-0.44	0.49	-0.39	0.02	-0.13	-0.12	-0.24	0.26
ADD2_SEPEP.2_C3	-0.64	-0.78	0.48	-0.02	-0.9	0.86	-1.66	-1.03	-0.45	-0.24	-0.22	0.43	0.57	-0.44	-0.3	0.8	-0.84	-1.2	-0.49	-0.91	0.29	-0.75	-0.83	0.81	1.34	-0.55	-0.65	1.35	-0.75	-0.03	0.15	-1.08	-1.72	0.6	0.65	-0.63	-0.68	0.29	-1.05	-1.23	-0.67	0.54	-1.06	-0.38	-0.68	-0.1	-0.91	0.61
ADD2_SEPEP.3_C3	-0.22	-0.35	0.48	0.32	-0.84	0.41	-0.74	-0.24	-1.02	-0.58	-0.6	0.13	0.32	-0.67	-0.6	0.48	NA	NA	NA	NA	NA	NA	NA	NA	0.33	-0.49	-0.07	0.64	-0.79	-0.48	0.14	-0.58	NA	NA	NA	NA	NA	NA	NA	NA	NA	NA	NA	NA	NA	NA	NA	NA
ADD3_SEPEP.1_C4	0.17	0.09	-0.2	-0.24	0.43	-0.4	0.39	0.31	-0.08	-0.22	0.09	-0.44	-0.47	0.18	-0.03	-0.43	-0.03	0.65	0.45	0.71	-0.11	0.15	0.19	-0.03	-0.22	0.11	0.19	-0.38	0.22	0.1	-0.36	0.16	0.3	-0.36	0.04	0.25	0.69	0.01	0.64	0.28	0.25	-0.24	0.34	0.63	0.54	-0.25	0.61	-0.16
ADD3_SEPEP.2_C3	0.24	0.45	-0.44	-0.1	0.39	-0.34	0.61	0.54	0.31	0.35	0.32	-0.39	-0.47	0.91	0.31	-0.5	0.35	0.55	0.54	0.81	0.2	0.11	0.29	-0.16	-0.47	0.08	0.19	-0.51	0.3	0.26	-0.25	0.23	0.17	-0.31	-0.4	0.26	0.45	-0.32	0.4	0.17	0.1	-0.37	0.48	0.58	0.48	-0.05	0.65	-0.34
ADD3_SEPEP.3_C3	0.26	0.22	0.01	0.05	0.35	0.02	0.72	0.6	-0.05	-0.66	0.11	-0.67	-0.46	-0.28	0	-0.81	0.17	0.36	-0.06	0.81	-0.53	0.06	-0.12	-0.37	-0.53	0.08	0.18	-0.48	0.12	0.22	-0.45	0.14	0.43	-0.24	-0.26	0.29	0.43	-0.33	0.52	0.3	0.11	0.12	0.33	0.43	0.62	-0.15	0.43	-0.56
ADGRL2_SEPEP.1_C4	-0.13	0.34	-0.35	-0.41	-0.16	-0.22	-0.22	-0.74	0.29	0.38	0.06	0.17	0.22	-0.04	0.18	0.2	0.18	-0.02	-0.08	-0.01	-0.12	0.08	0.2	-0.16	0.47	-0.15	0.07	-0.16	0.41	0.4	0.57	-0.04	0.09	0.1	-0.03	-0.25	0.09	-0.07	0.05	-0.19	-0.57	0.1	0.09	0.37	-0.05	-0.17	0.44	0.29
ADH5_SEPEP.1_C1	0.18	0.11	-0.11	0.1	0.09	0.05	-0.15	-0.18	0.06	-0.34	-0.19	-0.09	-0.34	0.14	-0.32	-0.39	0.18	0.11	0.22	0.2	0.33	0.17	0.11	0.12	-0.09	-0.07	0	-0.24	-0.09	-0.06	-0.06	-0.18	0.22	-0.13	0.5	0.05	0.08	0.54	-0.26	0.22	0.09	-0.2	0.02	0.07	-0.06	-0.02	0.15	0.42
ADI1_SEPEP.2_C2	-0.11	-0.06	-0.14	0	0.1	-0.09	-0.26	0.22	NA	NA	NA	NA	NA	NA	NA	NA	NA	NA	NA	NA	NA	NA	NA	NA	-0.38	-0.23	-0.24	-0.32	-0.3	-0.13	-0.09	-0.06	0.49	-0.3	0.1	0.23	0.05	0.41	0.06	0.7	0.3	-0.17	0.35	0.35	0.1	0.03	0.44	0.02
ADK_SEPEP.1_C4	-0.02	-0.08	0.01	-0.29	-0.03	-0.35	-0.11	0.2	-0.27	-1.05	-0.26	-0.03	-0.47	-0.17	-0.15	-0.21	0.19	-0.11	0.19	-0.08	0.13	-0.04	0.34	0.15	-0.44	0.08	-1.05	-0.62	-0.82	-1.28	-0.38	-0.02	0.06	-0.43	0.12	0.06	0.08	0.27	-0.18	0.41	-0.55	-0.36	-0.56	-0.09	-0.26	-0.37	0.01	0.12
ADK_SEPEP.2_C3	0.21	-0.27	-0.34	0.4	-0.05	-0.37	-0.07	0.1	0.19	0.07	0.08	0.28	0.09	0.31	0.41	0.06	0.26	0.12	-0.23	0.19	-0.13	-0.1	0.25	-0.1	-0.91	-0.1	-0.07	-0.74	-0.53	-0.42	-0.44	-0.37	-0.71	-0.13	-0.32	-0.23	-0.5	-0.24	0.41	0.25	-0.26	-0.27	-0.1	0.17	-0.05	-0.12	-0.04	-0.21
ADK_SEPEP.3_C3	0.47	0.23	-0.13	0.22	0.13	0.09	-0.21	0.65	0.12	-0.31	0.02	-0.28	-0.56	0.62	0.2	-0.38	0.18	0.06	-0.23	0.06	-0.51	-0.23	0.19	-0.34	-0.8	-0.2	0.02	-0.2	-0.19	-0.65	NA	-0.67	-0.08	-0.34	0.03	-0.08	0.21	-0.08	0.29	0.58	-0.17	-0.44	-0.1	0.38	-0.12	-0.23	0.35	0.05
ADK_SEPEP.4_C3	0.39	-0.12	-0.16	-0.07	0.52	0.39	0.06	0.41	NA	NA	NA	NA	NA	NA	NA	NA	NA	NA	NA	NA	NA	NA	NA	NA	-0.64	-0.23	-0.52	-0.43	-0.46	-0.75	0.02	-0.18	-0.45	-0.13	0.27	0.39	-0.24	0.2	0.42	-0.08	0.26	0.53	-0.19	-0.07	-0.38	-0.19	-0.26	0.12
ADK_SEPEP.5_C3	0.07	0.39	-0.61	-0.12	-0.26	-0.57	-0.18	0.07	-0.04	-0.4	0.11	-0.13	-0.34	0.44	0.19	-0.24	0.21	0.34	-0.49	0.22	-0.44	-0.56	-0.08	-0.51	-0.68	0.09	0.09	-0.47	-0.44	-0.38	-0.49	-0.22	0.04	-0.2	-0.01	0.08	0.45	-0.04	0.87	0.52	-0.4	-0.42	-0.14	0.2	-0.17	-0.46	0.07	-0.47
ADNP_SEPEP.1_C4	-0.01	-0.12	-0.07	-0.21	0	-0.02	0.03	-0.46	0.14	0.12	0.23	-0.02	-0.01	-0.38	-0.04	-0.04	-0.02	-0.06	0.14	-0.19	0.12	0.2	0.4	0.08	0.24	0.23	-0.02	0.24	0.23	0.02	0.16	0.36	0.17	0.12	0.12	-0.03	-0.34	0.08	-0.22	0.12	0.05	0.05	0.08	-0.44	0.22	-0.03	-0.4	0.15
ADO_SEPEP.1_C1	0.15	-0.36	-0.47	-0.61	-0.43	-0.28	-0.64	0.03	0.01	-0.12	0.04	-0.2	-0.28	0.1	0.07	-0.18	0.26	0.11	0.09	0.04	-0.01	0.01	-0.05	-0.19	0.05	0.08	-0.2	0.1	0.18	-0.15	0.01	0.01	-0.05	0.06	0.41	0.04	-0.12	0.26	-0.12	0.5	-0.2	-0.26	-0.33	-0.1	-0.11	0.05	-0.22	0.08
ADPGK_SEPEP.2_C3	0.15	0.24	0.52	0.19	0.38	0.17	0.5	0.04	-0.33	0.09	0.22	0.05	0.27	-0.15	0	0.14	0.14	0.13	0.15	0.17	0.28	0.15	0.11	0.02	-0.1	-0.23	0	-0.02	-0.06	-0.23	-0.14	0.06	0.06	0.05	-0.24	-0.07	0.19	-0.18	-0.2	-0.28	0.02	-0.01	0.07	-0.16	-0.02	0.19	-0.08	-0.17
ADPGK_SEPEP.3_C3	0.17	-0.03	0.35	0.86	0.68	0.34	-0.14	-0.11	0.25	0.49	-0.74	0.1	-0.07	0.09	0.68	-0.51	NA	NA	NA	NA	NA	NA	NA	NA	-0.54	-0.33	-0.51	-1.18	-0.49	-0.82	0.01	-0.61	NA	-0.26	-0.04	-0.76	-0.19	-0.69	0.21	-1.22	0.74	0.07	0.01	-0.09	-0.44	0.12	-0.12	-0.34
ADPGK_SEPEP.4_C3	0.28	0.53	-0.19	0.2	0.37	-0.28	0.37	0	NA	NA	NA	NA	NA	NA	NA	NA	-0.05	0.26	-0.14	0.29	0.4	-0.18	-0.14	0.48	NA	NA	NA	NA	NA	NA	NA	NA	0.2	0.25	-0.28	0.09	0.25	-0.29	0.43	0.19	NA	NA	NA	NA	NA	NA	NA	NA
ADPRHL1_SEPEP.1_C4	-0.77	-0.18	-0.73	-0.71	-0.96	-0.51	-0.85	2.2	-2.09	-2.37	-2.13	-2.31	-2.29	-0.76	-1.75	-2.47	-0.45	0.41	-0.53	1.56	-0.64	-0.32	-0.71	-1.05	-2.84	-1.83	-0.89	-2.88	-2.84	-2.91	-3.18	-2.26	-1.11	-1.13	-1.19	-0.44	0.66	-0.94	1.89	-0.74	-1.45	-1.86	-0.79	1.34	-0.42	-1.59	1.22	-1.41
ADPRHL1_SEPEP.2_C2	-1.22	-1.54	-0.63	-0.56	-0.87	0.34	-1.05	1.59	-1.18	-0.61	-1.28	-0.9	-0.67	-0.77	-1.16	-0.81	-0.94	-0.3	-0.63	0.41	-1.04	-1.03	-0.78	-0.66	-2.18	-1.61	-1.23	-2.09	-2.45	-2.78	-1.95	-1.72	-0.44	0.17	-0.29	-0.64	0.62	-0.48	1.16	-0.19	-0.56	0.24	-1.22	-0.51	-1.52	-0.21	-0.56	-1.23
ADPRS_SEPEP.1_C4	0.33	0.5	0.02	0.15	-0.16	0.06	-0.16	0.41	0.03	0.03	-0.05	-0.07	-0.31	0.33	-0.02	-0.17	0.28	0.68	0.18	0.51	0.29	0.15	0.55	0.16	-0.26	0.05	0.27	-0.39	0.01	0.14	-0.63	-0.18	0.05	-0.52	0.02	0.1	0.44	-0.22	-0.16	-0.17	0.51	-0.06	0.52	0.73	0.29	0.04	0.59	0.12
ADPRS_SEPEP.2_C2	0.06	0.37	-0.09	0.17	0.02	-0.04	0.06	0.26	-0.34	-0.52	-0.63	-0.12	-0.34	-0.5	-0.21	-0.38	0.14	0.63	-0.26	0.52	0.07	-0.07	0.57	0.09	-0.35	0.01	0.04	-0.45	-0.91	-0.85	-0.82	-0.4	0.3	0.32	0	0	0.57	0.39	0.26	0.09	0.02	-0.07	-0.11	0.29	-0.16	-0.1	0.57	-0.16
ADRM1_SEPEP.1_C4	0.09	0.15	0.23	0.17	0.06	0.15	0.03	0	0.06	-0.11	0.12	0.11	0.13	-1.12	-0.31	0.28	-0.05	-0.1	0.16	-0.03	-0.04	0.16	0.13	0.33	0.28	-0.06	0.11	0.23	0.15	0.21	0.39	0.11	0.01	-0.26	0.22	0.04	-0.06	0.14	-0.06	-0.06	0.04	0.33	0.01	0.08	0.18	0.02	0.2	0.3
ADRM1_SEPEP.2_C3	-0.27	-0.36	0.23	0.13	-0.04	0.04	0.03	-0.02	0.1	0.32	-0.68	-0.01	0.36	-0.15	0.37	0.1	-0.14	-0.25	-0.04	-0.29	-0.19	-0.19	-0.07	0.13	0.32	-0.19	-0.04	-0.11	-0.43	-0.38	-0.1	-0.34	-0.06	-0.01	0.23	-0.24	-0.08	-0.1	-0.26	-0.32	-0.1	0.07	-0.08	-0.13	-0.04	0.26	0.02	0.28
ADRM1_SEPEP.3_C3	-0.11	-0.15	-0.12	-0.12	-0.24	-0.1	-0.18	-0.51	-0.27	-0.24	-0.16	-0.06	-0.08	0.14	-0.3	-0.07	0.2	-0.01	-0.16	0.12	0.11	-0.06	-0.05	0.42	0.33	0.12	-0.1	0.08	-0.16	-0.14	-0.07	-0.14	0.15	0.05	0.49	-0.05	-0.12	0.1	-0.31	0	-0.09	-0.04	-0.31	-0.2	-0.24	-0.2	-0.12	0.29
ADRM1_SEPEP.4_C3	0.13	0.01	-0.32	0.03	-0.03	0.22	-0.42	0.39	0.46	0.23	0.21	-0.36	-0.43	0.16	0	-0.26	0.09	0.05	0.36	0.05	-0.26	0.21	0.07	-0.2	0.2	0.02	0.11	0.18	0.01	0.24	-0.09	-0.07	-0.12	-0.15	0.05	0.26	0.1	-0.12	-0.3	0.04	0.03	0.1	-0.14	-0.05	-0.01	0.31	0.16	0.21
ADSL_SEPEP.1_C4	-0.21	-0.05	0.04	-0.03	0.01	-0.01	-0.24	-0.23	-0.17	-0.41	-0.46	0.31	-0.26	-0.44	-0.04	0.01	-0.2	-0.02	-0.07	0	0.43	-0.22	-0.3	0	-0.49	-0.81	-0.3	-0.58	-0.96	-0.57	-0.04	-0.98	-0.11	0.11	0.32	-0.31	0.02	0.3	-0.28	0.05	0.02	0.21	0.04	0.21	-0.34	0.12	0.03	0.27
ADSL_SEPEP.2_C3	-0.28	-0.16	0.01	0.05	-0.07	0.21	-0.05	0.09	-0.21	-0.4	-0.27	0.29	0.21	-0.04	0.34	0.27	-0.28	-0.11	-0.22	0.07	0.27	-0.43	-0.17	-0.05	-0.15	-0.28	-0.03	-0.16	-0.29	-0.17	-0.12	-0.36	-0.68	0.22	0.36	-0.88	-0.75	0.17	-0.02	-0.26	-0.41	0.01	-0.23	-0.31	-0.3	-0.09	-0.39	0.31
ADSL_SEPEP.3_C3	-0.2	-0.67	0.28	0.41	0.27	0.14	0.15	-0.52	-0.04	-0.09	-0.74	0.3	-0.21	-0.76	-0.24	0.13	-0.85	-0.99	-0.31	-1.37	-0.05	-0.63	-0.5	-0.16	-0.23	-1.01	-0.8	-0.38	-1.23	-0.9	-0.19	-0.82	-0.49	0.38	0.4	-0.64	-0.53	-0.01	0.02	-0.7	0.08	0.46	-0.39	-0.17	-0.57	0.23	-0.7	0.26
ADSL_SEPEP.4_C3	0.02	0.41	0.18	0.17	0.29	0.13	0.08	0.06	-0.11	-0.22	-0.24	0.14	-0.17	0.03	-0.06	-0.16	-0.53	-0.11	-0.21	-0.29	-0.11	-0.25	-0.34	-0.13	-0.43	-0.78	-0.38	-0.37	-0.74	-0.49	-0.24	-0.69	-0.48	0.22	-0.03	-0.43	-0.2	-0.32	0.07	-0.32	0.16	0.3	0.08	0.45	-0.18	0.26	-0.01	0.2
ADSL_SEPEP.5_C3	-0.4	0.09	0.04	0.16	0.15	0.02	-0.1	-0.17	-0.16	-0.03	-0.07	0.24	-0.15	-0.17	-0.34	0.1	-0.05	0.03	-0.14	0.01	0.66	-0.12	-0.17	0.31	0.13	-0.36	-0.16	-0.1	-0.89	-0.72	-0.12	-0.37	-0.23	0.24	0.42	-0.63	-0.17	0.3	-0.14	0.07	0.16	0.21	0	0.04	-0.19	0.23	-0.16	0.14
ADSS1_SEPEP.2_C3	0	0.23	-0.5	-0.56	-0.22	-0.68	-0.32	0.28	NA	NA	NA	NA	NA	NA	NA	NA	0.08	0.51	-0.51	0.92	-0.55	0.03	-0.06	-0.65	NA	NA	NA	NA	NA	NA	NA	NA	-0.15	-0.66	-0.36	-0.05	0.74	0.06	0.99	0.23	0.09	-0.36	0.29	0.68	0.25	-0.04	0.92	-0.01
ADSS2_SEPEP.1_C4	-0.28	-0.06	0.08	0.1	0.04	0.12	-0.16	-0.51	-0.02	-0.35	-0.17	0.12	-0.05	-0.48	-0.48	0.2	-0.47	-0.55	-0.26	-0.7	0.43	-0.35	-0.06	0.22	0.17	-0.44	-0.39	0	-0.22	-0.09	0.04	-0.41	0.08	-0.01	0.35	-0.15	-0.08	0.19	-0.5	-0.11	0.01	0.17	0	-0.16	-0.23	0.08	-0.06	0.34
ADSS2_SEPEP.2_C3	-0.05	-0.17	-0.04	0.06	0.01	0.24	-0.26	-0.46	NA	NA	NA	NA	NA	NA	NA	NA	-0.5	0.03	-0.78	0.94	-1.09	-0.59	-3.74	-0.68	-1.49	0.66	0.38	-0.47	-0.58	0.01	-1.37	0.25	0.95	0.54	0.91	0.24	0.74	0.74	0.38	0.44	0.16	0.36	1.47	0.8	0.57	NA	NA	NA
AFDN_SEPEP.1_C4	0.19	-0.05	-0.01	-0.22	-0.26	-0.07	-0.2	-0.08	0.19	0.04	0.27	-0.24	0.01	-0.07	0.06	-0.1	0.24	0.15	0.14	0.12	0.01	0.2	0.13	0.17	0.12	0.38	0.22	0.14	0.27	0.27	0.1	0.42	0.17	-0.27	0.09	0.2	0.12	0.11	0.14	-0.08	-0.01	-0.08	0.14	0.13	0.19	-0.16	0.22	0.07
AFDN_SEPEP.2_C3	0.02	-0.11	0.08	-0.01	-0.1	0.01	0.05	-0.21	-0.06	-0.17	0.17	-0.05	-0.07	-0.5	-0.11	-0.02	0.31	-0.14	0.23	0.02	0.27	0.29	0.22	0.34	0.08	0.39	0.07	0.19	0.28	0.31	0.14	0.52	0.1	-0.14	0.23	0.31	0.09	0.26	0.14	-0.03	-0.05	-0.12	0.11	0.11	0.21	-0.15	0	0.13
AFDN_SEPEP.3_C3	-0.09	-0.06	-0.22	-0.14	-0.2	0.09	-0.57	-0.23	0.52	0.36	0.04	-0.28	-0.3	-0.32	0.13	-0.05	0.49	0.62	0.57	0.92	0.31	0.6	0.04	0.15	0.29	0.25	0.17	0.16	0.1	0.32	0.07	0.24	0.3	0.44	0.32	0.49	0.66	0.58	0.19	0.27	0.6	0.03	0.31	0.41	0.51	0.27	0.72	0.52
AFF4_SEPEP.1_C4	-0.1	-0.56	0.04	0.17	0.45	-0.07	0.19	-0.11	NA	NA	NA	NA	NA	NA	NA	NA	NA	NA	NA	NA	NA	NA	NA	NA	NA	NA	NA	NA	NA	NA	NA	NA	NA	NA	NA	NA	NA	NA	NA	NA	NA	NA	NA	NA	NA	NA	NA	NA
AFG1L_SEPEP.2_C3	0.77	1.39	0.58	0.19	0.43	0.46	0.88	-0.01	NA	NA	NA	NA	NA	NA	NA	NA	-0.28	1.03	-0.25	0.57	0.62	0.03	0.11	1.02	NA	NA	NA	NA	NA	NA	NA	NA	NA	NA	NA	NA	NA	NA	NA	NA	NA	NA	NA	NA	NA	NA	NA	NA
AFG3L2_SEPEP.1_C4	0	0.14	0.27	0.03	-0.07	0.32	0.09	0.31	0	0.23	-0.39	0.06	0.26	0.15	0.33	0.32	-0.29	-0.07	-0.45	0.02	-0.05	-0.2	-0.16	-0.04	-0.2	-0.28	-0.23	-0.01	-0.34	-0.31	-0.3	-0.28	-0.6	0.31	-0.22	-0.17	0.11	-0.29	0.58	-0.38	0.12	0.38	-0.28	0.13	-0.17	0.18	0.02	-0.04
AFG3L2_SEPEP.2_C2	-0.22	0.13	0.24	0.04	-0.06	0.19	-0.03	0.18	0.11	0.29	-0.15	0.25	0.19	0	0.55	0.28	-0.21	-0.01	-0.41	-0.24	0.15	-0.13	-0.06	0.14	0.19	0.09	-0.22	0.25	0.06	0.07	0.01	-0.08	-0.19	0.13	-0.28	-0.06	0.16	-0.11	0.39	-0.34	-0.1	0.02	0.33	0.27	0.15	0.02	0.36	-0.26
AFTPH_SEPEP.1_C4	-0.12	-0.05	0.13	0.01	0.28	0.21	-0.02	0.03	NA	NA	NA	NA	NA	NA	NA	NA	NA	NA	NA	NA	NA	NA	NA	NA	NA	NA	NA	NA	NA	NA	NA	NA	NA	NA	NA	NA	NA	NA	NA	NA	NA	NA	NA	NA	NA	NA	NA	NA
AGAP3_SEPEP.2_C3	0.18	-0.22	0.38	0.66	0.26	0.22	0.44	0.08	0.12	0.53	-0.61	-0.17	-0.17	-0.04	0.34	-0.59	NA	-0.65	-0.64	NA	-0.24	NA	-0.2	0.62	0.34	-0.08	-0.02	0.08	-0.25	-0.06	0.09	0.06	NA	-0.26	-0.76	-1.08	NA	-0.15	-0.06	-0.97	0.18	-0.01	-0.31	-0.22	-0.21	0.16	-0.1	-0.07
AGFG1_SEPEP.1_C4	0.34	0.07	-0.42	-0.22	-0.29	0.01	-0.36	-0.13	0.26	-0.61	0.1	-0.67	-0.59	-0.43	-0.27	-0.41	0.06	-0.17	-0.12	-0.37	-0.32	-0.03	0.05	0.24	-0.08	0.11	0.1	0.08	0.21	-0.07	0.08	0.14	0.11	-0.27	0.41	-0.02	-0.21	0.29	-0.35	0.15	-0.15	-0.17	0.01	-0.08	-0.08	-0.11	0.12	0.63
AGK_SEPEP.1_C4	-0.09	0.13	0.14	0.15	0.3	0.24	0.37	0.28	-0.07	0.23	-0.23	0.12	0.11	0.14	0.3	0.21	-0.61	-0.3	-0.6	-0.46	-0.2	-0.5	-0.07	-0.11	-0.02	-0.09	-0.14	0.11	-0.08	-0.31	0.02	-0.09	-0.24	0.39	-0.25	-0.29	0.1	-0.39	0.48	-0.36	0.42	0.37	-0.17	0.13	-0.18	0.26	-0.12	0.08
AGL_SEPEP.1_C4	0.25	0.24	-0.3	0.05	0.4	-0.18	0.5	0.33	-0.11	-0.47	-0.2	-0.76	-0.87	-0.36	-0.37	-1	0.07	0.43	0.03	0.3	0.08	0.07	0.07	-0.16	-0.91	-0.36	-0.27	-0.77	-0.43	-0.45	-0.87	-0.52	0.42	-0.19	-0.05	0.21	0.63	0.11	0.09	0.17	0.13	-0.25	0.29	0.32	0.3	-0.15	0.49	-0.13
AGL_SEPEP.2_C3	0.13	0.2	-0.17	0.05	0.47	-0.22	0.54	0.46	-0.07	-0.37	-0.09	-0.43	-0.69	-0.25	-0.3	-0.84	0.05	0.36	-0.03	0.3	0.01	0.01	0.11	-0.3	-0.97	-0.5	-0.53	-0.98	-0.7	-0.69	-0.83	-0.69	0.33	-0.13	-0.19	0.16	0.34	-0.06	0.29	-0.02	0.15	-0.39	0.26	0.5	0.37	-0.17	0.64	-0.22
AGL_SEPEP.3_C3	0.23	0.08	-0.06	0.12	0.5	-0.11	0.48	0.37	NA	NA	NA	NA	NA	NA	NA	NA	0.09	0.31	-0.14	0.24	-0.03	0.05	-0.04	-0.24	-0.47	-0.48	-0.43	-0.61	-0.5	-0.43	-0.55	-0.61	0.39	-0.44	-0.08	0.13	0.37	-0.01	0.22	0.27	0.13	-0.42	0.3	0.5	0.42	-0.22	0.75	-0.2
AGO1_SEPEP.1_C4	-0.14	-0.02	0.01	0.07	0.19	-0.02	0.06	-0.39	0.07	0.3	-0.01	0.16	0.07	0.03	0.08	0.23	-0.24	NA	0.53	-0.21	0.69	-0.14	0.78	0.89	0.11	-0.05	0.1	0.19	0.13	0.18	0.32	0.16	-0.22	0.24	0.11	-0.36	-1	-0.3	-0.32	-0.31	-0.16	0.47	0.17	-0.18	0	0.18	-0.07	0
AGO1_SEPEP.2_C3	-0.5	0.03	0.26	0.52	0.62	0.18	0.83	0.12	0.26	0.18	-0.47	0.39	0.08	0.06	0.36	0.11	NA	NA	NA	NA	NA	NA	NA	NA	-0.07	-0.51	-0.42	-0.12	-0.29	-0.16	-0.14	-0.78	0.28	0.25	-0.08	0.12	-0.69	0.32	0.09	-0.24	0.56	0.21	0.2	-0.25	-0.23	0.26	-1.24	-0.09
AGO2_SEPEP.1_C4	0.02	-0.04	0.08	0.24	0.2	0.06	0.13	-0.01	0.11	0.26	-0.04	0.15	0	0.23	0.03	-0.01	0.16	0.1	0.48	-0.03	0.27	0.39	0.07	0.15	-0.06	-0.1	-0.06	0.09	0.4	0.55	0.28	-0.01	0.13	0.26	0.17	-0.1	0.11	0.22	-0.17	-0.1	0.15	0.13	0.22	0.22	0.01	0.16	-0.28	0.15
AGO2_SEPEP.2_C3	0.03	0.21	-0.11	0.32	0.37	0.2	0.26	0.21	-0.21	-0.11	-0.19	0.38	0.11	0.26	0.28	0.26	0.05	0.09	-0.04	0.16	0.01	-0.33	-0.22	-0.23	0.11	0.12	0.27	0.27	0.02	-0.2	0.24	0.04	-0.04	0.49	0.41	0.08	0.21	0.52	0.03	0.24	-0.43	0.26	-0.42	-0.37	-0.06	0.06	-0.58	0.17
AGO2_SEPEP.3_C3	-0.2	-0.29	-0.02	0.17	0.23	0.08	-0.15	-0.31	0.09	0.3	0.17	0.17	0.07	0.35	-0.11	-0.03	-0.45	-0.33	-0.65	-0.72	-0.03	-0.19	-0.39	-0.2	NA	NA	NA	NA	NA	NA	NA	NA	0.19	0.15	0.24	0.04	-0.11	0.47	-0.2	-0.02	0.06	0.12	0.13	-0.13	0.07	0.23	-0.28	0.13
AGPAT1_SEPEP.1_C4	0.35	0.22	-0.07	0.2	-0.12	0.12	-0.05	-0.03	0.26	0.26	-0.11	0.21	0.16	0.3	0.59	0.01	0.14	0.01	0.21	0.03	-0.1	-0.05	0.04	-0.45	-0.03	0.15	0.22	-0.11	0.01	-0.17	-0.23	0.11	0.23	0.14	0.61	0.15	0.32	0.6	0.08	0.23	-0.06	-0.21	-0.06	0.04	0.23	-0.2	0.61	0.23
AGPS_SEPEP.1_C4	-0.05	-0.11	0.08	0.34	0.02	0.35	0.07	0.23	-0.1	0.2	-0.08	0.16	0.32	0.23	0.11	0.22	-0.01	0.28	0.12	-0.28	0.12	-0.19	-0.11	0.13	0.15	-0.15	0.03	0.17	0.01	-0.02	-0.01	-0.07	-0.11	0.21	-0.17	-0.02	-0.03	0.06	0.04	0.06	0.1	0.16	-0.02	0.07	-0.14	0.12	-0.25	-0.09
AGPS_SEPEP.2_C2	-0.19	-0.34	-0.09	0.01	-0.1	0.16	-0.42	0.53	-0.35	-0.04	0.24	-0.16	-0.12	0.16	0.87	0.1	-0.45	-0.75	-0.5	-0.93	-0.7	-0.5	-0.7	-0.53	-0.3	0.2	-0.04	0.24	0.17	0.36	-0.16	0.12	-0.91	-0.22	0.13	-0.15	-0.21	-0.07	-0.12	-0.02	0.19	0.41	-0.42	-0.39	0.01	0.37	-0.56	0.23
AGPS_SEPEP.3_C3	-0.08	0.02	-0.03	0.19	-0.17	0.05	-0.25	0.01	-0.37	0.17	-0.28	0.11	0.24	0.17	0.22	0.13	-0.07	-0.25	0.06	-0.24	-0.03	-0.39	-0.19	0.04	0	-0.04	-0.09	-0.06	-0.22	-0.02	-0.04	-0.14	-0.1	0.25	0.11	-0.04	-0.38	0.04	0.01	-0.11	0.03	0.13	-0.32	-0.16	-0.28	0.14	-0.24	-0.09
AGRN_SEPEP.1_C4	0.2	0.05	0.04	-0.14	0.29	-0.39	0.48	-0.09	0.4	0.38	0.37	0	0.06	0.25	0.31	-0.26	0.46	0.18	0.14	0.35	0.49	0.39	0.66	0.13	0.03	0.06	0.2	-0.04	0.34	0.53	0.13	0.52	0.16	-0.09	-0.25	0.13	0.21	-0.08	0.37	0.02	0.02	-0.32	-0.1	-0.57	0.2	-0.05	-0.43	-0.26
AGRN_SEPEP.2_C3	-0.19	-0.35	-0.47	-0.24	0.17	-0.17	-0.33	-0.06	-0.7	NA	0.25	0.09	-0.11	0.57	-1.06	-1.82	-0.83	-1.54	-0.84	-1.84	-0.64	-0.9	-0.22	-0.48	-0.53	-0.69	-0.05	-0.61	-0.2	-0.25	-0.42	-0.17	-1.41	-0.59	-0.52	-0.89	-0.71	-0.91	0.02	-1.36	0.24	-0.19	0.08	0.44	-0.1	-0.41	0.12	-0.56
AGRN_SEPEP.3_C3	0.02	0.11	-0.08	-0.21	0.04	-0.11	0.09	0.29	NA	NA	NA	NA	NA	NA	NA	NA	-0.13	-0.05	-0.31	0.17	-0.08	-0.23	-0.14	-0.09	0.45	-0.01	0.31	0.19	0.1	0.62	0.13	0.09	0.01	-0.28	-0.4	0.17	0.06	-0.45	0.35	0.51	NA	NA	NA	NA	NA	NA	NA	NA
AGTPBP1_SEPEP.2_C3	-0.52	-0.44	0.79	0.19	0.52	0.66	0.1	-0.36	-1.25	NA	-2	0.14	-0.21	-1.73	NA	-0.62	NA	NA	NA	NA	NA	NA	NA	NA	NA	NA	NA	NA	NA	NA	NA	NA	NA	NA	NA	NA	NA	NA	NA	NA	NA	NA	NA	NA	NA	NA	NA	NA
AHCTF1_SEPEP.1_C4	0.21	0.08	0.18	-0.1	-0.08	0.11	0.01	-0.17	-0.01	0.27	0.03	0.09	0.27	-0.16	-0.11	0.36	-0.02	-0.4	0.12	-0.33	0.01	0.19	0.2	-0.01	0.34	0.08	0.05	0.44	0.27	0.25	0.44	0.28	0.03	0.17	-0.1	0.15	0.08	0.11	-0.38	-0.02	-0.09	0.15	-0.02	-0.09	0.12	0.08	-0.21	-0.13
AHCY_SEPEP.1_C4	-0.03	-0.11	-0.29	-0.1	0.09	-0.22	0.03	-0.2	-0.03	-0.26	-0.04	0.04	-0.3	-0.28	-0.26	-0.25	0.1	-0.04	-0.06	-0.04	0.28	-0.08	-0.2	-0.08	-0.16	0.01	0.26	-0.25	-0.01	0.06	-0.06	0.04	0.1	-0.07	0.37	-0.22	-0.35	0.14	-0.24	0.31	-0.07	-0.19	-0.1	-0.33	-0.26	-0.02	-0.06	0.36
AHCY_SEPEP.2_C3	-0.11	-0.24	0.05	-0.25	-0.05	0.06	-0.18	-0.25	-0.07	-0.58	-0.14	0.06	-0.04	-0.21	-0.31	-0.08	0.08	-0.1	-0.24	-0.09	0.59	-0.38	0	0.22	0.33	-0.03	-0.17	-0.12	-0.18	-0.23	-0.09	0.11	0.13	0.15	0.65	0.03	-0.36	0.19	-0.25	0.09	-0.35	-0.19	-0.13	-0.55	-0.36	-0.17	-0.27	0.58
AHCY_SEPEP.3_C3	-0.03	0.29	-0.33	-0.55	-0.55	-0.48	-0.81	-0.96	-0.55	-0.36	-0.13	-0.39	-0.15	-0.66	-0.45	-0.87	0.01	0.08	-0.01	-0.11	0.61	-0.08	0.04	0.29	0.51	0.14	0.16	0.17	-0.14	-0.06	0.2	0.14	0.38	-0.6	0.65	0.02	0.41	0.43	-0.74	0.01	0.13	-0.2	-0.13	0.04	-0.23	-0.16	0.02	0.34
AHCYL1_SEPEP.1_C4	-0.05	-0.18	0.16	-0.16	-0.22	0.03	-0.16	-0.19	0	0.2	0.2	-0.02	0.13	0.11	0.11	0.16	0.43	0.01	0.25	NA	-0.22	1.11	1.49	-3.36	0.35	-0.1	-0.37	0.18	-0.27	-0.32	-0.21	0.01	0.26	-0.01	0.42	0.16	-0.56	0.25	-0.67	0.17	-0.25	0.07	-0.16	-0.8	-0.15	-0.12	-0.69	0.25
AHCYL2_SEPEP.1_C4	-0.4	-0.92	0.71	0.62	0.7	0.2	0.61	-0.02	-0.18	0.85	-0.22	0.5	0.8	-0.73	0.56	0.61	NA	NA	NA	NA	NA	NA	NA	NA	NA	NA	NA	NA	NA	NA	NA	NA	NA	-0.52	NA	NA	NA	NA	-0.91	-0.55	0.59	0.57	-0.32	0.13	NA	0.59	0.06	-0.54
AHCYL2_SEPEP.2_C3	0.13	0.19	-0.46	-0.04	-0.31	-0.28	-0.34	0.08	NA	NA	NA	NA	NA	NA	NA	NA	0.43	0.36	-0.07	0.02	0.01	-0.04	0.25	0.35	NA	NA	NA	NA	NA	NA	NA	NA	NA	NA	NA	NA	NA	NA	NA	NA	0.16	0.18	-0.22	-0.12	0.2	-0.12	0.13	0.19
AHNAK_SEPEP.1_C4	0.39	0.31	-0.6	-0.37	0.01	-0.54	-0.07	0.21	-0.5	-0.57	-0.08	-1.2	-1.49	-0.77	0.03	-1.45	0.72	0.38	0.44	0.53	-0.3	0.31	-0.71	-0.87	-0.66	0.35	0.07	-0.72	0.34	0.09	-1	0.37	0.29	-0.8	-0.4	0.62	0.37	-0.05	0.64	0.31	0.15	-0.71	0.28	0.08	0.65	-0.71	0.25	-1.27
AHNAK_SEPEP.2_C3	0.41	-0.01	-0.77	-0.42	-0.03	-0.73	0.32	0.66	0.1	-0.49	0.5	-1.16	-1.11	-0.6	-0.29	-1.35	0.23	0.44	0.17	0.44	-0.83	0.36	-0.08	-0.94	-0.99	0.57	-0.09	-0.85	0.46	0.44	-0.74	0.85	0.57	-1.04	-0.86	0.5	0.2	-0.43	0.67	0.68	0.05	-1.16	0.56	-0.01	0.53	-0.81	0.05	-1.32
AHNAK_SEPEP.3_C3	0.71	0.36	-0.76	-0.67	0.07	-0.85	-0.61	0.11	0.09	-0.17	0.4	-1.3	-0.96	-1.59	-0.14	-1.23	0.84	1.11	0.67	0.64	-0.93	0.9	0.35	-0.55	-1.01	0.54	0	-0.8	0.64	0.52	-0.44	1.02	1.32	-1.13	-1.59	0.86	0.01	-0.17	-0.05	0.67	0.63	-0.68	0.45	-0.32	0.48	-0.2	-0.11	-1.16
AHNAK_SEPEP.4_C3	0.19	0.07	-0.57	-0.47	-0.05	-0.57	0.79	0.79	NA	NA	NA	NA	NA	NA	NA	NA	NA	NA	NA	NA	NA	NA	NA	NA	NA	NA	NA	NA	NA	NA	NA	NA	NA	NA	NA	NA	NA	NA	NA	NA	NA	NA	NA	NA	NA	NA	NA	NA
AHNAK2_SEPEP.1_C4	-0.33	-0.42	0.19	-0.22	-0.22	-0.07	0.24	1.42	NA	NA	NA	NA	NA	NA	NA	NA	-0.17	-0.19	-0.15	0.31	-0.12	-0.32	-0.43	-0.1	-0.63	-0.01	0.58	-0.48	-0.64	-0.7	-0.67	-0.39	NA	NA	NA	NA	NA	NA	NA	NA	NA	NA	NA	NA	NA	NA	NA	NA
AHSA1_SEPEP.1_C4	-0.11	-0.01	0.1	0.08	0.01	0.07	-0.28	-0.16	0.06	-0.14	0	0.03	-0.2	-0.32	-0.14	-0.16	0	-0.12	-0.12	0.11	0.03	0.09	0	0.06	-0.17	-0.27	-0.19	-0.18	-0.21	-0.29	0.01	-0.19	-0.08	-0.12	0.26	-0.12	0.15	0.22	0.01	0.1	-0.08	0.02	0.08	0.14	-0.15	-0.01	0.3	0.48
AHSA1_SEPEP.2_C2	0.04	0.18	-0.03	-0.15	-0.32	-0.01	-0.18	0.05	-0.03	-0.29	0.09	-0.07	-0.22	0.01	-0.27	-0.02	0.13	0.02	0.2	0.29	0.02	0.12	-0.13	-0.07	0.1	-0.3	-0.12	0.22	-0.06	0.21	-0.12	-0.07	0.09	-0.13	0.13	0	0.02	0.19	-0.16	0.17	-0.04	-0.18	-0.04	-0.02	-0.2	-0.07	0.23	0.2
AIDA_SEPEP.1_C1	-0.07	-0.01	-0.09	0.11	0.18	0.31	-0.21	0.2	0.32	0.12	0.05	0.14	-0.22	-0.25	0.06	-0.07	-0.06	0.1	0.23	0.08	0.02	0.01	0.12	0.16	0.13	0.1	0.01	-0.17	0.09	0.17	0.1	0.12	0.34	0.04	0.29	-0.07	0.12	0.65	0.12	0.23	0.41	0.05	0.3	0.32	0.05	0.08	0.38	0.07
AIF1L_SEPEP.1_C4	-0.23	-0.43	-0.61	-0.28	-0.22	-0.33	-0.47	-0.51	0.13	-0.15	0.04	-0.35	-0.46	-0.73	-0.65	-0.24	0.31	-0.41	0.08	-0.08	0.28	0.24	-0.3	0.18	0.03	-0.21	-0.35	-0.05	0.33	0.54	-0.02	-0.06	0.24	-0.54	0.56	-0.28	-0.72	0.36	-1.33	0.39	-0.36	-0.49	0.16	-1.23	-0.45	-0.13	-0.8	0.6
AIF1L_SEPEP.2_C3	-0.17	-0.68	-0.34	-0.31	0.35	-0.05	0.05	-0.42	-0.12	-0.14	-0.36	-0.45	-0.38	-1.88	-0.79	-0.41	0.32	-0.42	-0.49	-0.21	0.19	0.16	-0.29	0.02	-0.1	0	-0.9	0.01	-0.5	-0.3	-0.2	-0.67	0.24	0.02	0.68	0.05	-0.78	0.47	-0.8	0.29	-0.41	-0.42	0.07	-0.4	-0.32	-0.01	-0.3	0.48
AIFM1_SEPEP.2_C3	0.01	0.19	-0.17	-0.26	-0.32	-0.21	-0.16	0.3	-0.31	-0.2	-0.19	-0.11	-0.02	0.72	0.41	0.02	-0.05	0.86	-0.27	0.83	-0.01	-0.14	-0.14	0.05	-0.13	0.4	0.68	-0.05	0.01	0	-0.3	0.02	-0.51	-0.04	-0.25	-0.02	0.75	-0.29	1.17	-0.06	-0.21	0.07	-0.22	0.74	0.06	-0.19	0.82	-0.35
AIFM1_SEPEP.3_C3	0.02	0.46	-0.13	-0.14	-0.21	-0.11	-0.21	0.27	-0.19	-0.07	-0.3	-0.13	-0.07	0.51	0.3	-0.1	-0.04	0.71	-0.2	0.74	0.01	-0.23	-0.18	-0.19	-0.1	0.21	0.39	-0.1	0	-0.04	-0.17	-0.13	-0.57	-0.19	-0.27	0.03	0.75	-0.32	0.74	-0.2	-0.01	-0.01	-0.07	0.7	0.17	-0.12	0.86	-0.24
AIFM1_SEPEP.4_C3	-0.01	0.48	-0.44	-0.4	-0.58	-0.38	-0.47	0.35	-0.28	-0.23	-0.35	-0.19	-0.17	1.09	0.55	-0.18	0.1	0.78	-0.51	1.18	-0.09	-0.33	-0.13	-0.19	0.02	0.42	0.63	-0.35	-0.3	-0.17	-0.42	0	-0.37	-0.09	-0.07	-0.3	0.74	-0.05	0.65	0.02	-0.42	-0.05	-0.26	1.18	0.22	-0.24	1.16	-0.34
AIMP1_SEPEP.1_C4	0	-0.12	-0.15	-0.17	-0.17	0.02	-0.14	0.01	-0.05	-0.23	0.04	-0.14	-0.08	-0.22	-0.27	-0.13	0	0.11	-0.01	0.14	0.17	-0.01	0	0.25	0.26	0.17	0.05	0.09	0.07	0.11	0.03	0.09	0.21	-0.19	0.22	0.01	0.05	0.14	0.04	0.07	-0.01	0.06	-0.17	-0.12	0.1	-0.05	-0.05	0.22
AIMP2_SEPEP.1_C4	-0.03	-0.28	0.1	-0.25	-0.13	-0.03	-0.17	0	0.04	0.25	-0.14	-0.09	0.07	0.09	-0.16	0.05	-0.12	-0.19	-0.12	0.09	-0.14	-0.1	-0.05	0.14	0.13	0.03	-0.13	0.06	-0.31	-0.2	-0.09	0.02	0.03	0.11	-0.02	-0.1	-0.26	-0.04	0.17	-0.07	0.02	0.24	-0.12	0.09	0.07	0.03	0	0.1
AIMP2_SEPEP.2_C2	0.45	0.37	-0.13	0.58	0.68	0.47	0.05	-0.12	0.07	-0.3	-0.19	-0.06	-0.18	-0.46	-0.13	-0.09	-0.09	0.36	0.47	0.37	0.35	0.38	0.38	0.44	0.38	0.34	0.36	0.38	0.34	0.45	0.37	0.29	-0.1	-0.08	-0.01	0.25	-0.08	-0.11	-0.1	0.04	-0.17	-0.14	0.21	0.03	0.09	-0.18	0.15	0.13
AIMP2_SEPEP.3_C3	-0.03	-0.2	-0.29	-0.19	0.01	0.34	-0.32	0.05	0.1	-0.37	-0.02	-0.16	-0.29	0.3	-0.19	0.05	-0.26	-0.1	0.11	0.21	-0.26	-0.09	0.28	0.35	0.41	0.5	-0.13	0.4	0.11	-0.17	0	0.04	-0.12	-0.11	0.37	-0.13	-0.32	0.06	-0.09	0.37	-0.22	0.02	0.03	0.08	0	-0.16	-0.21	0.55
AIMP2_SEPEP.4_C3	-0.17	-0.12	-0.2	-0.29	-0.3	-0.19	-0.4	-0.08	-0.84	-1.35	-0.68	-0.26	-0.11	-0.36	-0.26	-0.12	-0.32	-0.23	-0.78	-0.09	-0.16	-0.74	-0.2	0.23	-0.26	-0.1	-0.26	-0.27	-0.64	-0.85	-0.81	-0.36	NA	NA	NA	NA	NA	NA	NA	NA	NA	NA	NA	NA	NA	NA	NA	NA
AIMP2_SEPEP.5_C3	0.18	0.13	0	-0.31	-0.28	-0.15	-0.36	-0.3	0.14	0.17	0.87	-0.15	0.49	0.11	-0.12	0.28	-0.21	0	0.04	-0.28	0.52	0.05	0.2	0.31	0.16	0.1	0.15	0.35	0.02	-0.16	0.22	0.12	-0.16	-0.25	-0.41	0.18	-0.44	-0.14	-0.83	0.05	0.34	0.56	0.73	0.36	0.79	0.52	-0.69	0.59
AIP_SEPEP.1_C4	0.31	0.32	-0.5	-0.15	-0.09	-0.24	-0.42	0.21	-0.37	-0.35	-0.09	0.14	0.09	-0.13	-0.24	0.27	0.42	0.19	0.24	0.15	-0.2	0.16	0.42	-0.04	-0.36	0.15	0.28	-0.39	0.33	0.13	-0.16	0.08	0.17	-0.14	-0.01	0.03	-0.24	0.05	0.13	0.2	-0.12	0.04	-0.3	-0.09	-0.19	-0.09	0.1	0.07
AIP_SEPEP.2_C3	0.16	0.18	-0.15	-0.14	0.07	0.21	-0.23	-0.51	0.2	0.08	0.22	-0.19	-0.32	0.07	-0.07	-0.37	0.53	0.99	0.05	0.91	-0.24	0.18	0.06	-0.19	0.26	0.52	0.48	-0.16	0.14	0.11	0.23	0.29	0.18	-0.31	0.01	0.29	0.97	0.1	0.45	0.21	-0.15	-0.12	0.17	0.32	0.41	-0.02	0.67	-0.01
AK1_SEPEP.1_C4	0.07	0.25	-0.4	-0.49	-0.69	-0.42	-0.58	0.84	-1.46	-1.92	-1.27	-1.89	-2.26	-0.41	-0.88	-2.25	0.27	1.1	-0.41	1.4	-0.53	-0.21	-0.26	-0.75	-1.58	-0.13	-0.12	-1.7	-1.37	-1.49	-1.84	-0.58	-0.02	-0.3	-0.09	0.14	0.98	-0.2	0.65	0.25	-0.77	-1.16	-0.51	0.88	0.05	-0.83	0.99	-0.57
AK1_SEPEP.2_C3	-0.11	0.53	-0.18	-0.77	-0.62	-0.3	-0.32	1.12	-1.18	-1.34	-0.96	-1.01	-1	-0.78	-0.52	-1.39	0.16	0.67	-1.13	1.3	-1.38	-1.01	-1.03	-0.66	-1.92	-0.25	-0.18	-1.85	-1.7	-2.09	-2.11	-0.59	-0.48	-0.42	-0.23	-0.01	0.71	-0.14	1.01	0.03	-0.43	-0.58	-0.45	0.48	-0.13	-0.35	0.71	-0.41
AK2_SEPEP.2_C3	0.04	0.22	0.13	-0.04	-0.51	-0.04	-0.22	-0.22	-0.08	0.02	-0.15	0.09	0.19	0.01	0.13	0.14	-0.41	0.07	-0.42	0.46	0.07	-0.45	-0.31	-0.12	0.21	0.19	0.46	0.14	0.24	0.18	-0.14	0.03	-0.07	0.28	0.09	-0.12	0.56	0.06	0.33	-0.2	0.12	0.14	-0.13	0.42	0.14	-0.11	0.38	-0.06
AK2_SEPEP.3_C3	-0.04	0.18	-0.02	-0.14	-0.28	-0.05	-0.04	-0.12	-0.5	-0.56	-0.08	-0.12	-0.28	-0.15	-0.34	-0.04	0.01	0.44	-0.44	0.95	0.23	-0.31	0.23	-0.02	0.23	0.32	0.37	0.16	-0.29	-0.37	-0.21	-0.06	-0.27	0.24	-0.04	-0.15	0.49	0.1	0.32	-0.08	-0.34	0.09	-0.17	0.65	0.2	-0.05	0.51	-0.29
AK2_SEPEP.4_C3	0.34	0.67	0.27	0.01	-0.13	0.18	0.07	0.26	0.13	0.04	-0.07	0.02	-0.06	0.26	0.17	0.18	-0.06	0.6	-0.24	0.79	0.28	-0.18	0.1	0.02	-0.07	0	0.42	-0.03	0.01	-0.06	-0.08	-0.05	-0.16	0.28	-0.25	0.03	0.95	0.08	0.62	0	0.02	0.14	0.1	0.98	0.22	0.13	0.78	-0.16
AK2_SEPEP.5_C3	-0.05	0.16	-0.35	-0.56	-0.46	-0.41	-0.49	-0.07	-0.45	-0.15	-0.12	-0.36	-0.34	-0.69	-0.1	-0.16	0.13	0.43	-0.55	0.56	0.05	-0.33	-0.09	-0.03	0.18	0.34	0.17	0.06	-0.16	-0.19	-0.13	-0.02	0.12	0.05	0.16	0.06	0.58	0.2	0.08	-0.15	-0.19	-0.07	-0.39	0.24	0.05	-0.18	0.22	-0.08
AK3_SEPEP.1_C4	0.25	0.53	-0.1	-0.06	-0.01	-0.04	0.16	0.25	-0.15	-0.47	-0.13	-0.13	-0.69	0.42	-0.08	-0.48	0.38	0.9	-0.43	0.97	0.29	-0.09	0.16	-0.04	-0.18	0.28	0.55	-0.39	0.17	0.12	-0.12	0.11	0.3	0.18	-0.55	0.35	1.22	-0.48	0.93	0.09	-0.11	-0.06	0.1	1.02	0.49	-0.12	1.33	-0.61
AK3_SEPEP.2_C2	0.28	0.58	-0.29	-0.2	-0.19	-0.32	-0.03	0.29	-0.7	-0.66	-0.37	-0.35	-0.54	0.2	0.34	-0.54	0.56	1.18	-0.07	1.1	0.54	0.04	0.43	-0.03	0.06	0.49	0.8	0.07	0.2	0.12	0.13	0.36	-0.21	0.03	-0.43	0.05	0.96	-0.17	0.83	0.11	-0.72	-0.28	-0.39	0.3	0.13	-0.25	0.92	-0.67
AK3_SEPEP.3_C3	0.3	0.63	-0.23	-0.06	-0.05	-0.09	0.16	0.17	-0.36	-0.28	-0.21	-0.4	-0.53	0.26	0.23	-0.6	0.46	0.91	0.06	0.92	0.69	-0.01	0.53	0.25	0.21	0.39	0.58	0.14	0.03	0.01	-0.08	0.29	0.2	-0.05	-0.27	0.1	0.87	0.13	0.78	0.12	0.01	-0.04	0.12	1.01	0.51	0	1.06	0.19
AK3_SEPEP.4_C3	-0.04	0.24	-0.29	-0.48	-0.32	-0.31	0.04	0.57	NA	NA	NA	NA	NA	NA	NA	NA	NA	NA	NA	NA	NA	NA	NA	NA	NA	NA	NA	NA	NA	NA	NA	NA	NA	NA	NA	NA	NA	NA	NA	NA	NA	NA	NA	NA	NA	NA	NA	NA
AK4_SEPEP.1_C4	-0.05	0.13	0.56	-0.1	-0.2	0.27	0.12	-0.24	-0.64	-0.47	-0.45	-0.2	0.25	-0.39	-0.5	0.33	-0.48	-0.24	-0.58	-0.13	-0.02	-0.5	-0.31	0.79	0.64	-0.2	-0.17	0.38	-0.59	-0.46	-0.32	-0.53	-0.35	0.54	0.05	-0.45	-0.03	-0.43	-0.25	-0.79	-0.19	0.82	-0.09	0.29	0.03	0.25	0.52	0.19
AK4_SEPEP.2_C3	-0.62	-0.46	0.48	-0.32	-0.49	0.18	-0.11	-0.55	-1.04	-0.62	-0.62	-0.22	0.32	-0.6	-0.63	0.47	-0.87	-0.67	-1.07	-0.5	-0.06	-1	-0.44	1.08	0.81	-0.57	-0.41	0.39	-0.74	-0.85	-0.5	-0.71	-0.09	0.61	0.56	-0.47	-0.09	-0.37	-0.23	-0.96	-0.45	0.67	-0.61	-0.11	-0.31	0.03	0.26	0.37
AK6_SEPEP.2_C2	-0.14	-0.36	-0.12	-0.34	0.09	-0.11	-0.29	-0.37	1.01	1.1	0.13	-0.39	0.12	0.1	0.28	-0.23	-0.72	-1.16	-0.37	-0.44	-0.73	-0.09	-0.41	0.05	-0.5	-0.15	0.3	-0.27	1.14	1.28	1.37	0.09	-0.42	-0.76	-0.42	0.05	0.6	-0.65	0.21	-0.45	NA	NA	NA	NA	NA	NA	NA	NA
AKAP1_SEPEP.1_C4	-0.51	-0.19	0.47	-0.37	-0.78	-0.03	-0.38	-0.2	-0.03	0.27	-0.14	-0.26	0.66	-0.09	-0.11	0	-0.59	-0.33	-0.27	-0.31	-0.53	-0.43	-0.46	0.05	0.13	-0.14	-0.29	-0.04	-0.21	0.16	-0.01	-0.27	-0.51	-0.12	0.17	-0.27	-0.08	-0.22	-0.17	-0.81	-0.41	0.41	-0.38	-0.21	-0.21	-0.26	-0.23	0.25
AKAP12_SEPEP.1_C4	0.94	0.57	-0.1	-0.5	-0.72	-0.2	-0.34	0.34	0.41	-0.42	0.71	-0.43	-0.07	0.31	0.54	-0.14	1.14	0.76	0.16	0.48	-0.26	0.71	0.31	0.01	0.09	0.91	0.68	0.21	0.95	0.67	-0.03	1.25	0.1	-0.46	-0.09	0.89	0.11	-0.22	-0.06	0.38	-0.71	-0.22	0.5	0.04	0.73	-0.53	0.35	-0.37
AKAP12_SEPEP.2_C3	0.83	0.73	-0.48	-0.56	-0.64	-0.13	-1.13	0.47	0.45	-0.3	0.62	-0.2	-0.49	0.21	0.3	-0.16	1.47	1.3	-0.3	0.99	-0.61	0.76	0.48	0.35	-0.03	0.79	0.98	0.16	0.86	0.69	-0.01	0.97	0.22	-0.29	0	0.67	0.2	-0.13	-0.36	0.32	-1.04	-0.5	0.64	0.27	0.76	-0.59	0.92	-0.19
AKAP13_SEPEP.1_C4	-0.14	-0.53	0.15	0.23	-0.08	0.02	0.13	0.21	-0.19	-0.18	-0.08	-0.42	-0.22	-0.5	0.08	-0.57	0.23	1.42	-0.05	1.27	-0.22	-0.11	0.35	-0.07	0.26	-0.06	-0.27	-0.22	-0.09	-0.03	-0.49	-0.07	-0.35	-0.03	0.11	-0.18	-0.43	-0.07	0.07	0.12	0.24	0.07	-0.29	0.18	-0.81	0.08	-0.11	NA
AKAP13_SEPEP.2_C3	-0.22	-0.09	-0.28	-0.04	-0.08	-0.14	-0.09	-0.08	NA	NA	NA	NA	NA	NA	NA	NA	0.04	-0.24	-0.28	0.11	-0.48	-0.17	-0.3	-0.3	-0.31	0	-0.29	-0.1	-0.07	-0.37	-0.09	-0.26	0.19	0.06	0	0.07	0.34	0.22	0.15	0.08	0.02	-0.2	0.15	0.25	0.12	0.05	-0.34	0.06
AKAP17A_1_SEPEP.1_C1	0.41	0.4	0.67	0.72	0.32	0.55	0.86	0.7	0.07	0.3	0.12	0.14	0.22	0.12	0.43	0.09	0.23	-0.04	-0.11	-0.22	0.15	0.1	0.43	0.03	NA	NA	NA	NA	NA	NA	NA	NA	-0.18	0.24	-0.21	-0.16	-0.57	-0.2	-0.13	-0.29	0.2	0.39	0.1	0.02	0.32	0.38	-0.07	0.08
AKAP8_SEPEP.1_C1	0.08	-0.23	0.06	0.02	-0.11	-0.09	-0.17	-0.14	-0.02	0.35	0.48	0.2	0.3	0.07	0.15	0.32	0.04	0.02	0.29	-0.15	-0.01	-0.12	-0.01	0.08	0.18	0.15	0	0.06	-0.01	0.12	0.18	-0.03	0.19	0.14	0.04	0.1	-0.09	-0.02	-0.4	-0.1	0.15	-0.16	-0.03	-0.18	-0.04	-0.01	-0.5	-0.19
AKAP8L_SEPEP.1_C4	0.11	-0.21	-0.14	-0.07	-0.11	-0.2	-0.19	-0.23	-0.03	-0.13	0.04	-0.04	-0.09	0.3	0.05	0.05	-0.02	0.21	-0.06	0.22	-0.2	-0.08	-0.17	-0.02	0.24	0.05	-0.09	0.18	0.14	0.21	0.03	0.06	0.11	0.02	0.43	0.05	0.36	0.19	0.08	0.16	-0.05	-0.02	0.11	0.32	0.28	-0.21	-0.26	0.17
AKR1A1_SEPEP.1_C4	0.16	0.16	-0.41	-0.11	-0.14	-0.13	-0.09	-0.16	0.05	-0.52	-0.05	-0.28	-0.58	-0.04	-0.29	-0.48	0.07	0.07	-0.04	0.24	0.04	0.1	0.25	-0.28	-0.41	-0.01	0.1	-0.34	-0.21	-0.16	-0.26	-0.01	0.11	0.03	0.36	-0.03	0.19	0.43	-0.14	0.21	0.06	-0.07	-0.12	0.27	0.02	-0.18	0.11	0.41
AKR1A1_SEPEP.2_C3	0.12	0.04	-0.45	-0.3	-0.26	-0.23	-0.2	-0.33	-0.04	-0.49	0.06	-0.3	-0.47	0.02	-0.31	-0.41	0.01	0.05	-0.08	0.33	-0.02	0.14	0.12	-0.15	-0.26	0.07	0.16	-0.26	-0.15	0.02	-0.28	-0.03	0.19	-0.09	0.21	0.03	0.17	0.28	-0.32	0.27	0.01	-0.45	0.08	0.22	0.09	-0.06	0.11	0.23
AKR1B1_SEPEP.1_C4	0.15	0.47	-0.24	-0.08	0.11	-0.01	-0.07	0.25	-0.37	-0.74	-0.56	-0.38	-0.78	-0.47	-0.37	-0.75	0.35	0.67	-0.07	0.72	0.23	0.05	0	-0.26	-0.99	-0.16	0.1	-1.07	-0.49	-0.62	-0.58	0.16	-0.06	-0.11	0.18	0.15	0.41	0.27	0.16	0.2	0.08	-0.2	-0.02	0.54	-0.04	-0.1	0.79	0.24
AKR1B1_SEPEP.2_C2	0.28	0.21	-0.23	-0.12	0.01	-0.11	-0.08	0.31	-0.66	-0.94	-0.66	-0.83	-1.3	-0.19	-0.65	-1.18	0.67	0.86	0.31	0.79	0.34	0.51	0.01	-0.11	-0.75	0.05	0.26	-0.73	-0.18	-0.29	-0.38	0.21	0.09	-0.3	0.43	-0.01	0.49	0.55	-0.13	0.11	0.09	0	0.13	0.54	0.17	0.06	0.74	0.55
AKR7A2_SEPEP.1_C4	0.09	0.21	-0.1	0	0.16	-0.03	0.12	-0.08	-0.08	-0.56	-0.28	-0.23	-0.84	-0.41	-0.08	-0.56	0.25	0.37	-0.11	0.18	0.15	0.23	-0.03	-0.19	-0.61	0.06	0.12	-0.43	-0.16	-0.15	-0.15	-0.06	0.13	0.17	-0.28	0.02	0.05	0.18	0.15	0.16	0.09	-0.05	0.2	0.34	0.1	-0.1	0.35	0.11
AKR7A2_SEPEP.2_C2	0.04	0.34	0.16	0.5	0.33	0.31	0.12	0.01	NA	NA	NA	NA	NA	NA	NA	NA	NA	NA	NA	NA	NA	NA	NA	NA	NA	NA	NA	NA	NA	NA	NA	NA	NA	NA	NA	NA	NA	NA	NA	NA	NA	NA	NA	NA	NA	NA	NA	NA
AKT1_SEPEP.1_C4	0.09	-0.04	-0.32	-0.62	-0.23	-0.31	-0.39	0.54	NA	NA	NA	NA	NA	NA	NA	NA	0.53	0.37	-0.02	0.51	-0.04	0.26	0.26	0.14	-0.12	0.58	0.16	-0.15	0.01	-0.18	-0.05	0.81	NA	NA	NA	NA	NA	NA	NA	NA	0.02	-0.21	0.22	0.66	0.08	0.07	0.3	-0.28
AKT1S1_SEPEP.1_C4	0.12	0.08	0.67	0.36	0.41	0.19	0.68	0.38	0.1	-0.04	-0.23	0.18	0.35	-0.18	0.27	0	0.12	-0.02	-0.61	-0.34	-1.04	-0.12	-0.53	-0.67	-0.8	-0.48	-0.06	-0.16	-0.53	-0.48	-0.22	-0.61	-1.02	-0.05	-0.42	-0.41	-0.41	-0.44	0.54	-0.19	0.1	0.05	0.04	-0.12	-0.01	0.32	0.16	-0.25
AKTIP_SEPEP.1_C4	-0.1	-0.16	0.12	0.18	0.28	0.22	0.18	0.57	-0.2	-0.29	-0.48	0.15	-0.12	0.19	0.2	0.04	0.14	-0.04	-0.15	0.13	-0.1	-0.14	-0.01	-0.28	-0.02	-0.11	-0.04	-0.16	-0.16	-0.02	0.05	-0.12	NA	NA	NA	NA	NA	NA	NA	NA	NA	NA	NA	NA	NA	NA	NA	NA
ALAD_SEPEP.1_C4	0.22	0.57	-0.33	-0.12	-0.14	-0.07	-0.11	0.77	-0.02	-0.72	-0.3	-0.33	-0.58	0.52	-0.39	-0.88	0.23	1.06	0.06	1.27	-0.02	0	0	-0.66	-0.42	-0.17	0.68	-0.08	-1.09	-0.87	-0.47	-0.24	0	-0.52	0.06	0.17	0.87	-0.14	0.52	0.15	-0.08	-0.22	0.24	1.07	0.02	-0.29	0.8	0.16
ALAD_SEPEP.2_C3	-1.17	-0.82	1.28	1.05	1.23	0.34	0.59	1.23	0.09	0.09	-1	0.25	0.1	-0.69	0.39	0.21	NA	NA	NA	NA	NA	NA	NA	NA	NA	NA	NA	NA	NA	NA	NA	NA	NA	NA	NA	NA	NA	NA	NA	NA	NA	NA	NA	NA	NA	NA	NA	NA
ALCAM_SEPEP.1_C4	0.12	0.62	-0.05	-0.36	0	-0.2	1.3	0.22	-0.05	-0.38	0.17	-0.06	-0.17	0.22	-0.01	-0.07	0.13	0.35	-0.15	0.55	-0.22	0.21	0.33	-0.1	-0.42	0.08	1.03	-0.25	0.34	0.07	-0.38	0.08	-0.15	-0.55	-0.54	0.19	1.31	-0.54	1.14	0.04	-0.23	-0.05	0.25	1.32	0.33	-0.84	0.77	-0.73
ALCAM_SEPEP.2_C3	0.25	0.77	-0.47	-0.65	-0.07	-0.73	1.05	-0.02	0.17	-0.3	0.41	-0.51	-0.24	0.54	0.07	-0.49	0.52	0.86	0.15	0.95	-0.05	0.19	1.05	0.1	0.01	0.5	1.2	-0.11	0.65	0.5	-0.09	0.28	0.17	-0.61	-0.42	0.24	1.22	-0.29	0.81	0.06	-0.33	-0.34	0.27	1.23	0.24	-0.8	1	-0.45
ALDH16A1_SEPEP.1_C4	0.02	0.27	-0.23	0.01	0.09	-0.15	0.12	-0.27	0.26	-0.01	0.31	-0.01	-0.12	-0.07	0.04	-0.11	-0.02	0.23	-0.18	-0.03	0.02	0.06	-0.19	-0.24	-0.15	0.2	0.31	-0.07	0.21	0.33	0.12	0.19	0.57	-0.06	0.13	0.26	0.48	0.29	-0.04	0.17	0.33	-0.06	0.46	0.21	0.23	-0.05	-0.03	0.01
ALDH16A1_SEPEP.2_C3	0.18	0.46	0.06	0.08	0.1	-0.03	0.31	-0.22	0.21	-0.09	0.55	-0.13	-0.28	-0.16	0.06	-0.36	0.13	0.54	0.17	0.58	0.42	0.29	-0.06	-0.14	-0.02	0.15	0.34	0.06	0.38	0.39	0.27	0.29	0.4	-0.22	-0.18	0.53	0.54	0.22	-0.11	0.01	0.14	-0.13	0.45	0.35	0.53	-0.07	0.54	0.09
ALDH18A1_SEPEP.1_C4	0.04	-0.1	0.37	0.02	-0.05	0.26	0.14	-0.45	-0.18	0.03	-0.07	0.23	0.32	-0.37	-0.26	0.36	-0.3	-0.32	-0.05	-0.4	0.26	-0.23	-0.12	0.34	0.42	-0.03	-0.35	0.26	-0.14	-0.01	-0.15	-0.23	-0.07	0.12	0.21	-0.36	-0.28	-0.05	-0.55	-0.12	-0.11	0.13	-0.13	-0.35	-0.14	0.1	0	0.27
ALDH18A1_SEPEP.2_C3	0.09	0.17	0.15	-0.14	-0.24	-0.11	0.08	-0.56	-0.29	-0.19	-0.14	0.14	0.23	-0.5	-0.46	0.35	-0.08	-0.51	-0.18	-0.13	0.32	0.08	-0.14	0.34	0.18	-0.41	-0.36	0.43	-0.55	-0.52	-0.24	-0.49	-0.36	0.11	0.13	-0.12	0.16	0.19	0.11	0.22	0.09	0.49	-0.25	-0.28	-0.2	0.29	0.39	0.33
ALDH18A1_SEPEP.3_C3	-0.04	-0.5	0.03	-0.16	-0.22	0.06	-0.01	-0.5	-0.17	-0.08	-0.49	0.14	-0.05	-0.6	-0.49	0.05	-0.24	-0.11	0.09	-0.21	0.43	-0.09	0.1	0.45	0.57	0.03	-0.07	0.44	0.22	0.23	0.16	0.07	0.41	0.19	0.48	0.23	-0.32	0.3	-0.62	0.2	NA	NA	NA	NA	NA	NA	NA	NA
ALDH18A1_SEPEP.4_C3	-0.19	-0.1	0.29	-0.05	-0.18	0.11	0.17	-0.56	0.09	0.33	0.12	0.1	0.21	0.1	0.1	0.11	-0.25	-0.17	0.19	-0.16	0.31	0	-0.08	0.51	-0.15	0.16	-0.61	-0.13	0.46	0.48	-0.02	0.3	0.08	0.03	0.12	-0.13	-0.28	0.05	-0.41	0.1	-0.11	0.24	-0.15	-0.21	-0.12	0.15	0.17	0.27
ALDH18A1_SEPEP.5_C3	0.34	0.77	0.07	0.02	0.04	0.11	0.03	-0.38	-0.02	0.17	0.22	0.26	0.2	0.53	0.17	0.24	-0.25	0.85	0.29	0.66	0.45	0.24	0.31	0.52	0.34	0.12	1.02	0.35	0.64	0.82	0.59	0.17	0.25	-0.13	0.06	0.01	0.25	-0.02	-0.38	0.02	-0.12	-0.07	0.5	0.45	0.14	-0.07	0.76	0.13
ALDH1B1_SEPEP.1_C4	-0.86	-0.74	-0.71	-0.68	-0.96	-0.7	-0.85	-0.98	-0.57	-0.18	-0.4	-0.47	-0.43	-0.36	-0.27	-0.38	-0.46	-0.22	-0.33	-0.07	-0.14	-0.37	-0.11	0.04	0.18	-0.15	-0.02	0.05	-0.09	-0.01	0.04	-0.17	0.05	0.1	0.42	-0.1	0.44	0.25	0.2	-0.15	0	0.07	-0.18	0.6	0.03	0.04	0.37	0.47
ALDH1L2_SEPEP.2_C3	-0.1	0.66	-0.12	-0.48	-0.82	-0.68	-0.58	-0.66	-1.54	-0.9	-1.51	-1.06	-0.27	-0.25	0.15	-0.19	-1.17	0.47	-0.68	-0.23	-1.09	-1.59	0.31	0.36	0.08	-1.01	0.04	-0.1	-1.87	NA	-1.91	-1.08	NA	0.06	-0.39	-1.51	1.13	-0.97	1	-0.65	-0.68	0.36	-0.86	1.03	-0.89	-0.2	0.88	-0.12
ALDH2_SEPEP.1_C4	0.76	0.94	-0.63	-0.46	-0.02	-0.7	0.55	0.23	0.48	0.25	0.62	-0.46	-0.41	0.68	0.58	-0.54	0.39	1.1	0.18	0.92	-0.56	0.4	0.08	-0.58	-0.45	0.85	0.37	-0.45	0.78	0.71	-0.5	0.71	0.83	-0.52	-0.82	0.49	0.95	-0.41	0.78	0.11	0.44	-0.49	0.75	1.19	0.86	-0.36	1.38	-0.71
ALDH2_SEPEP.2_C2	1.01	1.07	-0.96	-0.5	0.04	-0.65	0.69	0.43	0.8	0.08	0.96	-0.64	-0.8	0.25	0.58	-0.63	0.23	0.96	0.32	0.94	-0.22	0.35	0.11	-0.24	-0.23	0.88	0.46	-0.07	1	1.01	-0.5	0.86	0.89	-0.51	-0.64	0.73	1.23	-0.73	1.11	0.38	0.29	-0.56	0.83	1.21	1.17	-0.54	1.64	-0.81
ALDH3A2_SEPEP.1_C4	-0.08	-0.16	0.18	0.25	-0.42	0.73	-0.48	0.42	-0.39	-0.06	-0.34	0.26	-0.09	0.1	-0.23	0.51	0.15	-0.19	-0.04	0.26	0.65	-0.16	-0.1	0.03	-0.37	-0.07	0.15	0.35	-0.42	-0.56	-0.21	0.29	-0.42	1.3	-0.49	-0.15	-0.23	0.19	-0.14	-0.33	0.19	1.04	-0.18	-0.09	0.06	0.95	0.19	-0.18
ALDH3A2_SEPEP.2_C3	-0.03	-0.05	-0.13	0.05	-0.37	0.67	-0.33	0.21	-0.57	-0.08	-0.27	0.24	0.12	-0.09	-0.11	0.51	0.18	-0.11	-0.11	0.11	0.56	-0.08	-0.11	0.04	0.08	0.38	0.16	0.41	-0.21	-0.43	-0.1	0.37	-0.34	0.52	-0.05	-0.18	-0.52	0.15	-0.09	-0.01	0.07	0.87	-0.13	-0.12	0.17	0.77	0.23	-0.2
ALDH3A2_SEPEP.3_C3	-0.04	-0.14	-0.28	-0.38	-0.62	0.27	-0.66	0.48	NA	NA	NA	NA	NA	NA	NA	NA	0.09	-0.16	-0.4	0.02	0.39	-0.29	-0.28	-0.01	-0.17	0.02	0.45	0.09	-0.4	-0.46	-0.29	0.22	-0.21	1.15	-0.33	0.13	-0.03	0	0.26	-0.39	0.02	0.3	-0.22	0.11	0.2	0.37	0.2	-0.11
ALDH4A1_SEPEP.1_C4	0.03	0.45	-0.5	-0.65	-0.8	-0.43	-0.58	0.33	-0.36	-0.42	-0.05	-0.31	-0.24	0.69	0.25	-0.19	0.22	0.68	-0.55	1.05	-0.52	-0.3	-0.2	-0.06	0	0.37	0.68	-0.23	-0.16	-0.42	-0.31	0.15	-0.26	-0.32	-0.35	0.12	1.06	-0.48	1.21	-0.06	-0.28	-0.14	0.14	1.18	0.34	-0.33	1.19	-0.38
ALDH4A1_SEPEP.2_C3	0.09	0.37	-0.53	-0.8	-1.05	-0.53	-0.85	0.5	-0.31	-0.48	-0.38	-0.44	-0.3	0.95	0.16	-0.29	0.04	0.61	-0.53	1.02	-0.63	-0.45	-0.16	-0.32	-0.2	0.13	0.56	-0.33	-0.19	-0.43	-0.58	0.03	-0.34	-0.21	-0.41	-0.04	0.69	-0.38	1.08	-0.03	-0.3	-0.07	-0.08	1.1	0.24	-0.25	1.05	-0.4
ALDH4A1_SEPEP.3_C3	0.12	0.24	-0.41	-0.29	-0.53	-0.32	-0.53	0.25	0.07	-0.4	-0.03	-0.29	-0.3	0.25	0.13	-0.43	0.01	0.89	-0.51	1.44	-0.67	-0.21	-0.19	-0.2	0.12	0.77	1.14	-0.01	0.59	0.52	0.02	0.59	0.58	-0.2	-0.48	0.35	1.36	-0.2	1.05	-0.11	-0.61	-0.09	0.24	1.56	0.58	-0.31	1.51	-0.34
ALDH5A1_SEPEP.1_C4	0.56	1.01	-0.36	-0.48	-0.23	-0.64	0.15	0.41	0.09	0.01	0.04	-0.34	-0.55	0.29	0.81	-0.36	0.42	1.3	-0.09	1.3	-0.1	0.04	0.44	-0.13	-0.44	0.53	1.18	-0.34	0.38	0.08	-0.27	0.59	-0.34	-0.61	-0.44	0.04	0.77	-0.32	0.77	-0.07	-0.37	-0.17	0.3	0.93	0.4	-0.22	1.1	-0.3
ALDH5A1_SEPEP.2_C3	0.71	1.44	-0.64	-0.53	-0.25	-0.63	0.19	0.8	-0.09	-0.98	0.18	-0.61	-0.78	0.8	0.41	-0.56	0.77	1.73	-1.11	2.02	-0.51	-0.08	0.53	-0.83	-0.67	0.3	1.03	-0.9	-0.12	-0.56	-0.77	0.2	-0.2	-0.78	-0.57	0.57	1.4	-0.48	1	0.25	-0.27	-0.36	0.31	1.23	0.64	-0.43	1.47	-0.36
ALDH6A1_SEPEP.1_C4	0.44	1.07	-0.45	-0.14	0.23	-0.38	0.2	0.5	0.23	0.2	0.31	-0.37	-0.33	0.84	0.55	-0.53	0.21	0.95	-0.04	1.06	-0.45	0.06	0.58	-0.47	-0.59	0.53	0.59	-0.65	0.02	-0.14	-0.94	0.12	0.25	-0.21	-0.35	0.26	1.21	-0.1	0.74	0.13	0.26	-0.24	0.02	0.86	0.4	-0.07	1.05	-0.29
ALDH6A1_SEPEP.2_C3	0.38	0.43	-0.33	-0.15	0.16	-0.29	0.22	0.28	0.31	-0.06	0.27	-0.32	-0.48	0.37	0.23	-0.63	0.18	0.73	-0.04	0.6	-0.13	0.04	0.4	-0.22	-0.22	0.47	0.49	-0.34	-0.34	-0.53	-0.37	0.04	0.23	-0.24	-0.12	0.12	0.67	0.17	0.58	-0.03	0.36	-0.38	-0.07	0.71	0.34	-0.21	0.86	0.03
ALDH7A1_SEPEP.1_C4	0.32	0.35	-0.1	-0.07	-0.04	-0.12	-0.03	-0.2	0.2	0.01	0.31	-0.01	-0.08	0.18	0.33	-0.07	0.66	0.57	0.05	0.61	0.13	0.17	0.27	0.01	-0.16	0.41	0.88	-0.08	0.26	0.1	-0.09	0.44	0.1	0.15	0.08	0.2	0.35	-0.07	0.31	-0.18	0.31	0.2	0.11	0.36	0.22	0.09	0.79	0.11
ALDH7A1_SEPEP.2_C3	0.23	0.45	-0.05	-0.08	0.05	0.05	-0.08	-0.15	0.2	0.03	0.22	-0.02	0.06	0.43	0.33	0	0.57	0.6	0.13	0.7	0.24	0.34	0.26	-0.07	0.12	0.52	1.02	0.11	0.63	0.39	0.17	0.48	0.39	0.03	-0.25	0.15	0.37	0.01	-0.02	-0.03	-0.06	0.05	0.35	0.3	0.4	-0.07	1.06	-0.07
ALDH9A1_SEPEP.1_C4	0.27	0.71	-0.04	0.08	0.16	-0.02	0.03	0.13	0.05	-0.22	-0.19	-0.21	-0.44	0.06	-0.05	-0.47	0.09	0.61	0.01	0.39	0.11	-0.03	0.13	0.01	-0.18	0	0.28	-0.33	-0.11	-0.18	-0.16	-0.03	0.26	-0.21	0.1	0.06	0.63	0.09	0	0.02	0.12	-0.22	0.08	0.52	0.12	-0.01	0.59	0.21
ALDH9A1_SEPEP.2_C2	0.29	0.61	-0.22	-0.13	-0.03	-0.41	-0.14	-0.2	-0.19	-0.31	-0.11	-0.45	-0.79	-0.08	-0.26	-0.72	0.15	1.03	0.38	0.68	0.15	0.2	0.07	-0.19	-0.43	0.1	0.48	-0.36	0.02	0.02	-0.29	0.22	0.08	-0.26	0.13	-0.13	0.35	0.02	-0.03	0.09	0.32	-0.27	0.17	0.62	0.01	-0.07	0.37	0.21
ALDOA_SEPEP.1_C4	0.06	0.27	-0.28	0.39	-0.12	0	-0.49	0.6	-0.46	-0.43	-0.55	-0.07	-0.68	0	0.09	-0.61	0.39	1.17	0.3	1.06	0.95	-0.28	-0.17	0.17	-0.59	-0.08	-0.13	-0.45	-0.8	-0.56	-0.2	-0.67	-0.37	0.25	0.08	-0.1	0.39	0.13	0.22	-0.12	0.32	0.03	-0.1	0.93	-0.03	0.31	1.26	0.02
ALDOC_SEPEP.1_C4	0.03	0.22	-0.29	0.29	-0.02	-0.02	-0.46	0.24	-0.8	-0.81	-0.94	-0.73	-1.12	-0.78	-0.79	-1.06	0.23	0.59	-0.02	0.72	0.6	0.02	-0.07	0.04	-1.08	-1.01	-0.8	-1.26	-1.24	-1.2	-1.06	-1.41	-0.05	-0.03	0.15	0.07	0.88	0.42	0.09	-0.07	0.07	0	0.07	0.9	0.05	-0.07	0.97	0.15
ALG1_SEPEP.1_C4	-0.18	-0.12	0.26	0.27	0.36	0.17	0.21	-0.31	NA	NA	NA	NA	NA	NA	NA	NA	-0.7	-0.39	0.08	-0.77	0.12	-0.18	-0.13	0.05	-0.05	-0.22	-0.2	-0.16	-0.05	0.31	0.18	0.02	0.04	0.41	0.44	-0.28	0.11	0.28	0.33	0.09	0.19	0.7	-0.13	0.12	-0.45	0.49	-0.72	0.23
ALG1_SEPEP.2_C3	-0.4	0.06	0.37	0.18	0.17	0.04	0.3	-0.11	-0.19	0.48	-0.39	0.2	0.61	-0.09	-0.04	0.57	-0.03	0.44	-0.23	0.11	-0.08	-0.34	-0.23	0.29	0.14	-0.21	-0.18	-0.03	0.39	0.38	-0.05	0.35	0.26	0.02	-0.1	-0.11	0.23	0.02	0.06	-0.44	-0.11	-0.31	-0.19	0.25	-0.32	0.15	0.66	-0.48
ALG11_SEPEP.1_C1	-0.3	-0.24	0.21	-0.47	0.07	-0.15	0.16	-0.13	NA	NA	NA	NA	NA	NA	NA	NA	NA	NA	NA	NA	NA	NA	NA	NA	0.16	0.35	0.13	0.2	-0.15	-0.21	-0.09	0.24	NA	NA	NA	NA	NA	NA	NA	NA	NA	NA	NA	NA	NA	NA	NA	NA
ALG12_SEPEP.1_C4	-0.75	-0.89	0.91	0.59	0.73	0.37	0.85	-0.07	NA	NA	NA	NA	NA	NA	NA	NA	NA	NA	NA	NA	NA	NA	NA	NA	NA	NA	NA	NA	NA	NA	NA	NA	NA	NA	NA	NA	NA	NA	NA	NA	NA	NA	NA	NA	NA	NA	NA	NA
ALG2_SEPEP.1_C1	0.07	0.08	0.4	0.34	0.39	0.16	0.78	0.49	-0.07	0.24	0.1	0.02	-0.25	0.4	0.26	-0.17	0.85	0.82	0.54	0.31	NA	-0.05	0.48	0.22	-0.28	-0.06	0.25	-0.14	0.15	0.12	0.03	0.04	0.04	-0.07	0	0.21	0.12	-0.05	0.08	0.16	-0.08	-0.18	0.1	0.39	0.3	0.14	0.45	-0.19
ALG5_SEPEP.1_C4	-0.05	0.21	0.09	0.49	0.26	0.37	0.27	0.01	-0.13	-0.15	-0.29	-0.02	0.18	0.41	-0.04	0.1	0.27	0.29	0.54	0.27	0.31	0.16	0.28	0.53	-0.17	-0.01	0.62	0	0.05	0.2	0.47	0.1	NA	NA	NA	NA	NA	NA	NA	NA	NA	NA	NA	NA	NA	NA	NA	NA
ALG5_SEPEP.2_C3	0.51	0.06	0.27	0.32	0.3	0.16	0.26	-0.21	-0.09	0.24	-0.23	0.07	0.08	0.47	0.25	0.26	-0.09	-0.09	0.09	-0.12	-0.03	-0.06	0.09	-0.1	-0.03	0.1	0.32	-0.12	0.29	0.29	0.11	0.26	NA	NA	NA	NA	NA	NA	NA	NA	NA	NA	NA	NA	NA	NA	NA	NA
ALG6_SEPEP.1_C1	0.01	0.13	0.2	-0.05	0.12	0.07	0.27	-0.36	-0.36	-0.13	-0.31	0.06	0.23	-0.02	-0.29	0.06	NA	NA	NA	NA	NA	NA	NA	NA	NA	NA	NA	NA	NA	NA	NA	NA	NA	NA	NA	NA	NA	NA	NA	NA	0.38	0.38	-0.11	-0.04	-0.45	0.55	0.04	0.62
ALKBH5_SEPEP.1_C1	0.11	-0.16	0.25	0.21	0.22	0.17	0.27	0.3	0.26	0.29	0.25	0.25	0.13	0.12	0.54	0.31	0.45	-0.18	0.07	-0.15	-0.52	0.02	0.11	-0.14	-0.4	0.01	-0.26	-0.48	-0.03	-0.3	-0.29	0.39	-0.13	0.02	-0.05	0.24	0.23	-0.05	0.61	0.02	0.24	0.14	0.08	0.29	0.25	0.12	-0.03	-0.25
ALPL_SEPEP.1_C4	-0.36	0.23	0.31	0.29	0.49	0.11	0.71	-0.54	0.14	0.64	0.02	0.27	0.53	-0.26	-0.24	0.39	-0.97	-0.19	-0.32	-0.57	0.15	-0.25	-0.31	0.31	0.8	-0.03	-0.06	0.47	0.21	0.5	0.41	-0.19	0.21	0.65	-0.18	-0.27	0.06	0.08	-0.51	-0.8	0.29	0.27	0.47	0.4	0.22	0.02	0.44	-0.03
ALPL_SEPEP.2_C3	-0.27	0.19	0.31	0.18	0.83	0.03	0.56	-0.44	0.28	0.58	-0.2	0.29	0.44	0.27	0.24	0.33	-0.26	-0.37	-0.85	-0.15	-0.27	-0.69	-0.57	0.58	0.78	0.16	0.36	0.52	1.11	1.3	0.72	-0.38	-0.96	0.15	-0.02	-0.68	-0.24	0.14	-0.72	-0.76	1.01	0.7	1	0.62	0.57	0.62	-0.03	0.06
ALPL_SEPEP.3_C3	-0.23	0.26	0.52	0.39	0.73	0.01	0.76	-0.31	0.09	0.38	-0.21	0.31	0.35	0	-0.22	0.44	-0.26	-0.1	-0.34	-0.24	0.14	0.09	-0.77	0.45	-0.2	-0.58	-0.09	-0.03	0.35	0.41	0.14	-0.44	-0.43	0.16	-0.37	-0.41	-0.27	-0.45	-0.43	-0.76	0.29	0.4	0.29	-0.08	-0.24	-0.04	-0.05	-0.23
ALYREF_SEPEP.1_C1	0.21	-0.07	0.14	-0.02	-0.13	0.05	0.05	-0.27	0.15	0.33	0.51	0.07	0.41	-0.2	0.09	0.3	0.3	-0.1	0.31	-0.02	-0.28	0.35	0.31	0.25	0.22	0.17	0.04	0.27	0.35	0.07	0.17	0.19	-0.11	0.1	-0.31	0.19	-0.2	0.01	-0.08	0.03	-0.2	0.08	0.1	-0.15	0.02	0	-0.28	-0.45
AMFR_SEPEP.1_C4	0.27	0.84	-0.14	0.29	0.35	0.19	1	0.79	NA	NA	NA	NA	NA	NA	NA	NA	NA	NA	NA	NA	NA	NA	NA	NA	NA	NA	NA	NA	NA	NA	NA	NA	NA	NA	NA	NA	NA	NA	NA	NA	0.06	0.21	0.37	0.44	0.56	0.18	0.28	0.24
AMOTL2_SEPEP.1_C4	0.09	-0.03	-0.21	0.22	-0.07	-0.26	-0.2	-0.34	NA	NA	NA	NA	NA	NA	NA	NA	NA	NA	NA	NA	NA	NA	NA	NA	-0.46	-0.6	0	-0.92	-0.3	-0.32	0.34	-0.46	-0.16	0.22	-0.57	0.1	-0.06	0.14	0.07	0.16	NA	NA	NA	NA	NA	NA	NA	NA
AMPD2_SEPEP.1_C4	0.16	0.03	0.07	0.19	0.01	0.27	-0.05	-0.06	NA	NA	NA	NA	NA	NA	NA	NA	0.17	-0.57	-0.5	-0.29	-0.07	-0.37	-0.24	-0.2	0.29	-0.04	-0.33	-0.2	-0.31	-0.35	0.03	-0.32	NA	NA	NA	NA	NA	NA	NA	NA	NA	NA	NA	NA	NA	NA	NA	NA
AMPD2_SEPEP.2_C3	0.32	0.17	-0.12	-0.2	-0.36	-0.15	-0.55	-0.09	NA	NA	NA	NA	NA	NA	NA	NA	NA	NA	NA	NA	NA	NA	NA	NA	NA	NA	NA	NA	NA	NA	NA	NA	NA	NA	NA	NA	NA	NA	NA	NA	NA	NA	NA	NA	NA	NA	NA	NA
AMT_SEPEP.1_C4	0.04	0.3	0.22	0.36	0.45	0.38	0.35	0.19	-0.13	-0.28	-0.35	0.04	0	-0.07	0.2	0.04	0.16	-0.73	NA	0.73	0.07	-0.06	NA	NA	-0.72	-0.66	-0.31	-0.9	-0.49	NA	-0.97	NA	-1.27	0.16	-0.41	-0.63	0.36	-0.42	0.69	-0.43	0.22	0.31	-0.32	0.75	-0.37	0.21	0.08	0.17
AMT_SEPEP.2_C3	-0.27	0.17	-0.45	-1.13	-0.83	-0.73	-0.14	0.55	-0.45	-0.12	-0.37	-0.12	-0.01	0.01	0.25	-0.17	-0.8	0.19	-1.13	-0.01	-0.4	-0.52	-0.25	-0.19	-0.53	-0.47	0	-0.78	-0.66	-0.72	-0.84	-0.62	-0.77	0.54	-0.21	-0.29	0.25	-0.6	0.62	-0.5	0.65	0.57	-0.23	0.32	-0.04	0	0.22	-0.03
ANAPC1_SEPEP.1_C4	-0.34	-0.23	0.57	0.19	0.44	0.42	0.31	-0.04	0.03	0.2	-0.57	0.39	0.81	0.07	0.43	0.31	-0.2	-0.48	-0.09	-0.38	-0.25	-0.02	0.06	0.04	-0.53	-0.83	-0.03	-0.06	-0.17	-0.2	-0.76	-0.22	-0.54	0.04	-0.09	-0.29	-0.42	-0.29	-0.08	-0.41	-0.08	-0.15	-0.13	-0.24	-0.1	-0.12	-0.49	0.1
ANAPC1_SEPEP.2_C3	-0.2	-0.57	0.24	-0.01	-0.02	0.18	0.17	-0.14	0.05	0.14	-0.43	-0.14	0.26	-0.45	-0.32	0.11	-0.13	-0.6	0.01	-0.86	-0.96	0.07	0.02	-0.1	0.07	-0.25	-0.85	-0.01	-0.55	-0.53	0.1	-0.13	-0.12	0.32	0.15	-0.23	-0.45	-0.03	-0.38	-0.17	0.34	0.2	-0.14	-0.34	-0.28	0.19	-0.64	0.04
ANAPC1_SEPEP.3_C3	-0.15	-0.13	0.45	0.02	0.29	0.4	-0.06	0.26	0.34	0.29	0.13	0.38	0.21	0.34	0.43	0.57	-0.13	-0.17	0.06	-0.29	-0.43	-0.17	0.05	0.15	0.2	-0.2	-0.33	-0.13	0	0.12	0.12	-0.27	0.25	0.41	0.3	0.46	0.4	-0.13	-0.06	0.12	-0.16	0.12	-0.33	-0.43	-0.07	-0.01	-0.51	-0.05
ANAPC13_SEPEP.1_C4	0.15	-0.13	0.14	0.19	0.33	0.14	0.32	0.41	NA	NA	NA	NA	NA	NA	NA	NA	NA	NA	NA	NA	NA	NA	NA	NA	NA	NA	NA	NA	NA	NA	NA	NA	NA	NA	NA	NA	NA	NA	NA	NA	-0.62	0.3	-0.26	-0.55	-0.54	-0.33	-0.19	-0.27
ANAPC4_SEPEP.2_C3	-0.07	-0.23	0.14	0.14	0.13	0.09	0.13	0.24	-0.07	-0.28	-0.49	-0.06	0.07	0.01	0.01	0.1	0.01	-0.35	-0.58	-0.31	-0.53	-0.07	-0.07	-0.2	0.39	NA	0.04	0.01	0.11	-0.07	NA	NA	-0.27	0.16	-0.22	-0.1	-0.46	-0.14	0.3	0.03	0.63	0.26	-0.06	0.35	-0.12	0.25	-0.19	-0.11
ANAPC4_SEPEP.3_C3	0.03	-0.51	0.31	0.2	0.02	0.13	0.18	-0.09	0.2	0.64	-0.17	0.32	0.73	0.15	0.28	0.2	0.17	-0.55	0.02	-0.42	-0.16	-0.03	-0.28	-0.41	0.07	0.01	-0.05	0.08	0.59	0.32	0.35	0.3	-0.44	0.42	0.17	-0.29	-0.97	-0.08	-0.72	-0.31	0.04	0.3	-0.11	-0.55	-0.35	0.23	-0.76	0.09
ANAPC5_SEPEP.2_C3	-0.02	-0.07	0.28	-0.11	0.06	0.14	0.18	0.15	0.06	-0.09	0.03	-0.02	-0.11	-0.11	-0.19	-0.06	NA	NA	NA	NA	NA	NA	NA	NA	NA	NA	NA	NA	NA	NA	NA	NA	-0.02	0.19	0.01	0.13	-0.1	0.12	-0.05	0.02	-0.05	0.06	0.14	-0.25	0.01	-0.01	-0.18	-0.14
ANAPC5_SEPEP.3_C3	-0.6	-0.57	0.38	-0.23	0.39	-0.03	0.65	-0.14	NA	NA	NA	NA	NA	NA	NA	NA	-0.68	-1.2	-1.62	NA	-0.9	-0.65	NA	-0.69	-0.6	-1.35	-0.67	-0.29	-0.61	-0.9	-0.67	-0.78	NA	NA	NA	NA	NA	NA	NA	NA	NA	NA	NA	NA	NA	NA	NA	NA
ANAPC7_SEPEP.1_C4	-0.41	-0.62	0.34	-0.14	0.14	0.09	0.19	-0.13	-0.16	0.19	-0.23	0.08	0.57	-0.24	-0.04	0.43	-0.79	-1.32	-0.93	-1.4	-0.6	-1.01	-0.45	0.03	-0.2	-0.22	-0.52	-0.32	-0.28	-0.31	-0.7	-0.18	NA	-0.33	0.15	0.03	NA	-0.35	-0.77	-0.09	0.62	-0.06	0.67	0.02	0.5	0.25	0.09	-0.23
ANGEL2_SEPEP.1_C4	0.19	0.15	0.12	0.26	0.38	0.25	0.1	0.1	0.15	0.52	0	0.04	-0.13	0.06	0.35	-0.21	0.13	0	0.46	-0.32	0.32	0.41	0.18	0.09	0.26	0.26	-0.1	-0.04	0.31	0.18	0.14	0.22	0.71	0.4	0.11	0.37	0.19	0.34	-0.16	0.23	1.6	0.47	0.01	NA	NA	1.76	NA	NA
ANK2_SEPEP.1_C4	-0.08	-0.54	-0.31	-0.11	-0.08	-0.38	-0.05	0.49	-0.14	0.23	-0.18	0.01	0.23	0.32	0.74	0.03	-0.37	-0.1	-0.35	0.25	-0.64	-0.44	-0.31	-0.37	-0.66	-0.59	-0.13	-1.07	-0.65	-0.89	-0.29	-0.6	-0.45	-0.66	-0.51	-0.39	0.42	-0.4	0.95	-0.2	NA	NA	NA	NA	NA	NA	NA	NA
ANK2_SEPEP.2_C3	0.31	0.44	-0.29	-0.1	-0.13	0.11	-0.52	0.68	0.08	0.01	-0.38	-0.39	-0.38	0.44	0.11	-0.41	0.02	0.65	0.19	0.87	0.34	0.02	0.15	0.13	-0.39	-0.2	0.13	-0.47	-0.51	-0.48	-0.27	-0.09	-0.09	-0.19	0.29	0.17	0.48	-0.11	0.36	-0.14	0.04	-0.22	0.19	1.54	0.3	0.03	0.88	-0.34
ANK2_SEPEP.3_C3	-0.09	0.22	-0.24	-0.18	-0.41	-0.64	-1.02	0.57	-0.93	-0.72	-0.53	-0.83	-0.55	0.25	-0.14	-0.97	0.08	0.52	-0.46	0.76	-0.21	-0.2	-0.45	-0.24	-0.66	-0.32	0.1	-0.68	-0.99	-0.88	-0.78	-0.62	-0.5	-0.58	-0.47	-0.08	1.01	-0.37	0.91	-0.32	-0.5	-0.85	-0.23	0.77	-0.17	-0.55	0.33	-0.55
ANK3_SEPEP.1_C4	0.4	0.4	-0.26	-0.22	-0.14	-0.32	0.01	0.48	0.39	-0.37	0.16	-0.3	-0.3	0.18	0.44	-0.33	0.67	0.53	-0.04	0.68	-0.36	0.61	0.29	-0.21	-0.37	0.16	0.05	-0.46	0.43	0.28	-0.77	0.42	0.25	-0.25	0.03	0.31	0.27	-0.14	0.63	-0.1	-0.07	-0.17	0.33	0.43	0.4	-0.35	0.39	-0.16
ANK3_SEPEP.2_C3	0.39	0.61	-0.29	-0.27	-0.08	-0.29	-0.01	0.83	-0.27	-1.16	-0.27	-1.01	-0.77	-1.12	-0.08	-1.11	0.51	0.32	-0.26	0.56	-0.29	0.12	0.02	-0.45	-0.54	0.01	0.08	-0.36	-0.12	0.05	-0.76	-0.16	0.17	-0.24	-0.28	0.19	0.63	-0.42	0.72	-0.13	-0.03	-0.19	0.31	0.79	0.33	-0.29	0.62	-0.29
ANK3_SEPEP.3_C3	0.23	0.6	-0.03	0.47	0.78	0.11	0.76	0.64	NA	NA	NA	NA	NA	NA	NA	NA	0.39	0.65	0.04	0.55	-0.09	0.43	0.34	0.13	-0.18	0.18	0.12	0.05	0.12	0.2	-0.17	-0.04	0.17	-0.05	-0.2	0.27	0.61	-0.12	0.16	-0.06	0.36	0.59	0.66	0.54	0.67	0.18	0.99	0.03
ANKFY1_SEPEP.1_C4	0.16	0.19	-0.08	-0.18	-0.08	-0.06	0.12	0.12	0.48	0.58	NA	0.15	NA	NA	0.07	-0.43	0.13	-0.02	-0.1	0.05	-0.22	-0.16	0.21	0.24	0.4	0.28	0.31	-0.09	-0.06	-0.04	0.05	0.29	0.29	-0.27	-0.04	0.15	0.3	-0.03	0.23	0.03	-0.15	-0.04	0.07	0.1	0.14	-0.12	0.23	-0.02
ANKFY1_SEPEP.2_C3	0.15	0.16	-0.04	-0.15	0.06	-0.02	-0.16	0.24	0.14	-0.04	-0.2	-0.29	-0.08	0.32	0.07	-0.23	0.09	0.12	0.03	0.19	-0.32	-0.02	0.34	-0.04	-0.22	-0.12	0.1	-0.32	0.01	-0.15	-0.33	0.03	0.31	-0.13	-0.13	-0.02	-0.11	-0.08	-0.06	-0.2	-0.06	-0.36	0.36	-0.01	0.22	-0.3	0.51	-0.22
ANKHD1_SEPEP.1_C4	0.29	0.14	-0.4	-0.1	-0.46	0.01	-0.42	-0.03	0.09	0.3	0.06	-0.45	-0.14	-0.47	0.01	-0.39	0.21	-0.45	-0.38	-0.53	-0.8	-0.19	-0.13	-0.37	0.12	0.36	0.62	0	0.3	0.11	0.32	0.46	-0.08	-0.83	-0.27	-0.04	0.32	-0.12	0.72	-0.05	NA	NA	NA	NA	NA	NA	NA	NA
ANKHD1_SEPEP.2_C3	0.1	0.31	-0.2	-0.25	-0.06	-0.13	0.1	0.4	NA	NA	NA	NA	NA	NA	NA	NA	0.22	0.19	0.01	0.18	0.23	-0.05	0.28	0.08	-0.15	-0.17	-0.12	-0.18	0.29	-0.28	0	-0.24	0.11	-0.22	0.26	0.07	-0.18	0.48	-0.4	0.31	NA	NA	NA	NA	NA	NA	NA	NA
ANKLE2_SEPEP.2_C3	0	-0.14	-0.14	-0.07	-0.13	0.01	-0.18	-0.1	0.05	0.07	-0.03	-0.17	0.12	-0.27	-0.4	-0.12	-0.21	0.21	0.32	0.14	0.06	0.01	0.06	0.4	0.55	-0.2	-0.23	0.37	-0.07	0.01	0.02	-0.12	-0.22	-0.35	0.32	-0.29	-0.15	-0.21	-0.2	-0.29	NA	NA	NA	NA	NA	NA	NA	NA
ANKMY2_SEPEP.1_C4	0.21	0.08	-0.26	0.03	0.23	-0.28	-0.06	0.37	0.18	-0.16	0.42	-0.23	-0.06	1.18	-0.01	-0.01	0.27	0.34	-0.34	0.47	-0.52	-0.02	-0.09	-0.51	-0.38	0.41	0.07	-0.27	0.18	0.03	-0.24	0.43	0.26	-0.51	-0.22	0.47	0.34	-0.04	0.51	0.52	-0.03	-0.63	0.28	0.08	0.37	-0.53	0.31	-0.38
ANKRD1_SEPEP.1_C1	0.18	0.27	-1.21	-1.03	-1.14	-1.12	-1.43	0.55	NA	NA	NA	NA	NA	NA	NA	NA	-0.02	-0.15	-1.04	0.46	-1.42	-1.31	-1.48	-2.08	-1.14	0.65	0.26	-0.49	0.09	-0.15	-0.34	0.25	-0.77	-0.45	-0.51	-0.02	-0.29	-0.57	1.22	-0.48	-0.85	-1.17	-0.56	-0.25	-0.16	-0.95	0.06	-0.86
ANKRD11_SEPEP.1_C4	0.93	NA	1.03	1.36	0.92	1.64	1.33	0.04	NA	NA	NA	NA	NA	NA	NA	NA	0.27	0.32	0.49	0.61	-0.6	0.55	0.44	-0.09	NA	NA	NA	NA	NA	NA	NA	NA	NA	NA	NA	NA	NA	NA	NA	NA	NA	NA	NA	NA	NA	NA	NA	NA
ANKRD13A_SEPEP.2_C3	0.21	0.28	-0.4	0.08	-0.32	-0.17	-0.55	0.8	NA	NA	NA	NA	NA	NA	NA	NA	NA	NA	NA	NA	NA	NA	NA	NA	NA	NA	NA	NA	NA	NA	NA	NA	NA	NA	NA	NA	NA	NA	NA	NA	NA	NA	NA	NA	NA	NA	NA	NA
ANKRD17_SEPEP.1_C4	-0.14	-0.4	-0.36	-0.18	-0.33	-0.01	-0.11	-0.21	0.12	-0.02	0.05	0.18	0.3	0.03	0.24	0.26	0.16	-0.17	0	0.03	-0.05	-0.1	-0.09	-0.1	-0.01	-0.33	-0.2	-0.05	-0.32	-0.34	-0.03	-0.39	0.06	-0.26	0.24	0.06	-0.31	0.15	-0.08	-0.34	-0.28	0.13	-0.04	-0.16	-0.08	0.08	-0.42	0.47
ANKRD17_SEPEP.2_C3	-0.05	0.09	0.06	-0.06	-0.11	0.01	-0.18	-0.37	0.27	0.07	0.26	0.12	0.17	-0.19	-0.22	0.11	-0.35	-0.33	-0.45	-0.4	-0.05	-0.22	0.29	0	0.17	-0.02	0.1	0.22	0.04	0.08	0.16	-0.06	0	0.13	0.52	0.32	0.06	0.14	0.05	0.04	0.21	-0.3	0.07	-0.25	0.15	-0.07	-0.45	0.26
ANKRD17_SEPEP.3_C3	0.6	1.47	-0.28	0.22	0.29	0.13	0.17	0.45	NA	NA	NA	NA	NA	NA	NA	NA	NA	NA	NA	NA	NA	NA	NA	NA	NA	NA	NA	NA	NA	NA	NA	NA	NA	NA	NA	NA	NA	NA	NA	NA	NA	NA	NA	NA	NA	NA	NA	NA
ANKRD28_SEPEP.2_C3	0.25	0.12	-0.1	0.18	-0.14	0.07	-0.09	0.26	NA	NA	NA	NA	NA	NA	NA	NA	-0.04	-0.4	-0.08	0.25	0.17	0.28	-0.57	0.15	NA	NA	NA	NA	NA	NA	NA	NA	-0.03	0.01	0.18	0	0.34	0	-0.2	0.16	NA	NA	NA	NA	NA	NA	NA	NA
ANKRD28_SEPEP.3_C3	0.08	0.55	-0.15	-0.34	-0.15	0.01	-0.45	0.2	NA	NA	NA	NA	NA	NA	NA	NA	0.15	0.47	-0.02	0.63	0.35	-0.02	0.07	0.12	0.48	0.28	0.18	0.24	0.25	0.14	0.41	0.48	0.26	-0.13	0.2	0.23	0.69	0.14	-0.02	0.1	0.14	-0.12	0.26	0.27	0.19	-0.09	0.7	0.33
ANKRD46_SEPEP.1_C4	-0.04	0.19	0.24	0.1	0.13	-0.1	0.23	-0.29	0.09	0.24	-0.03	0.16	0.08	0.3	-0.12	0	NA	NA	NA	NA	NA	NA	NA	NA	0.26	0.04	0.16	0.05	0.47	0.42	0.32	0.2	0.22	0.01	0.15	-0.04	0.21	0.04	-0.04	-0.1	-0.16	0.12	0.03	-0.02	0.07	0.13	0.03	0.25
ANKS1A_SEPEP.1_C4	0.09	-0.08	0.03	0.41	-0.02	0.18	0.16	-0.18	0.53	0.57	0.18	1.15	0.54	0.41	0.35	0.32	0.21	0.2	0.17	0.05	0.19	0.27	0.18	0.18	-0.4	-0.43	-0.65	-0.27	-0.41	-0.25	-0.26	-0.29	-0.13	0.41	0.35	1.25	-0.02	0	0.42	0.12	0.2	0.2	0.05	0.04	-0.47	-0.02	-0.38	0.17
ANKS1A_SEPEP.2_C3	0.42	0.43	-0.61	-0.44	-0.6	-0.55	-0.58	0.61	-0.14	0	0.16	0.16	0.35	-0.24	0.03	0.14	NA	NA	NA	NA	NA	NA	NA	NA	0.01	-0.13	-0.55	-0.15	-0.43	-0.17	0.05	0.3	0.24	-0.31	0.33	0.04	-0.15	0.07	-0.41	0.03	-0.26	-0.08	0.02	-0.18	-0.16	-0.27	-0.2	0.21
ANKZF1_SEPEP.2_C3	-0.06	0.17	0.02	-0.17	-0.44	-0.14	-0.33	-0.44	NA	NA	NA	NA	NA	NA	NA	NA	NA	NA	NA	NA	NA	NA	NA	NA	NA	NA	NA	NA	NA	NA	NA	NA	NA	NA	NA	NA	NA	NA	NA	NA	-0.27	0.06	-0.21	-0.42	-0.03	-0.27	-0.05	0.23
ANLN_SEPEP.1_C4	-0.8	-0.65	0.35	-0.18	-0.14	0.32	0.14	0.42	0.09	-0.22	-0.39	0.11	0.11	-0.53	-0.62	0.47	-0.31	-1.28	-0.69	-1.17	-0.27	-0.31	-0.8	0.12	0.26	-0.34	-0.6	0.11	-0.3	-0.44	-0.05	-0.36	-0.22	-0.03	0.02	0.33	-0.79	-0.3	-0.05	0.16	0.22	0.54	-0.99	-1.07	-1.33	0.69	-1.44	-0.11
ANO10_SEPEP.1_C4	0	-0.64	-0.3	-0.17	0.15	-0.22	-0.2	0	0.29	0.27	0.16	0.15	0.19	0.12	0.32	0.22	NA	NA	NA	NA	NA	NA	NA	NA	0.43	-0.32	-0.91	-0.61	-0.1	-1.39	-0.45	-0.09	NA	NA	NA	NA	NA	NA	NA	NA	NA	NA	NA	NA	NA	NA	NA	NA
ANO10_SEPEP.2_C3	0	0.06	0.36	0.44	0.39	0.12	0.6	0.17	-0.07	0.31	-0.27	0.31	0.12	-0.4	-0.62	0.06	-0.37	-0.02	-0.23	-0.21	0.59	-0.4	-0.37	0.35	0.36	-0.27	-0.37	0.13	-0.07	-0.04	-0.05	-0.37	-0.59	0.5	-0.67	-0.58	-0.38	-0.65	-0.39	-0.73	-0.26	0.56	-0.02	-0.15	-0.13	0.23	-0.21	0.03
ANO10_SEPEP.3_C3	-0.04	0.27	0.07	0.24	0.31	0.14	0.32	-0.4	-0.19	-0.16	-0.08	0.12	0	0.06	-0.54	0.13	-0.31	0.05	-0.14	-0.5	0.25	-0.13	-0.15	0.26	NA	NA	NA	NA	NA	NA	NA	NA	NA	NA	NA	NA	NA	NA	NA	NA	NA	NA	NA	NA	NA	NA	NA	NA
ANO2_SEPEP.2_C3	0.77	0.59	-0.53	-0.14	-0.52	-0.65	-0.79	0.32	NA	NA	NA	NA	NA	NA	NA	NA	NA	NA	NA	NA	NA	NA	NA	NA	NA	NA	NA	NA	NA	NA	NA	NA	NA	NA	NA	NA	NA	NA	NA	NA	NA	NA	NA	NA	NA	NA	NA	NA
ANO6_SEPEP.1_C4	0.3	0.51	-0.04	-0.18	0.19	-0.5	0.11	-0.23	-0.11	-0.23	0.03	-0.12	-0.13	0.28	0.04	-0.32	0.43	0.95	-0.05	0.88	0.2	0.2	0.1	0.04	-0.12	0.15	0.16	-0.14	0.21	0.23	-0.19	0.07	0.26	0.09	-0.13	-0.07	0.33	-0.26	0.17	-0.36	-0.08	0.22	0.22	0.43	0.47	-0.08	0.57	0.16
ANO6_SEPEP.2_C3	0.38	1.06	-0.03	-0.03	0.06	-0.09	0.42	-0.05	NA	NA	NA	NA	NA	NA	NA	NA	0.19	1.36	0.73	1.04	0.51	0.49	0.38	0.15	0.2	0.2	0.92	0.08	0.37	0.42	0.64	0.15	NA	NA	NA	NA	NA	NA	NA	NA	-0.1	-0.33	0.23	0.55	0.19	-0.26	0.66	-0.24
ANP32A_SEPEP.1_C1	0.16	-0.38	-0.3	0.05	0.13	-0.17	0.19	-0.29	0.45	0.09	0.35	0.26	-0.27	0.57	0.22	-0.12	0.23	-0.02	0.35	-0.29	0.29	0.22	0.05	-0.26	-0.1	0.29	0.2	-0.01	0.37	0.55	0.35	0.3	0.16	-0.03	-0.34	0.04	-0.93	0.22	0.2	0.41	0.05	-0.13	0.49	-1.04	0.28	-0.09	0.01	-0.1
ANP32B_SEPEP.1_C1	-0.44	-0.43	-0.37	0.4	0.43	0.17	0.76	-0.15	0.64	0.47	-0.12	0.76	-0.3	-0.18	0.35	0.01	0.04	-0.28	0.85	-0.66	0.06	0.41	-0.3	-0.28	-0.29	-0.34	-0.32	-0.18	-0.1	0.35	0.14	-0.07	-0.16	0.2	-0.72	-0.5	-0.71	0.11	-0.04	0.22	1.15	0.33	-0.08	-1.16	-1.17	0.61	-1.25	-1.69
ANP32E_SEPEP.2_C3	-0.2	-0.01	-0.1	-0.14	-0.3	-0.17	-0.12	0.45	0.25	-0.03	0.36	0.43	0.31	0.84	0	0.44	-0.17	-0.54	0.21	-0.19	-0.86	0.13	-0.37	0.03	0.12	0.01	-0.08	0.28	0.34	0.17	-0.08	0.44	0.58	0.43	0.21	0.14	0.34	0.1	0.23	0.29	-0.05	0.22	0.14	0.03	0.14	0.14	0.17	-0.06
ANP32E_SEPEP.3_C3	0.3	0.19	0.4	0.31	0.2	0.14	0.2	0.12	-0.15	-0.2	-0.24	0.25	0.12	0.05	-0.23	0.14	-0.18	-0.15	-0.04	-0.23	-0.3	-0.05	-0.19	-0.16	0.02	-0.21	-0.11	-0.01	0.05	0.02	-0.04	0	-0.04	0.16	-0.06	-0.19	0.02	0.03	0.12	0.1	-0.01	0.42	0.01	-0.3	-0.38	0.23	-0.51	0.09
ANP32E_SEPEP.4_C3	0.17	-0.03	0.12	0.04	0.01	0.19	-0.03	-0.21	0.15	-0.02	0.33	0.1	0.1	0.03	-0.11	0.24	0.17	-0.15	0.27	0.01	-0.17	0.21	-0.22	0.21	0.23	0.36	0.2	0.16	0.42	0.32	0.19	0.26	0.11	0.14	-0.17	0.11	-0.4	0.23	-0.35	0.21	0.14	0.24	0.18	-0.15	-0.02	0.22	-0.02	0.14
ANP32E_SEPEP.5_C3	-0.03	0.12	-0.22	-0.18	-0.11	-0.07	0.02	-0.25	0.13	-0.1	0.08	0.21	0.04	0.29	0.02	0.19	0.16	-0.18	-0.13	-0.03	-0.39	-0.12	-0.27	0.21	0.01	-0.07	-0.23	0.13	0.04	-0.13	-0.06	0.15	-0.08	-0.06	-0.17	-0.07	-0.11	0.26	0.18	0.33	-0.14	0.13	-0.16	-0.5	-0.23	0.03	-0.13	0.39
ANPEP_SEPEP.1_C4	0.54	1.16	-0.81	-0.28	-0.28	-1.17	0.38	-0.41	1.5	1.79	1.01	0.61	0.38	1.18	1.27	0.23	0.46	0.21	0.95	0.04	-0.56	0.72	0.32	-0.78	-0.78	0.06	0.27	-0.61	0.93	1.1	0.51	0.19	0.72	-0.41	-1.05	0.54	1.26	0.29	0.71	-0.28	1	-0.9	0.95	0.89	0.18	-0.71	0.47	-1.41
ANTXR1_SEPEP.2_C2	-0.27	-0.12	-0.58	-0.41	-0.46	-0.45	-0.52	-0.53	NA	NA	NA	NA	NA	NA	NA	NA	NA	NA	NA	NA	NA	NA	NA	NA	NA	NA	NA	NA	NA	NA	NA	NA	NA	NA	NA	NA	NA	NA	NA	NA	NA	NA	NA	NA	NA	NA	NA	NA
ANXA1_SEPEP.1_C4	0.1	0.66	0.09	-0.4	-0.6	-0.28	-0.47	0.42	-1.89	-1.51	-1.03	-1.23	-0.73	-1.23	-0.49	-1.01	-0.44	1.09	-0.56	0.53	-0.47	-0.9	0.75	-0.19	-0.98	-0.45	0.86	-1.01	-1.06	-1.23	-1.23	-0.73	-0.71	-0.51	-0.61	-0.69	0.69	-0.68	0.57	0.49	-0.85	-0.33	-0.54	0.89	-0.61	-0.77	0.42	-0.71
ANXA11_SEPEP.1_C4	0.38	0.75	-0.3	0	0.08	-0.21	0.09	-0.03	-0.01	-0.13	-0.06	-0.25	-0.56	-0.15	-0.13	-0.45	0.06	0.87	0.1	0.71	0.14	0.21	-0.33	0.09	-0.32	0.1	0.44	-0.22	0.25	0.29	-0.12	0.15	0.47	-0.09	-0.14	0.14	1.11	-0.36	0.46	-0.41	0.14	-0.37	0.53	0.88	0.25	-0.36	1	-0.28
ANXA11_SEPEP.2_C3	1.2	0.74	-0.3	0.02	0.01	-0.5	-0.12	0.36	0.44	0.39	0.54	0.04	-0.38	0.74	0.51	-0.27	0.51	0.3	0.6	0.23	-0.15	0.3	0.36	0.26	0.41	0.54	0.94	-0.16	0.9	1.09	0.22	0.42	0.66	0.17	-0.48	0.55	0.86	-0.12	0.39	-0.03	-0.04	-0.18	0.59	0.83	0.69	-0.15	1.05	-0.18
ANXA2_SEPEP.1_C4	-0.1	0.25	0.04	-0.03	0.22	-0.35	0.38	0.35	-0.37	-0.19	-0.35	-0.23	-0.13	-0.52	-0.28	-0.22	-0.47	0.34	-0.22	0.33	-0.15	-0.21	-0.19	-0.23	-0.21	-0.37	0.1	-0.56	-0.32	0.03	-0.45	-0.2	0.15	-0.32	-0.44	-0.11	0.32	-0.45	0.56	0.29	-0.07	-0.19	-0.01	0.13	-0.3	-0.57	0.17	-0.66
ANXA2_SEPEP.2_C3	-0.15	0.41	-0.02	-0.11	0.16	-0.58	0.36	0.29	-0.34	-0.16	-0.48	-0.33	-0.04	-0.53	-0.19	-0.28	-0.34	0.55	0.03	0.38	-0.13	0.04	-0.02	-0.24	-0.34	-0.31	0.36	-0.46	-0.28	0.17	-0.24	-0.2	0.03	-0.28	-0.42	-0.11	0.26	-0.39	0.42	0.34	0	-0.09	0.21	0.02	-0.33	-0.6	0.08	-0.78
ANXA3_SEPEP.1_C1	0.62	1.01	-0.16	-0.11	0.28	-0.21	0.3	1.03	-0.56	-0.92	-0.07	-0.43	-0.7	0.02	0.06	-0.78	-0.53	0.62	-0.52	0.62	0.33	-0.52	0.6	0.28	-0.54	-0.75	-0.18	-0.91	-0.94	-0.81	-0.99	-1.16	-0.16	-0.63	-0.39	-0.38	0.66	-0.58	0.5	0.38	-0.44	-0.58	0.03	0.79	-0.23	-0.51	0.63	-0.42
ANXA4_SEPEP.1_C4	0.25	0.98	-0.67	-0.03	0.13	-0.53	0.23	0.18	-0.11	-0.22	-0.07	-0.49	-0.78	0.38	0.08	-0.85	-0.23	0.93	-0.29	0.58	-0.59	-0.18	-0.03	-0.72	-0.67	0.02	0.01	-0.87	-0.02	0.04	-0.5	-0.66	0.13	-0.23	-0.43	-0.02	1.4	-0.4	1.11	-0.21	0.13	-0.47	0.36	1.22	-0.1	-0.29	0.9	-0.59
ANXA4_SEPEP.2_C3	0.2	1.06	-0.54	-0.12	-0.04	-0.44	0.19	0.19	0.15	0.06	-0.12	-0.73	-0.88	-0.03	0.2	-1.24	-0.73	1.49	-0.48	0.9	-0.7	-0.42	0.02	-1.11	-0.37	-0.08	0.09	-0.51	-0.04	-0.01	-0.32	-0.31	0.14	-0.43	-0.65	-0.1	1.68	-0.5	1.16	-0.5	-0.28	-0.3	0.09	0.93	-0.03	-0.32	0.6	-0.35
ANXA4_SEPEP.3_C3	-0.77	-0.52	0.08	-0.29	-0.13	-0.5	-0.31	-0.47	NA	NA	NA	NA	NA	NA	NA	NA	NA	NA	NA	NA	NA	NA	NA	NA	NA	NA	NA	NA	NA	NA	NA	NA	NA	NA	NA	NA	NA	NA	NA	NA	NA	NA	NA	NA	NA	NA	NA	NA
ANXA5_SEPEP.1_C4	-0.02	0.59	-0.15	-0.02	-0.21	-0.59	-0.38	-0.67	-0.35	-0.45	-0.33	-0.4	-0.68	-0.35	-0.56	-0.74	0.13	1.09	0.36	0.8	0.51	0.39	-0.05	0.02	-0.44	-0.09	0.54	-0.65	0.02	0.4	0.03	-0.17	0.44	0.01	-0.2	-0.01	0.67	0.1	-0.28	0.1	0.11	-0.04	0.6	0.65	0.04	-0.09	0.88	-0.24
ANXA5_SEPEP.2_C2	-0.11	0.25	-0.13	0.25	0.13	-0.25	0.1	-0.25	-0.2	-0.31	-0.34	-0.24	-0.5	-0.17	-0.31	-0.25	-0.25	0.58	-0.06	0.33	0.31	-0.03	-0.34	0.03	-0.6	-0.41	0.1	-0.74	-0.12	-0.06	-0.47	-0.51	0.16	0.25	-0.16	0.13	0.39	0.04	0.11	0.04	0.05	0.04	0.31	0.51	-0.08	0	0.61	-0.32
ANXA6_SEPEP.1_C4	0.68	1.4	-0.98	-0.69	-0.66	-1.32	-0.2	0.67	-0.22	-0.52	0.04	-0.89	-1.22	0.8	0.49	-1.33	0.67	1.68	-0.06	1.7	-0.63	0.26	0.08	-0.69	-1.32	0.67	1.12	-1.12	0.39	0.28	-0.75	0.29	0.12	-1.24	-1.29	0.7	2	-0.86	1.39	-0.06	-0.38	-1.28	0.64	1.86	0.65	-1.14	1.84	-1.38
ANXA6_SEPEP.2_C2	1.19	2.18	-0.93	-0.55	-0.3	-0.74	-0.69	-0.34	0.59	-0.14	1.05	-0.69	-1.1	0.44	0.62	-1.23	NA	NA	NA	NA	NA	NA	NA	NA	NA	NA	NA	NA	NA	NA	NA	NA	0.74	-0.77	-0.57	1.3	2.27	-0.36	-0.38	0.64	-0.38	-0.95	1.22	1.79	0.87	-0.78	1.96	-1.26
ANXA6_SEPEP.3_C3	0.88	1.63	-1.03	-0.64	-0.48	-0.76	-0.49	0.55	-0.01	-0.84	0.37	-1.09	-1.88	0.63	0.48	-1.48	0.74	2.17	0.48	2.22	-0.39	0.63	0.55	-0.71	-1.09	1.19	1.65	-0.62	1.1	0.81	-0.47	1.1	0.4	-1.83	-1.02	1.26	2.46	-0.63	0.72	0.63	-1.06	-1.5	0.86	2.04	1.02	-1.38	2.29	-1.45
ANXA6_SEPEP.4_C3	0.8	1.49	-0.9	-0.46	-0.55	-1.01	-0.42	0.51	-0.16	-0.08	-0.02	-0.33	-0.53	0.26	0.52	-0.61	0.49	1.54	0.09	1.4	-0.14	0.42	0.3	-0.7	-0.77	0.85	1.17	-0.65	0.36	0.29	-0.32	0.46	0.17	-0.34	-0.52	0.38	1.46	-0.44	0.84	-0.15	-0.19	-0.38	0.39	1.15	0.33	-0.28	1.2	-0.73
ANXA7_SEPEP.1_C4	0.11	0.66	-0.08	0.08	0.18	-0.07	0.27	-0.18	-0.2	0.1	-0.31	0.11	-0.19	-0.13	-0.09	-0.25	0.01	0.8	-0.27	0.75	0.27	-0.09	-0.21	0.03	0.01	-0.14	0.4	-0.15	0.02	0.18	0.05	-0.38	0.21	0.12	-0.03	0.09	0.82	-0.13	0.35	-0.12	0.09	0.07	0.27	0.74	0.1	-0.08	0.73	-0.1
AP1B1_SEPEP.1_C4	0.07	0.08	0.09	0.02	0.15	0.07	-0.1	0.46	0.07	-0.11	-0.13	0.17	0.02	0.24	0.17	0.18	0.09	0.12	0.09	0.12	-0.02	-0.06	-0.04	-0.02	-0.11	-0.05	-0.05	-0.15	-0.09	-0.08	-0.08	-0.09	0.04	0.17	0.02	0.14	0.15	-0.08	0.04	-0.1	0.09	0.23	0.16	0.27	0.16	0.11	0.29	-0.11
AP1B1_SEPEP.2_C3	0.03	0.41	-0.03	0.01	-0.04	0.04	-0.11	0.13	-0.25	-0.39	0.04	0.14	-0.1	0.04	0.14	-0.05	0.1	0.44	-0.08	0.4	0.53	-0.09	0.09	0.11	0.21	0.03	0.11	0.08	0.21	0.29	0.18	0.24	0.18	-0.13	0.2	0.04	0.11	0.14	-0.14	0	-0.42	0.29	0.09	0.07	0.09	-0.25	0.42	0.07
AP1B1_SEPEP.3_C3	1.21	0.31	0.17	0.42	0.63	0.28	0.71	1.22	-0.05	0.4	0.64	0.1	0.09	0.29	-0.25	0.2	0.16	0	-0.19	-0.04	0.32	0.01	0	0.25	-0.1	-0.07	-0.01	0.08	-0.05	-0.28	-0.04	0.1	-0.03	0.14	-0.03	-0.15	-0.32	0.44	-0.79	-0.17	-0.01	0.27	0.06	-0.18	-0.01	0.67	0.03	0.14
AP1B1_SEPEP.4_C3	-0.4	0.19	-0.18	-0.47	-0.06	0.02	0	0.1	-0.28	-0.33	-0.13	-0.06	0.18	-0.15	-0.02	0.03	0.22	0.46	-0.38	0.35	0.57	-0.21	0.27	0.56	0.74	0.52	0.27	0.21	-0.99	-1.52	-0.48	0.28	0.14	0.41	0.25	0.07	-0.15	-0.15	0.35	-0.06	0.19	0.27	-0.03	-0.28	-0.02	0.4	0.26	0.34
AP1G1_SEPEP.1_C4	-0.1	0.1	0.05	-0.01	0.01	0.12	-0.02	0.13	0	-0.06	-0.03	0.15	0.23	0.23	0.15	0.14	0.2	0.28	-0.06	0.04	0.2	-0.02	0.17	0.15	0.15	0.12	-0.01	0.09	-0.01	-0.01	-0.04	0.09	0.06	0.1	0.24	0.05	0.14	-0.09	-0.15	0.07	-0.03	0.29	-0.02	0.04	0.01	0.03	0.08	0.19
AP1G2_SEPEP.2_C3	-0.48	0.3	0.15	0.21	0.18	0.13	-0.16	0	NA	NA	NA	NA	NA	NA	NA	NA	NA	NA	NA	NA	NA	NA	NA	NA	NA	NA	NA	NA	NA	NA	NA	NA	-0.25	-0.16	-0.52	-0.27	-0.21	-0.32	0.2	-0.38	NA	NA	NA	NA	NA	NA	NA	NA
AP1G2_SEPEP.4_C3	-0.03	-0.21	0.1	0.15	0.12	0.28	-0.17	-0.42	NA	NA	NA	NA	NA	NA	NA	NA	NA	NA	NA	NA	NA	NA	NA	NA	NA	NA	NA	NA	NA	NA	NA	NA	NA	NA	NA	NA	NA	NA	NA	NA	NA	NA	NA	NA	NA	NA	NA	NA
AP1M1_SEPEP.1_C4	0.09	0.14	0.06	0.16	0.15	0.03	0.17	0.29	0.12	-0.22	0.18	-0.04	-0.22	0.17	0.13	-0.29	0.18	0.32	0.07	0.21	0.04	0.14	0.26	-0.24	-0.28	0.16	0.44	-0.12	0.49	0.22	0.06	0.45	0.24	-0.18	-0.17	0.19	0.33	0.14	0.27	0.15	0.05	-0.04	0.16	0.36	0.23	-0.13	0.59	0.06
AP1M2_SEPEP.1_C4	-0.41	-0.28	0.38	0.31	0.15	0.19	0.51	-0.63	-0.63	0.04	-0.04	0.36	0.43	-0.67	-0.55	0.63	-0.77	-0.64	-0.37	-0.73	0.48	-0.29	-0.35	0.27	0.14	-0.79	-0.44	0.23	-0.25	-0.06	0.11	-0.54	-0.29	0.38	0.34	-0.51	-0.97	0.03	-0.38	-0.34	-0.16	0.48	-0.05	0.16	-0.46	0.39	-0.59	0.2
AP1M2_SEPEP.2_C3	-1.04	-0.68	0.35	0.13	0.17	0.21	0.36	-0.36	0.29	0.46	-0.11	0.6	0.62	-0.7	-0.07	0.73	-0.4	-1.86	-0.87	-1.72	0.11	-0.64	-0.9	0.39	0.32	-0.7	-1.56	0.22	-0.53	0.08	-0.21	-0.81	NA	NA	NA	NA	NA	NA	NA	NA	NA	NA	NA	NA	NA	NA	NA	NA
AP1S1_SEPEP.1_C1	0.64	0.66	-0.37	-0.18	-0.25	-0.33	-0.31	0.6	0.25	0.13	-0.46	-0.04	-0.19	-0.14	0.05	-0.3	0.31	0.69	0.44	0.51	0.05	0.37	0.43	0.08	0.02	0.24	0.17	-0.11	0.42	0.54	-0.05	0.41	NA	NA	NA	NA	NA	NA	NA	NA	-0.31	-0.98	0.34	0.29	0.54	-0.56	0.59	-0.2
AP1S2_SEPEP.2_C2	0.47	0.21	-0.18	-0.13	-0.07	0.19	-0.24	0.18	-0.03	-0.32	0.03	-0.45	-0.4	0.29	0.19	-0.28	0.36	0.62	0.45	0.16	0.64	0.43	0.45	0.41	NA	NA	NA	NA	NA	NA	NA	NA	0.38	-0.46	0.56	0.12	0.28	0.23	-0.38	-0.16	-0.04	-0.9	-0.2	-0.27	-0.24	-0.44	0.37	0.11
AP1S2_SEPEP.3_C2	0.24	0.58	-0.08	-0.17	-0.15	-0.18	-0.68	0.2	-0.22	-0.06	0.17	-0.02	0.45	0.39	0.17	0.28	-0.28	-0.11	0.57	-0.4	0.48	0.53	0.29	0.1	0.09	0.66	0	0	0.75	1	0.4	0.41	0.57	-0.1	0.23	-0.1	0.41	0.36	-0.13	0.08	-0.33	-0.72	0.3	0.5	0.52	-0.73	0.75	-0.5
AP1S2_SEPEP.4_C3	0.93	0.38	0.14	0	0.13	-0.26	0.2	0.1	-0.02	-0.39	0.59	-0.49	-0.08	-0.44	0.48	-0.52	-0.1	1.02	-0.03	0.35	-0.44	0.17	-0.18	-1.66	0.35	0.69	1.11	-0.03	0.35	0.23	0.07	0.61	0.48	-0.62	0.05	0.72	0.77	-0.04	0.27	0.46	-0.08	-0.47	0.53	0.15	0.42	-0.56	0.53	-0.87
AP1S3_SEPEP.2_C2	0.18	-0.03	0.13	0.06	0.13	0.46	-0.41	-0.32	NA	NA	NA	NA	NA	NA	NA	NA	NA	NA	NA	NA	NA	NA	NA	NA	NA	NA	NA	NA	NA	NA	NA	NA	NA	NA	NA	NA	NA	NA	NA	NA	NA	NA	NA	NA	NA	NA	NA	NA
AP2A1_SEPEP.1_C4	0.02	-0.07	-0.01	0.02	0.05	-0.04	0.02	0.16	0.12	-0.07	0.05	0	-0.19	0.06	-0.01	-0.15	0.14	-0.07	-0.1	-0.14	0.06	-0.03	-0.08	-0.1	-0.03	0.07	-0.1	-0.3	-0.08	0	-0.18	0.18	0.09	-0.1	-0.05	0.07	-0.22	-0.07	0.21	0.11	0.05	0.02	0.12	-0.2	0.07	-0.02	-0.06	0
AP2A2_SEPEP.1_C4	-0.14	-0.02	0	0.23	0.46	0.11	0.36	0.16	0.06	0.22	-0.18	-0.05	0.01	0.15	0.17	-0.07	-0.37	0.21	-0.23	0.17	-0.17	0.07	-0.02	-0.29	-0.31	-0.18	0.27	-0.24	0.05	0.05	-0.09	0.13	-0.42	-0.05	-0.33	-0.15	0.23	0.23	0.56	-0.02	0.25	0.06	0.09	0.21	0.04	0.07	0.1	-0.15
AP2A2_SEPEP.3_C3	-0.02	-0.25	0.19	0.09	0.36	-0.06	0.34	0.13	0.16	0.17	-0.16	0.15	0.16	0.16	0.22	0.13	-0.07	0.2	0.04	0.05	0.03	0.2	-0.07	-0.28	-0.05	0.02	-0.08	-0.26	-0.45	-0.13	-0.33	-0.21	-0.01	0.34	-0.16	0.04	-0.18	-0.07	0.2	-0.12	0.23	-0.04	0.29	-0.02	-0.03	0.04	-0.03	-0.16
AP2B1_SEPEP.1_C4	0.02	0.02	-0.06	0.27	0.27	0.1	0.32	0.22	0.11	0.16	-0.04	0.08	-0.17	0.16	0.13	-0.05	0.07	-0.08	-0.04	-0.07	-0.12	0.01	0	-0.22	-0.15	0	-0.06	-0.16	-0.15	0.09	-0.2	0.01	0.21	0.18	-0.02	0.07	-0.06	0.05	0.09	0.12	0.21	0.16	0.15	-0.23	0.04	0.01	-0.05	-0.08
AP2B1_SEPEP.2_C3	0.03	0.11	-0.18	-0.08	0.06	-0.17	0.02	-0.21	0.13	0	0.16	-0.02	-0.28	-0.43	0.06	-0.12	0.22	0.28	0.09	0.2	0.2	0	0.07	0.09	0.36	0.35	0.43	0.15	0.17	0.19	0.13	0.41	0.21	0.12	-0.35	0.04	0.13	-0.13	0.22	0.01	-0.12	-0.46	0.39	0.14	0.4	-0.32	0.31	0.06
AP2B1_SEPEP.3_C3	-0.04	0.11	-0.13	-0.12	-0.16	-0.21	-0.11	0.13	0	-0.21	0.13	-0.03	-0.03	-0.23	-0.02	-0.13	0.01	0.22	-0.18	0.08	0.29	-0.07	0.14	0.17	-0.09	-0.07	0.04	-0.29	-0.35	-0.43	-0.34	-0.07	0.16	0.09	-0.13	0.15	0.24	0.09	0.1	-0.09	0.08	0.05	0.17	0.1	0.22	-0.02	0.43	-0.02
AP2M1_SEPEP.1_C4	0.11	0.04	-0.14	-0.02	0.03	-0.09	0.01	0.29	-0.1	-0.1	0	-0.1	-0.22	-0.18	-0.01	-0.22	0.02	0.28	-0.11	0.04	0.06	-0.19	-0.17	-0.09	-0.2	0.18	0.17	-0.2	0.03	0.06	-0.13	0.12	0.25	0	-0.25	0.24	0.14	0.14	0.25	0.27	0.14	-0.17	0.11	-0.16	0.09	-0.1	-0.09	-0.31
AP2S1_SEPEP.1_C4	-0.14	0.37	-0.23	0.25	0.27	-0.09	0.18	0.51	0.16	0.08	-0.14	-0.02	-0.3	0.26	0.06	-0.18	0.1	0.13	0.18	0.35	0.28	-0.21	-0.06	0.02	-0.4	-0.22	0.44	-0.35	0.15	-0.25	-0.3	-0.16	-0.38	-0.37	-0.6	0.11	0.07	-0.52	1.08	-0.18	-0.24	-0.59	0.06	0.06	-0.1	-0.55	-0.08	-0.48
AP3B1_SEPEP.1_C4	-0.19	-0.39	0.04	-0.04	0.08	0.01	-0.14	0.01	-0.02	-0.15	0.05	0.12	0.12	0.03	0.04	0.1	-0.16	-0.36	-0.13	-0.53	0	-0.21	-0.1	0.05	0	-0.13	-0.12	-0.27	-0.47	-0.47	-0.19	-0.12	-0.13	0	0.08	-0.28	-0.32	-0.05	0.02	0.19	0.05	0.19	-0.26	-0.27	-0.27	0.07	0.01	-0.01
AP3B1_SEPEP.2_C3	-0.08	-0.03	0.01	-0.02	0.06	-0.1	0.01	0.16	-0.09	-0.17	-0.04	-0.23	-0.14	0.27	0.02	-0.08	-0.06	0.01	-0.23	0.11	-0.1	-0.15	-0.13	-0.01	-0.33	-0.03	-0.02	-0.12	-0.12	-0.04	0	-0.07	0.05	-0.14	0.01	0.09	-0.01	-0.05	0.19	0.21	0.06	-0.03	0.28	0.13	-0.03	-0.04	0.07	-0.06
AP3B1_SEPEP.3_C3	-0.15	-0.47	-0.14	-0.17	0.08	0.03	-0.72	-0.47	NA	NA	NA	NA	NA	NA	NA	NA	NA	NA	NA	NA	NA	NA	NA	NA	NA	NA	NA	NA	NA	NA	NA	NA	0.43	-0.21	0.35	0.04	0.24	0.21	-0.16	0.5	0.11	0.09	0.1	-0.02	-0.04	0.17	0.25	0.17
AP3D1_SEPEP.1_C4	0.12	-0.08	-0.03	-0.03	-0.08	0.02	-0.2	0.04	0.11	-0.06	-0.07	-0.13	-0.11	0.1	-0.03	0.05	0.01	-0.02	0.13	-0.09	0.08	-0.1	0.25	0.08	-0.22	0.05	0.09	-0.16	-0.27	-0.08	-0.16	-0.13	0.19	-0.19	0.37	0.04	-0.12	0.15	-0.06	-0.03	0.12	-0.16	-0.07	-0.04	0.15	-0.07	0.35	0.3
AP3D1_SEPEP.2_C3	0.07	0.07	-0.25	-0.15	-0.07	-0.12	-0.23	-0.08	0.07	-0.05	0.14	0.02	-0.05	0.4	0.12	-0.07	0.11	0.03	0.18	-0.16	0.04	0.06	0.36	0.13	0.03	0.22	0.13	-0.09	-0.1	0.13	0.07	0.03	-0.04	0.03	0.29	0.14	-0.09	-0.04	0.15	0.12	0.09	-0.05	0.08	0.09	0.04	-0.04	-0.01	0.41
AP3M1_SEPEP.1_C4	0.06	-0.19	-0.08	0.01	0.15	-0.03	0.01	0.05	0.12	0.13	0.07	0.17	0.12	0.2	0.36	0.02	0.15	-0.15	-0.08	-0.21	-0.18	-0.19	0.07	0.1	-0.04	-0.15	0.02	-0.15	-0.24	-0.11	-0.02	-0.23	-0.09	-0.2	0.2	-0.28	-0.36	-0.01	-0.05	-0.16	0.19	0	-0.06	-0.07	-0.15	-0.03	-0.19	0.14
AP3M1_SEPEP.2_C3	-0.26	-0.14	0.46	0.34	0.55	0.33	0.42	-0.04	0.3	0.73	-0.44	0.17	0.47	-0.52	0.08	0.04	-0.63	-1.94	-0.56	-0.77	-1.11	-0.51	-0.31	-0.06	-0.46	-0.97	0.07	-0.2	-1.06	-0.69	-0.65	-0.9	NA	NA	NA	NA	NA	NA	NA	NA	NA	NA	NA	NA	NA	NA	NA	NA
AP3M2_SEPEP.1_C4	-0.3	0.34	1.01	0.83	0.97	0.83	0.66	0.36	-0.11	0	-0.17	-0.11	-0.01	-0.66	0.32	-0.12	-0.1	0	0.49	0.23	-0.15	0.25	-0.02	-0.38	0.02	-0.01	-0.07	-0.03	0.48	-0.14	0.43	0.27	-0.07	-0.25	-0.07	0.17	0.12	-0.05	0.12	0.05	0.45	-0.36	0.37	0.23	0.1	0.05	0.12	-0.06
AP3S1_SEPEP.2_C3	0.45	0.19	0.18	0.47	0.34	0.25	0.57	-0.07	0.14	-0.09	0.01	0.09	-0.27	0.3	-0.16	-0.15	NA	NA	NA	NA	NA	NA	NA	NA	NA	NA	NA	NA	NA	NA	NA	NA	0.89	-0.38	0.34	0.58	0.61	0.42	-0.21	0.24	0.35	-0.62	0.47	0.31	0.23	0.09	0.82	0.18
AP3S1_SEPEP.3_C3	-0.27	-0.33	-0.31	-0.58	-0.33	-0.57	-0.48	-0.63	-0.19	0	0.14	-0.1	0.11	-1.27	0.3	-0.24	-0.03	-0.29	-0.11	-0.54	-0.2	0.09	0.11	0.23	0.01	0	-0.03	-0.01	-0.07	0.01	0.07	-0.01	0.29	-0.44	0	0.3	-0.08	0.15	-0.43	-0.1	0.04	0.21	0.15	-0.13	-0.06	0.02	0.07	0.27
AP4B1_SEPEP.3_C3	0.13	0.12	-0.17	-0.26	-0.43	-0.12	-0.5	0.17	NA	NA	NA	NA	NA	NA	NA	NA	0.15	0.22	0.03	0.42	-0.47	0.04	-0.04	0.03	0.28	0.41	0.35	0.16	0.38	0.51	0.33	0.44	0.18	-0.09	0.15	-0.09	0.04	0.02	-0.08	0	NA	NA	NA	NA	NA	NA	NA	NA
AP4S1_SEPEP.2_C3	-0.08	-0.19	0.5	0.36	0.36	-0.11	0.6	0.29	NA	NA	NA	NA	NA	NA	NA	NA	NA	NA	NA	NA	NA	NA	NA	NA	-0.21	-0.2	0.19	-0.79	-0.66	-0.59	-0.48	-0.18	NA	NA	NA	NA	NA	NA	NA	NA	NA	NA	NA	NA	NA	NA	NA	NA
AP5M1_SEPEP.1_C4	NA	NA	-0.36	-0.68	0.15	0.03	-0.05	-0.28	NA	NA	NA	NA	NA	NA	NA	NA	NA	NA	NA	NA	NA	NA	NA	NA	NA	NA	NA	NA	NA	NA	NA	NA	NA	NA	NA	NA	NA	NA	NA	NA	NA	NA	NA	NA	NA	NA	NA	NA
AP5Z1_SEPEP.1_C4	0.18	0.27	-0.22	-0.08	-0.11	0.03	0.35	0.62	NA	NA	NA	NA	NA	NA	NA	NA	0.06	0.31	-0.22	-0.06	-0.19	-0.01	0.02	-0.11	NA	NA	NA	NA	NA	NA	NA	NA	-0.26	0.45	0.04	-0.03	-0.1	0.31	0.17	0.1	NA	NA	NA	NA	NA	NA	NA	NA
APAF1_SEPEP.1_C4	-0.37	-0.95	0.25	0.25	0.26	-0.04	0.55	0.13	NA	NA	NA	NA	NA	NA	NA	NA	NA	NA	NA	NA	NA	NA	NA	NA	NA	NA	NA	NA	NA	NA	NA	NA	NA	NA	NA	NA	NA	NA	NA	NA	NA	NA	NA	NA	NA	NA	NA	NA
APC_SEPEP.1_C4	0.69	0.66	-0.3	0.61	0.59	-0.17	0.53	0.66	NA	NA	NA	NA	NA	NA	NA	NA	NA	NA	NA	NA	NA	NA	NA	NA	NA	NA	NA	NA	NA	NA	NA	NA	NA	NA	NA	NA	NA	NA	NA	NA	NA	NA	NA	NA	NA	NA	NA	NA
APEH_SEPEP.1_C4	-0.04	0.38	0	0.11	0.21	0.01	0	-0.16	0.08	-0.11	-0.11	0.15	-0.06	0.25	0	-0.03	-0.24	0.31	-0.29	0.26	0.38	-0.07	-0.21	-0.05	-0.16	-0.2	-0.04	-0.09	-0.15	-0.13	-0.03	-0.32	-0.23	0.19	0.23	-0.25	0.26	0.02	-0.18	-0.16	0	0.25	-0.25	0.42	-0.14	-0.05	0.24	0.32
APEH_SEPEP.2_C3	0.03	0.62	-0.32	0.05	0.06	-0.19	-0.13	0.15	0.01	-0.19	0.03	0.24	-0.36	0.3	-0.03	-0.22	-0.21	0.8	-0.2	0.45	0.45	-0.1	-0.11	-0.24	-0.44	-0.34	0.32	-0.33	-0.02	-0.06	0.06	-0.46	-0.21	0.13	0.21	-0.25	0.53	0.26	-0.15	-0.03	0.02	0.04	0.22	0.61	0.13	0.13	0.6	0.23
APEH_SEPEP.3_C3	0.14	0.8	-0.24	0.15	-0.05	0.02	-0.26	-0.38	0.17	-0.07	-0.07	0.03	-0.51	0.48	0.05	-0.37	-0.02	0.64	0.27	0.48	0.38	0.22	0.42	0	-0.08	-0.08	0.46	-0.05	-0.15	-0.32	0.33	-0.58	0.68	-0.08	0.51	0.13	0.74	0.35	-0.02	-0.23	-0.19	-0.07	-0.1	0.41	-0.15	-0.13	0.34	0.14
APEH_SEPEP.4_C3	-0.01	0.33	-0.03	0.06	0.1	-0.06	-0.08	-0.22	0.04	-0.18	0.1	-0.11	-0.19	-0.06	-0.02	-0.28	0.02	0.24	-0.02	0.4	0.36	-0.01	0.11	0.11	-0.08	0.29	0.2	0	0.49	0.47	0.26	0.45	0.02	-0.07	0.08	0.2	0.56	0.28	-0.17	0.1	0.01	-0.1	0.31	0.13	0.1	-0.01	0.26	0.05
APEH_SEPEP.5_C3	0.3	0.81	-0.3	0.16	0.06	-0.27	-0.29	-0.5	0.19	0.06	0.16	0.01	-0.39	0.53	0.01	-0.39	-0.08	0.85	0.08	0.74	0.64	0.21	-0.04	-0.09	NA	NA	NA	NA	NA	NA	NA	NA	-0.15	0.09	0.35	-0.13	0.52	0.16	-0.38	-0.19	0.72	0.06	0.47	1.14	0.27	0.19	0.86	0.22
APEX1_SEPEP.1_C4	-0.1	-0.35	-0.03	0.11	0.17	0.15	0.16	0.07	0.37	0.09	-0.04	0.23	-0.11	-0.05	0.21	0.1	-0.33	-0.64	0.04	-0.88	0.35	-0.04	0.24	-0.1	-0.2	-0.05	0.01	0.3	0.01	0.05	-0.08	0	-0.12	0.25	0.13	-0.09	-0.36	0.12	0.13	-0.07	0.21	0.19	-0.24	-0.34	-0.19	0.24	-0.42	0
API5_SEPEP.1_C4	-0.03	-0.27	0.12	0.22	0.05	0.13	0.3	-0.39	0.24	0.19	0.26	0.15	0.07	-0.16	0.13	0.19	-0.11	-0.65	-0.02	-0.62	0.44	0.05	0.2	0	0.02	-0.08	-0.1	0.14	0	0.05	0.02	-0.13	0.14	0.24	-0.1	0.15	-0.03	0.08	-0.06	0	0.41	0.26	0.1	-0.25	0.09	0.25	-0.2	-0.07
API5_SEPEP.2_C3	0.15	0.03	-0.1	0.26	0.18	0.15	0.24	-0.18	0.36	0.21	0.24	0.27	-0.06	0.33	0.21	0.2	0	-0.13	0.22	-0.51	0.42	0.27	0.27	-0.01	-0.04	-0.1	0.08	0.18	0.16	0.29	0.2	-0.17	0.15	0.42	-0.11	0.15	-0.1	0.15	-0.17	0.08	0.23	0.31	0.13	-0.19	0.1	0.08	-0.08	-0.09
API5_SEPEP.3_C3	0.17	-0.25	-0.01	0.17	0.31	0.18	0.19	-0.26	0.25	-0.14	0.16	0.39	-0.04	-0.41	-0.02	0.17	-0.02	-0.12	-0.07	-0.09	0.53	0.14	0.22	0.15	0.01	-0.1	-0.2	0.19	0.08	0.03	0.11	-0.01	-0.15	0.21	-0.14	0	-0.25	0.19	-0.04	0.04	-0.52	0.31	-0.01	-0.4	0.04	0.2	0.12	0.14
API5_SEPEP.4_C3	0.54	0.92	0.47	0.29	0.16	0.05	-0.03	0.26	NA	NA	NA	NA	NA	NA	NA	NA	-0.25	-0.4	0.19	-0.21	0.47	0.13	0.11	0.32	NA	NA	NA	NA	NA	NA	NA	NA	NA	NA	NA	NA	NA	NA	NA	NA	NA	NA	NA	NA	NA	NA	NA	NA
APIP_SEPEP.2_C2	0.38	0.11	0.32	0.49	0	0.27	0.36	-0.31	NA	NA	NA	NA	NA	NA	NA	NA	NA	NA	NA	NA	NA	NA	NA	NA	NA	NA	NA	NA	NA	NA	NA	NA	NA	NA	NA	NA	NA	NA	NA	NA	NA	NA	NA	NA	NA	NA	NA	NA
APIP_SEPEP.3_C3	0.11	0.14	-0.36	0.08	-0.03	-0.32	-0.24	0.08	0.18	0	-0.1	0.05	-0.21	0.43	-0.11	-0.15	0.16	0.19	0.15	0.21	0.12	0.15	-0.19	-0.29	-0.26	0.03	-0.01	-0.25	0.04	0.2	-0.06	-0.19	0.24	0.21	0.01	0.16	0.24	0.25	-0.01	0.09	0.19	0.26	0.19	0.11	0.15	0.27	0.19	0.08
APLNR_SEPEP.1_C1	-0.39	0.31	-1.14	-1.06	-1.77	-2.29	-1.44	-1.49	0.49	1.15	0.42	0.49	-0.61	0.27	0.22	-0.58	0.32	0.14	1.3	-0.05	0.09	0.9	-0.24	-0.59	-0.66	0.69	0.35	-0.04	1.94	2.14	2.79	0.6	0.45	-0.28	-0.84	0.47	0.83	-0.07	-0.21	-1.03	1.14	-0.77	0.72	0.46	0.32	1.15	0.13	-0.75
APLP2_SEPEP.2_C3	0.24	0.63	-0.23	0.4	0.48	0.28	-0.24	0.24	0.12	-0.51	-0.47	-0.24	-0.93	0.43	-0.03	-0.66	0.38	0.67	0.31	0.44	0.37	0.18	0.67	-0.14	0.1	-0.01	0.2	-0.28	-0.09	0.23	0	0.06	0.51	0.13	0.25	-0.16	0.39	0.04	-0.18	-0.3	0.14	-0.2	-0.08	0.46	0.34	-0.04	0.24	-0.06
APLP2_SEPEP.3_C3	0.16	0.66	-0.26	0.06	0.56	0.17	0.35	-0.13	0.59	NA	0.05	NA	-0.19	NA	NA	-0.52	NA	NA	NA	NA	NA	NA	NA	NA	-0.25	0.07	0.28	-0.32	0.33	0.98	0.05	0.28	0.51	0.21	-0.03	-0.4	0.29	-1.03	0.29	-0.13	-0.42	0.07	0.5	0.15	0.03	-0.39	-0.13	-0.28
APLP2_SEPEP.4_C3	0.27	0.7	0.49	0.42	0.41	0.19	0.37	0.52	-0.19	-0.47	-0.36	-0.16	0.03	0.39	-0.32	-0.28	-0.22	0.16	0.09	0.06	0.26	-0.15	-0.22	0.5	0.09	-0.29	-0.01	-0.36	0.15	0.13	0.01	-0.39	0.01	0.51	-0.17	0.19	0.14	-0.29	0.28	0.15	-0.29	0.39	0.17	0.17	0.12	0.17	0.5	-0.04
APLP2_SEPEP.5_C3	0.11	0.85	0.32	0.42	0.24	0.24	0.79	0.28	NA	NA	NA	NA	NA	NA	NA	NA	-0.06	0.43	-0.41	-0.07	0.8	-0.39	-0.61	0.42	NA	NA	NA	NA	NA	NA	NA	NA	-0.17	0.97	0.03	0.24	0.39	0	0.48	0.29	NA	NA	NA	NA	NA	NA	NA	NA
APMAP_SEPEP.1_C4	-0.01	0.13	-0.27	-0.03	0.04	-0.15	0.31	-0.14	0.16	0.19	0.03	0.03	-0.21	0.18	0.12	-0.09	0.09	0.19	0.12	0.13	0.16	0.08	0.19	0.01	0.1	0.02	0.28	0.08	0.1	0.26	0.17	0.02	0.22	0.06	-0.02	-0.06	0.08	-0.02	-0.22	0.11	0.09	-0.09	0.04	-0.1	0.07	0.02	0.26	-0.03
APMAP_SEPEP.2_C2	0.09	0.3	-0.24	0.22	0.31	-0.11	1.11	-0.16	-0.03	-0.07	0.07	0.11	-0.2	0.39	0.32	-0.23	NA	NA	NA	NA	NA	NA	NA	NA	-0.64	-0.26	0.2	-0.12	-0.03	0.04	-0.14	-0.26	-0.09	-0.49	-0.68	0.03	-0.08	-0.27	-0.26	-0.21	0.12	0.42	0.83	0.78	0.61	0.07	0.68	-0.46
APOA1_SEPEP.2_C3	0.07	1.39	-0.85	-0.69	1.14	-0.69	2.47	1.09	0.29	-0.22	0.5	-0.69	-0.66	0.82	0.01	-0.91	NA	NA	NA	NA	NA	NA	NA	NA	-0.42	-0.07	-0.11	-0.53	0.33	0.8	-0.15	0.27	0.05	-1.07	-0.57	0.01	1.55	-0.5	1.48	-0.28	-0.35	-1.22	0.55	1.1	0.22	-0.92	-0.04	-0.79
APOA2_SEPEP.1_C1	0.12	0.59	-0.19	-0.3	-0.18	-0.02	1.53	0.64	NA	NA	NA	NA	NA	NA	NA	NA	NA	NA	NA	NA	NA	NA	NA	NA	NA	NA	NA	NA	NA	NA	NA	NA	NA	NA	NA	NA	NA	NA	NA	NA	NA	NA	NA	NA	NA	NA	NA	NA
APOBEC2_SEPEP.1_C1	-0.21	-0.24	-0.96	-0.86	-0.73	-0.7	-0.91	0.92	-0.69	-1.02	-0.71	-1.18	-1.07	0.94	0.06	-1.18	-0.46	0.5	-1.13	0.93	-1.16	-0.81	-0.83	-1.23	-1.29	-0.09	0.23	-1.27	-1.04	-1.06	-1.11	-0.66	-1.67	-0.78	-1.01	-0.48	0.86	-0.93	1.72	0.09	-0.59	-0.87	-0.39	1.18	0.08	-0.77	0.93	-0.57
APOBEC3C_SEPEP.2_C2	0.16	0.56	-0.18	0.16	0.26	0	-0.4	0.06	NA	NA	NA	NA	NA	NA	NA	NA	NA	NA	NA	NA	NA	NA	NA	NA	NA	NA	NA	NA	NA	NA	NA	NA	NA	NA	NA	NA	NA	NA	NA	NA	NA	NA	NA	NA	NA	NA	NA	NA
APOC1_SEPEP.1_C4	-0.23	-0.18	-0.34	1.08	1.03	-0.67	2.46	-0.17	0.58	1.15	0.54	0.3	-0.17	0.24	0.47	-0.17	NA	NA	NA	NA	NA	NA	NA	NA	NA	NA	NA	NA	NA	NA	NA	NA	NA	NA	NA	NA	NA	NA	NA	NA	NA	NA	NA	NA	NA	NA	NA	NA
APOC1_SEPEP.2_C3	-0.08	0.14	-0.11	1.49	1.23	-0.66	2.8	-0.41	0.24	1.18	0.74	1.36	-0.28	0.63	0.54	-0.44	NA	NA	NA	NA	NA	NA	NA	NA	-0.08	0.24	0.06	-0.06	0.12	0.55	-0.27	-0.07	-0.57	-0.28	-1.2	-0.46	-0.06	-1.29	1.71	-1.08	0.26	-0.68	-0.42	0.1	-0.14	-0.53	-1.04	-1.7
APOC3_SEPEP.1_C1	0.55	1.59	-2.07	0.03	-0.09	-0.8	1.14	1.09	-0.85	-0.48	-0.24	-0.47	-1.02	-0.09	0.32	-0.74	1.21	1.72	1.48	2.3	0.9	1.66	-0.8	-1.31	-0.8	0.05	0.38	-0.75	0.44	0.55	-0.09	-0.22	0.85	-0.11	-0.36	0.68	1.32	-0.39	1.3	-0.07	-0.5	-0.78	0.62	1.19	0.98	-0.65	1.45	-0.6
APOE_SEPEP.1_C4	0.14	0.87	-0.43	0.09	0.43	-0.68	0.96	-0.2	0.29	0.34	0.4	0.01	-0.02	0.52	0.53	-0.33	0.34	0.81	-0.04	0.9	0.17	0.24	-0.24	-0.37	-0.19	0.4	0.87	-0.22	0.93	0.97	0.46	0.34	0.24	0.04	-0.27	0.69	1.09	-0.21	0.83	-0.52	0.05	-0.2	0.69	0.84	0.58	-0.35	0.73	-0.31
APOO_SEPEP.1_C4	-0.74	-0.42	0.17	-0.28	-0.19	-0.2	0.2	0.18	-0.17	-0.26	-0.75	0.32	0.29	-0.15	0.35	0.31	-0.89	-0.98	-1.49	-0.67	-1.07	-0.97	-0.75	-1.07	-1.16	-0.37	-0.5	-0.54	-0.3	-0.49	-0.34	-0.79	-0.88	0.48	-1.15	-0.43	0.04	-0.63	1.39	-0.62	0.15	0.34	-0.54	-0.14	-0.29	0.19	-0.28	-0.91
APOO_SEPEP.2_C3	-0.49	-0.21	-0.25	-0.39	-0.18	-0.14	-0.13	0.36	NA	NA	NA	NA	NA	NA	NA	NA	-0.43	-0.33	-0.3	-0.28	-0.12	-0.36	-0.32	-0.39	NA	NA	NA	NA	NA	NA	NA	NA	NA	NA	NA	NA	NA	NA	NA	NA	NA	NA	NA	NA	NA	NA	NA	NA
APOOL_SEPEP.2_C3	-0.35	0.39	-0.17	-0.04	0.13	0.11	0.1	0.85	-0.32	-0.02	-0.49	-0.07	-0.18	0.54	0.17	-0.22	-0.54	-0.4	-0.76	-0.01	-0.7	-0.52	-0.46	-0.91	-1.23	-0.36	0.22	-1.14	-0.29	-0.74	-0.04	-0.43	-0.68	-0.26	-0.72	-0.07	0.51	-0.45	1.31	-0.31	0.21	-0.13	-0.43	0.31	-0.3	-0.01	-0.04	-0.6
APP_SEPEP.1_C4	-0.47	0.31	0.29	0.07	0.04	-0.24	0.16	-0.5	-0.14	0.06	0.02	-0.03	0.28	0.26	0.3	-0.2	-0.22	0.06	-0.38	-0.17	-0.03	-0.28	-0.35	0.36	0.58	-0.36	-0.01	-0.34	-0.18	0.08	0.05	-0.43	-0.31	0.17	0.02	-0.35	0.31	-0.46	-0.15	-0.42	0.23	0.1	-0.33	-0.61	-0.49	-0.02	-0.53	0
APP_SEPEP.2_C3	-0.06	0.34	0.38	0.04	0.34	0.17	-0.09	-0.47	-0.12	-0.06	0.17	0.05	0.11	0.36	-0.15	-0.29	-0.11	0.22	0.06	0.05	0.14	-0.15	-0.12	0.48	0.32	-0.45	0.05	-0.42	-0.22	-0.1	-0.01	-0.4	-0.21	0.2	0.22	-0.03	0.01	-0.24	-0.34	-0.34	0.01	0.01	0.17	0.27	0.02	-0.13	0.45	0.42
APP_SEPEP.3_C3	-0.14	1.11	0.64	0.04	-0.11	-0.08	-0.1	-0.65	-0.19	-0.36	0.04	0	0.55	0.87	-0.29	-0.15	-0.39	0.51	-0.33	0.11	0.16	-0.3	-0.43	0.64	1.25	-0.4	0.5	-0.5	-0.84	-0.65	0.05	-0.78	-0.44	0.58	0.19	-0.31	0.16	-0.4	-0.2	-0.72	-0.28	0.18	-0.23	0.36	-0.35	-0.23	0.41	0.48
APPL1_SEPEP.1_C4	0.2	0.22	0.09	0.13	0.21	0.02	0.2	0.1	-0.05	-0.49	-0.21	-0.36	-0.44	0.51	0.47	-0.18	0.19	0.48	0.08	0.37	0.19	0.14	0.38	-0.11	-0.37	-0.28	-0.02	-0.19	0.11	-0.15	-0.04	-0.22	0.25	0.11	0.04	-0.08	-0.07	-0.08	-0.13	-0.16	-0.09	-0.17	0.2	0.33	0.1	0.07	-0.04	-0.11
APPL1_SEPEP.2_C2	0.61	1.16	-0.22	0.05	0.1	0.15	-0.05	-0.14	NA	NA	NA	NA	NA	NA	NA	NA	NA	NA	NA	NA	NA	NA	NA	NA	NA	NA	NA	NA	NA	NA	NA	NA	NA	NA	NA	NA	NA	NA	NA	NA	NA	NA	NA	NA	NA	NA	NA	NA
APPL2_SEPEP.1_C4	0.24	-0.18	-0.14	0.16	-0.04	-0.14	0	-0.11	-0.19	-0.24	0.31	-0.14	-0.76	0.08	0.41	-0.87	0.66	0.34	0.19	-0.07	-0.09	0.4	0.17	-0.83	-0.37	1.13	0.98	-0.59	0.78	NA	-0.01	1.35	0.29	-0.99	-0.49	0.34	0.09	0.16	-0.21	0.51	0.14	-1.14	0.35	-0.02	0.56	-0.56	0.36	-0.61
APRT_SEPEP.1_C4	-0.5	-0.4	0.22	0.06	0.43	0.17	0.21	-0.26	0.24	-0.08	-0.29	0.21	0.21	-0.29	-0.13	0.19	-0.24	-0.89	-0.35	-0.67	0.15	-0.37	-0.11	0.09	-0.09	-0.21	-0.36	-0.14	-0.37	-0.56	0.07	-0.28	-0.39	0.19	0.18	-0.64	-0.39	0	-0.18	-0.42	0.22	0.21	-0.24	-0.13	-0.33	0.15	-0.15	0.32
APRT_SEPEP.2_C2	-0.1	0.02	0.15	0.25	0.29	0.3	-0.17	0.11	0.21	0.21	-0.09	0.14	-0.11	0.25	0.09	0.02	-0.16	-0.32	0.26	-0.41	0.12	0.01	0.27	0.3	-0.04	0	-0.04	-0.21	-0.23	0.3	0.2	-0.09	0.09	0.09	0.58	-0.41	-0.47	0.27	-0.69	-0.01	0.01	0.09	0.05	-0.04	-0.31	0.25	0.07	0.48
AQR_SEPEP.1_C1	0	0.06	0.09	0.2	0.27	0.12	0.22	-0.13	-0.04	0.52	0.17	0.17	0.28	0.24	0.12	0.32	0.09	-0.05	0.2	-0.26	-0.01	0.02	0.1	-0.1	-0.07	-0.05	-0.05	-0.03	0.22	0.07	0.25	0.04	0	0.12	-0.02	-0.14	-0.4	-0.07	-0.19	-0.14	0.28	-0.11	0.15	0.03	0.14	0.23	-0.1	-0.13
ARAP1_SEPEP.1_C4	-0.12	-0.03	0.11	0.18	0	-0.09	-0.14	0	0.28	0.27	0.05	0.25	0.14	0.5	0.41	0.03	0.33	0.37	0.25	0.36	0.27	0.2	0.42	0.15	-0.11	-0.04	-0.14	-0.25	-0.22	-0.25	-0.07	-0.05	-0.01	0.02	0.27	0.26	0.24	0.12	0.03	0.03	-0.14	-0.44	0.07	0.06	-0.04	-0.1	0.07	-0.04
ARAP1_SEPEP.2_C2	0.25	-0.01	-0.1	-0.2	-0.17	0.25	-0.31	0.42	0	-0.11	0.2	-0.23	-0.19	0.49	0.26	-0.27	0.42	0.33	0.47	0.13	0.8	0.64	0.66	0.55	0.37	0.22	-0.07	0.1	0.05	0.17	0.46	0.42	-0.64	-0.32	0.27	-0.05	0.77	0.04	0.06	0.29	0.58	-0.14	-0.2	0.85	0.75	0.23	-0.64	0.16
ARAP3_SEPEP.2_C3	-1.7	-0.38	0.01	-1.39	0.39	0.07	-1.95	-0.51	-1.27	NA	-1.03	-1.7	-0.92	NA	NA	0.07	NA	NA	NA	NA	NA	NA	NA	NA	NA	NA	NA	NA	NA	NA	NA	NA	NA	NA	NA	NA	NA	NA	NA	NA	0.65	-0.04	-0.43	0.01	NA	NA	NA	1.31
ARCN1_SEPEP.1_C4	0.27	0.33	-0.21	-0.22	-0.1	-0.27	-0.05	0.15	0.01	-0.12	0.19	-0.27	-0.16	-0.55	0.1	-0.1	0.2	0.1	-0.02	0.11	-0.16	-0.04	0.3	0.08	-0.05	0.2	0.04	-0.09	0.02	0.04	-0.03	0.16	0.2	-0.22	0.08	0.23	-0.01	0.08	0.08	0.27	-0.08	-0.16	0.06	-0.04	0	-0.08	0.32	0.04
ARCN1_SEPEP.2_C3	0.15	0.1	-0.02	-0.06	-0.01	-0.06	0.24	0.12	0.27	-0.06	0.15	-0.14	-0.02	-0.08	0.24	0.06	0.29	0.1	0.14	0.12	-0.25	-0.02	0.04	0.02	-0.04	0.21	0.07	-0.06	0.25	0.2	0.07	0.25	0.32	-0.18	-0.02	0.08	0.06	0.01	0.08	0.41	0.13	0	0.1	-0.04	0.16	-0.02	0.07	-0.1
ARCN1_SEPEP.3_C3	0	0.11	-0.08	-0.03	0.14	-0.1	0.38	0.28	-0.21	-0.21	-0.25	0.1	-0.07	0.21	-0.02	0.05	0.24	0.2	-0.13	0.15	-0.02	0	0.11	0.05	0.07	0.04	-0.03	-0.04	-0.29	-0.24	-0.45	-0.07	-0.11	0.08	-0.02	0.11	0.03	-0.16	0.22	0.29	-0.17	0.02	-0.1	-0.11	-0.01	-0.09	0.1	-0.11
ARF1_SEPEP.2_C3	-0.29	-0.82	0.98	0.58	1	0.74	0.59	0.1	NA	NA	NA	NA	NA	NA	NA	NA	NA	NA	NA	NA	NA	NA	NA	NA	NA	NA	NA	NA	NA	NA	NA	NA	NA	0.91	0.1	-0.35	-0.64	-2.15	-0.2	-0.99	0.92	1.2	-0.37	-0.11	0.11	0.85	0.11	0.22
ARF3_SEPEP.2_C3	-2.19	NA	1.29	1.62	1.99	0.72	1.54	0.41	0.96	0.72	NA	2.37	0.31	NA	0.26	1.23	NA	NA	NA	NA	NA	NA	NA	NA	NA	NA	NA	NA	NA	NA	NA	NA	NA	NA	NA	NA	NA	NA	NA	NA	NA	NA	NA	NA	NA	NA	NA	NA
ARF4_SEPEP.1_C1	0.16	0.24	-0.01	0.03	-0.07	-0.1	0.2	0.43	-0.3	-0.59	0.08	-0.07	-0.2	0.51	-0.06	-0.12	0.41	0.01	-0.19	0.18	-0.34	-0.06	0.1	-0.02	-0.07	0.2	-0.06	-0.14	-0.17	-0.16	-0.34	0.09	0.28	-0.06	-0.01	0.19	-0.15	-0.18	0.11	-0.07	-0.07	-0.16	0.01	0.04	0.05	-0.16	0.28	-0.13
ARF5_SEPEP.1_C1	0.2	0.16	-0.25	0.08	0.1	-0.15	0.15	0	-0.07	-0.12	0.39	0.03	-0.38	0.45	-0.13	-0.03	0.13	0.29	0.17	0.32	0.11	0.13	0.27	-0.08	-0.08	0.11	0.04	-0.05	0.26	0.34	0.21	0.21	0.76	-0.06	0.35	0.39	0.33	0.3	-0.38	0.54	0.5	0.29	0.34	0.16	0	0.24	-0.02	0.14
ARF6_SEPEP.1_C1	-0.07	0	0.3	0.22	0.24	0.24	0.28	0.26	-0.15	-0.27	-0.19	-0.05	-0.1	0.19	-0.3	0.06	-0.36	-0.44	-0.17	-0.47	-0.41	-0.28	-0.32	-0.2	-0.38	-0.43	-0.08	-0.06	-0.36	-0.48	-0.24	-0.18	-0.1	0.21	-0.19	-0.41	-0.19	-0.05	-0.04	-0.09	0.2	0.29	-0.36	0.1	-0.49	0.24	-0.18	0
ARFGAP1_SEPEP.1_C4	0.62	0.6	-0.17	-0.76	-1.02	-0.41	-0.46	-0.61	-0.16	0.16	0.2	-0.26	-0.16	-0.1	0.07	-0.26	0.45	0.29	0.31	0.29	0.32	0.29	0.42	0.08	0.15	0.12	0.19	0.08	-0.05	0.36	0.19	0.01	0.15	-0.21	0.04	0.03	0.1	0.13	-0.26	0.21	0.2	0.06	0.24	0.08	0.23	-0.03	0.3	-0.11
ARFGAP1_SEPEP.2_C3	0.26	0.19	-0.27	-0.06	-0.02	-0.01	-0.1	-0.09	0.09	-0.1	0.26	-0.17	-0.29	0.23	-0.05	-0.12	0.23	0.14	0.21	0.13	0.09	0.19	0.22	0.01	-0.1	0.03	-0.16	0.11	0.01	0.29	-0.1	0.1	0.22	-0.19	0.01	0.05	-0.28	-0.27	-0.09	0.26	-0.05	-0.01	-0.07	0.13	0.11	-0.07	-0.03	-0.16
ARFGAP1_SEPEP.3_C3	0.15	-0.22	-0.38	-0.08	0.01	-0.05	0.11	-0.12	0.14	0.01	0.24	-0.1	-0.32	-0.68	-0.17	0.03	0.17	-0.34	0.18	-0.11	-0.23	0.33	0.15	0.32	0.24	0.29	-0.1	0.29	0.21	0.24	0.34	0.2	0.18	-0.1	0.21	0.09	-0.28	0.13	-0.36	0.29	0.29	0.08	0.02	-0.52	0.1	0.02	-0.33	0.3
ARFGAP2_SEPEP.1_C4	-0.01	-0.02	0.01	-0.3	-0.04	0.19	0.19	0.31	NA	NA	NA	NA	NA	NA	NA	NA	0.16	-0.04	-0.28	0.14	-0.36	-0.09	-0.18	-0.07	0.1	0.39	0	0.14	0.17	0.2	-0.07	0.3	-0.37	-0.25	0	-0.06	-0.13	0	0.27	0.36	NA	NA	NA	NA	NA	NA	NA	NA
ARFGAP2_SEPEP.2_C3	0.09	-0.23	-0.25	-0.3	-0.09	0.09	-0.07	0.39	-0.25	-0.27	0.23	-0.09	-0.11	0.06	0.06	0.11	0.25	0.04	-0.2	0.02	-0.08	-0.13	0.01	-0.13	-0.2	0.16	-0.3	0.06	-0.25	-0.24	-0.21	0.07	-0.2	0.02	-0.01	-0.13	-0.24	0.12	0.29	0.45	-0.25	-0.15	-0.71	-0.44	-0.18	-0.06	-0.19	-0.03
ARFGEF1_SEPEP.1_C4	-0.07	-0.21	0.28	-0.04	-0.19	0.28	-0.08	0.01	-0.06	-0.19	0.03	0	0.13	-0.08	-0.39	0.08	-0.35	-0.33	-0.22	-0.28	-0.1	-0.41	-0.37	0.48	0.34	-0.31	-0.46	0.25	-0.28	-0.3	-0.2	-0.31	-0.26	0.08	0.37	-0.24	-0.32	-0.14	-0.5	-0.35	-0.12	0.5	-0.17	-0.22	-0.12	0	-0.28	0.43
ARFGEF2_SEPEP.1_C4	0.24	0.33	-0.41	-0.08	-0.06	-0.03	-0.51	0.48	-0.05	-0.35	0.14	-0.28	-0.4	0.35	-0.11	-0.46	0.43	0.55	-0.17	0.64	0.16	0.33	0.43	-0.14	0.15	0.96	-0.15	0.1	0.01	0.18	-0.18	0.05	-0.12	0.06	-0.42	0.55	0.01	0	0.05	-0.05	-0.04	-0.6	0.39	0.08	0.18	-0.48	-0.08	-0.22
ARFIP1_SEPEP.1_C4	-0.09	-0.27	-0.15	0.26	-0.03	-0.02	0.03	-0.19	-0.5	-0.03	-1.24	0.2	0.52	-0.71	-0.26	0.41	0.27	-0.07	0.15	-0.09	0.25	0.07	-0.02	-0.04	0.24	0	-0.14	0.4	0.18	0.23	0.15	0.06	-0.02	0.34	-0.15	-0.19	-0.42	-0.05	0.17	-0.18	-0.14	0.26	-0.2	-0.22	-0.32	0.14	-0.51	-0.04
ARFIP2_SEPEP.1_C4	0.01	-0.03	0.78	0.53	0.8	0.69	0.79	0.27	NA	NA	NA	NA	NA	NA	NA	NA	NA	NA	NA	NA	NA	NA	NA	NA	NA	NA	NA	NA	NA	NA	NA	NA	NA	NA	NA	NA	NA	NA	NA	NA	NA	NA	NA	NA	NA	NA	NA	NA
ARFIP2_SEPEP.2_C3	-0.03	NA	-0.16	-0.45	NA	NA	-0.1	NA	0.59	-0.85	-0.17	-1.26	-1.03	0.52	0.13	-0.03	0.97	0.9	NA	NA	1.23	0.39	2	0.54	0.67	-0.45	0.9	0.3	0.75	0.78	-0.26	0.87	NA	-0.28	0.46	NA	NA	NA	0.04	0.1	NA	NA	-0.06	-1.23	0.1	NA	NA	-0.29
ARFRP1_SEPEP.2_C3	0.25	0.07	0.39	0.25	0.17	0.18	0.48	0.2	-0.02	-0.4	-0.42	-0.1	0.07	0.35	-0.28	0.03	0.1	-0.16	-0.24	0.28	-0.23	-0.31	0.01	-0.11	NA	NA	NA	NA	NA	NA	NA	NA	-0.49	0.05	-0.18	-0.08	-0.01	-0.12	0.06	0.04	-0.12	0.34	-0.06	0.16	0.11	0.19	-0.3	-0.16
ARG2_SEPEP.1_C1	1.37	2.21	-0.44	-0.06	-0.99	-0.65	-0.74	-0.16	-0.05	-0.16	0.05	-0.32	-0.2	0.85	1.4	-0.21	-0.27	1.98	-0.59	1.57	-0.13	-0.2	0.52	-0.33	-0.16	0.52	0.81	-0.1	0.9	0.72	0.42	0.7	-0.16	0.08	-0.28	-0.34	0.51	-0.08	0.26	-0.09	-0.06	0.01	0.17	1.23	-0.01	-0.34	1.33	-0.14
ARGLU1_SEPEP.1_C1	0.03	0.15	0.22	0.22	0.19	0.29	0.03	-0.64	0.12	0.09	-0.03	0.09	-0.08	0.18	0.05	0.15	-0.28	0.02	0.17	-0.23	0.38	0.23	0.22	-0.18	-0.04	-0.03	0.04	0.2	0.49	0.55	0.16	0.03	0.14	-0.03	0.01	0.1	0.2	0.03	-0.18	0.01	0.53	0.27	0.14	0.13	0.27	0.35	-0.04	0.08
ARHGAP1_SEPEP.1_C4	0.1	0.44	-0.06	-0.04	-0.04	0.07	-0.14	0.93	-0.19	-0.56	-0.19	-0.18	-0.37	0.49	0.26	-0.3	0.23	0.85	-0.21	0.76	0	0.13	-0.21	-0.21	-0.57	0.01	0.18	-0.6	-0.38	-0.45	-0.34	-0.31	-0.36	-0.21	0.03	-0.04	0.75	-0.26	0.92	-0.03	-0.08	-0.28	0.11	0.95	0.11	-0.17	0.58	-0.14
ARHGAP12_SEPEP.1_C4	-0.52	-0.41	-0.34	-0.01	0.07	-0.09	-0.31	-0.82	0.2	0.38	-0.31	-0.14	0.18	-0.12	0.21	-0.08	-0.15	-0.1	-0.22	-0.12	0.14	-0.15	-0.25	0.04	-0.06	-0.24	-0.4	-0.15	-0.15	-0.13	0.03	-0.28	NA	NA	NA	NA	NA	NA	NA	NA	NA	NA	NA	NA	NA	NA	NA	NA
ARHGAP17_SEPEP.1_C4	-0.14	-0.25	-0.09	-0.11	0.01	0.01	-0.04	-0.09	-0.04	-0.06	-0.07	-0.13	-0.26	-0.14	-0.24	-0.18	0.13	-0.01	0.35	-0.17	-0.06	-0.07	0.37	0.01	0.03	0.05	0.16	-0.03	0.15	0.07	0.1	0.13	0.01	-0.08	0.09	-0.13	-0.08	0.07	0.1	0.29	-0.01	0.15	-0.14	-0.23	-0.35	0.06	-0.24	-0.05
ARHGAP17_SEPEP.2_C3	-0.35	-0.27	-0.07	-0.01	0.27	0.08	0.04	-0.28	0.38	0.35	0.01	0.06	-0.06	0.12	0.21	-0.09	-0.05	0.26	0.53	0.13	-0.2	0.15	0.38	0.2	0.34	0.66	0.38	-0.1	0.23	0.14	0.19	-0.17	0.11	0.15	0.17	0	-0.4	0.15	-0.25	0.4	0.33	-0.05	-0.22	-0.18	-0.06	0.11	-0.86	0.03
ARHGAP19_SEPEP.1_C4	-0.4	-0.62	0.63	0.22	-0.24	0.62	-0.07	-0.3	NA	NA	NA	NA	NA	NA	NA	NA	-0.51	-1.52	-0.35	-1.07	-0.04	-0.4	-0.11	0.75	0.18	-0.04	-0.23	-0.22	-0.29	-0.2	-0.22	-0.32	-0.15	-0.21	0.34	0.16	-0.13	-0.21	0.29	0.07	-0.13	0.77	-0.92	-0.99	-1.3	0.06	-1.61	0.66
ARHGAP28_SEPEP.2_C3	0.52	0.43	-0.1	-0.11	0.51	-0.11	0.03	0.02	NA	NA	NA	NA	NA	NA	NA	NA	NA	NA	NA	NA	NA	NA	NA	NA	NA	NA	NA	NA	NA	NA	NA	NA	NA	NA	NA	NA	NA	NA	NA	NA	NA	NA	NA	NA	NA	NA	NA	NA
ARHGAP35_SEPEP.1_C4	0.12	0.09	0.11	-0.01	0.06	-0.04	0.19	0.67	-0.11	0.09	-0.11	-0.12	0.01	-0.11	0.03	-0.21	-0.28	-0.44	-0.48	-0.25	-0.6	-0.2	-0.1	-0.29	-0.13	0.02	-0.03	-0.23	-0.19	-0.43	-0.29	0.02	-0.05	-0.21	-0.01	-0.09	-0.31	-0.12	0.27	0.17	-0.14	0.04	-0.13	-0.14	-0.3	0	-0.14	0.15
ARHGAP42_SEPEP.1_C4	0.05	-0.2	-0.18	0	-0.08	-0.33	0.37	0.41	0.37	-0.11	-0.32	-0.2	0	-0.31	0.5	0.2	0.53	0.3	-0.03	0.57	-0.35	0.57	0.16	-0.41	NA	NA	NA	NA	NA	NA	NA	NA	0.23	-0.46	-0.77	0.65	0.08	-0.84	0.83	0.2	-0.23	-0.34	0.42	-0.02	0.48	-0.52	0.13	-0.28
ARHGAP44_SEPEP.2_C3	0.43	-0.51	-0.94	0.15	0.56	0.09	-0.76	0.18	NA	NA	NA	NA	NA	NA	NA	NA	NA	NA	NA	NA	NA	NA	NA	NA	NA	NA	NA	NA	NA	NA	NA	NA	NA	NA	NA	NA	NA	NA	NA	NA	NA	NA	NA	NA	NA	NA	NA	NA
ARHGAP5_SEPEP.1_C4	0.01	-0.17	-0.37	-0.32	-0.12	-0.29	-0.01	0.38	0.25	0.32	0.03	-0.07	-0.2	-0.02	0.71	-0.39	0.06	-0.04	-0.03	0.06	0.13	-0.07	0	-0.43	-0.59	-0.05	-0.14	-0.43	-0.05	-0.23	-0.19	0.18	-0.16	-0.06	-0.29	-0.04	0.02	-0.05	0.32	-0.19	NA	NA	NA	NA	NA	NA	NA	NA
ARHGDIA_SEPEP.1_C4	0.63	0.25	-0.2	-0.07	-0.12	-0.35	-0.22	-0.03	-0.03	-0.42	0.26	-0.12	-0.31	0.09	-0.05	-0.35	0.43	0.59	0.04	0.59	0.1	0.06	-0.09	-0.24	-0.61	-0.02	0.48	-0.48	-0.16	0.07	-0.14	0.06	0.11	-0.54	-0.09	0	0.31	-0.23	-0.17	0.31	0.17	-0.51	0.36	0.15	0.03	-0.14	0.29	-0.15
ARHGDIA_SEPEP.2_C3	0.4	0.27	-0.1	-0.04	0.14	-0.19	-0.38	0.34	0.05	-0.64	-0.08	-0.17	-0.68	0.26	0	-0.42	0.15	0.49	0.06	-0.16	NA	0.16	-0.41	-0.59	-0.92	-0.23	-0.84	-1.51	-0.59	-0.48	-0.55	-0.36	NA	0.58	NA	NA	NA	NA	0.49	0.92	0.09	-0.85	-0.36	-0.55	-0.88	-0.15	-0.99	-1.22
ARHGDIA_SEPEP.3_C3	0.3	0.48	-0.53	-0.13	-0.24	-0.22	-0.41	0.51	0.14	-0.66	0.06	-0.25	-0.6	-0.17	-0.3	-0.69	0.42	0.95	0.46	0.88	0.68	0.41	0.19	-0.14	-0.39	0.07	0.43	-0.32	0.22	0.46	0.17	0.31	0.33	-0.52	-0.26	0.33	0.45	0.16	-0.22	0.6	0.19	-0.59	0.38	0.53	0.1	-0.11	0.86	-0.08
ARHGDIA_SEPEP.4_C3	0.25	0.12	-0.33	-0.16	0.09	-0.23	-0.34	0.48	0.05	-0.21	-0.15	0.04	-0.18	0.02	0.28	-0.3	0.28	0.33	0.18	0.13	0.16	0.03	0.13	-0.17	-0.12	0.01	0.36	-0.42	-0.25	0.03	0.17	-0.08	-0.06	-0.14	0.06	0.02	0.3	0.02	0.09	0.09	0.14	-0.3	0.16	0.41	-0.15	0	0.33	0.07
ARHGEF1_SEPEP.1_C4	0.3	0.39	-0.13	-0.02	-0.12	-0.16	-0.42	-0.2	0.01	0	-0.11	0.05	-0.38	0	0.05	-0.19	-0.22	-0.54	-0.1	-0.64	0.09	-0.27	-0.39	0.12	-0.09	0.11	-0.22	0.12	0.05	0.17	-0.02	0	0.28	0.08	0.27	0.09	0.12	0.29	-0.19	0.12	0.09	0.31	0.15	-0.05	0.09	0.1	-0.04	0.28
ARHGEF1_SEPEP.2_C3	-0.42	-0.42	1.3	0.99	0.85	0.91	1.28	0.46	-0.8	-0.17	-1.77	0.33	0.46	-0.44	-0.4	0.21	NA	NA	NA	NA	NA	NA	NA	NA	-0.75	-1.46	-1.17	-1.29	-1.5	-1.34	-0.94	-0.83	NA	NA	NA	NA	NA	NA	NA	NA	NA	NA	NA	NA	NA	NA	NA	NA
ARHGEF10_SEPEP.1_C4	-0.59	-0.47	0.51	-0.03	-0.2	0.26	-0.2	0.1	-0.29	-0.06	-0.8	-0.14	-0.01	-0.5	-0.75	0.05	-0.08	-0.33	-0.12	-0.44	-0.04	-0.06	0	0.41	0.16	-0.51	-0.54	0.13	-0.51	-0.51	-0.29	-0.44	-0.62	0.12	0.16	-0.48	-0.14	-0.16	-0.29	-0.04	-0.17	0.51	-0.21	-0.14	-0.04	0.05	-0.16	0.09
ARHGEF10_SEPEP.2_C3	-0.47	-0.51	-0.12	0.06	-0.09	-0.15	-0.59	-0.39	NA	NA	NA	NA	NA	NA	NA	NA	NA	NA	NA	NA	NA	NA	NA	NA	0.02	-0.27	-0.34	0.02	-0.39	-0.31	-0.06	-0.04	0.13	-0.33	-0.23	-0.52	NA	NA	0.43	-0.13	0.84	0.15	0.29	0.56	0.46	0.33	0.13	0.04
ARHGEF10L_SEPEP.1_C4	-0.03	0.19	0.18	-0.26	-0.17	-0.12	0	0.26	0.01	-0.55	-0.08	-0.3	-0.27	0.02	-0.1	-0.33	1.36	1.4	1.3	1.47	1.3	0.31	1.74	1.64	-0.55	-0.83	-0.3	-0.54	-0.28	-0.56	-1.25	-0.22	NA	NA	NA	NA	NA	NA	NA	NA	NA	NA	NA	NA	NA	NA	NA	NA
ARHGEF11_SEPEP.1_C4	0.59	0.03	-0.03	0.08	-0.01	0.71	-0.07	0.51	NA	NA	NA	NA	NA	NA	NA	NA	1.55	1.99	1.67	1.83	0.43	1.45	0.66	0.34	0.19	0.2	0.25	-0.37	-0.29	-1.13	-0.42	0.09	NA	NA	NA	NA	NA	NA	NA	NA	0.48	0.37	-0.19	0.15	0.14	0.36	-0.92	-0.7
ARHGEF11_SEPEP.2_C3	0.06	-0.13	-0.01	0.25	-0.02	-0.08	0.18	0.04	0.02	0.56	-0.04	-0.13	-0.02	0.38	0.49	-0.02	NA	NA	NA	NA	NA	NA	NA	NA	-0.35	0.08	0.07	-0.48	-0.09	0.02	-0.58	-0.12	NA	NA	NA	NA	NA	NA	NA	NA	-0.07	-0.28	-0.03	-0.33	0.12	-0.28	-0.31	0.01
ARHGEF16_SEPEP.1_C4	-0.01	-0.12	0.18	0.52	0.91	0.43	0.2	0.12	-0.06	0.5	0.15	0.21	0.04	0.14	-0.19	0.04	0.4	0.09	-0.27	0.33	-0.24	0.06	0.24	-0.46	NA	NA	NA	NA	NA	NA	NA	NA	0.62	0.49	-0.16	0.09	0.15	-0.26	0.18	-0.45	0.34	0.01	0.3	-0.15	-0.01	0.16	-0.27	0.13
ARHGEF18_SEPEP.1_C4	-0.02	-0.18	-0.11	-0.16	0.13	0.18	-0.04	-0.13	0.07	-0.14	0.27	-0.07	-0.14	0.19	-0.2	-0.05	-0.34	-0.73	-0.12	-0.2	-1.03	-0.29	-0.41	0.07	0.32	0.42	-0.24	0.51	0.42	0.02	0.36	0.52	0.38	-0.12	0.25	0.01	-0.26	-0.15	-0.12	0.26	-0.14	0.31	-0.28	-0.25	-0.22	-0.21	-0.19	0.41
ARHGEF2_SEPEP.1_C4	0.25	-0.14	-0.05	0.21	0.21	-0.04	0.1	-0.02	0.19	0.16	0.23	0.03	0.13	0.15	0.16	-0.19	0.09	-0.1	0.31	-0.15	-0.26	0.11	0.31	-0.12	0.14	0.32	0.09	0.06	0.14	0.25	0.23	0.19	0.39	-0.21	0.1	0.18	-0.06	0.33	-0.01	0.12	0.31	0.09	0.13	-0.22	0.17	-0.02	-0.26	0.02
ARHGEF40_SEPEP.2_C3	0.41	0.56	-0.28	0.26	0.33	0.2	0.11	0.33	NA	NA	NA	NA	NA	NA	NA	NA	-0.35	-0.33	-0.09	-0.35	-0.12	-0.19	-0.32	-0.13	NA	NA	NA	NA	NA	NA	NA	NA	NA	NA	NA	NA	NA	NA	NA	NA	NA	NA	NA	NA	NA	NA	NA	NA
ARHGEF40_SEPEP.3_C3	-0.49	-0.18	0.14	0.44	0.14	0.21	0.42	-0.21	-0.18	-0.02	-0.48	0.15	0.27	0.13	-0.07	0.09	NA	NA	NA	NA	NA	NA	NA	NA	NA	NA	NA	NA	NA	NA	NA	NA	NA	NA	NA	NA	NA	NA	NA	NA	0.36	0.29	-0.09	-0.18	-0.15	0.12	0.03	-0.05
ARHGEF7_SEPEP.1_C4	-0.06	0.09	0.1	0.07	-0.12	-0.36	-0.06	0.03	-0.34	0.24	0.35	0.96	0.63	0.14	0.3	-0.02	0.34	-0.41	-1.47	-0.7	0.67	0.74	0.47	0.11	0.04	0.14	-0.11	-0.19	0.03	-1.09	-0.61	0.14	-0.57	0.31	-0.32	-0.36	-0.18	-0.32	0.23	-0.19	0.36	0.31	0.39	0.54	0.04	0.24	0.73	-0.18
ARHGEF7_SEPEP.2_C3	0.2	0.06	-0.13	-0.24	-0.09	-0.3	-0.09	-0.01	0.13	-0.4	0.14	-0.29	-0.13	0.6	0.31	-0.19	NA	NA	NA	NA	NA	NA	NA	NA	NA	NA	NA	NA	NA	NA	NA	NA	-0.05	0.24	-0.11	-0.07	-0.15	-0.06	-0.31	0.01	0.23	-0.06	0.16	0.27	0.24	0.01	0.1	0.05
ARHGEF7_SEPEP.3_C3	0.11	0.07	0.08	0.09	0.42	0.09	0.44	0.1	NA	NA	NA	NA	NA	NA	NA	NA	-0.15	0.41	0.05	0.33	0.04	0.08	-0.24	-0.23	NA	NA	NA	NA	NA	NA	NA	NA	NA	NA	NA	NA	NA	NA	NA	NA	NA	NA	NA	NA	NA	NA	NA	NA
ARHGEF7_SEPEP.4_C3	0.14	0.22	-0.37	0	-0.12	-0.36	-0.2	-0.27	0.06	0.11	0.36	-0.09	-0.03	-0.34	0.18	-0.17	0.11	0.33	0.25	0.2	0.17	0.19	0.24	0.03	-0.33	0.07	-0.16	-0.08	-0.2	-0.35	0.17	-0.21	0.12	-0.03	0.34	0.07	0.45	0.25	0.28	0.09	0.11	-0.13	-0.06	0.06	0.08	-0.09	0.19	0.16
ARHGEF7_SEPEP.5_C3	0.37	-0.22	-0.15	-0.13	-0.01	-0.03	-0.12	0.26	NA	NA	NA	NA	NA	NA	NA	NA	-0.13	-0.4	0.28	-0.34	-0.4	0.21	0.18	0.08	0.04	0.1	0.14	-0.04	0	-0.05	-0.03	0.14	0	-0.21	0.38	0.09	0.31	0.2	0.05	0.32	0.07	-0.04	-0.27	-0.19	-0.09	-0.23	0.1	0.35
ARID1A_SEPEP.1_C4	0	-0.1	-0.15	-0.16	-0.11	0.03	0	-0.18	0.37	0.35	0.14	0.13	0.04	-0.09	0.06	0.17	0.07	0.13	0.34	-0.18	0.24	0.42	0.31	0.08	0.15	0.21	0.04	0.33	0.45	0.65	0.27	0.38	0.09	0	0.02	0.07	-0.31	0.29	-0.14	0.18	0.14	-0.07	0.27	-0.28	0.2	-0.02	-0.22	0.06
ARID1B_SEPEP.1_C4	0.3	0.39	-0.09	0.01	0.08	-0.09	0.13	0.11	0.3	0.29	0.2	-0.27	-0.19	0.07	0.2	-0.19	0.12	-0.2	0.15	-0.2	-0.09	0.24	0.16	-0.12	-0.3	0.24	0.17	-0.11	0.18	0.23	-0.04	0.33	0	-0.03	0.15	0.36	-0.05	-0.16	-0.18	0.16	0.26	0.12	-0.03	-0.2	0.11	0.2	-0.24	-0.08
ARID2_SEPEP.1_C4	0.03	-0.01	0.28	-0.06	0.36	0	0.46	-0.26	0.18	0.51	0.29	-0.04	0.18	-0.15	0.14	0	0.21	-0.24	0.24	-0.41	0.13	0.35	0.31	-0.11	-0.16	-0.21	-0.45	0.22	0.22	0.16	0.03	0.12	0.03	0.36	-0.21	0.02	-0.52	-0.08	-0.54	-0.32	0.09	0.39	-0.07	-0.59	-0.3	0.11	-0.46	-0.61
ARID2_SEPEP.2_C3	-0.14	-0.17	0.16	0.03	0.19	0.07	0.16	-0.4	0.23	0.22	0.35	0.04	0.13	0.24	-0.04	0.1	0.01	-0.16	0.02	-0.15	0.19	0.08	0.17	0.03	0.36	0.27	-0.07	0.21	0.24	0.21	0.25	0.35	0.39	0.29	-0.13	0.43	0.07	0.18	-0.16	0.2	0.18	0.33	0.04	-0.24	0.11	0.14	-0.14	0.05
ARID3A_SEPEP.1_C4	0.24	0.18	-0.15	0.14	0.27	0	0.21	-0.13	0.3	0.36	0.31	0.06	-0.05	0.09	0.09	-0.08	0.21	-0.1	0.01	-0.4	-0.3	-0.02	0.06	-0.22	-0.05	0.36	-0.04	0.11	0.42	0.22	-0.03	0.52	0.12	0.05	-0.64	-0.11	-0.38	-0.24	-0.15	-0.2	0.41	-0.18	0.11	-0.21	0.15	0.11	-0.14	-0.48
ARID3A_SEPEP.2_C3	0.56	-0.48	0.12	0.46	-0.04	-0.07	0.46	0.19	NA	NA	NA	NA	NA	NA	NA	NA	NA	0.73	NA	1.71	1.12	0.81	1.29	NA	0.06	0.84	0.22	0.16	0.56	0.21	0	0.87	-0.06	-0.08	-0.57	0.48	0.18	0.14	0.08	0.58	0.42	-0.05	0.1	0.02	0.13	0.05	0.26	-0.53
ARID3B_SEPEP.1_C4	0.03	-0.27	0.31	0.08	-0.12	0.21	0.12	-0.31	0.07	0.11	0.27	0.21	0.49	-0.28	-0.06	0.43	-0.24	-0.61	-0.25	-0.6	-0.24	-0.01	-0.07	-0.11	0.23	-0.01	-0.1	0.36	0.26	0.29	0.2	0.14	-0.26	0.24	0.1	0.12	-0.59	-0.03	-0.54	0.07	-0.23	0.26	-0.04	-0.35	0.09	-0.18	-0.37	-0.06
ARID4B_SEPEP.2_C3	-0.15	-0.25	0.19	0.08	-0.02	0.15	0.03	-0.21	0.82	0.85	0.33	0.33	0.75	0.31	1.02	0.46	-0.27	-0.74	0.47	-0.22	-0.51	0.18	-0.26	-0.33	0.27	-0.52	-0.88	-0.23	0.13	0.43	0.26	-0.11	0.65	0.33	-0.09	-0.15	0.11	-0.09	0.04	-0.13	0.31	0.18	0.11	0.29	0.31	-0.1	0.18	-0.5
ARIH1_SEPEP.1_C1	0.35	0.48	-0.06	-0.03	0	-0.24	0.19	0.17	-0.08	-0.68	0	-0.12	-0.43	0.15	-0.25	-0.21	0.35	0.31	0.35	0.27	0.21	0.18	0.15	-0.01	-0.31	0.09	-0.01	-0.15	0.16	0.15	-0.28	0.04	0.03	0.1	-0.3	-0.19	-0.31	-0.37	0.28	-0.27	-0.36	0.08	-0.1	0.04	0.05	-0.18	0.18	0.54
ARIH2_SEPEP.2_C3	0.17	-0.03	-0.29	-0.15	-0.3	-0.13	-0.61	-0.05	-0.1	-0.7	0.16	-0.31	-0.18	0.09	-0.09	-0.38	0.09	0.42	-0.09	0.36	0.23	0.01	-0.23	0.22	0.09	-0.13	-0.33	-0.15	-0.15	-0.49	0.34	-0.26	0.11	-0.42	0.36	0.2	-0.1	0.04	-0.17	0.01	0.1	0.19	0.14	0.35	0.23	0.29	0.23	0.69
ARIH2_SEPEP.3_C3	0.22	0.17	-0.16	-0.01	-0.24	-0.01	-0.44	-0.08	0.06	-0.03	0.03	0.01	-0.09	0.28	0.2	-0.03	-0.16	0.03	0.27	-0.49	0.58	0.13	0.63	0.4	0.29	0.05	-0.17	-0.04	-0.01	0.02	-0.01	-0.02	0.39	0.03	0.8	0.22	0.46	0.29	-0.38	0.15	NA	NA	NA	NA	NA	NA	NA	NA
ARIH2_SEPEP.4_C3	0.07	-0.02	0.21	0.16	-0.05	0.31	0.04	0.14	-0.02	-0.39	-0.13	-0.07	-0.17	-0.4	-0.2	-0.21	-0.07	0.08	-0.1	-0.01	0.57	-0.35	0.12	0.45	-0.14	-0.53	-0.18	-0.09	-0.42	-0.4	-0.18	-0.56	-0.38	-0.07	0.06	-0.32	-0.26	-0.29	-0.06	-0.25	0.33	0.17	0.08	0.27	-0.06	0	0.25	0.31
ARL1_SEPEP.1_C4	0.08	-0.24	-0.04	-0.2	-0.17	0.14	-0.38	0.2	-0.48	-0.33	-0.14	-0.31	-0.06	0.13	0.05	-0.08	0.35	0.44	0.17	0.44	-0.05	0.05	0.3	0.56	0.23	0.24	0.31	0.3	0.2	-0.2	0.15	0.09	0.17	0.07	0.2	0.13	0.3	0.06	0.27	0.17	0.08	0.09	-0.12	0.48	0	0.09	0.49	0.18
ARL1_SEPEP.2_C2	0.06	-0.02	0.35	-0.04	-0.09	0.04	-0.1	0.27	-0.17	-0.49	-0.14	-0.44	0.16	0.52	-0.28	-0.05	-0.01	0	-0.1	-0.06	-0.56	-0.3	-0.04	0.18	-0.02	-0.19	-0.1	-0.04	-0.64	-0.92	-0.45	-0.18	-0.39	-0.06	-0.09	-0.29	-0.31	-0.19	0.11	-0.12	-0.19	0.03	-0.2	0.09	-0.29	0.01	-0.12	-0.16
ARL15_SEPEP.1_C4	0.08	0.3	-0.5	-0.21	0.06	-0.01	-0.26	-0.1	-0.57	-0.62	-0.11	-0.57	-0.31	-0.03	0.06	-0.45	0.24	0.16	0.14	0.29	-0.38	0.21	0.06	0.05	0.06	0.25	0.2	-0.26	-0.03	-0.26	-0.46	-0.06	NA	NA	NA	NA	NA	NA	NA	NA	0.24	-0.35	0.18	0.59	0.5	-0.11	0.65	-0.19
ARL2_SEPEP.1_C4	-0.12	-0.03	0.29	-0.04	-0.15	0.29	-0.32	-0.2	-0.17	-0.23	-0.3	-0.05	-0.06	-0.2	-0.28	0.06	-0.4	-0.74	-0.57	-0.69	-0.03	-0.72	-0.29	0.23	0.16	-0.57	-0.83	-0.1	-0.92	-0.59	-0.06	-0.34	0.07	-0.2	0.38	-0.3	-0.37	0.44	-0.08	-0.1	-0.01	0	-0.55	-0.18	-0.28	0.13	-0.38	0.27
ARL2_SEPEP.2_C2	-1.02	-0.3	0.49	0.32	-0.06	0.38	0.16	-0.32	-0.08	-0.25	-0.17	0	0.05	-0.23	-0.4	0.02	-0.47	-0.55	-0.28	-0.2	-0.21	-0.4	-0.38	-0.19	0.06	-0.64	-0.5	-0.16	-0.55	-0.6	-0.04	-0.67	-0.29	0.01	0.32	-0.31	-1.08	0.33	-0.62	-0.22	-0.57	0.14	-0.01	-0.23	-0.2	0.27	0	0.34
ARL2BP_SEPEP.1_C1	0.59	0.15	-0.34	-0.14	-0.06	-0.46	-0.01	0.36	0.7	-0.09	0.68	-0.67	-0.47	0.92	0.8	-0.94	0.56	0.45	0.21	0.43	-0.1	0.58	0.17	-0.24	-0.5	0.81	0.31	-0.57	0.56	0.49	-0.1	0.94	0.48	-0.29	-0.29	0.53	0.78	0.06	0.28	0.65	0.26	-0.84	0.28	0.15	0.17	-0.69	-0.03	-0.55
ARL3_SEPEP.1_C4	0.34	0.03	-0.5	-0.02	0.26	-0.43	0.11	0.14	0.26	-0.15	0.33	-0.17	-0.44	0.16	0.12	-0.27	0.31	-0.32	-0.09	-0.08	-0.67	0.1	0.11	-0.74	-0.7	0.18	0.14	-0.47	0.12	0.06	-0.12	0.27	0.13	-0.27	-0.08	0.06	0.07	0.1	0.03	0.45	0.13	-0.39	0.12	-0.04	-0.15	-0.3	0.12	-0.01
ARL5B_SEPEP.1_C4	-0.9	-0.64	0.32	-0.38	-0.28	-0.13	0.1	-0.64	-0.56	-0.92	-0.46	-0.02	0.48	-0.99	-0.73	-0.07	0.05	-0.56	-0.94	-0.91	-0.56	-0.86	-0.77	0.63	0.51	-0.27	-0.78	0.13	-0.67	-1.14	-0.7	0.19	-0.15	0.02	0.44	-0.18	-0.42	-0.07	-0.36	0.05	-0.2	0.12	-0.51	-1	-0.28	0.01	-0.65	0.27
ARL6_SEPEP.2_C3	0.32	0.37	-0.29	0.02	0.01	-0.04	-0.27	0.29	0.2	-0.52	0.21	-1.56	-1.04	0.34	0.05	-0.71	0.59	0.28	-0.02	0.31	-0.45	0.2	0.36	-0.05	0.13	0.37	0.2	0.19	0.08	0.31	0.34	0.35	NA	NA	NA	NA	NA	NA	NA	NA	0.08	-0.86	0.06	0.22	0.17	-0.15	0.35	-0.22
ARL6IP1_SEPEP.1_C4	-0.03	0.57	0.31	0.08	0.19	-0.16	0.61	-0.13	-0.2	-0.11	-0.22	0.13	0.17	0.21	-0.16	0.14	0.04	0.13	-0.1	0.06	0.2	-0.1	-0.37	0.32	0.27	-0.04	0.25	-0.22	0.26	-0.05	0.43	-0.06	0.05	0.21	-0.24	0	0.27	-0.24	-0.03	-0.12	-0.04	0.17	0.21	0.06	0.1	0.08	0.57	-0.15
ARL6IP1_SEPEP.2_C2	-0.42	-0.34	0.65	0.51	0.5	-0.02	1.09	-0.2	-0.27	-0.48	-0.2	0.5	-0.12	-0.42	-0.03	0.27	NA	NA	NA	NA	NA	NA	NA	NA	-0.49	-1.03	-0.66	-0.56	-0.16	-0.34	-0.21	-0.6	NA	0.23	-1.04	-0.79	NA	-1.64	-0.55	-0.1	-0.65	0.37	0.49	-0.33	-0.44	-0.05	-0.87	-0.14
ARL6IP4_SEPEP.1_C4	0.09	-0.22	0.02	0.26	0.19	0.32	-0.07	-0.38	NA	NA	NA	NA	NA	NA	NA	NA	NA	NA	NA	NA	NA	NA	NA	NA	NA	NA	NA	NA	NA	NA	NA	NA	NA	NA	NA	NA	NA	NA	NA	NA	-0.07	-0.74	-0.09	-0.84	-0.67	-0.16	-0.75	-0.13
ARL6IP5_SEPEP.1_C1	0.08	0.12	-0.43	-0.04	-0.25	-0.37	-0.22	0.52	-0.07	-0.36	-0.06	-0.47	-0.51	0.07	0.04	-0.42	-0.02	0.26	-0.36	0.38	-0.24	-0.15	0.09	-0.32	-0.91	-0.22	-0.01	-0.78	-0.31	-0.47	-0.75	-0.25	-0.32	-0.01	0.31	0.03	0.61	-0.5	1.2	0.05	-0.63	-0.04	-0.2	0.49	0.25	-0.2	0.38	-0.25
ARL8A_SEPEP.1_C4	0.49	0.52	0.1	0.53	0.27	0.38	-0.24	0.26	-0.2	-0.18	-0.17	-0.2	-0.48	0.41	-0.28	-0.3	0.25	0.6	0.39	0.49	0.12	0.11	0.28	0.32	0.19	0.11	0.08	0	-0.12	-0.1	-0.24	-0.08	0.13	-0.36	0.31	0.28	0.05	0.01	-0.58	-0.38	0.21	-0.07	-0.03	0.11	0.14	-0.08	0.46	0.03
ARL8B_SEPEP.1_C1	0.34	0.43	0.09	-0.02	-0.1	0.2	-0.12	0.2	-0.27	-0.11	-0.18	-0.13	-0.47	0.71	0.21	-0.14	0.36	0.89	0.38	0.9	0.24	0.25	0.43	0.43	0.26	0.45	0.35	0.16	0.23	0.38	0.32	0.38	0.4	0.11	0.19	0.16	0.71	-0.02	0.2	0.09	-0.13	-0.07	0.07	0.62	0.49	0.11	0.64	-0.08
ARMC1_SEPEP.2_C3	-0.11	0.07	-0.01	-0.04	-0.06	-0.05	-0.12	0.2	0.02	-0.1	-0.1	-0.03	0.22	0.44	0.24	-0.02	0.05	-0.13	-0.26	-0.27	-0.43	-0.23	-0.31	-0.44	-0.46	0.04	0.31	-0.54	-0.31	-0.32	-0.42	0.07	-0.16	-0.06	-0.31	-0.42	-0.6	-0.38	0.14	-0.3	0.2	0.16	-0.12	0.1	-0.29	0.1	0.19	0.08
ARMC1_SEPEP.3_C3	-0.43	-0.22	0.36	0.27	0.37	0.46	0.17	0.26	-0.59	-0.69	-0.27	-0.1	-0.08	-0.63	-0.28	-0.33	-0.5	0.04	-0.57	-0.53	-0.45	-0.51	-0.22	-0.26	-0.36	-0.19	0.04	-0.61	-0.95	-0.66	-0.47	-0.21	-0.01	-0.27	-0.06	-0.01	0.18	-0.04	0.28	-0.12	0.14	0.1	0.07	0.18	0.02	-0.28	0.48	0.08
ARMC10_SEPEP.1_C4	0.13	0.32	-0.03	-0.13	-0.39	0.08	-0.19	0.47	-0.08	-0.2	-0.13	-0.07	0.25	0.68	0.16	0.28	-0.11	0.32	-0.5	0.13	-0.17	-0.45	-0.03	-0.13	-0.01	-0.89	0.47	-0.01	-0.19	-0.07	-0.04	-0.64	-0.39	0.08	0.06	-0.12	0.36	0.01	0.3	-0.09	-0.44	0.53	-0.64	0.44	0.12	-0.03	0.75	0.3
ARMC10_SEPEP.2_C3	-0.47	-0.45	0.64	0.64	0.47	0.36	0.57	-0.53	NA	NA	NA	NA	NA	NA	NA	NA	-0.44	-0.47	-0.44	-0.98	-0.11	-0.62	-0.41	-0.02	-0.21	-0.71	-0.75	-0.33	-0.54	-0.48	-0.27	-0.65	NA	NA	NA	NA	NA	NA	NA	NA	0.42	0.35	0.05	0.1	-0.3	0.43	0.08	0.03
ARMC10_SEPEP.3_C3	-0.09	-0.19	0.49	0.02	-0.05	0.43	0.1	0.11	-0.29	-0.61	-0.58	-0.08	0.4	0.36	-0.03	0.33	-0.12	-0.17	-0.21	0.02	-0.36	-0.15	0.1	0.1	-0.26	-0.4	0.07	-0.39	-0.6	-0.76	-0.62	-0.19	-0.46	0.28	-0.22	-0.6	-0.57	-0.01	-0.02	-0.59	NA	NA	NA	NA	NA	NA	NA	NA
ARMC6_SEPEP.1_C4	-0.27	-0.22	0.06	-0.17	-0.19	0.2	-0.42	-0.09	-0.39	-0.5	-0.41	-0.03	0.09	-0.4	-0.47	0.07	-0.33	-0.44	-0.08	-0.62	-0.27	-0.2	-0.15	0.26	0.12	-0.65	-0.55	-0.13	-0.45	-0.36	-0.15	-0.55	-0.13	0.06	0.46	-0.44	-0.34	0.35	-0.46	-0.23	-0.42	0	-0.64	-0.78	-0.92	-0.11	-1.05	0.48
ARMC8_SEPEP.1_C4	0.35	-0.05	0.09	-0.15	-0.14	-0.02	0.03	0.27	0.04	0	0.39	-0.27	-0.02	0.3	-0.02	-0.01	0.2	0.09	0.04	0.42	0.23	0.29	0.12	0.01	-0.04	0.14	0.25	0.52	0.47	0.29	0.14	0.62	-0.12	-0.47	-0.08	0.36	-0.14	-0.14	-0.3	-0.11	NA	NA	NA	NA	NA	NA	NA	NA
ARMC8_SEPEP.2_C3	0.14	0.01	-0.31	-0.25	-0.28	-0.27	0.14	0.44	NA	NA	NA	NA	NA	NA	NA	NA	NA	NA	NA	NA	NA	NA	NA	NA	NA	NA	NA	NA	NA	NA	NA	NA	0.39	0.28	0.16	0.38	0.44	0.01	0.74	0.2	NA	NA	NA	NA	NA	NA	NA	NA
ARMC8_SEPEP.3_C3	0.65	0.3	0.23	0.19	0.11	0.14	-0.27	0.23	-0.31	-0.46	0.15	-0.23	-0.27	0.23	-0.36	-0.38	0.35	1.03	0.5	-0.15	-0.09	0.32	0.6	0.18	0.13	0.1	-0.26	0.14	-0.18	-0.09	-0.23	-0.11	0.85	-1.07	-0.74	-0.59	0.85	0.66	-1.03	-0.37	0.02	-0.39	-0.27	-0.05	0.06	-0.26	0.22	0.25
ARMC9_SEPEP.1_C4	0.14	0.2	-0.39	0.33	0.46	-0.37	-0.17	0.02	NA	NA	NA	NA	NA	NA	NA	NA	NA	NA	NA	NA	NA	NA	NA	NA	NA	NA	NA	NA	NA	NA	NA	NA	NA	NA	NA	NA	NA	NA	NA	NA	NA	NA	NA	NA	NA	NA	NA	NA
ARMC9_SEPEP.2_C3	0.14	0.23	-0.06	0.11	0.03	0.34	-0.06	0.06	0.3	-0.02	0.04	-0.29	0.12	-0.89	-0.22	-0.5	0.25	0.38	-0.01	0.22	-0.57	0.02	-0.32	-0.53	-0.82	0.12	0.28	-0.7	0.13	-0.37	-0.4	0.29	0.33	-0.44	0.38	0.27	-0.03	0.42	-0.21	0.36	-0.19	-0.81	-0.07	-0.95	-0.19	-0.36	-0.63	0.29
ARMCX1_SEPEP.1_C1	-0.49	-0.58	0.11	0.13	-0.3	0.23	-0.13	0.42	NA	NA	NA	NA	NA	NA	NA	NA	NA	NA	NA	NA	NA	NA	NA	NA	NA	NA	NA	NA	NA	NA	NA	NA	NA	NA	NA	NA	NA	NA	NA	NA	NA	NA	NA	NA	NA	NA	NA	NA
ARMCX2_SEPEP.1_C4	-0.3	-0.06	0.01	-0.13	-0.37	0.08	-0.4	0.19	-0.74	-0.57	-0.28	-0.23	0.31	-0.49	-0.06	0.24	-0.6	-0.69	-0.61	-0.34	-0.48	-0.64	-0.45	-0.22	0.17	-0.23	-0.11	-0.01	-0.32	-0.17	-0.05	-0.4	-0.61	-0.19	-0.3	-0.42	-0.09	-0.1	0.47	-0.26	-0.52	0.17	-0.65	-0.21	-0.41	-0.1	-0.69	-0.34
ARMCX3_SEPEP.1_C4	0.22	0.35	-0.14	-0.02	-0.11	-0.24	-0.05	0.12	-0.37	-0.39	-0.22	0.05	0.25	0.19	0.26	0.19	0.29	0.04	-0.33	0.32	0.01	-0.11	0.52	-0.31	-0.25	0.29	0.1	-0.36	-0.17	-0.4	-0.29	0.25	0.08	-0.26	-0.03	0.07	0.36	-0.06	0.15	0.14	0.16	0.05	0.08	0.14	0.02	-0.18	0.58	-0.37
ARMH3_SEPEP.2_C3	-1.25	NA	0.49	0.34	0.61	0.24	0.54	-0.24	NA	NA	NA	NA	NA	NA	NA	NA	NA	NA	NA	NA	NA	NA	NA	NA	NA	NA	NA	NA	NA	NA	NA	NA	NA	0.77	-0.63	-0.77	-0.68	NA	0.36	NA	0.39	0.96	0.05	NA	-1.63	0.34	NA	-1.61
ARMT1_SEPEP.1_C4	-0.25	-0.15	0.15	0.25	0.23	0.01	-0.24	-0.24	0.15	0.08	-0.09	0.2	0.06	-0.11	-0.06	0.09	-0.24	-0.05	0.18	-0.2	0.4	-0.02	0.05	0.28	0.16	-0.23	-0.17	-0.18	-0.2	-0.16	0.04	-0.37	0.07	0.16	-0.01	-0.21	-0.28	-0.05	-0.36	-0.47	0.32	0.48	0.18	0.17	-0.07	0.17	0.09	0.05
ARMT1_SEPEP.2_C2	-0.28	-0.34	0.03	0.29	0.32	0	0.17	-0.26	-0.02	0.03	-0.4	0.14	-0.22	-0.12	-0.07	-0.06	-0.09	0.36	0.42	0.14	0.17	0.05	-0.06	0.24	0.46	-0.15	-0.08	0.48	-0.09	0.25	0.47	-0.33	0.12	0.26	-0.07	-0.44	-0.65	-0.16	-0.3	-0.16	0.37	0.57	0.16	0.06	-0.18	0.24	-0.2	-0.06
ARPC1A_SEPEP.1_C4	0.08	0.28	-0.3	-0.3	0.07	-0.33	0.12	0.23	-0.08	-0.38	-0.37	-0.2	-0.29	0.22	0.15	-0.38	0.2	0.33	-0.34	0.57	-0.06	-0.22	0.12	-0.18	-0.05	0.31	0.43	-0.32	0.07	-0.2	-0.05	0.23	0.21	-0.23	0.04	0.28	0.45	-0.09	0.38	0.19	-0.12	-0.17	0.09	0.27	0.07	-0.05	0.38	-0.17
ARPC1A_SEPEP.2_C2	0.07	0.18	-0.16	-0.45	-0.03	-0.63	-0.3	-0.16	0.34	0.41	0.38	0.22	0.2	0.27	0.19	0.15	0.07	0.46	-0.16	0.22	-0.26	0.17	0.01	-0.41	-0.41	-0.14	-0.01	-0.61	0.13	0.02	0.06	0.01	0.13	0.02	-0.28	0.03	0.35	-0.24	0.14	-0.03	0.01	0.04	0.5	0.48	0.3	0.2	0.54	-0.24
ARPC1B_SEPEP.1_C4	-0.23	-0.4	-0.14	-0.27	-0.03	-0.19	-0.03	-0.12	-0.28	-0.3	0.14	-0.33	-0.19	-0.17	-0.44	-0.32	0.08	0.28	0.28	0.18	-0.04	0.2	0.04	0.09	-0.05	0.1	0.12	-0.13	0.21	0.32	0.15	0.19	0.2	-0.21	0.16	-0.08	-0.28	0.2	-0.59	0.31	-0.08	0.02	0.13	-0.13	0	0.08	0.12	0.23
ARPC2_SEPEP.1_C4	0.18	0.24	-0.05	-0.09	0.09	-0.15	0.08	0.16	-0.03	-0.1	0.05	-0.21	-0.06	0.13	-0.06	-0.13	0.18	0.24	0.13	0.32	-0.09	0.01	0.09	-0.22	-0.19	0.12	0.17	-0.24	0.11	-0.05	0	0.17	0.18	0.02	0.17	0.03	0.21	0.09	0.12	0.07	0.36	-0.18	0.13	0.12	0.03	0.14	0.27	0.15
ARPC2_SEPEP.2_C3	0.03	0.15	-0.02	-0.44	-0.09	-0.27	0.14	0.26	-0.1	-0.19	-0.08	-0.1	-0.34	0.27	0.27	-0.35	0.42	0.61	0.23	0.75	0.08	0.1	0.28	-0.06	-0.42	-0.01	0.35	-0.55	-0.35	-0.5	-0.39	-0.05	-0.25	0.05	-0.22	-0.27	0.03	-0.12	0.24	0	0.02	-0.31	0.25	0.4	0.22	-0.1	0.56	-0.01
ARPC2_SEPEP.3_C3	-0.3	0.29	-0.3	0.25	0.58	-0.09	-0.02	0.18	0.39	0.38	-0.19	0.33	0.05	0.35	0.24	0.12	-0.98	-1.17	-0.65	-1.1	-0.94	-0.76	-0.79	-0.82	-0.43	-0.34	0.09	-0.63	-0.01	0.34	-0.24	-0.48	0.16	-0.07	-0.52	0.18	0.28	0.12	0.16	-0.11	0.47	0.39	-0.43	-0.42	-0.65	0.22	-0.38	-0.59
ARPC3_SEPEP.1_C4	-0.11	-0.31	-0.07	0.15	0.14	-0.1	-0.13	0.19	-0.29	-0.23	-0.15	-0.27	-0.26	0.09	-0.11	-0.24	0.38	0.43	0.11	0.62	0.04	0.19	0.19	0.01	-0.39	-0.31	0	-0.32	-0.03	-0.29	-0.25	0	0.07	-0.5	-0.42	0.59	0.05	-0.32	0.17	0.17	0.02	0.08	0.17	0.13	0.24	0.01	0.35	0.04
ARPC4_SEPEP.2_C3	-0.01	0.14	0.26	0.26	0.49	0.08	0.29	0.41	0.01	0.22	-0.47	0.21	0.18	0.1	0.52	0.05	-0.22	-0.09	-0.42	0.03	-0.45	-0.3	-0.03	-0.37	-0.61	-0.22	-0.32	-0.7	-0.49	-0.4	-0.32	-0.39	-0.38	0.18	-0.13	-0.5	-0.51	-0.39	0.3	-0.82	0.7	0.15	-0.21	0.01	-0.51	0.28	-0.27	-0.4
ARPC4_SEPEP.3_C3	0.08	0.21	-0.18	0.02	0.06	-0.44	-0.18	-0.08	0.22	-0.18	0.14	0.16	-0.24	0.12	-0.1	-0.11	-0.07	-0.17	-0.22	0.15	0.12	-0.05	0.2	0.13	-0.22	0.04	0.05	-0.24	-0.06	-0.1	-0.04	-0.02	0.23	-0.29	0.17	0.17	0.09	0.23	-0.02	0.29	-0.1	-0.1	0.04	-0.03	-0.05	-0.08	0.4	0.11
ARPC5_SEPEP.1_C4	0.4	0.47	-0.48	-0.48	-0.38	-0.64	-0.19	0.03	0.07	-0.36	0.15	-0.36	-0.39	0.28	0.13	-0.42	0.36	0.59	0.24	0.58	-0.19	0.4	0.39	0.04	-0.01	0.36	0.36	-0.21	0.22	0.15	-0.06	0.16	0.38	-0.23	0.26	0.29	0.66	0.2	0.08	0.38	-0.17	-0.46	0.44	0.47	0.41	-0.4	0.61	0.15
ARPC5L_SEPEP.1_C4	-0.05	0.15	0.14	-0.12	-0.27	-0.17	0.29	0.15	-0.28	-0.3	-0.18	0	0	-0.27	-0.29	0.05	-0.04	0	-0.09	0.18	-0.06	-0.04	-0.11	0.01	-0.14	-0.12	0.18	0.23	-0.18	0.06	0.19	-0.24	0.17	0.15	0.07	-0.14	-0.08	0.04	0.08	-0.35	0.08	-0.03	-0.34	-0.32	-0.28	-0.11	-0.08	0.04
ARPC5L_SEPEP.2_C2	-0.06	0	-0.54	-0.2	-0.36	0.26	-0.33	0.24	NA	NA	NA	NA	NA	NA	NA	NA	0.27	0.51	0.91	0.6	0.08	0.24	0.66	0.57	-0.14	0.37	0.31	0.14	0.28	0.22	0.04	0.19	1.24	-0.18	1	0.5	0.29	0.28	0.29	0.18	-0.62	-0.44	0.18	0.22	0.18	-0.39	0.15	-0.16
ARPIN_SEPEP.2_C3	0.33	0.37	-0.45	-0.1	-0.39	0.21	-0.4	0.43	NA	NA	NA	NA	NA	NA	NA	NA	0.18	0.46	0.23	0.43	0.19	-0.05	0.37	0.08	0.02	0.18	0.5	-0.15	0.21	0.39	0.15	0.23	0.77	-0.51	0.26	0.39	0.61	0.26	0.25	0.3	0.05	-0.82	0.31	0.17	-0.02	-0.45	0.25	-0.19
ARPP19_SEPEP.1_C4	0.04	-0.01	-0.34	-0.17	-0.11	-0.29	-0.32	-0.02	-0.13	-0.34	0.46	-0.46	-0.24	-0.21	-0.59	-0.79	0.22	-0.07	0	0.28	-0.17	0.36	0.14	-0.02	0.07	0.47	0.24	0.28	0.53	0.48	0.43	0.54	0.17	-0.6	0.43	0.41	0.35	0.41	-0.1	0.26	0	-0.22	0.42	0.35	0.43	0.08	0.04	0.66
ARRB1_SEPEP.1_C4	-0.1	-0.18	0.09	0.62	0.3	0.35	-0.35	-0.12	-0.25	-0.26	-0.32	0.48	-0.09	-0.24	-0.75	-0.21	-0.17	-0.33	0.68	-0.3	0.4	-0.08	0.13	0.76	0.81	-0.31	-0.33	0.59	-0.43	0.09	0.38	-0.32	0.01	0.57	0.5	-0.31	-0.26	0.61	-0.54	-0.36	0.33	-0.03	0.2	-0.05	-0.25	0.52	-0.1	0.18
ARRB1_SEPEP.2_C3	-0.46	-0.57	0.31	0.11	0.4	0.2	0.04	-0.32	NA	NA	NA	NA	NA	NA	NA	NA	NA	NA	NA	NA	NA	NA	NA	NA	-0.03	-0.38	-0.33	-0.38	-0.39	-0.28	-0.06	-0.45	NA	NA	NA	NA	NA	NA	NA	NA	NA	NA	NA	NA	NA	NA	NA	NA
ARSA_SEPEP.1_C4	0.19	0.65	-0.15	-0.02	-0.17	-0.14	-0.14	0.66	0.16	0.19	0.17	-0.14	-0.63	-0.09	-0.01	-0.22	0.33	0.56	0.23	0.76	0.04	0.34	0.46	-0.08	-0.1	0.27	0.74	-0.08	0.27	0.08	-0.06	0.08	0.05	0.05	-0.19	0.33	0.35	-0.09	0.04	-0.22	-0.15	-0.37	0.31	0.85	0.69	-0.55	1.19	-0.76
ARSB_SEPEP.1_C4	0.23	0.95	-0.18	-0.21	0.24	-0.44	0.32	0.31	0.29	0.33	0.5	-0.09	-0.12	0.89	0.56	-0.37	0.41	1.36	-0.06	1.13	0.15	0.1	0.31	-0.43	-0.07	1.12	1.43	-0.71	0.94	0.71	0.09	0.97	0.46	-0.39	-0.82	0.17	0.91	-0.8	0.57	-0.44	-0.17	-0.58	0.56	0.82	0.47	-0.26	0.81	-0.33
ARSK_SEPEP.1_C4	-0.12	-0.49	-0.11	0.27	0.15	0.3	-0.01	0.01	0.06	-0.32	-0.52	0.03	-0.19	0.13	-0.23	0.03	NA	NA	NA	NA	NA	NA	NA	NA	NA	NA	NA	NA	NA	NA	NA	NA	NA	NA	NA	NA	NA	NA	NA	NA	0.42	0.68	0.16	0.11	0.07	0.61	0.29	0.1
ARSK_SEPEP.2_C2	-0.05	0.39	-0.03	0.03	0.26	0.15	0.41	0.09	-0.19	-0.14	0.04	-0.12	-0.52	-0.08	-0.3	-0.33	0.8	0.5	0.32	0.54	0.35	0.33	1.1	0.38	NA	NA	NA	NA	NA	NA	NA	NA	0.15	0.05	-0.47	0.1	0.38	-0.44	0.21	-0.17	0.93	0.27	0.45	0.63	0.28	0.19	0.57	-0.45
ARSL_SEPEP.1_C4	-0.01	0.07	-0.27	0.21	0.73	-0.28	1.01	0.15	NA	NA	NA	NA	NA	NA	NA	NA	-0.27	-0.21	-0.55	-0.65	-0.77	-0.49	0.07	-0.82	NA	NA	NA	NA	NA	NA	NA	NA	0.53	0.71	-0.38	0.06	0.23	-0.21	-0.08	-0.3	0.38	0.1	0.41	-0.02	0.26	0.57	0.04	-0.13
ARSL_SEPEP.2_C3	-0.78	-0.55	-0.32	0.5	0.66	-0.63	1.12	-0.73	0.76	1.17	1.63	1.53	1.38	1.13	NA	0.17	-2.5	-2.64	-1.25	-2.11	-2.22	-0.52	-1.24	-1.3	NA	NA	NA	NA	NA	NA	NA	NA	NA	NA	NA	NA	NA	NA	NA	NA	0.7	0.12	-0.52	NA	-0.54	0.61	NA	-2.23
ARVCF_SEPEP.1_C4	0.01	0.49	0.2	0.18	0.26	0.09	0.51	0.53	NA	NA	NA	NA	NA	NA	NA	NA	NA	NA	NA	NA	NA	NA	NA	NA	NA	NA	NA	NA	NA	NA	NA	NA	NA	NA	NA	NA	NA	NA	NA	NA	NA	NA	NA	NA	NA	NA	NA	NA
ARVCF_SEPEP.2_C3	-0.23	-0.05	0.04	0.04	0.07	0.11	0.37	0.24	-0.03	0.09	-0.35	0.04	0.11	0.3	0.07	0.13	0.1	0.29	0.33	0.28	0.32	0.14	0.11	-0.01	-0.61	-0.85	-0.43	NA	-0.77	NA	NA	-0.62	0.25	0.08	-0.07	-0.29	-1.02	-0.44	0.18	-0.73	0.28	-0.03	0	0.52	0.07	-0.26	0.28	-0.15
ARVCF_SEPEP.3_C3	0.31	0.19	-0.06	0.06	0.04	-0.32	0.05	0.12	-0.08	-0.12	-0.32	-1.25	-0.61	-0.05	-0.39	-0.82	0	0.23	0.16	-0.07	-0.5	0.09	-0.06	-0.14	-0.43	-0.21	-0.38	-0.64	-0.34	0.09	-0.56	-0.34	0.11	-0.12	-0.25	-0.37	0.27	-0.13	0.36	0	0.15	-0.11	0.06	0.3	0.09	-0.28	0.05	-0.09
AS3MT_SEPEP.1_C1	0.24	0.3	-0.19	-0.2	-0.1	0.02	-0.35	0.59	0	0.08	0.05	-0.14	-0.14	0.17	0.02	-0.32	0.09	-0.24	-0.24	-0.19	-0.09	-0.03	-0.38	-0.25	-0.42	-0.38	-0.49	-0.48	-0.14	-0.35	-0.15	-0.12	-0.21	-0.35	0.13	-0.19	-0.11	0.34	-0.31	0.38	0.37	0.07	0.11	-0.08	-0.04	0.28	0.17	0.02
ASAH1_SEPEP.1_C4	0.34	0.13	-0.08	-0.47	-0.5	-0.69	0.08	0.25	-1.12	-1.24	-1.29	-0.83	-1.49	0.3	-0.77	-1.36	0.13	0.53	0.38	1.35	-0.26	0.33	0.3	-0.53	-1.4	-0.89	-0.23	-1.65	-0.73	-0.2	-0.34	-1.26	-0.78	-0.32	-0.02	-0.14	0.37	-0.35	0.53	-0.2	-0.36	-0.28	0.24	0.32	0.34	-0.45	0.57	0.07
ASAH1_SEPEP.2_C3	-0.12	-0.13	0.19	-0.2	-0.3	-0.38	0.23	0.06	-0.62	-0.96	-1.27	-0.06	-0.2	0.18	-0.18	-0.91	-0.55	-0.12	-0.12	0.86	-0.33	-0.07	-0.13	-0.5	-1.05	-0.78	-0.25	-1.51	-0.74	-0.67	-0.24	-1.06	-0.8	0.22	-0.1	-0.15	-0.02	-0.3	0.64	-0.21	-0.36	0.56	-0.13	0.28	-0.05	-0.51	-0.02	0
ASAP1_SEPEP.2_C3	0.04	0.21	-0.12	-0.45	-0.43	-0.3	-0.28	0	0.32	-1.09	0.4	-1.48	-0.81	-1.44	0.32	-0.99	0.61	0.79	0.42	0.84	0.19	0.61	0.52	0.37	0.14	0.62	1.08	0.03	0.05	-0.14	-0.01	0.21	NA	NA	NA	NA	NA	NA	NA	NA	NA	NA	NA	NA	NA	NA	NA	NA
ASAP2_SEPEP.1_C4	0.04	0.34	0.48	0.15	0.13	0.37	0.37	0.58	NA	NA	NA	NA	NA	NA	NA	NA	0.01	0.23	-0.37	0.52	-0.54	0.29	0.52	-0.31	-0.41	0.11	0.29	-0.12	-0.96	-0.12	0.09	-0.2	-1.39	-0.09	0.28	-0.45	0.58	-0.03	0.35	-0.07	NA	NA	NA	NA	NA	NA	NA	NA
ASAP3_SEPEP.2_C3	0.01	-0.04	-0.18	-0.15	-0.07	-0.06	-0.28	-0.14	NA	NA	NA	NA	NA	NA	NA	NA	NA	NA	NA	NA	NA	NA	NA	NA	NA	NA	NA	NA	NA	NA	NA	NA	0.41	-0.6	0.36	0.13	0.19	0.03	-0.06	-0.08	-0.25	-0.45	0.4	-0.49	-0.28	-0.63	-0.26	-0.16
ASCC1_SEPEP.1_C4	-0.23	-0.13	0.08	-0.14	0.06	0.23	0.02	0.4	-0.21	0.12	0.12	0.39	0.17	-0.04	-0.09	0.27	0.23	-0.18	-0.07	-0.16	0.69	-0.37	0.28	0.21	-0.19	-0.15	-0.16	-0.19	-0.32	-0.3	-0.6	-0.17	-0.04	0.07	-0.35	0.03	-0.54	-0.2	0.19	-0.02	0.11	0.11	0.26	0.05	-0.04	-0.06	0.06	-0.15
ASCC1_SEPEP.2_C3	-0.97	-0.8	1.02	0.7	0.56	0.66	0.7	0.38	NA	NA	NA	NA	NA	NA	NA	NA	NA	NA	NA	NA	NA	NA	NA	NA	NA	NA	NA	NA	NA	NA	NA	NA	NA	NA	NA	NA	NA	NA	NA	NA	NA	NA	NA	NA	NA	NA	NA	NA
ASCC2_SEPEP.2_C3	-0.03	-0.1	0.13	0.52	0.26	0.34	0.18	-0.21	NA	NA	NA	NA	NA	NA	NA	NA	-0.12	-0.13	0.35	0.17	0.15	0.12	0.1	0.45	0.31	-0.41	-0.5	0.1	-0.27	-0.06	-0.1	-0.25	NA	NA	NA	NA	NA	NA	NA	NA	-0.03	0.09	0.22	0.06	-0.02	0.1	0.12	0.23
ASCC2_SEPEP.3_C3	0.14	0.02	-0.12	0	-0.02	-0.14	-0.31	0.15	-0.07	0.03	0.18	-0.25	0.4	-0.28	0.47	-0.12	NA	NA	-0.37	0.05	NA	-0.37	NA	NA	NA	-0.5	-0.32	NA	NA	NA	NA	NA	-0.6	-1.54	-0.29	-0.91	-1.27	-1.36	-0.44	-0.51	NA	1.04	NA	NA	NA	0.05	NA	-0.72
ASCC2_SEPEP.4_C3	-0.04	0.01	0.15	-0.02	0.11	0.11	0.2	0.17	-0.49	-0.18	0.09	-0.08	0.03	-0.11	-0.39	0.09	-0.04	-0.16	-0.1	-0.13	-0.11	-0.16	0.15	0.13	-0.68	-0.49	-0.25	-0.53	-0.52	-1.22	-0.66	-0.5	0.27	-0.2	0.13	0.21	0.05	-0.01	0.02	0.19	-0.02	-0.02	-0.15	-0.24	0.11	-0.07	-0.44	0.13
ASCC3_SEPEP.2_C3	-0.02	-0.04	0.4	0.01	0.01	0.29	0.18	0.18	NA	NA	NA	NA	NA	NA	NA	NA	NA	NA	NA	NA	NA	NA	NA	NA	NA	NA	NA	NA	NA	NA	NA	NA	-0.03	-0.43	0.26	0.49	-0.01	0.33	0.16	0.55	-0.23	0.26	-0.05	-0.33	-0.17	0.18	-0.33	0.35
ASCC3_SEPEP.3_C3	-0.18	-0.3	-0.16	0.04	-0.15	0.02	-0.17	0.18	1.27	1.1	1.15	0.66	0.7	NA	0.28	0.75	0.6	0.41	-0.56	-0.35	-0.26	-0.47	0.29	-0.36	0.44	0.55	0.35	0.19	-0.08	-0.16	-0.05	0.28	0.36	0.01	-0.03	0.2	0.08	0.06	0.17	0.17	0.07	0.4	-0.27	-0.64	-0.2	0.2	-0.61	0.13
ASCC3_SEPEP.4_C3	0.17	0.21	0.13	-0.06	-0.01	0.33	-0.34	0.42	NA	NA	NA	NA	NA	NA	NA	NA	-0.37	0.61	-0.11	0.27	-0.27	-0.18	0.03	0.23	0.24	-0.05	0.4	0.06	-0.07	-0.17	-0.02	-0.43	-0.45	0.21	0.1	-0.28	0.68	-0.1	0.29	0.04	-0.53	-0.11	-0.17	0.72	0.03	-0.21	1.39	0.1
ASCC3_SEPEP.5_C3	-0.43	-0.66	0.61	0.24	0.11	0.4	0.08	0.26	-0.48	0.05	0.07	0.04	0.14	0.25	-0.22	0.05	-0.3	-1.08	-0.35	-0.56	-1	-0.57	-0.82	-0.36	-0.29	-0.44	-0.26	-0.18	-0.18	-0.48	-0.07	0.15	-0.37	0.15	-0.2	NA	-0.3	-0.64	0.02	0.29	0.22	0.33	-0.36	0.15	-0.12	-0.37	-0.52	0.51
ASCC3_SEPEP.6_C3	-0.15	-0.46	0.17	0.04	-0.18	0.05	-0.15	0.16	-0.09	-0.11	0.14	-0.02	0.27	0.04	0.06	0.08	-0.22	-0.16	-0.39	-0.19	-0.47	-0.34	0.03	-0.07	-0.02	0.02	-0.27	0.08	0.02	-0.08	0.03	-0.12	0.15	0.05	-0.1	-0.09	-0.2	-0.07	-0.01	0.04	-0.09	-0.22	-0.22	-0.16	-0.2	-0.17	-0.23	0.01
ASF1A_SEPEP.1_C1	0.3	0.33	-0.07	0.16	-0.08	-0.02	-0.01	0.58	-0.06	-0.44	0.25	-0.37	0.02	-0.2	-0.43	-0.52	0.26	0.17	0.37	0.47	-0.1	0.15	-0.06	0.04	0.19	-0.08	-0.21	0.23	0.26	0.42	0.27	0.18	0.05	-0.2	-0.04	0.37	-0.64	0.17	-0.83	0	-0.04	0.12	0.45	-0.42	0.04	0.06	-0.36	0.28
ASF1B_SEPEP.1_C1	-0.16	-0.76	-0.01	0	0.11	-0.11	-0.27	-0.18	0.34	0.38	0.08	0.12	-0.16	-0.59	-0.95	-0.04	-0.7	-0.09	-0.18	-0.39	-0.58	-0.4	-0.21	-0.54	-0.26	-0.49	NA	NA	0	0.1	NA	NA	-0.41	-0.27	-0.38	-0.53	-0.66	-0.38	0.12	-0.33	1.01	1.06	0.21	0.56	0.04	0.34	0.78	-0.02
ASH2L_SEPEP.1_C4	0.28	-0.08	-0.04	0.05	0.27	-0.05	0.21	-0.16	0.61	0.06	0.45	-0.07	-0.08	-0.3	0.14	-0.01	0.14	-0.24	0.17	-0.23	-0.11	0.29	0.27	-0.29	0	0.07	-0.33	-0.05	0.18	0.17	-0.18	0.01	0.12	0.2	0.13	0.25	0	0.13	-0.02	0.09	0.87	0.41	0.14	-0.18	0.07	0.19	-0.1	0.22
ASH2L_SEPEP.2_C3	-0.7	-0.38	0.68	0.57	0.87	0.29	1.12	-0.34	0.45	0.23	0.43	-0.02	-0.02	0.01	0.04	-0.08	-0.93	-0.83	-0.41	-1.14	-0.92	-0.33	-0.55	-1.51	-1.49	-1.59	-0.99	-1.45	-1.58	-1	-1.44	-1.29	-1.06	1.11	-0.88	-1.27	-1.8	-0.83	0.13	-1.56	1.23	0.78	-0.52	-0.37	-0.71	0.67	-1.07	-0.38
ASL_SEPEP.1_C4	0.06	0.27	-0.39	-0.02	0.29	-0.28	-0.1	-0.39	0.37	-0.13	0.12	-0.1	0.01	0.24	-0.07	-0.15	-0.11	0.04	0.1	0.12	0.19	0.01	0.55	-0.13	0.07	-0.18	0.07	0.1	0.37	0.26	-0.17	0.02	0.4	-0.16	0.02	0.08	0.4	0.34	-0.19	0.24	-0.03	-0.72	0.14	0.08	0.02	-0.15	-0.09	-0.11
ASL_SEPEP.2_C3	-0.17	-0.1	0.14	0.06	0.24	-0.05	-0.07	-0.23	0.11	-0.06	-0.66	-0.14	-0.23	-0.21	-0.23	-0.19	0.56	0.38	0.38	0.36	0.41	0.46	0.16	0.18	-0.29	-0.16	-0.59	-0.18	-0.43	-1.22	-0.23	-0.57	0.34	0.12	0.42	-0.15	0.51	0.14	-0.03	0.23	NA	NA	NA	NA	NA	NA	NA	NA
ASNS_SEPEP.1_C4	0.54	0.26	0	0.15	-0.34	0.74	-0.33	-0.3	-0.35	-0.26	-0.42	0.27	-0.2	-0.44	0.11	0.37	-0.93	-0.15	-0.51	-0.54	0.74	-0.8	0.53	0.73	0.49	-0.23	-0.34	0.34	-0.74	-0.56	-0.05	-0.42	-0.6	-0.22	0.76	-0.61	-0.49	-0.24	-0.35	0.06	0.12	0.35	-0.42	-0.26	-0.45	0.01	0.2	0.7
ASNS_SEPEP.2_C3	-0.04	-0.36	0.1	0.14	-0.21	0.46	-0.27	-0.23	-0.62	-0.2	-0.42	0.24	-0.04	-0.03	0.29	0.31	-1.03	-0.32	-1.01	-1.09	0.59	-1	0.19	0.71	0.28	-0.59	-1.08	-0.06	-1.33	-1.62	-0.59	-0.6	-1.19	-0.03	0.92	-0.78	-0.67	-0.18	0.07	-0.01	-0.42	0.16	-0.55	-0.05	-0.61	-0.25	0.03	0.73
ASNSD1_SEPEP.1_C4	-1.21	-1.39	0.21	0.46	0.79	-0.29	0.45	0.29	NA	NA	NA	NA	NA	NA	NA	NA	0.21	-0.28	0.41	-0.07	-0.1	0.19	-0.07	-0.27	-0.32	0.01	-0.24	-0.05	0.13	-0.03	0.18	0.11	0.36	-0.09	-0.19	-0.3	-0.63	-0.28	-0.12	-0.18	NA	NA	NA	NA	NA	NA	NA	NA
ASPG_SEPEP.1_C4	-0.38	0.19	0.39	0.24	0.16	0.32	-0.05	0.06	NA	NA	NA	NA	NA	NA	NA	NA	NA	NA	NA	NA	NA	NA	NA	NA	NA	NA	NA	NA	NA	NA	NA	NA	NA	NA	NA	NA	NA	NA	NA	NA	NA	NA	NA	NA	NA	NA	NA	NA
ASPH_SEPEP.1_C4	0.15	0.48	-0.62	-0.06	-0.13	0.01	-0.29	0.85	-0.09	0.03	-0.17	-0.25	-0.54	0.64	0.01	-0.23	0	0.6	0.03	0.76	0	0.23	0.19	-0.22	-0.81	0.07	0.58	-0.45	-0.3	-0.38	-0.63	-0.3	0.09	0.14	0.09	0.36	1.16	0.16	1.28	0.54	-0.48	-0.39	-0.33	0.88	0.22	-0.41	0.86	-0.93
ASPH_SEPEP.2_C3	-0.05	0.06	-0.18	0.11	0.06	0.08	0.12	0.31	0.08	0.35	-0.11	0.13	-0.14	0.18	0.17	-0.06	0.02	0.01	-0.28	0.25	0.04	-0.19	0	-0.35	-0.52	0.11	0.36	-0.3	-0.11	-0.03	-0.21	-0.01	-0.18	0.04	-0.18	-0.14	0.41	-0.19	0.67	-0.14	-0.16	-0.24	-0.28	0.24	0.13	-0.28	0.08	-0.31
ASPSCR1_SEPEP.1_C4	0.24	0.15	-0.1	0.05	-0.01	0.04	-0.34	-0.41	-0.05	-0.18	0.1	-0.08	-0.33	-0.48	-0.17	-0.16	0.05	0.04	0.24	0.06	0.42	0.35	0.54	0.3	0.27	0	0.26	0.2	0.14	0.09	0.17	-0.06	0.23	-0.08	0.32	-0.18	-0.11	0.45	-0.7	-0.04	0.61	0.3	0.3	0.23	0.26	0.51	0.28	0.54
ASPSCR1_SEPEP.2_C3	0.18	0	-0.18	-0.06	0.07	-0.08	-0.34	-0.02	NA	NA	NA	NA	NA	NA	NA	NA	-0.1	-0.12	0.01	-0.21	NA	NA	-0.35	1.45	0.08	-0.18	-0.05	0.08	-0.24	-0.24	-0.04	-0.08	-0.51	-0.17	0.04	-0.17	0.28	0.1	-0.46	0.08	0.11	0.2	0.04	-0.02	-0.07	0.22	0.12	0.19
ASRGL1_SEPEP.2_C3	0.1	0.25	-0.14	-0.02	0.32	0.35	-0.33	0.45	NA	NA	NA	NA	NA	NA	NA	NA	0.57	0.44	0.39	0.37	0.22	0.72	0.27	0.32	NA	NA	NA	NA	NA	NA	NA	NA	0.1	0.01	-0.17	-0.09	-0.3	0.25	-0.35	0.34	0.29	-0.09	0.27	0.03	-0.03	0.03	-0.09	0.03
ASS1_SEPEP.1_C4	0	0.03	-0.2	-0.01	0.05	-0.01	-0.25	-0.16	0.19	-0.06	-0.37	-0.26	-0.4	-0.09	-0.51	-0.41	-0.18	0.03	0.59	0.16	0.23	0.35	0.28	0.32	-0.01	-0.59	-0.41	-0.18	-0.18	0.05	0.17	-0.49	0.64	-0.08	-0.12	0.01	0.01	0.63	-0.13	0.1	0.66	0.09	0.3	0	-0.12	0.15	0.16	-0.39
ATAD1_SEPEP.1_C4	-0.43	-0.11	-0.3	-0.41	-0.33	-0.02	-0.56	0.57	0.02	0.26	-0.55	-0.15	0.14	0.17	0.6	0.11	0.02	-0.05	-1.05	0.15	-0.51	-0.67	-0.39	-0.75	-0.01	0.11	0.31	0.1	-0.67	-0.64	-0.51	0.26	-0.82	-0.03	-0.7	-0.38	-0.03	-0.33	1.17	-0.61	0.11	0.08	-1.3	-0.62	-0.24	0.05	-0.49	-0.81
ATAD1_SEPEP.2_C3	0.19	0.13	0.95	0.4	0.68	0.59	0.46	0.25	-0.07	0	0.02	0	0.34	-0.17	0.12	0.08	-0.8	0.22	NA	0.27	-0.15	-1.08	0.52	-1.07	-0.68	-0.51	-0.49	-0.72	-1.32	-1.59	-0.97	-0.71	NA	-0.44	-0.35	-1.53	-0.79	-0.04	-0.9	-1.13	-0.76	-0.5	-0.87	-1.45	-1	-0.1	-1.2	-0.54
ATAD1_SEPEP.3_C3	-0.04	0.39	-0.21	-0.02	0.1	0.2	0.02	0.54	-0.68	-0.27	-0.18	-0.42	-0.25	0.39	-0.17	-0.13	0.23	0.17	0.14	0.63	-0.37	-0.09	-0.06	-0.24	-0.62	-0.19	-0.4	-0.56	-0.41	-0.36	-0.82	-0.23	-0.14	-0.16	-0.02	0.11	0.29	-0.06	0.61	-0.03	-0.19	0.12	-0.22	0.45	0.27	-0.1	0.26	-0.37
ATAD1_SEPEP.4_C3	0.31	-0.3	-0.17	0.23	-0.03	-0.08	-0.44	0.52	0.09	0.42	-0.01	-0.49	-0.31	0.09	0.26	-0.08	-0.22	-0.73	-0.73	-0.21	-0.27	-0.81	-0.7	-0.08	NA	NA	NA	NA	NA	NA	NA	NA	-0.17	-0.52	-0.89	-0.16	-0.23	-0.58	0.3	-0.42	NA	NA	NA	NA	NA	NA	NA	NA
ATAD2_SEPEP.1_C4	-0.21	-0.39	0.47	-0.01	-0.24	0.01	-0.14	0.44	-0.62	-0.03	0.13	-0.52	0.44	-0.08	-0.01	-0.38	0.01	-0.7	-0.14	-0.75	-0.18	0.55	0.13	-0.66	-0.63	0.01	-0.68	-0.07	0.54	0.25	-0.05	-0.19	-0.43	0.56	-1.25	0.47	-0.55	-0.39	0	0.23	NA	NA	NA	NA	NA	NA	NA	NA
ATAD3A_SEPEP.1_C4	-0.18	0	0.2	0.2	0.23	0.19	0.04	-0.06	-0.13	0.14	-0.29	0.03	0.27	-0.37	0.01	0.2	-0.11	-0.4	-0.21	-0.09	-0.32	-0.18	-0.06	-0.29	-0.16	-0.31	-0.2	-0.11	-0.12	-0.72	-0.08	-0.44	-0.6	0.39	-0.09	-0.23	-0.13	-0.23	0.11	-0.44	0.12	0.42	-0.22	0.3	-0.04	0.4	-0.03	0.01
ATAD3B_SEPEP.1_C4	-0.78	-0.72	0.97	0.13	0.21	0.61	0.1	-0.29	NA	NA	NA	NA	NA	NA	NA	NA	-0.02	1	0.01	0.29	-0.29	-0.46	-0.59	0.98	-1.13	-1.81	-0.85	-0.19	0.17	-0.6	0.05	-1.68	-2.39	-0.3	-0.88	-0.87	-0.49	-0.77	-0.58	-1.19	0.02	-0.06	-0.5	-0.55	-0.8	0.18	-0.83	-0.37
ATAD3B_SEPEP.2_C3	-0.12	-0.05	0.41	0.08	0.05	0.3	0.11	-0.26	-0.2	0.59	0	0.37	0.73	0.14	0.1	0.85	-0.52	-0.34	-0.35	-0.51	-0.1	-0.36	-0.48	-0.06	NA	NA	NA	NA	NA	NA	NA	NA	-0.63	-0.1	-0.35	-0.59	-0.32	-0.22	-0.03	-0.54	0.35	0.09	0.32	0.56	0.31	0.83	0.63	-0.3
ATAD3B_SEPEP.3_C3	0.46	0.36	0.41	0.23	0.21	0.36	0.15	0.39	-0.01	0.03	-0.13	0.14	0.37	0.52	0.28	0.4	NA	NA	NA	NA	NA	NA	NA	NA	0.3	0	0.22	0.24	0.03	0.42	0.37	0.09	NA	NA	NA	NA	NA	NA	NA	NA	NA	NA	NA	NA	NA	NA	NA	NA
ATAD3B_SEPEP.4_C3	0.13	-0.03	0.22	0.2	0.24	0.12	-0.06	0.11	-0.05	-0.03	-0.02	-0.11	0.01	-0.13	0.09	-0.27	NA	NA	NA	NA	NA	NA	NA	NA	NA	NA	NA	NA	NA	NA	NA	NA	NA	NA	NA	NA	NA	NA	NA	NA	NA	NA	NA	NA	NA	NA	NA	NA
ATAT1_SEPEP.1_C4	-0.24	-0.55	0.21	0.19	0.17	-0.02	0.26	-0.16	0.69	0.32	0.43	0.31	0.1	-0.23	0.03	0.15	NA	NA	NA	NA	NA	NA	NA	NA	-0.48	-0.72	-0.52	-0.39	0.34	0.58	0.09	0.01	0.54	0.25	-0.84	0.2	-0.3	-0.19	0.17	0.03	NA	NA	NA	NA	NA	NA	NA	NA
ATE1_SEPEP.2_C3	0.02	0.11	-0.52	-0.25	-0.14	-0.5	0.03	0.37	NA	NA	NA	NA	NA	NA	NA	NA	-0.5	-0.08	-0.47	0.13	-1.12	-0.07	-0.33	-0.78	-1.19	-0.15	-0.59	-1.08	-0.91	-1.11	-1.29	-0.1	NA	NA	NA	NA	NA	NA	NA	NA	NA	NA	NA	NA	NA	NA	NA	NA
ATF7IP_SEPEP.1_C4	0.08	0.1	0.22	0.03	-0.08	0.14	-0.16	-0.1	0.06	-0.04	0.21	0.03	-0.13	-0.27	-0.28	0.14	-0.34	-0.33	0.19	-0.26	0.18	0.06	-0.27	0.12	-0.08	-0.44	-0.56	0.09	0.2	0.16	0.18	-0.31	0.06	0.32	0.13	-0.24	-0.27	0.15	-0.36	-0.25	-0.14	0.37	-0.18	-0.16	-0.35	0.06	-0.43	0.39
ATF7IP_SEPEP.2_C3	-1.66	-0.87	0.52	0.36	0.28	0.23	-0.07	-1.3	-0.16	0.31	-0.31	0.3	0.37	-0.64	-0.24	0.2	NA	NA	NA	NA	NA	NA	NA	NA	0.19	-0.71	-1.41	0.05	-0.63	-0.44	0.08	-0.39	-0.2	0.4	0.47	-0.59	-1.7	0.21	-1.18	-0.89	0.59	0.23	-0.71	-1.6	-0.86	0.49	-1.26	0.3
ATG16L1_SEPEP.1_C4	0.15	0.11	-0.23	-0.21	-0.31	-0.7	-0.27	-0.11	0.33	0.43	0.41	-0.31	-0.16	0.17	0.02	-0.32	NA	NA	NA	NA	NA	NA	NA	NA	NA	NA	NA	NA	NA	NA	NA	NA	NA	NA	NA	NA	NA	NA	NA	NA	-0.02	0.18	0.07	0.36	-0.04	0.1	0.36	0.06
ATG16L1_SEPEP.2_C3	0.07	0.06	-0.29	0.03	-0.18	-0.08	-0.64	-0.01	NA	NA	NA	NA	NA	NA	NA	NA	0.15	0.69	0.42	0.49	0.31	0.12	0.38	0.26	0.29	0.2	-0.01	0.02	0.15	0.34	0.25	0.27	0.26	-0.01	0.41	0.2	0.21	0.6	-0.12	0.32	0.25	-0.11	0.19	0.29	0.12	0.19	0.16	0.51
ATG3_SEPEP.1_C4	-0.26	-0.32	0.11	-0.04	0.11	0.19	0	0.41	-0.09	-0.2	-0.31	-0.13	-0.22	0.01	-0.2	-0.15	NA	NA	NA	NA	NA	NA	NA	NA	-0.83	-0.78	-1.51	-0.74	-0.8	-0.99	-0.6	-0.47	-0.26	-0.03	0.25	-0.44	-0.07	0	-0.27	-0.21	0.07	0.28	-0.61	-0.33	-0.56	0.17	-0.76	0.15
ATG3_SEPEP.2_C3	-0.05	-0.16	-0.03	-0.18	0.05	0.14	-0.63	0.16	-0.28	-0.61	-0.44	-0.41	-0.22	-0.5	-0.08	-0.24	0.06	-0.08	-0.15	-0.02	-0.15	-0.13	-0.26	0.29	-0.05	-0.22	-0.54	-0.39	-0.56	-0.85	-0.12	-0.37	-0.4	-0.28	0.61	-0.33	-0.57	0.19	-0.26	0.07	-0.43	-0.22	-0.52	-0.34	-0.54	-0.25	-0.32	0.57
ATG3_SEPEP.3_C3	-0.18	0.07	0.02	-0.05	0.06	0	0.01	0.25	NA	NA	NA	NA	NA	NA	NA	NA	NA	NA	NA	NA	NA	NA	NA	NA	NA	NA	NA	NA	NA	NA	NA	NA	NA	NA	NA	NA	NA	NA	NA	NA	-0.1	0.12	-0.01	0.26	-0.08	0.09	0.1	0.19
ATG4B_SEPEP.1_C4	0.12	-0.03	0.19	0.12	0.12	0.12	0.23	0.57	0.04	-0.75	0.29	-0.16	-0.4	0.31	-0.31	-0.31	0.19	-0.01	-0.01	0.3	-0.16	0.27	-0.08	-0.17	-0.32	0.04	-0.35	-0.32	0.09	-0.17	-0.05	0.06	0.29	0	0.11	0.05	0	0.22	-0.06	0.29	0.08	-0.27	-0.11	-0.37	-0.01	0.01	-0.31	0.29
ATG4B_SEPEP.2_C3	-0.29	-0.46	1.45	0.52	-0.86	1.05	0.84	0.34	NA	NA	NA	NA	NA	NA	NA	NA	NA	NA	NA	NA	NA	NA	NA	NA	NA	NA	NA	NA	NA	NA	NA	NA	NA	NA	NA	NA	NA	NA	NA	NA	NA	NA	NA	NA	NA	NA	NA	NA
ATG5_SEPEP.2_C3	0.19	0.38	-0.08	0.3	0.2	0.26	0.14	0.21	NA	NA	NA	NA	NA	NA	NA	NA	-0.29	-0.6	-0.55	-0.47	-0.28	-0.34	-0.25	-0.38	-0.63	-0.6	-0.55	-0.57	-0.71	-0.79	-0.45	-0.48	-0.3	0.19	-0.31	-0.42	-0.45	-0.05	-0.33	-0.14	NA	NA	NA	NA	NA	NA	NA	NA
ATG7_SEPEP.1_C4	-0.4	-0.79	0.53	0.36	0.42	0.16	0.33	-0.42	0.38	0.48	-0.28	0.37	0.31	0.03	0.1	0.44	0.08	-0.96	0.07	-0.23	-0.27	-0.08	-0.17	-0.35	-0.32	0.2	0.12	-0.49	-0.44	-0.07	-0.05	0.24	0.19	0.13	0.23	-0.48	-0.51	0.25	-0.31	-0.1	0.3	0.22	-0.25	-0.17	-0.42	0.24	-0.4	0
ATG7_SEPEP.2_C3	-0.01	-0.23	0.07	0.03	0.02	-0.17	0.01	0.04	0.08	-0.42	0.24	-0.24	-0.26	-0.18	-0.05	-0.3	-0.14	-0.43	-0.56	-0.54	-0.19	-0.21	-0.32	-0.42	-0.36	-0.13	-0.02	-0.3	-0.11	-0.24	0.02	0.16	0.01	0.21	0.46	0.29	0.31	0.6	-0.09	0.47	0.34	0.02	-0.02	-0.1	-0.21	0.03	-0.43	0.34
ATG7_SEPEP.3_C3	-0.13	-1.2	-0.12	-0.13	0.07	-0.01	-0.13	0.12	-0.39	-0.64	-0.57	-0.74	-0.84	-0.89	0.4	-0.13	NA	NA	NA	NA	NA	NA	NA	NA	-0.87	0.3	NA	-1.1	0.23	-1.06	-1.5	-0.76	0.03	0.03	0.53	-0.17	-0.37	-0.04	-0.19	-0.22	0.58	-0.18	-0.11	-0.58	-0.11	0.18	-0.34	0.13
ATG9A_SEPEP.1_C4	-0.45	-0.48	0.4	0.28	-0.06	0.07	0.07	0.11	NA	0.02	-0.39	-0.03	0.38	0.09	0.33	0.28	-0.26	-0.56	-0.95	-0.57	-0.49	-0.74	-0.97	-0.04	0.46	0.11	-0.45	0.04	-0.23	-0.55	-0.37	-0.11	-0.33	0.05	0.13	0.03	-0.18	-0.25	0.03	0.08	-0.98	0.18	-0.2	0.52	0.37	0.42	-0.41	0.23
ATIC_SEPEP.1_C4	-0.12	-0.11	-0.17	-0.15	-0.16	-0.1	-0.35	-0.38	-0.05	-0.29	-0.08	-0.02	-0.16	-0.31	-0.29	-0.09	-0.44	-0.47	-0.17	-0.48	-0.11	-0.3	0.09	0.24	0.28	-0.31	-0.24	0.05	-0.27	-0.29	-0.01	-0.35	-0.16	-0.14	0.53	-0.29	-0.16	0.28	-0.59	0.15	-0.05	-0.18	-0.33	-0.19	-0.4	-0.02	-0.1	0.59
ATIC_SEPEP.2_C3	-0.22	-0.2	-0.2	-0.18	-0.1	-0.16	-0.48	-0.8	0.33	0.18	-0.13	0	0.13	-0.24	-0.19	0.1	-0.63	-0.38	-0.45	-0.75	-0.29	-0.49	-0.11	0.31	0.32	-0.31	-0.85	0.22	-0.24	-0.34	0.01	-0.63	-0.25	0	0.74	-0.31	-0.69	0.55	-0.64	0.13	0.3	-0.03	-0.12	-0.14	-0.45	0.29	-0.34	0.87
ATIC_SEPEP.3_C3	0.19	0.13	-0.14	0.18	0.02	0.09	0.04	0.11	0.12	0	-0.14	-0.04	-0.25	0.03	-0.03	-0.23	-0.21	-0.17	0.15	-0.06	0.03	-0.07	0.42	0.26	-0.06	-0.25	-0.22	-0.05	0.02	-0.05	-0.07	-0.13	-0.27	-0.11	0.13	-0.34	-0.62	0.02	-0.54	-0.19	-0.4	0.04	-0.5	-0.2	-0.23	0.03	-0.57	0.62
ATL2_SEPEP.1_C4	0.23	0	0.18	0.01	-0.06	0.04	0.03	-0.05	0.02	0.26	0.19	0.04	0.01	-0.02	-0.23	0.25	-0.06	0.06	0.21	-0.09	-0.14	-0.01	-0.24	0.11	0.1	-0.29	-0.25	-0.03	0	-0.02	0.01	-0.2	0.42	0.13	0.07	0.18	0.1	-0.02	-0.05	0.13	0.08	0.21	-0.03	-0.08	0.23	0.09	0.08	0.05
ATL3_SEPEP.1_C4	-0.15	-0.04	0.19	0.3	-0.04	0.41	-0.18	-0.1	-0.05	0.3	0.39	0.35	0.19	-0.09	-0.01	0.08	NA	NA	NA	NA	NA	NA	NA	NA	0.25	0.03	-0.35	0.23	-0.13	-0.06	-0.04	0.06	0.3	0.49	0.06	0.06	-0.09	0.03	0.45	-0.18	-0.03	0.29	0.14	0	0.04	0.11	0.05	-0.01
ATL3_SEPEP.2_C3	-0.44	-0.13	0.1	0.2	0.13	0.45	-0.7	-0.73	-0.12	0.21	-0.6	0.06	0.14	-0.64	-0.71	0.26	-0.33	-0.14	0.3	-0.52	0.44	0.11	-0.06	0.67	0.5	0.12	-0.17	0.17	-0.28	-0.16	0.2	-0.12	-0.01	-0.13	-0.42	-0.23	-0.33	-0.33	-0.44	-0.29	0.18	-0.17	0.23	0.19	-0.23	-0.07	-0.06	0.08
ATL3_SEPEP.3_C3	0.09	0.12	-0.07	-0.34	-0.43	-0.26	-0.72	-0.77	-0.63	-0.28	0.08	-0.46	0.01	-0.28	-0.65	-0.36	0	0.06	0.58	0.17	0.62	-0.02	0.32	0.57	0.89	0.08	-0.16	0.62	0.15	0.41	0.75	0.02	0.51	-0.19	0.68	-0.06	-0.22	0.25	-0.91	-0.28	-0.05	-0.11	0.33	0.05	0.06	-0.07	-0.03	0.46
ATM_SEPEP.3_C3	0.18	-0.16	-0.34	-0.06	-0.04	-0.01	-0.12	0.13	0.33	-0.18	0.17	-0.16	-0.33	0.07	-0.06	-0.34	-0.19	-0.71	-0.25	-0.46	-0.17	0.13	-0.02	-0.44	-0.26	0	0.02	-0.07	-0.07	-0.04	-0.24	0.17	0.18	0.1	-0.07	-0.33	-0.11	-0.1	0.06	0.31	-0.04	-0.22	-0.49	-0.8	-0.25	0.19	-0.97	-0.29
ATMIN_SEPEP.1_C4	-0.26	-0.19	-0.62	0.04	-0.07	-0.5	-0.31	-0.31	0.27	0.16	0.09	0.08	-0.15	0.17	-0.23	-0.15	NA	NA	NA	NA	NA	NA	NA	NA	NA	NA	NA	NA	NA	NA	NA	NA	NA	NA	NA	NA	NA	NA	NA	NA	NA	NA	NA	NA	NA	NA	NA	NA
ATOX1_SEPEP.1_C1	0.37	0.33	-0.56	-0.22	0.02	-0.62	-0.22	-0.02	NA	NA	NA	NA	NA	NA	NA	NA	0.22	0.38	0.1	0.37	0.16	0.2	0.14	-0.16	-0.5	0.33	0.25	-0.43	0	0.28	0.24	0.34	0.25	-0.67	0	0.21	0.39	0.54	-0.25	0.69	-0.12	-0.75	0.37	0.51	0.23	-0.2	0.59	0.15
ATP11C_SEPEP.1_C4	0.13	-0.12	-0.12	-0.11	-0.15	-0.13	0.02	-0.38	NA	NA	NA	NA	NA	NA	NA	NA	NA	NA	NA	NA	NA	NA	NA	NA	0.49	0.28	0.21	0.4	0.12	0.51	0.01	0.32	0.4	-0.11	0.53	0.22	0.04	0.25	-0.3	-0.13	NA	NA	NA	NA	NA	NA	NA	NA
ATP11C_SEPEP.2_C3	0.15	0.52	-0.27	-0.37	-0.3	-0.38	-0.44	-0.12	0.28	0.23	0.51	-0.39	0.06	0.27	0.24	0.05	0.31	0.16	0.1	0.51	0.25	0.12	0.36	0.35	0.85	0.39	0.39	0.22	0.37	0.43	-0.03	0.31	0.44	-0.36	0.18	-0.07	0.33	0.21	-0.54	-0.42	0.13	-0.68	0.22	0.28	0.36	-0.48	0.11	0.09
ATP13A1_SEPEP.1_C1	0.06	0.08	0.25	0	0.06	0.15	0.01	0.05	-0.06	0.24	0.05	0.07	0.17	0.19	0.08	0.22	-0.1	0.05	0.04	0.1	0.02	0.03	0.13	0.15	0.15	0.11	0.22	0.15	-0.07	-0.12	-0.01	0.22	0.06	0.12	-0.3	-0.02	0.08	-0.16	-0.03	0.08	-0.14	-0.01	-0.11	-0.06	-0.05	0.01	-0.16	-0.05
ATP13A3_SEPEP.1_C4	-0.06	0.42	-0.24	-0.25	-0.45	0	-0.65	0.39	-0.46	-0.35	-0.34	-0.25	-0.16	0.86	0	-0.22	0.48	NA	NA	NA	NA	NA	NA	NA	0.2	0.24	-0.08	0.12	-0.33	0.09	0.29	-0.03	-0.1	-0.13	0.06	0.23	0.4	-0.35	0.17	-0.15	-0.38	0.02	-0.08	0.3	0.29	-0.02	0.47	0.12
ATP1A1_SEPEP.1_C4	0.09	0.81	-0.5	-0.3	-0.12	-0.53	0.07	0.28	-0.24	-0.23	-0.08	-0.4	-0.5	0.57	0.27	-0.53	0.37	1.12	0.09	1.32	-0.16	0.16	-0.15	-0.23	-0.15	0.27	0.92	-0.29	0.35	0.37	-0.1	0.19	0.21	-0.49	-0.26	0.3	1.45	-0.41	0.93	-0.26	-0.24	-0.56	0.36	1.3	0.51	-0.52	1.34	-0.43
ATP1A1_SEPEP.2_C3	0.26	0.8	-0.66	-0.15	-0.08	-0.46	0.44	0.42	-0.2	-0.19	-0.05	-0.33	-0.38	-0.52	0.09	-0.27	0.13	0.73	0.16	1.05	-0.51	0.2	-0.36	-0.4	-0.43	0.12	0.81	-0.43	0.57	0.75	-0.2	0.17	0.03	-0.48	-0.55	0.38	1.3	-0.71	1.1	-0.49	-0.53	-0.23	0.26	1.41	0.58	-0.35	1.44	-0.52
ATP1B1_SEPEP.1_C1	-0.02	0.63	-0.75	-0.63	-0.58	-0.93	-0.14	0.49	-0.77	-0.96	-0.53	-0.9	-0.86	0.81	0.02	-0.88	0.44	1.25	-0.68	1.69	-0.71	-0.03	-0.75	-0.67	-0.87	0.24	1.01	-0.82	-0.59	-0.47	-0.84	-0.06	-0.43	-0.89	-0.69	0.06	1.41	-0.73	1.39	-0.07	-0.81	-0.84	-0.07	1.35	0.38	-1.05	1.33	-1.36
ATP1B3_SEPEP.1_C1	0.07	0.56	-0.06	-0.02	0.12	-0.25	0.54	-0.1	0.18	0.09	0.08	0.24	0.05	0.42	0.12	0.08	0.25	0.64	0.17	0.66	0.05	0.22	-0.17	0.02	-0.01	-0.03	0.42	-0.16	0.53	0.61	0.29	0.02	-0.39	-0.12	-0.27	-0.13	0.9	-0.2	0.33	-0.31	0.06	0.09	0.42	0.66	0.41	-0.25	0.7	-0.02
ATP2A2_SEPEP.1_C4	-0.05	0.08	-0.4	-0.5	-0.5	-0.41	-0.41	1.1	-0.7	-0.66	-0.59	-0.59	-0.64	0.29	-0.06	-0.41	-0.11	0.53	-0.39	1.27	-0.54	-0.31	-0.24	-0.48	-0.62	-0.1	0.45	-0.52	-0.45	-0.5	-0.66	-0.26	-0.38	-0.45	-0.46	0.14	0.97	-0.45	1.28	-0.12	-0.37	-0.44	-0.21	0.77	0.31	-0.4	0.72	-0.48
ATP2A2_SEPEP.2_C2	-0.03	-0.35	0.32	0.24	0.19	0.14	0.44	0.01	0.19	0.45	0.19	0.38	0.39	0.6	0.03	0.64	-0.46	-0.44	-0.17	-0.29	-0.35	-0.26	-0.21	-0.18	-0.16	-0.16	-0.16	0.13	-0.04	0.02	-0.2	-0.14	-0.02	0.27	-0.22	-0.19	-0.34	-0.3	-0.38	-0.02	0.26	0.45	-0.32	-0.79	-0.38	0.38	-0.76	-0.29
ATP2B1_SEPEP.1_C4	0.47	0.43	-0.37	-0.23	0.13	-0.41	0.5	0	0.69	0.05	0.53	-0.14	-0.16	0.64	0.56	-0.18	0.8	0.95	0.1	0.76	-0.27	0.74	0.8	-0.12	0.24	0.75	0.87	0.16	0.76	0.71	0.12	1.02	0.44	-0.34	-0.29	0.37	0.44	-0.28	0	0.27	0.18	-0.38	0.69	0.32	0.72	0.03	0.84	-0.16
ATP2B1_SEPEP.2_C3	0.64	0.78	-0.21	-0.08	0.27	-0.33	0.37	-0.12	0.84	0.43	0.45	-0.3	-0.92	1.13	0.5	-0.13	0.41	0.76	0.12	0.64	-0.4	0.41	0.39	-0.38	0.01	0.96	1.09	-0.08	1.1	0.75	0.09	1.16	0.69	-0.45	-0.26	0.53	0.71	-0.1	-0.01	0.22	-0.09	-0.29	0.74	0.78	0.81	-0.16	1.21	-0.44
ATP2B1_SEPEP.3_C3	0.88	0.91	-0.34	-0.08	0.39	-0.21	0.95	0.03	0.76	0.19	1.09	0.21	-0.31	0.67	0.36	-0.25	1.07	1.17	0.27	1.41	-0.58	0.98	0.67	-0.19	-0.3	1.45	1.31	0.11	1.72	1.55	0.28	1.82	0.56	-0.65	-1.11	0.79	0.67	-0.63	0.49	0.66	-0.31	0.24	1.03	0.62	0.98	-0.32	1.38	-0.84
ATP2B4_SEPEP.1_C4	0.34	0.69	-0.29	-0.14	0.18	-0.36	0.09	0.59	-0.33	-0.43	-0.08	-0.91	-1.05	0.1	-0.27	-0.99	0.36	1.03	0.17	1.19	-0.04	0.37	0.2	-0.26	-1.08	0.07	0.5	-1.15	-0.25	-0.51	-1.05	0.12	0.4	-0.45	-0.35	0.4	1.09	0.01	0.74	0.1	0	-0.44	0.26	0.54	0.43	-0.54	0.82	-0.59
ATP2C1_SEPEP.1_C4	0.12	0.08	0.29	-0.07	-0.35	-0.01	-0.09	-0.08	-0.11	0.18	0.06	-0.07	0.36	0.06	-0.13	0.18	0.17	-0.11	0.38	0.08	0.37	0.25	0.03	0.53	0.5	0.04	0.06	0.24	0.23	0.3	0.13	0.26	0.34	0.14	0.21	0.27	-0.3	0.26	-0.44	0.02	0.1	0.01	0.03	-0.12	0.07	0.04	0.04	0.12
ATP2C1_SEPEP.2_C3	0.13	0.17	-0.16	-0.01	-0.03	0.02	-0.56	0.36	NA	NA	NA	NA	NA	NA	NA	NA	0.27	0.14	0.4	0.19	0.34	0.07	0.3	0.4	0.54	0.43	0.59	0.15	0.44	0.59	0.26	0.3	0.25	0.05	0.59	0.27	0.59	0.31	-0.2	-0.16	NA	NA	NA	NA	NA	NA	NA	NA
ATP5F1A_SEPEP.1_C4	0.09	0.18	0.07	0.06	0.04	0.13	-0.47	-0.2	-0.2	-0.04	-0.27	0.15	-0.05	0.17	0.3	0.06	0.1	0.53	-0.01	0.68	0.24	-0.09	-0.02	-0.1	0.02	-0.17	0.41	0.17	-0.52	-0.47	-0.03	-0.24	-0.02	0.22	0.07	0.15	0.32	0	-0.11	-0.28	0.39	-0.12	-0.69	0.35	0.43	0.11	0.99	0.07
ATP5F1A_SEPEP.2_C3	-0.01	0.32	-0.26	-0.2	-0.1	-0.04	-0.17	0.55	-0.36	0.1	-0.26	0.16	-0.14	0.59	0.18	0.03	-0.17	0.62	-0.2	0.94	0.1	-0.22	-0.3	-0.12	-0.59	-0.15	-0.05	-0.6	-0.52	-0.24	-0.09	-0.23	-0.29	-0.04	-0.24	0.02	0.94	-0.29	0.97	-0.24	-0.15	-0.03	-0.03	0.57	0.14	-0.19	0.8	-0.16
ATP5F1A_SEPEP.3_C3	-0.16	0.23	-0.2	-0.1	-0.11	-0.17	-0.01	0.45	-0.33	-0.4	-0.17	-0.04	-0.2	0.29	0.22	0.03	-0.25	0.32	-0.7	0.89	0	-0.28	-0.19	-0.08	-0.62	0.03	0.51	-0.24	-0.04	-0.12	-0.41	-0.08	-0.51	-0.02	-0.08	0.01	0.67	-0.36	1.03	-0.03	-0.19	0.03	-0.32	0.85	0.12	-0.31	0.6	-0.42
ATP5F1A_SEPEP.4_C3	-0.34	-0.23	-0.07	-0.2	-0.07	-0.05	-0.8	0.3	-0.28	-0.11	-0.56	0.16	-0.13	0.47	0.04	-0.2	-0.23	0.23	-1.41	0.63	0.09	-0.36	-0.39	-0.02	-0.39	-0.29	0.05	-0.09	-0.72	-0.8	-0.64	-0.2	-0.84	0.06	-0.48	-0.32	0.67	-0.21	1.1	-0.46	-0.1	-0.05	-0.45	0.58	-0.12	-0.12	0.53	-0.56
ATP5F1B_SEPEP.1_C1	-0.02	0.39	-0.1	-0.04	0	0.04	0.01	0.46	-0.41	0.21	-0.64	0	-0.09	0.53	0.29	0.08	-0.1	0.67	-0.32	0.72	0.03	-0.24	-0.18	-0.05	-0.19	0.01	0.61	-0.2	-0.18	-0.09	-0.05	-0.25	-0.31	-0.02	-0.25	-0.04	0.55	-0.37	0.78	-0.37	-0.51	-0.21	-0.41	0.6	-0.04	-0.44	1.02	-0.53
ATP5F1C_SEPEP.1_C4	-0.06	0.18	-0.05	-0.08	-0.02	0	-0.02	0.63	-0.35	-0.04	-0.43	0.04	-0.1	0.34	0.22	0.01	-0.16	0.43	-0.41	0.68	-0.04	-0.39	-0.21	-0.42	-0.25	0.13	0.28	-0.08	-0.43	-0.16	-0.14	-0.14	-0.44	0.14	-0.26	-0.01	0.57	-0.19	0.94	-0.21	-0.05	-0.01	-0.39	0.62	-0.06	-0.07	0.43	-0.3
ATP5F1C_SEPEP.2_C3	-0.06	-0.26	-0.12	0.13	0.05	0.14	0.2	-0.25	0.03	0.65	-0.27	0.24	0.09	-0.72	-0.62	0.28	-1.58	NA	-0.28	-0.86	-0.12	0.19	-0.89	0.38	-0.48	-0.99	-1.89	0.37	-1.86	-0.42	-0.08	-0.69	0.04	0.02	0.12	0.05	-0.11	-0.1	-0.43	-0.15	-0.62	0.28	0	-1.22	-0.37	-0.74	-2.55	0.29
ATP5F1D_SEPEP.1_C4	-0.19	0.51	0.11	0.44	-0.05	-0.17	-0.01	0.58	-0.38	0.04	-0.43	0.35	-0.11	0.8	0.58	0.03	-0.19	0.77	-0.58	1.13	-0.17	-0.49	-0.77	-0.53	-0.65	-0.23	0.51	-0.3	-0.24	-0.34	-0.78	-0.31	-0.24	0.27	-0.59	-0.07	0.76	-0.75	1.36	-0.52	-0.88	-0.07	-0.79	0.92	-0.43	-0.34	1.07	-1.08
ATP5F1E_SEPEP.1_C1	-0.46	0.05	-0.53	-0.2	0.12	-0.14	0.31	0.71	-0.23	0.18	-0.39	0.37	-0.19	0.43	0.41	0.15	-0.46	0.47	-1.19	0.86	-0.23	-0.71	-0.59	-0.44	-0.41	-0.11	0.61	-0.32	-0.47	-0.57	-0.36	-0.32	-0.72	0.17	-0.63	-0.03	0.96	-0.51	1.29	-0.34	0.24	0.28	-0.2	0.87	-0.03	0.26	1.08	-0.59
ATP5IF1_SEPEP.2_C2	0.04	0.23	-0.07	-0.12	-0.33	-0.35	-0.07	-0.31	-1.03	-0.33	-0.37	-0.23	-0.08	-3.05	0.17	-0.15	0.24	0.94	-0.16	1.21	0.56	0.16	-0.04	0.43	-0.19	0.09	0.06	0.05	-0.03	0.22	-0.42	-0.39	-0.52	0.09	-0.24	-0.29	0.37	-0.09	0.93	-0.37	-0.65	-0.73	0.34	0.97	0.42	-0.79	0.98	0.05
ATP5MD_SEPEP.1_C4	-0.33	-0.07	-0.26	-0.23	-0.09	-0.21	0.03	0.54	-0.05	-0.05	-0.49	0.07	-0.33	0.43	0.45	-0.16	-0.1	0.54	-0.12	0.77	0.45	-0.13	0.11	0.22	-0.14	-0.21	-0.2	-0.05	-0.57	-0.53	-0.34	-0.4	-0.45	0.02	-0.12	-0.39	0.21	-0.33	0.93	-0.68	0.11	-0.28	-0.08	0.41	-0.12	0.04	0.29	-0.35
ATP5ME_SEPEP.1_C1	-0.42	-0.22	0.13	-0.22	0.06	0.06	0.07	0.52	-0.62	-0.19	-0.68	0.19	0.08	-0.06	0.2	-0.03	-0.35	-0.02	-1.18	0.19	-0.13	-0.71	-0.49	-0.44	-0.17	-0.2	-0.1	-0.12	-0.42	-0.43	-0.49	-0.17	-0.81	0.11	-0.49	-0.18	0.18	-0.41	1.12	-0.72	0.15	-0.09	-0.52	0.14	-0.36	-0.04	0.25	-0.6
ATP5MF_SEPEP.1_C4	-0.5	-0.26	0.28	0.28	0.51	0.18	0.46	0.63	-0.3	0.14	-0.64	0.43	0.23	-0.07	0.47	0.27	-1.08	-0.69	-2.7	-0.48	-0.77	-1.66	-1.14	-0.82	-1.13	-1.25	-1.15	-1.08	-2.14	-1.77	-1.29	-1.36	-1.61	0.49	-0.65	-0.82	-0.5	-0.81	1.25	-1.06	-0.45	0.2	-0.96	0.05	NA	0.32	-0.72	-0.53
ATP5MG_SEPEP.1_C1	-0.81	-0.53	-0.12	-0.37	-0.08	-0.27	-0.11	0.4	-0.47	-0.11	-0.42	0.11	-0.06	0.16	0.13	-0.11	-0.35	0.29	-1.34	0.37	0.08	-1.07	-0.26	-0.65	-0.63	-0.58	-0.23	-0.4	-0.72	-0.97	-0.33	-0.28	-0.55	0.15	-0.23	0.01	0.4	-0.09	1.09	-0.15	-0.04	-0.05	-0.48	0.15	-0.15	-0.1	0.41	-0.35
ATP5MPL_SEPEP.1_C4	-0.59	-0.65	0.1	-0.05	-0.55	-0.65	0.14	0.65	-0.38	-0.06	-0.91	0.31	0.3	-0.26	0.13	0.04	-0.73	-0.53	-1.55	-0.13	-1.33	-1.03	-0.85	-0.97	-0.29	-0.44	0.13	0.04	-0.76	-1.53	-1.47	-0.41	-1.66	0.01	-0.8	-0.14	0.33	-1.06	1.17	0.09	-1.1	-0.28	-0.22	-0.39	-0.26	0.14	0.21	0.4
ATP5PB_SEPEP.1_C1	-0.26	0.06	-0.25	-0.24	-0.09	-0.12	-0.16	0.57	-0.31	-0.04	-0.4	0.06	-0.24	-0.02	0.22	0.01	-0.2	0.22	-0.59	0.46	-0.06	-0.37	-0.44	-0.53	-0.44	-0.05	0.21	-0.29	-0.33	-0.35	-0.3	-0.12	-0.49	-0.07	-0.51	-0.2	0.4	-0.26	0.77	-0.36	-0.17	0.05	-0.24	0.49	0.01	-0.11	0.35	-0.45
ATP5PD_SEPEP.1_C4	-0.18	0.04	-0.16	-0.11	0.01	-0.14	0.09	0.36	-0.11	-0.03	-0.49	0.3	-0.22	0.21	0.32	0.06	-0.46	0.19	-0.72	0.44	-0.33	-0.53	-0.3	-0.36	-0.32	-0.25	-0.03	-0.2	-0.46	-0.42	-0.23	-0.15	-0.62	0.25	-0.32	-0.03	0.53	-0.29	1.13	-0.17	-0.36	-0.18	-0.22	0.74	-0.02	-0.49	0.7	-0.7
ATP5PD_SEPEP.2_C2	-0.34	0.01	0.13	0.07	-0.26	0.04	-0.07	0.45	-0.21	-0.09	-0.27	0.04	-0.1	0.37	0.22	-0.24	-0.21	0.13	-0.73	0.52	0.02	-0.33	-0.16	-0.46	-0.8	-0.3	0.22	-0.16	-0.56	-0.5	-0.13	-0.21	-0.23	0.08	0.12	-0.29	0.67	-0.12	1.15	-0.28	-0.24	-0.24	-0.35	0.19	-0.13	-0.29	0.24	-0.34
ATP5PF_SEPEP.1_C4	-0.02	0.15	0.12	-0.22	-0.13	0.02	0.08	0.54	-0.16	-0.14	-0.27	-0.07	0.13	0.51	0.27	-0.08	-0.21	0.25	-0.89	0.82	-0.43	-0.55	-0.74	-0.53	-0.43	-0.11	0.15	-0.26	-0.41	-0.43	-0.18	-0.43	-0.53	-0.24	-0.44	-0.09	0.68	-0.51	0.89	-0.37	-0.33	-0.06	-0.2	0.47	-0.02	-0.17	0.34	-0.23
ATP5PO_SEPEP.1_C1	-0.5	-0.29	-0.19	-0.05	0.14	-0.12	0.12	0.33	-0.18	0.16	-0.41	0.3	-0.02	0.29	0.41	0.07	-0.5	-0.09	-0.71	0.24	-0.27	-0.56	-0.36	-0.28	-0.29	0	-0.01	-0.19	-0.46	-0.59	-0.31	-0.3	-0.69	0.18	-0.47	-0.38	0.26	-0.42	0.95	-0.43	0.22	0.34	-0.36	0.28	-0.16	0.2	0.24	-0.27
ATP6_SEPEP.1_C1	-0.44	0.13	-0.09	-0.22	-0.07	-0.31	0.16	0.24	-0.29	0.15	-0.15	0.1	0.25	0	0.27	0	-0.67	-0.22	-1.37	-0.07	-0.29	-1.25	-0.65	-0.64	-0.6	-0.67	-0.27	-0.53	-1	-1.24	-0.53	-0.75	-0.76	0.25	-0.39	-0.67	0.05	-0.68	1.1	-0.8	0.19	0.21	-0.61	0.2	-0.56	0.14	-0.01	-0.18
ATP6AP1_SEPEP.1_C4	-0.14	-0.11	-0.07	-0.23	-0.22	-0.23	-0.31	0	0.08	0.2	0.11	-0.3	-0.13	0.12	-0.11	-0.17	0.55	0.1	-0.01	0.1	-0.11	-0.12	-0.37	-0.16	-0.28	-0.21	-0.28	-0.39	-0.41	-0.48	-0.26	-0.35	-0.34	0.1	-0.4	-0.05	-0.09	-0.53	0.62	-0.22	0.06	-0.2	-0.21	-0.04	0.29	0.2	0.1	-0.49
ATP6AP1_SEPEP.2_C2	-0.69	-0.86	0.52	0.23	0.21	0.47	0.67	0.01	-0.4	0.15	-0.51	0.8	0.69	-0.23	-0.31	0.6	NA	NA	NA	NA	NA	NA	NA	NA	NA	NA	NA	NA	NA	NA	NA	NA	NA	NA	NA	NA	NA	NA	NA	NA	-0.85	-0.34	-0.35	-0.98	-0.48	-0.26	-0.83	-0.93
ATP6AP2_SEPEP.1_C1	-0.55	-0.41	0.33	0.16	0.18	0.03	-0.01	-0.42	-0.15	1.08	-0.1	1.06	1.43	0.19	0.29	1.24	-0.02	-1.28	-0.46	-0.51	-0.56	-0.34	-1.27	0.05	0.09	-0.61	-0.68	-0.28	-0.24	-0.19	-0.16	-0.38	-0.38	0.22	-0.16	-0.16	-0.57	-0.63	-0.29	-0.46	0.05	-0.01	-0.08	-0.44	0.05	-0.02	-0.16	0.09
ATP6V0A1_SEPEP.2_C3	0.07	0.49	-0.21	-0.23	-0.2	-0.24	-0.38	-0.07	-0.51	-0.48	-0.33	0.06	-0.48	0.71	0.12	-0.42	0.3	0.73	-0.1	0.7	0.17	0.08	0.05	-0.07	-0.2	0.13	0.9	-0.14	0.65	0.49	0.27	0.25	0.18	-0.01	-0.17	0.48	1	0	0.53	-0.09	-0.25	-0.17	0.23	0.58	0.24	0.05	0.48	-0.25
ATP6V0A1_SEPEP.3_C3	-0.87	-0.48	0.38	-0.27	-0.22	-0.94	0.17	-0.61	-0.24	1.02	0.58	0.46	0.96	-0.19	1.29	-0.05	NA	NA	NA	NA	NA	NA	NA	NA	NA	NA	NA	NA	NA	NA	NA	NA	NA	NA	NA	NA	NA	NA	NA	NA	NA	NA	NA	NA	NA	NA	NA	NA
ATP6V0A1_SEPEP.4_C3	0.33	0.61	0.24	0.19	-0.1	-0.05	-0.09	0.3	-0.09	-0.05	0.05	-0.4	-0.41	0.5	-0.11	-0.3	0.31	0.34	0.15	0.34	-0.01	0.06	0	-0.23	0.02	0.16	0.38	-0.13	0.11	0.17	-0.08	0.08	0.21	-0.35	-0.02	0.23	0.49	0.08	0.13	-0.01	0.3	-0.25	0.34	0.29	0.33	-0.05	0.36	-0.07
ATP6V0A1_SEPEP.5_C3	0.23	0.21	0.27	0.49	0.44	0.18	0	0.45	-1.71	-0.2	-0.26	0.06	-0.67	0.46	0.33	0.37	NA	NA	NA	NA	NA	NA	NA	NA	-0.87	-0.66	0.33	-0.78	0.06	-0.26	-0.27	-0.7	NA	NA	NA	NA	NA	NA	NA	NA	NA	NA	NA	NA	NA	NA	NA	NA
ATP6V0A1_SEPEP.6_C3	0.13	0.39	-0.27	-0.24	-0.12	-0.03	0.1	0.43	-0.09	0.09	-0.13	0.13	-0.19	1	0.42	0.15	NA	NA	NA	NA	NA	NA	NA	NA	NA	NA	NA	NA	NA	NA	NA	NA	NA	NA	NA	NA	NA	NA	NA	NA	-0.18	-0.24	0.5	0.79	0.49	-0.36	0.79	-0.25
ATP6V0A1_SEPEP.7_C3	0.54	0.58	-0.38	-0.36	-0.36	-0.47	-0.46	0.4	NA	NA	NA	NA	NA	NA	NA	NA	NA	NA	NA	NA	NA	NA	NA	NA	-1.15	-0.35	0.31	-1.24	0.02	0.24	-0.18	-0.72	0.08	-0.19	-0.08	0.41	0.69	0.02	0.31	0.34	-0.58	-0.19	0.32	0.48	0.54	-0.35	0.64	-0.17
ATP6V0A1_SEPEP.8_C3	0.16	0.41	-0.51	-0.92	-0.54	-0.67	-1.31	-0.14	NA	NA	NA	NA	NA	NA	NA	NA	NA	NA	NA	NA	NA	NA	NA	NA	NA	NA	NA	NA	NA	NA	NA	NA	0.27	-0.15	0.1	0.36	0.59	-0.06	-0.17	0.3	0.16	-0.17	0.41	0.28	0.4	-0.12	0.82	0.16
ATP6V0A2_SEPEP.2_C3	0.09	0.3	0.09	0.27	0.29	-0.08	0.49	0.46	-0.16	0.1	0.05	0.15	0.1	0.65	-0.07	0.2	-0.61	0.36	-0.99	0.3	0.21	-0.25	-1.04	0.22	0.06	-0.05	-0.92	0.06	-0.22	0.12	-0.19	-0.12	-0.36	0.61	-0.89	-0.59	-0.28	-0.92	-0.15	-0.42	NA	NA	0.42	0.57	NA	0.01	NA	-0.34
ATP6V0D1_SEPEP.1_C4	0.03	0.36	0.01	0.1	0.27	-0.11	0.35	0.09	-0.23	0.16	-0.14	-0.02	0.02	0.44	0.12	-0.05	0.28	0.67	-0.13	0.79	0.16	-0.03	-0.16	-0.19	-0.13	0.24	0.41	-0.15	0.21	0.22	0.11	0.18	-0.14	0.11	-0.18	0.53	1.12	-0.07	0.3	0.01	-0.14	0.04	0.13	0.27	0.27	-0.02	0.41	-0.48
ATP6V0D1_SEPEP.2_C2	0.25	0.56	-0.3	-0.01	0	-0.06	-0.08	0.03	-0.09	-0.09	-0.05	0	-0.26	0.54	0.06	-0.07	0.25	0.64	0.24	0.59	-0.05	0.11	0.25	0.13	0.14	0.45	0.55	0.18	0.35	0.31	0.15	0.24	0.36	-0.01	0.13	0.44	0.92	0.04	0.31	0.1	-0.09	-0.21	0.26	0.38	0.32	-0.18	0.72	0.11
ATP6V1A_SEPEP.1_C1	0.14	0.57	-0.18	0.12	0.01	-0.13	-0.06	0.14	0.12	-0.05	0.06	0.12	-0.15	0.48	0.15	-0.15	0.26	0.59	0.03	0.6	0.32	0.01	0.11	-0.07	-0.01	0.09	0.41	-0.09	0.11	-0.03	0	0.12	0.07	0.03	0.27	0.06	0.56	0.07	0.19	0.05	0	0.01	0.19	0.55	0.18	0.02	0.36	0.04
ATP6V1B2_SEPEP.1_C1	0.04	0.47	-0.2	-0.03	0.01	0.01	-0.23	-0.02	-0.02	-0.1	-0.08	0.04	-0.24	0.23	0.17	-0.13	0	0.81	-0.01	0.56	0.42	0.07	0.21	0.14	0.21	0.24	0.59	-0.11	-0.03	-0.01	0.04	-0.09	0.16	0.15	0.14	-0.08	0.57	0.02	0.04	-0.05	0.21	-0.02	0.21	0.6	0.31	0.15	0.69	0.14
ATP6V1C1_SEPEP.1_C1	-0.07	0.35	0.15	0.01	-0.16	0.04	-0.05	0.12	-0.19	-0.24	0.03	0.18	0.12	0.12	-0.11	0.09	-0.06	0.46	-0.17	0.46	0.18	-0.11	0.01	0.19	0.18	0	0.34	0.12	-0.08	-0.22	-0.24	-0.18	-0.13	0.11	-0.1	-0.16	0.17	0.05	0	-0.08	-0.22	0.35	0.01	0.4	0	0.02	0.46	0.05
ATP6V1D_SEPEP.1_C1	0.15	0.48	0.09	-0.06	0.23	-0.15	-0.06	0.42	0.11	0.08	0.15	-0.05	-0.25	0.15	0.25	-0.14	0.27	0.67	0.14	0.17	0.28	-0.03	0.44	-0.02	0.02	0.21	0.45	0.2	0.29	0.47	-0.09	0.17	0.26	-0.1	0.1	0.18	0.53	0.16	0.38	0.12	0.12	-0.11	0.16	0.24	0.22	0.03	0.35	-0.17
ATP6V1E1_SEPEP.1_C4	0.27	0.25	-0.17	-0.16	0.04	0	0.4	0.41	-0.18	-0.5	0.04	0.35	-0.09	0.01	-0.03	0.01	0.16	0.5	-0.32	0.53	0.51	-0.22	-0.06	0.17	-0.11	0.18	0.23	-0.06	-0.36	-0.62	-0.17	0	-0.13	0.23	-0.08	-0.04	0.47	-0.02	0.23	0.32	-0.42	0.06	0.05	0.45	0.32	0.08	0.68	0.01
ATP6V1E1_SEPEP.2_C3	-0.32	-0.54	-0.15	0.49	-0.01	-0.44	0.02	-0.23	-0.54	-0.78	-0.75	0.09	-0.61	0.28	0.06	-0.23	-0.49	-0.15	-1.26	-0.22	-0.49	-0.98	-0.69	-0.92	-0.62	-0.44	0.08	-0.59	-0.87	-1.1	-0.68	-0.68	-0.9	0.21	0.03	-0.22	0.46	0.04	0.85	0.25	0.39	0.46	-0.86	-0.26	-0.69	0.13	-0.06	-0.24
ATP6V1F_SEPEP.1_C4	0.08	0.05	0.23	0.34	0.09	0.05	0.23	0.17	0	0.21	-0.01	0.15	0.19	0.1	0.35	0.21	0.01	0.22	0.22	0.32	0.17	0.12	-0.08	-0.05	0.37	0.09	0.59	0.71	-0.44	-0.89	1.14	-0.29	0.51	0.15	0.39	0.31	0.41	0.12	0.29	0.17	-0.14	0.28	0.15	0.26	0.09	0.4	-0.48	-0.41
ATP6V1G1_SEPEP.1_C1	0.48	1.06	-0.2	0.01	-0.13	0.1	0.04	-0.17	-0.16	-0.09	0.07	0.16	-0.45	-0.09	0.21	0.01	0.4	0.99	0.2	0.61	0.88	0.2	0.41	0.29	0.16	0.37	0.63	0.18	0.49	0.5	0.35	0.4	0.21	0.12	0.27	0.23	0.71	0.19	-0.05	0.32	0.04	0.11	0.18	0.41	0.03	0.22	0.12	-0.04
ATP6V1H_SEPEP.1_C4	0.17	0.76	-0.35	-0.03	-0.19	0.09	-0.38	0.25	-0.08	-0.15	-0.14	0.08	-0.51	0.65	0.09	-0.17	0.36	0.77	0.13	0.65	0.42	-0.08	0.43	0.21	-0.14	0.45	0.55	0.08	0.3	0.37	0.11	0.34	0.02	0.26	-0.24	0.38	0.67	0	0.1	0.19	-0.27	-0.09	0	0.28	0.12	-0.02	0.44	-0.01
ATP6V1H_SEPEP.2_C3	-0.07	0.49	-0.05	-0.07	-0.07	-0.02	0	0.1	0.06	0.17	0.02	0.05	-0.12	0.32	0.38	0	0.23	0.64	-0.33	0.21	0.09	-0.12	0.33	0.29	-0.47	-0.31	0.42	-0.48	-0.24	-0.18	-0.1	-0.01	-0.47	0.09	-0.35	-0.22	0.75	-0.3	0.06	0.15	-0.18	0.11	0.18	0.61	0.51	-0.08	0.54	-0.27
ATP8_SEPEP.1_C1	-0.19	0.07	-0.18	-0.33	-0.04	-0.16	0.16	0.2	-0.27	-0.28	-0.28	-0.01	-0.06	-0.28	-0.12	-0.01	-0.18	0.66	-0.18	0.79	0.24	0.15	-0.12	0.09	-0.07	-0.05	0.41	-0.04	0.14	0.04	0.17	0	-0.36	-0.18	-0.05	0.02	0.54	0.02	0.09	-0.09	-0.02	0.23	0.23	0.22	0.19	0.03	0.31	-0.02
ATPAF1_SEPEP.1_C4	0.13	0.02	0.04	-0.24	-0.48	-0.08	-0.2	0.2	-0.29	-0.79	-0.1	-0.44	-0.24	0.24	0.3	-0.07	-0.04	0.33	-0.14	0.49	0.08	-0.13	-0.07	-0.09	-0.03	0.07	0.28	-0.14	-0.16	-0.29	-0.02	-0.09	-0.4	0.13	-0.79	0	0.5	-0.32	0.82	-0.43	-0.51	0.26	-0.08	0.44	0.06	0.04	0.49	-0.41
ATPAF1_SEPEP.2_C3	0.26	0.46	0.26	-0.56	-0.17	-0.3	0.29	0.74	-0.54	-0.4	-0.3	-0.36	0.11	0.27	0.33	-0.01	0.05	0.31	-0.53	0.63	-0.23	-0.47	-0.08	0.03	-0.09	0.43	-0.8	-0.31	-0.87	-0.97	-0.6	0.07	-0.4	0.14	0	-0.01	0.21	-0.1	0.78	0.3	0.16	0.12	-0.19	-0.18	-0.21	-0.03	-0.37	-0.25
ATPAF2_SEPEP.2_C3	-0.15	0.63	0.2	-0.26	-0.57	-0.12	-0.43	0.11	0.04	0.16	-0.29	0.15	0.1	0.78	0.48	0.09	0.01	0.37	-0.29	0.47	-0.48	-0.31	0.08	-0.35	-0.01	-0.15	0.23	0.01	-0.11	0.16	0.03	-0.12	-0.04	-0.47	-0.25	-0.16	0.58	-0.42	0.53	-0.3	0.06	-0.21	-0.09	0.62	-0.15	0.06	0.87	-0.22
ATRN_SEPEP.2_C2	-0.87	-1.12	0.72	0.73	0.2	0.51	0.59	-0.04	NA	0.76	0.19	-0.21	0.4	NA	0.54	0.97	-0.17	-0.51	-0.35	-1.03	-1.05	-0.08	-0.52	-0.01	-0.69	-0.87	-0.95	-1.79	-2.46	-0.62	-0.75	-1.37	NA	NA	NA	NA	NA	NA	NA	NA	NA	NA	NA	NA	NA	NA	NA	NA
ATRX_SEPEP.1_C4	-0.03	-0.25	-0.08	-0.13	-0.2	-0.1	-0.18	-0.06	-0.3	-0.08	-0.09	-0.15	0.6	-0.4	0.03	0.21	0.13	-0.24	0.3	-0.34	0.1	0.48	0.42	-0.22	0.01	0.45	0.55	0.41	0.8	0.53	0.29	0.86	0.43	0.08	-0.26	0.47	-0.07	0.25	-0.08	0.32	-0.26	0.26	0.12	-0.48	0.21	-0.11	-0.29	-0.2
ATRX_SEPEP.2_C3	-0.12	-0.6	0.2	-0.25	-0.1	-0.33	-0.01	0.21	-0.23	-0.24	0.03	-0.12	0.31	0.56	-0.23	0.06	-0.37	-0.71	-0.57	-0.75	-0.22	-0.05	0.16	-0.13	-0.06	-0.18	0.11	0.16	-0.07	0.05	-0.07	0.38	-0.24	-0.49	0.16	0.06	-0.49	0.68	0.06	0.18	-0.52	-0.29	-0.22	-0.69	-0.15	-0.35	-0.44	-0.15
ATRX_SEPEP.3_C3	0.21	-0.12	-0.29	-0.29	-0.42	-0.3	-0.5	-0.13	0.31	-0.02	1.14	-0.38	0.26	1.04	0.56	-0.01	NA	NA	NA	NA	NA	NA	NA	NA	0.41	1.2	1.11	0.72	1.38	1.04	0.55	1.56	0.56	-0.42	-0.13	0.68	0.87	0.1	-0.2	0.32	NA	NA	NA	NA	NA	NA	NA	NA
ATXN10_SEPEP.1_C4	-0.06	-0.05	-0.11	0.22	0.39	0	0.29	0.04	0.15	-0.03	0.27	-0.03	-0.21	0.18	-0.18	-0.14	0.3	-0.2	0.08	-0.05	0	0.16	-0.12	-0.13	-0.21	0.03	-0.32	-0.25	0.13	0.16	0	0.18	0.37	-0.18	0.08	0.16	-0.13	0.09	-0.17	0.37	0.03	-0.2	0.08	-0.19	-0.12	-0.07	-0.16	-0.05
ATXN10_SEPEP.2_C2	-0.05	-0.36	0.09	0.36	0.18	0	0.14	0.19	0.12	-0.08	-0.03	0.04	-0.14	-0.15	0.1	-0.16	0.17	-0.51	0.08	-0.36	-0.36	-0.03	-0.2	-0.49	-0.08	-0.01	-0.27	-0.17	-0.16	-0.1	-0.07	-0.08	0.1	0.07	0.17	0.06	-0.21	-0.05	0.49	0.09	0	-0.05	-0.44	-0.56	-0.51	0.05	-0.32	-0.11
ATXN2_SEPEP.1_C4	0.08	-0.09	-0.09	-0.06	-0.41	-0.1	-0.11	-0.14	-0.03	-0.24	0.07	-0.33	-0.15	-0.43	-0.23	-0.32	0.09	-0.53	0.06	-0.32	-0.09	-0.05	0.07	0.06	0.05	0.08	-0.27	-0.03	-0.13	0.01	0.03	0.06	0.15	-0.1	0.46	0.15	-0.05	0.28	-0.09	0.18	-0.09	0.06	-0.03	-0.38	0.02	-0.15	-0.27	0.53
ATXN2_SEPEP.2_C3	0.08	0.69	0.87	0.17	0.42	0.08	0.83	0.1	-0.12	-0.2	0.14	0.02	0.23	-0.23	0	0.11	0.07	-0.46	-0.88	-0.42	-0.03	-0.4	-0.36	0.02	0.06	0.1	-0.1	0.45	-0.28	-0.16	0.03	0.55	NA	NA	NA	NA	NA	NA	NA	NA	-0.09	0.03	0.15	-0.18	-0.24	0.22	0.02	0.09
ATXN2L_SEPEP.1_C4	0.22	-0.15	-0.13	-0.12	-0.33	-0.01	-0.38	-0.25	0.04	-0.02	0.24	-0.03	-0.02	-0.23	-0.06	0.15	0.29	-0.04	0.33	0.1	0.23	0.17	0.19	0.3	0.49	0.2	0.09	0.38	0.13	0.32	0.19	0.08	0.31	-0.29	0.19	0.25	-0.03	0.14	-0.4	-0.03	-0.03	-0.09	0.02	-0.47	0	-0.1	-0.2	0.3
ATXN2L_SEPEP.2_C3	-0.07	-0.12	-0.44	-0.35	-0.35	-0.27	-0.12	-0.78	NA	NA	NA	NA	NA	NA	NA	NA	NA	NA	NA	NA	NA	NA	NA	NA	0.01	0.27	0.63	0.19	0.68	0.74	0.34	0.26	-0.02	-0.39	0.41	0.14	-0.57	0.17	-0.4	0.1	-0.24	-0.24	-0.03	-0.34	-0.04	-0.07	-0.38	0.48
ATXN2L_SEPEP.3_C3	0.32	0.33	-0.09	0.04	0.12	-0.23	0.24	0.17	-0.14	-0.1	0.2	-0.32	-0.36	-0.29	-0.49	-0.44	0.49	0.27	0.17	0.47	0.39	0.35	0.21	-0.15	0.09	0.14	0.38	0.26	0.16	0.37	0.34	0.15	-0.48	-0.11	0.22	0.09	-0.37	0.16	0.09	0.07	-0.17	0.48	0.48	-0.02	0.31	0.08	0.07	0.12
ATXN2L_SEPEP.4_C3	-0.11	-0.41	-0.57	-0.26	-0.36	-0.21	-0.28	-0.4	NA	NA	NA	NA	NA	NA	NA	NA	NA	NA	NA	NA	NA	NA	NA	NA	NA	NA	NA	NA	NA	NA	NA	NA	NA	NA	NA	NA	NA	NA	NA	NA	0.61	-0.54	0.04	-0.69	0.21	-0.1	-0.39	0.1
ATXN3_SEPEP.2_C3	0.39	0.26	-0.02	0.12	-0.21	-0.11	-0.59	0.22	NA	NA	NA	NA	NA	NA	NA	NA	0.19	0.01	0.46	-0.23	0.3	0.07	0.34	0.46	NA	NA	NA	NA	NA	NA	NA	NA	0.26	-0.26	0.99	0.2	0.24	0.6	-0.15	0.07	NA	NA	NA	NA	NA	NA	NA	NA
ATXN7L3_SEPEP.1_C4	-0.29	0.15	0.4	0.22	0.24	0.1	0.53	-0.07	NA	NA	NA	NA	NA	NA	NA	NA	NA	NA	NA	NA	NA	NA	NA	NA	NA	NA	NA	NA	NA	NA	NA	NA	NA	NA	NA	NA	NA	NA	NA	NA	NA	NA	NA	NA	NA	NA	NA	NA
ATXN7L3B_SEPEP.1_C1	-0.19	-0.38	-0.26	-0.07	0.18	0.02	0.26	-0.21	NA	NA	NA	NA	NA	NA	NA	NA	NA	NA	NA	NA	NA	NA	NA	NA	-0.64	-0.19	0.3	-0.62	-0.01	-0.25	-0.43	0.12	0.17	-0.34	-0.15	0.26	0.09	0.33	-0.2	0.56	NA	NA	NA	NA	NA	NA	NA	NA
AUH_SEPEP.2_C3	0.02	0.6	0.22	0.26	0.05	-0.01	0.19	-0.05	0.13	0.32	0.52	0.28	0.37	1.18	0.13	0.36	-0.01	0.05	0.49	0.18	0.11	0.42	0.05	0.17	0.17	0.31	0.24	0.28	1.09	1.05	0.55	0.46	-0.16	0.18	-0.22	-0.16	0.25	-0.11	0.21	-0.21	-0.27	-0.38	-0.15	0.26	-0.06	-0.28	0.1	-0.37
AUH_SEPEP.3_C3	-0.58	-0.39	0.11	0.01	-0.14	0.11	0.1	0.02	0.33	0.32	-0.39	0.3	0.5	0.25	0.5	0.42	-0.86	-0.46	-0.95	-0.26	-0.66	-0.83	-0.48	-0.32	-0.31	-0.13	-0.01	-0.21	-0.3	-0.23	-0.51	-0.64	-0.68	0.24	-0.69	-0.63	0.22	-0.49	1.24	-0.46	0.19	0.75	-0.44	0.34	0.17	0.22	0	-0.2
AUP1_SEPEP.1_C1	-0.3	-0.14	0.27	0.1	0.12	0.23	0.13	0	0.04	0.52	0.03	0.1	0.42	-0.07	0.12	0.13	-0.02	-0.42	-0.14	0.06	0.19	0.19	-0.02	-0.05	0.11	-0.09	-0.45	0	-0.03	0.12	0.16	0.03	0.06	0.26	0.07	0.17	-0.21	0.11	-0.1	-0.09	0	0.14	0.24	0.19	0.2	0.11	0.14	0
AURKAIP1_SEPEP.1_C4	-0.14	0.2	-0.14	-0.32	-0.4	-0.24	0.02	-0.15	-0.36	-0.1	-0.11	0.17	0.29	0.17	-0.01	0.31	-0.09	0.13	0.03	0.29	-0.07	-0.1	-0.14	0.06	0.26	0.07	-0.1	0.32	0.16	-0.11	0.26	-0.09	0	0.37	-0.12	0.05	0.63	0.04	0.63	-0.19	-0.13	-0.06	-0.2	0.03	0.1	0.05	-0.19	-0.32
AVEN_SEPEP.1_C4	0.19	-0.06	0.09	0.12	0.05	-0.05	0.08	0.39	-0.11	0.14	-0.2	-0.01	-0.03	0.32	0.18	-0.02	0.04	0.32	0.1	0.28	-0.05	0.12	-0.1	-0.16	-0.01	0.18	0.3	-0.2	0.21	0.31	0.1	0.07	0.08	-0.17	0.39	0.2	0.25	0.45	0.22	0.2	-0.11	-0.11	-0.06	-0.19	-0.08	-0.16	0.02	0.31
AVL9_SEPEP.1_C4	1.72	NA	2.03	2.53	1.31	1.95	1.11	0.32	NA	NA	NA	NA	NA	NA	NA	NA	NA	NA	NA	NA	NA	NA	NA	NA	NA	NA	NA	NA	NA	NA	NA	NA	0.52	0.35	0.44	-0.05	0.38	0.47	0.39	-0.64	NA	NA	NA	NA	NA	NA	NA	NA
AVL9_SEPEP.2_C3	0.02	-0.43	0.28	0.52	0.03	-0.17	0.32	0.31	NA	NA	NA	NA	NA	NA	NA	NA	NA	NA	NA	NA	NA	NA	NA	NA	NA	NA	NA	NA	NA	NA	NA	NA	NA	NA	NA	NA	NA	NA	NA	NA	0.19	0.36	0.11	0.51	-0.26	0.44	0.4	0.35
B3GAT3_SEPEP.1_C4	-0.44	0.08	0.03	0.39	0.54	0.23	0.86	0.29	0.32	0.59	-0.22	0.55	0.2	0.3	0.32	0.4	-0.54	-0.47	-0.42	-0.87	-0.47	-0.49	0	-0.49	-0.24	-0.29	-0.47	-0.5	-0.43	-0.48	-0.32	-0.37	NA	NA	NA	NA	NA	NA	NA	NA	NA	NA	NA	NA	NA	NA	NA	NA
B4GALT1_SEPEP.1_C4	-0.38	-0.02	0.05	0.05	0.22	0	0.02	-0.25	-0.06	-0.06	0.18	0.12	0.61	0.02	0.2	-0.05	0.04	0.36	0.18	-0.17	0.02	0.35	0.2	0.03	0.05	-0.58	-1.61	-0.15	-0.13	-0.78	0.16	-0.18	0	-0.18	-0.33	-0.64	-0.15	0.18	-0.87	-0.5	-0.81	-0.1	-0.5	0.54	-2.28	-0.75	-0.84	0.25
B4GALT1_SEPEP.2_C3	0.11	0.27	0.29	0.37	0.3	0.07	0.59	0.2	-0.05	0.8	0.01	0.11	-0.25	0.31	0.41	-0.05	-0.13	0.79	0.3	-0.76	0	0.13	0.13	0.49	-0.3	-0.02	0.26	-0.52	0.1	0.01	-0.14	-0.09	0.13	-0.49	0.2	0.03	0.35	0	-0.02	0.08	-0.23	-0.6	0.25	0.68	0.2	-0.55	0.59	-0.26
B4GALT4_SEPEP.1_C4	-0.19	0.16	0.24	0.47	0.14	-0.18	0.68	0.15	NA	NA	NA	NA	NA	NA	NA	NA	NA	NA	NA	NA	NA	NA	NA	NA	-0.15	-0.06	0	-0.13	0.02	-0.07	0.05	0	0.24	0.07	-0.28	-0.1	-0.04	-0.36	-0.44	-0.26	0.59	0.5	0.51	0.03	0.59	0.52	-0.06	0.3
B4GAT1_SEPEP.1_C1	0.2	0.38	-0.1	0.07	-0.03	-0.69	-0.07	-0.55	NA	NA	NA	NA	NA	NA	NA	NA	-0.29	0.12	-0.47	0.06	-0.31	-0.35	0.11	-0.04	0.14	0.14	0.41	0.1	0.37	0.22	0.34	0.27	-0.14	-0.25	0.18	0.01	0.42	0.06	0.25	0.26	NA	NA	NA	NA	NA	NA	NA	NA
BABAM1_SEPEP.1_C4	-0.07	0.09	-0.1	0.06	-0.19	-0.18	-0.04	-0.3	-0.08	-0.13	0.02	0.11	-0.04	-0.38	-0.01	-0.15	0.2	0.42	0.21	0.33	0.16	0.22	0.23	-0.13	-0.4	-0.15	-0.25	-0.22	-0.32	-0.35	-0.35	-0.04	-0.18	0.03	-0.07	-0.08	0.02	0.19	0.11	0.06	0.34	0	0.34	0.19	0.15	0.1	-0.03	0.06
BABAM2_SEPEP.1_C4	-0.18	-0.16	0.22	0.3	0.34	0.05	0.14	-0.01	0.2	-0.16	-0.28	0.03	-0.22	0.3	0.09	-0.14	-0.58	-0.75	-0.83	-0.9	-0.8	-0.74	-1.12	-0.34	-0.68	-1.01	-0.24	-0.57	-0.67	-1.08	-0.72	-0.81	-0.82	0.72	-0.34	-0.4	-0.67	-0.03	0.19	-0.67	0.25	0.65	-0.33	-0.03	-0.06	0.54	-0.63	-0.03
BAG2_SEPEP.1_C4	0.02	0.09	-0.05	0.09	0.01	0.1	-0.29	0.41	-0.12	0.08	-0.15	-0.15	-0.03	0.09	-0.22	0.19	0.24	-0.09	-0.2	0.47	-0.24	0.2	-0.42	-0.2	-0.88	-0.33	-0.06	-0.25	-0.15	-0.09	-0.26	-0.06	-0.3	-0.18	-0.23	-0.06	0.02	0.33	0.17	0.11	-0.16	0.13	-0.07	-0.08	-0.04	-0.01	-0.14	0.06
BAG2_SEPEP.2_C2	-0.17	-0.03	-0.1	0.02	-0.26	0.03	-0.51	0.22	-0.3	-0.35	-0.21	-0.13	-0.17	-0.06	-0.56	0.02	0.18	0	-0.21	0.41	-0.08	-0.12	-0.3	-0.19	-0.32	-0.1	0.01	-0.34	-0.21	-0.08	-0.2	-0.06	-0.2	0.1	-0.05	0.07	0.05	0.75	0.47	0.28	-0.17	0.24	-0.2	0.02	0.01	-0.08	-0.18	0.1
BAG3_SEPEP.1_C4	0.79	0.67	-0.75	-0.37	-0.65	-0.66	-0.6	1.09	-0.56	-0.59	-0.15	-1.05	-0.79	0.46	0.24	-1	0.58	0.89	0.24	1.24	-0.27	0.32	-0.32	-0.47	-1.11	0.18	0.39	-0.88	-0.1	-0.14	-0.43	0.04	0.02	-1.17	-0.31	0.35	1.04	-0.29	0.85	0.35	-0.16	-0.8	0.02	1.05	0.16	-0.43	0.79	-0.56
BAG4_SEPEP.1_C4	0.1	-0.27	-0.13	0.3	0.13	0.09	0.12	-0.29	0.31	-0.17	0.1	0.19	-0.12	-0.45	-0.31	0.17	0.22	-0.32	0.13	-0.36	0.18	0.25	-0.17	-0.28	0.12	0.1	0.18	0.16	0.41	0.29	0.24	0.2	0.1	0.42	0.34	-0.09	-0.45	0.36	-0.76	0.12	-0.01	0.12	0.28	-0.69	-0.11	0.2	-0.86	0.16
BAG5_SEPEP.1_C4	-0.5	-0.74	0.11	-0.16	0.18	-0.02	-0.09	-0.18	0.1	-0.16	0.02	0.18	0.05	0.12	-0.12	0.17	-0.18	-0.27	0.07	-0.08	-0.12	0.16	0.04	0.05	-0.19	0.11	-0.04	-0.08	-0.05	-0.18	-0.16	0.03	-0.99	0.28	0.88	0.26	0.02	0.98	-0.06	0.38	0.02	0.21	-0.07	-0.14	-0.22	0.23	-0.22	0.14
BAG6_SEPEP.1_C4	0.05	0.08	-0.01	-0.04	-0.14	-0.05	0.01	-0.05	-0.13	-0.2	0.08	0.04	-0.04	0.21	0.01	-0.05	0.06	-0.01	-0.02	0.06	0.03	0.09	-0.1	-0.02	0.18	0.31	0.25	0.16	0.25	0.4	0.27	0.19	0.17	-0.08	-0.02	0.24	0.02	0.05	0.05	0.05	-0.14	0.02	0.19	0.09	0.15	0.13	-0.1	0.12
BAG6_SEPEP.2_C3	0.01	0.05	-0.38	0.13	0.16	0.33	-0.52	0.08	0.28	0.02	-0.03	0.02	-0.33	-0.13	-0.05	-0.17	0.11	-0.08	0.2	-0.35	-0.25	-0.01	0.21	0.02	0.26	0.05	0.32	0.25	0.32	0.32	0.27	0.19	0.05	-0.26	0.61	0.39	-0.01	0.15	0.01	0.25	-0.58	-0.17	0.01	-0.05	-0.05	0.21	-0.01	0.34
BAIAP2_SEPEP.3_C3	0.15	0.43	0.26	0.17	-0.14	0.18	0.04	0.04	NA	NA	NA	NA	NA	NA	NA	NA	NA	NA	NA	NA	NA	NA	NA	NA	0.12	-0.18	-0.46	0.26	-0.55	0.12	-0.03	-0.71	NA	NA	NA	NA	NA	NA	NA	NA	-1.16	-0.46	-0.35	-0.33	-0.44	-0.24	-0.26	-0.24
BAIAP2_SEPEP.4_C3	0.15	-0.25	-0.08	0.21	0.09	-0.16	0.25	-0.3	NA	NA	NA	NA	NA	NA	NA	NA	NA	NA	NA	NA	NA	NA	NA	NA	NA	NA	NA	NA	NA	NA	NA	NA	NA	NA	NA	NA	NA	NA	NA	NA	NA	NA	NA	NA	NA	NA	NA	NA
BAIAP2L1_SEPEP.1_C1	-0.08	-0.39	0.2	0.16	0.26	0.12	0.12	0.15	NA	NA	NA	NA	NA	NA	NA	NA	NA	NA	NA	NA	NA	NA	NA	NA	0.08	0.19	-0.04	0.17	0.04	0.43	0.26	0.46	NA	-0.03	1.03	-0.55	-0.74	-0.19	-0.7	0.09	0.22	-0.36	0.02	0.05	-0.04	0.03	-0.14	-0.01
BAK1_SEPEP.1_C4	-0.12	-0.33	-0.06	0.04	0.23	-0.1	0.28	0.35	NA	NA	NA	NA	NA	NA	NA	NA	NA	NA	NA	NA	NA	NA	NA	NA	NA	NA	NA	NA	NA	NA	NA	NA	NA	NA	NA	NA	NA	NA	NA	NA	NA	NA	NA	NA	NA	NA	NA	NA
BAK1_SEPEP.2_C3	0.61	0.43	-0.28	-0.5	-0.19	0.08	-0.28	1.16	NA	NA	NA	NA	NA	NA	NA	NA	NA	NA	NA	NA	NA	NA	NA	NA	NA	NA	NA	NA	NA	NA	NA	NA	NA	NA	NA	NA	NA	NA	NA	NA	NA	NA	NA	NA	NA	NA	NA	NA
BANF1_SEPEP.1_C4	-0.02	-0.06	-0.34	0.21	0.3	-0.3	-0.1	-0.12	0.31	-0.49	0.52	-0.12	-0.34	0.54	-0.2	-0.28	0.77	0.01	0.51	-0.22	0.65	0.81	0.07	-0.54	-0.76	-0.08	-0.34	-0.12	0.57	0.21	0.49	0.33	0.25	0.19	-0.02	0.17	-0.3	0.37	-0.09	0.41	0.23	-0.43	-0.18	-0.34	-0.17	0.16	-0.49	-0.08
BASP1_SEPEP.1_C4	-0.08	0.25	0.06	-0.19	-0.08	0.12	0.01	-1	0.39	0.04	0.39	-0.08	0.22	0.25	-0.07	0.22	-0.1	0.16	-0.03	0.45	0.04	0.01	0.46	-0.04	0.25	0.18	0.79	0.25	0.29	0.43	-0.13	0.33	0.24	-0.02	-0.01	0.05	0.14	0.36	-0.42	0.39	-0.2	0.09	0.15	0.15	0.14	-0.42	0.28	-0.19
BAX_SEPEP.2_C3	0.07	0.07	-0.59	-0.28	0.15	-0.08	-0.09	0.14	0.49	0.01	0.15	-0.13	-0.55	0.36	-0.42	-0.36	0.29	0.69	0.49	0.54	0.33	0.33	0.7	-0.03	-0.51	0.09	-0.18	0.26	0.39	0.52	0.22	0.1	0.31	-0.66	-0.24	0.11	0.23	0.11	0.18	0.51	0.17	-0.52	0.45	0.12	0.28	-0.1	0.38	-0.19
BAX_SEPEP.3_C3	0.17	-0.2	-0.52	0.25	0.3	-0.23	0.02	-0.47	0.34	0.25	0.21	-0.03	-0.49	-0.57	-0.25	-0.36	0.34	0.01	0.4	0.09	-0.37	0.39	0.8	0	-0.05	0.54	0.04	0.28	0.35	0.67	0.26	0.36	0.37	0.02	-0.11	0.26	-0.32	0.46	-0.61	0.24	0.38	-0.16	0.29	-0.3	0.15	0.02	0.22	-0.2
BAX_SEPEP.4_C3	0.08	0.29	0.36	0.92	0.54	0.18	0.5	0.32	NA	NA	NA	NA	NA	NA	NA	NA	NA	NA	NA	NA	NA	NA	NA	NA	NA	NA	NA	NA	NA	NA	NA	NA	0.48	0.05	-0.51	0.14	0.32	-0.06	0.37	0.16	0.3	0.59	0.15	0.03	-0.28	0.36	0.44	-0.39
BAZ1A_SEPEP.1_C4	NA	NA	1.41	0.74	0.87	1.03	0.8	-0.03	-0.11	-0.1	0.06	-0.05	0.45	0.32	0.07	0.11	-0.51	-0.77	-0.22	-0.66	-0.12	-0.25	-0.05	0.07	0.26	-0.06	-0.34	0.59	0.12	0.24	0.23	0.34	-0.66	-0.11	-0.74	0.17	-0.42	-0.59	0.71	0.29	0.18	0.17	-0.55	-0.76	-0.43	0.36	-0.61	-0.43
BAZ1A_SEPEP.2_C3	-0.29	-0.11	0.38	0.32	0.47	0.6	0.17	0.25	NA	NA	NA	NA	NA	NA	NA	NA	NA	NA	NA	NA	NA	NA	NA	NA	NA	NA	NA	NA	NA	NA	NA	NA	NA	NA	NA	NA	NA	NA	NA	NA	0.29	-0.2	0.08	0.29	-0.5	1.04	-1.03	-0.2
BAZ1A_SEPEP.3_C3	-0.11	-0.07	0.11	0.12	-0.34	0.04	-0.14	-0.25	-0.01	-0.02	0.08	0.12	0.13	0.34	0.3	-0.04	0.01	0.55	0.27	0.36	0.24	-0.08	0.36	0.38	NA	NA	NA	NA	NA	NA	NA	NA	NA	NA	NA	NA	NA	NA	NA	NA	0.47	-0.27	0.2	0.73	0.37	-0.38	1.22	0.02
BAZ1B_SEPEP.1_C4	0.02	-0.25	0.4	0.08	0.12	0.12	0.17	-0.12	-0.23	0.13	0.14	0.08	0.5	-0.06	-0.14	0.39	-0.38	-0.44	0.12	-0.43	0.11	-0.07	0.18	-0.02	0.04	-0.05	0.06	0.22	0.21	0.27	0.09	0.13	-0.02	0.22	-0.35	-0.14	-0.18	-0.03	-0.1	0.02	-0.2	0.11	-0.17	-0.6	-0.3	0.18	-0.63	-0.32
BAZ2A_SEPEP.1_C4	0.12	-0.15	-0.02	0.15	0.17	-0.04	-0.17	0.17	-0.12	0.28	0.12	0.05	0.35	0.06	0.15	0.12	-0.11	-0.11	-0.03	-0.18	-0.34	-0.13	-0.34	-0.41	0	-0.17	-0.02	0.16	-0.07	-0.05	0	0.07	0.07	0	0.11	0.03	-0.61	-0.16	-0.37	0.18	0.09	0.08	-0.17	-0.34	-0.21	-0.11	-0.4	0.22
BBS1_SEPEP.1_C1	NA	NA	-0.16	0.92	1.66	0.29	0.24	1.3	NA	NA	NA	NA	NA	NA	NA	NA	-0.17	0.04	-0.03	-0.81	-0.63	-0.27	0.06	-0.36	-0.5	-0.66	-0.11	-0.54	-0.58	-1.01	-0.25	-0.64	NA	NA	NA	NA	NA	NA	NA	NA	NA	NA	NA	NA	NA	NA	NA	NA
BCAM_SEPEP.1_C4	-0.07	0	-0.46	-0.35	0	-0.46	0.45	0.36	-0.52	-0.94	-0.12	-1.03	-0.9	-0.55	-0.78	-0.9	-0.35	0.31	-0.37	0.87	-0.37	-0.17	-0.28	0.01	-0.43	-0.53	-0.41	-0.54	-0.65	-0.41	-0.76	-0.49	0.15	-0.34	-0.05	-0.05	0.34	-0.03	0.83	-0.14	-0.29	-0.35	-0.15	0.36	-0.1	-0.61	0.06	-0.23
BCAP31_SEPEP.1_C4	-0.24	-0.14	0.02	-0.08	-0.2	0.08	0.17	-0.05	-0.29	-0.16	-0.09	-0.25	-0.13	-0.04	-0.34	-0.2	0.16	-0.2	-0.03	0.12	-0.07	-0.35	-0.42	0.08	0.2	0.25	-0.08	0.23	0.02	0.04	-0.05	-0.14	0.05	0.07	0	-0.17	-0.23	-0.1	0.1	-0.05	-0.26	0.08	-0.08	-0.18	-0.06	-0.15	-0.23	-0.13
BCAR1_SEPEP.1_C4	-0.45	-0.28	-0.37	-0.36	-0.55	-0.39	-0.82	0.25	NA	NA	NA	NA	NA	NA	NA	NA	-0.04	0.26	0.32	0.33	0.16	0.71	0.02	0.1	NA	NA	NA	NA	NA	NA	NA	NA	0.12	-0.24	0.69	0.06	0.17	0.11	-0.05	-0.12	0.05	-0.2	0.52	0.48	0.5	0.04	0.71	0.44
BCAS2_SEPEP.1_C1	0.16	-0.23	0.37	0.28	0.1	0.31	0.34	-0.29	0.1	0.31	0.24	0.18	0.35	-0.12	0.18	0.47	0.07	-0.16	0.17	-0.2	-0.04	0.18	0.09	0.07	-0.05	0.16	-0.16	0.33	0.34	0.37	0.2	0.15	0.01	0.21	-0.27	0.12	-0.15	0.08	-0.06	0.09	-0.03	0.37	0.18	-0.17	0.13	0.2	-0.34	-0.09
BCAS3_SEPEP.1_C4	0.25	0.31	-0.31	-0.32	-0.1	-0.58	0.1	0.16	NA	NA	NA	NA	NA	NA	NA	NA	-0.99	-1.26	-1.47	-1.24	NA	0.17	-1	NA	-0.88	-1.13	0.11	-0.79	-0.59	-1.21	-0.76	-0.47	NA	NA	NA	NA	NA	NA	NA	NA	0.55	-0.45	0.64	1.15	0.4	0.22	1.02	-0.23
BCAT1_SEPEP.1_C4	-0.24	-0.25	0.04	0.41	-0.25	0.2	-0.61	-0.71	-0.21	-0.07	-0.59	0.4	0.11	-0.39	-0.52	0.16	-0.47	-0.36	-0.37	-0.94	0.5	-0.41	-0.35	0.21	0.03	-0.27	-0.38	-0.27	-0.53	-0.24	-0.09	-0.35	-0.67	0.16	0.79	-0.77	-0.73	0.52	-1.35	-0.01	-0.17	0.2	-0.55	-0.44	-0.86	0.05	-0.49	0.64
BCAT1_SEPEP.2_C3	-0.39	-0.22	0.28	0.42	-0.19	0.25	-0.76	-0.8	-0.44	-0.14	-0.93	0.5	0.17	-0.87	-0.88	0.3	0.02	-0.38	-0.38	-1.06	0.6	-0.49	-0.4	0.23	-0.13	-0.24	-0.25	-0.26	-0.83	-0.43	-0.2	-0.31	-0.91	0.15	0.59	-0.9	-0.84	0.28	-1.13	-0.2	-0.2	0.09	-0.43	-0.74	-1.04	0.05	-0.76	0.68
BCAT1_SEPEP.3_C3	-0.23	-0.12	-0.32	0.28	-0.32	0.13	-0.5	-1.16	NA	NA	NA	NA	NA	NA	NA	NA	-0.25	-0.2	-0.22	-0.71	0.75	-0.25	-0.23	0.27	0.13	-0.09	0.12	-0.1	-0.29	-0.22	0.18	-0.27	-0.83	-0.27	0.75	-0.59	0.01	0.78	-0.45	-0.04	-0.42	0.13	-1.02	-0.88	-0.87	-0.04	-1.05	1.04
BCAT2_SEPEP.1_C4	-0.08	0.4	-0.39	-0.49	-0.14	-0.23	0.09	0.53	0.33	-0.01	0.22	-0.27	-0.35	0.35	0.69	-0.56	-0.3	0.51	-0.72	0.16	-0.34	-0.68	-0.08	-0.68	-0.64	0.08	0.58	-0.49	-0.34	-0.21	-0.35	-0.03	-0.08	-0.04	-0.09	-0.08	0.72	0.16	0.8	-0.17	-0.08	-0.28	0.17	0.81	0.16	-0.37	0.63	-0.05
BCAT2_SEPEP.2_C2	0.18	1.01	-0.26	-0.17	-0.3	-0.21	0.27	0.42	NA	NA	NA	NA	NA	NA	NA	NA	NA	NA	NA	NA	NA	NA	NA	NA	NA	NA	NA	NA	NA	NA	NA	NA	NA	NA	NA	NA	NA	NA	NA	NA	NA	NA	NA	NA	NA	NA	NA	NA
BCAT2_SEPEP.3_C3	0.1	1.28	-0.45	-0.32	-0.14	-0.22	-0.13	0.23	-0.04	-0.17	0.31	-0.16	-0.48	0.37	0.24	-0.41	0.13	0.73	-0.73	0.59	-0.07	-0.43	0.23	-0.03	-0.38	0.25	1.52	-0.6	-0.14	-0.51	-0.65	-0.12	-0.27	-0.56	-0.1	0.02	1.34	0.2	0.27	0.1	NA	NA	NA	NA	NA	NA	NA	NA
BCCIP_SEPEP.1_C4	-0.35	-0.42	0.2	0.17	0.26	0.32	-0.01	-0.42	0.02	0.22	-0.07	0.23	0.22	-0.25	-0.21	0.23	-0.11	-0.43	0.09	-0.64	0.12	0.02	-0.28	0.15	0.21	-0.44	-0.68	0.07	-0.13	-0.01	0.06	-0.43	0.05	0.53	0.02	-0.31	-0.86	0.33	-0.22	-0.08	0.3	0.21	-0.1	-0.37	-0.26	-0.01	-0.43	0.13
BCCIP_SEPEP.2_C2	-0.3	-0.43	0.05	-0.02	-0.15	0	0.04	-0.47	-0.28	-0.1	-0.24	0.03	0.01	-0.29	-0.15	0.01	-0.2	-0.32	0.15	-0.38	0.16	0.04	-0.34	0.04	NA	NA	NA	NA	NA	NA	NA	NA	-0.58	-0.19	0.29	-0.62	-0.45	0.25	-0.35	-0.12	0.04	0.57	0.18	-0.02	-0.16	0.39	-0.11	0.26
BCCIP_SEPEP.3_C2	-0.26	-0.19	-0.42	-0.24	0.1	-0.13	-0.14	-0.6	0.39	0.13	0.15	0.17	-0.1	-0.28	-0.49	-0.16	0.04	-0.39	0.18	-0.59	-0.02	0.11	-0.02	0.19	0.22	-0.38	-0.53	-0.09	-0.02	0.02	0.24	-0.13	0.51	-0.06	0.73	0.23	-0.37	0.83	-0.81	0.17	0.34	-0.33	0.14	-0.57	0.05	0.35	-0.22	0.59
BCKDHA_SEPEP.1_C4	0.26	0.19	0.1	-0.2	-0.02	-0.33	-0.13	0.02	0.14	0.19	0.11	-0.24	-0.14	0.27	0.55	-0.35	-0.09	0.15	-0.18	0.24	-0.45	-0.14	0.41	-0.37	-0.22	-0.31	-0.01	-0.28	-0.22	-0.16	-0.18	-0.22	0.01	-0.12	-0.07	-0.07	0.41	0.05	0.66	-0.03	0.26	-0.06	0.16	0.63	0.23	-0.03	0.34	-0.12
BCKDHB_SEPEP.1_C4	0.08	0.45	-0.2	-0.23	-0.09	-0.35	-0.08	0.33	0.26	0.37	0.03	-0.24	-0.51	0.38	0.63	-0.54	-0.13	0.32	0.18	0.4	0.06	-0.03	0.35	-0.1	-0.21	0.28	0.09	-0.31	0.15	0.24	-0.36	0.05	-0.25	0.16	-0.3	-0.44	-0.1	-0.27	0.45	-0.22	0.41	0.11	-0.05	0.28	-0.22	0.22	0.23	-0.06
BCKDK_SEPEP.1_C4	0.03	0.56	-0.04	-0.08	-0.31	-0.33	-0.48	-0.25	-0.16	0.15	-0.23	0.05	0.07	0.19	-0.01	0.15	-0.04	0.25	0.21	0.65	0.08	0.24	0.02	-0.02	0.19	0.27	0.31	0.2	0.14	0.22	0.36	-0.09	0.03	-0.26	-0.53	-0.34	0.36	-0.51	0.19	-0.23	0.43	0.3	0.05	0.75	0.48	0.35	0.51	0.17
BCL11B_SEPEP.1_C4	-0.04	-0.12	0.33	-0.63	-0.51	-0.09	-0.22	-0.38	NA	NA	NA	NA	NA	NA	NA	NA	NA	NA	NA	NA	NA	NA	NA	NA	NA	NA	NA	NA	NA	NA	NA	NA	NA	NA	NA	NA	NA	NA	NA	NA	NA	NA	NA	NA	NA	NA	NA	NA
BCL2L1_SEPEP.1_C4	0.12	0.3	0.15	-0.05	0.24	-0.19	0.57	0.29	-0.15	-0.03	0.12	-0.22	0.22	-0.57	0.03	0.3	NA	NA	NA	NA	NA	NA	NA	NA	0.54	0.14	0.22	0.21	0.31	0.36	-0.1	0.16	0.13	-0.23	-0.28	0.04	0.39	-0.21	0.47	-0.19	-0.22	-0.14	0.11	0.2	0	-0.24	0.05	-0.3
BCL2L13_SEPEP.2_C3	0.32	0.65	-0.08	-0.21	-0.24	0.05	-0.24	0.35	-0.04	-0.09	0.02	-0.27	-0.21	0.35	0.13	-0.19	0.13	0.59	-0.01	0.7	-0.13	0.05	0.03	0.04	0.09	0.12	0.7	0.05	0.19	0.33	-0.21	-0.08	0.07	-0.11	-0.11	0.05	0.59	-0.11	0.14	-0.21	-0.37	0.06	0.06	0.62	0.15	-0.3	0.7	-0.41
BCL2L13_SEPEP.3_C3	-0.37	-0.49	0.13	0.15	-0.15	-0.29	0.19	0.04	NA	NA	NA	NA	NA	NA	NA	NA	NA	NA	NA	NA	NA	NA	NA	NA	-0.86	-0.24	-0.75	-0.69	-0.1	-0.79	0	-0.48	-0.92	0.12	-0.68	-0.79	-1.17	-0.7	0.2	-0.57	0.32	0.82	-0.05	0.21	-0.42	0.98	-0.03	0.22
BCL7A_SEPEP.1_C4	0.38	0.45	-0.39	0.17	0.18	-0.2	0.59	0.15	-0.01	0.09	0.24	-0.21	-0.33	0.19	0.17	-0.44	0.3	0.08	-0.06	0.09	0.31	0.1	0.49	0.35	0.02	0.28	0.3	0.15	0.51	0.53	0.37	0.46	-0.07	0.09	-0.44	0.48	-0.19	0.29	-0.21	0.54	0.02	-0.25	0.28	0.16	0.36	0.11	-0.04	-0.38
BCL7B_SEPEP.1_C4	0.53	-0.15	-0.22	0.25	-0.29	0.36	0.18	0.43	NA	NA	NA	NA	NA	NA	NA	NA	NA	NA	NA	NA	NA	NA	NA	NA	NA	NA	NA	NA	NA	NA	NA	NA	NA	NA	NA	NA	NA	NA	NA	NA	NA	NA	NA	NA	NA	NA	NA	NA
BCL7C_SEPEP.2_C2	-0.06	-0.3	-1.78	-1.12	-1.03	-0.42	-1.12	0.35	0.32	-1.26	-0.26	0.15	-0.53	-0.74	0.01	-0.41	NA	NA	NA	NA	NA	NA	NA	NA	-0.47	0.06	0.74	-0.17	0.72	0.94	0.27	0.83	-1.21	-0.63	-1.49	-0.06	-0.46	-0.63	-0.76	0.11	-1.02	0.15	0.86	0.32	0.86	0.72	0.47	-1.05
BCLAF1_SEPEP.1_C4	0.47	0.04	0.02	0.32	0.16	0.09	0.24	0.18	0.82	0.93	0.6	0.17	-0.19	0.58	0.27	0.09	0.24	0.11	0.93	0	0.11	0.6	0.38	0.13	-0.29	-0.15	0.1	0.2	0.43	0.71	0.17	0.07	-0.18	-0.05	-0.41	0.28	0.11	-0.06	0.08	0.16	-0.28	0.26	0.06	-0.12	0.18	0.01	-0.13	-0.42
BCLAF1_SEPEP.2_C3	0.35	0.27	0.11	-0.02	0.07	-0.01	0.36	-0.38	0.1	0.23	0.58	0.11	0.06	-0.07	0.1	0.12	0.22	0.25	0.47	0.03	0.06	0.3	0.23	-0.02	0.25	0.57	0.69	0.4	0.8	0.87	0.73	0.57	0.25	0.08	-0.17	0.37	0.2	0.19	0.01	0	-0.05	0.13	0.29	0.06	0.37	-0.08	-0.06	-0.24
BCLAF1_SEPEP.3_C3	0.39	0.19	0.21	0.11	-0.09	-0.18	0.38	-0.5	0.08	0.09	0.46	-0.02	0.3	-0.81	0.02	0.31	0.29	-0.03	0.56	0.08	0.45	0.72	0.4	0	0.18	0.48	0.58	0.51	0.97	1.16	0.65	0.48	0.18	-0.04	-0.33	0.23	-0.08	0.16	-0.24	0.03	-0.06	0.32	0.5	-0.18	0.4	0.07	-0.12	-0.26
BCR_SEPEP.1_C4	0.12	-0.13	0	-0.12	0.22	-0.14	0.39	0.05	0.31	0.22	0.32	-0.33	0.31	0.13	0.03	-0.21	0.09	-0.07	0.15	-0.35	-0.35	0.03	0.14	-0.07	-0.24	-0.19	-0.45	-0.36	0.05	0.08	-0.11	-0.26	0.52	-0.12	0.29	-0.01	-0.18	0.22	-0.24	0.09	0.04	-0.11	-0.1	-0.42	-0.07	-0.01	-0.37	0.07
BCS1L_SEPEP.1_C4	-0.17	0.18	-0.06	-0.21	-0.11	-0.16	0.14	0.34	-0.07	-0.03	-0.52	0.2	0.01	0.23	0.2	0.08	-0.23	-0.08	-0.25	-0.04	-0.36	-0.03	-0.12	-0.48	-0.04	0.51	0.6	-0.19	-0.55	-0.38	0.07	-0.71	-0.06	0.3	-0.12	-0.43	0.57	-0.44	0.75	-0.73	0.14	-0.04	-0.5	0.5	-0.22	-0.04	0.13	-0.31
BDH1_SEPEP.2_C3	0.13	0.13	-0.01	0.07	0.23	0.11	-0.24	0.32	-0.24	-0.01	-0.32	-0.17	-0.2	0.23	0.05	-0.15	-0.38	0.24	-0.46	0.5	-0.07	-0.64	-0.3	0.05	-0.3	-0.47	-0.54	-0.31	-0.88	-0.8	-0.55	-0.82	-0.47	0.39	0.09	-0.37	0.53	0.15	0	-0.38	0.24	0.32	-0.35	0.66	-0.13	0.3	0.5	0.19
BDH2_SEPEP.1_C4	0.34	-0.22	-0.1	-0.16	-0.13	-0.28	-0.6	-0.23	0.15	0	-0.21	-0.43	-0.09	0.22	0.16	-0.45	0.03	0.1	-0.36	-0.21	-0.24	-0.18	-0.03	-0.07	-0.39	-0.81	-0.31	-0.93	-1.18	-1.37	-0.63	-0.9	0.21	-0.32	0.44	-0.1	0.36	0.37	-0.37	0.13	-0.18	-0.04	0.34	0.3	-0.05	-0.17	0.37	0.35
BDH2_SEPEP.2_C3	-0.27	-0.21	-0.18	-0.41	-0.16	-0.2	-0.3	-0.19	-0.19	-0.38	-0.05	-0.24	-0.18	-0.34	-0.62	-0.36	0.22	-0.17	-0.49	0.1	0.13	-0.21	0.04	0.21	-0.26	-0.07	-0.37	-0.21	-0.03	-0.36	-0.37	0.08	-0.32	-0.26	0.24	-0.09	-0.25	0.28	-0.66	0.27	-0.19	-0.15	0.02	-0.19	-0.27	-0.14	0.11	0.41
BECN1_SEPEP.1_C4	0.11	0.08	-0.17	-0.14	-0.47	0.02	-0.34	0.17	NA	NA	NA	NA	NA	NA	NA	NA	-0.02	-0.12	-0.09	0.13	0.27	-0.25	-0.57	0.17	NA	NA	NA	NA	NA	NA	NA	NA	NA	NA	NA	NA	NA	NA	NA	NA	-0.47	-0.37	0	-0.09	0.1	-0.53	-0.28	-0.04
BEND3_SEPEP.1_C4	-0.9	-0.84	0.96	0.5	0	0.64	0.09	-0.23	-0.2	0.23	-0.3	0.25	0.75	-0.17	-0.33	0.9	-0.83	-1.2	-0.19	-1.65	-0.09	-0.63	-0.27	0.14	0.76	-0.22	-0.42	0.38	-0.31	-0.08	0.41	-0.31	-0.45	0.92	-0.53	-0.45	-1.04	-0.12	-0.72	-0.34	-0.33	0.26	-0.88	-0.99	-0.57	0.35	-0.78	-0.57
BET1L_SEPEP.2_C2	0.19	-0.16	0.52	0.18	0.03	0.66	0.47	0.09	-0.22	0.29	-0.5	0.04	0.3	-0.1	0.27	0.25	NA	NA	NA	NA	NA	NA	NA	NA	0.02	-0.29	-0.08	-0.15	-0.4	-0.37	-0.23	-0.39	NA	NA	NA	NA	NA	NA	NA	NA	0.09	0.62	0	-0.05	-0.17	0.07	-0.73	-0.28
BICRA_SEPEP.1_C4	-0.1	-0.82	0.34	-0.58	-0.1	-0.38	-0.17	-0.21	0.14	0.4	-0.23	0.2	0.46	-1.16	0.01	0.19	-0.6	NA	-0.26	-1.82	-1.88	-0.86	-0.67	-1.79	0.52	-0.25	-0.59	-0.01	-0.07	0.28	0.38	0.15	-0.02	0.4	0.27	-0.53	-0.57	0.37	-0.05	-0.5	-0.05	0.02	-0.06	-0.34	-0.62	0.04	-0.87	-0.21
BID_SEPEP.1_C4	-0.68	-0.95	0.65	0.4	1.08	0.13	1.13	0.29	-0.44	-0.52	-2.32	-0.26	-0.44	-1.61	-0.35	-0.8	-0.43	0.11	-0.42	0.71	-0.29	0.1	-0.19	-0.08	-0.39	-0.9	-0.81	-0.93	-0.48	-1.05	-0.51	-0.93	-1.31	-0.18	0.37	-0.92	-0.53	-0.19	0.14	-0.59	-0.13	-0.23	0.64	0.25	0.07	-0.18	-0.4	0.06
BID_SEPEP.2_C3	-0.26	-0.16	-0.25	-0.25	-0.26	-0.24	-0.24	-0.17	-0.18	-0.69	0.02	-0.61	-0.43	-0.33	-0.42	-0.63	NA	NA	NA	NA	NA	NA	NA	NA	0.41	0.2	-0.28	-0.08	0	0.04	-0.04	0.11	0.56	-0.38	0.84	0.01	-0.24	0.14	-0.47	0.1	-0.37	-0.49	-0.16	-0.51	-0.11	-0.2	-0.61	0.79
BIN1_SEPEP.1_C4	0.42	0.54	-0.38	-0.3	-0.08	-0.42	0.28	0.51	0.46	-0.23	0.57	-0.4	-0.27	0.53	0.4	-0.47	0.34	0.73	0	0.34	-0.51	0.46	0.01	-0.77	-0.59	0.81	0.58	-0.3	0.48	0.41	-0.32	0.84	0.22	-0.56	-0.36	0.37	0.37	-0.23	0.61	0.48	0.2	-0.41	0.35	0.54	0.54	-0.42	0.56	-0.26
BIN1_SEPEP.2_C3	0.7	0.69	-0.75	-0.64	-0.26	-1.01	0.34	0.31	0.52	-0.65	0.72	-0.95	-0.63	0.11	0.7	-1.34	NA	NA	NA	NA	NA	NA	NA	NA	-0.34	1.07	0.89	-0.58	0.46	0.22	-0.55	1.11	0.16	-0.75	0.14	0.43	0.71	-0.01	0.6	0.6	-0.03	-1.05	0.25	0.38	0.61	-1.17	0.6	-0.46
BIN1_SEPEP.3_C3	-0.11	-0.18	-0.62	-0.47	-0.18	-0.68	0.05	-0.3	0.37	0.02	0.45	-0.23	-0.3	0	0.16	-0.3	NA	NA	NA	NA	NA	NA	NA	NA	-0.39	0.45	0.72	-0.41	0.05	-0.1	-0.6	0.74	0.15	-0.29	-0.21	0.07	0	0	0.2	0.74	-0.02	0.21	0.13	-0.37	0.07	-0.11	-0.01	-0.33
BIN1_SEPEP.4_C3	0.31	0.21	-0.13	-0.2	0.15	-0.22	0.46	0.19	NA	NA	NA	NA	NA	NA	NA	NA	NA	NA	NA	NA	NA	NA	NA	NA	NA	NA	NA	NA	NA	NA	NA	NA	NA	NA	NA	NA	NA	NA	NA	NA	NA	NA	NA	NA	NA	NA	NA	NA
BIN3_SEPEP.1_C4	-0.04	-0.55	-0.13	-0.19	0.32	-0.62	-0.26	-0.59	NA	NA	NA	NA	NA	NA	NA	NA	NA	NA	NA	NA	NA	NA	NA	NA	NA	NA	NA	NA	NA	NA	NA	NA	NA	NA	NA	NA	NA	NA	NA	NA	NA	NA	NA	NA	NA	NA	NA	NA
BIRC6_SEPEP.1_C4	-0.45	-0.27	0.18	0.14	-0.02	0.12	0.03	0.2	-0.35	-0.46	-0.31	-0.08	-0.18	-0.01	-0.29	-0.05	-0.04	-0.23	-0.36	-0.21	-0.21	-0.24	-0.13	-0.06	0	0	-0.31	-0.11	-0.3	-0.39	-0.03	-0.07	-0.28	0.07	0.14	0	0	0.02	-0.04	-0.05	-0.04	-0.18	0.01	-0.01	0.03	0.12	-0.15	0.08
BIRC6_SEPEP.2_C3	-0.27	0.02	0.04	-0.08	0.06	-0.07	-0.33	-0.19	-0.05	-0.15	-0.12	-0.28	-0.08	0	0.12	-0.14	-0.16	-0.64	0.03	-0.48	-0.08	-0.18	-0.2	0.15	0.12	-0.06	-0.25	0.05	-0.17	-0.08	-0.17	0.02	0.04	0.12	0.28	-0.2	-0.64	0.08	-0.04	0.03	-0.2	0.21	-0.09	-0.07	-0.16	0.1	-0.47	0.37
BIRC6_SEPEP.3_C3	0.49	0.33	-0.4	-0.15	0.34	0.09	0.11	0.06	-0.08	-0.34	-0.1	-0.22	-0.45	-0.07	-0.26	-0.34	0.33	-0.13	0.23	-0.05	0.05	0.22	0.05	0.12	0.12	0.52	0.19	0.32	0.33	0.44	0.22	0.36	0.29	-0.23	0.36	0.02	-0.2	-0.02	-0.19	-0.23	0.31	-0.12	0.18	-0.07	-0.13	0.11	0.21	0.43
BLMH_SEPEP.1_C1	0.44	0.64	-0.48	0.05	0.26	-0.13	0.07	0.07	0.45	-0.01	0.46	-0.06	-0.33	0.51	0.56	-0.53	0.17	0.33	-0.04	0.02	0.34	-0.03	0.01	-0.25	-0.65	0.2	0.49	-0.35	0.12	0.16	0.17	0.03	0.23	0.06	-0.31	0.06	0.44	-0.17	0.18	0.05	0.52	-0.08	0.36	0.64	0.24	0.28	0.57	-0.54
BLOC1S4_SEPEP.1_C1	0.3	-0.06	0.08	-0.15	-0.49	0.11	-0.48	-0.14	0.21	-0.1	-0.15	-0.04	-0.1	0.29	0.09	-0.31	0.13	0.76	-1.13	NA	NA	0.67	0.05	-0.14	0.91	0.58	0.38	0.73	0.5	0.65	-0.21	0.37	NA	NA	NA	NA	NA	NA	NA	NA	NA	NA	NA	NA	NA	NA	NA	NA
BLOC1S6_SEPEP.2_C3	0.47	0.21	0.02	0.37	0.6	0.35	0.44	0.45	0.67	0.5	0.49	0.19	-0.33	0.31	0.2	-0.14	0.06	0.28	0.14	0.24	-0.02	-0.09	0.13	-0.32	-1.71	-0.16	0.3	-0.43	-0.15	-1.14	-0.04	-0.11	0.72	0.73	0.59	-0.14	0.25	0.11	0.33	0.41	-0.35	-0.15	0.24	-1.62	0.03	0.06	-0.34	0.07
BLVRA_SEPEP.1_C4	-0.27	-0.02	-0.61	0.02	0.04	-0.29	-0.36	0.45	0.14	-0.17	-0.28	-0.1	-0.32	-0.23	0.07	-0.52	-0.13	0.01	0.26	0.01	-0.11	0.06	-0.06	-0.19	-0.49	-0.2	-0.2	-0.45	-0.09	0.03	0.04	-0.25	0.03	-0.04	0	0.21	0.49	-0.02	0.31	0.12	0.58	-0.08	-0.32	0.06	-0.49	0.35	0.16	-0.04
BLVRB_SEPEP.1_C1	-0.36	-0.53	-0.33	-0.3	-0.29	-0.28	-0.26	0.18	-0.5	-0.35	-0.24	-0.19	-0.19	-0.26	-0.65	-0.33	-0.29	-0.44	-0.36	-0.23	-0.05	-0.29	-0.36	-0.12	-0.1	-0.49	-0.23	-0.13	-0.66	-0.87	-0.36	-0.42	0.16	0.16	0.08	-0.15	0.12	0.13	0.4	0.13	0.09	0.12	-0.11	0.54	0.06	-0.04	0.44	0.19
BMP2K_SEPEP.1_C4	0.17	0.02	-0.02	0.18	-0.07	0.34	-0.06	0.26	NA	NA	NA	NA	NA	NA	NA	NA	NA	NA	NA	NA	NA	NA	NA	NA	-0.16	-0.04	-0.43	0.18	-0.15	0.24	0.19	-0.06	NA	NA	NA	NA	NA	NA	NA	NA	0.15	0.27	0.1	-0.04	0.07	0.07	-0.21	0
BMS1_SEPEP.1_C4	0.08	-0.04	0.35	0.12	-0.06	0.46	-0.36	-0.16	-0.23	0.08	0.11	0.07	0.18	-0.26	0.01	0.37	-0.29	-0.34	0.22	-0.3	0.35	0.24	-0.05	0.49	0.44	0.16	-0.23	0.26	-0.03	0.3	0.06	0.19	-0.08	0.31	-0.24	-0.02	-0.4	0.03	-0.29	0.03	-0.37	0.17	0.08	-0.33	-0.01	0.27	-0.38	-0.29
BMS1_SEPEP.2_C3	-0.17	-0.22	0.47	0.07	-0.09	0.47	-0.13	-0.19	-0.05	0.45	0.05	0.14	0.44	0.11	-0.14	0.48	-0.24	-0.31	0.25	-0.64	0.15	-0.23	-0.02	0.41	0.62	-0.11	-0.19	0.77	0.05	0.22	0.45	-0.19	-0.17	0.61	-0.34	-0.25	-0.22	0.12	-0.44	-0.29	0.02	0.2	-0.27	-0.34	-0.48	0.54	-0.78	-0.27
BMS1_SEPEP.3_C3	0.32	-0.01	0.4	-0.02	0.04	0.24	0.02	1.13	NA	NA	NA	NA	NA	NA	NA	NA	NA	NA	NA	NA	NA	NA	NA	NA	NA	NA	NA	NA	NA	NA	NA	NA	NA	NA	NA	NA	NA	NA	NA	NA	NA	NA	NA	NA	NA	NA	NA	NA
BNIP1_SEPEP.2_C3	0.09	0.11	0.2	-0.19	-0.5	0.05	-0.2	-0.03	0.15	0.08	0.15	0.34	0.18	0.33	0.24	0.19	-0.07	0.35	-0.19	0.4	0.21	-0.22	0.03	0.32	NA	NA	NA	NA	NA	NA	NA	NA	0.17	0.03	0.33	0.11	0.27	0.03	0.09	0.02	0	0.21	0.22	0.66	0.21	-0.08	0.48	0.13
BNIP2_SEPEP.2_C3	-1.45	-0.99	0.8	0.24	0.42	0.4	0.57	0.35	NA	NA	NA	NA	NA	NA	NA	NA	NA	NA	NA	NA	NA	NA	NA	NA	NA	NA	NA	NA	NA	NA	NA	NA	NA	NA	NA	NA	NA	NA	NA	NA	NA	NA	NA	NA	NA	NA	NA	NA
BOD1_SEPEP.2_C2	0.29	0.61	-0.13	0.07	-0.16	0.05	-0.18	-0.35	0.36	-0.22	0.52	0.06	-0.17	0.2	-0.21	0.06	-0.56	-0.93	-0.76	-0.55	-0.1	-0.6	-0.41	0.06	NA	NA	NA	NA	NA	NA	NA	NA	NA	NA	NA	NA	NA	NA	NA	NA	NA	NA	NA	NA	NA	NA	NA	NA
BOD1L1_SEPEP.1_C4	0.06	-0.03	0.06	-0.02	-0.04	0.06	0.19	-0.33	0.04	0.12	0.04	0.13	-0.19	-0.18	0	0.07	0.04	0.34	0.28	0.47	0.02	0.36	-0.04	-0.3	0.2	-0.01	0.01	0.46	0.19	0.4	0.13	0.37	0.4	0.6	-0.09	0.25	-0.07	-0.05	-0.14	-0.05	-0.06	0.34	0.19	-0.49	0.12	0.21	-0.8	0
BOP1_SEPEP.1_C1	-0.25	-0.23	0.25	0.03	-0.02	0.25	-0.02	-0.02	-0.15	0.18	-0.22	0.12	0.23	-0.08	-0.01	0.27	-0.44	-0.71	-0.08	-0.37	0.11	-0.25	-0.22	0.13	0.15	0.04	-0.1	0.33	-0.05	0.16	0.22	-0.02	-0.17	0.23	-0.24	-0.09	0.08	-0.01	-0.31	-0.26	-0.09	0.11	-0.28	-0.19	-0.39	0.23	-0.25	-0.05
BORCS5_SEPEP.1_C4	0.22	0.53	-0.12	-0.29	-0.33	-0.51	-0.28	-0.23	NA	NA	NA	NA	NA	NA	NA	NA	NA	NA	NA	NA	NA	NA	NA	NA	0.85	0.77	0.76	0.6	0.61	0.35	-0.25	0.33	0.07	-0.48	0.08	0.17	0.37	0.14	0.31	-0.16	NA	NA	NA	NA	NA	NA	NA	NA
BORCS5_SEPEP.2_C3	-0.3	0.53	-0.33	-0.31	-0.4	-0.25	-0.23	0.1	-0.3	0.41	0.03	0.06	0.41	1.3	0.35	0.36	-0.43	-0.73	-0.8	-0.29	-0.75	-0.67	-0.35	-0.24	-0.18	-0.16	0.02	-0.06	-0.17	-0.24	-0.33	0.04	0.03	-0.2	-0.26	-0.39	0.68	-0.04	0.39	-0.01	NA	NA	NA	NA	NA	NA	NA	NA
BPHL_SEPEP.1_C4	0.15	0.46	-0.34	-0.18	-0.09	-0.22	0.16	-0.11	0.24	0.22	0.15	-0.03	-0.04	0.17	0.33	0.16	-0.01	0.76	0.07	0.45	0.13	0.04	0.34	0.15	0.07	0.3	0.55	-0.19	0.45	0.24	-0.04	0.21	0.08	-0.08	-0.11	0.02	0.59	-0.19	0.49	-0.17	0.17	-0.1	0.1	0.59	0.18	0.07	0.74	-0.1
BPNT1_SEPEP.1_C4	0.06	0.22	-0.15	0.19	-0.22	0.1	0.09	0.43	NA	NA	NA	NA	NA	NA	NA	NA	NA	NA	NA	NA	NA	NA	NA	NA	NA	NA	NA	NA	NA	NA	NA	NA	NA	NA	NA	NA	NA	NA	NA	NA	NA	NA	NA	NA	NA	NA	NA	NA
BPNT1_SEPEP.2_C3	0.26	0.55	-0.34	-0.21	-0.32	-0.15	0.25	0.6	-0.1	-0.04	0.13	-0.25	-0.25	0.56	0.71	-0.16	-0.21	0.87	0.38	1.19	-0.09	0.35	0.04	0.15	0.12	0.4	0.61	0.01	0.35	0.23	0.12	0.06	-0.23	-0.3	-0.16	0.23	1.09	-0.4	0.69	-0.26	0.01	-0.89	0.36	0.82	0.19	-0.23	0.87	0.06
BPNT1_SEPEP.3_C3	0.35	0.52	-0.12	0.11	0.08	0.1	-0.07	0.24	-0.19	-2.04	-0.03	-0.42	NA	0.83	-0.06	-1.03	0.29	0.53	0.14	0.75	0.19	0.18	0.05	-0.37	-0.22	0	0.34	-0.31	0.17	0.26	0.05	0.15	-0.28	-0.41	0.23	-0.04	-0.15	-0.28	0.06	-0.23	NA	NA	NA	NA	NA	NA	NA	NA
BPNT1_SEPEP.4_C3	0.14	0.51	0.01	0.05	0.16	-0.08	0.22	0.38	-0.36	-0.8	-0.3	-0.35	-0.77	-0.08	-0.26	-0.54	0.38	0.64	-0.36	0.78	0.04	-0.1	0.1	-0.35	-0.99	-0.13	0.01	-0.98	-0.79	-0.82	-0.85	-0.27	-0.04	-0.36	0.1	0.02	0.66	0.17	0.25	0.32	-0.15	-0.28	0.07	0.71	0.11	-0.24	0.71	-0.1
BPNT1_SEPEP.5_C3	0.36	0.45	-0.28	-0.01	-0.15	-0.35	-0.22	0.27	-0.27	-0.48	-0.06	-0.26	-0.41	0.37	0.03	-0.59	0.4	0.67	-0.23	1.03	-0.11	0.13	0.36	-0.17	-0.62	0.25	0.57	-0.74	-0.47	-0.58	-0.56	0.16	-0.05	-0.42	-0.01	0.05	0.78	0.08	0.19	0.32	-0.19	-0.37	0.18	0.64	0.31	0.07	0.68	-0.16
BPNT2_SEPEP.1_C1	0.38	0.92	-0.32	-0.03	0.12	-0.16	0.53	0.25	0.41	0.1	0.33	-0.05	-0.18	0.48	0.44	-0.13	0.63	0.58	0.13	0.47	-0.15	0.54	0.15	-0.15	-0.01	0.29	0.3	-0.1	0.5	0.5	0.07	0.23	0.32	-0.17	-0.44	0.52	0.85	-0.27	0.47	0	-0.07	-0.14	0.4	0.48	0.48	-0.14	1.04	-0.57
BPTF_SEPEP.1_C4	-0.22	-0.71	0.29	0.08	-0.02	0.19	-0.22	-0.48	-0.17	0.45	0.1	0.19	0.38	-0.85	-0.67	0.45	-0.83	-0.97	-0.21	-0.82	0.03	-0.16	-0.41	0.2	-0.12	-0.1	-0.14	0.37	-0.04	-0.12	-0.02	-0.14	-0.14	0.06	0.18	-0.15	-1.22	0.18	-0.68	-0.29	0.14	0.22	-0.03	-0.47	-0.21	0.08	-0.36	0.28
BPTF_SEPEP.2_C3	-0.19	0.14	-0.05	-0.22	-0.25	0.07	-0.1	-0.15	-0.01	-0.21	0.14	0.04	0.15	-0.02	-0.47	0.41	NA	NA	NA	NA	NA	NA	NA	NA	-0.92	-0.04	0.2	-0.47	0.67	0.71	0.18	0.16	0.01	-0.19	-0.21	0.2	0.39	-0.19	0.22	0.3	-0.05	0.08	0.17	0.72	0.16	-0.19	0.57	-0.08
BPTF_SEPEP.3_C3	-0.3	0.04	0.28	-0.16	-0.21	0.09	-0.19	-0.55	NA	NA	NA	NA	NA	NA	NA	NA	-0.27	-0.55	-0.34	-0.64	0.77	0.26	0.31	0.65	NA	NA	NA	NA	NA	NA	NA	NA	NA	NA	NA	NA	NA	NA	NA	NA	NA	NA	NA	NA	NA	NA	NA	NA
BRAP_SEPEP.2_C3	-0.35	-0.42	0.26	0.17	0.43	-0.12	0.39	-0.34	-0.01	-0.19	-0.13	-0.06	0.38	0.07	-0.09	-0.02	-0.24	-1.03	-0.71	-1.24	-0.98	-0.26	-0.18	-0.77	0.11	-0.28	-0.22	-0.16	-0.33	-0.44	0.13	-0.11	-0.57	0.15	0.32	-0.11	-0.01	-0.05	-0.48	0.01	0.05	0.07	0	-0.37	-0.27	-0.18	-0.35	0.29
BRAP_SEPEP.3_C3	0.12	0.08	0.43	0.09	-0.09	0.18	0.12	0.26	-0.15	-0.3	-0.09	0.19	0.33	-0.11	-0.22	0.38	-0.62	-0.98	-0.45	0.23	0.35	0.21	-0.25	0.36	0.09	-0.34	-0.12	0.23	-0.48	-0.07	0.23	0.31	-0.9	-0.09	-0.4	-0.55	-0.61	-0.3	-0.3	-0.4	-0.45	0.68	-0.27	-0.01	-0.05	0.25	-0.24	0.68
BRAT1_SEPEP.2_C3	-0.06	-0.08	-0.02	-0.13	-0.06	0.08	-0.13	0.07	-0.19	-0.35	0.14	-0.14	-0.07	-0.08	-0.25	0.04	-0.26	-0.32	0.17	-0.3	-0.14	-0.11	-0.07	-0.07	-0.29	-0.25	-0.36	-0.39	-0.48	-0.49	0.07	-0.31	NA	NA	NA	NA	NA	NA	NA	NA	NA	NA	NA	NA	NA	NA	NA	NA
BRAT1_SEPEP.3_C3	-0.12	0.18	0.43	0.37	0.52	0.26	0.26	-0.23	0.3	0.62	-0.17	0.68	0.24	0.03	0.6	-0.04	NA	NA	NA	NA	NA	NA	NA	NA	NA	NA	NA	NA	NA	NA	NA	NA	NA	NA	NA	NA	NA	NA	NA	NA	NA	NA	NA	NA	NA	NA	NA	NA
BRAT1_SEPEP.4_C3	-0.42	0.19	0.01	0.34	1.05	0.05	0.11	0.42	0.24	0.54	0.21	0.71	0.69	0.45	0.36	1.02	NA	NA	NA	NA	NA	NA	NA	NA	NA	NA	NA	NA	NA	NA	NA	NA	NA	0.18	1.18	-0.44	NA	0.11	0.19	-0.74	NA	NA	NA	NA	NA	NA	NA	NA
BRCC3_SEPEP.1_C4	0.23	0.29	-0.23	-0.22	0.06	-0.26	-0.51	-0.36	-0.01	-0.22	-0.05	-0.37	-0.32	0.2	-0.24	-0.4	0.16	0.44	0.34	0.28	0.32	0.43	0.09	0.08	0.14	0.31	0.02	-0.1	-0.03	0.1	0.09	0.14	0.4	0.45	0.01	0.05	0.33	-0.01	0.15	0.32	-0.13	-0.13	0.08	-0.04	0.27	-0.18	-0.02	0.05
BRD2_SEPEP.1_C4	0.03	0.04	0.47	0.18	0.23	0.43	0.08	-0.11	-0.12	-0.02	0.02	-0.04	0.49	-1.16	-0.19	0.34	NA	NA	NA	NA	NA	NA	NA	NA	0.28	0.12	0.09	1.04	0.46	0.73	1.03	0.48	-1.8	-0.05	0.38	-0.2	-1.34	0.63	-0.84	0.06	0.1	0.39	-0.16	-0.49	-0.36	0.25	-0.86	0.34
BRD3_SEPEP.1_C4	0.02	-0.07	0.28	0.16	0.23	-0.17	0.11	-0.68	-0.1	0.39	0.65	0.39	0.68	0.26	-0.14	0.2	-0.53	-0.47	0.19	-0.68	0.59	0.28	0.24	-0.26	0.01	0.15	0.12	0.71	0.64	0.85	0.59	0.59	0.44	0.44	-0.23	0.17	0.18	-0.03	-0.51	0.43	0.05	0.32	0.19	-0.51	0.04	0.27	-0.54	-0.52
BRD3_SEPEP.2_C3	-0.08	-0.3	0.31	0.3	0.23	-0.02	0.42	-0.05	0	0.21	0.28	0.17	0.84	-0.54	-0.08	0.28	-0.67	-0.94	0.24	-0.85	0.54	0.23	0.18	-0.25	-0.12	0.08	-0.15	0.74	0.43	0.42	0.44	0.71	-0.08	0.31	-0.51	0.02	-0.82	0.07	-0.72	0.47	-0.07	0.18	0	-1	-0.06	0.3	-0.95	-0.38
BRD4_SEPEP.1_C4	-0.31	-0.09	0.23	0.08	0.08	0.04	0.37	-0.13	-0.07	0.05	0.16	0.21	0.47	-0.11	0.07	0.29	-0.01	0.05	0.33	0.23	0.13	0.22	-0.09	-0.37	-0.27	-0.06	0.17	0.15	0.22	0.13	0.28	0	-0.06	0.09	-0.8	0.24	-0.44	-0.19	-0.29	-0.02	-0.04	0.25	0.17	-0.59	0.25	0.14	-0.3	-0.54
BRD4_SEPEP.2_C3	-0.12	0.17	0.16	-0.19	0.04	-0.03	0.21	0.15	0.13	0.24	0.31	0.05	0.28	-0.41	-0.49	0.11	0.15	0.08	0.25	0.32	0.22	0.27	0.1	0.14	0.08	0.04	-0.02	0.39	0.85	0.79	0.37	0.53	0.09	-0.35	-0.1	0.27	-0.36	0.3	-0.4	0.14	-0.2	-0.31	0.49	-0.08	0.38	-0.29	-0.08	0.15
BRD7_SEPEP.1_C4	-0.05	0.24	0.16	-0.18	-0.29	-0.13	-0.01	-0.6	0.44	0.44	0.47	-0.03	0.05	-0.01	-0.02	0.22	0.02	-0.46	0.11	-0.67	0.05	0.26	-0.11	0.29	0.21	0.12	-0.04	0.35	0.49	0.53	0.28	0.23	0.09	-0.18	0.05	0.17	0.01	-0.03	0.09	0.08	0.01	-0.02	0.09	-0.26	0.11	0.08	-0.16	0.03
BRD7_SEPEP.2_C3	0.21	0.36	-0.23	-0.11	-0.23	-0.25	-0.74	0.39	NA	NA	NA	NA	NA	NA	NA	NA	NA	NA	NA	NA	NA	NA	NA	NA	NA	NA	NA	NA	NA	NA	NA	NA	0.3	0.73	0.53	0.33	0.45	0.67	-0.09	0.6	NA	NA	NA	NA	NA	NA	NA	NA
BRD8_SEPEP.1_C4	1.56	NA	1.01	1.5	2	1.19	1.89	0.43	0.06	0.12	0.4	-0.18	-0.05	0	-0.35	0.02	0.24	0.15	0.75	0.21	0.11	0.58	0.08	0.13	NA	NA	NA	NA	NA	NA	NA	NA	NA	NA	NA	NA	NA	NA	NA	NA	-0.6	-0.05	0.26	-0.55	0.44	-0.12	0.48	0.28
BRD8_SEPEP.2_C3	0	-0.64	-0.3	0.03	0.13	0.28	-0.06	-0.06	0.44	0.55	0.03	0.18	0.14	0.44	0.07	0.18	0.32	-0.18	0.51	-0.47	0.04	0.09	0.26	-0.42	0.14	0.08	-0.04	0.62	0.67	0.91	0.38	0.4	0.34	-0.49	-0.24	0.53	-0.94	0.24	-0.52	0.3	0.19	-0.09	0.49	-0.41	0.35	0.13	-0.31	-0.24
BRINP3_SEPEP.2_C3	-0.17	0.13	0.07	0.11	0.07	-0.12	0.35	-0.29	NA	NA	NA	NA	NA	NA	NA	NA	NA	NA	NA	NA	NA	NA	NA	NA	NA	NA	NA	NA	NA	NA	NA	NA	NA	NA	NA	NA	NA	NA	NA	NA	NA	NA	NA	NA	NA	NA	NA	NA
BRIX1_SEPEP.1_C1	-0.12	-0.13	0.39	0.02	-0.02	0.29	0.16	-0.09	-0.46	-0.17	-0.1	0.28	0.26	-0.51	-0.33	0.26	-0.25	-0.68	-0.23	-0.59	0.21	-0.46	-0.08	0.4	0.63	0.02	-0.12	0.64	0.18	0.3	0.42	0.04	-0.12	0.49	-0.23	-0.35	-0.4	-0.07	-0.29	-0.07	0.01	0.26	-0.23	-0.25	-0.14	0.34	-0.42	-0.14
BRK1_SEPEP.1_C1	-0.44	-0.4	-0.05	0.21	-0.16	-0.31	0.03	-0.13	0.09	0.06	0.08	-0.08	-0.09	0.06	0.26	0.02	-0.05	0.08	-0.27	-0.09	0.09	0.13	-0.28	-0.36	-0.49	-0.29	-0.4	-0.55	-0.46	-0.51	-0.33	-0.26	-0.26	0.06	-0.03	-0.01	0.41	-0.02	0.22	0.13	0.11	0.13	-0.29	0.37	-0.13	-0.1	0.59	0.22
BRMS1L_SEPEP.2_C3	0.06	-0.11	-0.54	-0.12	-0.38	-0.27	0.04	0	0.09	0.02	-0.02	-0.35	-0.1	0.47	-0.05	-0.18	0.28	0.08	0.46	-0.33	-0.46	0.09	0.19	-0.61	-0.04	0.21	0.05	-0.03	-0.19	-0.11	-0.12	0.13	0.16	0.24	0.03	-0.08	0.2	-0.06	0.31	0.08	0.12	-0.39	0.15	0.2	0.11	-0.2	0.04	0.23
BROX_SEPEP.1_C4	-0.03	0.22	0.15	0.24	0.19	0.15	-0.22	0.03	0.05	0.11	-0.44	0.45	-0.08	0.1	0.12	-0.07	0.14	0.09	0.13	-0.01	0.19	0.41	-0.1	-0.26	-0.16	-0.15	-0.39	-0.21	-0.35	-0.2	-0.04	-0.27	0.09	-0.24	0.15	0.12	0.23	0.39	-0.22	0.16	0.27	0.01	-0.01	0.34	-0.06	0.17	0.36	0.2
BROX_SEPEP.2_C3	-0.03	-0.02	0.09	0.38	0.24	0.01	0.17	-0.04	0	-0.26	-0.39	0.02	-0.32	0.26	-0.14	-0.23	0.01	-0.21	0.16	-0.29	-0.17	0.14	-0.09	-0.17	-0.7	-0.56	-0.26	-0.67	-0.27	-0.15	-0.27	-0.32	0.21	0.14	0.21	0.06	0.43	0.19	-0.18	0.27	0.12	0.11	0.02	0.15	-0.04	0.13	0.3	0.27
BROX_SEPEP.3_C3	-0.23	0.19	0.3	0.15	0.57	0.18	0.3	0.24	NA	NA	NA	NA	NA	NA	NA	NA	NA	NA	NA	NA	NA	NA	NA	NA	-0.7	-0.51	-0.24	-0.56	-0.42	-0.35	-0.51	-0.28	0.03	-0.25	0.01	-0.01	0.09	0.08	0.11	0.03	0.07	-0.01	0.13	0.45	-0.26	0.03	0.07	-0.08
BROX_SEPEP.4_C3	-0.83	-0.16	0.41	0.77	0.59	0.32	0.23	0.32	0.39	0.48	-0.44	0.33	-0.07	-0.03	0.31	0.09	0.44	0.7	0.66	0.56	0.71	0.71	0.28	0.06	-0.32	0.03	0.47	-0.18	0.42	0.85	0.57	-0.13	-0.14	0.09	0.12	-0.17	0.18	0.03	0.17	0.03	0.04	-0.21	NA	NA	NA	-0.18	NA	-0.21
BRPF1_SEPEP.1_C4	0.15	0.21	-0.09	0.11	-0.04	0.45	-0.18	0.06	-0.35	-0.49	-0.25	0.14	0.27	-0.18	0.31	0.44	NA	NA	NA	NA	NA	NA	NA	NA	NA	NA	NA	NA	NA	NA	NA	NA	NA	NA	NA	NA	NA	NA	NA	NA	NA	NA	NA	NA	NA	NA	NA	NA
BSDC1_SEPEP.1_C4	0.51	0.24	-0.51	0.38	-0.02	0.63	0.21	-0.24	NA	NA	NA	NA	NA	NA	NA	NA	NA	NA	NA	NA	NA	NA	NA	NA	0.12	0.51	0.25	0.48	-0.02	-0.33	-0.2	-0.07	NA	-0.45	-0.43	-0.55	0.83	-0.04	-0.43	1.27	NA	-1.7	-0.72	-0.47	-0.34	-1.78	-1.48	-0.4
BSG_SEPEP.1_C4	0.34	0.46	-0.29	-0.43	-0.3	-0.49	-0.05	-0.2	-0.09	-0.13	0.01	-0.03	0.06	-0.03	-0.05	0.03	0.06	0.1	0.13	-0.09	0	0.13	-0.12	-0.01	0.32	0.57	0.74	-0.04	0.68	0.66	0.21	0.28	0.11	-0.06	0.07	0.31	0.26	-0.1	0.04	-0.3	0	0	0.21	0.27	0.37	-0.01	0.45	0.06
BSG_SEPEP.2_C3	0.43	0.44	-0.23	0	0.18	-0.07	0.05	-0.2	0.34	0.17	0.25	-0.04	-0.13	0.79	0.35	-0.2	0.38	0.78	0.45	0.65	0.23	0.4	0.24	0.2	0.5	0.17	0.38	0	0.52	0.46	0.42	0.06	0.35	-0.05	0.17	0.47	0.59	-0.07	0.84	-0.07	0.31	-0.09	0.36	1.18	0.58	0	1.3	0.24
BTAF1_SEPEP.1_C4	0.08	-0.16	0.2	0.14	0.09	0.21	-0.06	-0.03	-0.05	-0.1	0.09	0.29	0.28	0.36	0.24	0.23	-0.24	-0.61	-0.06	-0.71	-0.26	-0.01	0.04	0.09	0.2	-0.18	-0.16	0.22	0	0.06	0.13	-0.11	-0.33	0.01	0.06	0.01	-0.19	0.15	-0.22	-0.16	0.23	-0.2	0.05	0.05	0.13	0.15	-0.14	0.02
BTBD2_SEPEP.2_C2	-0.29	0.22	0.08	-0.01	0.22	-0.39	-0.19	-0.13	-0.28	0.06	0.02	0.17	0.06	-0.33	0.28	0.02	NA	NA	NA	NA	NA	NA	NA	NA	NA	NA	NA	NA	NA	NA	NA	NA	NA	NA	NA	NA	NA	NA	NA	NA	NA	NA	NA	NA	NA	NA	NA	NA
BTF3_SEPEP.1_C4	-0.3	-0.22	-0.03	0.05	0.04	0.03	0	-0.16	-0.06	0.11	0.03	0.27	0.13	-0.11	-0.23	0.23	-0.23	-0.6	-0.15	-0.28	0.04	-0.04	-0.36	-0.06	-0.04	-0.42	-0.29	-0.23	-0.03	0.07	0.44	-0.31	-0.26	0.02	0.15	0.08	-0.34	-0.01	-0.16	-0.11	-0.11	0.1	0.02	-0.41	-0.25	0.1	-0.46	0.13
BTF3L4_SEPEP.2_C2	0.07	0.24	-0.18	0.22	0.08	-0.09	0.35	-0.18	0.18	-0.03	0.16	0.22	-0.07	0.41	0.19	0.04	-0.09	0.2	-0.28	0.14	0.19	-0.13	-0.17	-0.17	-0.03	0.06	0.11	0.1	0.05	-0.03	0.32	0.08	0.11	0.03	-0.04	0.03	0.44	-0.01	0.53	0.14	-0.21	0.04	0.2	0.34	0.08	-0.08	0.17	-0.07
BTF3L4_SEPEP.3_C3	0.28	0.32	-0.64	0.14	0	-0.06	-0.32	0.02	0.28	-0.21	0.29	-0.07	-0.32	0.3	-0.21	0.13	0.08	0.11	-0.11	0.2	0.14	-0.03	-0.18	-0.08	-0.32	-0.03	0.12	0.06	-0.01	-0.05	-0.04	0	-0.06	-0.02	0.31	-0.19	0.07	0.21	-0.07	0.46	-0.33	0.03	0.01	0.16	-0.06	-0.09	-0.23	-0.33
BUB1_SEPEP.1_C4	0.05	0.1	-0.27	-0.38	-0.59	0.05	-0.42	0.05	-0.7	0.02	-0.17	0.98	-0.7	NA	0.36	-0.31	-0.32	NA	0.54	NA	0.42	-0.48	-0.13	NA	NA	NA	NA	NA	NA	NA	0.74	NA	NA	NA	NA	NA	NA	NA	NA	NA	NA	NA	NA	NA	NA	NA	NA	NA
BUB1B_SEPEP.2_C2	-0.82	-0.72	0.29	-0.79	-0.8	0.17	-0.82	0	-0.49	-0.49	-0.74	-0.6	0.13	-0.45	-0.62	0.02	-0.43	-0.91	-0.71	-0.63	-0.41	-0.98	-0.42	0.41	0.12	-0.75	-1.25	-0.32	-1.11	-1.24	-0.82	-1.33	-1.05	-0.25	0.83	-0.35	-0.54	-0.17	-0.46	-0.36	-0.59	-0.14	-0.71	-0.65	-0.7	-0.36	-0.5	0.47
BUB3_SEPEP.1_C4	-0.04	-0.13	0.06	0.01	0.12	0.04	0.03	-0.3	0.09	0.1	0.12	0.1	0.06	-0.16	-0.1	0.28	-0.02	-0.38	0.26	-0.46	0.1	0.16	-0.01	0.1	0.06	-0.05	-0.18	0.33	0.22	0.2	0.15	0.18	0.08	-0.05	0.01	0.03	-0.1	0.01	-0.36	0.05	0.04	0.03	0.09	-0.43	0.01	0.25	-0.16	0.06
BUD13_SEPEP.1_C4	0.23	0.5	-0.01	0	0.29	-0.05	0.07	-0.06	NA	NA	NA	NA	NA	NA	NA	NA	NA	NA	NA	NA	NA	NA	NA	NA	NA	NA	NA	NA	NA	NA	NA	NA	0.06	-0.12	-0.21	0.04	0.14	-0.06	-0.59	0.03	0.34	-0.25	0.11	-0.13	0.22	0.06	-0.03	0.27
BUD31_SEPEP.1_C4	0.41	-0.07	-0.13	-0.16	0.03	-0.06	0.22	0.12	0	0.04	0.43	-0.1	0.09	0.41	0.41	0.29	0.05	0.01	0.42	0.01	0.12	0.11	0.54	0.28	0.33	0.49	0.18	0.67	0.41	0.36	0.42	0.4	0.14	-0.01	-0.2	0.14	-0.05	0.02	-0.14	0.18	0.11	-0.19	0.09	-0.27	0.25	0.08	-0.12	-0.01
BYSL_SEPEP.1_C1	-0.25	-0.42	0.27	0.02	-0.19	0.19	-0.09	-0.35	0	0.17	-0.11	0.14	0.21	0.12	-0.16	0.18	-0.21	-0.24	0.19	-0.31	0	-0.14	-0.18	0.18	0.27	-0.02	0.1	-0.01	0.19	0.18	0.12	0.09	-0.15	0.17	-0.22	-0.15	-0.28	-0.02	-0.19	0.08	-0.03	0.34	-0.13	-0.36	-0.32	0.29	-0.76	-0.07
BZW1_SEPEP.1_C4	-0.05	-0.19	-0.15	0.02	0.09	-0.14	0.13	-0.09	0.02	-0.01	0.17	-0.02	-0.04	-0.16	-0.31	-0.19	0.28	-0.27	0.24	-0.35	-0.06	0.23	0	0.17	0.08	0.25	-0.12	-0.09	0.09	0.21	0.39	0.28	0.41	-0.2	0.21	0.2	-0.27	0.17	-0.48	0.27	0.08	-0.27	-0.05	-0.69	-0.21	-0.04	-0.29	0.13
BZW1_SEPEP.2_C3	-0.41	-0.61	-0.01	-0.05	0.47	-0.08	0.13	-0.22	-0.17	-0.49	-0.15	-0.15	-0.41	0.5	-0.04	0.06	0.18	-1.57	0.54	-1.24	-0.3	-0.02	0.72	-0.55	-0.41	-0.12	-0.77	-0.34	0	0	-0.05	-0.05	0.03	0.14	-0.03	-0.38	-0.95	0.37	-0.61	0.39	0	0.48	-0.2	-0.79	-0.23	0.41	-0.55	0.39
BZW1_SEPEP.3_C3	-0.17	-0.8	0.05	0.08	0.14	-0.22	0.07	-0.17	-0.02	-0.43	-0.1	0.36	-0.05	-0.01	-0.46	0.29	0.21	-0.42	0.26	-0.42	-0.06	0.27	0.01	0.08	0.06	0.14	-0.74	-0.11	0.23	0.13	0.36	-0.05	0.03	0.3	0.19	0.09	-0.93	-0.24	-0.38	0.43	0.06	0.04	-0.1	-0.65	-0.34	0.11	-0.33	0.22
BZW1_SEPEP.4_C3	-0.13	0.19	0.23	0.09	0.21	0	0.1	0.54	-0.31	-1.56	-0.67	-2.02	0.71	NA	1.13	-0.52	-0.15	-0.72	-0.33	-0.57	-0.97	-0.17	-0.35	-0.65	-0.52	-0.32	-0.49	-0.76	-0.29	-0.6	-0.73	-0.11	-0.58	-0.06	-0.58	0.55	-0.09	-0.61	0.49	0.52	-0.08	-0.59	-0.66	-0.43	-0.04	0.38	0.19	-0.27
BZW2_SEPEP.1_C4	-0.26	-0.01	-0.29	-0.39	-0.31	-0.37	0.03	0.63	-0.27	-0.66	-0.19	-0.31	-0.39	0.7	-0.03	-0.18	0.16	0.12	-0.31	0.17	-0.21	-0.02	-0.24	-0.63	-0.52	0.06	0.18	-0.22	0.09	0.05	-0.16	0.16	-0.13	-0.56	-0.32	0.24	0.54	-0.46	0.66	0.2	-0.48	-0.46	0.1	0.51	0.31	-0.41	0.54	-0.42
BZW2_SEPEP.2_C3	-0.29	-0.46	-0.2	-0.36	-0.29	-0.3	0.04	0.52	0	0	0.18	-0.16	-0.14	0.26	0.24	-0.07	0.21	0	-0.31	0.22	-0.36	-0.13	-0.28	-0.23	-0.45	0.06	0.08	-0.27	-0.24	-0.3	-0.42	0.09	-0.19	-0.23	-0.34	0.14	0.05	-0.21	0.68	0.21	-0.99	-0.15	-0.01	0.18	0.46	-0.25	0.5	-0.09
C11orf54_SEPEP.1_C4	0.1	0.54	0.09	0.94	0.91	0.4	0.67	0.48	-0.03	-0.15	-0.39	0.13	0.03	-0.58	0.06	-0.09	-0.1	0.04	-0.32	-0.12	0.38	-0.2	0.06	-0.07	-0.77	-0.19	-0.3	-0.67	-0.36	-0.38	-0.49	-0.3	-0.47	0.41	-0.52	-0.43	0.17	-0.02	0.18	0.08	-0.19	0.02	-0.26	0.07	-0.43	0.24	-0.2	0.08
C11orf54_SEPEP.2_C3	0.27	0.57	-0.11	0.35	0.32	0.13	0.07	0.36	0.06	-0.06	0.01	-0.03	-0.4	0.17	0.06	-0.32	0.58	1.03	0.2	0.67	0.71	0.64	0.44	-0.21	-0.88	-0.06	0.07	-0.72	-0.19	-0.49	-0.51	0.04	NA	0	-0.02	-1.77	-0.51	0.41	-0.17	0.59	0.23	0	0.02	0.84	-0.17	0.04	0.06	0
C11orf54_SEPEP.3_C3	-0.08	0.28	0.19	0.45	0.71	0.13	0.22	0.18	NA	NA	NA	NA	NA	NA	NA	NA	NA	NA	NA	NA	NA	NA	NA	NA	NA	NA	NA	NA	NA	NA	NA	NA	NA	NA	NA	NA	NA	NA	NA	NA	NA	NA	NA	NA	NA	NA	NA	NA
C11orf58_SEPEP.1_C4	0.41	-0.14	-0.3	-0.23	-0.28	-0.12	-0.25	-0.08	0.22	-0.21	0.49	-0.33	-0.39	0.19	-0.04	-0.28	0.44	0.41	0.42	0.45	0.1	0.36	0.23	0.02	0.04	0.19	0.18	0.22	0.38	0.37	0.21	0.23	0.14	-0.29	0.24	0.31	-0.56	0.55	-0.34	0.53	-0.24	0.07	0.45	-0.11	0.17	-0.15	0.14	0.29
C11orf58_SEPEP.2_C2	0.47	0.11	-0.35	0.06	-0.17	-0.04	-0.43	-0.19	-0.02	-0.16	0.51	-0.34	-0.43	-0.48	-0.03	-0.17	0.44	0.35	0.54	0.37	0.18	0.64	0.51	0.33	0.2	0.23	-0.04	0.23	0.57	0.65	0.3	0.3	0.21	-0.34	0.56	0.16	-0.56	0.57	-0.62	0.04	0.03	-0.02	0.45	-0.03	0.2	0.09	-0.05	0.37
C11orf68_SEPEP.1_C4	0.13	0.37	-0.21	0.04	-0.05	-0.15	-0.23	0.02	0.04	0.06	0.04	0.06	-0.15	0.43	0.25	-0.11	-0.05	0.24	-0.15	0.05	0.15	0.05	0.02	0.02	0.03	-0.13	-0.63	-0.64	-0.25	-0.46	-0.01	0.1	-0.11	0.08	0.01	-0.04	-0.01	0.17	0.2	0.05	0.51	0.31	0.13	0.42	0.19	0.26	0.4	0.31
C11orf98_SEPEP.1_C1	-0.01	-0.26	0.1	-0.1	-0.17	0.13	-0.09	-0.58	-0.09	0.14	-0.1	0.21	0.15	-0.4	0.03	0.23	-0.21	-0.06	-0.16	-0.46	0.16	-0.26	-0.09	0.36	0.42	0.17	0.05	0.39	0.48	0.67	0.69	0.22	0.19	0.17	0.82	-0.06	-0.02	-0.28	-0.48	-0.09	0.1	0.45	0.04	0.02	0.08	0.21	-0.11	-0.12
C12orf43_SEPEP.2_C3	-0.08	-1.93	1.29	1.16	0.9	1.14	1.07	-0.89	NA	NA	NA	NA	NA	NA	NA	NA	-0.91	-1.71	-1.53	-1.75	-0.63	-0.78	-0.85	0.08	NA	NA	NA	NA	NA	NA	NA	NA	NA	NA	NA	NA	NA	NA	NA	NA	NA	NA	NA	NA	NA	NA	NA	NA
C12orf45_SEPEP.1_C1	-0.39	-0.66	0.43	-0.52	0.03	0.29	0.16	-0.33	-0.41	-0.35	-0.53	-0.21	0.32	-0.88	-0.31	0.01	-0.18	0.12	-0.32	0.72	-0.86	0.26	0.43	-0.08	-0.52	-0.99	-0.1	-0.53	-0.47	-0.69	-0.61	-1.27	-0.16	0.27	0.18	-0.33	-0.43	0.18	-0.23	-0.31	0.65	0.91	0.32	0.33	0.32	0.46	-0.69	1.06
C12orf57_SEPEP.1_C4	-0.54	0.19	0.46	0.27	0.29	-0.32	0.39	0.05	NA	NA	NA	NA	NA	NA	NA	NA	-1.57	-1.39	-1.13	NA	0.09	-0.15	-2.01	-2.24	NA	NA	NA	NA	NA	NA	NA	NA	0.18	0.26	0.04	0.01	-0.6	0.03	0.38	0.27	-0.02	-0.54	0.22	0.38	0.19	-0.19	0.23	-0.05
C12orf57_SEPEP.2_C3	-0.26	0.01	0.54	0.34	0.57	-0.28	0.86	0.45	0.28	0.46	-0.17	0.37	0.46	0.28	0.69	-0.1	0.28	NA	-1.54	-0.39	NA	-1.54	-1.47	NA	-0.74	-0.49	-0.47	-1.02	-0.7	-0.58	-0.46	-0.45	NA	-0.17	-0.7	-0.35	-0.94	-0.11	0.54	0.29	NA	NA	NA	NA	NA	NA	NA	NA
C12orf57_SEPEP.3_C3	-0.4	-0.73	0.29	-0.12	0.02	-0.32	0.18	0.22	0	-0.02	-0.07	0.45	0.57	-0.05	0.6	0.28	-0.45	-0.95	-0.68	-1.11	-1.02	-0.59	-0.94	-0.78	-0.84	-0.58	-0.72	-1.07	-0.96	-1.13	-0.58	-1.11	-1.85	-1.31	-0.96	-0.93	-0.44	-1.31	1.71	-0.1	-0.45	-0.4	-0.59	-0.48	-0.12	-0.39	-0.31	-0.42
C17orf49_SEPEP.1_C4	-0.06	0.03	-0.06	0.17	0.1	-0.01	-0.36	-0.11	0.12	-0.03	-0.05	-0.05	-0.08	0.04	-0.49	-0.07	-0.21	-0.38	0.19	-0.2	0.24	0.21	-0.09	-0.09	0.09	-0.05	0.15	0.21	0.06	0.3	0.1	-0.13	0.03	0.15	0.15	-0.1	-0.46	0.35	-0.29	0.06	0.29	0.1	0.21	0.05	-0.01	0.11	0	0.16
C17orf49_SEPEP.2_C3	-0.05	0.01	-0.09	0.24	0.01	0.02	-0.13	-0.19	0.03	0.05	0.04	0.13	-0.04	0.2	0.18	0.13	-0.26	-0.22	-0.02	-0.03	0.3	-0.09	-0.18	0.13	-0.18	-0.22	0.03	0.15	-0.15	-0.02	-0.01	-0.27	0.11	0.11	0.11	0.14	0.39	0.15	-0.06	-0.01	0.29	0.42	0.2	-0.09	-0.1	0.2	-0.24	0.33
C17orf75_SEPEP.1_C4	0.08	0.24	-0.55	-0.47	-0.17	-0.8	-0.38	0.08	NA	NA	NA	NA	NA	NA	NA	NA	NA	NA	NA	NA	NA	NA	NA	NA	NA	NA	NA	NA	NA	NA	NA	NA	0.47	0.92	0.6	0.68	-0.01	0.87	1.12	1.13	-0.26	0.19	-0.32	-1.26	-0.37	0.06	-0.46	-0.65
C17orf75_SEPEP.2_C3	0.37	0.25	-0.16	-0.1	0.02	-0.08	-0.14	-0.2	0.61	-0.21	0.04	0.18	-0.84	-0.11	0.28	0.13	NA	NA	NA	NA	NA	NA	NA	NA	NA	NA	NA	NA	NA	NA	NA	NA	NA	0.01	NA	NA	NA	NA	0.06	0.07	-0.21	-0.28	0.17	-0.09	0.14	-0.2	-0.09	0.04
C17orf80_SEPEP.2_C3	-0.23	-0.27	-0.22	-0.49	0	-0.32	0.07	-0.06	NA	NA	NA	NA	NA	NA	NA	NA	NA	NA	NA	NA	NA	NA	NA	NA	NA	NA	NA	NA	NA	NA	NA	NA	NA	NA	NA	NA	NA	NA	NA	NA	NA	NA	NA	NA	NA	NA	NA	NA
C18orf25_SEPEP.1_C4	0.4	0.09	0.24	-0.24	-0.41	0.16	-0.19	0.31	-0.23	-0.08	0.18	-0.02	0.11	-0.47	0.43	-0.19	0.28	0.24	-0.15	0.56	-0.51	0.19	-0.06	0.32	0.08	0.02	0.12	0.04	-0.23	-0.2	-0.16	0.03	-0.03	-0.35	0.32	0.34	-0.13	0.18	0.31	-0.1	-0.3	-0.38	-0.09	0.13	0.06	-0.58	0.2	0.13
C18orf32_SEPEP.1_C4	0.19	0.34	0.07	-0.19	-0.1	-0.18	0.01	-0.26	0.07	-0.31	0.22	-0.11	0.19	0.02	0.08	-0.3	0.45	0.32	0.12	0.39	0.22	0.22	0.22	0.19	0.47	0.5	0.47	0.47	0.55	0.35	0.22	0.56	0.24	-0.25	-0.05	0.38	0.35	0.08	0.07	0.06	NA	NA	NA	NA	NA	NA	NA	NA
C19orf25_SEPEP.1_C4	0.7	-0.08	-0.16	-0.53	-0.53	-0.34	-0.61	0.08	-0.1	-0.13	0.05	-0.12	-0.11	-0.13	0.27	-0.13	-0.27	-0.17	-0.01	-0.29	0.26	-0.04	0.19	0.35	0.15	0.11	0.11	0.33	0.19	-0.14	0.24	0.17	-1.46	-0.75	-0.07	0.05	0.25	-0.26	0.17	-0.33	-0.21	-0.74	0.18	0	-0.08	-1.06	0.24	-0.18
C19orf53_SEPEP.1_C1	0.03	-0.16	0.1	0	-0.09	0.06	0.08	-0.07	0.18	-0.05	0.2	0.12	0.13	-0.92	-0.02	0.21	-0.47	-0.46	-0.38	-0.43	-0.06	0.1	0.18	0.22	0.17	-0.28	0.02	0.2	-0.04	-0.22	0.23	-0.34	-0.38	-0.96	0.31	-0.12	-0.33	0.35	-0.11	-0.01	-0.27	-0.01	-0.22	-0.69	-0.23	-0.18	-0.67	0.23
C1D_SEPEP.1_C4	0.12	0.14	0.04	0.1	-0.05	0.02	0.03	-0.75	NA	NA	NA	NA	NA	NA	NA	NA	-0.25	-0.79	0.39	-0.93	0.26	0.12	0.39	0.42	0.37	-0.32	-0.22	0.37	0.34	0.36	0.17	-0.36	0.25	0.24	0.23	0.11	-0.33	0.24	-0.55	0.1	NA	NA	NA	NA	NA	NA	NA	NA
C1GALT1_SEPEP.1_C4	-0.16	0.16	0.2	0.11	-0.06	0.03	0	-0.19	-0.16	0.13	-0.19	0.42	0.19	0.16	0.09	0.21	-0.25	-0.16	-0.03	-0.25	0.27	-0.03	-0.48	0.12	0.36	-0.15	-0.06	0.08	-0.01	0.24	0.07	-0.3	-0.12	0.22	-0.24	-0.11	0.18	-0.31	0.17	-0.31	0	0.03	0.01	0	-0.16	-0.01	-0.02	-0.4
C1GALT1_SEPEP.2_C3	-0.42	-0.4	1.01	0.4	0.54	0.39	0.78	0.01	-0.04	0.23	-0.09	0.53	0.75	0.13	0.04	0.38	-0.5	-0.51	-0.87	-0.69	-0.42	-0.57	-0.62	-0.72	NA	NA	NA	NA	NA	NA	NA	NA	-0.68	0.77	-0.48	-1.27	-1.06	-1.34	0.5	-0.63	0.74	0.85	0.21	-0.05	-0.83	0.63	-0.84	0.11
C1orf109_SEPEP.1_C4	0.04	-0.19	0.56	0.71	0.22	0.35	0.18	0.12	0.98	1.39	NA	0.03	1.55	NA	0.66	1.31	-0.06	-0.33	0.06	-0.23	0.27	0.03	-0.24	-0.09	NA	NA	NA	NA	NA	NA	NA	NA	NA	NA	NA	NA	NA	NA	NA	NA	NA	NA	NA	NA	NA	NA	NA	NA
C1orf131_SEPEP.1_C4	0.05	-0.21	0.49	0.3	0.09	0.34	0.39	-0.19	-0.43	-0.02	0.01	0.48	0.34	-0.39	-0.31	0.58	-0.02	0.13	-0.03	0.24	0.34	0	-0.07	0.17	0.06	0.16	-0.02	0.52	0.09	0.12	0.62	0.16	NA	NA	NA	NA	NA	NA	NA	NA	NA	NA	NA	NA	NA	NA	NA	NA
C1orf198_SEPEP.2_C3	0.41	0.08	-0.36	-0.14	0.05	-0.1	-0.3	0.81	NA	NA	NA	NA	NA	NA	NA	NA	0.26	0.48	0.03	0.48	0.34	0.35	0.38	-0.19	NA	NA	NA	NA	NA	NA	NA	NA	0.38	-0.43	-0.4	0.45	0.3	-0.01	0.18	0.78	-0.22	-0.5	0.15	0	0.14	-0.29	0.13	-0.26
C1orf50_SEPEP.1_C1	0.27	0.12	-0.19	-0.1	-0.2	-0.07	-0.76	0.41	NA	NA	NA	NA	NA	NA	NA	NA	NA	NA	NA	NA	NA	NA	NA	NA	NA	NA	NA	NA	NA	NA	NA	NA	0.08	-0.17	-0.26	-0.08	-0.25	0.02	-0.15	0.08	-0.03	-0.16	0.23	0.2	-0.03	-0.3	0.2	-0.04
C1QBP_SEPEP.1_C1	-0.1	0.02	0.23	0.07	0	0.38	-0.08	-0.13	-0.07	0.03	-0.09	0.41	0.12	0.49	-0.15	0.49	-0.37	0.08	0	0.03	0.48	-0.21	-0.17	0.22	0.16	-0.35	-0.09	0.28	-0.06	0.13	0.34	-0.49	-0.33	0.48	-0.05	-0.12	0.26	0.03	0.08	-0.16	-0.2	0.37	-0.24	0.04	-0.22	-0.05	0.1	-0.09
C20orf27_SEPEP.2_C3	-0.37	-0.16	-0.3	-0.11	-0.18	-0.04	-0.55	-0.4	-0.1	-0.14	0.07	0.14	0.05	0.23	-0.27	0.05	-0.4	-0.56	0.2	-0.52	0.31	-0.15	-0.35	-0.02	-0.24	-0.28	-0.26	-0.05	-0.05	0.24	0.06	-0.26	-0.05	0.07	0.47	-0.29	-0.57	0.5	-0.71	0.29	-0.72	-0.13	-0.51	-1.18	-1.36	-0.18	-1.01	0.16
C2CD4C_SEPEP.2_C2	-0.55	0.14	-0.01	-0.43	-0.12	-0.19	0.14	-0.3	0.15	0.64	-0.03	0.1	0.36	0.25	0.4	0.28	NA	NA	NA	NA	NA	NA	NA	NA	-0.75	0.19	NA	-1.43	NA	0.25	NA	-0.65	NA	NA	NA	NA	NA	NA	NA	NA	NA	NA	NA	NA	NA	NA	NA	NA
C2CD5_SEPEP.1_C4	0.14	0.23	0.36	0.32	0.63	0.14	0.38	0.48	-0.06	-0.28	-0.31	-0.22	-0.13	0.52	-0.13	-0.04	-0.23	-0.4	-0.44	-0.51	-0.08	-0.16	-0.07	0.22	0.06	0	0.23	0.12	0.21	-0.13	0.06	0.06	-0.1	-0.03	0.23	-0.06	-0.27	-0.44	0.06	-0.12	-0.26	0.07	0.31	0.31	0.25	-0.1	0.19	-0.07
C2orf69_SEPEP.1_C1	-0.45	-0.65	0.59	0.36	0.2	0.34	-0.04	-0.46	NA	NA	NA	NA	NA	NA	NA	NA	-0.55	-0.47	-0.35	-0.12	0.24	-0.21	0	-0.21	NA	NA	NA	NA	NA	NA	NA	NA	-0.52	0.26	0.61	-0.13	-1.07	0.28	-0.68	-0.13	0.39	0.33	0.13	-0.33	0.09	0.28	-0.59	0.65
C3orf52_SEPEP.2_C2	0.54	0.44	-1.05	0.57	0.3	-0.8	-0.39	-0.1	0.86	1.54	1.2	-1.21	-1.17	0.18	1.2	-1.51	-0.06	0.2	0.34	-0.4	-1.36	0.38	-0.26	-3.01	-0.99	-0.04	0.53	-0.83	0.35	0.75	0.7	-0.09	1.26	-0.86	-0.7	0.9	0.51	0.2	0.42	0.3	1.04	-0.94	0.7	0.22	0.13	0.47	0.36	-1.08
C5orf15_SEPEP.1_C1	-0.29	0.57	0.07	0.28	-0.24	-0.19	0.1	-0.01	-0.2	-0.15	-0.22	0.14	0.13	0.15	-0.05	0.14	0.11	0.45	-0.01	0.59	0.02	-0.18	0.1	0.25	0.67	0.41	0.33	0.36	0.39	0.47	0.42	0.36	0.57	0.08	-0.15	0.39	0.68	0.26	0.27	0.2	NA	NA	NA	NA	NA	NA	NA	NA
C5orf22_SEPEP.1_C4	-0.18	-0.13	-0.01	0.17	0.11	0.04	-0.06	0.08	0.01	-0.76	-0.49	0.29	-0.28	-0.51	-0.32	0.33	0.24	-1.43	0.03	0.15	-0.13	0.16	-0.52	0.08	0.13	-0.66	-0.59	-0.02	-0.34	0.03	-0.26	-0.55	-0.49	-0.03	-0.2	-0.34	-0.17	-0.2	0.03	-0.06	0.02	-0.49	0.36	0.22	0.44	0.02	0.67	0.05
C5orf22_SEPEP.2_C3	-0.27	-0.3	0.35	0.44	0.48	0.53	0.39	0.29	NA	NA	NA	NA	NA	NA	NA	NA	NA	NA	NA	NA	NA	NA	NA	NA	NA	NA	NA	NA	NA	NA	NA	NA	-0.18	0.4	0.17	-0.25	-0.12	-0.03	-0.24	-0.29	NA	NA	NA	NA	NA	NA	NA	NA
C5orf51_SEPEP.1_C4	0.07	-0.18	-0.35	-0.31	-0.1	-0.14	-0.09	-0.04	0.1	-0.38	0.31	-0.31	-0.55	0.84	-0.3	-0.54	0.18	0.09	-0.05	-0.05	-1.42	-0.04	-0.09	-0.5	-0.41	0.26	-0.01	-0.18	0.1	0.05	-0.26	0.32	0.19	-0.54	0.22	0.05	-0.32	0.49	-0.39	0.5	-0.21	-0.5	-0.03	-0.14	-0.12	-0.34	-0.26	0.28
C5orf51_SEPEP.2_C3	0.22	0.81	-0.2	-0.05	0	0.16	-0.13	0.05	0.14	-0.01	0.35	-0.08	-0.2	0.5	-0.15	-0.14	0.32	0.69	0.4	0.33	0.36	0.04	0.47	0.29	0.52	0.32	0.25	0.06	0.25	0.14	0.25	0.22	0.73	-0.94	0.27	0.65	0.71	0.22	0.08	0.15	0.28	-0.17	0.27	0.55	0.39	-0.09	0.53	0.15
C6orf120_SEPEP.1_C4	0.22	0.37	-0.1	0.02	0.01	0.06	-0.07	-0.16	NA	NA	NA	NA	NA	NA	NA	NA	0.04	0.18	0.58	0.36	1.08	0.44	0.85	0.47	NA	NA	NA	NA	NA	NA	NA	NA	0.33	0.48	-0.01	0.09	0.03	0	-0.43	0.33	NA	NA	NA	NA	NA	NA	NA	NA
C7orf26_SEPEP.1_C4	0.25	0.32	-0.11	0.22	-0.1	0.23	-0.2	0.05	0.03	-0.04	-0.11	-0.12	0.11	0.52	0.08	-0.14	NA	NA	NA	NA	NA	NA	NA	NA	NA	NA	NA	NA	NA	NA	NA	NA	NA	NA	NA	NA	NA	NA	NA	NA	NA	NA	NA	NA	NA	NA	NA	NA
C7orf26_SEPEP.2_C3	-0.12	-0.22	-0.07	0.22	-0.06	-0.17	0.3	0.15	NA	NA	NA	NA	NA	NA	NA	NA	-0.02	-0.44	-0.1	-0.33	-0.11	-0.24	0.08	-0.45	NA	NA	NA	NA	NA	NA	NA	NA	-0.69	0.36	-0.19	-1.23	-0.94	-0.36	-0.2	-0.44	0.12	0	0.29	0.43	0.24	0.37	-0.01	0.18
C7orf26_SEPEP.3_C3	-0.27	0.14	-0.23	-0.31	-0.27	-0.12	0.14	0.33	-0.17	0.44	0.3	-0.1	0.4	0.23	0.62	0.07	0.21	0.5	-0.26	0.34	-0.39	-0.14	-0.2	-0.57	-0.77	0.72	0.51	-0.95	0.25	-0.48	-0.51	0.76	NA	NA	NA	NA	NA	NA	NA	NA	-0.35	-0.18	0.31	0.6	0.42	-0.47	0.73	-0.67
C7orf50_SEPEP.2_C3	0.39	0.08	0.44	0.42	0.36	0.72	0.14	0.27	0.44	0.29	0.53	0.28	0.18	0.36	-0.1	0.49	0.13	0.23	0.6	0.01	0.52	0.48	0.61	0.64	0.69	0.44	0.17	0.73	0.71	0.88	0.59	0.34	0.03	0.03	0.06	-0.28	-0.06	0.04	-0.41	0.11	-0.54	-0.25	-0.01	-0.64	-0.05	-0.44	-0.49	-0.18
C7orf50_SEPEP.3_C3	0.36	0.03	0.16	0.33	0.27	0.21	0.19	0.04	-0.3	0.12	0.1	0.18	0.53	-0.43	-0.08	0.47	0.34	0.45	0.76	0.24	0.44	0.47	0.62	0.57	0.73	0.37	0.48	0.81	0.37	0.76	0.54	0.29	-0.66	-0.24	-0.1	-0.25	-0.27	0.06	-0.07	-0.06	0.06	0.18	0.31	-0.05	0.07	-0.3	-0.25	0
C8orf33_SEPEP.2_C2	-0.49	-1.32	-0.07	-0.5	0.02	-0.03	-0.75	-0.28	0.46	0.28	-0.34	0.38	0.14	0.06	0.34	0.45	-0.63	NA	0.06	NA	NA	-0.24	NA	-0.02	0.41	0.45	0.13	0.33	0.74	0.87	0.15	0.44	0.21	0.27	0.52	-0.08	-0.18	0.49	-0.76	-0.28	NA	NA	NA	NA	NA	NA	NA	NA
C8orf82_SEPEP.1_C1	-0.36	-0.05	0.01	-0.18	-0.03	-0.07	-0.11	0.47	NA	NA	NA	NA	NA	NA	NA	NA	NA	0.96	-0.17	1.23	-0.33	0.04	NA	0	-1.67	-0.13	-0.13	-1.54	-0.32	-0.99	NA	-1.32	0.08	1.16	-0.37	0.14	0.67	0.16	1.49	0.56	NA	NA	NA	NA	NA	NA	NA	NA
C9orf64_SEPEP.1_C4	0.45	0.4	-0.46	0.48	0.65	-0.03	0.04	0.38	0.46	0.19	0.12	0.06	-0.79	0.64	-0.03	-0.46	0.73	1.03	0.97	0.51	0.26	0.59	0.49	-0.45	-0.37	-0.35	-0.84	-0.37	-0.31	-0.08	-0.26	-0.7	1.01	0.19	0.25	0.05	0.94	0.28	0.1	-0.04	0.42	0.11	-0.09	0.18	-0.19	0.12	-0.34	0.26
C9orf64_SEPEP.2_C3	0.56	0.6	-0.05	0.51	0.56	0.08	0.21	0.82	-0.07	-0.46	-0.11	-0.14	-0.46	0.32	-0.25	-0.59	-0.05	-0.04	-0.22	0.35	0.2	-0.11	0.1	-0.33	-0.68	-0.54	-0.52	-0.49	-0.71	-0.27	0.05	-0.81	-0.43	0.47	0.48	-0.73	-0.64	0.23	-0.17	-0.19	0.35	-0.17	-0.55	0.22	-0.96	0.06	-0.3	0.15
C9orf64_SEPEP.3_C3	0.6	0.56	-0.12	0.43	0.08	0.24	0.1	0.39	0.23	-0.04	0.17	0.05	-0.53	0	0.05	-0.26	-0.16	0.12	0.41	0.07	0.54	-0.23	0.25	0.38	-0.25	-0.51	-0.48	-0.31	-0.45	-0.33	-0.16	-0.52	0.07	0.05	0.4	-0.2	0.18	0.55	-0.17	0	0.35	-0.1	-0.1	0.29	-0.16	0.09	-0.13	0.21
C9orf78_SEPEP.1_C4	-0.09	-0.21	-0.33	0.06	-0.06	0.09	-0.13	0.02	NA	NA	NA	NA	NA	NA	NA	NA	0.3	0.17	0.16	0.11	-0.08	0.08	-0.11	0.05	0.73	-0.04	-0.11	0.76	0.36	0.19	0.47	0.33	0.38	-0.49	0.41	0.14	-0.01	0.25	-0.31	0.26	0.22	0.23	0.02	-0.48	-0.1	0.37	-0.19	0.31
CA2_SEPEP.1_C4	0.5	0.55	-0.44	0.5	0.74	-0.71	0.23	-0.3	0.7	0.66	0.68	-0.01	-0.89	0.22	0.44	-0.67	0.62	0.24	0.83	-0.06	-0.13	0.74	-0.18	-0.84	-0.24	0.44	0.43	-0.22	0.78	1.38	1.5	0.38	0.64	-0.15	-1.61	0.09	0.33	0.24	-0.5	0.02	1.21	-0.23	0.47	0.34	0.05	1.12	0.35	-1.3
CA2_SEPEP.2_C2	0.28	0.46	-0.64	0.38	0.63	-0.47	0.18	-0.14	0.87	0.48	0.35	0.27	-0.5	0.16	-0.06	-0.51	0.37	0.2	0.61	0.01	-0.19	0.52	-0.15	-0.88	-0.47	0.15	0.04	-0.43	0.57	1.07	1.22	0.06	0.75	-0.24	-0.82	0.33	0.36	0.04	-0.33	-0.26	0.87	-0.31	0.77	0.52	0.27	0.93	0.16	-0.48
CAAP1_SEPEP.1_C4	0.16	0.04	-0.19	-0.23	-0.31	0.06	-0.53	-0.04	0.06	-0.36	-0.01	-0.31	-0.62	0.15	-0.36	-0.21	NA	NA	NA	NA	NA	NA	NA	NA	-0.32	0.56	0.29	-0.36	0.23	-0.16	-0.52	0.65	NA	NA	NA	NA	NA	NA	NA	NA	0	-0.45	-0.13	-0.21	-0.11	-0.21	0.11	0.02
CAB39_SEPEP.1_C4	-0.03	-0.77	0.29	0.34	0.74	0.24	0.4	0.35	-0.06	-0.07	0.21	-0.38	-0.36	0.42	-0.02	-0.41	0.07	0.34	-0.05	0.04	0.37	-0.27	-0.24	-0.19	-0.29	-0.21	-0.33	-0.4	-0.22	-0.09	-0.36	-0.39	0.27	-0.45	0.25	0.1	0.25	0.03	0.09	-0.08	0.26	-0.23	0.34	0.29	0.08	-0.07	0.32	-0.02
CAB39_SEPEP.2_C3	0.19	0.26	-0.08	-0.1	0.32	-0.32	0.32	0.03	0.15	-0.01	0.37	0	-0.01	0.47	0.08	-0.14	0.09	0.43	0.05	0.4	-0.12	0.28	-0.09	-0.18	-0.03	0.05	0.43	-0.08	0.14	0.38	0	0.09	0.26	-0.1	0.29	0.21	0.46	0.19	0.14	0.33	0.19	-0.05	0.52	0.47	0.27	0.06	0.36	-0.09
CAB39_SEPEP.3_C3	-0.15	0.15	-0.16	-0.13	0.06	-0.51	0.17	-0.23	1.14	1.16	0.79	-0.31	-0.48	2	0.59	-0.72	0.37	0.45	0.22	0.61	-0.2	0.37	-0.28	-0.5	-1.03	-0.35	0.43	-1.08	1.1	1.38	0.83	-0.06	0.75	-0.72	-0.4	0.55	0.9	-0.16	-0.29	-0.33	1.75	-0.48	1.54	1.4	0.91	0.73	1.04	-0.92
CAB39L_SEPEP.1_C4	0.26	0.22	-0.76	-0.77	-0.48	-0.37	-0.7	0.45	-0.17	-0.53	-0.29	-0.64	-0.66	-0.05	-0.13	-0.76	0.17	0.45	-0.21	0.37	-0.61	-0.09	0.04	-0.49	NA	NA	NA	NA	NA	NA	NA	NA	NA	-0.79	-1.18	0.31	0.6	-0.46	0.91	0.46	0.16	-0.16	0.09	0.38	0.58	-0.17	0.39	0.38
CACFD1_SEPEP.2_C3	0.4	0.73	-0.35	-0.09	-0.12	-0.19	0.26	-0.11	-0.25	-0.94	-0.32	-0.23	-0.28	0.28	-0.19	-0.13	0.93	1.03	0.62	1.13	0.73	0.74	0.85	0.98	0.46	0.27	1.24	0.44	0.61	-0.96	0.22	0.62	-0.06	-0.33	-0.68	-0.69	0.5	-0.4	-0.32	-0.57	0.11	0.07	0.32	0.33	0.17	-0.3	0.55	-0.18
CACNA2D1_SEPEP.2_C3	-0.05	0.39	0.12	0.24	0.27	0.22	0.16	0.11	-0.43	-0.25	-0.59	0.02	-0.23	-0.43	-0.62	-0.09	0.07	0.47	0.26	0.7	0.59	0.38	-0.08	0.41	-0.18	-0.53	-0.15	-0.15	-0.24	-0.27	-0.11	-0.65	0.32	0.48	-0.25	0.02	0.55	-0.46	0.41	-0.54	-0.1	0.35	0.33	0.46	0.12	-0.06	0.63	-0.3
CACNA2D2_SEPEP.1_C4	-0.02	0.67	-0.18	0.45	0.57	-0.04	0.66	0.04	-0.51	-0.49	-0.45	-0.47	-1.01	-0.65	-0.6	-0.93	-0.13	0.12	0.05	0.54	0.22	0.29	-0.34	-0.24	-0.21	-0.22	0.19	-0.18	0.5	0.46	0.25	0.01	0.52	0.08	-0.02	0.26	0.43	0.17	0.19	-0.39	0.55	0.65	0.82	0.74	0.59	0.17	0.97	-0.29
CACUL1_SEPEP.1_C1	-0.05	0.01	0.05	-0.4	-0.54	0.04	-0.25	-0.52	0.28	0.13	0.31	-0.14	0.07	0.05	-0.04	0.05	0.09	-0.23	0.11	-0.2	0.11	0.16	0.35	0.53	NA	NA	NA	NA	NA	NA	NA	NA	NA	NA	NA	NA	NA	NA	NA	NA	NA	NA	NA	NA	NA	NA	NA	NA
CACYBP_SEPEP.1_C4	-0.24	-0.39	-0.11	0.05	-0.05	0.04	-0.01	-0.33	0.1	-0.27	-0.01	0.18	0.11	-0.61	-0.38	0.3	-0.46	-1.04	-0.25	-0.78	-0.23	-0.29	-0.43	-0.26	-0.22	-0.31	-0.3	0.02	-0.18	-0.04	0.23	-0.5	-0.27	-0.12	0.31	-0.15	-0.48	0.18	-0.43	0.09	-0.05	0.29	-0.4	-0.69	-0.34	0.14	-0.6	0.42
CACYBP_SEPEP.2_C2	-0.19	-0.59	0.06	0.04	-0.17	0.09	0.14	-0.87	0.09	0.45	0.49	0.46	0.35	-0.88	-0.02	0.63	0.04	-1.03	0.14	-0.69	0.23	-0.16	-0.32	0.13	0.11	-0.17	-0.31	0.47	0.05	0.11	0.43	-0.24	-0.15	0.04	0.42	-0.2	-0.48	0.31	-0.27	0.17	NA	NA	NA	NA	NA	NA	NA	NA
CAD_SEPEP.1_C4	-0.35	-0.37	0.12	-0.12	-0.17	0.02	-0.27	-0.47	-0.13	-0.04	-0.13	0.15	0.2	-0.3	-0.37	0.05	-0.35	-0.37	-0.04	-0.46	-0.13	-0.14	-0.37	-0.05	-0.01	-0.32	-0.33	-0.02	-0.16	-0.1	0.09	-0.31	-0.09	0.01	0.42	-0.28	-0.31	0.16	-0.31	-0.14	-0.08	0.02	-0.34	-0.32	-0.34	0.02	-0.33	0.39
CAD_SEPEP.2_C3	-0.47	-0.74	0.24	-0.32	-0.43	0.09	-0.84	-1.14	0.03	0.03	-0.12	0.06	0.13	-0.2	-0.16	0.01	-0.57	-0.72	0.04	-0.88	0.03	-0.4	-0.14	0.3	0.25	-0.31	-0.58	0.48	-0.11	0.06	0.18	-0.49	0.22	0.34	0.54	-0.16	-0.71	0.49	-0.89	-0.31	0.17	0.2	-0.28	-0.92	-0.43	0.18	-0.36	0.8
CAD_SEPEP.3_C3	-0.42	-0.41	0.22	-0.1	0.04	0.23	-0.11	-0.25	-0.08	0	-0.35	0.15	0.04	-0.36	-0.32	0.14	-0.42	-0.49	-0.19	-0.58	-0.19	-0.32	-0.24	-0.04	-0.13	-0.55	-0.64	-0.1	-0.48	-0.34	-0.01	-0.41	-0.17	-0.01	0.5	-0.48	-0.47	0.27	-0.41	-0.17	0.02	0.06	-0.27	-0.2	-0.42	0.12	-0.45	0.45
CADM1_SEPEP.1_C4	0.71	0.58	-0.44	0.08	0.26	-0.56	0.47	0.43	0.54	0.69	0.55	-0.54	-0.5	0.11	0.38	-0.62	0.3	0.96	0.89	0.88	-0.15	0.69	0.64	-0.33	-0.5	0.41	0.95	-0.44	0.4	0.49	-0.21	0.34	0.58	-0.55	-0.31	0.33	0.76	-0.02	0.51	-0.03	0.37	-0.64	0.67	0.86	0.47	-0.4	1.24	-0.38
CALB1_SEPEP.1_C4	-0.39	-0.29	0.87	0.81	0.28	0.88	-0.28	-0.87	-0.32	-0.25	-0.33	0.69	0.53	-0.38	-0.67	0.75	-0.91	-0.79	-0.35	-1.09	0.37	-0.69	-0.48	0.92	0.56	-1.23	-1.08	0.62	-1.06	-0.78	-0.48	-1.28	-0.14	-0.25	-0.05	-0.61	-0.77	-0.41	-1.19	-0.67	-0.18	0.18	0.13	-0.49	-0.43	-0.18	-0.37	0.07
CALB1_SEPEP.2_C2	-1.15	-1.06	1.11	0.72	0.3	0.66	-0.03	-0.67	NA	NA	NA	0.25	0.73	NA	-0.52	0.7	NA	NA	NA	NA	NA	NA	NA	NA	NA	NA	NA	NA	NA	NA	NA	NA	NA	NA	NA	NA	NA	NA	NA	NA	-0.43	1.25	-1.14	NA	NA	0.1	NA	-0.87
CALB2_SEPEP.1_C4	1.92	1.93	-0.46	-0.56	-0.76	-0.54	-0.38	1.31	1.2	-0.94	1.31	-0.85	-0.5	1.17	1.41	-1.03	0.94	1.04	-0.28	1.21	-0.09	0.39	-0.22	-0.58	-0.82	1.36	1.38	-0.63	1.21	0.73	-0.69	1.37	-0.12	-1.49	-0.95	1.09	1.96	-0.47	-0.16	0.05	0.11	-0.34	0.75	1.56	0.57	-0.61	1.61	-0.61
CALB2_SEPEP.2_C2	1.21	1.1	-0.1	-0.04	-0.09	0.05	-0.25	0.83	1.02	-0.84	1.13	-0.96	-0.68	1.55	1.31	-1.02	1.27	2.1	0.15	1.9	-0.21	1.52	0.61	-0.55	-0.2	0.94	0.71	-0.29	0.59	0.47	-0.61	0.72	-0.01	-0.45	-0.44	0.59	1.09	-0.36	0.44	-0.04	-0.18	-0.06	0.85	1.55	0.74	-0.2	1.28	-0.29
CALCR_SEPEP.1_C4	0.21	0.17	-0.01	0.02	-0.05	-0.09	0.12	-0.26	NA	NA	NA	NA	NA	NA	NA	NA	NA	NA	NA	NA	NA	NA	NA	NA	NA	NA	NA	NA	NA	NA	NA	NA	NA	NA	NA	NA	NA	NA	NA	NA	NA	NA	NA	NA	NA	NA	NA	NA
CALD1_SEPEP.1_C4	0.5	0.08	-0.02	-0.74	-0.79	-0.14	-0.53	-0.14	-0.23	-0.83	0.54	-0.6	0.1	-0.6	-0.02	0.08	0.4	0.25	-0.38	-0.18	-0.09	0.15	0.38	0.36	0.42	0.72	0.32	0.61	0.73	0.06	-0.21	0.87	-0.29	-0.78	0.11	0.66	-0.37	-0.36	-0.68	0.46	-1.31	-0.5	0.25	-0.7	0.36	-0.6	-0.1	0.23
CALD1_SEPEP.2_C3	0.44	0.14	0.01	-0.12	-0.58	0.32	0.11	0.04	0.29	-0.12	0.4	-0.26	0.07	0.21	1.07	0.33	0.48	0.49	-0.46	0.14	-0.31	0.23	0.19	-0.1	0.17	0.69	0.52	0.17	0.96	0.18	-0.4	0.68	NA	NA	NA	NA	NA	NA	NA	NA	-0.69	-0.39	0.34	-0.32	0.29	-0.46	0.15	-0.15
CALML3_SEPEP.1_C1	-0.05	-0.01	-0.12	-0.26	-0.24	-0.12	0.04	0.12	NA	NA	NA	NA	NA	NA	NA	NA	NA	NA	NA	NA	NA	NA	NA	NA	-0.23	-0.17	0.11	0.14	0.32	0.52	0.22	-0.09	NA	NA	NA	NA	NA	NA	NA	NA	NA	NA	NA	NA	NA	NA	NA	NA
CALR_SEPEP.1_C1	0.44	1.08	-0.06	0.15	0.22	-0.14	0.47	-0.3	-0.03	0.08	-0.02	0.25	-0.16	0.76	0.22	-0.02	0.19	1.17	0.28	1	0.25	0.34	0.03	-0.09	-0.02	0.2	1.08	-0.02	0.71	0.88	0.52	0.12	0.35	0.14	-0.5	0.25	0.86	-0.35	0.36	-0.15	-0.15	0.1	0.7	0.95	0.35	-0.12	0.92	-0.54
CALU_SEPEP.1_C4	0.56	0.58	-0.13	-0.16	-0.15	-0.12	0.38	0.53	0.18	-0.42	0.25	-0.13	-0.51	0.67	0.01	-0.38	0.23	0.84	-0.01	0.9	-0.49	0.2	-0.31	-0.61	-0.49	0.2	0.68	-0.3	0.51	0.41	-0.18	0.33	0.11	-0.13	-0.36	0.5	0.63	-0.35	0.55	0.37	-0.34	-0.19	0.58	0.83	0.42	-0.45	0.74	-0.6
CALU_SEPEP.2_C3	0.4	0.75	-0.41	-0.32	-0.33	-0.43	-0.07	0.28	-0.09	-0.45	0.1	-0.27	-0.33	-0.03	-0.14	-0.22	0.13	0.96	-0.04	1.12	-0.06	0.15	-0.04	-0.21	-0.32	0.08	0.57	-0.21	0.39	0.42	-0.07	0.08	0.03	-0.25	-0.4	0.11	0.73	-0.26	0.43	-0.07	-0.26	-0.13	0.56	0.96	0.45	-0.15	0.9	-0.28
CALU_SEPEP.3_C3	0.46	0.75	-0.25	0.04	-0.17	-0.26	0.11	0.08	0.13	-0.12	0.37	-0.09	-0.44	0.38	0.14	-0.34	0.22	0.87	0.18	1	-0.26	0.16	-0.03	-0.29	-0.15	0.21	0.82	-0.13	0.48	0.63	0.03	0.16	0.16	-0.11	-0.3	0.43	0.95	-0.08	0.48	0.3	-0.35	-0.26	0.52	0.7	0.43	-0.32	0.71	-0.59
CALU_SEPEP.4_C3	0.31	0.52	-0.16	-0.1	-0.14	-0.23	0.54	0.2	0.08	-0.25	0.45	0.05	-0.23	0.27	0.08	-0.14	0.22	1.19	-0.04	1.23	-0.14	0.2	-0.37	-0.43	-0.27	0.35	1.07	-0.17	0.42	0.4	0.2	0.28	0.25	-0.08	-0.6	0.1	0.98	-0.39	0.68	-0.06	-0.28	-0.28	0.48	0.88	0.36	-0.47	0.94	-0.73
CAMK2D_SEPEP.2_C3	0.44	0.59	-0.68	-0.24	0.13	-0.65	0.27	0.99	-0.2	-0.55	0.3	-0.64	-0.97	1.07	0.27	-1.11	0.16	0.43	-0.41	0.65	-0.4	-0.04	-0.04	-0.51	-0.4	0.16	0.44	-0.77	-0.39	-0.68	-0.72	0.2	-0.12	-0.3	-0.25	0.37	0.59	-0.04	0.87	0.01	-0.32	-0.61	0.19	0.56	0.61	-0.47	0.59	-0.5
CAMK2D_SEPEP.3_C3	0.83	0.73	-1.05	-0.23	-0.07	-0.85	0.21	1.24	-0.05	-0.54	0.51	-0.96	-1.37	0.31	0.45	-1.62	0.81	0.88	-0.57	1.3	-1.31	-0.02	0.07	-1.84	-0.96	0.3	0.74	-0.98	0.21	-0.02	-0.44	0.4	0.1	-0.76	-0.83	0.87	0.99	-0.19	1.11	0.36	-0.44	-0.85	0.43	0.81	1.03	-0.58	1.11	-1.02
CAMK2D_SEPEP.4_C3	0.6	0.62	-0.53	0.05	0.28	-0.5	0.67	0.47	NA	NA	NA	NA	NA	NA	NA	NA	NA	NA	NA	NA	NA	NA	NA	NA	NA	NA	NA	NA	NA	NA	NA	NA	NA	NA	NA	NA	NA	NA	NA	NA	NA	NA	NA	NA	NA	NA	NA	NA
CAMK2G_SEPEP.2_C3	0.2	0.46	-0.59	-0.01	0.05	-0.33	0.1	-0.25	-0.01	-0.31	0.22	-0.16	-0.2	0.74	0.28	-0.01	0	0.11	-0.11	0.18	-0.22	-0.14	0.04	-0.22	0.03	0.03	0.11	-0.13	0.05	0.24	-0.59	0.22	-0.13	0.11	-0.32	0.1	-0.08	-0.33	0.2	0.22	NA	NA	NA	NA	NA	NA	NA	NA
CAMK2G_SEPEP.3_C3	0.32	0.33	-0.49	-0.38	-0.24	-0.45	-0.45	0.25	-0.22	-0.28	0.25	-0.62	-0.11	0.12	-0.17	-0.32	-0.11	0.26	-0.03	0.16	-0.34	-0.06	0.09	-0.27	-0.62	0.21	0.22	-0.13	0.11	0.28	-0.33	0.25	-0.12	-0.26	-0.12	0.32	0.09	-0.21	0.31	0.46	-0.06	0.02	0.08	0.18	0.4	0.02	0.26	0.04
CAMK2G_SEPEP.4_C3	-0.36	-0.01	0.59	-0.22	-0.04	0.31	0.16	-0.19	NA	NA	NA	NA	NA	NA	NA	NA	-0.25	-0.2	-1.13	-0.35	-0.32	-0.56	-0.41	-0.35	-0.67	-0.43	-0.74	-0.64	-0.51	-1.08	-1.07	-0.35	NA	NA	NA	NA	NA	NA	NA	NA	-0.68	0.53	-0.89	0.14	-0.48	-0.19	-0.09	0.08
CAMKV_SEPEP.1_C4	-0.4	-0.17	0.53	-0.43	-0.56	0.17	-1.17	-0.85	-0.5	-0.5	0.11	-0.38	0.65	-0.04	-0.49	0.25	-0.44	-0.71	-0.04	-0.87	-0.1	-0.22	-0.31	0.68	0.98	-0.53	-0.83	0.51	-0.9	-0.8	-0.38	-0.95	-0.38	-0.08	0.35	-0.31	-0.54	0.11	-1.16	-0.68	NA	NA	NA	NA	NA	NA	NA	NA
CAMSAP1_SEPEP.1_C4	-0.18	-0.49	0.24	-0.09	-0.07	0.4	0.31	0.3	NA	NA	NA	NA	NA	NA	NA	NA	0.27	-0.09	-0.03	-0.18	-0.41	0.23	-0.15	-0.09	-0.19	0.08	0.27	0.09	0.08	0.09	0.08	0.18	-0.02	-0.02	0.14	0.19	0.3	-0.2	-0.09	-0.14	-0.15	-0.36	0.38	0.31	0.42	-0.07	-0.08	-0.18
CAMSAP1_SEPEP.2_C3	-0.35	-0.64	0.3	0.25	0.26	0.17	-0.03	0.43	NA	NA	NA	NA	NA	NA	NA	NA	0.07	-0.58	-0.26	-0.53	-0.65	-0.07	-0.57	-0.19	-0.06	-0.55	-0.14	-0.04	0.13	0.06	0.05	-0.07	-1.08	0.23	0.52	0.06	-0.01	0.23	0.69	0.43	0.5	0.23	0.14	-0.07	-0.06	0.47	0.05	0.14
CAMSAP2_SEPEP.1_C4	0.38	0.37	0.03	0.04	0.04	0.23	-0.46	0.55	NA	NA	NA	NA	NA	NA	NA	NA	NA	NA	NA	NA	NA	NA	NA	NA	0.39	0.51	0.43	0.6	0.76	0.74	0.5	0.69	NA	NA	NA	NA	NA	NA	NA	NA	NA	NA	NA	NA	NA	NA	NA	NA
CAMSAP3_SEPEP.1_C4	-1.02	-0.19	0.61	0.84	0.87	0.25	0.65	0.47	0.68	0.89	0.19	0.4	1.08	-0.19	0.88	0.64	-0.2	0.06	-0.24	-0.19	-0.31	0.09	0.22	0.16	-0.11	-0.2	0.47	-0.58	-0.07	0.06	0.16	-0.41	-0.24	0.21	0.14	0.06	-0.66	-0.14	0.15	-0.38	0.25	0.25	-0.07	-0.06	-0.16	0.04	-0.47	0.18
CAND1_SEPEP.1_C4	0.1	0.14	-0.11	-0.02	0.02	-0.12	0.02	0.02	0.17	-0.25	-0.01	0.01	-0.16	0.35	0.05	-0.13	0.14	0.32	0.05	0.21	0.15	0.2	0	-0.16	-0.23	0.07	0.1	-0.24	0.17	0.05	-0.07	0.15	0.04	-0.09	0.06	0	0.15	0	0.07	0.11	0.07	0.01	0.07	0.18	-0.02	-0.04	0.14	0.23
CAND1_SEPEP.2_C2	0.27	0.45	0	-0.01	0	-0.18	0.13	0.06	0.02	-0.45	-0.04	-0.01	-0.35	0.32	-0.01	-0.07	-0.08	0.3	-0.06	0.31	0.31	0.07	0.04	-0.15	-0.19	0.1	0.46	-0.11	0.24	0.18	0.06	0.16	-0.05	-0.11	0.13	-0.02	0.32	0.15	0.09	0.23	-0.45	-0.24	0.35	0.21	0.16	-0.51	0.36	0.49
CAND1_SEPEP.3_C3	0.17	0.62	0.05	-0.2	0.19	-0.11	0.54	0.43	-0.24	-0.48	0.98	-0.64	0.03	0.57	-0.29	-0.89	NA	NA	NA	NA	NA	NA	NA	NA	0.3	0.49	0.59	0.03	0.68	0.53	0.32	0.61	-0.22	-0.09	-0.04	0	0.35	-0.13	0.2	0.29	-0.02	-0.04	-0.22	-0.08	0.13	-0.14	0.15	0.24
CAND2_SEPEP.1_C4	0.09	0.24	-0.01	-0.22	0.12	-0.16	-0.37	0.31	-0.1	-0.26	-0.02	-0.23	-0.26	0.35	0.2	-0.44	0.61	NA	NA	NA	-0.07	NA	NA	0.13	-0.34	NA	0.62	-0.57	-0.23	NA	-0.48	-0.22	0.2	-0.61	-0.34	0.26	-0.47	0	0.36	-0.08	NA	-0.2	-0.52	-0.07	-0.34	-0.77	-0.07	-0.44
CANT1_SEPEP.1_C4	-0.23	-0.07	0.78	0.81	0.74	0.6	0.65	0.02	0.24	0.41	0.22	0.19	0.39	0.43	0.16	0	-0.2	0.17	0.19	0.02	0.14	-0.17	-0.18	0.1	0.23	0.07	-0.04	0.09	0.31	0.23	0.49	0.05	0.53	-0.07	0.22	0.21	0.72	0.14	0.08	0.12	0.93	0.28	0.35	0	0.05	0.19	-0.21	-0.11
CANX_SEPEP.1_C4	0.49	1.01	0.05	0.15	0.12	0.05	0.2	0.37	-0.15	0.11	-0.1	0.14	0	0.88	0.46	-0.01	0.08	1.12	0.13	0.99	0.14	0.18	0.21	0.11	-0.08	0.17	0.94	0.09	0.15	0.3	0.14	0.05	0.04	0.01	-0.29	0.11	0.73	-0.24	0.37	-0.1	-0.2	0.02	0.2	0.75	0.32	-0.17	0.88	-0.25
CANX_SEPEP.2_C3	0.46	0.86	-0.01	0.23	-0.02	0.09	0.36	0.45	-0.48	-0.03	-0.03	0.15	-0.06	0.93	0.33	0.12	0.24	1.21	0.29	1.25	0.16	0.14	0.41	0.25	0.08	0.2	0.71	-0.07	-0.09	0.16	-0.15	-0.17	0.11	0.07	-0.17	0.03	0.51	-0.22	0.29	-0.02	-0.24	-0.1	0.1	0.59	0.16	-0.14	0.82	0.1
CANX_SEPEP.3_C3	-0.88	NA	0.57	1.26	1.1	0.49	0.56	0.65	0.11	0.25	-0.49	0.09	0.34	-0.37	0.59	-0.09	NA	NA	NA	NA	NA	NA	NA	NA	NA	NA	NA	NA	NA	NA	NA	NA	0.78	-0.6	1.54	0.04	0.23	0.48	-0.17	-0.31	NA	0.28	-0.33	-0.09	-0.51	-0.18	NA	-0.24
CAP1_SEPEP.1_C4	0.08	0.34	-0.15	0.12	0.14	0.02	-0.19	0.01	-0.29	-0.34	0	0.2	-0.41	-0.65	-0.1	-0.35	0.39	0.48	-0.23	0.32	0.79	-0.08	0.27	0.26	0.06	0.12	0.38	0.03	0.38	0.42	0.21	-0.06	0.42	-0.14	0.25	0.09	0.21	0.18	-0.53	0.06	0.08	-0.15	0.32	0.19	0	-0.04	0.46	0.18
CAP1_SEPEP.2_C3	-0.03	-0.39	0.35	0.46	0.36	0.11	0.1	-0.33	0.29	0.17	-0.48	0.31	0.23	-0.58	0.18	0.04	-0.23	-0.06	0.16	-0.6	0.32	0.02	-0.11	-0.07	-0.14	-0.43	-0.27	-0.45	-0.36	-0.19	0.03	-0.55	-0.3	0.41	0.08	-0.55	-0.87	-0.38	-0.45	-0.63	0.63	0.12	-0.1	-0.26	-0.49	0.34	-0.37	0.14
CAP2_SEPEP.1_C4	0.6	0.9	-0.58	-0.66	-0.63	-0.73	-0.54	1	-0.31	-1.07	0.07	-1.33	-1.31	-0.05	0.17	-1.51	0.75	1.15	-0.17	1.5	-0.36	0.45	0.32	-0.8	-1.29	0.43	0.86	-1.04	0.06	-0.28	-1.13	0.25	-0.04	-1.06	-0.61	0.63	1.45	-0.54	0.94	0.32	-0.41	-1.01	0.53	1.42	0.58	-0.73	1.45	-0.86
CAP2_SEPEP.2_C2	0.58	0.58	-1.01	-1.02	-1.04	-1.07	-0.8	1.51	-0.09	-1.14	-0.74	-1.3	-1.1	0.35	0.8	-1.6	0.31	0.43	-0.44	0.26	-1.27	0.1	0.08	-0.79	-1.02	-0.06	0.53	-1.33	-0.28	-0.98	-1.12	-0.24	-0.47	-0.43	-0.74	-0.06	0.51	-0.83	1.09	-0.34	0.09	-0.81	0.29	1.26	0.11	-0.52	1.17	-1.05
CAP2_SEPEP.3_C3	0.57	0.42	-0.12	-0.53	-0.33	-0.34	-0.68	0.57	NA	NA	NA	NA	NA	NA	NA	NA	0.29	0.34	-0.04	0.76	-0.72	0.2	0.53	-0.78	NA	NA	NA	NA	NA	NA	NA	NA	NA	NA	NA	0.3	1.28	-1.6	2.82	0.75	NA	-1.76	0.08	0.92	0.11	-1.29	0.73	-1.4
CAPG_SEPEP.1_C4	-0.02	0.32	0	0.18	0.36	0.07	-0.18	-0.41	0.32	0.05	-0.01	0.13	-0.1	-0.25	-0.33	-0.03	-0.57	-0.44	0.01	-0.38	0.46	-0.36	-0.03	0.22	0.43	-0.18	-0.32	0.3	-0.39	-0.05	0.21	-0.63	0.4	0.38	0.22	-0.23	0.07	0.41	-0.5	-0.25	0.68	0.46	0.3	0.1	-0.18	0.47	-0.23	0.27
CAPG_SEPEP.2_C3	-0.45	-0.22	0.12	0.31	0.48	0.27	-0.2	-1.06	0.16	0.02	-0.04	0.61	0.11	-0.44	-0.6	0.26	-1.25	-1	-0.32	-1.54	0.92	-0.79	-0.29	0.79	0.59	-0.8	-0.9	0.55	-0.52	-0.06	0.27	-0.7	0.46	0.58	0.26	-0.42	-0.04	0.27	-1	-0.38	0.67	0.69	0.12	-0.16	-0.26	0.52	-0.35	0.39
CAPG_SEPEP.3_C3	-0.31	0.28	-1.04	-0.7	-0.43	-0.53	-1.02	-1.18	0.53	0.14	0.07	-0.05	-0.75	-0.81	-0.57	-0.67	-0.54	-0.22	0.18	-0.28	0.7	-0.17	0.1	0.6	0.76	-0.69	-0.67	0.41	-0.16	0.35	0.39	-0.94	0.47	-0.16	0.71	-0.35	0.28	0.47	-0.34	-0.37	0.87	-0.19	0.12	0.09	-0.36	0.04	-0.16	0.83
CAPN1_SEPEP.1_C4	0.14	0.12	0.04	0.07	0.13	0.1	0.09	0.17	-0.03	-0.18	-0.04	0.05	-0.05	0.06	-0.2	-0.08	0.05	0.15	-0.09	0.34	-0.04	-0.04	-0.15	0.03	-0.14	0.02	0.18	-0.22	-0.13	-0.13	-0.15	0.01	-0.01	0.03	-0.05	-0.07	0.05	0.09	0.07	-0.15	0.05	0.1	-0.09	0.13	-0.05	0.02	0.21	-0.02
CAPN15_SEPEP.1_C4	1.07	0.76	1.65	1.12	1.22	1.51	1.09	0.99	0.15	0.32	-0.16	0.38	0.59	0.4	0.53	0.25	NA	NA	NA	NA	NA	NA	NA	NA	NA	NA	NA	NA	NA	NA	NA	NA	NA	NA	NA	NA	NA	NA	NA	NA	NA	NA	NA	NA	NA	NA	NA	NA
CAPN2_SEPEP.1_C4	0.38	0.32	-0.52	0.02	0.12	-0.23	0.13	1.02	-0.37	-0.53	-0.2	-0.78	-0.87	0.09	-0.04	-0.92	0.09	0.38	0	0.45	-0.49	-0.01	0.22	-0.42	-0.35	0.16	0.2	-0.76	-0.16	-0.15	-0.4	0.1	-0.08	-0.53	-0.16	0.07	0.44	-0.11	0.36	0.31	0.02	-0.56	0.24	0.37	0.06	-0.36	0.48	-0.24
CAPN2_SEPEP.2_C2	0.48	0.36	-0.69	-0.4	-0.08	-0.72	1.07	0.66	-0.04	-0.42	-0.08	-0.73	-0.94	-0.02	0.36	-1.03	0.35	0.55	-0.32	0.6	-0.42	-0.02	0.25	-0.87	-0.74	0.14	0.16	-1.24	-0.32	-0.47	-0.74	0.17	0.46	-0.47	-0.43	0.29	0.7	-0.23	0.85	0.99	-0.11	-0.42	0.21	0.13	-0.19	-0.64	0.15	-0.34
CAPNS1_SEPEP.1_C4	0.31	0.35	0.03	0.1	0.16	-0.18	0.2	0.43	-0.06	-0.22	0.04	-0.11	-0.42	0.5	-0.02	-0.24	0.27	0.64	-0.03	0.78	-0.07	0.12	-0.19	-0.25	-0.14	0.17	0.35	-0.29	0.05	0.14	0.08	0.05	0.06	0.07	-0.06	-0.04	0.33	-0.2	0.22	0.11	-0.05	0.18	0.07	0.32	-0.04	-0.17	0.31	-0.22
CAPNS1_SEPEP.2_C3	0.17	0.25	0.15	0.28	0.39	0.09	0.18	0.51	0.08	-0.15	-0.21	0.21	-0.04	0.22	0.32	0.04	0.48	0.81	0.2	0.54	0.01	0.49	0.17	-0.03	-0.9	-0.54	-0.04	-0.94	-0.66	-0.63	-0.91	-0.71	-0.05	-0.09	0.03	0.07	0.1	-0.03	0.38	0.25	-0.06	-0.17	0.29	0.42	0.02	-0.17	0.4	-0.47
CAPNS1_SEPEP.3_C3	0	-0.2	0.38	0.22	0.19	0.1	0.13	0.28	0.16	0.3	0.01	0.15	0.09	-0.01	0.4	0.06	-0.57	-0.99	-0.69	-0.71	-0.43	-0.71	-0.68	-0.26	-0.21	-0.49	-0.33	-0.65	-1.06	-0.97	-0.31	-0.43	-0.67	0.34	0.14	-0.81	-1.04	-0.3	0.07	-0.33	0.14	0.03	-0.5	-0.29	-1.25	-0.02	-0.61	-0.17
CAPRIN1_SEPEP.1_C4	-0.17	-0.28	-0.04	-0.35	-0.21	-0.03	0.05	-0.03	-0.05	-0.32	0.09	-0.03	0.16	-0.53	-0.29	0.21	0.12	-0.15	-0.02	0.01	-0.16	0.15	-0.14	0.4	0.4	-0.14	-0.34	0.23	0.29	0.35	0.39	0.03	-0.12	-0.28	0.16	0.18	-0.26	0.08	0.02	0.06	-0.5	0.01	-0.03	-0.44	-0.19	-0.12	-0.47	0.12
CAPS2_SEPEP.2_C3	0.46	0.24	0.14	0.27	-0.36	-0.67	-0.68	-0.25	NA	NA	NA	NA	NA	NA	NA	NA	NA	NA	NA	NA	NA	NA	NA	NA	NA	NA	NA	NA	NA	NA	NA	NA	NA	NA	NA	NA	NA	NA	NA	NA	NA	NA	NA	NA	NA	NA	NA	NA
CAPZA1_SEPEP.1_C4	0.37	0.47	-0.15	-0.08	0.1	-0.14	0.1	-0.02	0.1	-0.1	0.1	-0.09	-0.42	0.31	-0.08	-0.16	0.19	0.3	0.09	0.3	0.16	0.2	0.19	0.03	0.02	0.22	0.32	0.07	0.36	0.33	0.03	0.34	-0.04	-0.13	-0.08	0.08	0.11	-0.01	-0.11	0.42	0.06	-0.16	0.32	0.17	0.29	-0.13	0.39	-0.06
CAPZA1_SEPEP.2_C2	0.31	0.44	-0.3	-0.1	-0.19	-0.06	-0.25	0.1	0.33	-0.16	0.24	0.11	-0.37	0.39	0.01	-0.13	0.06	0.42	0.1	0.2	0.24	0.12	0.33	-0.13	-0.05	0.25	0.32	0.01	0.22	0.24	0.03	0.15	0.58	-0.06	0.31	0.38	0.69	0.17	-0.15	0.28	-0.05	-0.22	0.3	0.36	0.37	-0.18	0.78	0.21
CAPZA1_SEPEP.3_C3	0.48	0.41	-0.29	0.09	-0.26	0.1	-0.17	-0.02	0.15	-0.21	0.53	0.18	-0.21	0.59	0.07	-0.03	NA	NA	NA	NA	NA	NA	NA	NA	0.11	0.34	0.5	0.21	0.38	0.44	-0.05	0.3	0.57	-0.08	0.4	0.29	0.75	0.26	-0.27	0.05	-0.37	-0.29	0.3	0.16	0.12	-0.05	0.08	-0.21
CAPZA2_SEPEP.1_C1	0.38	0.59	-0.29	-0.17	-0.13	-0.05	-0.18	0.26	0.07	-0.08	0.04	-0.2	-0.27	0.55	0.07	-0.36	0.34	0.63	0.15	0.81	0.11	0.21	0.17	-0.06	-0.23	0.2	0.32	-0.17	0.06	0.12	-0.31	0.15	0.31	-0.11	0.22	0.27	0.52	0.06	0.15	0.05	-0.03	-0.15	0.26	0.36	0.33	-0.06	0.4	0.14
CAPZB_SEPEP.1_C4	0.39	0.58	-0.39	-0.07	-0.2	-0.31	0.02	0.16	0.28	-0.09	0.08	0.08	-0.42	0.75	0.28	-0.1	0.44	0.58	0.04	0.77	0.33	0.28	0.02	-0.42	-0.16	0.45	0.56	-0.09	0.57	0.67	0.09	0.38	0.62	0.01	0.01	0.42	0.67	0.17	0.19	0.03	0.22	-0.33	0.33	0.37	0.42	-0.09	0.61	-0.07
CAPZB_SEPEP.2_C3	0.59	0.47	-0.26	-0.05	-0.03	-0.11	0.04	0.03	0.23	-0.22	0.24	-0.17	-0.38	0.06	0.03	-0.25	0.22	0.42	0.05	0.37	0.19	0.21	0.32	-0.08	-0.08	0.31	0.44	0.07	0.64	0.75	0.33	0.23	0.23	-0.18	0.03	0.36	0.35	0.04	0.09	0.11	-0.15	-0.27	-0.03	0.3	0.29	-0.28	0.45	-0.13
CAPZB_SEPEP.3_C3	0.17	0.1	-0.2	-0.17	-0.18	-0.02	-0.26	-0.11	0.1	-0.07	0.13	-0.17	-0.29	0.15	-0.07	-0.48	0.26	0.4	0.2	0.2	0.18	0.2	0.11	0	-0.15	0.37	0.36	-0.1	0.18	-0.13	-0.2	0.23	0.17	-0.35	0.12	0.12	0.17	0.14	-0.02	0.33	0.03	-0.4	-0.11	-0.03	0.13	-0.24	0.14	-0.02
CAPZB_SEPEP.4_C3	0.28	0.36	-0.21	-0.16	-0.12	-0.19	0.08	0.05	0.32	-0.23	0.14	-0.03	-0.25	0.22	0.08	-0.2	0.11	0.21	-0.24	0.25	0.12	0	-0.06	-0.22	-0.1	0.27	0.44	-0.11	0.03	-0.06	-0.11	0.14	0.06	-0.09	0.17	0.24	0.26	0.19	-0.08	0.3	-0.02	0.03	0.23	0.21	0.31	0.03	0.27	0.07
CAPZB_SEPEP.5_C3	-0.12	0.43	-0.93	-1.07	-1.32	-0.96	-1.11	1.3	NA	NA	NA	NA	NA	NA	NA	NA	0.04	1.16	-0.44	1.94	-0.8	-0.33	-0.65	-0.72	NA	NA	NA	NA	NA	NA	NA	NA	-0.92	-1.05	-0.67	0.09	1.37	-0.2	1.14	-0.29	-0.57	-1.21	-0.52	1.16	0.17	-0.61	0.8	-0.78
CAPZB_SEPEP.6_C3	0.6	0.33	0.2	0.32	0.41	0.3	0.62	-0.23	0.27	0.1	0.31	0.04	-0.19	-0.73	-0.05	0.07	0.48	0.53	0.21	0.02	0.68	0.43	0.52	0.28	-0.38	0.06	-0.12	-0.14	0.13	0.24	0.08	0.02	0.53	-0.3	0.56	0.37	0.04	0.5	-0.7	0.3	0.24	-0.15	0.39	-0.17	0.45	-0.11	0.25	0.6
CARD19_SEPEP.2_C3	-0.13	0.02	0.27	-0.02	0.08	-0.09	0.43	0.05	NA	NA	NA	NA	NA	NA	NA	NA	NA	NA	NA	NA	NA	NA	NA	NA	NA	NA	NA	NA	NA	NA	NA	NA	-0.41	-0.19	-0.26	-0.39	-0.23	-0.5	0.11	-0.63	NA	NA	NA	NA	NA	NA	NA	NA
CARHSP1_SEPEP.1_C4	-0.09	-0.19	-0.17	-0.18	0.26	-0.1	0.03	-0.69	0.01	-0.03	0.07	-0.42	-0.43	-0.46	-0.58	-0.66	-0.3	-0.93	-0.21	-0.51	0.17	-0.16	-0.38	0.51	0.38	-0.11	-0.39	0.17	-0.06	-0.16	-0.12	-0.21	0.19	-0.03	0.53	0.05	-0.08	0.44	-0.84	0.15	0.24	-0.08	-0.03	-0.4	-0.18	0.02	-0.26	0.56
CARM1_SEPEP.1_C4	-0.29	-0.21	0.09	0.17	0.09	0.03	0.13	-0.25	0.11	-0.12	-0.14	-0.03	-0.24	-0.15	-0.01	-0.15	0	-0.15	0.02	-0.3	0.39	-0.04	0.17	0.01	0.15	-0.03	-0.36	0.24	0.02	-0.01	0.19	-0.05	0.23	0.18	0.4	0.01	-0.25	0.25	-0.15	0.01	0.16	0.05	-0.05	-0.1	0.04	0.13	0	0.45
CARM1_SEPEP.2_C3	0.2	0.5	-0.18	-0.08	-0.12	-0.13	-0.26	-0.12	NA	NA	NA	NA	NA	NA	NA	NA	-0.37	0.36	0.12	0.03	0.18	-0.13	0.11	-0.14	NA	NA	NA	NA	NA	NA	NA	NA	NA	NA	NA	NA	NA	NA	NA	NA	0.4	-0.31	0.24	0.3	0.01	-0.07	0.02	0.02
CARMIL1_SEPEP.1_C4	0	-0.07	0.2	0.14	0.39	0.27	0.26	0.13	-0.11	0.19	-0.22	-0.1	-0.06	0.21	0.26	-0.22	-0.14	-0.12	-0.54	0.06	-0.08	-0.29	0	-0.08	0.14	0.28	0.14	0.21	-0.29	-0.3	-0.25	0	-0.56	0.17	0.65	-0.33	-0.43	-0.17	-0.4	-0.23	0.11	-0.13	-0.25	0.08	0	-0.02	-0.03	0.17
CARNMT1_SEPEP.2_C3	-0.66	-0.23	0.91	0.26	0.2	0.38	0.1	-0.24	-0.17	-0.1	0.02	0.52	0.38	-0.36	-0.48	0.29	-0.95	-0.38	-0.66	-0.57	0.36	-0.4	-0.22	0.39	0.19	-0.86	-0.57	0.22	-0.68	-0.61	-0.26	-0.5	-0.68	0.41	-0.12	-0.72	-0.71	-0.15	-0.5	-0.61	0.26	0.56	-0.22	-0.21	-0.06	0.38	-0.51	0.27
CARS1_SEPEP.1_C4	0.02	0.11	-0.25	-0.06	-0.29	0.04	-0.41	-0.18	-0.05	-0.14	-0.1	0.12	-0.26	0.21	-0.03	0.09	-0.2	-0.05	-0.1	-0.27	0.38	-0.21	0.16	0.17	0.02	-0.03	0	0.18	-0.18	-0.16	-0.01	-0.11	-0.15	-0.05	0.55	-0.11	0.06	0.11	-0.08	-0.05	0.1	0.16	-0.19	-0.15	-0.17	-0.09	-0.07	0.48
CARS2_SEPEP.2_C3	0.02	0.49	0.22	0.31	0.19	0.16	0.35	0.11	-0.15	0.47	-0.09	0.6	0	0.34	0.5	0.29	NA	NA	NA	NA	NA	NA	NA	NA	NA	NA	NA	NA	NA	NA	NA	NA	NA	NA	NA	NA	NA	NA	NA	NA	NA	NA	NA	NA	NA	NA	NA	NA
CARS2_SEPEP.3_C3	0.11	0.82	-0.2	-0.24	-0.33	-0.22	0	0.06	0.26	-0.06	-0.07	-0.29	-0.51	0.42	0.07	-0.43	NA	NA	NA	NA	NA	NA	NA	NA	0.01	-0.14	0.17	-0.35	-0.37	-0.38	-0.34	-0.54	0.58	-0.15	0.5	-0.03	0.58	0.21	0	-0.25	NA	NA	NA	NA	NA	NA	NA	NA
CASK_SEPEP.1_C4	0.19	0.52	-0.23	-0.02	0.06	-0.2	0.1	0.09	-0.05	0.12	0.27	0.26	0.06	-0.15	0.06	0.17	0.16	0.3	0.02	0.37	-0.02	0.04	-0.06	0.1	-0.04	0.02	0.08	-0.04	0.18	-0.02	-0.15	0.16	0.09	0.01	-0.18	0.04	0.43	-0.02	0.14	0.14	0.14	0.03	0.39	0.34	0.38	0.13	0.29	-0.26
CASK_SEPEP.2_C3	0.32	1.06	-0.44	-0.27	0.06	-0.35	-0.02	-0.42	-0.01	-0.15	0.58	0.06	0.24	0.39	-0.03	-0.17	NA	NA	NA	NA	NA	NA	NA	NA	0.11	0.5	0.67	0.21	0.61	0.64	0.43	0.67	0.42	0.39	-0.03	0.21	0.07	0.19	-0.06	0.01	-0.13	-0.39	0.17	0.21	0.37	-0.45	0.19	-0.01
CASP14_SEPEP.1_C4	0.97	0.32	-0.2	0.48	0.18	0.37	0.47	0.52	NA	NA	NA	NA	NA	NA	NA	NA	NA	NA	NA	NA	NA	NA	NA	NA	0.35	0.73	0.2	0.17	-0.19	-0.18	0.4	-0.13	NA	NA	NA	NA	NA	NA	NA	NA	0.16	-0.32	0.02	0.34	-0.17	-0.5	0.44	-0.42
CASP14_SEPEP.2_C2	0.7	-0.21	0.41	0.39	0.22	-0.08	0.44	0.27	NA	NA	NA	NA	NA	NA	NA	NA	0.54	0.71	-0.09	0.17	-0.09	-0.04	0.42	-0.16	-0.27	0.23	-1.82	-1.77	NA	-1.49	-0.48	-0.73	0.17	0.11	0.55	0.02	-0.12	-0.49	-0.04	-0.6	0.88	0.74	0.22	0.3	0.17	0.42	0.06	-0.38
CASP2_SEPEP.1_C4	-0.15	0	0.18	0.39	0.61	0.08	0.76	-0.34	NA	NA	NA	NA	NA	NA	NA	NA	NA	NA	NA	NA	NA	NA	NA	NA	NA	NA	NA	NA	NA	NA	NA	NA	0.08	0.57	0.21	-0.38	-0.28	0.39	-0.08	0.1	NA	NA	NA	NA	NA	NA	NA	NA
CASP3_SEPEP.1_C4	-0.14	-0.06	0.37	0.18	-0.05	0.25	-0.04	-0.05	-0.18	0.19	-0.48	0.57	0.51	-0.13	0.08	0.71	-0.08	-0.21	-0.11	-0.15	0.64	0.14	-0.35	0.7	0.26	-0.5	-0.29	0.41	-0.36	-0.37	0.1	-0.33	0.15	0.27	0.12	-0.02	0.16	-0.19	-0.04	-0.11	-0.24	0.23	-0.26	-0.13	-0.19	-0.03	-0.22	-0.08
CASP3_SEPEP.2_C3	-0.16	-0.17	0.44	0.02	0.06	0.58	-0.12	0.03	-0.12	-0.06	-0.24	0.46	0.36	0.09	0.32	0.41	-0.52	-0.27	-0.53	-0.3	0.57	-0.15	-0.28	0.83	0.43	-0.34	-0.37	0.22	-0.22	-0.12	0.03	-0.28	-0.05	0.51	0.18	-0.32	-0.16	-0.31	-0.36	-0.18	-0.07	0.18	-0.5	-0.28	-0.24	0.06	-0.45	0.34
CASP6_SEPEP.2_C2	0.12	0.26	-0.37	-0.27	-0.09	-0.4	-0.11	-0.35	0.2	0.39	0.29	0.13	0.12	0.11	0.19	-0.15	0.89	0.29	0.33	0.42	0.03	0.38	0.54	0.18	0.5	0.29	0.58	0.24	0.07	0.41	0.78	0.1	0.39	0.07	0.38	0.24	0.06	-0.07	0	0.06	0.06	-0.23	0.03	0.16	0.4	-0.06	0.18	0.29
CAST_SEPEP.1_C4	0.31	0.28	-0.79	-0.63	-0.61	-0.64	-0.77	0.47	-0.12	-0.62	-0.21	-0.96	-1.26	0.14	-0.29	-1.01	0.23	0.55	0.21	0.94	-0.6	0.36	0	-0.56	-0.59	0.15	0.37	-0.69	-0.09	-0.13	-0.48	0.16	0.14	-0.58	-0.05	0.2	0.61	0.12	0.56	0.46	-0.14	-0.71	-0.03	0.57	-0.05	-0.61	0.33	-0.16
CAST_SEPEP.2_C3	0.14	0.05	-0.72	-0.72	-0.77	-0.64	-0.47	0.38	-0.18	-0.6	0.07	-1.36	-1.2	-0.78	-0.1	-1.32	0.34	0.22	0.01	0.66	-0.42	0.19	-0.05	-0.42	-1.34	0.08	0.13	-0.93	-0.1	-0.38	-0.56	0.13	-0.21	-0.75	-0.46	0.36	0.46	0.21	0.65	0.92	0.28	-0.2	0.05	0.61	0.24	-0.46	0.28	-0.08
CASTOR2_SEPEP.2_C2	0.3	0.48	-0.28	0.12	0.35	-0.17	-0.18	0.07	0.39	0.28	0.21	0.05	-0.17	0.19	0.22	-0.16	NA	NA	NA	NA	NA	NA	NA	NA	NA	NA	NA	NA	NA	NA	NA	NA	NA	NA	NA	NA	NA	NA	NA	NA	NA	NA	NA	NA	NA	NA	NA	NA
CASZ1_SEPEP.1_C4	0.46	-0.54	-0.34	-0.73	-0.83	-0.62	-0.92	-0.2	0.08	0.14	1.05	0.27	0.06	0.19	1.2	0.2	0.69	0.44	0.31	0.19	-0.46	0.49	0.26	-0.39	NA	NA	NA	NA	NA	NA	NA	NA	-0.19	-0.38	-0.09	0.06	-0.04	-0.1	0.24	0.12	0.03	0.02	0.07	0.22	0.09	-0.33	0.13	-0.61
CAT_SEPEP.1_C1	0.19	0.58	-0.12	0.05	0.02	0.02	0.2	0.17	-0.16	0.05	-0.08	0.18	-0.13	0.19	0.1	-0.04	0.16	0.71	0.27	0.54	0.01	0.14	0	-0.04	0.1	-0.06	0.36	-0.18	0.29	0.21	0.22	-0.14	0.29	0.06	-0.05	0.18	0.75	0.1	0.46	0.19	0.04	-0.24	0.18	0.33	0.35	-0.12	0.63	-0.21
CAV1_SEPEP.1_C4	0.61	0.29	0.54	-0.06	-0.23	0.26	-0.36	0.73	-2.22	-2.66	-2.12	-2.09	-1.02	-1.95	-2.29	-1.56	NA	NA	NA	NA	NA	NA	NA	NA	NA	NA	NA	NA	NA	NA	NA	NA	0.08	-0.34	-0.4	0.27	-0.16	-0.36	-0.42	-0.1	NA	NA	NA	NA	NA	NA	NA	NA
CAVIN1_SEPEP.1_C4	-0.15	-0.06	0.36	-0.35	-0.35	0.03	-0.23	0.54	-1.96	-2.37	-1.78	-1.85	-1.39	-1.94	-1.97	-1.73	-0.11	-0.09	0.49	0.17	-0.34	0.24	-0.06	0.09	NA	NA	NA	NA	NA	NA	NA	NA	0.03	-0.31	0.35	-0.04	-0.18	0.36	-0.15	-0.21	-0.64	0.07	-0.25	0.07	-0.19	-0.22	0.24	-0.2
CBFB_SEPEP.2_C3	0.42	0.22	-0.37	-0.1	0.27	0.04	-0.26	0.1	0.68	-0.25	0.71	-0.06	-0.57	0.74	0.16	-0.4	0.74	0.28	0.44	0.29	0.01	0.34	0.35	-0.43	-0.35	-0.12	-0.24	-0.51	0.45	0.32	-0.01	-0.03	0.59	-0.59	-0.26	0.3	0.02	0.14	-0.47	0.93	-0.18	-0.94	0.1	0.07	0.25	-0.29	0.02	-0.85
CBL_SEPEP.1_C1	0.21	0.39	-0.35	-0.24	-0.3	-0.16	-0.34	-0.15	-0.09	-0.14	-0.18	-0.09	-0.08	0.08	-0.09	-0.05	0.03	-0.33	-0.37	-0.15	-0.18	-0.03	-0.18	-0.04	-0.22	0.01	0.01	-0.17	0.08	-0.02	-0.18	0.03	-0.26	-0.24	0.13	0.11	0.1	0	0.01	-0.1	-0.13	-0.03	-0.05	0.02	0.1	-0.17	0.05	0.39
CBR1_SEPEP.1_C4	-0.63	-0.26	-0.22	-0.38	-0.68	-0.34	-0.98	-0.53	-0.24	-0.06	-0.29	0.33	-0.03	-0.39	-0.56	0.05	-0.72	-0.67	0.05	-0.81	0.52	-0.29	-0.91	-0.21	-0.05	-0.35	-0.56	-0.1	-0.15	0.29	0.86	-0.63	-0.06	0.48	0.23	-0.44	-0.53	0.41	-0.87	-0.49	0.73	0.42	-0.13	0	-0.26	0.9	-0.2	0.43
CBR1_SEPEP.2_C2	-1.05	-0.78	-0.65	-0.38	-0.81	-0.48	-1.09	-1.3	-0.27	-0.27	-0.41	0.28	-0.16	-0.46	-0.68	0.11	-0.79	-1.19	0.17	-0.63	0.73	-0.34	-0.83	-0.16	0.09	-0.47	-0.76	-0.05	-0.07	0.42	0.87	-0.52	-0.11	0.5	0.41	-0.53	-0.49	0.59	-0.82	-0.52	0.65	0.39	-0.22	-0.39	-0.67	1.06	-0.3	0.61
CBR4_SEPEP.2_C3	0	1.07	-1.06	-0.33	0.1	-0.64	-0.28	0.39	NA	NA	NA	NA	NA	NA	NA	NA	NA	NA	NA	NA	NA	NA	NA	NA	-0.31	-0.05	0.19	-0.29	-0.06	-0.07	-0.37	-0.09	0.9	-0.08	-0.35	0.16	1.39	-0.2	0.71	-0.19	0.17	-0.62	-0.26	0.93	0.52	-0.35	0.56	-0.55
CBR4_SEPEP.3_C3	0.07	0.53	-0.11	0.22	0.4	0.03	0.13	0.36	-0.06	-0.26	-0.46	-0.23	-0.31	0.34	0.25	-0.45	-0.45	-0.4	-0.69	-0.31	-0.71	-0.12	-0.35	-0.57	-0.81	-0.78	-0.38	-0.89	-0.51	-0.42	-0.48	-0.6	-0.41	-0.1	-0.81	-0.28	0.13	-0.47	0.99	-0.54	NA	NA	NA	NA	NA	NA	NA	NA
CBR4_SEPEP.4_C3	0.29	0.53	-0.17	-0.06	0.04	-0.21	-0.09	0.69	-0.09	-0.32	-0.06	-0.55	-0.58	0	0.13	-0.48	-0.25	0.6	0.34	0.65	-0.34	0.14	0.12	-0.55	-0.35	0.03	0.55	-0.29	0.22	-0.02	-0.09	-0.17	NA	NA	NA	NA	NA	NA	NA	NA	0.1	-0.09	0.25	0.92	0.14	-0.15	0.45	-0.52
CBX1_SEPEP.1_C4	0.28	0.1	-0.04	0.3	0.1	0.15	0.11	-0.57	0.18	0.12	0.29	0.04	-0.28	0.12	-0.14	0.04	0.07	0.38	0.75	0.01	0.34	0.37	0.34	0.06	0.35	0.22	0.29	0.31	0.62	0.89	0.36	0.27	0.53	0.28	-0.01	0.27	0.06	0.14	-0.37	0.26	-0.07	-0.16	0.4	-0.18	0.26	-0.07	0.13	-0.25
CBX2_SEPEP.2_C3	-0.81	-0.79	0.72	-0.02	0.19	0.18	0.26	-0.96	0.19	0.33	0.07	-0.1	0.5	-0.48	-0.17	0.1	-0.5	-1.52	0.12	-1.81	0.09	-0.18	-0.16	0.42	0.64	-0.02	-0.21	0.5	0.17	0.32	0.33	-0.23	0.1	-0.21	0.47	-0.14	-0.41	0.22	-0.68	-0.39	0.3	-0.02	0.03	-0.89	-0.28	-0.05	-1.06	0.24
CBX3_SEPEP.1_C4	0.14	-0.13	0.09	-0.04	-0.09	-0.15	-0.17	-0.3	-0.12	-0.24	0.39	-0.17	0.02	0.09	-0.32	0.14	-0.13	-0.16	0.32	-0.22	0.23	0.26	0.16	0.15	0.42	0.17	0.12	0.5	0.44	0.54	0.36	0.26	0.26	0.11	0.08	0.22	0.03	0.15	-0.22	0.15	-0.59	-0.08	-0.01	-0.3	0.13	-0.11	-0.26	-0.1
CBX5_SEPEP.1_C4	0.1	-0.4	0.2	0.14	-0.04	-0.14	0.05	-0.15	0.15	0.25	0.62	0.03	0.21	0.45	0.02	0.19	0.01	-0.18	0.47	-0.3	0.3	0.66	0.34	-0.23	0.31	0.34	0.14	0.48	0.73	0.72	0.32	0.57	0.23	0.13	-0.28	0.37	-0.33	0.09	-0.4	0.51	0.05	-0.02	0.09	-0.78	0.15	0.05	-0.52	-0.21
CBX8_SEPEP.1_C1	0.77	0.71	-0.36	0.05	0.12	0.17	-0.22	0.18	NA	NA	NA	NA	NA	NA	NA	NA	0.3	0.53	0.2	0.37	0.2	0.44	0.74	-0.18	NA	NA	NA	NA	NA	NA	NA	NA	NA	NA	NA	NA	NA	NA	NA	NA	NA	NA	NA	NA	NA	NA	NA	NA
CC2D1A_SEPEP.1_C4	0.13	-0.04	-0.09	-0.03	0.1	0.16	-0.11	0.31	-0.31	-0.18	-0.84	-0.13	-0.53	-0.69	0.11	-0.13	-0.02	-0.09	0.05	-0.06	0	0.02	0.17	0.32	0.83	0.02	-0.26	0.06	-0.36	-0.7	-0.24	-0.12	NA	NA	NA	NA	NA	NA	NA	NA	-0.29	0.09	0.1	-0.14	-0.35	-0.14	-0.06	0.3
CC2D1A_SEPEP.2_C3	-0.1	0.22	0.35	0.2	0.37	0.31	0.41	0.36	-0.24	0.17	-0.25	0.11	0.1	-0.48	0.04	0.08	-0.36	-0.91	-1.14	-1.07	-0.21	-0.52	-0.79	0.13	-0.74	-0.73	-0.56	-0.77	-0.31	-0.58	-0.16	-0.53	-0.14	0.26	0.4	-0.47	-0.28	-0.25	-0.04	-0.46	0.41	0	0.08	0.41	-0.44	-0.07	-0.03	-0.02
CC2D1B_SEPEP.2_C3	0.34	0.51	0.79	-0.23	NA	-0.58	NA	0.05	NA	NA	NA	NA	NA	NA	NA	NA	NA	NA	NA	NA	NA	NA	NA	NA	0.27	0.31	0.19	0.22	-0.08	0.29	0.04	0.11	NA	NA	NA	NA	NA	NA	NA	NA	NA	NA	NA	NA	NA	NA	NA	NA
CCAR1_SEPEP.1_C4	0.16	0.14	-0.11	-0.15	-0.2	-0.02	-0.26	-0.19	0.07	-0.1	0.28	-0.12	0.01	0.04	-0.23	0.13	0.11	-0.02	0.15	-0.01	0.21	0.17	0.08	0.4	0.43	0.18	0.37	0.36	0.42	0.48	0.2	0.32	0.31	-0.1	0.11	0.21	0.01	0.24	-0.2	0.05	-0.19	0.06	0.29	0.1	0.32	-0.13	0.15	0.04
CCAR2_SEPEP.1_C4	0.12	0.13	0.06	-0.06	0.07	0.02	0.22	-0.18	0.13	-0.1	0.11	0.03	0.01	0	-0.07	0.05	0.16	0.06	0.14	0.05	-0.05	0.06	0.2	0.15	0.03	0.19	-0.03	0.1	0.05	-0.14	-0.04	0.2	0.18	0.07	0.1	0.17	-0.14	0.19	-0.11	0.11	-0.12	0.22	0.05	-0.03	0.16	-0.06	-0.21	0.08
CCAR2_SEPEP.2_C3	0.23	0.2	0.23	0.22	0.49	0.08	0.63	-0.06	0.2	0.01	0.16	0.03	0.14	-1.03	-0.1	0.09	0.19	0.11	-0.04	0.3	-0.22	0.05	0.24	0.32	0.36	0.5	0.05	0.39	0.29	0.11	0.09	0.4	0.03	0.26	-0.07	0.15	-0.02	0.39	-0.29	0.2	-0.11	0.4	0.21	-0.03	0.25	-0.02	0	0.22
CCAR2_SEPEP.3_C3	0.39	0.27	-0.11	-0.01	0.02	0.31	0.01	0.02	0.31	-0.22	0.42	-0.04	-0.17	0.31	-0.23	0.08	NA	NA	NA	NA	NA	NA	NA	NA	0.58	0.94	0.65	0.79	0.65	0.81	0.26	0.75	0.69	-0.78	0.51	0.72	0.61	0.31	-0.63	0.79	-0.74	-0.94	0.37	0.04	0.64	-0.83	0.13	0.27
CCDC12_SEPEP.2_C3	0.57	0.29	-0.33	0.32	0.02	-0.05	-0.36	-0.3	NA	NA	NA	NA	NA	NA	NA	NA	0.13	-0.07	0.6	-0.28	-0.07	0.36	0.05	0.17	0.23	0.29	-0.01	0.36	0.49	0.31	0.3	0.31	0.44	0.1	0.18	0.33	0.73	0.49	0	0.28	NA	NA	NA	NA	NA	NA	NA	NA
CCDC124_SEPEP.1_C4	0.03	-0.17	-0.2	-0.37	-0.47	-0.23	-0.46	-0.57	0.3	-0.05	0.31	0.1	0.03	-0.46	-0.04	0.1	-0.19	-0.41	-0.43	-0.43	0.04	-0.07	0	0.15	0.5	0.33	0.28	0.52	0.49	0.47	0.42	0.41	0.11	-0.51	0.18	0.24	-0.16	0.12	-0.13	0.35	0.1	-0.38	-0.23	-0.45	-0.05	-0.05	-0.41	0.14
CCDC134_SEPEP.1_C4	-0.29	-0.27	0.21	0.38	0.45	0.25	0.73	-0.43	0.13	0.38	-0.15	0.49	0.09	0.3	-0.08	0.32	-0.07	-0.45	-0.16	-0.44	0.43	-0.11	-0.05	0.2	0.04	-0.41	-0.33	0.17	-0.2	-0.15	-0.03	-0.22	-0.35	0.52	-0.23	-0.18	-0.6	-0.43	-0.27	-0.22	0.09	0.49	0.02	-0.34	-0.19	0.11	-0.19	-0.03
CCDC137_SEPEP.1_C4	0.49	0.3	0.4	0.05	-0.17	0.29	0.07	-0.2	NA	NA	NA	NA	NA	NA	NA	NA	NA	NA	NA	NA	NA	NA	NA	NA	NA	NA	NA	NA	NA	NA	NA	NA	NA	NA	NA	NA	NA	NA	NA	NA	NA	NA	NA	NA	NA	NA	NA	NA
CCDC137_SEPEP.2_C3	-0.34	-0.34	0.22	0.13	0.15	-0.04	0.25	-0.12	-0.07	0.46	0	0.28	0.21	-0.37	0.54	0.11	-0.15	0.12	-0.44	-0.13	-0.69	-0.26	-0.25	-0.05	0.18	-0.35	-0.55	-0.21	-0.74	-0.21	-0.06	-0.56	NA	NA	NA	NA	NA	NA	NA	NA	-0.36	0.59	-0.37	-0.15	-0.72	0.3	-0.79	-0.79
CCDC141_SEPEP.2_C3	-0.08	0.26	0	0.11	0.2	-0.14	0.05	0.3	NA	NA	NA	NA	NA	NA	NA	NA	0.69	-0.29	-1.02	0.72	-1.27	-0.11	-0.67	-0.8	-0.48	-0.23	-0.18	-1.03	-0.33	-0.81	-0.88	0.15	-0.64	0.32	-0.61	-0.19	0	-0.65	0.88	-0.8	NA	NA	NA	NA	NA	NA	NA	NA
CCDC167_SEPEP.1_C1	0.06	-0.1	-0.48	-0.02	0.07	0.07	-0.28	0.17	NA	NA	NA	NA	NA	NA	NA	NA	NA	NA	NA	NA	NA	NA	NA	NA	NA	NA	NA	NA	NA	NA	NA	NA	NA	NA	NA	NA	NA	NA	NA	NA	NA	NA	NA	NA	NA	NA	NA	NA
CCDC22_SEPEP.1_C4	-0.03	0.02	0.02	-0.06	0.2	-0.26	0.33	0.08	0.01	0.2	0.05	0.07	-0.2	0.18	0.26	-0.09	0.19	0.71	-0.25	0.19	-0.54	0.16	0.39	-0.68	-0.23	-0.24	0.49	-0.28	-0.18	-0.51	0.53	-0.22	0.35	-0.53	-0.29	0.06	0.12	0.12	-0.12	-0.01	-0.02	-0.49	0.42	0.46	0.02	-0.17	-0.08	-0.38
CCDC25_SEPEP.2_C3	0.18	0.24	-0.1	-0.08	-0.03	-0.06	0.02	-0.45	0.5	0.25	0.62	-0.05	-0.19	-0.69	-0.3	-0.2	NA	NA	NA	NA	NA	NA	NA	NA	NA	NA	NA	NA	NA	NA	NA	NA	NA	NA	NA	NA	NA	NA	NA	NA	0.43	0.23	0.27	0.01	0.26	0.2	0.08	0.33
CCDC25_SEPEP.3_C3	0.1	0.03	-0.36	-0.42	-0.15	-0.62	-0.33	-1.06	0.3	0.07	0.1	0.01	-0.19	-0.75	-0.31	-0.1	NA	NA	NA	NA	NA	NA	NA	NA	-0.38	-0.47	-0.39	-0.26	-0.08	0.01	0.03	-0.24	-0.1	-0.01	0.27	-0.35	-0.88	0.24	-0.44	-0.01	0.7	0.68	-0.1	-0.2	-0.55	0.74	-0.34	0.62
CCDC32_SEPEP.2_C3	-0.54	-0.49	-0.14	-0.2	-0.14	-0.16	-0.07	0.38	NA	NA	NA	NA	NA	NA	NA	NA	NA	NA	NA	NA	NA	NA	NA	NA	NA	NA	NA	NA	NA	NA	NA	NA	-0.26	-0.35	0.34	-0.08	-0.08	0.05	0.45	0.32	NA	NA	NA	NA	NA	NA	NA	NA
CCDC47_SEPEP.1_C4	-0.09	-0.1	0.13	0.13	0.04	0.25	-0.04	-0.12	-0.2	0.27	-0.24	0.35	0.37	0.05	0.09	0.52	-0.34	-0.24	-0.08	-0.37	-0.01	-0.33	0.02	0.06	-0.01	-0.19	-0.06	0.22	-0.31	-0.1	-0.1	-0.31	-0.25	0.21	-0.28	-0.16	-0.14	-0.23	-0.19	-0.24	0	0.37	-0.18	-0.43	-0.2	0.13	-0.29	-0.06
CCDC50_SEPEP.3_C3	1.06	0.75	-0.25	-0.11	0.36	-0.38	1.09	0.03	NA	NA	NA	NA	NA	NA	NA	NA	NA	NA	NA	NA	NA	NA	NA	NA	NA	NA	NA	NA	NA	NA	NA	NA	NA	NA	NA	NA	NA	NA	NA	NA	-0.03	-0.49	0.53	-0.2	0.85	-0.12	0.16	-0.49
CCDC51_SEPEP.1_C4	-0.21	0.06	-0.24	-0.05	-0.09	-0.01	-0.2	-0.15	0.57	0.24	0.12	-0.02	0.08	-0.74	0	0.15	0.24	0.26	-0.15	0.01	-0.13	-0.29	0.07	-0.28	-0.59	0.35	0.15	0.25	0.51	0.47	0.17	-0.16	-0.32	0.05	-0.27	0.15	0.13	-0.37	0.3	-0.3	-0.23	-0.08	-0.12	-0.64	0.07	-0.11	-0.51	-0.48
CCDC58_SEPEP.1_C4	0.05	0.1	-0.05	-0.4	-0.43	-0.36	-0.36	-0.4	-0.37	-0.28	0.3	0.11	0.06	0.13	-0.22	0.27	-0.09	0.57	-0.11	0.69	0.5	-0.06	-0.18	0.45	0.56	0.21	0.32	0.62	0.27	0.32	0.26	0.17	-0.07	0.13	0.03	0.02	0.31	-0.01	0.13	-0.03	-0.34	0.27	-0.02	0.2	0.18	-0.01	0.42	0.01
CCDC59_SEPEP.1_C1	-0.15	-0.12	0.37	0.1	0.08	0.18	-0.29	-0.56	NA	NA	NA	NA	NA	NA	NA	NA	NA	NA	NA	NA	NA	NA	NA	NA	0.28	-0.19	-0.31	0.39	-0.22	-0.04	0.25	-0.41	-0.49	0.13	-0.14	-0.84	-1.07	0.04	-1.09	-0.07	0.2	0.39	0.55	1.23	-0.15	0.41	-0.46	0.13
CCDC6_SEPEP.1_C1	0.07	-0.14	-0.06	-0.23	-0.28	0.03	-0.3	0.03	-0.2	-0.48	0.04	-0.24	-0.12	-0.24	-0.26	-0.1	0.14	0.05	0.18	0.07	0.27	0.21	-0.02	0.13	0.16	-0.04	0.04	0.05	-0.13	-0.06	-0.11	0.02	0.15	-0.1	0.46	0.3	0.1	0.22	-0.25	0.15	-0.28	-0.25	-0.07	-0.01	0.11	-0.32	0.05	0.33
CCDC71L_SEPEP.1_C1	-0.62	-0.12	0.36	0.34	0.65	0.35	0.76	-0.41	NA	NA	NA	NA	NA	NA	NA	NA	NA	NA	NA	NA	NA	NA	NA	NA	NA	NA	NA	NA	NA	NA	NA	NA	NA	NA	NA	NA	NA	NA	NA	NA	NA	NA	NA	NA	NA	NA	NA	NA
CCDC77_SEPEP.1_C4	-0.8	-0.46	0.21	-0.05	0.05	0.26	-0.09	-0.38	0.25	0.35	-0.5	0.14	0.68	-0.56	0.36	0.45	-0.82	-0.85	0.17	-1.52	0.36	0.27	0.44	0.07	NA	NA	NA	NA	NA	NA	NA	NA	NA	NA	NA	NA	NA	NA	NA	NA	NA	NA	NA	NA	NA	NA	NA	NA
CCDC82_SEPEP.2_C3	0.54	0.46	1.05	0.76	0.87	0.59	0.68	0.84	-0.18	0.07	-0.49	0.1	0.17	-0.09	0.33	-0.46	-2.01	-1.2	-0.43	-0.31	-0.5	-1.6	-1.6	-2.02	NA	NA	NA	NA	NA	NA	NA	NA	NA	NA	NA	NA	NA	NA	NA	NA	NA	NA	NA	NA	NA	NA	NA	NA
CCDC86_SEPEP.1_C1	0.13	0.13	0	0.29	0.02	0.29	0.21	0.05	-0.14	0.46	0.21	0.34	0.16	-0.76	0.02	0.51	-0.16	-0.38	0.3	-0.46	0.57	0.31	0	0.16	0.53	-0.18	0.12	0.63	0.52	0.85	0.68	-0.11	-0.01	-0.2	-0.22	-0.03	-0.42	0.04	-0.02	-0.12	-0.01	-0.01	0.23	-0.64	-0.17	0.5	-0.82	-0.17
CCDC88A_SEPEP.1_C4	0.11	-0.24	-0.34	-0.26	-0.51	-0.15	-0.82	0.18	0.48	-0.35	0.42	-0.05	-0.28	-0.31	-0.23	0.25	-0.13	-0.18	0.26	-0.07	-0.04	0.07	0.1	-0.13	NA	NA	NA	NA	NA	NA	NA	NA	0.07	-0.01	-0.04	0	-0.17	0.25	-0.22	0.12	NA	NA	NA	NA	NA	NA	NA	NA
CCDC90B_SEPEP.2_C3	-0.64	-0.27	-0.22	0.14	0.07	-0.1	0.59	0.68	NA	NA	NA	NA	NA	NA	NA	NA	-0.51	-0.83	-0.96	-1.3	-1.04	-1	-0.62	-0.99	NA	NA	NA	NA	NA	NA	NA	NA	NA	NA	NA	NA	NA	NA	NA	NA	NA	NA	NA	NA	NA	NA	NA	NA
CCDC97_SEPEP.2_C3	0.74	0.26	-0.63	0.37	0.45	0.17	0.37	0.75	NA	NA	NA	NA	NA	NA	NA	NA	NA	NA	NA	NA	NA	NA	NA	NA	NA	NA	NA	NA	NA	NA	NA	NA	0.26	0.03	-1.37	0.53	-0.56	-0.29	-0.42	0.26	NA	NA	NA	NA	NA	NA	NA	NA
CCNA2_SEPEP.1_C1	-0.35	-0.72	0.35	-0.17	-0.21	0.18	0.01	-0.57	-0.03	-0.15	-0.41	-0.15	0.22	-0.79	-0.51	0.36	NA	NA	NA	NA	NA	NA	NA	NA	0.55	-0.5	-0.4	0.47	-0.4	-0.31	0.4	-0.42	-0.14	-0.01	0.28	-0.18	-1	0.07	-0.76	-0.04	NA	0.36	-0.22	-0.25	-0.44	0.19	-1.72	-0.05
CCNB1_SEPEP.1_C4	-0.15	-0.18	0.26	-0.04	-0.06	0.32	0.03	0.05	-0.14	-0.09	-0.35	0.05	0.57	-0.16	-0.41	0.52	-0.46	-1.04	-0.46	-0.9	0.24	-0.38	-0.57	0.21	0.34	-0.67	-0.69	0.25	-0.44	-0.46	0.28	-0.74	-0.16	-0.11	0.37	-0.22	-0.62	-0.09	-0.46	0.08	-0.14	0.43	-0.56	-0.74	-0.52	-0.07	-0.5	0.37
CCNB1_SEPEP.2_C3	-0.92	-0.56	0.92	0.39	0.23	0.23	0.12	-0.44	-0.17	-0.02	-0.96	-0.02	0.67	-0.69	-0.31	0.53	NA	NA	NA	NA	NA	NA	NA	NA	NA	NA	NA	NA	NA	NA	NA	NA	-0.65	0.32	0.2	-0.58	-0.93	-0.88	-1.55	0.09	0.15	0.91	-0.53	-0.9	-1.07	0.33	-1.77	0.42
CCNC_SEPEP.1_C4	0.07	0.27	-0.32	0.17	0.07	0.36	0.16	-0.14	NA	NA	NA	NA	NA	NA	NA	NA	NA	NA	NA	NA	NA	NA	NA	NA	-0.29	-0.25	-0.06	-0.12	-0.12	-0.36	-0.06	0.11	NA	NA	NA	NA	NA	NA	NA	NA	NA	NA	NA	NA	NA	NA	NA	NA
CCNC_SEPEP.2_C3	0.21	0.69	0.12	-0.1	-0.08	-0.24	-0.27	-0.21	NA	NA	NA	NA	NA	NA	NA	NA	-0.26	0.01	0.34	-0.43	0.24	0.17	-0.38	-0.07	NA	NA	NA	NA	NA	NA	NA	NA	-0.13	0.08	0.39	-0.15	-0.36	-0.08	-0.09	0.02	0.36	0.11	0.01	-0.16	-0.24	0.11	0.08	-0.11
CCNH_SEPEP.1_C4	-0.14	0.2	0.09	-0.07	-0.25	-0.1	-0.31	-0.32	0.22	0.8	-0.39	0.88	0.93	0.19	0.81	-0.21	NA	NA	NA	NA	NA	NA	NA	NA	0.04	-0.05	0.25	-0.05	-0.2	0.03	-0.19	-0.17	NA	NA	NA	NA	NA	NA	NA	NA	NA	NA	NA	NA	NA	NA	NA	NA
CCNK_SEPEP.1_C4	-0.12	0.14	0.16	0.13	-0.17	0.11	-0.17	-0.19	0.25	0.02	0.27	0.14	0.23	0.16	-0.13	0.34	0.01	-0.25	0.19	-0.52	0.28	0.14	0.05	0.34	0.42	0.17	0.18	0.51	0.36	0.38	0.3	0.24	0.17	0.01	-0.04	0.06	-0.17	0.08	-0.35	-0.01	0.13	0.23	0.21	-0.15	0.18	0.27	0.03	-0.09
CCNL2_SEPEP.2_C3	-0.4	-0.69	0.13	-0.22	0.01	0.14	0.01	-0.14	-0.5	0.3	-0.29	-0.03	0.43	-0.3	-0.1	0.21	-0.46	-0.48	-0.34	-0.25	-0.64	-0.49	-0.5	0.49	NA	NA	NA	NA	NA	NA	NA	NA	NA	NA	NA	NA	NA	NA	NA	NA	NA	NA	NA	NA	NA	NA	NA	NA
CCNL2_SEPEP.3_C3	0.25	0.65	0.94	0.76	0.4	0.66	0.96	0.45	-0.07	0.23	0.06	0.05	0.38	-0.25	-0.3	0.22	-0.39	-0.3	-0.05	0.3	-0.05	0.25	0.5	0.06	NA	NA	NA	-1.28	NA	NA	-0.87	NA	NA	NA	NA	NA	NA	NA	NA	NA	0.28	-0.57	-0.62	-0.24	-0.41	0.28	-1.14	0.16
CCNL2_SEPEP.4_C3	-0.39	0.31	0.29	0.05	0.2	0.51	-0.21	-0.23	NA	NA	NA	NA	NA	NA	NA	NA	NA	NA	NA	NA	NA	NA	NA	NA	NA	NA	NA	NA	NA	NA	NA	NA	NA	NA	NA	NA	NA	NA	NA	NA	NA	NA	NA	NA	NA	NA	NA	NA
CCNY_SEPEP.1_C4	0.42	0.55	-0.41	0.57	0.21	0.1	-0.08	0.3	0.07	-0.4	-0.31	-0.12	-0.6	0.55	-0.05	-0.75	0.2	0.63	0.01	0.56	0.08	0.1	0.2	-0.14	-0.37	0.05	0.19	-0.56	-0.2	-0.45	-0.54	0.13	0.06	0.03	-0.05	0.51	0.61	-0.11	0.78	0.25	-0.1	-0.04	0.16	0.82	0.48	-0.09	0.65	-0.29
CCS_SEPEP.1_C1	0.24	-0.03	-0.39	0.02	-0.16	-0.24	-0.49	-0.22	0.14	0.02	0.2	-0.19	-0.35	-0.01	0.11	-0.14	0.18	0.25	0.04	0.26	0.23	0.19	-0.07	-0.38	-0.45	0.06	0.33	-0.4	0.19	-0.53	-0.24	-0.04	-0.23	0.1	-0.09	0.23	0.36	0.15	0.09	0.35	-0.05	-0.14	0.04	0.21	0.1	-0.1	0.13	-0.29
CCT2_SEPEP.1_C4	-0.03	0	0	0.01	-0.09	-0.03	-0.11	-0.13	0.04	-0.09	-0.12	0.09	-0.05	-0.18	-0.2	0.12	-0.03	0.07	0.08	-0.07	0.39	0.03	-0.03	0.31	0.29	-0.13	-0.13	0.2	-0.1	-0.05	0.14	-0.19	0.17	0.01	0.22	-0.03	0.03	0.17	-0.21	0.04	-0.09	0.08	-0.07	-0.12	-0.14	0	0	0.3
CCT2_SEPEP.2_C2	-0.08	-0.2	0.4	0.36	0.25	0.05	0.48	0.13	0.09	0.14	-0.35	0.22	0.31	-0.23	0.12	0.08	-0.12	-0.54	-0.31	-0.56	-0.11	-0.26	-0.39	-0.27	-0.1	-0.59	-0.56	-0.41	-0.65	-0.56	-0.07	-0.52	-1.07	0.44	0.13	-0.14	-1.84	0.37	0.22	-0.29	0.44	0.53	-0.08	-0.03	-0.54	0.37	-0.19	0.09
CCT3_SEPEP.1_C4	-0.09	-0.07	0.03	0.12	-0.01	0.05	-0.16	-0.15	-0.03	-0.13	-0.16	0.17	-0.05	-0.19	-0.22	0.12	-0.12	-0.15	-0.07	-0.13	0.36	-0.15	-0.14	0.25	0.11	-0.26	-0.23	0.07	-0.3	-0.15	0.07	-0.32	-0.03	-0.04	0.26	-0.04	-0.19	0.13	-0.2	-0.08	-0.06	0.09	-0.04	-0.11	-0.11	-0.01	-0.03	0.35
CCT3_SEPEP.2_C2	-0.38	0.04	0.17	0.2	0.02	-0.1	-0.07	-0.34	0.21	0.4	0.07	0.29	0.2	0.08	0.08	0.36	-0.17	-0.04	-0.03	-0.25	0.15	-0.06	-0.22	0.19	0.18	-0.29	0.07	0.04	-0.06	0.22	0.35	-0.22	-0.06	-0.13	0.7	0.03	-0.1	0.12	-0.3	-0.08	0.05	0.16	0.25	0.3	-0.15	0.19	0.28	0.39
CCT4_SEPEP.1_C4	-0.17	-0.07	-0.01	0	-0.02	0.02	-0.22	-0.14	0.09	-0.12	-0.09	0.18	-0.12	-0.1	-0.15	0.12	-0.07	-0.07	0.06	-0.11	0.43	-0.02	-0.09	0.2	0.15	-0.16	-0.24	0.11	-0.14	-0.07	0.01	-0.19	0.02	-0.04	0.2	0.05	-0.09	0.07	-0.19	0.08	0.03	-0.03	-0.12	-0.12	-0.1	0.03	-0.11	0.22
CCT4_SEPEP.2_C2	0	0.64	-0.3	-0.88	-0.72	-0.61	-0.92	-0.66	-0.68	-1.01	0.49	-1.02	-0.45	-0.39	-0.95	-1.54	0.13	0.29	0	0.18	0.73	0.19	0.34	0.65	0.34	0.07	0.08	0.54	-0.14	0.12	0.55	0	0.54	-0.3	0.49	0.39	-0.02	0.43	-0.57	0.19	-0.34	-0.48	0.12	-0.05	-0.12	-0.52	0.25	0.5
CCT5_SEPEP.1_C4	-0.06	-0.04	0.03	0.02	-0.05	0.01	-0.09	-0.11	-0.02	-0.24	-0.13	0.1	-0.03	-0.3	-0.23	0.09	-0.17	0.01	-0.02	-0.17	0.33	-0.09	-0.1	0.26	0.18	-0.19	-0.12	0.18	-0.18	0	0.16	-0.26	0.16	0	0.27	0.01	-0.05	0.12	-0.24	0.04	0.08	0.13	-0.06	0.09	-0.04	0.01	0.15	0.27
CCT5_SEPEP.2_C3	0.16	0.17	-0.1	0	-0.06	0.02	-0.14	-0.06	0.1	-0.11	-0.23	0.17	-0.12	0.42	-0.22	-0.05	0.19	0.21	0.25	0.2	0.47	-0.12	0.07	0.19	0.2	-0.05	-0.03	0.25	-0.05	0.09	0.02	-0.05	0.13	0.03	0.46	0.03	0.04	0.06	-0.22	0.18	-0.19	0.14	0.05	0.21	-0.04	0.01	0.09	0.52
CCT5_SEPEP.3_C3	-0.12	0.71	-0.65	-0.72	0.07	-0.31	-0.5	0.4	-0.23	-0.68	-0.02	-0.04	-0.94	-0.26	-0.3	-0.69	0.55	0.39	-0.39	0.24	0.68	-0.16	0.42	0.51	0.23	0.47	0.48	-0.17	-0.21	-0.24	0.07	0.32	0.51	-0.22	-0.48	0.48	0.53	0.25	0.23	0.55	-0.05	-0.74	0.51	0.59	0.37	-0.37	1.04	-0.38
CCT6A_SEPEP.1_C4	-0.04	-0.02	0.07	0.07	0.07	0.1	-0.16	-0.15	0.09	-0.06	-0.15	0.17	-0.06	-0.17	-0.23	0.07	-0.16	-0.03	-0.07	-0.1	0.47	-0.14	0	0.28	0.22	-0.11	-0.12	0.12	-0.2	-0.07	0.21	-0.23	0.05	-0.07	0.24	-0.06	-0.08	0.1	-0.32	-0.04	0.08	0.06	-0.06	-0.01	-0.09	0.11	-0.01	0.32
CCT6A_SEPEP.2_C2	-0.05	-0.05	0.02	0.11	0.16	0.11	-0.32	-0.16	0.27	0.14	-0.18	0.09	-0.17	-0.05	-0.09	0.03	-0.14	-0.06	0.18	-0.19	0.55	0.03	0.04	0.46	0.44	-0.2	-0.08	0.33	-0.02	0.08	0.28	-0.28	0.2	-0.08	0.34	0.23	0.05	0.3	-0.38	0.23	0.33	0	0.11	-0.02	0.09	0.08	0.12	0.35
CCT7_SEPEP.1_C4	0	0.03	0.1	0.06	0.07	0.06	-0.19	-0.19	0.04	-0.07	-0.11	0.12	0	-0.22	-0.18	0.13	-0.15	0.08	0.11	-0.08	0.41	0.07	0	0.33	0.13	-0.23	-0.22	0.06	-0.14	-0.18	0.24	-0.23	-0.05	-0.01	0.25	-0.06	-0.08	0.17	-0.24	-0.01	0.03	0.12	-0.08	-0.1	-0.05	0.12	-0.09	0.24
CCT7_SEPEP.2_C2	0.3	0.28	-0.04	-0.2	-0.21	0.16	-0.11	1.03	-0.27	0.08	-0.04	0.25	0.16	0	-0.15	0.28	-0.42	-0.38	0.05	-0.28	0.4	-0.11	-0.37	0.58	0.25	-0.32	-0.12	0.07	-0.15	-0.5	-0.07	-0.08	-0.01	-0.08	0.34	-0.01	0.07	0.06	-0.17	0.19	-0.15	0.35	0.13	0.01	-0.08	0.24	0.2	0.62
CCT7_SEPEP.3_C3	-0.11	0.06	0.03	-0.03	0.16	0.07	-0.09	-0.08	0.05	-0.02	-0.06	0.26	-0.01	0.03	-0.16	0.11	0	-0.1	0.02	-0.08	0.44	-0.08	-0.07	0.22	0.17	-0.07	-0.11	0.16	-0.14	-0.03	0.27	-0.12	0.02	-0.03	0.27	-0.03	0.12	0.13	-0.16	0.14	-0.01	0.07	0.07	0.22	0.02	0.11	0.24	0.23
CCT7_SEPEP.4_C3	-0.12	-0.09	-0.06	-0.35	-0.02	-0.15	-0.2	-0.34	-0.18	-0.2	-0.08	0.23	-0.14	-0.48	-0.25	0.24	-0.26	-0.25	-0.09	-0.24	0.64	0.12	-0.05	0.3	0.38	-0.28	-0.11	0.25	-0.27	-0.16	0.15	-0.18	0.12	-0.05	0.09	-0.06	-0.15	0.15	-0.32	-0.23	-0.06	0.2	0.13	0.05	0.06	0.14	0.35	0.47
CCT8_SEPEP.1_C4	-0.16	0	-0.06	0.04	-0.08	0	-0.23	-0.15	0.02	-0.05	-0.12	0.13	-0.07	-0.04	-0.23	0.08	-0.06	0	0.09	-0.07	0.39	0.01	-0.1	0.2	0.19	-0.11	-0.03	0.18	-0.12	0.08	0.2	-0.21	0.15	0.11	0.31	0.02	0.02	0.22	-0.17	0.07	-0.06	-0.05	-0.15	0.05	-0.08	0.05	-0.01	0.26
CCT8_SEPEP.2_C2	-0.39	1.33	-0.68	-0.63	-0.1	-0.23	-1.01	-0.38	-0.05	0.15	0.49	0.72	0.01	0.56	0.25	0.02	0.33	1.28	-0.14	0.04	1.08	-0.24	0.38	1.01	1.31	0.66	1.76	0.31	0.42	0.24	0.23	0.43	NA	NA	NA	NA	NA	NA	NA	NA	0.1	-0.26	0.65	0.33	0.05	0.05	1.07	-0.41
CCT8_SEPEP.3_C3	-0.4	-0.12	0.25	0.2	-0.05	0.07	0.08	-0.21	-0.32	-0.61	-0.29	0.27	-0.06	-0.21	-0.57	0.1	-0.32	-0.23	-0.37	-0.39	0.35	-0.36	-0.41	0.24	0.37	-0.09	0.11	0.12	-0.11	-0.24	0.21	-0.08	-0.38	-0.12	0.05	-0.28	-0.12	0.17	0.11	-0.25	-0.28	0.22	-0.15	-0.14	-0.24	0.1	-0.02	0.49
CCT8_SEPEP.4_C3	0.44	1.31	-0.25	-0.01	-0.06	-0.59	0.31	0.07	-0.19	0.06	0.15	-0.29	-0.66	0.2	-0.09	-0.6	0.79	1.35	0.7	1.09	0.48	0.62	0.49	0.22	-0.13	0.49	0.35	0.49	0.54	0.38	0.6	0.13	1.58	0.44	0.07	0.79	1.36	0.1	0.58	0.34	0.08	-0.77	0.46	0.71	0.91	-0.03	0.13	-0.81
CD151_SEPEP.1_C4	-0.45	0.3	-0.18	-0.31	0.07	-0.17	0.74	0.26	-0.45	-0.36	-0.3	-0.35	-0.3	-0.38	-0.47	-0.33	0.14	0.39	0.05	0.43	0.12	0.06	-0.24	0.13	0.2	-0.07	0.07	-0.35	-0.1	-0.08	-0.26	-0.02	0.27	-0.07	-0.22	0.03	0.7	-0.29	0.66	0.06	-0.18	0.14	-0.24	0.17	0.42	-0.73	0.68	-0.79
CD200_SEPEP.1_C4	-0.28	0.06	0.02	0.32	0.13	0.1	0.47	-0.35	NA	NA	NA	NA	NA	NA	NA	NA	NA	NA	NA	NA	NA	NA	NA	NA	NA	NA	NA	NA	NA	NA	NA	NA	-0.22	0.3	0.19	-0.09	-0.14	0.15	-0.62	-0.35	NA	NA	NA	NA	NA	NA	NA	NA
CD200_SEPEP.2_C3	-0.04	0.23	-0.09	0.53	0.35	0.05	0.49	-0.44	NA	NA	NA	NA	NA	NA	NA	NA	NA	NA	NA	NA	NA	NA	NA	NA	NA	NA	NA	NA	NA	NA	NA	NA	0.39	0.59	0.06	-0.11	0.16	0.04	-0.45	-0.41	0.28	0.33	0.4	0.32	0.03	0.36	0.42	0.16
CD276_SEPEP.1_C4	0.15	0.55	-0.07	-0.03	0.07	-0.24	0.3	-0.13	0.14	-0.02	0.22	-0.08	-0.13	0.45	0.11	-0.19	-0.22	0.33	0.05	-0.06	-0.42	-0.05	0.29	0.34	0.06	-0.06	0.4	-0.19	0.06	0.11	-0.15	0	0.27	-0.34	0.11	0.21	0.74	-0.17	0.27	0.22	0.06	-0.27	0.44	0.61	0.2	-0.31	0.75	0.13
CD276_SEPEP.2_C3	0.02	0.14	-0.05	0	-0.27	0.29	-0.31	-0.28	-1.78	-1.46	-0.86	-1.62	-1.03	-0.49	0.13	-1.31	-0.2	0.1	-0.35	0.08	-0.69	-0.51	-0.16	-0.51	0.04	0.06	-0.03	-0.25	-0.43	-0.54	-0.64	0.03	0.08	0.1	0.21	0.36	0.07	-0.44	0.3	0.54	-0.47	-0.22	-0.04	0.01	-0.05	-0.6	0.77	0.02
CD2AP_SEPEP.1_C4	0.09	-0.02	0.18	0.09	0.01	0.27	-0.1	-0.32	0	0	0.24	0.06	0.41	-0.27	-0.1	0.28	-0.2	-0.36	-0.17	-0.28	0.33	-0.08	-0.04	0.3	0.36	-0.04	0	0.48	-0.07	0.03	0.08	-0.11	-0.08	-0.2	0.27	-0.05	-0.23	0.13	-0.06	-0.14	-0.06	-0.07	-0.03	-0.35	0.07	-0.05	-0.22	0.33
CD2AP_SEPEP.2_C3	-0.28	-0.43	-0.03	0.2	0.13	0.48	0.22	-0.36	-0.02	-0.09	0.11	-0.16	0.04	-0.05	-0.14	0.01	-0.42	-1.5	-0.22	-0.3	0.37	-0.27	-0.02	0.31	0.33	-0.28	-0.64	0.53	-0.24	-0.16	0.05	-0.29	-0.07	-0.09	1.02	-0.27	-0.57	0.51	-0.26	0.17	0.01	0.21	-0.01	-0.03	-0.07	0.09	0.01	0.35
CD2AP_SEPEP.3_C3	-0.27	-0.22	0.3	0.34	0.2	0.37	0.35	-0.16	NA	NA	NA	NA	NA	NA	NA	NA	-0.2	-0.25	-0.56	-0.59	0.31	-0.33	-0.19	0.24	0.09	-0.5	-0.34	0.14	-0.77	-1.03	-0.59	-0.63	NA	NA	NA	NA	NA	NA	NA	NA	NA	NA	NA	NA	NA	NA	NA	NA
CD2BP2_SEPEP.1_C4	0.34	0.04	-0.09	0.04	0.05	-0.1	0.2	-0.03	0.37	0.05	0.4	-0.06	0.03	0.09	0.12	0.16	0.34	-0.08	0.3	-0.13	0.07	0.32	0.03	0.15	0.04	0.19	-0.01	0.23	0.41	0.5	0.23	0.3	0.37	0.03	-0.3	0.2	-0.1	0.14	-0.34	0.23	0.06	-0.07	0.08	-0.27	0.01	0.04	-0.18	-0.11
CD46_SEPEP.1_C4	0.22	0.69	0.08	-0.14	-0.07	0.01	0.34	-0.2	0.1	0.01	0.17	-0.28	0.1	0.87	0.16	0.06	-0.04	0.64	-0.31	0.33	0.05	-0.1	-0.18	0.35	0.36	0.22	0.32	0.13	0.24	0.15	0.1	0.14	0.25	0.01	0.19	0.18	0.96	-0.35	0.4	-0.25	0.04	0.19	-0.02	0.4	0.13	-0.3	0.69	0.26
CD46_SEPEP.2_C3	0.05	0.69	-0.08	-0.24	-0.26	-0.1	0.19	-0.63	0.17	0.24	0.24	-0.06	0.13	0.45	0.03	0.22	-0.44	0.43	-0.33	0.29	-0.13	-0.35	-0.11	0.39	0.15	0.03	0.62	0.12	0.44	0.21	-0.07	-0.16	0.21	0.08	0.45	0.06	0.06	-0.07	-0.09	0.05	0.01	0.5	0.26	0.52	-0.01	-0.28	0.85	0.62
CD59_SEPEP.1_C4	-0.07	0.72	-0.25	0.02	0.37	-0.02	0.55	0.14	-0.9	-1.28	-0.59	-0.98	-1.19	-0.93	-1.09	-1.2	0.39	0.92	-0.29	0.87	0.27	-0.01	0.1	-0.15	-0.37	-0.07	0.22	-0.59	-0.73	-0.81	-0.78	0	0.17	0.26	-0.7	0.07	1.14	-0.42	0.77	-0.16	-0.16	0	0.14	0.61	0.65	-0.36	1.08	-0.63
CD63_SEPEP.1_C4	0.61	1.52	-0.6	-0.32	-0.53	-1	0.55	-0.13	NA	NA	NA	NA	NA	NA	NA	NA	0.36	1.35	0.21	1.05	-0.03	0.05	0.28	-0.34	NA	NA	NA	NA	NA	NA	NA	NA	0.47	0.5	-0.19	0.06	1.38	-0.32	1.15	-0.14	NA	NA	NA	NA	NA	NA	NA	NA
CD81_SEPEP.1_C4	0.27	0.98	-0.16	0.09	-0.05	-0.1	-0.03	0.32	-0.13	-0.42	-0.44	-0.2	-0.49	1.13	-0.29	-0.1	0.05	0.41	-0.04	0.75	-0.12	-0.09	-0.28	-0.28	-0.57	-0.48	-0.14	-0.86	-0.21	-0.32	-0.5	-0.45	0.06	0.13	-0.25	-0.26	0.92	-0.48	0.91	-0.15	-0.31	-0.21	-0.56	0.43	-0.12	-0.37	0.12	-0.56
CD9_SEPEP.2_C3	-0.78	-0.06	0.74	1.05	0.48	0.89	0.3	-0.16	-0.56	0	-0.09	0.56	0.27	0.25	-0.55	1	-0.32	-0.73	0.13	-0.24	0.23	0.03	-0.85	0.37	0.03	-1.08	-0.78	-0.26	-0.46	-0.66	-0.38	-0.89	-0.4	1.42	-0.4	-0.61	-0.44	-0.65	-0.24	-0.71	-0.05	1.35	-0.29	-0.33	-0.44	0.45	-0.49	-0.34
CD99_1_SEPEP.2_C3	0.67	0.58	-0.48	-0.1	-0.43	-0.47	0.32	0.1	NA	NA	NA	NA	NA	NA	NA	NA	NA	NA	NA	NA	NA	NA	NA	NA	-0.25	0.32	-0.04	-0.27	0.34	0.31	-0.48	0.18	NA	NA	NA	NA	NA	NA	NA	NA	NA	NA	NA	NA	NA	NA	NA	NA
CD99L2_SEPEP.2_C3	1.11	1.28	-0.42	-0.65	-0.79	-1.02	-0.46	-0.66	NA	NA	NA	NA	NA	NA	NA	NA	NA	NA	NA	NA	NA	NA	NA	NA	NA	NA	NA	NA	NA	NA	NA	NA	NA	NA	NA	NA	NA	NA	NA	NA	NA	NA	NA	NA	NA	NA	NA	NA
CDA_SEPEP.1_C1	-0.15	-0.01	-0.28	1.45	0.81	0.8	-0.21	-0.35	0.35	0.73	0.41	1.2	-0.72	0.02	-1.14	-0.1	-0.31	-0.93	0.74	-0.31	1.19	0.37	-0.17	-0.08	-0.45	-0.76	-0.76	0.04	-0.05	0.37	1.33	-0.73	-0.07	0.51	-0.63	-0.53	-0.61	0.3	-0.57	-0.43	1.13	-0.17	-0.45	-0.36	-0.44	1.54	-0.32	-0.57
CDAN1_SEPEP.1_C4	0.17	0.67	-0.34	-0.16	-0.25	-0.21	-0.23	0.4	0.41	0.15	-0.15	-0.41	-0.4	-0.28	0.21	-0.52	0.28	0.24	0.21	0.21	-0.3	0.25	0.48	-0.06	NA	NA	NA	NA	NA	NA	NA	NA	NA	NA	NA	NA	NA	NA	NA	NA	NA	NA	NA	NA	NA	NA	NA	NA
CDC123_SEPEP.2_C2	0.89	2.05	0.28	0.38	0.66	-0.17	0.85	0.09	NA	NA	NA	NA	NA	NA	NA	NA	NA	NA	NA	NA	NA	NA	NA	NA	0.08	-0.09	-0.15	-0.3	-0.35	-0.5	-0.04	-0.77	NA	NA	NA	NA	NA	NA	NA	NA	0.04	-0.04	-0.26	-0.33	-0.98	-0.02	-0.93	0.63
CDC16_SEPEP.1_C4	-0.1	0.16	0.24	-0.07	-0.05	0.04	0.03	0.16	-0.18	0.1	-0.19	-0.21	-0.12	0.48	-0.09	0.12	-0.01	0.17	0.23	0.15	0.06	0.25	0.34	0.34	-0.03	-0.02	0.15	0.03	0.13	-0.05	0.26	0.08	-0.14	0.05	0.27	0.24	0.19	0.24	0.17	-0.05	-0.24	0.18	-0.12	-0.19	0.07	-0.12	0.14	0.21
CDC16_SEPEP.2_C3	0.06	0.24	0.11	0.08	-0.05	-0.02	0.46	0.26	0.06	0.29	0.14	-0.16	0.12	0.62	0.1	0.15	NA	NA	NA	NA	NA	NA	NA	NA	0.06	0.08	0.34	-0.05	0.43	0.62	0.25	0.12	NA	NA	NA	NA	NA	NA	NA	NA	0.19	0.1	0.2	0.66	0.17	0.14	0.19	-0.24
CDC27_SEPEP.1_C4	-0.16	-0.01	0.13	-0.23	-0.24	0	-0.1	0.09	0.31	0.14	-0.34	-0.05	0.65	-0.01	0.08	0.2	-0.23	-0.74	-0.01	-0.75	-0.8	0.23	0.1	-0.37	0	-0.33	-0.04	-0.18	0.09	-0.2	0.22	0.09	-0.35	0.08	-0.14	0	0.04	-0.06	0.09	0.02	0.32	0.18	0.01	-0.07	-0.11	-0.11	0.02	0.38
CDC34_SEPEP.1_C4	0.35	0.66	-0.11	0.14	0.09	-0.16	-0.01	-0.37	0.31	0.33	0.11	-0.18	-0.15	0.26	0.21	-0.11	0.05	0.59	0.16	0.22	-0.38	0.04	0.2	-0.32	-0.55	0.22	0.42	-0.25	0.27	0.26	0.12	0.12	0.24	-0.61	-0.54	0.42	0.69	-0.23	0.17	-0.47	NA	NA	NA	NA	NA	NA	NA	NA
CDC37_SEPEP.1_C4	0.02	-0.06	0.1	0.03	0.05	0.22	-0.01	0	-0.11	-0.26	-0.12	0.14	0.02	-0.43	-0.43	0.08	0.03	0.01	0.12	-0.04	0.27	0.16	-0.39	-0.06	-0.19	-0.33	-0.13	0	-0.18	0.09	0.1	-0.12	-0.09	0.05	0.16	-0.09	-0.15	0.29	-0.25	0.22	-0.32	0.08	0	-0.23	-0.14	-0.09	-0.17	0.22
CDC40_SEPEP.1_C1	0.14	-0.05	0.08	0.12	0.16	0.18	-0.04	-0.22	-0.12	0.22	-0.03	0.14	0.23	0	0.12	0.3	-0.1	-0.09	0.28	0.2	-0.01	0.07	0.07	-0.11	-0.06	-0.16	0.23	0.16	0.28	0.14	0.23	0.04	-0.11	0.16	-0.14	0.01	-0.07	0.02	-0.37	-0.22	0.1	0.01	0.19	0.02	0.12	0.22	-0.03	-0.05
CDC42_SEPEP.1_C4	-0.22	0.02	0.02	0.06	0.13	-0.1	0.18	0.01	-0.27	-0.06	-0.09	0.13	0.09	-0.02	0.02	0.18	0.11	0.3	-0.05	0.27	0.36	0.04	-0.11	0.06	-0.05	0.16	0.28	-0.02	0.03	0.22	-0.03	0.12	0.24	0.03	-0.1	0.02	0.07	-0.18	-0.11	0.02	0.14	0.37	0.07	0.11	0.02	0.12	0.31	-0.27
CDC42_SEPEP.2_C3	0.2	0.36	0	0.47	0.18	0.3	0.45	0.22	-0.13	-0.36	-0.07	0.32	-0.25	-0.21	-0.12	0.31	-0.1	0.18	0.15	0.12	0.29	0.02	-0.12	0.18	-0.33	-0.22	-0.03	-0.15	-0.13	0.07	-0.21	-0.19	-0.03	0.11	-0.22	-0.08	-0.07	-0.13	0.01	-0.04	0.06	0.68	0.45	0.38	0.21	0.18	0.5	0.13
CDC42BPB_SEPEP.1_C4	0.07	0	-0.08	-0.05	-0.16	-0.01	0.07	0.43	-0.02	-0.12	-0.09	-0.19	-0.3	-0.51	-0.22	-0.22	0.18	-0.15	0.47	0.01	-0.04	0.36	0.2	0.04	0.1	0.11	-0.01	0.22	-0.01	0.34	0.05	0.18	0.07	-0.05	0.05	0.03	0.13	0	0.16	0.17	0.07	-0.14	0.08	0.1	0.14	-0.1	-0.14	0.16
CDC42EP4_SEPEP.1_C4	0.34	0.4	-0.3	-0.25	-0.08	-0.43	0.09	-0.1	0.25	-0.15	0.38	-0.21	-0.13	0.08	-0.03	-0.28	NA	NA	NA	NA	NA	NA	NA	NA	0.39	0.38	0.52	-0.11	0.23	0.49	0.07	0.27	0.2	-0.32	0.49	0.02	-0.26	0.46	-0.09	0.3	0.68	0.25	0.58	0.45	0.17	0.52	0.55	0.75
CDC5L_SEPEP.1_C1	0.28	-0.02	0.1	-0.01	-0.01	0.15	0.11	-0.04	0.09	0.13	0.29	0.04	0.19	-0.08	0.13	0.2	0	-0.15	0.18	-0.09	-0.06	0.18	0.22	0.13	0.28	0.25	-0.01	0.32	0.33	0.35	0.18	0.23	0.09	-0.02	-0.07	0.11	-0.16	0.15	-0.03	0.05	-0.11	0.09	0.06	-0.16	0.1	0.01	-0.18	0.04
CDC73_SEPEP.1_C4	-0.16	-0.18	0.17	-0.09	-0.2	0.04	-0.24	-0.28	0.12	0.12	0.09	-0.1	0.17	-0.16	-0.23	0.08	-0.16	-0.49	0.2	-0.51	0.09	-0.08	0.3	0.54	0.42	-0.06	-0.13	0.29	0.04	0.14	0.06	0.01	0.27	-0.08	0.2	0.02	0	0.08	0.07	-0.08	0.09	-0.18	-0.02	-0.35	-0.18	-0.06	-0.22	0.13
CDC73_SEPEP.2_C2	-0.28	-0.69	0.42	-0.09	-0.08	0.04	-0.02	-0.09	0	0.23	-0.29	0.23	0.5	-0.41	0.16	0.3	-0.8	-1.39	-1.01	-1.19	-0.26	-0.53	-0.4	0.25	-0.26	-0.66	-0.69	-0.46	-0.93	-1.2	-0.69	-0.64	-0.56	0.17	-0.27	-0.19	-0.49	-0.05	0.03	-0.14	0.68	0.3	-0.02	-0.19	-0.43	0.41	-0.43	-0.2
CDCA2_SEPEP.1_C4	-0.57	-0.47	0.1	-0.37	-0.48	0.2	-0.22	0.02	-0.06	-0.22	-0.1	-0.02	-0.25	-0.12	-0.21	0.04	-0.57	-1.02	-0.22	-0.97	-0.04	-0.36	-0.51	0.12	0.3	-0.14	-0.35	0.66	-0.08	-0.69	0.04	-0.2	-0.42	0.25	-0.01	-0.27	-0.7	-0.19	-0.28	-0.35	-0.68	0.64	-0.71	-1.37	-0.89	0.37	-0.89	0.27
CDCA2_SEPEP.2_C3	-0.5	-0.59	0.52	-0.39	-0.37	0.12	-0.29	-1.04	-0.49	0.47	-0.25	-0.17	0.94	-1.28	-0.99	0.42	-0.57	-1.07	0.06	-1.02	0.06	-0.42	-0.56	0.33	0.19	-0.31	-0.26	0.6	-0.3	-0.31	0.09	-0.3	-0.02	0.13	0.53	0.01	-0.69	0.17	-0.97	-0.13	NA	NA	NA	NA	NA	NA	NA	NA
CDCA7L_SEPEP.1_C4	-0.32	-0.57	1.21	0.35	0.42	0.07	0.05	-0.25	0.68	0.99	-0.23	0.29	0.33	-0.13	1.11	-0.3	NA	NA	NA	NA	NA	NA	NA	NA	NA	NA	NA	NA	NA	NA	NA	NA	NA	NA	NA	NA	NA	NA	NA	NA	0.18	0.97	0.16	-0.06	-0.38	0.43	0.26	-0.22
CDCA8_SEPEP.1_C4	-0.4	-0.48	0.31	-0.25	-0.13	0.25	-0.11	-0.36	-0.26	0.13	0.08	-0.07	0.98	-0.51	-0.18	1.11	-1.19	-1.51	-0.41	-1.4	0.18	-0.44	-0.66	0.26	0.21	-0.59	-0.74	0.79	-0.08	-0.1	0.36	-0.44	-0.15	0.15	0.02	0.03	-1.57	-0.06	-0.87	0.1	NA	NA	NA	NA	NA	NA	NA	NA
CDH1_SEPEP.1_C4	-0.59	-0.13	0.57	0.12	-0.08	0.73	-0.1	-0.83	-0.43	-0.19	-0.55	0.37	0.5	-0.32	-0.55	0.74	-0.89	-0.84	-0.6	-1.24	0.28	-0.72	-0.24	0.72	0.49	-0.66	-0.59	0.5	-0.67	-0.7	-0.21	-0.9	-0.19	0.6	0.55	-0.78	-0.58	0.4	-0.61	-0.84	-0.63	1.24	-0.86	-0.28	-0.92	-0.01	-0.36	0.14
CDH1_SEPEP.2_C2	-0.18	-0.32	0.66	0.26	0.07	0.79	-0.25	-0.65	-0.5	0.04	-0.45	0.44	0.71	-0.38	-0.66	0.88	0.19	-0.18	-0.23	-0.37	0.11	-0.31	-0.17	0.8	0.86	-0.76	-1.02	0.62	-0.73	-0.35	0	-1.4	-0.55	0.67	0.26	-0.64	-0.7	-0.5	-0.76	-0.94	-0.49	0.91	-0.22	-0.42	-0.58	-0.16	-0.51	0.59
CDH1_SEPEP.3_C3	0.55	0.39	-0.1	0.45	0	0.53	-0.18	-0.33	-0.04	-0.23	0.13	-0.15	-0.11	0.23	-0.48	0.14	-0.85	-0.83	-0.06	-0.78	0.59	-0.51	0	1.06	1.05	-0.88	-0.68	0.98	-0.39	-0.14	0.29	-1.19	0.11	0.12	0.05	0.21	0.54	0.23	-0.37	-0.12	-0.36	1.7	-0.56	0.02	-0.49	0.18	-0.39	0.93
CDH1_SEPEP.4_C3	-0.51	-0.44	0.7	0.35	0.09	0.73	0.06	-0.64	0.11	0.44	-0.12	0.15	0.45	-0.11	0.07	0.4	-0.61	-0.69	-0.07	-0.89	0.47	-0.79	0.13	0.73	0.86	-0.37	-0.36	0.28	-0.29	-0.3	0.46	-0.79	-0.51	0.98	0.36	-0.82	-0.97	0.18	-1.49	-0.92	-0.04	1.03	0.03	-0.03	-0.3	-0.01	-0.58	0.09
CDH2_SEPEP.1_C4	0.62	0.69	-0.55	-0.12	-0.05	-0.4	0.27	0.26	0.04	0.03	0.28	-0.21	-0.38	0.47	0.62	-0.43	0.49	0.72	-0.03	0.89	-0.3	0.18	-0.06	-0.48	-0.58	0.41	0.44	-0.61	0.36	0	-0.18	0.33	0.08	-0.21	-0.54	0.59	0.84	-0.16	0.97	-0.33	-0.27	-0.68	0.41	0.98	0.61	-0.34	0.91	-0.7
CDH2_SEPEP.2_C3	0.22	0.34	-0.37	-0.24	-0.17	-0.2	-0.23	0.46	0.1	-0.25	-0.23	-0.51	-0.87	0.38	0.28	-0.38	0.45	0.56	0.13	0.84	-0.43	0.19	-0.08	-0.58	-0.42	0.52	0.46	-0.49	0.39	0.13	0.03	0.39	0.11	-1.01	-0.7	0.73	0.97	-0.06	1.05	0.74	-0.41	-1.17	0.38	1.17	0.71	-0.34	1.1	-1.19
CDH2_SEPEP.3_C3	1.37	2.03	-0.49	0.12	0.19	-0.19	0.28	0.24	NA	NA	NA	NA	NA	NA	NA	NA	NA	NA	NA	NA	NA	NA	NA	NA	-0.36	1.02	1.53	-0.06	0.86	0.68	0.71	0.71	NA	NA	NA	NA	NA	NA	NA	NA	NA	NA	NA	NA	NA	NA	NA	NA
CDH3_SEPEP.1_C4	0.14	0.01	0.16	0.08	-0.03	-0.05	-0.45	0.17	0.3	-0.05	0.15	-0.23	-0.05	-0.37	0.03	-0.16	-0.01	0.08	0.1	0.07	-0.03	0.41	0.04	0.32	0.16	0.04	0.03	-0.19	0.25	0.45	0.08	0.18	0.12	-0.23	-0.09	-0.31	-0.41	-0.53	-0.54	-0.02	0.07	-0.05	0.35	-0.51	-0.08	-0.23	-0.19	-0.13
CDIPT_SEPEP.1_C4	-0.12	0.09	-0.06	0.07	0.16	0	0.23	0.08	-0.27	0.1	-0.17	-0.04	-0.26	0.18	-0.22	-0.24	-0.23	0.02	-0.63	0.25	-0.03	-0.06	-0.26	-0.19	0.06	-0.09	-0.6	0.09	-0.15	0.05	0	0.34	-0.16	0.45	-0.37	-0.12	0.79	-0.09	0.4	-0.26	0.37	0.16	0.33	0.75	0.28	0.28	0.78	-0.26
CDIPT_SEPEP.2_C3	0.18	0.18	0.27	0.22	0.27	0.24	0.22	0.34	NA	NA	NA	NA	NA	NA	NA	NA	0.36	0.23	0.12	0.47	0.13	0.05	0.21	-0.08	NA	NA	NA	NA	NA	NA	NA	NA	NA	NA	NA	NA	NA	NA	NA	NA	NA	NA	NA	NA	NA	NA	NA	NA
CDK1_SEPEP.1_C4	-0.55	-0.49	-0.17	-0.1	0.41	0.06	0.29	-0.64	-0.03	-0.37	-0.24	-0.29	0.04	-1.45	-1.32	0.05	-0.37	-1.59	-0.02	-1.51	-0.36	0.09	-0.67	0.19	0.14	-0.24	-0.67	0.04	-0.07	-0.15	0.02	-0.08	0.46	-0.13	0.17	0	-0.64	-0.01	-0.59	0.2	0.57	0.49	0.01	-0.27	-0.21	0.41	-0.66	0.58
CDK1_SEPEP.2_C3	-0.51	-0.4	0.05	-0.13	0.34	0	0.16	-0.52	0.06	0.07	-0.16	-0.1	0.05	-0.12	-0.31	0.14	-0.16	-0.32	0.08	-0.39	-0.13	0.08	-0.07	0.13	0.37	-0.07	-0.33	0.16	0.02	0.11	0.22	0	0.42	-0.29	0.52	-0.02	-0.33	0.16	-0.64	0.11	0.06	-0.19	-0.47	-0.3	-0.52	-0.1	-0.47	0.32
CDK1_SEPEP.3_C3	-0.87	-1.08	0.36	-0.32	0.43	0.18	0.38	-0.69	NA	NA	NA	NA	NA	NA	NA	NA	-0.2	-1.43	0.07	-1.58	0.03	0.06	-0.55	0.77	0.26	-0.45	-0.86	0.16	0.02	0.07	0.2	-0.13	0	0.17	0.45	-0.71	-1.23	-0.11	-1.37	-0.03	-0.19	0.3	-0.83	-1.81	-1	0.35	-1.56	0.43
CDK11B_SEPEP.1_C4	-0.7	0.06	0.89	0.35	0.5	0.17	0.58	-0.77	0.1	0.21	-0.06	0.11	0.43	-0.28	-0.02	0.33	0.11	-0.68	-0.22	-0.62	-0.36	-0.42	-0.07	0.24	0.2	-0.38	-0.56	0.01	-0.52	-0.57	-0.21	-0.27	-0.41	0.26	0.18	-0.4	-0.8	0.02	-0.4	-0.24	0.41	0.74	-0.27	-0.52	-0.35	0.54	-0.43	0.56
CDK12_SEPEP.1_C4	NA	-0.1	NA	NA	NA	NA	NA	NA	NA	NA	NA	NA	NA	NA	NA	NA	NA	NA	NA	NA	NA	NA	NA	NA	0.36	0.01	-0.25	0.6	0.25	0.36	0.08	-0.04	NA	NA	NA	NA	NA	NA	NA	NA	0.12	0.27	0.04	-0.23	0.01	0.25	0	0.02
CDK12_SEPEP.3_C3	-0.54	-1.42	0.71	0.05	0.39	0.28	0.28	-0.35	NA	NA	NA	NA	NA	NA	NA	NA	NA	NA	NA	NA	NA	NA	NA	NA	NA	NA	NA	NA	NA	NA	NA	NA	-1	-0.05	-0.74	-0.59	-0.37	-0.77	1.57	-0.78	-0.12	0.17	-0.5	-0.47	-0.52	-0.17	-0.49	-0.1
CDK12_SEPEP.4_C3	-0.47	-0.65	0.26	-0.05	-0.19	-0.17	-0.4	-1.01	-0.26	-0.2	-0.08	-0.32	0.33	-0.72	-0.35	-0.17	-0.25	-0.95	0.14	-0.53	-0.21	-0.11	-0.23	0.61	0.57	-0.19	-0.01	0.39	-0.06	-0.26	0.07	-0.25	0.37	0.1	0.39	0.14	-0.24	0.27	-0.65	-0.4	0.04	0.17	0	-0.31	-0.07	0.03	-0.3	0.41
CDK13_SEPEP.2_C3	0.06	0.15	0.54	0.3	0.46	0.23	0.48	-0.02	0.21	0.61	-0.62	0.11	0.42	-0.09	0.21	0.27	-0.14	-0.15	0.19	-0.18	-0.28	0.01	-0.02	-0.15	-0.41	-0.5	-0.42	-0.28	-0.35	-0.5	-0.13	-0.23	-0.13	0.1	-0.2	-0.28	-0.56	-0.07	-0.3	-0.17	0.61	0.6	0.06	0.06	-0.17	0.52	-0.62	0.03
CDK17_SEPEP.1_C4	0.06	0.15	-0.35	-0.28	-0.26	0.02	-0.34	0.71	NA	NA	NA	NA	NA	NA	NA	NA	NA	NA	NA	NA	NA	NA	NA	NA	NA	NA	NA	NA	NA	NA	NA	NA	NA	NA	NA	NA	NA	NA	NA	NA	NA	NA	NA	NA	NA	NA	NA	NA
CDK2_SEPEP.1_C4	-0.18	-0.14	0.05	0.11	0.37	0.1	0.44	0.43	0.21	0.33	-0.05	0.03	-0.07	-0.16	0.06	0.05	-0.3	-0.64	-0.02	-0.42	-0.12	0.04	-0.3	0.04	-0.51	-0.5	-0.43	-0.61	-0.38	-0.34	0.14	-0.31	-0.3	0.01	0.22	-0.12	0.04	-0.27	0.25	0.26	0.1	0.1	-0.16	-0.22	-0.4	0.21	-0.3	0.31
CDK2AP1_SEPEP.1_C4	-1.14	-0.95	0.83	0.54	0.39	0.48	0.73	-0.29	0.34	0.36	-0.29	0.53	0.79	-0.76	-1.06	0.68	-1.88	NA	-0.08	NA	-0.09	-0.25	-1.25	-0.16	-0.08	-2.01	-1.48	0.12	-0.85	0.38	0.25	-0.45	-0.88	0.69	-1.48	-1.62	-1.2	-0.17	-0.3	-0.1	-0.37	1	-0.24	-1.04	-1.51	0.39	-1.87	-0.29
CDK4_SEPEP.1_C1	-0.15	-0.3	-0.19	0	-0.06	-0.3	0.3	-0.36	0.1	0.03	-0.1	-0.01	0.12	-0.19	-0.49	0.21	NA	NA	NA	NA	NA	NA	NA	NA	NA	NA	NA	NA	NA	NA	NA	NA	0.13	-0.47	0.57	-0.38	0.15	0.19	-0.02	0.22	0.02	0.01	-0.11	-0.35	-0.22	0.23	-0.49	0.18
CDK5_SEPEP.1_C4	-0.18	-0.36	0.02	0.01	-0.06	0.12	-0.09	0.22	-0.05	0.16	-0.13	0.01	0.1	0.03	-0.01	0.09	0.08	-0.51	0.01	-0.04	-0.24	-0.06	0.03	-0.2	-0.11	0.05	0.24	-0.08	-0.05	-0.12	0.08	0.11	0.06	-0.08	0.03	-0.19	-0.35	0.14	-0.19	0	0.02	0	0.07	-0.02	-0.04	-0.08	-0.08	-0.25
CDK5_SEPEP.2_C2	-0.02	0.18	0.14	0.11	-0.04	0.11	0.19	-0.03	0.06	-0.11	0.29	-0.01	0.27	-0.13	0.5	0.17	NA	NA	NA	NA	NA	NA	NA	NA	NA	NA	NA	NA	NA	NA	NA	NA	NA	NA	NA	NA	NA	NA	NA	NA	NA	NA	NA	NA	NA	NA	NA	NA
CDK5RAP1_SEPEP.1_C4	-0.77	-0.87	0.45	-0.34	-0.3	-0.04	-0.13	-0.56	NA	NA	NA	NA	NA	NA	NA	NA	NA	NA	NA	NA	NA	NA	NA	NA	NA	NA	NA	NA	NA	NA	NA	NA	NA	NA	NA	NA	NA	NA	NA	NA	NA	NA	NA	NA	NA	NA	NA	NA
CDK5RAP2_SEPEP.1_C4	-0.32	-0.55	0.19	0.05	0.14	0.05	-0.1	-0.08	0.71	0.55	0.27	0.1	0.38	0.3	0.09	0.26	NA	NA	NA	NA	NA	NA	NA	NA	NA	NA	NA	NA	NA	NA	NA	NA	NA	NA	NA	NA	NA	NA	NA	NA	NA	NA	NA	NA	NA	NA	NA	NA
CDK5RAP3_SEPEP.1_C4	0.13	-0.61	-0.28	-0.13	-0.47	-0.08	-0.25	0.14	-0.06	0.36	0.36	0.2	0.08	-0.14	0.77	-0.05	0.33	0.27	0.27	0.41	-0.13	0.19	0.44	-0.49	0.2	0.72	0.52	0.36	0.69	0.61	0.3	0.8	0.49	0.02	-0.25	0.27	0.63	0.03	0.21	0.15	0.29	-0.01	0.19	0.34	0.49	-0.13	0.36	-0.43
CDK5RAP3_SEPEP.2_C3	0.28	0.2	-0.18	0	-0.44	-0.47	-0.28	-0.36	0.25	0.24	0.31	0.2	0.19	0.37	0.39	0.15	0.18	0.21	0.12	0.13	0.22	0.1	0.14	-0.19	-0.03	0.53	0.85	0.15	0.67	0.25	0.34	0.62	-0.12	-0.27	-0.43	-0.01	0.17	-0.06	0.38	0.1	-0.15	-0.2	-0.15	-0.23	0.15	-0.21	-0.01	-0.69
CDK5RAP3_SEPEP.3_C3	0.01	-0.38	0.21	0.08	-0.19	-0.04	0.47	-0.09	0.13	0.02	0.1	0.32	-0.05	0.17	0.25	0.1	-0.18	-0.26	-0.28	-0.09	-0.71	-0.24	-0.36	-0.66	-0.94	-0.21	0.04	-0.64	-0.02	0.06	-0.46	0.22	-0.82	0.24	-0.92	-0.5	-0.4	-0.74	0.9	-0.27	0.13	0.45	0.06	0.18	0.29	0.08	-0.57	-0.72
CDK5RAP3_SEPEP.4_C3	-0.34	-0.32	0.14	0.28	0.15	0.13	0.61	0.13	0	-0.01	-0.17	0.23	0.17	0.42	0.38	0.3	NA	NA	NA	NA	NA	NA	NA	NA	NA	NA	NA	NA	NA	NA	NA	NA	-0.1	0.27	-0.17	-0.01	0.02	0.08	0.5	0.03	0.05	-0.05	-0.17	-0.2	0.05	-0.05	0.05	-0.43
CDK6_SEPEP.1_C4	1.05	0.14	-0.64	-0.64	-0.57	-0.76	0.04	0.02	0.97	-0.62	1.26	-0.61	-0.47	-0.08	0.25	-0.76	1.2	0.2	0.29	0.04	-0.9	1.01	0.55	-0.34	-0.19	0.7	0.47	-0.21	1.07	0.61	-0.12	0.86	0.67	-0.7	-0.48	0.76	-0.02	-0.65	-0.18	0.77	-0.06	-0.75	0.72	-0.2	0.54	-0.74	0.07	-0.77
CDK7_SEPEP.1_C4	0.28	0.32	0.39	0.05	0.18	0.28	0.08	0.23	-0.46	-0.53	-0.53	-0.04	-0.04	-0.28	-0.34	-0.1	-0.2	0.23	0.22	0.03	0.45	-0.13	0.39	0.44	NA	NA	NA	NA	NA	NA	NA	NA	-1.85	0.11	0.04	0.1	-0.21	-0.74	-0.13	-0.03	NA	NA	NA	NA	NA	NA	NA	NA
CDK8_SEPEP.1_C4	-0.31	-0.27	0.15	-0.09	0.06	0.17	0.4	0.18	-0.05	0.03	0.18	0.24	0.12	0.14	0.09	0.24	-0.03	NA	-0.28	-0.9	-0.12	-0.32	0.29	0.01	0.91	0.31	0.28	0.33	0.48	0.48	0.29	0.28	0.03	-0.17	0.28	-0.07	-0.26	0.38	-0.18	0.14	NA	NA	NA	NA	NA	NA	NA	NA
CDK9_SEPEP.1_C1	-0.26	-0.31	0.4	0.14	0.13	0.24	0.14	0.11	0.19	0.12	0.14	-0.06	0.03	-0.07	0.01	0.13	0.05	-0.6	-0.08	-0.14	0.01	-0.18	-0.16	0.02	0.01	-0.16	-0.32	0.33	-0.21	-0.22	-0.21	0.14	-0.09	0.13	0.04	-0.01	-0.48	0.11	-0.1	0.05	0.17	0.3	-0.03	-0.28	-0.45	0.09	-0.36	0.23
CDKAL1_SEPEP.2_C3	0.15	-0.06	0.15	-0.05	-0.34	-0.09	-0.11	0.01	-0.06	-0.13	0.05	0	0.21	-0.05	-0.03	0.37	-0.12	-0.55	-0.05	-0.37	0.06	-0.32	-0.11	0.29	0.43	0.19	0.04	0.29	-0.07	-0.12	0.01	0.05	-0.11	0.43	0.12	-0.21	-0.48	0.07	0	-0.16	0.46	0.13	0.03	0.27	0.04	0.26	-0.05	0.03
CDKAL1_SEPEP.3_C3	-0.07	-0.04	0.1	-0.1	0.15	0.2	0.09	-0.08	0.15	0.28	0.42	0.18	0.26	0.06	0.07	0.34	0.08	-0.62	-0.03	-0.36	0.08	-0.1	0	0.56	0.53	-0.04	-0.42	0.46	0.05	-0.09	0.03	-0.12	-0.05	0.52	0.17	-0.01	-0.45	0.14	-0.25	0.23	0.47	0.2	0.57	0.44	0.22	0.57	0.54	-0.66
CDKN2AIP_SEPEP.2_C2	-0.68	-0.17	-0.26	0.02	-0.09	0.23	-0.25	-0.04	-0.07	0.07	-0.24	0.09	0.13	-0.1	-0.03	0.04	-0.64	-0.42	NA	-1.02	-0.76	-0.07	-0.21	-0.02	0.08	-0.41	-0.19	0.08	-0.21	-0.38	-0.39	-0.02	-0.06	-0.1	-0.08	0.45	1.23	0.37	0.11	0.03	NA	NA	NA	NA	NA	NA	NA	NA
CDKN2AIPNL_SEPEP.1_C4	-0.24	0.14	-0.18	0.21	-0.06	-0.01	0.25	-0.36	0.06	-0.16	-0.06	0.19	0	0.27	-0.24	0.13	-0.22	-0.06	0.26	0.02	0.27	0.37	-0.28	0.27	0.47	0.13	0.49	0.39	0.2	0.52	0.08	0.27	0.31	0.28	0.06	0.08	-0.53	-0.01	-0.48	-0.51	0.15	0.3	0.4	0.14	0.13	0.29	-0.06	0.05
CDKN2AIPNL_SEPEP.2_C2	0.74	0.37	0.06	0.1	0.08	-0.03	0.15	-0.12	0.33	-0.08	0.43	0.63	0.42	0.04	0.02	0.69	0.33	0.34	0.73	0.02	0.4	0.35	0.73	0.43	0.27	-0.23	-0.28	0.26	0.13	0.37	0.21	0.02	0.96	-0.52	0.43	0.61	0.98	0.41	-0.44	-0.16	-0.39	0.17	0.13	-0.38	0	-0.17	-0.12	-0.09
CDS2_SEPEP.2_C3	0.56	0.65	-0.41	-0.15	-0.2	-0.25	-0.46	-0.28	0.18	0.04	0.09	-0.26	-0.31	-0.07	-0.14	-0.29	0.21	0.26	0.32	0.17	0.22	-0.03	0.6	0.3	0.13	0.1	0.25	0.07	-0.1	0.03	-0.63	0.22	0.11	-0.01	0.31	0.5	0.46	0.27	-0.21	0.23	0.22	-0.13	0.08	-0.06	0.31	-0.08	0.32	0.09
CDS2_SEPEP.3_C3	-0.32	-0.35	0.39	0.39	0.61	-0.06	0.43	0.21	0.39	0.19	0.15	-0.46	-0.32	-0.1	0.29	-0.83	-0.31	-0.49	0.01	-0.6	-0.37	-0.27	-0.19	-0.28	-0.24	-0.37	-0.25	-0.12	-0.19	-0.11	-0.21	-0.08	0.68	-0.05	-0.01	0.2	0.89	-0.18	-0.02	-0.62	0.76	1.03	-0.22	-0.42	-0.49	0.76	-1.11	-0.13
CDV3_SEPEP.1_C4	-0.14	-0.42	-0.58	-0.59	-0.59	-0.46	-0.31	0.05	-0.73	-0.67	-0.12	-0.46	-0.41	-0.7	-0.42	-0.39	0.1	0.22	-0.07	0.33	-0.02	0.03	0.01	0.01	-0.31	-0.17	0.29	-0.04	-0.05	0.03	-0.16	0.11	-0.14	-0.42	0.54	-0.03	0.07	0.41	0.07	0.82	-0.33	-0.36	-0.25	0.19	-0.26	-0.18	0.33	0.66
CDV3_SEPEP.2_C3	0.27	0.17	-0.34	-0.08	-0.36	-0.35	0.02	0	-0.55	-0.65	0.13	-0.49	-0.35	-1.78	-0.3	-0.5	0.09	0	0.08	0.19	0.2	0.14	0.11	0.16	0.31	0.41	0.36	0.31	0.25	0.23	0.41	0.32	-0.09	-0.52	0.63	0.5	0.24	0.7	-0.04	0.24	-0.4	-0.7	0.04	0.27	0.09	-0.11	0.27	0.35
CDYL_SEPEP.1_C4	-0.97	-0.65	0.47	0.3	0.3	0.21	0.48	-0.28	0.29	0.52	0.33	0.02	0.08	-0.32	0.4	-0.17	NA	NA	NA	NA	NA	NA	NA	NA	0.38	0.28	0.15	0.28	0.7	0.8	-0.31	0.6	-0.05	0.43	0.22	0.25	-0.21	0.33	0	0.29	-0.18	0.05	0	NA	-0.46	0.37	-0.77	-0.65
CEBPZ_SEPEP.1_C1	-0.27	-0.4	0.51	0.07	-0.07	0.42	-0.15	-0.38	-0.11	0.19	-0.06	0.1	0.53	-0.34	-0.38	0.57	-0.57	-0.81	0.13	-1.09	0	-0.35	0	0.65	0.57	-0.23	-0.67	0.61	-0.19	-0.06	0.01	-0.32	-0.16	0.5	0.16	-0.41	-0.61	0.08	-0.58	-0.39	-0.03	0.45	-0.34	-0.54	-0.39	0.19	-0.47	0.12
CECR2_SEPEP.1_C4	-0.05	-0.4	0.19	0.14	0.24	-0.2	0.26	-0.07	0.13	0.15	0.13	-0.01	0.17	0.1	-0.42	0.28	0.12	-0.91	0.58	-0.56	0.21	0.2	0.05	0.1	0.44	0.2	0.28	0.49	0.5	0.72	0.34	0.07	0.32	0.16	0.08	0.14	0.51	0.24	-0.12	-0.13	0.71	0.4	0.08	-0.48	-0.14	0.48	-0.16	0.51
CECR2_SEPEP.2_C3	-0.39	-0.45	0.74	0.31	0.18	0.33	-0.32	-0.63	-0.24	0.25	-0.37	0.25	0.68	-0.28	-0.15	0.49	-1.58	-1.55	-0.68	-1.81	0.15	-0.75	-0.48	-0.17	0.19	-1.06	-1.39	0.38	-0.58	-0.52	0.02	-1.4	-0.62	0.55	0.19	-0.72	-1.2	-0.03	-1.29	-0.26	0.04	0.2	-0.77	-1.31	-1.15	0.37	-1.09	-0.04
CECR2_SEPEP.3_C3	-0.66	-0.62	0.78	0.4	0.17	0.4	-0.1	-0.8	-0.18	0.09	-0.08	0.36	0.78	-0.07	-0.81	0.57	-2.07	-2.32	-0.16	-3.04	0.93	-0.43	-0.27	0.36	0.37	-1.05	-1.1	0.54	-0.31	-0.01	0.19	-0.65	-0.88	0.47	-0.58	-0.8	-1.13	-0.48	-1.22	-0.23	-0.11	-0.12	-0.1	0.28	-0.22	-0.3	-0.23	-0.07
CELF1_SEPEP.1_C4	0.32	-0.04	0.11	-0.29	-0.14	-0.2	-0.12	0.02	-0.16	-0.12	0.37	-0.04	0	0.01	-0.05	-0.05	0.46	0.16	0.02	0.23	-0.04	0.23	0.28	-0.06	0.62	0.76	0.44	0.62	0.56	0.27	0.12	0.87	0.19	0.25	-0.09	0.54	0.47	-0.12	0.1	0.03	-0.02	-0.09	0.2	0.16	0.46	0.06	0.21	-0.06
CELF1_SEPEP.2_C3	-0.01	-0.06	-0.06	-0.11	-0.21	0.08	-0.11	-0.13	-0.16	0.01	0.11	-0.04	0.06	-0.16	-0.29	0.12	0.11	-0.03	-0.22	0.04	-0.1	-0.01	-0.18	-0.1	0.04	0.3	0.09	0.19	0.34	0.23	0.05	0.33	0.13	0.18	-0.1	0.14	0.19	-0.01	0.26	0.21	0.1	0.2	0.29	0.23	0.56	0.05	0.09	0.03
CELF1_SEPEP.3_C3	-0.07	0.39	0.27	-0.06	0.04	0.23	-0.25	-0.13	NA	NA	NA	NA	NA	NA	NA	NA	NA	NA	NA	NA	NA	NA	NA	NA	NA	NA	NA	NA	NA	NA	NA	NA	NA	NA	NA	NA	NA	NA	NA	NA	NA	NA	NA	NA	NA	NA	NA	NA
CELF1_SEPEP.4_C3	-1.18	0.06	1.17	-0.02	0.39	0.12	0.91	-0.97	-0.32	0.08	-1.58	0.07	0.81	-0.03	0.42	0.31	NA	NA	NA	NA	NA	NA	NA	NA	NA	NA	NA	NA	NA	NA	NA	NA	NA	NA	NA	NA	NA	NA	NA	NA	NA	NA	NA	NA	NA	NA	NA	NA
CELF2_SEPEP.2_C3	0.03	0.37	-0.65	-0.41	-0.14	-0.55	0.01	0.68	0.19	0.42	0.33	-0.14	0.16	-0.28	0.42	-0.53	0.99	0.55	-0.11	0.91	-0.31	0.24	0.36	-0.07	-0.08	0.6	0.83	0.05	0.34	-0.06	-0.56	0.74	0.29	-0.58	-0.94	0.67	0.6	-0.71	0.86	-0.13	-0.28	-0.6	0.41	0.53	0.95	-0.25	0.48	-0.99
CELF2_SEPEP.3_C3	0.01	0.08	-0.06	0.23	0.13	-0.11	0.15	0.08	-0.42	-0.36	-0.79	-0.17	-0.48	-0.19	-0.22	-0.4	0.22	-0.09	0.21	0.15	-0.41	0.23	0.24	-0.37	-0.34	-0.07	0.05	-0.64	-0.27	-0.71	-0.36	-0.24	0.11	-0.1	0.19	-0.18	0.11	-0.44	0.3	-0.35	0.29	0.01	-0.23	-0.04	-0.26	0.32	-0.3	-0.67
CEMIP2_SEPEP.1_C4	0.29	0.26	0.27	0.03	0.02	0.12	0.22	0.15	0.45	0.24	0.01	0.46	0.68	-0.04	0.81	0.66	0.23	0.39	0.32	0.29	0.07	0.33	-0.16	-0.39	-0.51	-0.42	-0.42	-0.59	0.03	-0.11	-0.14	-0.32	0.37	0.29	-0.51	0.4	0.53	-0.42	0.43	0.24	-0.31	0.34	0.14	0.42	0.31	0.11	0.01	-0.43
CEMIP2_SEPEP.2_C3	0.17	0.54	-0.37	-0.37	-0.33	-0.34	-0.16	0.13	NA	NA	NA	NA	NA	NA	NA	NA	NA	NA	NA	NA	NA	NA	NA	NA	NA	NA	NA	NA	NA	NA	NA	NA	0.34	0.11	-0.06	0.28	-0.08	-0.13	-0.21	-0.05	-0.05	0.27	0.21	0.2	0.05	0.32	0.22	0
CENPF_SEPEP.1_C4	-0.5	-0.7	0.58	0.23	-0.15	0.46	-0.14	-0.44	-0.02	0.17	0.07	-0.3	0.38	-0.12	-0.18	-0.12	-0.43	-0.56	-0.37	-0.85	0.05	-0.08	-0.15	-0.29	0.07	-0.22	-0.06	-0.06	0.1	-0.02	0.34	-0.06	0.05	-0.06	0.21	0.14	0.22	-0.31	-0.44	0.24	0.15	0.22	-0.2	-0.61	-0.2	0.07	-0.44	-0.17
CENPH_SEPEP.1_C1	-0.44	-0.46	0.26	-0.42	-0.05	0.35	-0.57	-0.6	0.43	-0.06	0.06	-0.01	-0.29	-0.53	-1.06	-0.03	-0.28	-0.73	0.28	-0.94	0.65	-0.18	-0.21	0.43	0.22	-0.99	-1.27	0.42	0.12	0.17	0.13	-0.4	-0.13	-0.44	0.42	-0.46	-1.73	0.27	-1.28	-0.01	-0.39	-0.18	-0.39	-1.88	-0.55	-0.25	-1.59	0.54
CENPK_SEPEP.1_C4	-0.04	-0.13	-0.02	-0.07	0.16	-0.14	0.03	0.08	NA	NA	NA	NA	NA	NA	NA	NA	NA	NA	NA	NA	NA	NA	NA	NA	NA	NA	NA	NA	NA	NA	NA	NA	0.28	0.33	0.06	0.17	0.89	-0.13	0.39	-0.32	NA	NA	NA	NA	NA	NA	NA	NA
CENPV_SEPEP.1_C1	-0.03	-0.3	-0.04	-0.13	0	-0.05	0.28	-0.35	-0.28	0.01	0.29	-0.02	0.19	-0.02	-0.18	0.15	-0.21	-0.66	-0.07	-0.57	-0.02	-0.06	0.46	0.35	0.43	0.28	0.06	0.49	0.43	0.33	0.15	0.23	0.14	-0.05	0.18	0	-0.17	0.31	-0.21	0.41	0	0.14	-0.1	-0.33	-0.02	0.08	-0.38	0.05
CENPX_SEPEP.2_C3	-0.46	-0.23	0.4	0.71	0.4	0.43	0.37	0.1	-0.03	0.39	-0.72	0.38	0.52	0.16	0.71	0.55	-0.37	-1.29	0.22	-0.6	0.51	0.1	0.12	-0.25	NA	NA	NA	NA	NA	NA	NA	NA	NA	NA	NA	NA	NA	NA	NA	NA	NA	NA	NA	NA	NA	NA	NA	NA
CEP131_SEPEP.1_C4	-0.1	-0.66	0.75	0.37	-0.2	0.64	0.17	-0.19	-0.42	0.07	-0.08	0.29	0.92	-0.06	0.08	0.88	NA	NA	NA	NA	NA	NA	NA	NA	-0.13	0.24	-0.08	0.25	0.31	0.01	0.22	0.27	NA	NA	NA	NA	NA	NA	NA	NA	NA	NA	NA	NA	NA	NA	NA	NA
CEP170_SEPEP.1_C4	0.16	-0.07	0.1	-0.2	-0.14	0.11	-0.12	0.39	0.16	0.03	0.11	-0.22	-0.03	-0.32	-0.03	-0.42	0.07	0.12	-0.09	0.12	-0.11	-0.11	0.35	0.13	-0.03	0.32	0.26	0.21	0.2	0.23	-0.02	0.48	0.01	-0.32	0.01	0.24	0.42	0.12	0.22	0.2	-0.23	-0.4	0.06	0.08	0.34	-0.29	0.24	-0.06
CEP170_SEPEP.2_C3	0.13	0.64	-0.53	-0.01	-0.15	0.19	-0.24	0.01	NA	NA	NA	NA	NA	NA	NA	NA	1.33	0.36	1.34	0.56	NA	0.04	1.28	-0.11	-0.09	0.23	0.44	0.3	0.18	-0.03	0.34	0.62	-2.31	-0.07	0.27	0.28	-0.86	0.15	-0.68	0.48	-1.47	-0.59	0.62	-0.49	0.17	-0.58	-0.19	-0.06
CEP43_SEPEP.1_C4	0.43	0.39	-0.18	0.11	-0.1	0.21	-0.07	0.44	0.59	0.76	0.46	-0.26	-0.05	0.42	0.05	-0.13	-0.13	0.14	0.21	0.14	0.52	0.12	0.41	0.23	0.4	0.21	0.29	0.33	0.67	0.54	0.44	0.22	NA	NA	NA	NA	NA	NA	NA	NA	0.05	-0.46	0	0.07	-0.08	-0.37	-0.11	-0.05
CEP55_SEPEP.1_C4	-1.32	-1.06	0.43	0.91	-0.19	0.37	-0.01	-0.02	NA	NA	NA	NA	NA	NA	NA	NA	NA	NA	NA	NA	NA	NA	NA	NA	NA	NA	NA	NA	NA	NA	NA	NA	-0.09	-0.07	-0.32	-0.34	-0.23	-0.1	-1.25	-0.4	NA	NA	NA	NA	NA	NA	NA	NA
CEP68_SEPEP.2_C3	0.26	-1.09	0.43	0.24	0.03	0.31	0.02	-0.16	-0.06	-0.03	-0.49	-0.08	-0.46	0.19	-0.14	0.01	NA	NA	NA	NA	NA	NA	NA	NA	NA	NA	NA	NA	NA	NA	NA	NA	NA	NA	NA	NA	NA	NA	NA	NA	NA	NA	NA	NA	NA	NA	NA	NA
CEP85_SEPEP.2_C3	0.46	0.28	-0.08	0.06	-0.16	0.07	-0.02	0.59	0.17	-0.18	-0.08	-0.13	-0.08	0.15	-0.38	-0.19	NA	NA	NA	NA	NA	NA	NA	NA	0.28	0.38	-0.01	0.2	0.37	0.28	-0.37	-0.15	NA	NA	NA	NA	NA	NA	NA	NA	NA	NA	NA	NA	NA	NA	NA	NA
CEP97_SEPEP.1_C4	0.04	-0.48	0.22	-0.13	-0.18	-0.32	0.02	0.07	NA	NA	NA	NA	NA	NA	NA	NA	NA	NA	NA	NA	NA	NA	NA	NA	-0.34	0.33	-0.26	-0.33	0.06	0.25	0.03	0.28	0.15	-0.21	-0.17	0.05	-0.34	0.17	-0.06	0.46	NA	NA	NA	NA	NA	NA	NA	NA
CEPT1_SEPEP.1_C4	0.02	0.12	-0.17	-0.18	-0.3	-0.39	-0.33	-0.18	0.76	1.57	1.48	0.18	0.31	0.75	1.12	-0.17	NA	NA	NA	NA	NA	NA	NA	NA	-1.59	0.27	0.28	-1.08	0.5	0.08	0.33	0.37	1.07	-0.01	-1.02	0.97	0.41	-0.06	0.18	-0.39	0.94	0	0.07	-0.01	0.76	0.94	0.53	-0.84
CER1_SEPEP.1_C1	-1.53	-0.78	-1.47	0.86	0.01	1.33	0.14	-0.8	-0.7	0.5	-0.99	1.82	-1.17	-0.49	-0.95	-1.03	NA	NA	NA	NA	NA	NA	NA	NA	NA	NA	NA	NA	NA	NA	NA	NA	-1.16	1.91	-1.77	-1.54	-1.56	-1.34	-1.6	-1.95	0.37	-0.3	-0.07	-0.57	-0.57	0.38	-0.21	-0.29
CERS2_SEPEP.1_C4	-0.03	-0.01	-0.16	-0.25	-0.28	-0.06	0.09	0.34	-0.52	0.25	-0.12	-0.17	0.23	-0.15	0.24	-0.11	0.01	0.08	0.01	0.08	0.05	-0.06	0.06	0.08	0.51	0.15	-0.35	0.07	-0.24	0.22	0.34	-0.13	-0.08	0.01	0.38	-0.1	-0.09	0.03	-0.06	-0.28	0.09	-0.08	-0.11	-0.53	-0.13	0.47	-0.51	0.23
CERS4_SEPEP.1_C4	-0.21	0.2	-0.04	0.2	0.09	0	-0.06	-0.33	0.06	0.48	-0.03	0.17	0.18	-0.06	-0.01	0.08	-0.24	-0.29	-0.2	-0.04	0.13	-0.15	-0.16	0.08	-0.25	-0.05	0.33	-0.19	-0.02	0.02	0.18	-0.09	-0.14	0.38	-0.15	-0.1	-0.15	-0.16	-0.24	-0.34	-0.07	0.18	-0.09	0.02	-0.22	0.09	-0.38	0.08
CERS5_SEPEP.2_C3	0.02	-0.09	0.31	0.04	0.06	0.16	0.42	-0.55	NA	NA	NA	NA	NA	NA	NA	NA	NA	NA	NA	NA	NA	NA	NA	NA	NA	NA	NA	NA	NA	NA	NA	NA	NA	NA	NA	NA	NA	NA	NA	NA	NA	NA	NA	NA	NA	NA	NA	NA
CERS6_SEPEP.2_C3	0.44	0.35	0.01	-0.01	0.33	-0.19	1	1.02	NA	NA	NA	NA	NA	NA	NA	NA	0.08	0.24	-0.49	-0.23	-0.62	0.39	0.24	-0.62	-0.59	0.37	0.12	-0.53	0.26	0.06	-0.29	0.44	0.22	-0.27	0.11	0.43	0.68	-0.18	0.33	0.4	0.29	-0.24	0.39	0.05	0.46	-0.07	0.16	-0.26
CERT1_SEPEP.1_C4	0.41	0.55	0.03	0.16	0.18	0.24	0.19	0.53	0.18	0.04	0.08	0.35	-0.25	-0.02	-0.23	0.03	0.12	0.41	0.43	-0.03	0.95	0.26	0.05	0.26	0.18	0.14	-0.02	0.18	0.18	0.21	0.17	0.14	0.3	-0.07	0.28	0.3	0.12	0.28	0.08	0.2	0.21	0.28	0.16	0.22	0.05	0.11	0.04	0.19
CERT1_SEPEP.2_C3	-0.16	0.12	0.25	0.23	0.3	0.04	0.38	0.03	0.06	0.46	0.09	0.43	0.42	-0.24	0.34	0.53	-0.65	-0.26	-0.35	0.03	0.1	-0.67	-0.34	-0.48	-1.02	-0.44	-0.78	-0.94	-0.85	-1.03	-0.84	-0.71	-0.89	0.71	-0.36	-1.12	-0.67	-0.65	-0.08	-0.69	0.43	0.63	-0.1	-0.21	-0.46	0.44	-0.21	-0.21
CETN2_SEPEP.1_C1	0.03	-0.22	0.15	0.48	0.04	-0.02	0.49	-0.16	0.16	0.06	0.28	0.12	0.3	-0.08	0.08	0.34	0.09	-0.78	-0.44	-0.64	-0.46	-0.16	-0.52	-0.58	-0.69	-0.65	0.16	-0.3	-0.88	-0.91	-0.17	-0.61	-0.1	0.32	-0.02	-0.24	-0.49	0.25	-0.12	0.07	-0.78	0.43	-0.09	-0.52	0.12	0.19	-0.91	-0.21
CETN3_SEPEP.1_C4	-0.03	-0.21	0.13	0.11	-0.04	0.09	-0.29	-0.21	0.09	-0.37	0.15	-0.08	0.24	0.11	-0.31	0.24	-0.04	-0.1	0.09	-0.16	0.13	-0.05	-0.27	-0.24	NA	NA	NA	NA	NA	NA	NA	NA	0.56	0.25	0.21	0.33	-0.07	0.35	-0.3	0.53	0.38	0.19	0.08	-0.08	0.05	-0.05	-0.43	0.1
CFAP20_SEPEP.1_C1	-0.08	0.08	0	-0.03	0.19	-0.09	-0.08	0.12	0.37	-0.06	0.02	0.11	0.21	-0.09	0.29	0.07	0.35	-0.06	-0.26	0.19	-0.1	0.08	0.37	0.21	-0.02	0.39	0.18	0.09	-0.03	-0.06	-0.15	0.57	0.32	0.09	-0.08	0.3	0.06	0.32	0.22	0.44	0.11	0.24	-0.04	-0.15	-0.09	-0.02	0.03	-0.05
CFAP221_SEPEP.2_C3	-0.76	-1.19	0.34	-0.45	-1.64	-0.42	0.29	NA	NA	NA	NA	NA	NA	NA	NA	NA	NA	NA	NA	NA	NA	NA	NA	NA	NA	NA	NA	NA	NA	NA	NA	NA	NA	NA	NA	NA	NA	NA	NA	NA	NA	NA	NA	NA	NA	NA	NA	NA
CFAP298_SEPEP.2_C3	0.08	0.29	-0.06	0.18	0.13	0.62	0	0.11	0.16	0.12	0.07	0.09	-0.05	-0.14	-0.3	0.19	-0.45	-0.61	0.13	-0.81	0.33	-0.33	0.38	0.52	0.59	-0.25	-0.34	0.44	0.35	0.24	0.25	-0.17	0.22	-0.07	0.29	0.04	0.12	0.36	-0.23	0.27	-0.12	-0.1	-0.16	-0.18	-0.2	-0.31	-0.46	0.43
CFAP298_SEPEP.3_C3	-0.3	-0.54	-0.37	-0.29	-0.3	-0.1	-0.65	-0.53	0.41	0.11	0.25	-0.08	0.01	-0.2	-0.24	0.1	NA	NA	NA	NA	NA	NA	NA	NA	0.41	0.05	-0.02	0.25	0.18	0.01	0.01	-0.06	0.7	-0.4	0.54	0.14	-0.06	0.28	-0.55	0.07	-0.19	-0.09	-0.01	-0.14	0.11	0.18	-0.34	0.89
CFAP298_SEPEP.4_C3	-0.15	-0.4	-0.2	-0.07	-0.22	-0.11	-0.34	-0.48	0.08	0.02	0.08	-0.09	-0.06	-0.67	-0.36	-0.03	-0.02	-0.51	0.06	-0.15	0.38	0.08	0.05	0.47	0.18	-0.13	-0.18	0.16	0.08	-0.07	-0.04	-0.03	0.43	0.04	0.7	0.07	-0.22	0.58	-0.38	0.09	-0.27	-0.67	-0.1	-0.48	-0.01	-0.44	0.09	0.58
CFAP36_SEPEP.2_C3	-0.13	-0.44	0.13	0.02	0.07	-0.06	-0.05	0.01	NA	NA	NA	NA	NA	NA	NA	NA	0.13	-0.27	-0.06	-0.24	-0.39	-0.14	-0.11	-0.22	0	0.02	-0.33	-0.19	0	0.09	-0.03	0.04	-0.04	-0.06	0.31	-0.1	-0.38	0.4	-0.18	0.15	-0.15	-0.1	-0.01	-0.09	0.21	-0.34	0	0
CFAP54_SEPEP.1_C4	-0.02	-0.6	-0.05	0.95	0.39	0.24	-0.09	-0.95	NA	NA	NA	NA	NA	NA	NA	NA	NA	NA	NA	NA	NA	NA	NA	NA	NA	NA	NA	NA	NA	NA	NA	NA	NA	NA	NA	NA	NA	NA	NA	NA	NA	NA	NA	NA	NA	NA	NA	NA
CFDP1_SEPEP.1_C4	-0.03	-0.33	-0.05	0.17	-0.15	0.2	-0.04	-0.8	0.23	-0.05	-0.01	0.29	-0.05	-0.77	-0.44	0.07	-0.05	-0.23	0.26	-0.12	0.45	-0.03	0.04	0.01	0.12	0.09	-0.14	0.26	0.24	0.5	0.46	-0.05	-0.03	0.11	0.18	-0.22	-0.81	0.47	-0.57	-0.01	0.19	0	0.45	-0.48	0.29	0.11	-0.07	0.25
CFDP1_SEPEP.2_C2	-0.16	-0.05	-0.26	-0.15	-0.2	-0.25	-0.08	-0.22	0.29	-0.07	0.03	-0.2	-0.37	-0.42	-0.15	-0.47	-0.36	-0.63	-0.35	-0.4	-0.39	-0.05	-0.06	0.16	-0.26	-0.37	-0.7	-0.13	-0.58	-0.45	-0.21	-0.6	0.18	0.11	0.58	-0.23	-0.25	0.93	-0.35	-0.21	0.2	-0.1	-0.03	-0.45	-0.11	0.24	0.07	0.38
CFHR1_SEPEP.2_C2	0.8	1.43	-0.78	0.49	1.03	0.04	1.41	0.78	NA	NA	NA	NA	NA	NA	NA	NA	NA	NA	NA	NA	NA	NA	NA	NA	NA	NA	NA	NA	NA	NA	NA	NA	NA	NA	NA	NA	NA	NA	NA	NA	NA	NA	NA	NA	NA	NA	NA	NA
CFL1_SEPEP.1_C1	0.25	0.03	-0.49	-0.22	-0.13	-0.18	-0.27	0.09	0.07	-0.27	0.2	-0.16	-0.61	-0.23	-0.12	-0.46	0.28	0.08	0.11	0.14	0.21	0.2	-0.12	-0.32	-0.39	-0.01	0.01	-0.29	0.05	0.21	0.02	-0.02	0.23	-0.39	0.12	-0.04	-0.18	0.28	-0.25	0.49	-0.09	-0.24	0.15	-0.18	0.04	-0.04	0.3	0.07
CFL2_SEPEP.1_C4	0.07	0.44	-0.55	-0.49	-0.69	-0.4	-0.71	1.19	-1.4	-1.72	-0.95	-1.22	-1.66	-0.63	-0.79	-1.64	0.33	0.8	-0.21	1.42	-0.28	0.02	-0.04	-0.65	-1.49	-0.44	0.2	-1.58	-0.92	-1.04	-1.21	-0.52	-0.41	-0.96	-0.56	0.1	0.96	-0.37	1.1	0.24	-0.41	-0.7	-0.07	0.92	0.05	-0.51	1.18	-0.56
CGGBP1_SEPEP.1_C4	0.42	-0.08	-0.33	-0.01	0.04	0.03	-0.11	-0.25	0.89	0.31	1.29	0.39	-0.44	0.76	-0.99	-0.14	0.18	0.1	0.06	0.16	0.28	0.45	0.37	0.13	-0.04	0.27	0.47	0.17	0.61	0.62	0.19	0.51	0.95	-0.19	0.78	0.49	0.49	0.29	-0.07	-0.1	-0.06	-0.74	0.27	-0.06	0.48	-0.46	-0.1	0
CGN_SEPEP.1_C4	-0.05	-0.11	0.34	-0.18	0.03	0.23	0.2	-0.46	-0.23	-0.34	0.29	-0.14	0.56	-0.21	-0.49	0.54	-0.75	-0.79	-0.11	-1.07	0.59	-0.65	-0.12	0.6	0.31	-0.22	-0.18	0.37	-0.04	-0.05	-0.14	-0.41	-0.16	0	0.27	-0.64	-0.63	-0.71	-1.37	-0.24	-0.13	0.6	0.11	-0.12	-0.2	-0.08	-0.7	0.38
CGNL1_SEPEP.1_C4	0.3	0.22	0.27	-0.19	-0.31	-0.35	-0.48	0.19	0.39	0.09	0.59	-0.39	0.13	0.12	0.17	-0.09	0.7	0.23	0.55	0.05	-0.43	0.68	0.25	-0.28	-0.23	0.27	0.05	-0.16	0.82	0.75	-0.59	0.52	0.71	-0.67	-0.18	0.66	-0.03	-0.46	-0.16	0	0.06	-0.03	0.47	-0.17	0.5	-0.62	-0.12	-0.4
CHAF1A_SEPEP.1_C4	-0.17	-0.47	0.74	0.08	-0.12	0.3	-0.21	-0.53	-0.25	0.33	0.1	0.19	0.57	-0.11	-0.4	0.47	-0.38	-0.73	0.23	-0.96	0.09	0.29	-0.12	0.01	0.14	-0.58	-0.63	0.21	-0.03	-0.11	-0.1	-0.35	0.1	0.45	-0.9	-0.19	-1.03	-0.23	-0.45	0.26	-0.07	0.3	-0.02	-0.04	-0.15	0.33	-0.15	-0.4
CHAF1B_SEPEP.1_C4	-0.42	-0.54	0.49	0.18	0.13	0.39	0.01	-0.58	0.09	0.05	0.02	-0.01	0.26	-0.02	-0.71	0.18	-0.12	-0.37	0.13	-0.32	0.19	0.16	-0.02	0.24	0.19	-0.08	-0.23	0.57	0.25	0.27	0.46	0.09	0.38	0.47	0.13	-0.13	-1.17	0.23	-0.91	-0.01	0.26	0.25	-0.06	0.04	0.36	0.44	0.17	0.13
CHAF1B_SEPEP.2_C3	-1.25	-0.95	0.67	0.1	0.16	0.44	0.03	-0.18	-0.17	-0.07	-0.17	0.08	0.59	-0.25	-0.3	0.29	NA	NA	NA	NA	NA	NA	NA	NA	0.13	-0.9	-0.84	-0.13	-1.33	-1.1	-0.43	-1.01	-0.59	0.4	0	-0.83	-0.74	-0.22	-0.46	-0.13	0.47	0.19	0.17	0.29	-0.28	0.2	0.05	0.26
CHAMP1_SEPEP.1_C4	0.18	-0.05	0.07	-0.05	0.07	0.1	0.06	-0.28	0.51	0.48	0.37	0.08	0.24	-0.44	0.18	0.08	-0.02	-0.06	0.35	-0.26	0.13	0.24	0.32	-0.17	0.07	0.25	0.18	0.34	0.37	0.33	0.27	0.47	0.3	0.15	-0.2	0.15	-0.07	0.04	-0.14	0.11	0.14	-0.12	0.23	-0.34	0.18	0	-0.27	-0.07
CHCHD1_SEPEP.1_C1	-0.45	-0.2	-0.28	-0.49	-0.28	-0.15	-0.19	-0.18	0	0.86	-0.36	0.22	0.39	-0.77	0.6	0.44	-0.35	-0.08	-0.01	0.18	0.07	0.02	-0.09	0.46	0.61	0.15	0.12	0.25	-0.15	0.01	0.23	-0.39	-0.4	0.12	0.07	-0.23	-0.12	-0.39	-0.05	-0.51	NA	NA	NA	NA	NA	NA	NA	NA
CHCHD3_SEPEP.1_C4	-0.33	-0.28	0.12	-0.31	-0.12	0.24	-0.3	0.34	-0.09	0.1	-0.33	-0.1	0.15	-0.41	0.24	0.23	-0.49	-0.46	-0.9	-0.27	-0.64	-0.71	-0.8	-1.05	-0.5	-0.08	-0.03	-0.18	-0.3	-0.45	-0.4	-0.27	-0.39	0.07	-0.26	-0.09	0.36	-0.09	0.8	-0.48	0.25	0.15	-0.61	-0.25	-0.31	0.22	-0.13	-0.59
CHCHD3_SEPEP.2_C3	-0.86	-0.54	0.14	-0.34	-0.1	0.11	-0.25	0.19	-0.05	0.24	-0.36	-0.06	0.29	-0.08	0.11	0.09	-0.35	-0.49	-0.55	-0.09	-0.6	-0.38	-0.6	-0.9	-0.43	-0.27	-0.1	-0.27	-0.51	-0.56	-0.43	-0.38	-0.5	0.26	-0.39	-0.43	0.02	-0.12	0.7	-0.49	0.11	0.07	-1.01	-0.35	-0.58	0.15	-0.32	-0.85
CHCHD4_SEPEP.1_C4	0.26	0.26	-0.29	-0.35	-0.58	0.18	-0.59	0.31	-0.09	-0.55	0	0.27	-0.38	0.42	-0.46	0.39	0.21	1.01	0.2	1.37	0.7	0.05	-0.45	0.48	0.34	0.55	0.06	0.67	0.4	0.43	-0.18	0.32	-0.1	0.88	-0.22	0.22	0.82	-0.56	0.82	0.19	-0.56	0.77	-0.24	0.19	0.43	-0.53	0.58	-0.39
CHD1_SEPEP.2_C3	-0.35	-0.87	0.71	0.22	-0.02	0.4	0.1	-0.04	-0.45	-0.07	0.24	0.32	0.55	0.09	-0.16	0.61	NA	-1.25	-0.13	NA	-0.16	-0.43	0.02	0.04	-0.11	-0.69	-1.14	0.43	-0.44	-0.7	-0.36	-0.64	-0.29	0.49	-0.49	-0.51	-0.68	-0.01	-0.23	-0.06	NA	0.61	-0.32	NA	NA	0.12	NA	0.39
CHD1L_SEPEP.1_C4	-0.06	-0.27	0.06	0.07	0.11	0.07	0.2	-0.08	0.02	-0.44	-0.2	-0.08	-0.17	0.23	-0.4	-0.01	-0.22	-0.51	NA	0.07	0.58	0.13	0.4	0.13	-0.16	-0.29	0.17	-0.05	-0.15	-0.66	-0.2	-0.25	0.3	0.2	0.16	-0.15	0.18	0.68	-0.17	0.2	0.05	0.18	-0.03	-0.32	-0.65	0.32	-0.63	0.2
CHD4_SEPEP.1_C4	0	-0.33	0.27	0.12	0.22	0.28	0.47	-0.25	0.11	0.05	0.26	0.16	0.15	-0.06	-0.3	0.19	-0.13	-0.32	-0.22	-0.24	0.16	-0.02	0.07	0.14	0	-0.06	-0.1	0.32	0.06	0.14	0.11	0.07	-0.07	0.2	-0.11	0.02	-0.32	0.16	-0.09	0.1	0.02	0.31	-0.03	-0.59	-0.15	0.25	-0.69	-0.13
CHD7_SEPEP.2_C3	-0.15	-0.17	0.01	-0.14	0	-0.38	0.38	-0.66	NA	NA	NA	NA	NA	NA	NA	NA	NA	NA	NA	NA	NA	NA	NA	NA	0.1	-0.93	-0.61	-0.36	-0.7	-0.39	-0.12	-0.82	-0.29	0.28	0.19	-0.06	-0.03	0.27	-0.24	0.2	0.21	0.31	0.01	0	-0.2	0.34	-0.36	-0.01
CHD7_SEPEP.3_C3	-0.17	-0.42	-0.16	-0.03	0.02	0.3	-0.24	-0.23	0.2	0.1	0.16	-0.24	-0.04	0.06	-0.35	0	-0.1	-0.19	-0.2	-0.05	-0.22	0.24	0.18	-0.31	-0.04	-0.53	-0.95	0.11	-0.37	-0.31	0.01	-0.18	-0.95	0.26	-0.19	-0.3	-0.81	-0.08	-0.41	-0.17	-0.04	-0.02	-0.18	-0.06	-0.18	0.31	-0.56	0
CHD8_SEPEP.1_C4	-0.01	0.04	0.19	0.09	0.28	0.22	0.04	0.07	0.06	0.24	0.25	-0.1	-0.08	-0.74	-0.46	-0.29	0.35	0.18	0.03	0.37	-0.12	0.18	-0.11	-0.29	0.25	0.3	0.61	0.66	0.36	0.56	0.27	0.47	0.44	-0.15	-0.06	0.25	0.28	0.15	-0.01	-0.08	0.44	0.28	0.1	-0.13	0.1	0.22	-0.5	0.09
CHD8_SEPEP.2_C2	0.04	-0.41	-0.02	-0.38	-0.16	0.2	-0.29	-0.54	0.44	-0.06	0.48	-0.26	0.07	-1.11	-0.34	-0.05	0.11	-0.55	0.06	-0.23	-0.46	0.06	0.09	0.53	0.79	0.03	-0.4	0.71	0.33	0.26	0.31	-0.19	0.2	-0.71	0.45	0.18	-0.43	0.43	-0.18	-0.08	-0.16	-0.52	0.01	-0.62	-0.03	-0.61	-0.51	0.6
CHEK1_SEPEP.1_C4	-0.41	-0.34	0.35	0.06	0.14	0.12	0.19	-0.31	0.21	0.22	-0.3	0.04	-0.01	-0.3	-0.25	-0.02	-0.55	-1.11	-0.2	-0.63	-0.15	-0.12	-0.3	0.33	NA	NA	NA	NA	NA	NA	NA	NA	NA	-0.2	-0.9	NA	-0.26	-0.11	-0.48	NA	0.23	-0.09	-0.41	-0.1	-0.42	0.04	0.01	0.42
CHEK2_SEPEP.1_C4	-0.18	-0.13	-0.08	0.62	-0.08	0.67	-0.64	-0.29	NA	NA	NA	NA	NA	NA	NA	NA	NA	NA	NA	NA	NA	NA	NA	NA	0.36	-0.27	-0.92	0.72	-0.13	0.17	0.37	-0.62	-0.21	0.7	-0.17	-0.51	-1.2	0.4	-0.86	-0.51	NA	NA	NA	NA	NA	NA	NA	NA
CHEK2_SEPEP.2_C3	-0.33	-0.13	-0.04	0.27	0.1	0.27	-0.46	-0.33	-0.16	-0.1	-0.12	0.11	-0.33	-0.13	-0.3	0.07	-0.43	-0.21	0.07	-0.15	0.28	-0.13	0.01	0.18	0.02	-0.5	-0.04	0.16	-0.13	-0.1	0.33	-0.38	-0.12	0.37	0.03	-0.52	-0.36	0.14	-0.33	-0.24	0	-0.27	0.08	0.06	-0.29	-0.18	0.14	-0.47
CHEK2_SEPEP.3_C3	-0.1	-0.07	-0.07	0.52	0.31	0.76	-0.41	-0.52	0.25	-0.02	-0.09	0.7	-0.23	0.43	-0.75	0.29	-0.38	-0.51	0.37	-0.46	0.72	-0.01	0.16	0.41	0.44	-0.44	-0.67	0.74	0.14	0.27	0.39	-0.32	0.19	0.85	0.31	-0.26	-0.31	0.22	-1.01	-0.13	-0.02	0.11	-0.3	-0.46	-0.25	0.47	-0.52	0.45
CHEK2_SEPEP.4_C3	-0.27	-0.55	0.39	0.3	0.14	0.34	0.35	0.32	NA	NA	NA	NA	NA	NA	NA	NA	NA	NA	NA	NA	NA	NA	NA	NA	NA	NA	NA	NA	NA	NA	NA	NA	NA	NA	NA	NA	NA	NA	NA	NA	0.17	0.48	-0.78	0.07	-0.61	0.48	0.04	-0.97
CHERP_SEPEP.1_C1	-0.26	-0.37	0.04	-0.11	0.03	0.03	0.19	-0.57	-0.01	-0.1	0.09	0.4	0.31	-0.01	-0.09	0.39	0	-0.12	0.27	-0.26	0.15	0.11	-0.01	0.2	0.38	0.02	-0.2	0.41	-0.14	-0.19	0.05	-0.02	0.08	0.18	-0.12	-0.3	-0.6	-0.02	-0.34	-0.17	-0.06	0.28	-0.22	-0.3	-0.1	0.22	-0.31	0.12
CHID1_SEPEP.1_C4	-0.2	-0.24	-0.11	0.03	0.08	-0.02	0.32	-0.22	-0.01	0.01	-0.03	0.14	-0.13	-0.21	-0.24	0.04	-0.01	-0.15	-0.29	-0.14	0.31	0.05	-0.44	-0.37	-0.08	-0.11	-0.3	0.08	0.01	-0.01	0.02	-0.07	-0.21	0.56	0.02	-0.24	-0.13	-0.09	0.59	-0.1	-0.11	0.19	-0.08	-0.47	-0.15	0.17	-0.25	-0.02
CHMP1A_SEPEP.2_C2	-0.08	-0.05	0.03	0.11	0.22	0.13	0.28	-0.1	-0.23	0.01	0.38	0.34	0.27	-0.83	-0.54	0.07	-0.16	0.16	-0.04	0.46	0.67	0	-0.37	0.17	NA	NA	NA	NA	NA	NA	NA	NA	-0.29	-0.28	-0.22	-0.17	-0.04	-0.15	0.24	0.05	-0.05	-0.07	0.27	0.04	0.12	0.03	-0.08	-0.07
CHMP1B_SEPEP.1_C1	-0.08	0.36	0.09	-0.19	0.07	-0.34	0.18	-0.18	0.28	-0.52	0.06	-0.29	0.01	-0.72	-0.08	-0.05	-0.05	0.05	-0.42	-0.01	0.11	0.1	-0.17	-0.27	-0.14	0.04	0	0.18	-0.06	-0.22	-0.26	0.31	-0.26	-0.5	0.21	-0.09	0.11	0.06	0.11	0.18	-0.08	-0.13	0.02	-0.05	-0.04	-0.16	-0.09	0.38
CHMP2A_SEPEP.1_C4	-0.34	0.04	-0.39	-0.2	-0.17	-0.19	-0.1	-0.12	0.53	1.08	0.92	0.11	-0.05	0.23	0.59	0.05	-0.14	0.03	0.27	0.04	0.59	0.36	-0.15	0.51	-0.31	0.2	0.06	-0.29	0.2	0.2	-0.3	0.15	0.19	0.06	-0.46	0.26	0.13	-0.26	0.24	0.13	-0.41	-0.34	-0.03	-0.14	-0.08	-0.63	-0.08	-0.45
CHMP2B_SEPEP.1_C4	0.02	-0.1	-0.29	-0.18	-0.16	0.04	-0.31	-0.08	0.11	-0.1	0.06	-0.03	-0.24	-0.8	-0.36	-0.19	-0.01	-0.1	-0.42	-0.04	0.14	-0.1	-0.2	-0.12	-0.3	-0.24	-0.06	-0.26	-0.4	-0.43	-0.22	-0.33	-0.11	-0.36	0.19	0.04	0.24	0.67	0	0.05	0.06	-0.15	-0.03	-0.12	-0.25	-0.08	-0.04	0.55
CHMP4B_SEPEP.1_C1	0.08	-0.06	-0.13	0.01	-0.03	-0.21	-0.04	0.04	0.07	0.09	0.2	0.13	-0.1	0.11	0.2	-0.02	0.42	0.23	0.1	0.39	-0.05	0.3	0.04	-0.29	-0.47	0.15	-0.04	-0.3	0.19	0.16	-0.15	0.32	0.06	-0.13	-0.17	0.19	0.01	0.07	0.16	0.34	0.12	-0.05	0.24	-0.01	0.21	-0.12	0.06	-0.08
CHMP5_SEPEP.1_C4	0.37	-0.03	-0.26	-0.17	-0.1	-0.02	-0.15	0.02	0.07	0.11	0.39	-0.11	-0.51	-0.36	0.03	-0.59	0.24	0.03	0.26	0.23	-0.18	0.25	-0.04	-0.12	-0.15	0.32	0.11	0.01	0.19	0.32	0.11	0.37	0.21	-0.51	0.24	0.09	0.14	0.2	-0.34	0.33	-0.08	-0.43	0.08	-0.15	0.14	-0.36	0.33	0.16
CHMP5_SEPEP.2_C2	0.46	0.48	0.07	0.24	0.21	0.26	0.13	0.69	0.05	-0.15	0.2	-0.01	-0.17	0.54	0.07	-0.22	-0.03	0.07	0.17	0.32	-0.49	0.05	0.07	-0.21	0.37	0.69	0.57	0.52	0.42	-0.32	0.5	1.08	-0.55	-0.36	-0.63	0.08	0.16	-0.36	0.37	0.35	-0.45	-0.38	-0.15	-0.14	0.03	-0.45	0.23	-0.25
CHMP6_SEPEP.1_C4	0.46	0.69	-0.59	-0.34	-0.43	-0.41	-0.4	-0.28	NA	NA	NA	NA	NA	NA	NA	NA	0.72	1.02	1.33	1.13	1.19	0.74	0.84	0.43	0.1	0.58	0.62	0.07	0.67	0.78	0.05	0.54	0.68	-0.5	0.94	0.36	0.51	0.18	-0.18	-0.37	0.1	-0.25	0.38	0.67	0.4	-0.45	0.54	0.06
CHMP7_SEPEP.1_C4	-0.03	-0.5	-0.32	0.23	-0.03	-0.01	-0.02	0.15	0.19	0.26	-0.26	-0.18	-0.7	0.88	-0.24	-0.09	0.13	0.27	0.2	0.46	-0.15	0.06	-0.12	-0.16	-0.01	-0.33	0.08	-0.48	-0.37	-0.46	-0.21	-0.51	-0.25	-0.7	0.73	0.14	-0.64	0.05	-0.22	-0.12	-0.17	-0.45	-0.39	-0.08	-0.28	-0.51	-0.19	-0.15
CHMP7_SEPEP.2_C3	-0.22	-0.09	-0.46	0.01	0.01	0.13	-0.1	0.25	-0.12	-0.63	0.09	-0.02	-0.37	0.35	-0.42	-0.08	0.83	1.33	1.16	1.11	1.33	0.72	1.15	0.72	-0.66	0.03	-0.04	-0.54	-0.47	-1.17	-0.65	-0.47	0.23	-0.44	0.03	0.47	1.06	-0.06	0.96	0.04	-0.27	0.18	0.28	0.26	-0.26	0.21	0.09	-0.17
CHORDC1_SEPEP.1_C4	-0.01	-0.05	-0.08	-0.4	-0.22	-0.06	-0.54	-0.21	-0.07	-0.32	-0.03	-0.09	-0.2	-0.25	-0.07	-0.11	-0.21	-0.28	-0.24	-0.21	0.29	-0.18	-0.19	0.1	0.1	-0.09	-0.2	0.1	-0.19	-0.05	0.25	-0.2	0.1	-0.3	0.57	0.15	-0.2	0.11	-0.44	0.17	-0.24	-0.13	-0.22	-0.29	-0.31	-0.14	0.09	0.68
CHORDC1_SEPEP.2_C2	-0.02	-0.16	-0.19	-0.25	-0.19	-0.23	-0.48	0.32	-0.1	-0.17	0.12	-0.01	0.04	-0.1	0.13	0.05	-0.12	-0.67	-0.34	-0.52	-0.2	-0.5	-0.57	0.11	0.14	-0.71	-0.58	-0.12	-0.74	-0.51	0.23	-0.36	-0.64	-0.54	0.38	-0.19	-0.66	-0.14	-0.15	0.22	-0.16	-0.02	-0.42	-0.21	-0.39	0.22	-0.23	0.48
CHORDC1_SEPEP.3_C3	-0.02	0.18	-0.37	-0.61	-0.62	-0.45	-0.72	-0.24	-0.1	-0.25	0.04	-0.11	-0.23	-0.3	-0.13	-0.09	-0.17	-0.41	-0.25	-0.29	0.07	-0.25	-0.33	0.31	0.17	-0.08	-0.24	0.04	-0.05	-0.07	0.35	-0.03	-0.17	-0.44	0.5	0.12	-0.06	-0.2	0.1	0.27	-0.13	-0.07	-0.01	0.26	0.01	-0.17	0.31	0.5
CHP1_SEPEP.1_C4	-0.1	0.21	-0.22	-0.16	-0.21	-0.14	-0.16	0.31	0.03	0.21	0.18	0.04	0.04	0.51	0.3	-0.14	-0.07	0.31	-0.23	0.42	-0.35	-0.13	0	-0.12	0.28	0.13	0.42	-0.16	0.36	0.35	0.39	0.07	-0.01	-0.18	0.16	-0.03	0.53	0.05	0.74	0.09	NA	NA	NA	NA	NA	NA	NA	NA
CHP1_SEPEP.2_C2	0.43	0.57	-0.28	0.09	0.14	0.15	-0.18	0.22	0.46	0.98	0.91	-0.2	-0.32	1.05	0.4	0.04	0.07	0.68	0.58	0.74	0.13	0.46	0.11	-0.05	0.23	0.14	0.22	0.1	0.27	0.39	0.21	-0.11	0.37	0.1	0.01	0.44	0.44	0.05	0.06	0.42	-0.24	0.06	0.26	0.42	0.13	-0.21	0.52	-0.18
CHPF_SEPEP.1_C4	-0.1	-0.19	-0.2	0	-0.11	-0.01	-0.07	0.23	-0.01	0.04	-0.24	0.1	0.05	0.2	0.25	0.09	-0.33	0.18	-0.12	-0.18	-0.08	-0.26	-0.3	-0.17	0.19	-0.4	1.09	0.42	0.08	-0.17	0.2	0.51	0.87	0.12	0.94	0.43	0.74	0.46	0.4	0.92	-0.42	-0.69	-0.86	-0.65	-0.63	-0.59	-0.2	0.02
CHPF2_SEPEP.1_C4	0.88	0.17	0.04	0.16	-0.13	0.38	-0.36	-0.34	NA	NA	NA	NA	NA	NA	NA	NA	0.24	0.6	0.59	0.38	0.47	0.32	0.3	0.24	0.95	0.35	0.32	0.49	0.03	0.23	0.26	0.03	0.84	0.13	0.28	0.02	-0.8	-0.28	0.12	0.35	NA	NA	NA	NA	NA	NA	NA	NA
CHRAC1_SEPEP.1_C1	-0.51	-0.62	0.2	0.25	0.19	0.3	0.31	-0.72	NA	NA	NA	NA	NA	NA	NA	NA	NA	NA	NA	NA	NA	NA	NA	NA	NA	NA	NA	NA	NA	NA	NA	NA	NA	NA	NA	NA	NA	NA	NA	NA	0.31	-0.2	0.11	0.02	-0.27	0.16	0.17	0.08
CHSY1_SEPEP.1_C4	-0.44	-0.49	0.76	0.44	0.59	0.09	0.43	0.05	0.09	0.38	-0.01	0.51	0.71	0.65	0.53	0.45	-0.08	0.35	-0.03	NA	-0.27	-0.63	0.16	0.27	0.06	-0.11	-0.35	-0.07	-0.33	-0.71	-0.5	0.08	NA	NA	NA	NA	NA	NA	NA	NA	NA	NA	NA	NA	NA	NA	NA	NA
CHTF18_SEPEP.1_C4	-0.43	-0.79	-0.01	-0.24	-0.06	-0.27	-0.15	-0.63	0.17	0.02	-0.08	0.43	0.22	-0.83	-0.12	0.19	-0.34	-0.84	-0.19	-2.04	-0.61	-0.26	-0.56	0.06	0.68	-0.54	-0.59	0.34	-0.22	-0.05	0.29	-0.37	0.64	0.17	0.5	0.01	-0.61	0.22	-0.84	0.04	0.42	-0.08	-0.31	-0.71	-0.26	0.15	-0.8	0.21
CHTF18_SEPEP.2_C3	-0.13	-0.41	0.06	-0.24	0.15	-0.13	0.02	-0.74	-0.14	0	-0.43	-0.17	-0.28	-0.75	-0.69	-0.18	-0.57	-1.37	-0.3	-1.7	-0.32	-0.54	-0.58	0.32	0.35	-0.21	-0.81	0.19	-0.38	-0.37	0.03	-0.32	0.34	0.58	0.53	-0.21	-1.42	0.13	-0.95	-0.32	-0.06	-0.05	-0.62	-0.97	-0.9	-0.22	-1.6	-0.06
CHTOP_SEPEP.1_C4	0.14	-0.01	0.02	-0.18	0.24	-0.1	0.56	-0.29	-0.1	-0.14	0.27	0.3	0.32	-0.54	0.03	0.19	-0.09	0.2	-0.38	0.18	0.15	0.09	0.14	0.07	0.09	0.71	0.21	0.45	0.36	0.09	-0.03	0.38	-0.03	0.1	-0.42	0.47	0.1	0.08	0.29	0.17	0.06	0.57	0.23	0.25	0.65	0.23	0.07	-0.65
CHTOP_SEPEP.2_C3	0.5	0.32	-0.08	-0.11	-0.04	-0.07	0	0.28	0.31	0.22	0.75	0.02	-0.16	0.31	0.11	0	0.37	0.18	0.3	0.16	-0.16	0.3	0.46	0.05	0.28	0.72	0.52	0.57	0.8	0.64	0.29	0.8	0.26	0.09	-0.05	0.47	0.33	0.17	0.05	0.45	-0.01	-0.19	0.13	-0.06	0.44	-0.17	0.01	-0.12
CIAO1_SEPEP.1_C4	0.28	-0.15	0.22	-0.34	-0.06	-0.14	-0.31	0.39	0.15	0.01	0.15	-0.06	-0.1	-0.11	-0.15	-0.05	-0.3	-0.14	-0.1	-0.4	-0.44	-0.13	-0.08	-0.35	-0.18	-0.04	-0.07	-0.11	-0.11	-0.26	-0.06	-0.04	0.11	0.08	0.02	-0.07	-0.39	0.16	-0.07	0.32	-0.08	0.35	-0.07	-0.35	-0.26	0.04	-0.2	0.02
CIAO2B_SEPEP.1_C1	-0.05	-0.05	-0.23	-0.03	-0.11	0.1	-0.42	0.02	-0.73	0.05	0.04	-0.01	-0.22	0.09	-0.11	-0.41	-0.05	0.01	-0.12	0.26	0.16	-0.27	-0.13	-0.01	0.3	0.19	-0.36	0.14	0.06	-0.21	0.22	0.11	0.3	0.05	0.18	0.34	0.4	0.05	-0.11	-0.06	-0.09	0.14	-0.07	0.18	0.02	-0.18	0.05	0.17
CIAPIN1_SEPEP.1_C4	0.43	0.21	-0.36	-0.47	-0.3	-0.34	-0.14	0.29	0.11	0.01	0.24	-0.14	-0.04	0.26	0.29	-0.18	0.39	0.38	0.03	0.39	-0.21	0.3	0.07	0.02	-0.18	0.18	0.21	-0.23	-0.04	0.04	-0.13	0.14	0.35	-0.57	0.3	0.26	0.33	0.25	0.05	0.38	-0.33	-0.2	-0.09	0.17	-0.11	0.01	0.29	0.18
CIAPIN1_SEPEP.2_C3	0.33	0.04	-0.11	-0.36	-0.36	-0.33	-0.37	-0.01	-0.24	-0.32	0.04	-0.14	-0.41	-0.89	-0.03	-0.23	0.25	0.04	-0.1	0.11	-0.05	-0.08	-0.12	0.02	-0.03	0.25	-0.31	-0.18	-0.11	-0.26	-0.16	-0.01	-0.03	-0.6	0.51	0.07	0.17	0.29	-0.23	0.3	-0.67	-0.52	-0.05	0.28	0.02	-0.37	0.16	0.34
CIAPIN1_SEPEP.3_C3	-0.03	-0.33	-0.05	-0.11	0.19	0.04	-0.16	0.03	0.43	1.19	-0.09	-0.18	0.96	1.35	0.67	0.37	0.21	0.62	0.33	0.54	0.02	0.34	0.84	-0.07	0.33	-0.38	0.11	-0.72	0.24	0.28	-0.39	0.25	-0.25	0.04	0.23	-0.47	-0.06	-0.23	0.37	0.03	-0.12	-0.21	-0.26	0.3	-0.26	-0.28	0.11	-0.21
CIB1_SEPEP.1_C4	-0.36	-0.05	-0.16	0.3	0.25	-0.11	0.15	-0.02	0.07	-0.1	0.04	0.09	-0.45	0.13	-0.07	-0.14	-0.24	-0.05	-0.2	-0.12	0.42	-0.35	-0.11	0.02	-0.26	-0.21	-0.08	-0.39	-0.58	-0.38	-0.34	-0.09	0	-0.04	0.04	-0.03	0.01	-0.02	0.61	-0.17	-0.15	-0.06	-0.15	-0.11	-0.21	-0.12	-0.1	-0.16
CIC_SEPEP.1_C4	0.04	0.42	0.49	-0.1	0.09	-0.34	0.17	0.13	NA	NA	NA	NA	NA	NA	NA	NA	0.09	-0.48	-0.06	-0.21	0.32	0.28	0.24	-0.14	NA	0.4	NA	NA	0.7	NA	0.76	0.31	1.04	0.24	0.65	NA	NA	1.41	1.34	-0.69	NA	NA	NA	NA	NA	NA	NA	NA
CIP2A_SEPEP.1_C4	0.34	0.29	0.99	0.22	0.49	0.48	0.89	0.59	0.09	0.08	0.11	-0.05	0.07	-0.59	-0.26	-0.15	-0.06	-0.65	-0.75	-0.62	-0.2	-0.23	-0.14	0.06	-0.07	-0.52	-0.2	-0.04	-0.36	-0.57	-0.38	-0.1	-0.49	-0.24	-0.46	-0.37	-0.66	-0.38	-0.33	-0.43	-0.12	-0.1	-0.27	-0.74	-0.57	0.22	-0.45	0.06
CIRBP_SEPEP.1_C4	0.9	0.62	-0.53	-0.12	0.03	-0.27	0.38	0.59	0.17	-0.03	0.46	-0.23	-0.55	0.17	1.05	-0.08	0.92	0.87	-0.13	0.93	-0.5	0.44	0.45	-0.53	-0.5	0.79	0.96	-0.26	0.94	0.5	-0.03	1.13	-0.03	-0.38	-1.55	0.54	0.84	-0.05	1.3	0.07	-0.31	-0.32	0.29	0.63	0.39	-0.38	0.45	-0.99
CIRBP_SEPEP.2_C3	0.63	0.23	-0.04	-0.22	-0.18	-0.15	-0.02	-0.05	0.28	0.24	0.98	0.12	-0.02	0	0.86	0.09	1.27	0.93	0.41	1.02	-0.22	0.87	1.11	-0.08	-0.29	0.99	0.81	-0.05	1.6	1.03	-0.19	1.12	0.18	-0.46	-0.44	0.63	0.34	-0.14	0.4	-0.26	-0.28	-0.7	0.55	0.63	0.62	-0.56	0.55	-0.67
CISD2_SEPEP.1_C1	0.26	0.34	0.12	0.29	0.19	0.25	0.33	0.44	0.11	0.14	-0.1	0.28	-0.02	0.04	0.3	0.09	-0.37	0.04	-0.42	-0.17	0.04	-0.22	0.24	0.02	-0.22	-0.18	0.09	0.02	-0.28	-0.36	-0.43	-0.42	-0.33	0.21	-0.35	-0.2	0.11	-0.16	0.34	0.15	-0.1	0.21	-0.3	0.12	-0.06	-0.05	0.02	-0.15
CIT_SEPEP.2_C3	-0.43	-0.32	0.83	0.45	0.71	-0.01	0.48	-0.74	NA	NA	NA	NA	NA	NA	NA	NA	0.14	0.2	-0.09	0.33	0.28	-0.14	-0.33	-0.06	NA	NA	NA	NA	NA	NA	NA	NA	NA	NA	NA	NA	NA	NA	NA	NA	NA	NA	NA	NA	NA	NA	NA	NA
CIZ1_SEPEP.2_C3	-0.29	NA	0.58	0.34	0.72	0.21	-0.06	-1.29	NA	NA	NA	NA	NA	NA	NA	NA	NA	NA	NA	NA	NA	NA	NA	NA	NA	NA	NA	NA	NA	NA	NA	NA	NA	NA	NA	NA	NA	NA	NA	NA	NA	NA	NA	NA	NA	NA	NA	NA
CKAP2_SEPEP.1_C4	-0.25	-0.98	0.06	-0.6	-0.99	-0.23	-0.83	-1.39	0.42	-0.02	-0.6	-0.39	-0.06	-1.05	-0.78	-0.15	-0.66	-2.15	-0.54	-1.27	-0.33	0.06	0.42	0.84	0.71	-0.66	-0.93	0.6	-0.54	-0.11	0.31	-0.88	-0.07	-1.07	1.09	0.16	-1.56	1	-0.5	0.03	-0.38	-0.45	-0.7	-1.07	-0.99	-0.44	-0.85	0.94
CKAP2L_SEPEP.1_C4	-0.23	-0.16	0.19	0.06	-0.06	0	0.24	-0.13	NA	NA	NA	NA	NA	NA	NA	NA	NA	NA	NA	NA	NA	NA	NA	NA	NA	NA	NA	NA	NA	NA	NA	NA	NA	NA	NA	NA	NA	NA	NA	NA	NA	NA	NA	NA	NA	NA	NA	NA
CKAP4_SEPEP.1_C1	0.43	0.39	-0.4	-0.14	0.02	-0.42	0.26	0.24	0.22	0.2	0.51	-0.02	-0.27	0.34	0.57	-0.21	0.25	0.1	-0.45	-0.1	-0.59	-0.08	0.26	-0.49	-0.24	0.81	0.97	-0.06	0.56	0.46	0.02	0.82	0.17	-0.23	-0.19	0.43	0.25	-0.18	0.57	0.52	-0.1	-0.33	0.36	0.19	0.55	-0.33	0.53	-0.54
CKAP5_SEPEP.1_C4	-0.44	-0.49	0.27	0.1	0.01	0.19	0.2	0.2	0.1	0.03	-0.33	0.17	0.26	-0.13	-0.06	0.37	-0.8	-0.86	-0.49	-0.86	0.22	-0.28	-0.22	-0.16	-0.09	-0.35	-0.33	0.14	-0.47	-0.32	-0.26	-0.27	-0.42	0.34	-0.19	-0.27	-0.52	-0.35	0.06	-0.04	0.08	0.4	-0.49	-0.51	-0.41	0.1	-0.55	-0.03
CKB_SEPEP.1_C4	0.52	0.4	0	0.09	0.02	0.04	0.04	0.61	-0.12	-0.33	0.24	0.04	-0.22	0.41	0.27	-0.16	0.28	0.64	-0.23	0.52	-0.01	-0.19	-0.03	0.15	0.06	0.37	0.28	0.18	-0.09	0.01	0.05	0.12	0.2	-0.17	0.06	0.33	0.39	0.39	-0.03	0.14	-0.18	-0.05	0.12	0.51	0.15	-0.11	0.69	-0.02
CKB_SEPEP.2_C3	0.25	0.33	-0.12	0.1	0.18	0.01	0.37	0.8	-0.14	-0.14	0.23	0.13	-0.02	0.42	0.29	0.03	0.23	0.66	-0.19	0.49	0.1	-0.08	0.03	0.01	0.05	0.21	0.38	-0.13	-0.37	-0.48	-0.04	0.03	-0.42	-0.07	-0.01	-0.01	0	0.37	0.18	0.2	-0.45	-0.07	0.1	0.32	0.19	-0.2	0.82	0.05
CKB_SEPEP.3_C3	0.44	0.5	-0.13	0.08	0.16	0.12	0.14	0.97	0.02	-0.45	0.32	0.02	-0.35	0.9	0.13	0.13	0.14	0.67	-0.27	0.78	0.1	-0.36	0.07	-0.44	-0.3	0.27	0.4	0.03	0.08	0.1	-0.1	0.2	0.13	-0.3	-0.21	0.3	0.44	0.2	-0.1	0.53	-0.19	0.02	0.1	0.61	0.28	-0.05	0.91	0.06
CKM_SEPEP.1_C1	-0.55	0.42	-1.52	-1.54	NA	-1.22	-1.78	1.4	-2.36	-2.53	-2.18	-2.33	-2.57	-0.06	-1.11	-2.74	-0.23	0.75	-1.3	1.9	-1.26	-0.72	-1.03	-1.39	-2.21	-0.78	-0.26	-2.04	-1.89	-1.7	-1.95	-1.53	-0.53	-0.9	-0.74	-0.28	1.56	-0.84	1.67	-0.12	-0.85	-1.03	-0.65	1.59	-0.27	-0.96	1.29	-0.98
CKMT2_SEPEP.1_C4	-0.5	-0.1	-0.64	-0.56	-0.64	-0.42	-0.96	0.68	-1.84	-1.5	-1.87	-1.58	-1.96	-1.6	-1.4	-2.2	-0.31	0.46	-0.61	0.61	-0.6	-0.64	-0.54	-0.61	-1.86	-1.57	-1.39	-2.09	-2.65	-2.48	-2.16	-2.22	-0.78	-0.84	-0.29	-0.13	0.42	-0.09	1.44	-0.11	-0.72	-0.73	-0.38	0.5	0.15	-0.46	1.41	-0.7
CLASP1_SEPEP.1_C4	-0.13	-0.03	0.07	-0.02	0.06	0.01	0.08	0.12	0.14	-0.07	0.11	0.12	0.04	0.06	-0.09	0.21	-0.05	-0.49	0.06	-0.53	-0.18	-0.05	0.14	0.19	-0.2	-0.07	-0.04	0.15	-0.06	-0.03	-0.1	0.08	0.15	0.16	0.15	-0.15	-0.06	0.14	-0.02	0.09	-0.15	0.16	-0.43	-0.81	-0.37	0	-1.01	0.2
CLASP1_SEPEP.2_C3	0.11	-0.21	0.08	0.05	-0.05	0.16	0.11	-0.13	0.16	-0.11	-0.24	0.24	0.03	-0.3	-0.17	0.14	-0.18	-0.18	0.16	-0.13	0.25	0.08	0.16	0.03	0.21	0.04	-0.07	0.45	0.09	0.22	-0.13	-0.01	0.11	0.11	-0.02	-0.06	-0.29	0.08	-0.07	0.18	-0.4	0.22	-0.18	-0.58	-0.17	-0.07	-0.58	-0.17
CLASP1_SEPEP.3_C3	0.46	-0.02	1.1	0.21	-0.01	0	0.11	-0.08	0.08	-0.17	0.04	0.27	0.2	-0.16	-0.08	0.22	-0.22	0.3	0.06	0.82	0.16	0.02	-0.31	0.19	-0.04	-0.1	-0.03	-0.1	-0.28	-0.13	-0.08	-0.22	-0.39	0.19	-0.04	-0.29	-0.21	0.12	-0.11	-0.09	0.14	0.34	-0.12	0.02	-0.1	0.15	0.07	0.17
CLASP2_SEPEP.1_C4	-0.07	-0.05	0.02	0	-0.04	0.04	-0.09	-0.14	0	0.19	-0.09	-0.11	-0.15	-0.15	-0.01	0.01	-0.08	-0.18	-0.07	-0.45	-0.03	-0.03	0.06	0.03	0.19	0.03	-0.3	0.23	-0.39	-0.24	-0.01	-0.11	0.13	0.11	0.3	0.04	-0.02	0.33	0	0.13	0.25	0.13	0.2	0.59	0.24	0.24	0.24	0.08
CLASP2_SEPEP.2_C3	0	-0.36	-0.23	-0.24	-0.11	0.37	-0.73	-0.13	0.13	-0.41	0.13	-0.09	-0.21	-0.53	-0.34	0.11	-0.09	-0.24	-0.33	-0.51	-0.4	-0.11	0.36	0.35	0.31	-0.18	-0.4	0.52	-0.18	0.01	0.13	-0.05	-0.13	-0.23	0.19	0	-0.32	0.21	-0.19	0.18	-0.42	-0.04	-0.45	-0.67	-0.12	-0.24	-0.8	0.35
CLASP2_SEPEP.3_C3	0.1	-0.67	0.31	0.07	0.53	0.19	-0.12	0.25	-1.96	-0.58	-0.64	-1.38	-0.82	-0.14	-0.28	-1.24	NA	NA	NA	NA	NA	NA	NA	NA	NA	NA	NA	NA	NA	NA	NA	NA	NA	NA	NA	NA	NA	NA	NA	NA	NA	NA	NA	NA	NA	NA	NA	NA
CLCN5_SEPEP.2_C3	0.41	0.88	0.1	0.44	0.72	0.08	0.48	0.13	-1.54	-0.22	-0.18	-0.09	0.08	0.37	0.11	-0.27	NA	NA	NA	NA	NA	NA	NA	NA	NA	NA	NA	NA	NA	NA	NA	NA	0.55	-0.13	NA	0.17	0.43	NA	-0.23	-0.48	NA	NA	NA	NA	NA	NA	NA	NA
CLCN6_SEPEP.1_C4	-0.13	0.28	-0.34	0.05	-0.01	0.01	-0.14	0.22	0.11	-0.64	-0.05	-0.39	-0.37	0.33	0.35	-0.22	0.73	0.99	0.68	0.87	0.57	0.19	0.57	0.42	0.22	0.32	0.46	0.08	0.81	1.18	-0.03	0.18	NA	NA	-1.62	-1	-0.99	0.21	-1.1	-0.72	-0.39	-0.06	0.27	0.35	0.33	-0.09	0.71	0.03
CLCN7_SEPEP.1_C4	-0.05	0.47	-0.24	-0.17	-0.24	-0.36	-0.23	-0.07	NA	NA	NA	NA	NA	NA	NA	NA	-0.16	0.22	-0.22	0.18	0.14	-0.12	-0.12	0.14	0.1	0.01	-0.07	0.03	0.11	0.04	0.12	-0.03	0.25	0.19	0.29	0.1	0.58	-0.27	0.01	-0.71	-0.43	0.27	-0.09	0.02	-0.16	0.05	-0.21	-0.34
CLDN6_SEPEP.1_C1	-0.03	0.37	0.45	0.09	-0.22	-0.09	0.07	-0.35	-0.19	-0.02	-0.29	-0.01	0.52	-0.62	0.12	0.15	-0.42	-0.22	-0.11	-0.21	0.49	-0.1	-0.11	1.26	0.99	-0.3	-0.43	0.19	-0.47	-0.38	0.19	-1.09	-0.07	0.17	-0.12	-0.4	0.17	0.05	0.04	-0.89	-0.48	0.44	0.17	0.69	0.04	-0.21	0.1	-0.28
CLDN7_SEPEP.1_C4	-0.12	0.19	0.33	0.41	0.37	0.2	0.44	-0.03	-0.29	0.66	-0.17	0.58	0.87	0.32	-0.08	0.6	-0.7	-0.37	-0.34	-0.97	0.31	0.09	-0.08	-0.24	0.11	-0.8	-0.59	0.02	-0.52	-0.35	-0.01	-1.15	-0.67	0.66	-0.3	-1.59	-0.46	-1.54	-0.79	-1.74	-0.13	0.38	-0.32	-0.26	-0.43	0.17	-0.61	-0.23
CLDND1_SEPEP.2_C3	0.15	0.68	-0.26	0.22	0.05	-0.28	0.35	-0.02	0.33	0.23	-0.01	0.35	-0.39	0.59	-0.24	0.34	0.24	0.89	0.51	0.72	0.35	0.09	0.49	0.2	0.24	0.21	0.56	0.2	0.31	0.31	0.29	-0.02	0.26	0.01	-0.54	0.22	0.41	-0.19	0.38	0.05	-0.12	0.03	0.61	0.88	0.37	-0.08	0.57	-0.62
CLEC16A_SEPEP.2_C3	-0.4	0.01	0.03	0.12	0.06	-0.08	0.22	0.27	NA	NA	NA	NA	NA	NA	NA	NA	NA	NA	NA	NA	NA	NA	NA	NA	NA	NA	NA	NA	NA	NA	NA	NA	-0.32	0.51	-0.26	0.03	0.39	-0.17	0.55	-0.24	NA	NA	NA	NA	NA	NA	NA	NA
CLEC4G_SEPEP.1_C4	-0.59	-0.09	-0.6	-0.69	-0.52	-0.46	-0.31	0.92	NA	NA	NA	NA	NA	NA	NA	NA	-0.26	0.82	-1.36	0.88	0.43	-0.85	-0.62	-0.3	NA	NA	NA	NA	NA	NA	NA	NA	NA	NA	NA	NA	NA	NA	NA	NA	-0.89	-0.26	-0.6	0.17	-0.53	-0.71	0.69	-0.35
CLGN_SEPEP.1_C4	0.82	0.5	-1.17	-0.41	-0.62	-0.17	-0.41	0.32	0.49	-0.44	0.24	-0.9	-1.2	0.64	0.3	-1.24	0.44	0.92	0.06	0.67	-0.19	0.39	-0.02	-0.76	-1.02	0.55	0.3	-0.74	0.56	0.47	-0.78	0.52	0.4	-0.44	-0.59	0.61	1.01	-0.1	0.96	0.21	0	-0.51	0.54	0.78	0.83	-0.4	1.05	-0.76
CLIC1_SEPEP.1_C4	0.05	0.08	-0.19	0.06	0.09	-0.03	0	0.17	0	-0.51	0.05	-0.08	-0.27	-0.07	-0.12	-0.19	-0.01	0.11	-0.19	-0.22	-0.11	-0.14	-0.18	-0.23	-0.38	-0.07	-0.18	-0.25	-0.04	-0.14	0.01	-0.02	0.08	-0.36	0.31	-0.03	0.06	-0.08	-0.14	0.19	-0.27	0.01	0.01	0.03	-0.12	-0.1	0.17	0.41
CLIC4_SEPEP.1_C1	0.26	0.31	-0.17	-0.1	-0.29	0.06	-0.37	0.2	-0.4	-0.91	-0.36	-0.53	-0.76	0.03	-0.4	-0.44	0.08	0.39	-0.24	0.22	0.03	-0.13	-0.09	-0.13	-0.57	-0.35	-0.14	-0.45	-0.55	-0.57	-0.82	-0.23	-0.15	-0.23	0.12	0.14	0.33	0.01	0.19	0.2	-0.08	0.04	0.09	0.56	0.26	-0.17	0.81	0.22
CLINT1_SEPEP.1_C4	0.28	0.22	-0.1	-0.08	-0.16	0.05	-0.27	-0.05	0.13	-0.02	0.24	-0.17	-0.08	-0.19	0.05	0.18	0.26	0.08	0.24	0.2	0.01	0.08	-0.09	0.19	0.49	0.28	0.13	0.64	0.13	0.23	0.06	0.23	0.22	-0.02	0.4	0.25	0.09	0.2	-0.21	0.03	-0.09	0.09	0.06	-0.11	0.15	-0.04	0.18	0.16
CLINT1_SEPEP.2_C3	0.04	0.15	-0.06	-0.06	-0.37	0.07	-0.32	0.03	-0.17	-0.33	-0.16	-0.25	-0.19	-0.05	-0.11	0.19	0.26	0.75	0.72	0.67	0.63	0.5	0.75	0.35	0.22	0.02	-0.03	0.05	-0.04	0.03	0	0.16	0.15	-0.08	0.27	0.11	0.14	0.03	0.06	0.03	NA	NA	NA	NA	NA	NA	NA	NA
CLINT1_SEPEP.3_C3	0.4	0.02	0.01	-0.5	-0.36	0.07	-0.36	-0.07	-0.28	-0.16	-0.11	-0.52	-0.03	-0.23	-0.19	-0.14	-0.07	-0.29	0.01	-0.06	-0.2	-0.04	0.06	0.56	0.27	-0.07	0.04	0.29	-0.44	-0.35	0.07	-0.04	-0.43	-0.34	0.17	-0.25	-0.38	-0.16	-0.1	0	-0.29	0.09	-0.06	0.01	-0.22	-0.34	-0.17	0.46
CLIP1_SEPEP.1_C4	0.36	0.68	-0.29	-0.04	0.01	0.01	-0.12	0.29	0.19	0.15	0.31	0.02	0.02	0.26	0.35	-0.1	0.36	0.44	0.15	0.54	0.17	0.29	0.34	0.02	-0.1	0.21	0.58	-0.19	0.1	0.19	0.02	0.2	0.01	-0.27	-0.05	0.03	0.42	-0.1	0.33	0.07	-0.16	-0.1	0.16	0.39	0.17	-0.23	0.39	-0.37
CLN6_SEPEP.1_C1	-0.17	-0.46	0.36	-0.33	0.12	0.25	0.14	0	-0.1	0.23	0.03	-0.18	0.05	-0.08	0.09	0.25	0.37	0.15	0.31	-0.01	-0.58	0.21	0.02	0.25	0.45	0.53	0.34	0.6	0.33	0.59	0.59	0.65	-0.1	0.16	-0.18	-0.06	-0.19	-0.2	-0.28	-0.04	0.31	0.53	0.2	0.22	0.29	0.23	-0.12	0.42
CLNS1A_SEPEP.1_C4	-0.26	-0.16	-0.21	-0.21	-0.19	-0.39	-0.13	-0.44	0.14	0.38	0.09	-0.25	-0.03	0.02	-0.2	-0.12	-0.05	-0.24	0.15	-0.06	-0.03	0.09	-0.13	-0.09	0.21	-0.1	-0.46	0	0.34	0.24	0.44	-0.31	-0.11	-0.36	0.33	-0.19	-0.4	0.2	-0.75	0.09	-0.34	-0.27	-0.36	-0.49	-0.46	0.01	-0.64	0.43
CLPB_SEPEP.1_C4	0	0.04	-0.3	-0.34	-0.22	-0.15	-0.36	0.07	NA	NA	NA	NA	NA	NA	NA	NA	NA	NA	NA	NA	NA	NA	NA	NA	NA	NA	NA	NA	NA	NA	NA	NA	0.38	-0.24	1.02	0.07	0.67	0.62	-0.31	-0.17	-0.13	-0.27	-0.35	0.02	-0.03	-0.24	0.04	0.2
CLPP_SEPEP.1_C1	0.29	0.57	-0.2	0.04	-0.07	0.02	-0.2	0.1	-0.07	0.05	0.08	0.25	0.06	0.33	0.11	0.01	0.03	0.55	0.18	0.53	0.35	0.1	0.15	0.2	0.31	0.37	0.1	0.17	0.22	0.22	0.19	0.17	0.19	-0.07	-0.04	0	0.47	-0.18	0.25	0.03	0.19	0.08	0.23	0.38	0.38	-0.09	0.74	-0.12
CLPTM1_SEPEP.1_C4	-0.08	0.3	0.2	-0.18	-0.06	0.06	-0.17	0.53	-0.39	-0.13	-0.03	-0.11	0.1	0.3	-0.28	0.04	0.06	-0.25	-0.29	0.18	-0.21	-0.41	-0.33	0.2	0.17	0.1	-0.16	0.03	0	-0.05	0.04	0.16	0.03	-0.45	0.01	0.13	-0.24	-0.26	0.04	-0.08	-0.34	0.02	-0.13	-0.24	0.28	-0.14	-0.07	0.1
CLPTM1L_SEPEP.1_C4	0.01	0.08	-0.19	-0.58	-0.28	-0.07	-0.01	0.2	-0.37	-0.27	-0.07	0	-0.18	0.14	-0.39	-0.08	0.18	-0.02	-0.22	0.12	0.04	-0.07	0.21	0.13	0.17	0.03	-0.08	0.02	-0.03	-0.19	-0.24	-0.03	-0.24	-0.05	-0.14	-0.03	-0.05	-0.22	0.24	0.16	-0.26	0.11	-0.21	0.03	-0.03	-0.08	-0.03	0.02
CLPTM1L_SEPEP.2_C3	-0.06	-0.26	0.31	-0.08	0.05	0.2	0.02	0.61	NA	NA	NA	NA	NA	NA	NA	NA	NA	NA	NA	NA	NA	NA	NA	NA	NA	NA	NA	NA	NA	NA	NA	NA	-0.15	-0.22	0.06	0.24	0.36	0.05	0.16	0.23	NA	NA	NA	NA	NA	NA	NA	NA
CLPX_SEPEP.1_C4	0.05	0.04	0.17	-0.11	-0.15	-0.03	-0.07	0.03	-0.26	0.11	0.05	-0.1	0.38	-0.16	0.16	0.25	-0.08	0.01	-0.11	0.08	-0.09	-0.14	-0.07	0.45	0.25	0.14	-0.09	0.13	0.02	-0.03	-0.11	0.01	0	-0.16	0.03	0.1	0.05	-0.06	0.1	-0.07	0.08	0.31	-0.06	-0.05	0.05	0.14	0.28	0.13
CLSTN1_SEPEP.1_C4	0.32	0.1	0.16	-0.2	-0.07	-0.14	-0.06	-0.09	NA	NA	NA	NA	NA	NA	NA	NA	-0.17	0.24	-0.5	0.18	-0.19	-0.05	-0.07	-0.28	NA	NA	NA	NA	NA	NA	NA	NA	NA	NA	NA	NA	NA	NA	NA	NA	-0.08	-0.18	0.38	0.79	0.35	0.02	0.77	-0.16
CLTA_SEPEP.1_C4	0.25	0.56	-0.41	-0.25	-0.24	-0.1	-0.2	-0.05	0.35	0.19	0.7	-0.14	-0.08	-0.26	0.1	-0.22	0.45	0.64	0.32	0.56	0.53	0.4	0.02	0.15	0.2	0.36	0.41	0.42	0.43	0.59	0.44	0.34	0.27	-0.14	0.1	0.36	0.32	0.22	-0.17	0.27	-0.16	-0.01	0.19	0.52	0.4	0.03	0.22	0.16
CLTA_SEPEP.2_C3	0.39	0.73	-0.19	0.08	0	0.18	0.02	0.26	0.11	-0.08	0.51	-0.29	-0.41	0.25	0.13	0.07	0.3	0.6	0.4	0.39	0.17	0.35	0.21	0.14	0.03	0.37	0.65	0.15	0.49	0.51	0.01	0.33	0.31	-0.32	-0.05	0.41	0.58	0.01	-0.07	0.17	-0.26	-0.25	0.46	0.42	0.46	-0.31	0.52	-0.07
CLTA_SEPEP.3_C3	0.01	0.22	-0.05	-0.08	-0.13	0.06	0.11	0.16	0.44	0.31	0.16	-0.11	0.21	-0.23	0.2	0.07	0.11	0.38	-0.11	0.36	-0.17	-0.15	-0.57	-0.05	0.61	0.68	0.62	0.59	0.71	0.77	0.64	0.78	0.13	-0.21	0.1	-0.11	0.1	0.03	0.1	0.04	-0.09	0.03	-0.04	-0.01	0.29	0.07	0.04	0.28
CLTA_SEPEP.4_C3	0.47	0.71	-0.06	0.19	0.2	0.02	-0.11	-0.04	0.23	-0.18	0.43	-0.54	-0.73	-0.72	-0.06	-0.26	0.69	0.87	0.43	0.68	0.77	0.69	0.18	0.41	0.37	0.41	0.45	0.29	0.54	0.69	0.32	0.15	0.47	-0.23	0.03	0.42	0.65	0.09	0.08	0.09	0.38	0.03	0.47	0.66	0.55	0.25	0.73	-0.07
CLTB_SEPEP.2_C3	0.56	0.87	-0.25	-0.3	-0.15	-0.35	-0.32	0.63	-0.3	-0.97	0.01	-1.09	-0.89	-0.24	-0.02	-1.13	0.59	1.32	-0.12	1.43	-0.28	0	-0.24	-0.33	-0.98	0.4	0.57	-0.68	-0.26	-0.1	-0.81	0.31	0.47	-1.17	-0.41	1.02	1.56	-0.23	0.62	0.58	-0.22	-0.51	0.14	0.58	0.37	-0.31	0.81	-0.36
CLTC_SEPEP.1_C4	0.2	0.46	-0.01	0.05	0.11	-0.02	0.1	0.19	0.03	0.01	0.08	0.03	-0.08	0.28	0.12	-0.03	0.12	0.45	0.03	0.32	0.18	0.09	0.02	0.04	-0.04	0.13	0.3	-0.08	-0.02	0.04	-0.1	0.02	0.14	0.02	-0.06	0.13	0.33	-0.13	0.12	-0.06	0.09	0.11	0.23	0.3	0.2	0.02	0.27	0
CLTCL1_SEPEP.2_C3	-1.05	-0.36	1.22	0.33	0.77	-0.19	0.67	-0.52	NA	NA	NA	NA	NA	NA	NA	NA	NA	NA	NA	NA	NA	NA	NA	NA	NA	NA	NA	NA	NA	NA	NA	NA	NA	NA	NA	NA	NA	NA	NA	NA	NA	NA	NA	NA	NA	NA	NA	NA
CLUH_SEPEP.1_C4	-0.22	-0.14	-0.07	-0.44	-0.35	-0.22	-0.35	0.2	-0.29	-0.33	-0.08	-0.08	0.07	-0.16	-0.07	0.13	-0.12	0	-0.23	-0.05	0.03	-0.27	-0.18	0.05	0.08	-0.21	-0.03	0.1	-0.21	-0.2	0.09	-0.08	-0.27	-0.12	0.11	-0.11	-0.15	-0.16	-0.12	-0.23	-0.09	-0.15	-0.12	-0.19	0.01	-0.06	-0.34	0.27
CLUH_SEPEP.2_C3	0.02	0.24	-0.23	-0.04	0.08	-0.26	-0.45	0.04	NA	NA	NA	NA	NA	NA	NA	NA	NA	NA	NA	NA	NA	NA	NA	NA	NA	NA	NA	NA	NA	NA	NA	NA	NA	NA	NA	NA	NA	NA	NA	NA	NA	NA	NA	NA	NA	NA	NA	NA
CLUH_SEPEP.3_C3	-0.21	-0.28	0.18	-0.08	-0.26	0.22	-0.14	0.1	-0.24	-0.06	0.07	-0.57	-0.21	-0.13	-0.21	-0.25	-0.02	-0.3	-0.02	0	0.06	-0.15	0.06	0.33	NA	NA	NA	NA	NA	NA	NA	NA	-0.5	0.14	0.39	-0.39	-0.42	-0.1	-0.17	-0.23	-0.05	-0.05	-0.26	-0.46	-0.05	-0.01	-0.34	0.28
CLYBL_SEPEP.1_C1	-0.28	0.55	-0.27	-0.01	0.03	-0.27	0.31	0.19	0.13	0.41	-0.64	0.2	-0.42	0.12	0.9	-0.26	-0.27	0.6	-0.46	0.58	0.04	-0.15	-0.04	-0.47	-0.01	0.34	0.55	-0.33	0.02	0.13	0.07	-0.18	0.21	0.41	-0.13	0.41	1.24	0.26	0.79	-0.07	0.16	-0.14	0.13	1.25	0.18	0.01	0.89	-0.29
CMAS_SEPEP.1_C1	-0.01	-0.02	-0.03	0.3	0.14	-0.08	-0.05	0	0.12	0.24	0.02	0.03	0.02	0.11	0.08	0.05	-0.4	-0.36	-0.21	-0.39	0.14	-0.17	0.07	-0.04	-0.05	0.03	0.09	0.25	-0.08	-0.03	-0.32	-0.13	-0.05	0.09	-0.1	0.03	-0.16	-0.07	0.19	0.01	0.19	-0.05	-0.15	-0.23	0.1	0.17	-0.18	-0.12
CMBL_SEPEP.1_C1	-0.25	-0.56	-0.65	-0.34	-0.51	-0.53	-0.78	-0.15	NA	NA	NA	NA	NA	NA	NA	NA	-0.52	-0.54	-0.18	-0.77	0.18	-0.18	0.01	-0.1	0.44	-0.36	-0.16	0.18	-0.5	-0.15	0.01	-0.39	0.52	-0.27	0.72	-0.15	0.52	0.38	-0.43	-0.13	NA	NA	NA	NA	NA	NA	NA	NA
CMPK1_SEPEP.1_C4	0.04	0.03	-0.15	0.05	0.05	0.02	0.27	0.28	-0.21	-0.63	-0.19	-0.43	-0.73	-0.44	-0.35	-0.57	0.01	0.05	-0.17	0.06	-0.39	0	-0.11	-0.5	-0.7	-0.31	0.12	-0.89	-0.33	-0.43	-0.53	-0.18	-0.3	-0.23	0.01	-0.17	-0.32	0.19	-0.26	0.61	-0.1	-0.43	-0.23	0.19	-0.14	-0.22	0.34	-0.03
CMPK1_SEPEP.2_C3	-0.19	-0.79	-0.3	-0.18	0.03	-0.17	0.11	0.4	-0.6	-0.89	-0.05	-0.52	-1.1	0.16	-0.54	-1.04	0.02	0.04	-0.04	0.14	-1.01	0.08	-0.44	-0.9	-0.92	-0.32	-0.26	-1.36	-0.85	-0.6	-0.42	-0.22	-0.82	-0.21	-0.64	-0.41	-0.71	0.04	0.01	-0.06	-0.11	-0.34	0.06	-0.02	0.01	-0.14	0.13	0.14
CMSS1_SEPEP.1_C4	-0.1	-0.05	0.22	0.03	0.03	0.15	-0.05	-0.14	0.14	0.05	-0.18	-0.1	-0.02	-0.03	-0.28	0.1	-0.37	-0.59	0.34	-0.82	0.04	-0.18	-0.28	0.06	0.58	0.22	-0.17	1.01	0.47	0.86	0.56	0.26	0.07	0.08	-0.03	-0.1	-0.26	0.08	-0.3	0.11	-0.03	0.56	-0.08	-0.42	-0.04	0.29	-0.66	0.32
CMTR1_SEPEP.1_C4	0.34	0.04	-0.23	0.17	0.31	-0.1	0.13	-0.04	0.3	0.24	0.19	-0.11	-0.3	-0.1	0.11	0.04	0.12	0.11	0.08	-0.03	-0.05	0.25	0.11	-0.02	0.22	0.1	0.36	0.23	0.26	0.21	0.04	0.15	0.3	-0.01	0.16	-0.08	-0.18	0.11	-0.22	0.04	0.28	0.01	0.18	-0.2	0.03	0.12	-0.26	0.18
CMTR1_SEPEP.2_C2	0.08	-0.27	0.09	0.23	0.12	0.21	0.19	-0.44	NA	NA	NA	NA	NA	NA	NA	NA	NA	NA	NA	NA	NA	NA	NA	NA	NA	NA	NA	NA	NA	NA	NA	NA	-0.03	0.25	-0.43	0.03	-0.6	0	-0.3	-0.26	NA	NA	NA	NA	NA	NA	NA	NA
CNBP_SEPEP.1_C4	0.26	0.11	-0.1	-0.15	-0.23	-0.29	-0.48	-0.73	-0.14	0.03	0.6	-0.27	-0.21	-0.1	-0.07	-0.01	-0.35	0	0.1	-0.1	0.14	-0.08	-0.08	0.37	0.22	0.16	0.22	0.39	-0.03	0.23	0.61	0.27	-0.22	-0.17	0.42	-0.24	-0.1	-0.07	-0.21	-0.39	-0.03	-0.3	-0.17	-0.1	-0.38	0.25	-0.4	0.53
CNBP_SEPEP.2_C3	0.67	0.32	-0.5	0.2	-0.15	-0.67	-0.66	-1.12	0.2	1.06	2.42	-0.52	0.36	0.87	0.62	0.44	-0.36	0.05	0.39	0.13	-0.11	0.03	-0.55	0.92	1.67	1.24	0.09	1.71	1.25	1.17	1.88	1.28	NA	NA	NA	NA	NA	NA	NA	NA	0.39	-0.52	0.21	0.53	0.28	0.92	-0.74	0.74
CNDP2_SEPEP.1_C4	-0.05	0.13	-0.18	0.3	0.32	0.04	0.05	-0.02	0.13	-0.19	-0.07	0.15	-0.26	0.13	-0.09	-0.1	-0.23	0.03	-0.15	0.03	0.27	-0.1	0	-0.05	-0.1	-0.09	0.21	0.01	-0.05	0.1	0.05	-0.17	0.11	-0.19	0.27	-0.12	0.11	0.2	-0.26	0.06	0.03	0	0.15	0.13	-0.25	-0.14	0.11	0.43
CNDP2_SEPEP.2_C3	-0.05	0.23	0.05	0.44	0.4	0.06	0	0.24	0.16	-0.08	0.09	0.22	-0.31	0.4	-0.13	-0.03	-0.13	0.13	-0.24	0.19	0.27	-0.16	-0.09	-0.03	-0.23	-0.05	0.06	-0.09	-0.07	-0.07	-0.05	-0.12	0.04	-0.16	0.17	-0.16	-0.01	0.07	-0.16	-0.02	0.06	-0.01	0.03	0.16	-0.23	-0.09	0.13	0.29
CNDP2_SEPEP.3_C3	-0.03	0.12	-0.26	0.19	0.24	-0.06	-0.19	-0.17	0.25	0.17	0.25	0.15	-0.17	0.17	0.11	0.13	-0.18	0.04	-0.13	-0.13	0.17	-0.19	-0.38	-0.27	-0.21	-0.17	0.15	-0.2	-0.07	0.02	-0.09	-0.1	-0.5	-0.03	-0.03	-0.73	-0.32	-0.34	-0.02	-0.53	0.43	-0.12	-0.12	-0.07	-0.47	0.04	-0.1	0.05
CNIH4_SEPEP.2_C3	-0.07	0.17	0.13	0.2	0.17	0.03	0.12	-0.04	0.31	0.73	0.23	-0.09	0	-0.01	0.29	-0.16	-0.02	0.16	-0.07	0.04	-0.18	0.04	0.1	-0.52	0.19	-0.08	-0.08	-0.09	0.31	0.15	0.07	-0.17	0.17	0.23	0.09	-0.4	0.07	0.09	-0.22	-0.21	0.46	-0.02	0.19	0.44	-0.07	0.24	0.23	0.07
CNN1_SEPEP.1_C4	0.76	-0.09	-1.2	-1.19	-0.99	-1.28	-0.24	0.99	-0.58	-1.74	0.68	-1.63	-0.95	-0.59	0.21	-1.67	0.62	0.44	-0.29	0.62	-0.41	-0.01	0.35	-0.12	-0.77	0.54	1.16	-0.69	0.89	0.15	-0.4	0.37	-0.14	-1.18	-0.81	0.7	-0.17	-0.64	1.06	-0.03	-1.01	-0.86	0.78	-0.24	0.75	-0.8	0.43	-0.76
CNN1_SEPEP.3_C3	0.38	-0.43	-1.22	-1.4	-1.2	-1.33	-0.51	0.91	NA	NA	NA	NA	NA	NA	NA	NA	NA	NA	NA	NA	NA	NA	NA	NA	-0.81	0.61	0.96	-0.43	0.68	0.24	-0.17	0.9	0.11	-0.37	-0.64	0.89	0.03	-0.2	0.99	0.42	-0.68	-1.32	0.52	-0.1	0.57	-0.81	0.13	-1.34
CNN2_SEPEP.1_C4	0.24	-0.27	0.24	-0.02	0.04	-0.06	0.26	-0.28	-0.12	-0.11	0.14	-0.09	0.09	-0.42	-0.1	0.02	0.24	-0.45	-0.34	-0.38	-0.34	0.14	-0.16	0.2	-0.07	-0.03	-0.52	-0.06	0.07	-0.42	-0.18	-0.17	0.12	-0.08	0.27	0.28	-0.49	0.04	-0.53	-0.06	-0.48	0.14	0.04	-0.75	-0.12	0.08	-0.68	0.28
CNN2_SEPEP.2_C3	0.12	-0.31	0.19	-0.27	-0.38	-0.2	0.37	-0.73	-0.11	-0.62	0.4	-0.35	0.06	-1.88	-0.65	-0.29	0.5	-0.78	-0.18	-0.46	-0.63	0.33	-0.08	0.26	0.44	-0.05	-0.6	0.06	0.46	0.3	0	0.26	0.48	-0.36	0.59	0.4	-0.67	0.25	-0.89	0.16	-0.16	-0.07	0.15	-1	0.05	-0.19	-0.92	0.17
CNN2_SEPEP.3_C3	-1.7	-1.14	1.47	0.95	0.87	0.07	1.31	-0.57	-0.25	0.4	-1.68	0.95	1.23	-0.8	0.8	0.42	NA	NA	NA	NA	NA	NA	NA	NA	NA	NA	NA	NA	NA	NA	NA	NA	NA	NA	NA	NA	NA	NA	NA	NA	NA	NA	NA	NA	NA	NA	NA	NA
CNN3_SEPEP.1_C4	0.13	-0.21	-0.1	-0.65	-0.4	-0.38	-0.39	-0.67	0.16	-0.33	0.41	-0.64	-0.19	-0.86	-0.37	-0.57	0.29	-0.37	-0.11	-0.34	-0.42	0.26	0.06	0.34	0.26	0.22	-0.25	0.04	0.29	0.39	0.01	0.56	0.38	-0.46	0.49	0.39	-0.54	0.49	-0.57	0.43	-0.47	-0.29	0.28	-0.36	0.1	-0.42	-0.07	0.23
CNN3_SEPEP.2_C3	-0.27	-0.67	0.73	0.22	0.35	-0.16	0.71	0	0.3	0.32	-0.15	0.36	0.7	-0.1	0.37	0.32	-0.84	-2.02	-1.54	-2.19	-1.82	-1.01	-1.48	-1.72	NA	-3.59	-3.28	-2.66	-1.35	-2.72	-1.96	-2.11	-0.52	0.17	-0.67	-0.48	-0.95	-0.79	-0.07	-0.48	-0.22	0.35	-0.04	-0.39	-0.23	-0.03	-1.57	-0.1
CNN3_SEPEP.3_C3	-0.06	-0.42	0.35	0.45	0.24	-0.09	0.47	-0.24	0	0.22	0.13	0.04	0.47	-0.17	0.32	0.03	0.29	-0.53	-0.2	-0.5	-0.18	0.13	-0.14	-0.28	-0.28	-0.39	-0.33	-0.53	-0.16	-0.13	-0.08	0.06	-0.68	-0.11	-0.08	-0.49	-2.06	-1.22	-0.66	-0.12	0.26	0.22	0.36	-0.24	-0.12	0.26	-0.41	-0.06
CNNM3_SEPEP.1_C4	-0.06	0.02	0.04	-0.01	0.25	0.01	0.03	-0.37	0.14	0.42	-0.03	0.02	0.11	0.4	0.15	0.09	-0.2	0.65	-1.53	-0.21	0.28	-1.24	0.2	-0.02	0.34	-0.04	0.17	0.28	0.01	0.37	-0.07	0.06	0.4	-0.39	0.24	0.04	0.22	0.14	-0.55	-0.49	0.52	-0.27	-0.1	-0.45	-0.17	-0.04	-0.73	0.39
CNNM4_SEPEP.2_C3	-0.2	-0.62	0.21	0.36	0.25	0.04	0.19	-0.32	NA	NA	NA	NA	NA	NA	NA	NA	NA	NA	NA	NA	NA	NA	NA	NA	NA	NA	NA	NA	NA	NA	NA	NA	NA	NA	NA	NA	NA	NA	NA	NA	NA	NA	NA	NA	NA	NA	NA	NA
CNOT1_SEPEP.1_C4	-0.05	-0.18	0.2	0.1	0.12	0.03	0.25	-0.15	0.12	0.23	0.05	0.01	0.05	0.04	0.01	-0.09	0.11	-0.05	0.35	0.03	0.05	0.15	0.2	0.16	0.23	0.09	-0.11	0.1	0.24	0.27	0.29	0.16	0.18	-0.08	-0.03	0.01	-0.25	0.14	-0.33	0.12	0.19	0.04	0.1	-0.25	0.03	0.01	-0.29	0.18
CNOT1_SEPEP.2_C3	-0.11	-0.2	0.19	0.08	0.07	-0.02	0.18	-0.24	0.11	0.06	-0.04	-0.06	-0.03	0.03	-0.23	-0.07	0.03	-0.16	0.19	-0.26	0.16	0.08	0.02	0.02	0.07	0	-0.09	0	-0.07	0.01	-0.11	-0.16	0.06	0.01	-0.01	0.01	-0.29	0	-0.33	0.07	0.16	0.07	0.13	-0.11	0.07	0.02	-0.25	0.11
CNOT10_SEPEP.1_C4	0.18	0.18	-0.03	0.17	0.32	0.14	0.47	-0.22	0.07	0.26	0.12	0.11	0.09	0.05	-0.15	0.26	0.06	-0.48	0.16	-0.52	-0.12	0.06	0.1	-0.03	0.19	0	-0.17	0.48	0.24	0.27	0.09	0.02	-0.08	0.07	0.03	0.01	-0.32	0	-0.55	0.18	0.2	-0.11	0.09	-0.4	0.16	0.28	-0.35	-0.12
CNOT10_SEPEP.2_C3	-0.42	-0.22	0.43	0.15	0.04	0.2	0.18	-0.45	0.38	0.19	-0.07	0.44	0.54	-0.4	0.14	0.25	-0.51	-0.41	-0.88	-0.67	-0.25	-0.22	0.08	-0.05	-0.34	-0.88	-1.05	-0.42	-0.97	-0.95	-0.56	-0.94	-0.19	0.54	0.07	-0.47	-0.73	0.01	-0.28	-0.51	-0.02	0.12	-0.3	-0.42	-0.25	0.07	-0.6	-0.17
CNOT11_SEPEP.1_C1	0.05	-0.13	0.04	0.03	-0.06	0.03	0.06	-0.29	0.19	0.26	0.11	0.09	0.08	0.09	-0.03	0.17	0.1	0.06	0.26	-0.06	0.39	0.29	0.13	0.26	0.18	0.14	-0.31	0.21	0.34	0.4	0.17	0.19	0.31	0.02	0.25	0.08	-0.27	0.29	-0.21	0.01	-0.1	0.23	-0.22	-0.41	-0.11	0.15	-0.63	0.39
CNOT2_SEPEP.2_C3	0.28	0.25	0.04	0.02	0.19	0.02	0.13	-0.29	0.19	0.38	0.3	0.11	0.29	-0.65	-0.22	0.16	-0.24	-0.18	0.06	-0.47	0.09	0.23	-0.14	0.45	0.22	0.62	0.82	0.39	0.55	0.5	0.34	0.96	0.27	0.07	0.24	0.66	-0.09	0.6	-0.11	0.17	0.33	0.35	0.62	0.31	0.56	0.43	0.51	0.67
CNOT2_SEPEP.3_C3	0.23	0.03	-0.14	-0.09	-0.12	-0.06	-0.48	0.18	0.1	0.21	-0.04	-0.11	0.03	-0.13	0.07	-0.18	-0.02	-0.38	-0.1	-0.31	-0.01	0.01	-0.02	0.22	0.19	0.02	-0.31	0.18	0.24	0.36	0.21	0.21	0.1	0	0.2	0.01	-0.33	0.11	-0.4	0.15	0.25	0.22	-0.08	-0.74	-0.04	0.18	-0.53	0.3
CNOT3_SEPEP.1_C4	0	-0.04	-0.2	-0.09	-0.2	-0.1	-0.16	-0.26	0	-0.06	0.21	-0.1	-0.12	-0.22	0	-0.05	0.02	-0.07	-0.08	0.01	-0.18	-0.12	-0.19	-0.14	0.03	0.06	0.09	0.03	0.17	0.2	0.21	0.15	0.21	-0.17	-0.08	0.15	0.03	0.22	-0.26	0.1	-0.1	0.03	0.12	-0.16	0.17	-0.12	-0.07	0.17
CNOT4_SEPEP.1_C4	0.49	0.52	-0.4	0	-0.21	-0.23	-0.43	-0.01	0.44	0.28	0.55	-0.33	-0.34	-0.1	0.13	-0.35	0.36	0.43	0.58	0.38	0.01	0.21	0.04	-0.04	-0.26	0.17	0.51	-0.17	0.95	1.12	0.67	0.23	0.06	-0.33	0.12	0.01	-0.15	0.02	-0.43	0.07	0.67	-0.04	0.84	0.55	0.76	0.34	0.92	0.33
CNOT7_SEPEP.1_C4	-0.31	-0.47	0.17	0.13	0.09	0.01	0.04	0	0.26	-0.3	-0.6	0.2	0.06	-0.07	-0.32	0.16	-0.49	-1	-0.74	-0.85	-0.75	-0.49	-0.55	-0.39	-0.08	-0.27	-0.42	-0.06	-0.42	-0.48	-0.14	-0.52	-0.19	0.13	-0.25	-0.24	-0.35	0.09	-0.02	-0.49	0.33	0.2	-0.08	-0.41	-0.22	0.11	-0.2	-0.09
CNOT9_SEPEP.1_C4	0.33	0.1	0.29	-0.09	0.08	-0.01	0.2	0.17	-0.01	0.02	-0.02	-0.15	0.09	0.05	-0.1	0.05	0.16	0.37	0.14	0.04	0.07	0.03	0.1	0.06	-0.06	-0.24	0.06	-0.32	0.03	0.07	-0.29	-0.28	-0.25	-0.24	-0.24	0.07	0.09	-0.22	0.26	-0.3	0.59	-0.15	-0.03	0.07	-0.1	0.28	-0.35	-0.43
CNP_SEPEP.1_C4	0	-0.14	-0.03	-0.12	0.11	-0.09	-0.06	-0.18	0.22	-0.14	0.08	-0.06	-0.14	0.04	0.11	-0.15	0.07	0.04	-0.35	-0.07	-0.08	-0.06	0.21	0.13	0.21	0.07	0.01	0.02	-0.03	0.08	-0.29	0.29	0.16	0.02	0.25	0	-0.17	0.18	0.13	0.17	-0.18	-0.09	-0.2	-0.38	0	-0.2	-0.26	0.02
CNPY2_SEPEP.1_C4	0.12	0.43	0.03	0.08	0.04	-0.12	0.17	-0.39	0.08	0.07	0.34	0.61	0.06	-0.49	-0.11	0.23	0.17	0.43	0.33	0.21	0.59	0.23	-0.03	0.28	0.76	0.53	0.61	0.75	0.92	1.03	0.87	0.29	0.34	0.05	0.02	0.33	0.39	0.15	-0.29	-0.14	-0.18	-0.02	0.45	-0.01	0.35	-0.11	0.54	-0.16
CNPY2_SEPEP.2_C2	0.15	0.29	-0.24	0.08	-0.09	-0.22	0.23	-0.3	-0.15	-0.02	0.12	-0.05	-0.03	0.35	-0.21	-0.32	0.31	0.71	0.41	0.42	0.38	0.46	0.22	0.08	0.28	0.16	0.52	0.36	0.85	0.79	0.67	0.11	0.36	0.4	-0.26	0.46	0.26	0.05	-0.11	0.1	-0.13	0.07	0.53	0.12	0.24	-0.08	0.47	-0.29
CNPY3_SEPEP.2_C3	-0.13	0.32	-0.11	0.05	0.26	-0.38	0.85	-0.52	0.23	0.25	0	0.53	0.19	-0.34	-0.08	0.07	-0.25	0.52	-0.03	0.55	0.36	0.14	-0.33	0.04	0	0.11	0.86	-0.15	0.35	0.6	0.36	-0.09	-0.09	0.3	0.07	0.02	0.14	-0.16	0.05	-0.24	0.09	0.28	0.29	0.05	0.22	-0.05	0.16	0.01
CNPY3_SEPEP.3_C3	0.14	0.32	-0.23	0.1	0.39	-0.06	0.44	-0.42	0.38	0.3	0.28	0.35	-0.12	0.26	-0.07	0.09	0.19	0.98	0.37	0.64	0.7	0.42	-0.26	0.02	0.21	0.25	0.42	0.24	0.52	0.64	0.6	0.13	0.4	0.09	0.3	0.39	0.32	-0.06	-0.12	-0.16	-0.01	0.04	0.23	0.27	0.47	-0.07	-0.01	-0.08
CNPY3_SEPEP.4_C3	0.21	0.21	0.05	0.18	0.17	-0.13	0.53	-0.11	0.11	0.09	0.04	-0.1	-0.63	-0.41	-0.22	-0.24	0.09	0.35	0.09	0.21	0.18	0.25	-0.42	-0.44	NA	NA	NA	NA	NA	NA	NA	NA	-0.56	0.18	-1	-0.49	-0.24	-0.72	-0.07	-0.44	-0.6	0.11	-0.04	-0.25	-0.12	-0.08	-0.16	-0.24
CNRIP1_SEPEP.2_C3	0.96	1.03	-0.05	-0.23	-0.31	-0.39	-0.38	0.81	-0.72	-0.98	-0.15	-0.48	-0.16	0.9	0.7	-0.43	NA	NA	NA	NA	NA	NA	NA	NA	NA	NA	NA	NA	NA	NA	NA	NA	NA	NA	NA	NA	NA	NA	NA	NA	NA	NA	NA	NA	NA	NA	NA	NA
CNTFR_SEPEP.1_C4	0.36	0.64	-0.56	0.14	-0.01	-0.21	0.17	-0.25	0.29	0.59	-0.2	0.43	-0.14	-0.13	0.19	-0.37	0.87	0.29	0.91	0.49	-0.1	0.85	0.22	-0.21	-0.06	0.08	0.88	-0.15	0.66	0.58	0.45	0.26	0.49	0.42	-0.3	0.4	0.7	-0.15	0.01	-0.35	0.4	-0.06	0.64	0.32	0.42	0.23	0.47	-0.12
COA1_SEPEP.2_C3	-0.04	0.47	-0.09	-0.02	-0.24	0.1	-0.55	0.23	0.39	0.13	0.26	0.02	0.17	-0.27	-0.22	0.26	0.06	-0.26	0.62	-0.71	0.54	0.13	0.49	0.73	0.37	0.04	-0.04	0.25	0.38	0.37	0.2	0.12	-0.08	0.11	0.16	-0.19	0.38	0.04	0.32	-0.2	0.18	0.15	0.5	1.33	-0.27	0.17	0.59	0.27
COA1_SEPEP.3_C3	-0.56	-0.6	0.12	-0.38	-0.41	-0.01	-0.25	-0.16	NA	NA	NA	NA	NA	NA	NA	NA	NA	NA	NA	NA	NA	NA	NA	NA	NA	NA	NA	NA	NA	NA	NA	NA	NA	NA	NA	NA	NA	NA	NA	NA	-0.18	0.58	-0.47	0.07	-0.46	-0.02	-0.24	0.14
COA3_SEPEP.1_C1	-0.36	-0.05	0.25	-0.21	-0.22	0.15	0.03	0.34	-0.22	0.29	0.05	0.17	0.3	0.22	0.28	0.04	-0.82	-0.08	-1.05	0.13	-0.53	-0.85	-0.46	-0.3	-0.43	-0.52	-0.24	-0.01	-0.73	-0.58	-0.42	-0.6	-0.22	0.18	-0.55	-0.02	0.52	-0.31	0.66	-0.5	-0.56	-0.14	-0.45	-0.13	-0.17	-0.24	0	-0.33
COA4_SEPEP.1_C4	0.15	0.46	-0.75	-0.62	-0.7	-0.52	-0.83	-0.7	0	-0.09	0.69	-0.44	-0.38	0.41	-0.2	-0.24	0.29	0.62	0.57	0.46	0.36	0.3	0.47	0.32	0.36	0.6	0.44	0.53	0.53	0.36	0.32	0.47	0.68	-0.42	0.45	0.54	0.94	0.32	0.2	0.45	-0.03	-0.28	0.15	0.37	0.53	-0.06	0.67	0.43
COA7_SEPEP.1_C1	-0.49	-0.29	-0.01	-0.31	-0.29	0.22	-0.15	-0.55	-0.28	0.03	-0.23	0.03	0.18	-0.02	-0.12	0.31	-0.64	-0.57	-0.3	-0.26	-0.38	-0.74	-0.62	0.24	0.41	0.17	0.17	0.52	0.22	0.3	0.21	0.04	-0.33	0.41	0.02	-0.16	-0.25	0.33	-0.08	-0.15	-0.23	0.57	-0.21	0.06	-0.25	0.14	-0.02	0.04
COASY_SEPEP.1_C4	-0.12	-0.08	0.15	0.19	0.27	-0.19	0.06	0.13	-0.16	0.04	-0.38	-0.06	-0.33	0.07	0.01	-0.28	0.06	0.44	-0.04	1.11	-0.11	0.09	0.02	-0.47	-0.86	-0.78	0.02	-0.98	-0.68	-1.48	-0.76	-0.27	-0.32	0.14	-0.07	-0.5	-0.44	-0.21	0.55	0.01	0.76	0.6	0.23	0.55	0.03	0.47	0.25	-0.01
COBL_SEPEP.1_C4	-0.18	0.26	0.86	0.29	0.62	-0.48	1.24	0	NA	NA	NA	NA	NA	NA	NA	NA	NA	NA	NA	NA	NA	NA	NA	NA	NA	NA	NA	NA	NA	NA	NA	NA	NA	NA	NA	NA	NA	NA	NA	NA	NA	NA	NA	NA	NA	NA	NA	NA
COG1_SEPEP.1_C1	0.16	0.23	0.05	0.03	-0.07	-0.19	-0.15	0.36	-0.44	-0.12	-0.2	0	0	-0.08	-0.05	-0.07	0.06	0.1	-0.3	0.26	-0.35	-0.12	0.04	0	-0.41	0.34	-0.07	-0.38	-0.59	-0.37	-0.47	-0.4	-0.9	-0.02	-0.71	-0.43	-0.33	-0.81	0.24	-0.27	0.05	0.25	-0.07	0.16	0.05	0.14	-0.16	0.17
COG3_SEPEP.1_C4	0.02	0.49	0.07	-0.13	0.17	-0.14	-0.03	0.02	0.6	0.66	0.47	0.58	-0.24	0.33	0.3	0.23	-0.08	-0.07	0.12	0.6	0.23	0.22	0.46	0.17	-0.41	-0.23	-0.13	-0.47	-0.66	-0.44	0.15	-0.01	NA	1.16	0.1	NA	NA	-0.01	1.71	-0.6	0.24	-0.11	-0.39	0.3	-0.53	0.34	-0.15	-0.65
COG3_SEPEP.2_C3	0.15	0.23	0.19	0.03	0.09	0.05	0.27	-0.06	-0.59	-0.33	-0.04	-0.8	0.01	0.09	-0.01	-0.05	0.01	0.36	-0.26	-0.12	-0.06	0.15	0.38	0.04	-0.26	0.09	0.19	-0.12	-0.07	-0.2	-0.52	-0.03	-0.29	0.15	-0.07	-0.04	-0.01	-0.14	0.19	0.08	-0.27	0.43	-0.01	0.34	0.33	-0.04	-0.33	-0.07
COG3_SEPEP.3_C3	0.12	0.46	-0.34	-0.07	0.19	0.15	-0.37	0.51	0.22	0.14	0.02	-0.08	-0.47	1.07	0.16	0	0.02	0.18	-0.22	0.28	-0.77	-0.24	0.1	-0.19	-0.25	0.19	0.06	0.15	0.2	0.21	-0.1	0.24	NA	0.43	-0.17	0.55	NA	-0.56	0.53	0.18	NA	-0.11	-0.16	0.96	0.43	0.11	-0.88	0.95
COG4_SEPEP.1_C4	-0.13	0.08	0	0.05	0.15	0.01	0.16	0.23	-0.09	0.43	-0.11	-0.18	0.08	0.31	0.58	0.03	0.12	0.17	0.25	0.23	-0.18	0.09	0.21	0	-0.15	0.07	0.21	-0.12	0.05	-0.39	0.1	-0.05	0.02	0.01	0.08	-0.03	0.27	-0.11	-0.11	-0.1	-0.27	0.11	-0.46	-0.24	-0.08	0	-0.41	-0.04
COG4_SEPEP.2_C3	0.06	0.32	-0.01	-0.25	-0.12	-0.02	-0.05	-0.06	0.11	-0.12	0.08	-0.17	0.12	0.1	0.12	-0.23	0.1	0.39	0.05	0.52	-0.2	0.17	0.03	-0.14	-0.59	0.39	0.21	0.06	0.36	0.24	-0.04	0.53	-0.83	0.04	-0.12	0.38	-0.04	-0.33	-0.06	-0.3	-0.24	0.06	0	-0.26	0.03	0.08	-0.12	-0.21
COG5_SEPEP.1_C4	0.33	0.35	-0.53	-0.48	-0.69	-0.43	-0.62	0.38	NA	NA	NA	NA	NA	NA	NA	NA	0.18	0.5	-0.34	0.32	0.08	0.07	0.29	0.35	-2.15	0.2	0.06	-1.32	-1.04	-1.01	-1.93	-0.75	0.25	0.1	0	0.48	0.49	0.1	0.46	-0.01	0.01	-0.12	0.24	0.32	0.35	-0.2	0.06	-0.39
COG5_SEPEP.2_C3	-0.49	-1.98	1.07	0.42	0.63	0.59	0.62	0.46	-0.09	0.94	0.07	-0.76	0.68	NA	1.25	0.73	-1.32	-1.53	-0.01	-1.59	-1.58	-1.48	-0.94	-0.27	NA	NA	NA	NA	NA	NA	NA	NA	NA	0.25	-1.1	NA	NA	-1.16	0.46	-0.59	-0.11	0.71	-1.15	-0.06	-2.11	-0.25	-2.03	-0.61
COG5_SEPEP.3_C3	-1.15	-0.79	0.4	0.02	0.11	0.07	0.18	-0.04	0.25	0.11	-0.96	0.24	0.58	-0.16	0.05	0.17	NA	0.94	0.47	2.12	0.57	NA	1.05	2.27	-0.12	-0.21	-0.86	-0.33	-0.24	-0.94	-0.99	-0.06	-0.49	0.69	-0.08	-0.13	-0.79	-0.12	0.43	-0.72	0.22	0.33	-0.8	-0.3	-0.7	0.1	-0.61	-0.36
COG6_SEPEP.1_C4	-0.17	-0.09	0.17	-0.28	0.14	0.03	-0.09	0.25	-0.18	-0.04	-0.22	0.16	0.34	0.11	0.35	0.12	0.08	0.06	-0.61	0.16	-0.35	-0.41	0	0.07	-0.36	-0.54	-0.95	-0.69	-0.71	-0.93	-0.41	-0.15	NA	NA	NA	NA	NA	NA	NA	NA	NA	NA	NA	NA	NA	NA	NA	NA
COG7_SEPEP.1_C4	-0.06	0.04	0.11	0.11	0.09	-0.15	-0.17	0.03	0.01	0.04	0.1	-0.11	0.06	0.32	0.09	-0.08	0.13	0.33	0.16	0.31	0.12	0.2	0.2	-0.28	-0.43	0.04	0.41	-0.23	0.01	0.01	-0.07	0.06	-0.24	-0.08	-0.17	-0.08	-0.22	-0.21	0.23	-0.2	-0.08	0.33	-0.06	0.23	0.07	-0.04	-0.17	0.15
COG7_SEPEP.2_C2	0.22	0.13	0.29	-0.02	-0.18	-0.01	0.12	0.24	0.01	0.17	-0.49	-0.13	-0.14	0.23	0.38	-0.1	0.45	0.41	0.08	0.26	-0.25	-0.16	0.48	0.02	-0.77	-0.91	-0.21	-0.11	-0.72	-0.31	-0.36	-0.39	0.13	0.26	0.24	-0.16	0.62	-0.01	0.44	0.21	0.43	0.04	-0.07	0.34	0.14	0.06	0.3	-0.13
COG8_SEPEP.1_C4	-0.1	-0.21	0.36	0.21	-0.07	0.23	0.1	0.41	-0.08	0	-0.19	0.1	0.04	0.23	0.28	0.19	0.09	NA	-0.37	0.18	-0.38	-0.49	0.05	0.15	-0.16	-0.22	-0.19	-0.41	-0.36	-0.25	-0.38	-0.24	-0.3	-0.03	-0.09	-0.18	0	-0.31	0.23	-0.1	-0.06	0.08	-0.32	0.06	0.16	-0.06	-0.16	-0.05
COG8_SEPEP.2_C3	-0.5	-0.28	0.63	0.47	0.56	0.26	0.52	0.21	-0.12	0.27	-1.27	0.06	0.05	-0.31	-0.24	-0.02	NA	NA	NA	NA	NA	NA	NA	NA	NA	NA	NA	NA	NA	NA	NA	NA	NA	NA	NA	NA	NA	NA	NA	NA	NA	NA	NA	NA	NA	NA	NA	NA
COG8_SEPEP.3_C3	0.16	0.44	-0.33	-0.33	-0.61	-0.36	-0.66	-0.1	NA	NA	NA	NA	NA	NA	NA	NA	NA	NA	NA	NA	NA	NA	NA	NA	NA	NA	NA	NA	NA	NA	NA	NA	NA	NA	NA	NA	NA	NA	NA	NA	NA	NA	NA	NA	NA	NA	NA	NA
COIL_SEPEP.1_C1	-0.3	-0.47	0.03	-0.36	-0.17	-0.3	0.05	-0.09	0.11	0.42	-0.04	0.19	0.12	-0.06	-0.22	0.07	-0.19	-0.13	0.08	-0.12	0.08	-0.1	0.03	-0.25	0	-0.07	-0.2	0.26	-0.09	0.13	0.13	-0.13	-0.09	-0.01	0.01	-0.11	-0.29	0.3	-0.31	0.21	-0.24	0.14	-0.05	-0.08	-0.21	0.24	-0.58	0.04
COL18A1_SEPEP.1_C4	-0.07	0	-0.39	-0.17	0.78	-0.5	1.54	-0.13	0.57	-0.01	0.82	-0.36	-0.31	-0.35	0.38	-0.62	0.32	-0.03	-0.09	0.21	-0.51	0.42	0.19	-0.37	-0.5	0.17	-0.06	-0.64	0.44	0.47	-0.33	0.25	0.35	-0.41	-0.94	0.06	-0.04	-0.36	0.24	-0.28	-0.18	-0.98	0.31	-0.39	0.4	-0.87	-0.37	-1.15
COL18A1_SEPEP.2_C3	-0.02	0.08	-0.22	0.04	0.65	-0.29	0.99	-0.05	0.11	-0.12	0.12	-0.17	-0.34	-0.01	0.23	-0.16	-0.01	0.03	0.16	0.09	0.32	0.31	-0.08	-0.36	0.47	0.48	0.66	0.47	0.64	0.69	0.6	0.55	0.16	-0.41	-0.08	-0.12	0.27	0.12	0.06	-0.17	0.02	-0.45	0.49	0.27	0.01	-0.06	0.03	0.32
COL1A1_SEPEP.1_C4	-0.33	-0.32	-0.39	-0.6	-0.69	-1.13	1.29	-0.83	0.82	-0.64	0.45	-1.15	-0.96	-0.9	0.11	-1.23	0.24	0.2	-0.15	0.09	-0.42	1.02	0.08	-0.78	-1.49	1.01	0.37	-1.01	1.25	1.23	-0.54	1.55	0.51	-0.31	-0.23	0.16	-0.32	-0.22	0.07	0.27	0.44	-0.76	-0.03	-1.05	-0.52	-0.49	-0.99	-0.59
COL1A1_SEPEP.2_C3	-0.75	-0.69	-1.88	-1.58	-0.6	-1.79	1.57	-1.34	NA	NA	NA	NA	NA	NA	NA	NA	0.13	-0.04	-0.08	-0.13	-0.43	1.1	-0.05	-0.31	-0.23	1.24	0.33	-0.21	1.49	1.54	-0.15	1.65	2.01	-2.04	-1.11	0.75	-0.35	-1.23	0.55	1.19	0.96	-1.12	0.88	-0.54	0.08	-1.14	-0.26	-1.15
COL1A2_SEPEP.1_C1	-0.38	-0.21	-0.84	-0.87	-1.09	-1.03	0.34	-1.01	0.96	-0.57	-0.05	-0.81	-0.94	-1.7	-0.46	-1.66	NA	NA	NA	NA	NA	NA	NA	NA	-0.89	0.55	-0.38	-0.84	0.43	0.53	-0.24	0.65	0.09	-0.75	-0.59	0.06	-0.04	-0.48	0.13	0.77	0.38	-0.97	0.01	-0.51	-0.31	-0.33	-0.7	-0.63
COL23A1_SEPEP.2_C3	-0.41	-0.69	-0.8	-0.2	-0.29	-0.93	2.39	0.27	-0.38	-0.35	0.45	0.04	-0.15	0.76	-0.61	0.83	NA	NA	NA	NA	NA	NA	NA	NA	NA	NA	NA	NA	NA	NA	NA	NA	-1.08	-0.09	-1.18	-1.66	0.01	-1.11	2.01	-0.38	NA	NA	NA	NA	NA	NA	NA	NA
COL26A1_SEPEP.1_C4	-1.73	NA	0.33	-1.05	0.11	-1.24	0.81	0.05	NA	NA	NA	NA	NA	NA	NA	NA	NA	NA	NA	NA	NA	NA	NA	NA	-0.56	-0.59	-0.33	-0.29	0.11	-0.88	-0.58	-0.49	NA	NA	NA	NA	NA	NA	NA	NA	NA	NA	NA	NA	NA	NA	NA	NA
COL2A1_SEPEP.1_C4	0.32	0.45	-0.44	-0.64	-0.33	-0.61	0.06	1	0.46	-0.28	0.14	-0.52	-0.43	0.13	0.92	-0.57	0.04	-0.01	-0.24	0.18	-0.52	0.06	0.38	-0.95	-0.43	0.1	0.71	-0.4	0.03	-0.13	-0.63	0.1	-0.1	-0.8	-0.77	0.14	0.17	-0.58	1.45	0.04	-0.51	-1.04	-0.36	-0.01	-0.03	-0.94	0.17	-0.82
COL3A1_SEPEP.1_C1	-0.26	0.28	-0.56	-0.68	-0.08	-0.48	2.14	-0.63	0.44	-0.36	0.37	-0.29	-0.42	-0.28	0.06	-0.54	0.37	0.35	-0.29	0.3	0.11	0.56	0.05	-0.02	-0.14	0.96	0.79	0.05	0.89	0.56	-0.05	1.37	0.67	-1.56	-0.38	1.31	-0.42	-2.12	1	0.64	-0.34	-0.95	0.45	-0.28	0.26	-0.53	-0.6	-0.22
COL4A2_SEPEP.2_C2	-0.39	-0.14	-0.28	-0.06	0.26	-0.46	0.14	0.3	NA	NA	NA	NA	NA	NA	NA	NA	0.22	0.24	-0.32	0.46	-0.02	-0.15	0.06	-0.36	-0.51	-0.23	-0.23	-0.59	-0.45	-0.54	-0.49	-0.17	-0.01	-0.02	-0.25	-0.04	0.24	-0.31	0.61	-0.19	-0.12	-0.4	-0.52	-0.93	-0.8	-0.62	-0.78	-1.03
COL4A6_SEPEP.2_C3	0.06	-0.18	0.48	0.4	0.79	0.37	1.21	0.29	NA	NA	NA	NA	NA	NA	NA	NA	NA	NA	NA	NA	NA	NA	NA	NA	NA	NA	NA	NA	NA	NA	NA	NA	NA	NA	NA	NA	NA	NA	NA	NA	NA	NA	NA	NA	NA	NA	NA	NA
COL5A1_SEPEP.1_C4	0.03	0.38	-0.44	-0.12	0.07	-0.5	0.41	0.26	0.74	0.65	0.25	-0.29	-0.51	0.5	0.44	-0.54	0.37	0.26	0.37	0.32	-0.22	0.76	0.17	-0.4	0.03	0.68	0.57	-0.05	1.03	1.11	0.75	0.71	0.51	-0.62	-0.42	0.35	0.08	-0.4	0.51	0.16	0.81	-0.96	0.76	0.36	0.37	0.08	0.36	-1.03
COL6A1_SEPEP.1_C1	0.11	0.4	-0.11	0.81	0.28	0.22	0.14	-0.3	0.37	0.19	0.18	0.64	-0.29	-0.13	-0.47	-0.26	0.55	0.33	0.34	0.32	0.57	0.83	-0.38	-0.26	-0.25	0.38	0.15	-0.14	0.82	0.94	0.55	0.97	0.3	0.34	-0.77	0.56	0.28	-0.01	-0.08	-0.48	0.09	-0.16	0.58	0.16	0.59	0.48	0.36	-0.65
COL6A2_SEPEP.1_C4	0.02	0.3	-0.06	0.37	0.24	-0.17	0.06	-0.23	0.38	0.3	-0.15	-0.14	-0.62	-0.3	-0.31	-0.92	0.16	-0.18	0.13	-0.16	0.01	0.59	-0.55	-0.81	-0.42	0.34	0.17	-0.15	0.85	0.83	0.19	1	0.48	0.27	-0.49	0.48	0.09	-0.07	0.12	0.16	0.5	-0.31	1.08	-0.26	0.83	0.18	0.05	-0.78
COLEC12_SEPEP.1_C4	0.42	0.7	-0.73	-0.02	0.08	-1.13	0.51	0.58	0.33	0.17	0.56	-0.22	-0.34	-0.09	0.27	-0.34	0.85	0.17	0.17	0.08	-0.71	0.52	0.33	-0.93	-0.45	0.49	0.59	-0.41	0.96	0.79	0.49	0.9	0.6	-0.64	-0.54	0.22	0.37	-0.3	0.52	0.54	0.46	-1.16	0.54	0.79	0.56	0.16	0.7	-1.06
COLGALT1_SEPEP.1_C4	-0.24	-0.25	-0.11	0.24	0.35	0.07	0.45	0.18	0.03	0.23	-0.26	0.2	-0.31	-0.16	-0.35	-0.27	-0.22	-0.04	0.36	-0.38	0.16	0.27	0	-0.29	-0.36	-0.15	-0.09	-0.3	0.19	0.25	0.07	0	-0.06	0.17	-0.16	0	-0.21	0.03	0.11	0.02	0.31	-0.06	0.37	0.13	0.25	0.16	0.16	-0.19
COLGALT1_SEPEP.3_C3	-0.04	-0.12	-0.25	0.24	0.21	-0.06	0.43	-0.06	0.02	0.54	0.1	0.38	-0.31	-0.2	-0.38	-0.17	0.13	0.14	0.42	-0.08	0.47	0.39	0.17	-0.06	0.15	0.13	0.15	0.06	0.71	0.95	0.43	0.16	0.21	0	-0.38	-0.01	-0.04	0	0.11	0.15	0.21	-0.2	0.22	-0.31	0.21	0.21	0.01	-0.34
COLGALT2_SEPEP.1_C4	0.16	0.69	-0.61	-0.39	-0.47	-0.74	-0.65	0.99	-0.07	-0.17	-0.09	-0.22	-0.13	0.5	0.41	-0.43	0.82	0.58	-0.26	0.78	-0.56	-0.01	0.34	-0.77	-0.46	0.31	0.86	-0.61	0.15	-0.26	-0.29	0.56	-0.79	-0.55	-0.34	0.22	0.31	-0.43	0.6	0.62	0	-0.59	-0.23	0.33	0.2	-0.13	0.47	-0.38
COLGALT2_SEPEP.2_C3	0.61	1.4	-0.5	-0.27	-0.48	-0.11	-1	0.36	NA	NA	NA	NA	NA	NA	NA	NA	NA	NA	NA	NA	NA	NA	NA	NA	NA	NA	NA	NA	NA	NA	NA	NA	NA	NA	NA	NA	NA	NA	NA	NA	NA	NA	NA	NA	NA	NA	NA	NA
COMMD1_SEPEP.2_C3	0.18	0.24	-0.51	-0.41	-0.69	-0.5	-0.68	0.66	-0.46	-2.74	-1	-0.96	-1.37	0.03	0.01	-1.87	0.33	0.52	0.1	0.63	0.07	-0.08	0.27	-0.19	-0.33	-0.57	-0.26	NA	-0.76	-0.8	-1.65	-1.84	-1.03	-1.24	-1.05	-0.06	1.09	-0.91	0.15	-0.46	-0.24	-0.66	0.12	0.43	0.29	-0.49	1.07	-0.21
COMMD10_SEPEP.1_C4	0.02	-0.02	-0.1	0.12	0.28	-0.15	0.31	0.13	0.05	0.23	-0.02	-0.09	0.02	0.16	0.09	0.03	-0.11	0.56	0.12	0.27	-0.78	0.02	0.15	-0.32	NA	NA	NA	NA	NA	NA	NA	NA	0.1	-0.15	-0.22	-0.09	0.42	0.18	-0.01	0.14	NA	NA	NA	NA	NA	NA	NA	NA
COMMD3_SEPEP.1_C4	0.6	0.83	-0.52	-0.11	-0.02	-0.25	-0.26	0.63	0.65	0.03	0.63	-0.99	-1.13	0.61	0.5	-0.82	0.33	0.56	0.24	0.82	-0.3	0.12	0.47	-0.53	-0.24	0.62	0.53	-0.36	0.4	0.25	-0.11	0.56	0.4	-0.58	0.1	0.36	0.82	-0.04	0.24	0.26	0.19	-0.87	0.52	0.84	0.65	-0.19	1	-0.29
COMMD4_SEPEP.2_C3	-0.11	0.47	-0.3	-0.22	-0.06	-0.3	-0.08	0.66	0.17	-0.62	0.14	-0.36	-0.52	0.73	0.14	-0.5	0.27	0.52	0.07	0.41	-0.46	0.35	0.19	-0.45	-0.85	0.08	0.03	-0.8	-0.11	-0.19	-0.32	-0.16	-0.04	-0.46	-0.42	0.1	-0.39	-0.06	0.35	0.47	-0.21	-0.05	-0.18	0.12	0.26	-0.22	0.25	-0.3
COMMD4_SEPEP.3_C3	0.48	0.72	-0.53	-0.34	-0.21	-0.58	-0.62	0.24	NA	NA	NA	NA	NA	NA	NA	NA	0.45	0.67	0.22	0.34	-0.17	0.32	0.45	-0.2	NA	NA	NA	NA	NA	NA	NA	NA	0.42	-0.66	-0.24	0.17	0.31	0.34	0.06	0.32	-0.14	-0.5	0.09	0.3	0.15	-0.25	0.4	0.1
COMMD5_SEPEP.1_C4	-0.42	0.13	0.45	0.27	0.28	0.29	0.2	0.15	0.06	0.18	-0.16	0.24	0.54	-0.04	-0.2	-0.01	-0.62	-0.12	0.05	-0.1	-1.49	-0.15	0.01	-0.66	-0.95	-0.64	-0.49	-1.54	-0.55	-0.79	-0.8	-0.92	-0.25	0.04	-0.99	-0.03	-0.01	-0.17	0.18	-0.34	0.21	-0.31	0.24	-0.31	0.09	-0.14	-0.61	-0.3
COMMD6_SEPEP.1_C4	0.13	-0.23	-0.55	-0.42	-0.66	-0.78	-0.49	-0.13	0.29	-0.11	0.09	-0.22	0.01	0.02	0	-0.42	0.41	-0.17	0.95	0.91	0.38	0.7	0.3	NA	1.09	2.57	2.22	1.51	0.95	0.25	0.06	2.51	1.38	-1.09	0.17	0.27	-0.55	0.45	0.18	-0.01	0.05	-1.02	0.48	-0.23	0.7	-0.4	-0.2	-0.48
COMMD8_SEPEP.1_C4	0	0.11	-0.24	-0.16	-0.03	-0.5	-0.23	0.07	0.23	-0.03	-0.36	0.12	0.07	0.02	0.61	-0.02	0.28	0.05	0.25	0.22	-0.44	0.26	-0.09	-0.35	-0.32	-0.13	0.89	-0.41	-0.15	0.05	0.08	0.03	0.1	0.21	-0.05	0.25	-0.01	-0.12	0.27	0.14	NA	NA	NA	NA	NA	NA	NA	NA
COMMD9_SEPEP.1_C4	-0.33	-0.07	0.13	0.07	0.32	0.07	0.54	0.27	-0.08	-0.2	-0.26	0.01	-0.06	0.5	0.43	0	0.15	-0.17	-0.11	0.01	-0.77	-0.01	-0.33	-0.37	-0.45	-0.5	-0.54	-0.6	-0.45	-0.72	-0.23	-0.35	0.03	0.35	0.46	0.56	0.76	0.55	1.25	0.36	-0.14	-0.39	-0.01	0.18	-0.16	-0.11	-0.23	-0.79
COMMD9_SEPEP.3_C3	-0.2	0.08	-0.35	-0.27	0.14	-0.29	-0.06	0.05	0.03	-0.26	-0.03	-0.11	-0.18	0.29	0.15	-0.05	0.17	0.44	0.01	0.35	0	0.02	0.01	-0.01	-0.35	0.11	-0.16	-0.38	0.25	0.08	0.05	-0.08	NA	NA	NA	NA	NA	NA	NA	NA	NA	NA	NA	NA	NA	NA	NA	NA
COMT_SEPEP.1_C4	-0.5	-0.34	-0.13	-0.03	-0.07	0.01	-0.04	-0.27	-0.11	0.07	0.09	0.01	-0.28	0.05	-0.09	-0.22	-1.36	-0.88	-1.08	-1.12	-0.83	-1.28	-0.8	-0.35	-0.19	-0.99	-0.78	-0.37	-0.91	-0.9	-0.59	-0.82	-0.36	0.08	0.19	-0.39	0.04	0.16	0.39	0.18	0.03	-0.08	-0.39	0.05	-0.56	0.06	-0.42	0.21
COP1_SEPEP.1_C4	-0.31	0.11	0.35	-0.02	0.17	0.2	0.28	-0.68	NA	NA	NA	NA	NA	NA	NA	NA	0.07	0.07	-0.37	-0.05	0.51	-0.54	0.31	0.81	0.41	0.04	-0.65	0.43	-0.21	-0.36	-0.23	0.28	-0.25	0.37	0.09	-0.3	-0.95	0.09	-0.42	-0.21	NA	NA	NA	NA	NA	NA	NA	NA
COPA_SEPEP.1_C4	0.31	0.19	-0.06	0.05	0.04	-0.05	0.15	0.23	0.03	0.1	0.03	-0.09	-0.12	-0.04	0.21	-0.01	0.2	0.44	-0.35	0.6	-0.13	0.08	0.24	0.1	0.04	0.21	0.04	-0.08	0.03	-0.04	-0.06	0.18	0.06	-0.19	-0.05	0.05	-0.02	-0.09	-0.01	0.21	0.12	0	0.04	0.04	0.07	-0.03	0.04	-0.04
COPB1_SEPEP.1_C4	0.15	0.06	-0.02	0.02	0.13	-0.02	0.25	0.24	-0.05	-0.05	-0.03	-0.11	-0.09	0.18	0.08	-0.02	0.16	-0.07	0.16	0.05	-0.13	0.1	0.21	0.03	-0.04	0.16	0.09	-0.05	-0.01	0.05	-0.07	0.08	0.1	-0.17	0.07	-0.05	-0.01	-0.07	0	0.18	-0.04	0.06	0	-0.06	-0.01	-0.06	-0.11	0
COPB2_SEPEP.1_C4	0.36	0.22	-0.07	-0.02	-0.07	0.09	0.05	0.26	-0.01	-0.07	0.2	-0.13	-0.1	0.24	0.02	-0.05	0.42	0.17	0.09	0.21	-0.14	0.18	0.26	0.04	-0.03	0.26	0.01	0.02	0.18	0.14	-0.07	0.27	0.21	-0.26	0.03	0.26	0.08	-0.02	0.05	0.34	-0.13	-0.12	0.01	-0.05	0.16	-0.18	0.12	0.11
COPB2_SEPEP.2_C2	0.54	0.61	-0.17	-0.02	0.02	-0.11	0.03	0.14	0.03	-0.19	0.28	-0.3	-0.2	0.42	0.2	-0.16	0.35	0.44	0.44	0.51	0	0.35	0.27	0	-0.03	0.27	0.32	0.03	0.23	0.19	0.04	0.31	0.31	-0.29	0.08	0.39	0.32	0.02	-0.02	0.27	-0.01	-0.4	0.21	0.1	0.26	-0.16	0.32	-0.13
COPE_SEPEP.1_C4	0.26	0.21	-0.02	0.28	0.09	0.15	0.19	0.07	0.2	0.22	0.21	0.04	-0.24	-0.19	0.26	-0.01	0.01	0.16	0.2	0.05	0.24	0.02	0.02	-0.19	0.15	0.12	0.1	0.07	0.04	0.2	0.09	0.05	0.34	-0.24	0.01	0.16	0.06	0.13	-0.13	0.19	-0.16	-0.25	0.13	-0.03	0.1	-0.09	0.06	-0.2
COPE_SEPEP.2_C3	-0.38	-0.45	-0.22	-0.03	-0.1	-0.2	-0.06	-0.06	0.49	-1.35	-0.08	-0.01	-0.04	-0.72	0.43	-1.43	-0.28	-0.19	0.31	-0.51	-0.55	-0.19	0.13	-0.46	0.19	0.46	0.56	0.5	0.35	0.62	0.12	0.49	NA	0.37	0.02	0.38	0.51	0.06	0.26	0.65	0.48	-0.31	-0.03	0.07	0.26	0.03	0.11	-0.01
COPE_SEPEP.3_C3	0.42	0.34	0.18	0.22	0.17	0.07	0.27	0.34	0.17	0.06	-0.09	0.07	-0.08	0.34	0.28	0.05	0.49	0.31	0.19	0.39	0.15	0.27	0.39	-0.3	-0.79	-0.21	-0.04	-0.46	-0.08	0.08	-0.31	-0.12	NA	0.11	NA	0.25	NA	0.03	0.31	1.14	-0.25	0.27	0.18	-0.05	0.25	0.12	0.12	0.15
COPE_SEPEP.4_C3	0.14	0.08	-0.17	0	0.04	-0.07	-0.18	0	0.06	0.16	-0.15	-0.15	0.03	-0.04	0.61	-0.19	0.33	0.3	0.48	0.07	0.42	0.15	0.47	0.16	0.23	0.36	0.3	0	0.14	0.26	0.06	0.08	0.34	-0.2	0.17	-0.02	0.14	0.25	0.04	0.1	0.34	-0.49	-0.25	-0.33	0.06	-0.06	-0.12	-0.02
COPG1_SEPEP.1_C4	0.26	0.27	-0.07	-0.1	-0.04	-0.18	0.12	0.37	-0.19	-0.16	0.05	-0.22	-0.1	0.25	0.16	-0.12	0.41	0.36	0.11	0.43	-0.21	0.13	0.28	0.01	0.07	0.29	0.14	-0.05	-0.14	-0.14	-0.09	0.14	0.13	-0.08	-0.03	0.28	0.19	-0.32	0.34	0.35	-0.2	0.03	-0.04	0.22	0.06	-0.14	0.45	-0.23
COPG1_SEPEP.2_C2	0.37	0.48	-0.01	-0.03	-0.1	-0.14	0.08	0.36	-0.12	-0.02	-0.03	-0.29	-0.13	0.35	0.26	-0.19	0.41	0.53	0.3	0.5	-0.19	0.1	0.29	0.11	0.12	0.39	0.38	-0.07	-0.12	0.05	0.05	0.29	-0.19	-0.41	-0.23	0.25	0.13	-0.35	0.17	0.14	-0.26	-0.2	0	-0.02	0.24	-0.31	0.19	-0.35
COPG2_SEPEP.1_C4	0.06	-0.07	-0.25	-0.04	-0.06	-0.07	0.06	-0.04	0.18	-0.18	0.16	-0.07	-0.16	0.04	0.03	-0.06	-0.01	-0.17	0.11	-0.15	-0.14	0.06	0.28	0	-0.01	0.14	-0.08	0.08	0.11	0.11	0.01	0.13	0.13	-0.18	0.12	0.02	-0.09	0.07	-0.14	0.1	-0.1	-0.18	-0.02	-0.11	0.06	-0.03	0.1	0.22
COPG2_SEPEP.2_C2	0.26	0.07	-0.17	-0.01	0.14	-0.09	0.13	-0.2	0.15	0.14	0.19	-0.22	-0.22	0.05	0.06	-0.17	-0.16	-0.19	0	-0.04	-0.38	0.1	0.15	0.01	0.25	0.19	0.17	0.22	0.29	0.32	0.14	0.28	0.25	-0.11	0.16	-0.01	0.07	0.21	-0.25	0.19	-0.11	-0.13	0.13	-0.11	0.18	-0.14	0.03	0.4
COPRS_SEPEP.1_C4	0.47	0.22	-0.3	-0.06	-0.07	-0.23	-0.31	-0.04	-0.12	0.1	0.1	-0.26	0.15	0.54	-0.08	-0.19	NA	NA	NA	NA	NA	NA	NA	NA	-0.06	0.41	0.34	0.15	0.03	0.09	0.22	0.46	-0.1	-0.17	0.29	0.2	0.26	0.25	0.08	0.27	0.07	-0.57	0.19	-0.13	-0.08	-0.28	-0.14	0.02
COPS2_SEPEP.1_C4	0.01	-0.01	-0.03	-0.06	-0.03	-0.18	0	0.09	0.08	-0.12	0.01	-0.13	-0.13	0.06	-0.06	-0.16	0.05	0.16	0.11	-0.1	0.07	0.1	-0.05	-0.13	-0.12	-0.15	0.09	-0.22	-0.08	-0.13	-0.11	0.12	0.06	-0.16	0.03	0.12	0.15	0.09	0.16	0.3	0.01	-0.06	-0.01	-0.01	0.03	-0.17	0.16	0.03
COPS3_SEPEP.1_C4	0.13	-0.09	0	0.04	0.16	-0.02	0.14	0.23	0.03	-0.1	-0.16	-0.08	-0.3	0.23	0	-0.13	0.18	0.08	-0.04	0.06	-0.03	0.06	-0.04	-0.09	-0.39	-0.09	-0.1	-0.27	-0.26	-0.33	-0.2	-0.13	-0.08	-0.09	0.13	-0.1	-0.2	-0.15	0.11	0.01	0.04	0.05	-0.07	0.12	-0.14	-0.12	-0.06	0.03
COPS3_SEPEP.2_C3	-0.42	-0.29	0.49	0.46	0.46	0.26	0.53	0.17	0.29	0.17	-0.57	-0.05	0.33	-0.27	0.22	0.15	-0.13	-0.72	0.03	-0.55	-0.31	0.12	0.03	-0.55	-0.51	-0.6	-0.33	-0.25	-0.81	-0.5	-0.31	-0.47	-0.05	0.09	-0.4	-0.03	-0.14	-0.29	-0.11	-0.21	0.58	0.17	0.1	0.47	-0.21	0.2	0.23	-0.28
COPS3_SEPEP.3_C3	-0.13	-0.03	0.03	0.17	-0.07	0.13	0.25	0.42	-0.18	0.08	-0.36	0.14	0.09	0.22	0.29	0.2	NA	NA	NA	NA	NA	NA	NA	NA	NA	NA	NA	NA	NA	NA	NA	NA	NA	NA	NA	NA	NA	NA	NA	NA	-0.42	-0.44	-0.37	0.67	0.34	-0.58	0.79	-0.48
COPS3_SEPEP.4_C3	0.11	-0.15	-0.06	-0.04	-0.04	-0.09	-0.06	0.16	-0.22	-0.22	-0.15	-0.29	-0.22	0.3	0.03	-0.21	-0.08	-0.18	-0.2	0.09	-0.01	-0.13	-0.31	-0.23	-0.66	-0.27	-0.4	-0.42	-0.02	-0.4	-0.2	-0.06	0.02	-0.01	0.59	-0.12	0.16	0.31	-0.23	-0.07	0.06	-0.11	-0.07	-0.04	0.03	-0.18	-0.11	0.1
COPS4_SEPEP.1_C4	0.1	0.14	-0.11	0.01	-0.01	-0.1	-0.01	0.09	0.03	-0.28	-0.08	-0.17	-0.35	0.05	-0.03	-0.24	0.18	0.48	0.03	0.41	0.16	0.18	0.14	-0.01	-0.02	0.18	0.26	-0.16	0.19	-0.02	-0.02	0.19	0.12	-0.24	-0.08	0.08	0.29	0.04	-0.04	0.17	-0.17	-0.21	0.09	0.19	0.12	-0.03	0.19	0.04
COPS4_SEPEP.2_C2	0.04	0.24	-0.31	0.04	-0.19	-0.19	0.01	0.25	0.06	-0.28	0	-0.07	-0.46	0.09	0.16	-0.31	0.19	0.2	-0.1	0.46	-0.06	0.16	-0.1	-0.21	0.23	0.1	0.41	0.05	0.17	0.47	0.19	0.29	0.22	-0.27	0.14	0.11	0.26	0.12	-0.05	0.31	-0.19	0.01	0.07	0.33	0.05	-0.18	0.04	0.07
COPS5_SEPEP.1_C1	0.02	0.12	-0.04	-0.11	0	-0.05	-0.16	0.04	0	-0.11	0.06	-0.17	-0.27	0.09	-0.05	-0.31	0.07	0.19	0.08	0.28	0.08	0.11	0.16	-0.07	0.01	0.1	0.23	-0.04	0.08	0.08	0.02	0.24	0.14	-0.33	0.11	0.01	0.03	0.11	-0.09	0.11	0.17	-0.01	0.33	0.26	0.21	-0.05	0.3	0.19
COPS6_SEPEP.1_C1	0.01	0.29	-0.35	-0.27	-0.31	-0.18	-0.36	0.25	-0.04	-0.09	0.03	-0.12	-0.19	0.23	-0.02	-0.28	0.14	0.26	-0.06	0.24	0.18	0.14	0.01	-0.06	-0.03	0.02	0.08	-0.02	0.08	-0.02	0.1	0.1	0.01	-0.23	0.03	0.24	0.29	-0.12	0.15	0.23	-0.03	-0.28	0.1	0.1	0.1	-0.15	0.04	0.13
COPS7A_SEPEP.1_C4	-0.2	0.17	-0.04	-0.08	-0.22	-0.3	-0.38	0.27	NA	NA	NA	NA	NA	NA	NA	NA	0.75	0.74	1.02	0.89	0.31	0.13	1.58	0.31	-0.69	0.12	-0.37	-0.86	-0.74	-0.76	NA	NA	NA	NA	NA	1.11	1.84	NA	1.55	1.46	-0.01	-0.36	0.1	0.65	0.01	-0.56	0.7	-0.53
COPS7B_SEPEP.1_C4	0.39	0.21	-0.12	0	0.08	0.02	-0.11	-0.07	0.24	0.18	0.13	-0.05	-0.07	0.1	0.15	-0.17	0.18	0.34	0.18	0.26	0.16	0.44	0.39	0.14	0.16	0.06	0.04	-0.06	0.11	0.32	0.09	0.16	0.61	-0.06	0.02	0.24	0.08	-0.02	-0.03	-0.05	-0.06	0.03	-0.08	0.12	0.24	-0.01	-0.08	0.07
COPS7B_SEPEP.2_C3	0.42	0.48	-0.16	0.02	0.03	-0.3	0.31	0.22	0.08	-0.25	0.18	-0.09	-0.12	0.41	0.23	-0.21	0.08	-0.15	-0.2	0.03	-0.75	-0.39	-0.34	-0.87	-0.4	0.01	0.2	-0.2	0.5	0.5	-0.05	-0.01	NA	NA	NA	NA	NA	NA	NA	NA	-0.22	-0.28	0.4	0.06	0.21	-0.43	-0.62	-1.03
COPS7B_SEPEP.3_C3	0.06	0.41	-0.06	-0.15	-0.17	-0.43	-0.11	-0.1	0.37	0.41	0.56	-0.06	-0.08	-0.16	0.28	-0.03	0.35	0.58	0.43	0.32	0.14	0.43	0.39	0.07	-0.28	-0.17	0.61	0.12	0.17	0.52	-0.12	0.17	0.46	0.16	0.26	0.16	0.15	-0.06	-0.21	-0.09	0.19	-0.42	0.38	-0.33	0.2	-0.3	-0.23	-0.1
COPS7B_SEPEP.4_C3	0.03	-0.02	0.81	0.03	-0.07	0.09	-0.28	0.05	-0.1	-0.54	0.1	-0.18	0.28	0.4	0.13	-0.1	NA	NA	NA	NA	NA	NA	NA	NA	NA	NA	NA	NA	NA	NA	NA	NA	NA	NA	NA	NA	NA	NA	NA	NA	0.22	-0.2	0.05	0.28	-0.15	-0.28	0.02	0.52
COPS8_SEPEP.1_C4	0.07	0.22	0.01	-0.07	-0.07	-0.04	-0.22	0.13	0.22	0.2	-0.05	0.16	0.05	0.1	0.19	-0.08	0.1	-0.14	-0.12	0.03	0.08	-0.23	-0.1	-0.05	-0.12	-0.45	-0.26	-0.31	-0.16	-0.1	-0.01	-0.26	-0.31	-0.25	-0.08	-0.13	0.18	0.05	0.03	-0.03	0.32	0	-0.05	0.22	-0.08	-0.03	0.07	-0.05
COPS8_SEPEP.2_C2	0.05	-0.16	0.35	0.52	0.48	0.3	0.34	0.38	0.25	0.15	-0.09	0.09	0.02	0.23	0.53	0.41	-0.02	0.17	0.31	0.01	-0.23	0.21	-0.27	-0.32	-0.84	-0.18	-0.22	-0.54	-0.21	-0.51	-0.4	-0.36	-0.2	0.86	0.52	-0.48	-1.27	0.41	0.13	0.01	0.41	0.24	-0.16	-0.4	-0.45	0.21	-0.42	-0.3
COPS9_SEPEP.2_C2	0.32	0.04	-0.91	-0.05	-0.48	0.01	-0.47	0.29	-0.09	-0.31	0.11	0.09	-0.35	0.77	-0.2	-0.12	NA	NA	NA	NA	NA	NA	NA	NA	NA	NA	NA	NA	NA	NA	NA	NA	NA	NA	NA	NA	NA	NA	NA	NA	NA	NA	NA	NA	NA	NA	NA	NA
COPZ1_SEPEP.1_C4	0.05	0.15	-0.01	0.1	0.19	-0.27	0.16	0.12	0.03	0.03	-0.19	-0.14	-0.16	0.31	0.34	-0.04	0.28	0.46	0.1	0.42	0.18	-0.19	0.58	0.16	-0.87	-0.13	-0.35	-0.31	0.03	-0.86	-0.2	0	0.11	-0.24	0.05	0.1	-0.09	0.06	0.17	0.18	-0.06	-0.06	0.15	-0.1	0.24	-0.05	0.47	-0.11
COPZ1_SEPEP.2_C3	0.32	0.13	-0.27	-0.35	-0.39	-0.25	-0.32	-0.04	-0.29	-0.37	0.14	-0.53	-0.37	-0.22	-0.23	-0.57	0.28	-0.06	0.35	0.04	-0.18	0.06	0.4	0.23	0.26	0.17	0.06	0.1	0.06	0.22	0.24	0.14	0.2	-0.55	0.31	0.1	-0.18	0.2	-0.35	0.44	-0.15	-0.56	0.07	-0.27	-0.01	-0.39	0.21	0.2
COPZ1_SEPEP.3_C3	-0.03	0.29	-0.44	0	-0.03	-0.11	0.02	-0.02	0.1	-0.21	0.45	-0.14	-0.04	0.02	0.15	0.02	0.88	1.32	0.64	0.84	0.18	-0.5	-0.39	-1.44	0.12	0.24	-0.02	0.2	-0.02	0.07	-0.27	0.25	0.06	-0.22	0.02	-0.03	0.19	-0.07	-0.35	0.02	0.03	-0.22	0.08	0.01	0.05	-0.16	0.27	0.09
COQ3_SEPEP.1_C4	-0.14	0.17	-0.41	-0.31	-0.4	-0.59	-0.25	0.12	-0.72	-0.49	-0.16	-0.5	-0.41	0.26	-0.16	-0.52	-0.43	0.41	-0.46	0.39	0	-0.15	0.15	0.15	0.41	0.25	0.45	0.37	-0.13	0.03	0.24	-0.06	-0.16	0.08	-0.59	-0.07	1.15	-0.3	1.24	-0.33	-0.25	-0.14	0.15	0.88	0.28	-0.13	0.6	-0.45
COQ8A_SEPEP.1_C4	-0.61	0.69	0.06	-0.49	-0.27	-0.66	0.47	-1.19	0.04	-0.07	-0.2	-0.89	-0.19	0.38	0.07	-0.16	-0.16	0.8	0.15	0.45	0.02	0.04	-0.04	-0.23	-0.26	-0.86	0.45	-0.25	-0.11	0.11	-0.09	-0.71	-0.32	0.12	0.06	-0.4	0.53	0.09	0.23	-0.44	0	0.07	0.2	1.05	0.18	-0.27	0.33	-0.29
COQ8B_SEPEP.1_C4	-0.04	-0.18	0.5	0.19	0.29	0.39	0.23	-0.1	0.23	0.23	-0.19	0.01	0.26	0.06	0.12	0.14	-0.08	-0.06	0.5	-0.32	-0.35	0.24	-0.34	-0.29	NA	NA	NA	NA	NA	NA	NA	NA	0.5	-0.2	-0.1	-0.07	0.15	-0.03	0.06	-0.29	-0.02	-0.25	-0.14	-0.02	-0.17	-0.29	-0.01	-0.11
COQ9_SEPEP.1_C1	-0.01	0.18	-0.04	0.1	0.09	-0.17	0.19	-0.1	-0.35	-0.3	0.05	-0.17	-0.19	0.54	-0.08	-0.04	-0.15	0.49	-0.61	0.54	-0.86	-0.89	-0.54	-0.56	-0.67	-0.19	0.19	-0.37	-0.32	-0.26	-0.3	-0.17	-0.39	0.1	-0.12	-0.08	0.47	-0.53	0.28	-0.13	-0.24	0.15	0.15	0.87	0.15	-0.29	0.71	-0.29
CORO1B_SEPEP.1_C4	-0.06	0.12	-0.21	0.04	0.1	-0.12	-0.06	-0.04	0.12	0.04	0.06	0.21	-0.16	-0.27	0	-0.05	0.1	0.29	-0.13	0.15	0.19	-0.1	0.02	0.15	0.08	0.23	0.37	0.11	0.13	0.27	0.11	0.2	0.13	-0.19	0.15	0.05	-0.03	-0.04	-0.47	0.12	-0.09	-0.11	-0.08	-0.14	-0.12	0	0.08	0.34
CORO1C_SEPEP.1_C4	-0.01	-0.13	-0.01	0.02	0.12	0.01	0.18	-0.09	0.09	-0.14	-0.18	-0.01	-0.06	-0.2	0.36	0.05	-0.14	-0.09	-0.21	0.06	0.05	0.05	-0.08	-0.38	-0.26	0.22	-0.46	-0.29	-0.47	-0.51	-0.34	0.12	-0.22	0.22	-0.3	-0.06	-0.32	-0.15	0.09	0.2	-0.15	0.35	0.11	0.17	0.26	0.19	0.07	0.09
CORO1C_SEPEP.2_C3	0.13	-0.15	-0.02	-0.2	0.02	-0.07	0.05	0.01	0.39	0.17	0.41	0.04	0.1	0.46	0.46	0.02	0.09	-0.09	-0.11	0.21	0.21	0.09	-0.07	-0.14	-0.16	0.52	0.26	-0.03	0.55	0.48	0.12	0.59	-0.02	-0.07	-0.14	0.42	-0.01	-0.02	0.07	0.44	-0.02	-0.2	0.39	0.29	0.47	-0.16	0.16	-0.14
CORO1C_SEPEP.3_C3	0.19	0.19	-0.21	-0.02	0.01	-0.25	0.12	-0.18	0.31	0.39	0.23	0.14	-0.05	0.08	0.21	0.05	0.28	-0.01	-0.39	0.24	0.1	0.02	-0.13	-0.35	-0.09	0.46	0.08	0.12	0.75	0.83	0.59	0.35	0.14	-0.28	-0.13	0.2	0.14	0	-0.41	0.24	-0.21	-0.01	0.15	0.04	0.21	0.18	0.27	0.15
CORO2A_SEPEP.1_C4	-0.37	-0.22	0.32	0.11	0.07	0.45	-0.4	-0.25	-0.34	0.17	-0.28	0.19	0.19	0.14	-0.11	0.07	-0.64	-0.24	-0.13	-0.65	0	-0.3	0.03	0.34	-0.01	-0.34	-0.4	0.12	-0.37	-0.51	-0.22	-0.13	-0.23	0.28	0.29	-0.62	-0.98	0.06	-0.43	-0.21	0.43	0.23	-0.55	-2.2	-0.47	0.26	-1.3	0.15
CORO6_SEPEP.2_C3	0.59	-0.01	-1	-0.5	-1.76	-0.55	-2.04	0.41	NA	NA	NA	NA	NA	NA	NA	NA	NA	NA	NA	NA	NA	NA	NA	NA	NA	NA	NA	NA	NA	NA	NA	NA	-0.84	-0.38	0.17	-0.13	0.82	-0.11	1.58	0.12	NA	-0.11	0.03	1.63	0.48	-0.53	1.91	0.75
CORO7_SEPEP.1_C4	-0.03	0.15	-0.13	0.05	0.04	0.18	-0.09	0.46	0.17	-0.16	-0.31	-0.01	0	0.18	0.13	-0.11	0.03	-0.11	-0.08	0.15	0.21	-0.22	0.21	0.12	-0.25	0.12	-0.55	0.09	-0.07	-0.66	0.07	-0.12	-0.06	0.06	-0.03	-0.02	0.51	0.07	0.15	-0.07	0	-0.04	-0.03	0.36	-0.2	0.03	0.28	0.24
CORO7_SEPEP.2_C3	-0.67	-0.59	-0.17	0.02	-0.25	0.02	-0.85	0.03	NA	NA	NA	NA	NA	NA	NA	NA	-0.45	-0.36	-0.76	-0.9	-0.77	-0.85	-0.02	-0.18	NA	NA	NA	NA	NA	NA	NA	NA	-0.26	0.33	0.95	-0.35	-0.06	0.12	-0.09	-0.27	0.62	-0.29	-0.9	-0.04	-0.97	0.09	-0.22	0.21
COTL1_SEPEP.1_C1	-0.14	-0.05	-0.26	-0.04	-0.46	-0.11	-0.38	-0.11	-0.11	-0.57	-0.12	-0.08	-0.66	-0.48	-0.18	-0.39	-0.22	-0.42	-0.15	-0.41	0.21	-0.13	0.54	-0.33	-0.24	-0.41	0.04	-0.15	-0.35	-0.26	0.06	-0.34	-0.16	-0.35	0.38	-0.19	0.02	0.45	-0.35	0.87	-0.34	-0.5	-0.45	-0.28	-0.55	-0.47	-0.04	0.37
COX1_SEPEP.1_C1	-0.85	-0.74	0.52	0.24	0.39	0.1	0.81	0.46	-0.03	0.25	-0.73	0.48	0.61	-0.5	0.6	0.58	-2.42	-2.1	-2.46	-2.25	-2.47	-2.13	-2.25	-2.19	-2.64	-2.61	-2	-2.56	-2.66	-2.59	-2.09	-2.57	-2.48	0.9	-2	-2.2	-0.94	-2	1.46	-1.65	-0.01	0.63	-1.83	-1.41	-2.19	0.07	-2.33	-2.04
COX11_SEPEP.1_C4	-0.42	0.09	0.67	0.11	0.75	0.4	0.28	0.17	0.37	0.79	-0.74	0	0.35	-0.14	0.64	-0.28	-0.23	-0.4	-0.14	-1.01	-0.71	-0.66	0.14	-0.09	NA	NA	NA	NA	NA	NA	NA	NA	0.33	0.78	-1.36	-0.37	0.13	-0.59	0.98	-1.07	NA	NA	NA	NA	NA	NA	NA	NA
COX11_SEPEP.2_C3	1.14	0.64	0.79	1.15	0.8	0.5	0.19	-1.05	0.36	0.63	0.13	-0.08	0.27	0.46	0.37	0.06	NA	NA	NA	NA	NA	-0.55	-0.13	-0.6	NA	NA	NA	NA	NA	NA	NA	NA	NA	0.28	-1.81	-1.47	-1.27	NA	0.62	NA	NA	NA	NA	NA	NA	NA	NA	NA
COX17_SEPEP.1_C4	0.37	0.21	-0.43	-0.72	-0.68	-0.34	-1.04	-0.46	-0.16	0.1	0.05	-0.6	-0.07	-0.66	0.22	-0.05	0.75	1.2	0.38	1.33	0.59	0.66	-0.55	0.44	1.02	1.18	-1.52	0.49	1.01	0.38	0.22	1.02	0.33	-0.17	0.13	0.48	0.82	-0.19	0.23	0.1	0.41	-0.38	-0.44	0	1.17	0.33	0.59	0.1
COX17_SEPEP.2_C3	0.25	0.06	0.39	0.05	0	0.27	0.28	0.35	-0.25	-0.46	-0.01	-0.32	-0.01	-0.1	-0.35	0.15	-0.45	-0.3	0.17	0.15	0.28	0.07	-0.38	0.02	NA	NA	NA	NA	NA	NA	NA	NA	NA	NA	NA	NA	NA	NA	NA	NA	-0.16	0.11	-0.11	-0.09	0.3	0.12	0.1	-0.27
COX18_SEPEP.2_C3	-0.83	-1.76	0.93	0.44	0.41	0.6	0.43	0.06	0.02	-0.16	-0.26	0.41	1.12	-0.24	0.54	0.57	NA	NA	NA	NA	NA	NA	NA	NA	NA	NA	NA	NA	NA	NA	NA	NA	-0.94	0.53	1.11	-0.28	-0.31	-0.24	0.11	-0.81	NA	NA	NA	NA	NA	NA	NA	NA
COX2_SEPEP.1_C1	-0.67	-0.44	0.38	0.09	0.5	0.07	0.72	0.29	-0.25	-0.04	-0.72	0.21	0.27	-0.24	0.64	0.13	-0.5	-0.69	-1.22	-0.39	-0.34	-0.68	-0.71	-0.59	-1.23	-0.53	-0.21	-0.67	-0.8	-1.05	-0.74	-0.63	-1.48	0.4	-0.9	-0.46	0.1	-0.5	1.26	-0.69	0.03	-0.08	-0.51	-0.2	-0.51	0.04	-0.03	-1.2
COX20_SEPEP.2_C3	-0.24	0.01	-0.07	-0.4	-0.2	-0.04	-0.01	0.18	-0.12	-0.17	-0.21	0.21	0.2	-0.03	0.12	0.4	-0.09	-0.15	-0.59	0.12	-0.05	-0.47	-0.24	-0.21	-0.15	-0.23	-0.28	-0.21	-0.45	-0.52	-0.1	-0.28	-0.04	0.35	-0.11	-0.18	0.57	-0.16	0.62	-0.23	0.07	0.33	0.01	0.71	-0.04	0.02	0.31	0.04
COX4I1_SEPEP.1_C4	-0.64	-0.78	0.07	-0.28	-0.33	-0.07	0.47	0.25	NA	NA	NA	NA	NA	NA	NA	NA	NA	NA	NA	NA	NA	NA	NA	NA	NA	NA	NA	NA	NA	NA	NA	NA	0.43	0.42	-0.34	0.27	0.43	-0.31	0.71	-0.65	-0.36	-0.1	-0.43	-0.1	-0.12	-0.36	-0.31	-0.59
COX4I1_SEPEP.2_C3	-0.64	-0.16	-0.01	-0.26	-0.24	-0.26	0.38	0.42	-0.77	-0.37	-0.79	-0.18	0.36	-0.6	-0.03	0.03	-0.43	-0.24	-1.56	0.13	-0.46	-0.86	-0.75	-0.28	-0.53	-0.2	-0.44	-0.27	-1.05	-2	-0.68	-0.48	-1.37	0.46	-0.54	-0.19	0.37	-0.9	1.39	-0.59	-0.49	0.17	-0.39	0.07	-0.29	-0.04	0.61	-0.31
COX4I1_SEPEP.3_C3	-0.34	-0.13	-0.04	-0.26	-0.19	-0.26	0.2	0.1	-0.11	0.05	-0.38	0.1	0.05	0.02	0.16	0.14	-0.25	-0.11	-0.62	0.22	-0.16	-0.59	-0.47	-0.24	-0.25	0	0.12	-0.06	-0.11	-0.12	-0.3	-0.18	-0.51	0.04	-0.39	0.14	0.66	-0.37	1.01	-0.4	0.07	0.08	-0.24	0	-0.02	-0.07	0.19	-0.38
COX4I1_SEPEP.4_C3	-0.29	-0.21	-0.12	-0.12	-0.1	-0.42	0.21	0.18	-0.28	-0.62	-0.64	-0.27	0	-0.14	-0.02	-0.03	-0.36	-0.54	-1.16	-0.46	-0.38	-0.78	-0.97	-0.52	-0.48	0	-0.09	-0.35	-0.26	-0.61	-0.33	-0.31	-0.64	0.22	-0.26	0.11	0.25	-0.19	0.81	-0.17	-0.23	0.5	-0.79	-0.48	-0.54	0.15	-0.01	-0.44
COX5A_SEPEP.1_C1	-0.34	-0.06	0.18	-0.02	0.19	0.19	0.17	0.43	-0.26	0	-0.68	0.08	0.19	-0.23	0.35	0.2	-0.15	-0.06	-0.67	0.12	-0.23	-0.56	-0.55	-0.29	-0.16	-0.2	-0.17	-0.21	-0.46	-0.53	-0.14	-0.44	-1.19	0.19	-0.54	-0.03	0.16	-0.51	0.87	-0.51	-0.06	-0.05	-0.33	0.14	-0.02	-0.06	0.37	-0.44
COX5B_SEPEP.1_C1	-0.26	-0.01	-0.26	-0.06	-0.03	-0.03	-0.05	0.59	-0.03	0.14	-0.54	-0.07	0.03	0.26	0.58	0.04	0.02	0.4	-0.28	0.55	0.04	-0.23	-0.07	-0.03	-0.09	0.05	0.2	-0.06	0.1	-0.17	-0.05	0.04	-0.48	0.01	-0.6	0.14	0.63	-0.41	1.06	-0.29	-0.06	-0.23	-0.04	0.43	0.03	0.07	0.55	-0.56
[truncated: 13,444 more rows]
