# Supplementary material for: SEPepQuant enhances the detection of possible isoform regulations in shotgun proteomics
Source: Nat Commun. 2023 Sep 19;14:5809. doi: 10.1038/s41467-023-41558-2 (PMC10509223; doi:10.1038/s41467-023-41558-2)
Supplement: Supplementary file 6 — Supplemental Dataset 3 [file 41467_2023_41558_MOESM6_ESM.xlsx]

## Sheet: iPSC-TMT-SEPEP-mapping-table
SEPEP_label	Number_of_peptide	Number_of_mapped_protein	Number_of_mapped_gene	Annotated_protein_of_gene	Sorted_peptide_list	Sorted_gene_list	Sorted_protein_list
Multiple_SEPEP.1_C5	1	104	26	0	QQQQQQK	AAK1,ABCF1,ARID3B,ATXN3,C9orf43,CHD1,DHX29,FAM117B,FAM171B,GIGYF2,HNRNPDL,KMT2D,MAML3,MIDEAS,NUCB1,PRELID1,RAB35,SHROOM4,TFCP2,TOB1,USF3,USP7,VEZF1,WWTR1,ZFHX3,ZFR	rev_sp|NP_001009899.3|USF3,rev_sp|NP_001036783.1|MIDEAS,rev_sp|NP_001096616.1|GIGYF2,rev_sp|NP_001096617.1|GIGYF2,rev_sp|NP_001096618.1|GIGYF2,rev_sp|NP_001121168.1|ATXN3,rev_sp|NP_001121169.2|ATXN3,rev_sp|NP_001158251.1|ATXN3,rev_sp|NP_001158252.1|ATXN3,rev_sp|NP_001158253.1|ATXN3,rev_sp|NP_001258757.1|PRELID1,rev_sp|NP_001261.2|CHD1,rev_sp|NP_001317322.1|VEZF1,rev_sp|NP_001332893.1|DHX29,rev_sp…
Multiple_SEPEP.2_C5	1	39	4	0	NVHELEK	GOLGA4,MYH10,MYH11,MYH6	rev_sp|NP_001166184.1|GOLGA4,rev_sp|NP_002069.2|GOLGA4,rev_sp|XP_005265126.1|GOLGA4,rev_sp|XP_005265127.1|GOLGA4,rev_sp|XP_005265128.1|GOLGA4,rev_sp|XP_005265129.1|GOLGA4,rev_sp|XP_005265130.1|GOLGA4,rev_sp|XP_005265131.1|GOLGA4,rev_sp|XP_005265132.1|GOLGA4,rev_sp|XP_006713173.1|GOLGA4,rev_sp|XP_011531900.1|GOLGA4,rev_sp|XP_016861673.1|GOLGA4,rev_sp|XP_016861674.1|GOLGA4,rev_sp|XP_016861675.1|GOL…
Multiple_SEPEP.3_C5	5	50	4	0	ADVGFAMGIAGTDVAK,HLDACETMGNATAICSDK,KADVGFAMGIAGTDVAK,MVTGDNINTAR,QVVAVTGDGTNDGPALKK	ATP2B1,ATP2B2,ATP2B3,ATP2B4	sp|NP_001001323.1|ATP2B1,sp|NP_001001331.1|ATP2B2,sp|NP_001001344.1|ATP2B3,sp|NP_001001396.1|ATP2B4,sp|NP_001317540.1|ATP2B2,sp|NP_001340493.1|ATP2B2,sp|NP_001350791.1|ATP2B2,sp|NP_001352712.1|ATP2B4,sp|NP_001352713.1|ATP2B4,sp|NP_001353449.1|ATP2B1,sp|NP_001353450.1|ATP2B1,sp|NP_001353451.1|ATP2B1,sp|NP_001353452.1|ATP2B1,sp|NP_001353453.1|ATP2B1,sp|NP_001353454.1|ATP2B1,sp|NP_001353455.1|ATP2B1…
Multiple_SEPEP.4_C5	2	28	2	0	VDFDDIHR,VDFDDIHRK	TNNT1,TNNT2	sp|NP_000355.2|TNNT2,sp|NP_001001430.1|TNNT2,sp|NP_001001431.1|TNNT2,sp|NP_001001432.1|TNNT2,sp|NP_001119604.1|TNNT1,sp|NP_001119605.1|TNNT1,sp|NP_001263274.1|TNNT2,sp|NP_001263276.1|TNNT2,sp|NP_001278703.1|TNNT1,sp|NP_003274.3|TNNT1,sp|XP_006711571.1|TNNT2,sp|XP_006711572.1|TNNT2,sp|XP_011508240.1|TNNT2,sp|XP_011508241.1|TNNT2,sp|XP_011508242.1|TNNT2,sp|XP_011508243.1|TNNT2,sp|XP_011508244.1|TNN…
Multiple_SEPEP.5_C5	5	11	2	0	GISPVPINLR,GYIGVVNR,LQSQLLSIEK,LQSQLLSIEKEVEEYK,TIMHLMINNTK	DNM1,DNM2	sp|NP_001005336.1|DNM1,sp|NP_001005360.1|DNM2,sp|NP_001005361.1|DNM2,sp|NP_001005362.1|DNM2,sp|NP_001177645.1|DNM2,sp|NP_001275666.1|DNM1,sp|NP_001275667.1|DNM1,sp|NP_001275668.1|DNM1,sp|NP_001361198.1|DNM1,sp|NP_004399.2|DNM1,sp|NP_004936.2|DNM2
Multiple_SEPEP.6_C5	1	46	2	0	MEIQEIQLK	TPM1,TPM3	sp|NP_000357.3|TPM1,sp|NP_001018004.1|TPM1,sp|NP_001018005.1|TPM1,sp|NP_001018006.1|TPM1,sp|NP_001018007.1|TPM1,sp|NP_001018008.1|TPM1,sp|NP_001018020.1|TPM1,sp|NP_001036816.1|TPM3,sp|NP_001036817.1|TPM3,sp|NP_001036818.1|TPM3,sp|NP_001265117.1|TPM3,sp|NP_001265118.1|TPM3,sp|NP_001265119.1|TPM3,sp|NP_001265120.1|TPM3,sp|NP_001288173.1|TPM1,sp|NP_001288218.1|TPM1,sp|NP_001317273.1|TPM1,sp|NP_00131…
Multiple_SEPEP.7_C5	3	19	2	0	GTEDELDKYSEALK,GTEDELDKYSEALKDAQEK,LKGTEDELDKYSEALK	TPM1,TPM3	sp|NP_000357.3|TPM1,sp|NP_001018004.1|TPM1,sp|NP_001018005.1|TPM1,sp|NP_001018006.1|TPM1,sp|NP_001351608.1|TPM3,sp|NP_001351609.1|TPM3,sp|NP_001351610.1|TPM3,sp|NP_001351611.1|TPM3,sp|NP_001352705.1|TPM1,sp|NP_001352706.1|TPM1,sp|NP_001352707.1|TPM1,sp|NP_001352708.1|TPM1,sp|NP_689476.2|TPM3,sp|XP_005254696.3|TPM1,sp|XP_006720730.3|TPM1,sp|XP_016878023.2|TPM1,sp|XP_016878025.2|TPM1,sp|XP_01687802…
Multiple_SEPEP.8_C5	1	23	2	0	SLEAQAEK	TPM1,TPM3	sp|NP_001018004.1|TPM1,sp|NP_001018005.1|TPM1,sp|NP_001018007.1|TPM1,sp|NP_001018008.1|TPM1,sp|NP_001036816.1|TPM3,sp|NP_001036818.1|TPM3,sp|NP_001265120.1|TPM3,sp|NP_001288173.1|TPM1,sp|NP_001288218.1|TPM1,sp|NP_001317275.1|TPM1,sp|NP_001336608.1|TPM3,sp|NP_001351608.1|TPM3,sp|NP_001351610.1|TPM3,sp|NP_001352705.1|TPM1,sp|NP_001352706.1|TPM1,sp|NP_001352707.1|TPM1,sp|NP_001352708.1|TPM1,sp|NP_00…
Multiple_SEPEP.9_C5	3	8	2	0	GLVGEIIK,GLVGEIIKR,TFIAIKPDGVQR	NME1,NME2	sp|NP_000260.1|NME1,sp|NP_001018146.1|NME1,sp|NP_001018147.1|NME2,sp|NP_001018148.1|NME2,sp|NP_001018149.1|NME2,sp|NP_001185611.1|NME2,sp|NP_002503.1|NME2,sp|NP_937818.1|NME1
Multiple_SEPEP.10_C5	2	7	2	0	GDFCIQVGR,VMLGETNPADSKPGTIR	NME1,NME2	sp|NP_000260.1|NME1,sp|NP_001018146.1|NME1,sp|NP_001018147.1|NME2,sp|NP_001018148.1|NME2,sp|NP_001018149.1|NME2,sp|NP_002503.1|NME2,sp|NP_937818.1|NME1
Multiple_SEPEP.11_C5	5	5	2	0	EISLWFKPEELVDYK,NIIHGSDSVK,SAEKEISLWFKPEELVDYK,SCAHDWVYE,YMNSGPVVAMVWEGLNVVK	NME1,NME2	sp|NP_001018146.1|NME1,sp|NP_001018147.1|NME2,sp|NP_001018148.1|NME2,sp|NP_001018149.1|NME2,sp|NP_002503.1|NME2
Multiple_SEPEP.12_C5	1	23	4	0	HLTPVTLELGGK	ALDH3A1,ALDH3A2,ALDH3B1,ALDH3B2	sp|NP_000373.1|ALDH3A2,sp|NP_000682.3|ALDH3A1,sp|NP_000685.1|ALDH3B1,sp|NP_001025181.1|ALDH3B1,sp|NP_001026786.2|ALDH3B2,sp|NP_001026976.1|ALDH3A2,sp|NP_001128639.1|ALDH3A1,sp|NP_001128640.1|ALDH3A1,sp|NP_001154945.1|ALDH3B1,sp|NP_001276988.1|ALDH3B1,sp|NP_001317079.1|ALDH3A1,sp|NP_001341274.2|ALDH3B2,sp|NP_001356065.1|ALDH3A2,sp|NP_001356066.1|ALDH3A2,sp|NP_001356067.1|ALDH3A2,sp|NP_001356068.1|…
Multiple_SEPEP.13_C5	1	15	3	0	LVLLNMPGPPR	SLC12A4,SLC12A5,SLC12A6	sp|NP_001035959.1|SLC12A6,sp|NP_001035960.1|SLC12A6,sp|NP_001035961.1|SLC12A6,sp|NP_001035962.1|SLC12A6,sp|NP_001128243.1|SLC12A5,sp|NP_001139433.1|SLC12A4,sp|NP_001139434.1|SLC12A4,sp|NP_001139435.1|SLC12A4,sp|NP_001139436.1|SLC12A4,sp|NP_001352017.1|SLC12A6,sp|NP_005063.1|SLC12A4,sp|NP_005126.1|SLC12A6,sp|NP_065759.1|SLC12A5,sp|NP_598408.1|SLC12A6,sp|XP_006720856.1|SLC12A6
Multiple_SEPEP.14_C5	1	30	11	0	LLLLGAGESGK	GNA12,GNA13,GNAI1,GNAI2,GNAI3,GNAL,GNAO1,GNAS,GNAT1,GNAT2,GNAT3	sp|NP_000163.2|GNAT1,sp|NP_000507.1|GNAS,sp|NP_001070956.1|GNAS,sp|NP_001070957.1|GNAS,sp|NP_001095856.1|GNAT3,sp|NP_001135811.1|GNAL,sp|NP_001248372.1|GNAL,sp|NP_001280021.1|GNA12,sp|NP_001296771.1|GNAS,sp|NP_001356316.1|GNAL,sp|NP_001364224.1|GNAT2,sp|NP_001366161.1|GNAT2,sp|NP_002060.4|GNAI1,sp|NP_002061.1|GNAI2,sp|NP_005263.1|GNAT2,sp|NP_006487.1|GNAI3,sp|NP_006563.2|GNA13,sp|NP_031379.2|GNA1…
Multiple_SEPEP.15_C5	2	88	2	0	GFGFVTFENSADADR,LHGTVVEGR	RBFOX1,RBFOX2	sp|NP_001026865.1|RBFOX2,sp|NP_001076045.1|RBFOX2,sp|NP_001076046.1|RBFOX2,sp|NP_001076047.2|RBFOX2,sp|NP_001076048.2|RBFOX2,sp|NP_001135805.1|RBFOX1,sp|NP_001135806.1|RBFOX1,sp|NP_001295046.1|RBFOX1,sp|NP_001336911.1|RBFOX2,sp|NP_001336912.1|RBFOX2,sp|NP_001336918.1|RBFOX2,sp|NP_001336919.1|RBFOX2,sp|NP_001336920.1|RBFOX2,sp|NP_001336921.1|RBFOX2,sp|NP_001336923.1|RBFOX2,sp|NP_001336925.1|RBFOX2…
Multiple_SEPEP.16_C5	2	149	2	0	GCCFVTFYTR,SQNPPQSK	CELF1,CELF2	sp|NP_001020247.1|CELF2,sp|NP_001020248.1|CELF2,sp|NP_001020767.1|CELF1,sp|NP_001077060.1|CELF2,sp|NP_001166110.1|CELF1,sp|NP_001166111.1|CELF1,sp|NP_001313246.1|CELF2,sp|NP_001313247.1|CELF2,sp|NP_001313248.1|CELF2,sp|NP_001313249.1|CELF2,sp|NP_001313250.1|CELF2,sp|NP_001313252.1|CELF2,sp|NP_001313253.1|CELF2,sp|NP_001313254.1|CELF2,sp|NP_001313255.1|CELF2,sp|NP_001313256.1|CELF2,sp|NP_001313257…
Multiple_SEPEP.17_C5	1	13	8	0	IIAPPER	ACTA1,ACTA2,ACTB,ACTBL2,ACTC1,ACTG1,ACTG2,ANO8	rev_sp|NP_066010.1|ANO8,rev_sp|XP_016882537.1|ANO8,sp|NP_001017992.1|ACTBL2,sp|NP_001091.1|ACTA1,sp|NP_001092.1|ACTB,sp|NP_001135417.1|ACTA2,sp|NP_001186822.1|ACTG2,sp|NP_001186883.1|ACTG1,sp|NP_001307784.1|ACTA2,sp|NP_001604.1|ACTA2,sp|NP_001605.1|ACTG1,sp|NP_001606.1|ACTG2,sp|NP_005150.1|ACTC1
Multiple_SEPEP.18_C5	1	41	3	0	VHIEIGPDGR	HNRNPF,HNRNPH1,HNRNPH2	sp|NP_001027565.1|HNRNPH2,sp|NP_001091674.1|HNRNPF,sp|NP_001091675.1|HNRNPF,sp|NP_001091676.1|HNRNPF,sp|NP_001091677.1|HNRNPF,sp|NP_001091678.1|HNRNPF,sp|NP_001244222.1|HNRNPH1,sp|NP_001350501.1|HNRNPH1,sp|NP_001351154.1|HNRNPH1,sp|NP_001351155.1|HNRNPH1,sp|NP_001351156.1|HNRNPH1,sp|NP_001351157.1|HNRNPH1,sp|NP_001351158.1|HNRNPH1,sp|NP_001351159.1|HNRNPH1,sp|NP_001351160.1|HNRNPH1,sp|NP_00135116…
Multiple_SEPEP.19_C5	1	39	2	0	ATENDIYNFFSPLNPVR	HNRNPF,HNRNPH1	sp|NP_001091674.1|HNRNPF,sp|NP_001091675.1|HNRNPF,sp|NP_001091676.1|HNRNPF,sp|NP_001091677.1|HNRNPF,sp|NP_001091678.1|HNRNPF,sp|NP_001244222.1|HNRNPH1,sp|NP_001350501.1|HNRNPH1,sp|NP_001351154.1|HNRNPH1,sp|NP_001351155.1|HNRNPH1,sp|NP_001351156.1|HNRNPH1,sp|NP_001351157.1|HNRNPH1,sp|NP_001351158.1|HNRNPH1,sp|NP_001351159.1|HNRNPH1,sp|NP_001351160.1|HNRNPH1,sp|NP_001351161.1|HNRNPH1,sp|NP_00135116…
Multiple_SEPEP.20_C5	1	19	9	0	SYELPDGQVITIGNER	ACTA1,ACTA2,ACTB,ACTBL2,ACTC1,ACTG1,ACTG2,POTEE,POTEF	sp|NP_001017992.1|ACTBL2,sp|NP_001077007.1|POTEE,sp|NP_001091.1|ACTA1,sp|NP_001092.1|ACTB,sp|NP_001093241.1|POTEF,sp|NP_001135417.1|ACTA2,sp|NP_001186822.1|ACTG2,sp|NP_001186883.1|ACTG1,sp|NP_001307784.1|ACTA2,sp|NP_001604.1|ACTA2,sp|NP_001605.1|ACTG1,sp|NP_001606.1|ACTG2,sp|NP_005150.1|ACTC1,sp|XP_011509518.1|POTEE,sp|XP_016859648.1|POTEE,sp|XP_016859650.1|POTEE,sp|XP_016860322.1|POTEF,sp|XP_016…
Multiple_SEPEP.21_C5	1	53	5	0	VNIIPLIAK	SEPTIN11,SEPTIN14,SEPTIN6,SEPTIN7,SEPTIN8	sp|NP_001011553.2|SEPTIN7,sp|NP_001092281.1|SEPTIN8,sp|NP_001092282.1|SEPTIN8,sp|NP_001092283.1|SEPTIN8,sp|NP_001229885.1|SEPTIN7,sp|NP_001287727.1|SEPTIN8,sp|NP_001287728.1|SEPTIN8,sp|NP_001293076.1|SEPTIN11,sp|NP_001350644.1|SEPTIN7,sp|NP_001362228.1|SEPTIN7,sp|NP_001779.3|SEPTIN7,sp|NP_055944.2|SEPTIN6,sp|NP_055961.1|SEPTIN8,sp|NP_060713.1|SEPTIN11,sp|NP_665798.1|SEPTIN6,sp|NP_665799.1|SEPTIN6…
Multiple_SEPEP.22_C5	1	30	10	0	AGFAGDDAPR	ACTA1,ACTA2,ACTB,ACTC1,ACTG1,ACTG2,POTEE,POTEF,POTEI,POTEJ	sp|NP_001077007.1|POTEE,sp|NP_001091.1|ACTA1,sp|NP_001092.1|ACTB,sp|NP_001093241.1|POTEF,sp|NP_001135417.1|ACTA2,sp|NP_001186822.1|ACTG2,sp|NP_001186883.1|ACTG1,sp|NP_001264012.1|POTEJ,sp|NP_001264335.1|POTEI,sp|NP_001307784.1|ACTA2,sp|NP_001358855.1|POTEI,sp|NP_001604.1|ACTA2,sp|NP_001605.1|ACTG1,sp|NP_001606.1|ACTG2,sp|NP_005150.1|ACTC1,sp|XP_011509518.1|POTEE,sp|XP_011509972.1|POTEI,sp|XP_0115…
Multiple_SEPEP.23_C5	1	29	2	0	TITIGSAGK	KYAT1,KYAT3	sp|NP_001008661.1|KYAT3,sp|NP_001008662.1|KYAT3,sp|NP_001116143.1|KYAT1,sp|NP_001116144.1|KYAT1,sp|NP_001274319.1|KYAT1,sp|NP_001336376.1|KYAT3,sp|NP_001336377.1|KYAT3,sp|NP_001336378.1|KYAT3,sp|NP_001336379.1|KYAT3,sp|NP_001339917.1|KYAT1,sp|NP_001339918.1|KYAT1,sp|NP_001339919.1|KYAT1,sp|NP_001339920.1|KYAT1,sp|NP_001339921.1|KYAT1,sp|NP_001339922.1|KYAT1,sp|NP_001339923.1|KYAT1,sp|NP_001339924…
Multiple_SEPEP.24_C5	4	61	8	0	ATNTDLLLAYANLMLLTLSTR,EYLESLQCLESDK,LFPGSPAIYK,SSLEWNSCVVQTLK	RANBP2,RGPD1,RGPD2,RGPD3,RGPD4,RGPD5,RGPD6,RGPD8	sp|NP_001019628.3|RGPD1,sp|NP_001032955.1|RGPD6,sp|NP_001071638.2|RGPD2,sp|NP_001116835.1|RGPD6,sp|NP_001137485.1|RGPD3,sp|NP_001157935.1|RGPD8,sp|NP_001369273.1|RGPD1,sp|NP_001371292.1|RGPD6,sp|NP_001371293.1|RGPD6,sp|NP_001373074.1|RGPD6,sp|NP_005045.2|RGPD5,sp|NP_006258.3|RANBP2,sp|NP_115636.1|RGPD5,sp|NP_872394.2|RGPD4,sp|XP_005263804.1|RGPD8,sp|XP_005264059.1|RANBP2,sp|XP_005264060.1|RANBP2,…
Multiple_SEPEP.25_C5	1	77	3	0	LLQTSNITK	PAK1,PAK2,PAK3	sp|NP_001121638.1|PAK3,sp|NP_001121639.1|PAK3,sp|NP_001121640.1|PAK3,sp|NP_001121644.1|PAK3,sp|NP_001121645.1|PAK3,sp|NP_001122092.1|PAK1,sp|NP_001311254.1|PAK3,sp|NP_001311255.1|PAK3,sp|NP_001311256.1|PAK3,sp|NP_001311257.1|PAK3,sp|NP_001311258.1|PAK3,sp|NP_001311259.1|PAK3,sp|NP_001311260.1|PAK3,sp|NP_001311261.1|PAK3,sp|NP_001311262.1|PAK3,sp|NP_001311263.1|PAK3,sp|NP_001363197.1|PAK1,sp|NP_00…
Multiple_SEPEP.26_C5	2	73	2	0	KELIINEILVMR,QMNLQQQPK	PAK1,PAK3	sp|NP_001121638.1|PAK3,sp|NP_001121639.1|PAK3,sp|NP_001121640.1|PAK3,sp|NP_001121644.1|PAK3,sp|NP_001121645.1|PAK3,sp|NP_001122092.1|PAK1,sp|NP_001311254.1|PAK3,sp|NP_001311255.1|PAK3,sp|NP_001311256.1|PAK3,sp|NP_001311257.1|PAK3,sp|NP_001311258.1|PAK3,sp|NP_001311259.1|PAK3,sp|NP_001311260.1|PAK3,sp|NP_001311261.1|PAK3,sp|NP_001311262.1|PAK3,sp|NP_001311263.1|PAK3,sp|NP_001363197.1|PAK1,sp|NP_00…
Multiple_SEPEP.27_C5	1	75	3	0	LTDFGFCAQITPEQSK	PAK1,PAK2,PAK3	sp|NP_001121638.1|PAK3,sp|NP_001121639.1|PAK3,sp|NP_001121640.1|PAK3,sp|NP_001121644.1|PAK3,sp|NP_001121645.1|PAK3,sp|NP_001122092.1|PAK1,sp|NP_001311254.1|PAK3,sp|NP_001311255.1|PAK3,sp|NP_001311256.1|PAK3,sp|NP_001311257.1|PAK3,sp|NP_001311258.1|PAK3,sp|NP_001311259.1|PAK3,sp|NP_001311260.1|PAK3,sp|NP_001311261.1|PAK3,sp|NP_001311262.1|PAK3,sp|NP_001311263.1|PAK3,sp|NP_001363197.1|PAK1,sp|NP_00…
Multiple_SEPEP.28_C5	1	34	2	0	VDIWSLGIMAIEMVEGEPPYLNENPLR	PAK2,PAK3	sp|NP_001121638.1|PAK3,sp|NP_001121639.1|PAK3,sp|NP_001121640.1|PAK3,sp|NP_001121644.1|PAK3,sp|NP_001121645.1|PAK3,sp|NP_001311254.1|PAK3,sp|NP_001311255.1|PAK3,sp|NP_001311256.1|PAK3,sp|NP_001311257.1|PAK3,sp|NP_001311258.1|PAK3,sp|NP_001311259.1|PAK3,sp|NP_001311260.1|PAK3,sp|NP_001311261.1|PAK3,sp|NP_001311262.1|PAK3,sp|NP_001311263.1|PAK3,sp|NP_002568.2|PAK2,sp|NP_002569.1|PAK3,sp|XP_00526218…
Multiple_SEPEP.29_C5	3	27	2	0	ELPEYYELIR,GRPPAEK,QLSEVFIQLPSR	SMARCA2,SMARCA4	sp|NP_001122316.1|SMARCA4,sp|NP_001122317.1|SMARCA4,sp|NP_001122318.1|SMARCA4,sp|NP_001122319.1|SMARCA4,sp|NP_001122320.1|SMARCA4,sp|NP_001122321.1|SMARCA4,sp|NP_001276325.1|SMARCA2,sp|NP_001276326.1|SMARCA2,sp|NP_001276327.1|SMARCA2,sp|NP_001276328.1|SMARCA2,sp|NP_001276329.1|SMARCA2,sp|NP_001361386.1|SMARCA4,sp|NP_003061.3|SMARCA2,sp|NP_003063.2|SMARCA4,sp|NP_620614.2|SMARCA2,sp|XP_006722908.1|…
Multiple_SEPEP.30_C5	13	24	2	0	DKHILAK,FNVLLTTYEYIIK,GLDPVEILQER,IGQQNEVR,LCTVNSVEEK,LMAEDEEGYR,LMEEDELPSWIIK,LMEEDELPSWIIKDDAEVER,LTCEEEEEK,TIQTIALITYLMEHK,TLMNTIMQLR,VDLNEEETILIIR,VIQAGMFDQK	SMARCA2,SMARCA4	sp|NP_001122316.1|SMARCA4,sp|NP_001122317.1|SMARCA4,sp|NP_001122318.1|SMARCA4,sp|NP_001122319.1|SMARCA4,sp|NP_001122320.1|SMARCA4,sp|NP_001122321.1|SMARCA4,sp|NP_001276325.1|SMARCA2,sp|NP_001276326.1|SMARCA2,sp|NP_001361386.1|SMARCA4,sp|NP_003061.3|SMARCA2,sp|NP_003063.2|SMARCA4,sp|NP_620614.2|SMARCA2,sp|XP_006722908.1|SMARCA4,sp|XP_006722909.1|SMARCA4,sp|XP_011526500.1|SMARCA4,sp|XP_024307426.1|…
Multiple_SEPEP.31_C5	2	60	3	0	ESTGAQVQVAGDMLPNSTER,INISEGNCPER	PCBP1,PCBP2,PCBP3	sp|NP_001092090.1|PCBP2,sp|NP_001122383.1|PCBP2,sp|NP_001122384.1|PCBP2,sp|NP_001122385.1|PCBP2,sp|NP_001122386.1|PCBP2,sp|NP_001123613.1|PCBP3,sp|NP_001335167.1|PCBP3,sp|NP_001335168.1|PCBP3,sp|NP_001335169.1|PCBP3,sp|NP_001335170.1|PCBP3,sp|NP_001335171.1|PCBP3,sp|NP_001335172.1|PCBP3,sp|NP_001335173.1|PCBP3,sp|NP_001335174.1|PCBP3,sp|NP_001369205.1|PCBP3,sp|NP_001369206.1|PCBP3,sp|NP_001369207…
Multiple_SEPEP.32_C5	1	47	3	0	QMSGAQIK	PCBP1,PCBP2,PCBP3	sp|NP_001092090.1|PCBP2,sp|NP_001122383.1|PCBP2,sp|NP_001122384.1|PCBP2,sp|NP_001122385.1|PCBP2,sp|NP_001122386.1|PCBP2,sp|NP_001123613.1|PCBP3,sp|NP_001335167.1|PCBP3,sp|NP_001335168.1|PCBP3,sp|NP_001335169.1|PCBP3,sp|NP_001335170.1|PCBP3,sp|NP_001335171.1|PCBP3,sp|NP_001335172.1|PCBP3,sp|NP_001335173.1|PCBP3,sp|NP_001335174.1|PCBP3,sp|NP_001369205.1|PCBP3,sp|NP_001369206.1|PCBP3,sp|NP_001369207…
Multiple_SEPEP.33_C5	1	59	2	0	LVVPASQCGSLIGK	PCBP2,PCBP3	sp|NP_001092090.1|PCBP2,sp|NP_001122383.1|PCBP2,sp|NP_001122384.1|PCBP2,sp|NP_001122385.1|PCBP2,sp|NP_001122386.1|PCBP2,sp|NP_001123613.1|PCBP3,sp|NP_001335167.1|PCBP3,sp|NP_001335168.1|PCBP3,sp|NP_001335169.1|PCBP3,sp|NP_001335170.1|PCBP3,sp|NP_001335171.1|PCBP3,sp|NP_001335172.1|PCBP3,sp|NP_001335173.1|PCBP3,sp|NP_001335174.1|PCBP3,sp|NP_001369205.1|PCBP3,sp|NP_001369206.1|PCBP3,sp|NP_001369207…
Multiple_SEPEP.34_C5	1	47	2	0	AENLLLDADMNIK	MARK2,MARK3	sp|NP_001034558.2|MARK2,sp|NP_001122390.2|MARK3,sp|NP_001122391.2|MARK3,sp|NP_001122392.2|MARK3,sp|NP_001156768.1|MARK2,sp|NP_001156769.1|MARK2,sp|NP_002367.5|MARK3,sp|NP_004945.4|MARK2,sp|NP_059672.2|MARK2,sp|XP_005267698.2|MARK3,sp|XP_005267699.2|MARK3,sp|XP_005267700.2|MARK3,sp|XP_011535071.1|MARK3,sp|XP_011543091.1|MARK2,sp|XP_011543092.1|MARK2,sp|XP_011543093.1|MARK2,sp|XP_011543094.1|MARK2,…
Multiple_SEPEP.35_C5	2	25	4	0	AETAANR,CQLEINFNTLQTK	ACTN1,ACTN2,ACTN3,ACTN4	sp|NP_001093.1|ACTN1,sp|NP_001094.1|ACTN2,sp|NP_001095.2|ACTN3,sp|NP_001123476.1|ACTN1,sp|NP_001123477.1|ACTN1,sp|NP_001245300.2|ACTN3,sp|NP_001265272.1|ACTN2,sp|NP_001265273.1|ACTN2,sp|NP_001308962.1|ACTN4,sp|NP_004915.2|ACTN4,sp|XP_005259338.1|ACTN4,sp|XP_006723469.1|ACTN4,sp|XP_011535567.1|ACTN1,sp|XP_011535568.1|ACTN1,sp|XP_011535569.1|ACTN1,sp|XP_011535570.1|ACTN1,sp|XP_016877209.1|ACTN1,sp|…
Multiple_SEPEP.36_C5	4	24	4	0	EGLLLWCQR,FAIQDISVEETSAK,LMLLLEVISGER,TFTAWCNSHLR	ACTN1,ACTN2,ACTN3,ACTN4	sp|NP_001093.1|ACTN1,sp|NP_001094.1|ACTN2,sp|NP_001095.2|ACTN3,sp|NP_001123476.1|ACTN1,sp|NP_001123477.1|ACTN1,sp|NP_001245300.2|ACTN3,sp|NP_001265272.1|ACTN2,sp|NP_001308962.1|ACTN4,sp|NP_004915.2|ACTN4,sp|XP_005259338.1|ACTN4,sp|XP_006723469.1|ACTN4,sp|XP_011535567.1|ACTN1,sp|XP_011535568.1|ACTN1,sp|XP_011535569.1|ACTN1,sp|XP_011535570.1|ACTN1,sp|XP_016877209.1|ACTN1,sp|XP_016877210.1|ACTN1,sp|…
Multiple_SEPEP.37_C5	2	19	3	0	AGTQIENIEEDFR,KAGTQIENIEEDFR	ACTN1,ACTN2,ACTN3	sp|NP_001093.1|ACTN1,sp|NP_001094.1|ACTN2,sp|NP_001095.2|ACTN3,sp|NP_001123476.1|ACTN1,sp|NP_001123477.1|ACTN1,sp|NP_001245300.2|ACTN3,sp|NP_001265272.1|ACTN2,sp|XP_011535567.1|ACTN1,sp|XP_011535568.1|ACTN1,sp|XP_011535569.1|ACTN1,sp|XP_011535570.1|ACTN1,sp|XP_016877209.1|ACTN1,sp|XP_016877210.1|ACTN1,sp|XP_016877211.1|ACTN1,sp|XP_016877212.1|ACTN1,sp|XP_016877214.1|ACTN1,sp|XP_016877215.1|ACTN1,…
Multiple_SEPEP.38_C5	1	22	3	0	ALDFIASK	ACTN1,ACTN3,ACTN4	sp|NP_001093.1|ACTN1,sp|NP_001095.2|ACTN3,sp|NP_001123476.1|ACTN1,sp|NP_001123477.1|ACTN1,sp|NP_001245300.2|ACTN3,sp|NP_001308962.1|ACTN4,sp|NP_004915.2|ACTN4,sp|XP_005259338.1|ACTN4,sp|XP_006723469.1|ACTN4,sp|XP_011535567.1|ACTN1,sp|XP_011535568.1|ACTN1,sp|XP_011535569.1|ACTN1,sp|XP_011535570.1|ACTN1,sp|XP_016877209.1|ACTN1,sp|XP_016877210.1|ACTN1,sp|XP_016877211.1|ACTN1,sp|XP_016877212.1|ACTN1,…
Multiple_SEPEP.39_C5	3	23	3	0	GYEEWLLNEIR,HTNYTMEHIR,KHEAFESDLAAHQDR	ACTN1,ACTN2,ACTN4	sp|NP_001093.1|ACTN1,sp|NP_001094.1|ACTN2,sp|NP_001123476.1|ACTN1,sp|NP_001123477.1|ACTN1,sp|NP_001265272.1|ACTN2,sp|NP_001265273.1|ACTN2,sp|NP_001308962.1|ACTN4,sp|NP_004915.2|ACTN4,sp|XP_005259338.1|ACTN4,sp|XP_006723469.1|ACTN4,sp|XP_011535567.1|ACTN1,sp|XP_011535568.1|ACTN1,sp|XP_011535569.1|ACTN1,sp|XP_011535570.1|ACTN1,sp|XP_016877209.1|ACTN1,sp|XP_016877210.1|ACTN1,sp|XP_016877211.1|ACTN1,…
Multiple_SEPEP.40_C5	1	17	2	0	LVSIGAEEIVDGNVK	ACTN1,ACTN2	sp|NP_001093.1|ACTN1,sp|NP_001094.1|ACTN2,sp|NP_001123476.1|ACTN1,sp|NP_001123477.1|ACTN1,sp|NP_001265272.1|ACTN2,sp|XP_011535567.1|ACTN1,sp|XP_011535568.1|ACTN1,sp|XP_011535569.1|ACTN1,sp|XP_011535570.1|ACTN1,sp|XP_016877209.1|ACTN1,sp|XP_016877210.1|ACTN1,sp|XP_016877211.1|ACTN1,sp|XP_016877212.1|ACTN1,sp|XP_016877214.1|ACTN1,sp|XP_016877215.1|ACTN1,sp|XP_016877216.1|ACTN1,sp|XP_016877217.1|ACT…
Multiple_SEPEP.41_C5	6	20	2	0	ELPPDQAEYCIAR,LASDLLEWIR,LDHLAEK,SFSTALYGESDL,TINEVENQILTR,VGWEQLLTTIAR	ACTN1,ACTN4	sp|NP_001093.1|ACTN1,sp|NP_001123476.1|ACTN1,sp|NP_001123477.1|ACTN1,sp|NP_001308962.1|ACTN4,sp|NP_004915.2|ACTN4,sp|XP_005259338.1|ACTN4,sp|XP_006723469.1|ACTN4,sp|XP_011535567.1|ACTN1,sp|XP_011535568.1|ACTN1,sp|XP_011535569.1|ACTN1,sp|XP_011535570.1|ACTN1,sp|XP_016877209.1|ACTN1,sp|XP_016877210.1|ACTN1,sp|XP_016877211.1|ACTN1,sp|XP_016877212.1|ACTN1,sp|XP_016877214.1|ACTN1,sp|XP_016877215.1|ACT…
Multiple_SEPEP.42_C5	3	24	2	0	GEGVAYR,NLVDPFVEVSFAGK,TAIEILAWGLR	DYSF,MYOF	sp|NP_001123927.1|DYSF,sp|NP_001124448.1|DYSF,sp|NP_001124449.1|DYSF,sp|NP_001124450.1|DYSF,sp|NP_001124451.1|DYSF,sp|NP_001124452.1|DYSF,sp|NP_001124453.1|DYSF,sp|NP_001124454.1|DYSF,sp|NP_001124455.1|DYSF,sp|NP_001124456.1|DYSF,sp|NP_001124457.1|DYSF,sp|NP_001124458.1|DYSF,sp|NP_001124459.1|DYSF,sp|NP_003485.1|DYSF,sp|NP_038479.1|MYOF,sp|NP_579899.1|MYOF,sp|XP_005264641.1|DYSF,sp|XP_005264642.1…
Multiple_SEPEP.43_C5	1	19	3	0	DHPAVAATLNNLAVLYGK	KLC1,KLC2,KLC4	sp|NP_001123579.1|KLC1,sp|NP_001128246.1|KLC2,sp|NP_001128247.1|KLC2,sp|NP_001128248.1|KLC2,sp|NP_001275963.1|KLC4,sp|NP_001275964.1|KLC4,sp|NP_001305663.1|KLC2,sp|NP_005543.2|KLC1,sp|NP_073733.1|KLC2,sp|NP_891553.2|KLC1,sp|NP_958929.1|KLC4,sp|NP_958930.1|KLC4,sp|NP_958931.1|KLC4,sp|XP_005274240.1|KLC2,sp|XP_005274241.1|KLC2,sp|XP_011513291.1|KLC4,sp|XP_016866946.1|KLC4,sp|XP_016873622.1|KLC2,sp|…
Multiple_SEPEP.44_C5	3	11	2	0	QALEDLEK,TLHNLVIQYASQGR,TSGHDHPDVATMLNILALVYR	KLC1,KLC2	sp|NP_001123579.1|KLC1,sp|NP_001128246.1|KLC2,sp|NP_001128247.1|KLC2,sp|NP_001128248.1|KLC2,sp|NP_001305663.1|KLC2,sp|NP_005543.2|KLC1,sp|NP_073733.1|KLC2,sp|NP_891553.2|KLC1,sp|XP_005274240.1|KLC2,sp|XP_005274241.1|KLC2,sp|XP_024304425.1|KLC2
Multiple_SEPEP.45_C5	1	21	7	0	DSTLIMQLLR	SFN,YWHAB,YWHAE,YWHAG,YWHAH,YWHAQ,YWHAZ	sp|NP_001129171.1|YWHAZ,sp|NP_001129172.1|YWHAZ,sp|NP_001129173.1|YWHAZ,sp|NP_001129174.1|YWHAZ,sp|NP_003395.1|YWHAB,sp|NP_003396.1|YWHAH,sp|NP_003397.1|YWHAZ,sp|NP_006133.1|SFN,sp|NP_006752.1|YWHAE,sp|NP_006817.1|YWHAQ,sp|NP_036611.2|YWHAG,sp|NP_647539.1|YWHAB,sp|NP_663723.1|YWHAZ,sp|XP_005251118.1|YWHAZ,sp|XP_005251120.1|YWHAZ,sp|XP_005256841.1|YWHAE,sp|XP_016869299.1|YWHAZ,sp|XP_016869300.1|YW…
Multiple_SEPEP.46_C5	2	15	3	0	EMQPTHPIR,KEMQPTHPIR	YWHAB,YWHAQ,YWHAZ	sp|NP_001129171.1|YWHAZ,sp|NP_001129172.1|YWHAZ,sp|NP_001129173.1|YWHAZ,sp|NP_001129174.1|YWHAZ,sp|NP_003395.1|YWHAB,sp|NP_003397.1|YWHAZ,sp|NP_006817.1|YWHAQ,sp|NP_647539.1|YWHAB,sp|NP_663723.1|YWHAZ,sp|XP_005251118.1|YWHAZ,sp|XP_005251120.1|YWHAZ,sp|XP_016869299.1|YWHAZ,sp|XP_016869300.1|YWHAZ,sp|XP_016883528.1|YWHAB,sp|XP_024303034.1|YWHAZ
Multiple_SEPEP.47_C5	1	14	2	0	LGLALNFSVFYYEILNSPEK	YWHAB,YWHAZ	sp|NP_001129171.1|YWHAZ,sp|NP_001129172.1|YWHAZ,sp|NP_001129173.1|YWHAZ,sp|NP_001129174.1|YWHAZ,sp|NP_003395.1|YWHAB,sp|NP_003397.1|YWHAZ,sp|NP_647539.1|YWHAB,sp|NP_663723.1|YWHAZ,sp|XP_005251118.1|YWHAZ,sp|XP_005251120.1|YWHAZ,sp|XP_016869299.1|YWHAZ,sp|XP_016869300.1|YWHAZ,sp|XP_016883528.1|YWHAB,sp|XP_024303034.1|YWHAZ
Multiple_SEPEP.48_C5	1	28	2	0	VYSPHVLNLTLIDLPGITK	DNM2,DNM3	sp|NP_001005360.1|DNM2,sp|NP_001005361.1|DNM2,sp|NP_001005362.1|DNM2,sp|NP_001129599.1|DNM3,sp|NP_001177645.1|DNM2,sp|NP_001265181.1|DNM3,sp|NP_001337133.1|DNM3,sp|NP_001337134.1|DNM3,sp|NP_001337135.1|DNM3,sp|NP_004936.2|DNM2,sp|NP_056384.2|DNM3,sp|XP_005245136.1|DNM3,sp|XP_016856465.1|DNM3,sp|XP_016856466.1|DNM3,sp|XP_016856467.1|DNM3,sp|XP_016856468.1|DNM3,sp|XP_016856469.1|DNM3,sp|XP_01685647…
Multiple_SEPEP.49_C5	8	20	5	0	AAVAGEDGR,GDDLQAIK,KSDVEAIFSK,LKGDDLQAIK,QKVDSLLENLEK,SDVEAIFSK,VDSLLENLEK,VFIGNLNTLVVK	HNRNPC,HNRNPCL1,HNRNPCL2,HNRNPCL3,HNRNPCL4	sp|NP_001013653.1|HNRNPCL1,sp|NP_001070910.1|HNRNPC,sp|NP_001070911.1|HNRNPC,sp|NP_001130033.3|HNRNPCL2,sp|NP_001289480.1|HNRNPCL4,sp|NP_001369287.1|HNRNPCL3,sp|NP_004491.2|HNRNPC,sp|NP_112604.2|HNRNPC,sp|XP_006720188.1|HNRNPC,sp|XP_011535010.1|HNRNPC,sp|XP_011535011.1|HNRNPC,sp|XP_011535012.1|HNRNPC,sp|XP_011535013.1|HNRNPC,sp|XP_011535014.1|HNRNPC,sp|XP_016876741.1|HNRNPC,sp|XP_016876742.1|HNRN…
Multiple_SEPEP.50_C5	1	18	3	0	IEKEQSK	HNRNPC,HNRNPCL1,HNRNPCL2	sp|NP_001013653.1|HNRNPCL1,sp|NP_001070910.1|HNRNPC,sp|NP_001070911.1|HNRNPC,sp|NP_001130033.3|HNRNPCL2,sp|NP_004491.2|HNRNPC,sp|NP_112604.2|HNRNPC,sp|XP_006720188.1|HNRNPC,sp|XP_011535010.1|HNRNPC,sp|XP_011535011.1|HNRNPC,sp|XP_011535012.1|HNRNPC,sp|XP_011535013.1|HNRNPC,sp|XP_011535014.1|HNRNPC,sp|XP_016876741.1|HNRNPC,sp|XP_016876742.1|HNRNPC,sp|XP_024305324.1|HNRNPC,sp|XP_024305325.1|HNRNPC,s…
Multiple_SEPEP.51_C5	1	71	2	0	AMVSNAQLDNEK	LRRFIP1,LRRFIP2	sp|NP_001127841.1|LRRFIP2,sp|NP_001131022.1|LRRFIP1,sp|NP_001131023.1|LRRFIP1,sp|NP_001131024.1|LRRFIP1,sp|NP_001131025.1|LRRFIP1,sp|NP_001269620.1|LRRFIP2,sp|NP_001335226.1|LRRFIP2,sp|NP_001335227.1|LRRFIP2,sp|NP_001335228.1|LRRFIP2,sp|NP_001335229.1|LRRFIP2,sp|NP_001335230.1|LRRFIP2,sp|NP_001335231.1|LRRFIP2,sp|NP_001335232.1|LRRFIP2,sp|NP_001335233.1|LRRFIP2,sp|NP_001335234.1|LRRFIP2,sp|NP_001…
Multiple_SEPEP.52_C5	3	11	7	0	DLTDYLMK,IIAPPERK,IKIIAPPER	ACTA1,ACTA2,ACTB,ACTBL2,ACTC1,ACTG1,ACTG2	sp|NP_001017992.1|ACTBL2,sp|NP_001091.1|ACTA1,sp|NP_001092.1|ACTB,sp|NP_001135417.1|ACTA2,sp|NP_001186822.1|ACTG2,sp|NP_001186883.1|ACTG1,sp|NP_001307784.1|ACTA2,sp|NP_001604.1|ACTA2,sp|NP_001605.1|ACTG1,sp|NP_001606.1|ACTG2,sp|NP_005150.1|ACTC1
Multiple_SEPEP.53_C5	1	10	7	0	HQGVMVGMGQK	ACTA1,ACTA2,ACTB,ACTBL2,ACTC1,ACTG1,ACTG2	sp|NP_001017992.1|ACTBL2,sp|NP_001091.1|ACTA1,sp|NP_001092.1|ACTB,sp|NP_001135417.1|ACTA2,sp|NP_001186883.1|ACTG1,sp|NP_001307784.1|ACTA2,sp|NP_001604.1|ACTA2,sp|NP_001605.1|ACTG1,sp|NP_001606.1|ACTG2,sp|NP_005150.1|ACTC1
Multiple_SEPEP.54_C5	1	8	3	0	LLLEYTDSSYEEK	GSTM1,GSTM2,GSTM4	sp|NP_000552.2|GSTM1,sp|NP_000839.1|GSTM2,sp|NP_000841.1|GSTM4,sp|NP_001135840.1|GSTM2,sp|NP_666533.1|GSTM1,sp|NP_671489.1|GSTM4,sp|XP_016856574.1|GSTM4,sp|XP_024302345.1|GSTM4
Multiple_SEPEP.55_C5	1	21	2	0	EYFNVMLGTQLLYK	MORF4L1,MORF4L2	sp|NP_001135890.1|MORF4L2,sp|NP_001135891.1|MORF4L2,sp|NP_001135892.1|MORF4L2,sp|NP_001135893.1|MORF4L2,sp|NP_001135894.1|MORF4L2,sp|NP_001135895.1|MORF4L2,sp|NP_001135896.1|MORF4L2,sp|NP_001135897.1|MORF4L2,sp|NP_001135898.1|MORF4L2,sp|NP_001135899.1|MORF4L2,sp|NP_001135900.1|MORF4L2,sp|NP_001135901.1|MORF4L2,sp|NP_001135902.1|MORF4L2,sp|NP_001135903.1|MORF4L2,sp|NP_001135904.1|MORF4L2,sp|NP_001…
Multiple_SEPEP.56_C5	1	114	31	0	LQIWDTAGQER	CRACR2A,RAB10,RAB12,RAB14,RAB15,RAB1A,RAB1B,RAB27A,RAB27B,RAB30,RAB33B,RAB34,RAB35,RAB37,RAB39A,RAB39B,RAB3A,RAB3B,RAB3C,RAB3D,RAB41,RAB43,RAB44,RAB4A,RAB4B,RAB6A,RAB6B,RAB8A,RAB8B,RAB9B,RASEF	sp|NP_001006639.1|RAB37,sp|NP_001020471.2|RAB12,sp|NP_001027898.2|RAB41,sp|NP_001136096.2|RAB34,sp|NP_001136097.2|RAB34,sp|NP_001138414.1|RAB34,sp|NP_001138415.1|RAB34,sp|NP_001138430.1|CRACR2A,sp|NP_001157461.1|RAB37,sp|NP_001157462.1|RAB37,sp|NP_001161078.1|RAB35,sp|NP_001191812.1|RAB43,sp|NP_001191813.1|RAB43,sp|NP_001191814.1|RAB43,sp|NP_001191815.1|RAB43,sp|NP_001191816.1|RAB43,sp|NP_0012306…
Multiple_SEPEP.57_C5	1	100	3	0	GLGFSIAGGVGNQHIPGDNSIYVTK	DLG1,DLG2,DLG4	sp|NP_001091894.1|DLG1,sp|NP_001122299.1|DLG4,sp|NP_001136171.1|DLG2,sp|NP_001136172.1|DLG2,sp|NP_001191315.1|DLG1,sp|NP_001191316.1|DLG1,sp|NP_001191317.1|DLG1,sp|NP_001193698.1|DLG2,sp|NP_001277912.1|DLG1,sp|NP_001287912.1|DLG2,sp|NP_001308003.1|DLG4,sp|NP_001308004.1|DLG4,sp|NP_001308005.1|DLG4,sp|NP_001308006.1|DLG4,sp|NP_001338203.1|DLG2,sp|NP_001338204.1|DLG2,sp|NP_001338205.1|DLG2,sp|NP_00…
Multiple_SEPEP.58_C5	4	12	3	0	KYEDICPSTHNMDVPNIK,NGFVVLK,VHLVGIDIFTGK,YEDICPSTHNMDVPNIK	EIF5A,EIF5A2,EIF5AL1	sp|NP_001093162.1|EIF5AL1,sp|NP_001137232.1|EIF5A,sp|NP_001137233.1|EIF5A,sp|NP_001137234.1|EIF5A,sp|NP_001357349.1|EIF5A,sp|NP_001357350.1|EIF5A,sp|NP_001961.1|EIF5A,sp|NP_065123.1|EIF5A2,sp|XP_024306398.1|EIF5A,sp|XP_024306399.1|EIF5A,sp|XP_024306400.1|EIF5A,sp|XP_024306401.1|EIF5A
Multiple_SEPEP.59_C5	4	11	2	0	EDLRLPEGDLGK,EDLRLPEGDLGKEIEQK,LPEGDLGK,LPEGDLGKEIEQK	EIF5A,EIF5AL1	sp|NP_001093162.1|EIF5AL1,sp|NP_001137232.1|EIF5A,sp|NP_001137233.1|EIF5A,sp|NP_001137234.1|EIF5A,sp|NP_001357349.1|EIF5A,sp|NP_001357350.1|EIF5A,sp|NP_001961.1|EIF5A,sp|XP_024306398.1|EIF5A,sp|XP_024306399.1|EIF5A,sp|XP_024306400.1|EIF5A,sp|XP_024306401.1|EIF5A
Multiple_SEPEP.60_C5	1	7	2	0	YDCGEEILITVLSAMTEEAAVAIK	EIF5A,EIF5AL1	sp|NP_001093162.1|EIF5AL1,sp|NP_001137232.1|EIF5A,sp|NP_001137233.1|EIF5A,sp|NP_001137234.1|EIF5A,sp|NP_001357349.1|EIF5A,sp|NP_001357350.1|EIF5A,sp|NP_001961.1|EIF5A
Multiple_SEPEP.61_C5	11	60	8	0	AVVSPPK,FGISEPGNQEK,GFSGAGEK,ILQNYDNK,KVEHLAVR,LLLDIPLQTPHK,NSDIEQSSDSK,STSGEGFQFGK,TFLTNDQTK,TPELAEEFK,VCANHWITTTMNLKPLSGSDR	RANBP2,RGPD1,RGPD2,RGPD3,RGPD4,RGPD5,RGPD6,RGPD8	sp|NP_001019628.3|RGPD1,sp|NP_001071638.2|RGPD2,sp|NP_001116835.1|RGPD6,sp|NP_001137485.1|RGPD3,sp|NP_001157935.1|RGPD8,sp|NP_001369273.1|RGPD1,sp|NP_001371291.1|RGPD6,sp|NP_001371292.1|RGPD6,sp|NP_001371293.1|RGPD6,sp|NP_001373070.1|RGPD6,sp|NP_001373074.1|RGPD6,sp|NP_001373084.1|RGPD6,sp|NP_001373088.1|RGPD6,sp|NP_001373092.1|RGPD6,sp|NP_005045.2|RGPD5,sp|NP_006258.3|RANBP2,sp|NP_872394.2|RGPD4…
Multiple_SEPEP.62_C5	1	22	3	0	VETPVLPPVLVPR	SMAD2,SMAD3,SMAD9	sp|NP_001003652.1|SMAD2,sp|NP_001120689.1|SMAD9,sp|NP_001129409.1|SMAD2,sp|NP_001138574.1|SMAD3,sp|NP_001138575.1|SMAD3,sp|NP_001365550.1|SMAD9,sp|NP_005892.1|SMAD2,sp|NP_005893.1|SMAD3,sp|NP_005896.1|SMAD9,sp|XP_005258316.1|SMAD2,sp|XP_005266458.1|SMAD9,sp|XP_006719890.1|SMAD9,sp|XP_006722514.1|SMAD2,sp|XP_011519862.1|SMAD3,sp|XP_011524286.1|SMAD2,sp|XP_011524287.1|SMAD2,sp|XP_016881234.1|SMAD2,…
Multiple_SEPEP.63_C5	1	51	5	0	SLAVSQGGELYEEWLELR	CBWD1,CBWD2,CBWD3,CBWD5,CBWD6	sp|NP_001020087.2|CBWD5,sp|NP_001078926.1|CBWD6,sp|NP_001138827.1|CBWD1,sp|NP_001138828.1|CBWD1,sp|NP_001273765.1|CBWD5,sp|NP_001278750.1|CBWD3,sp|NP_001317265.1|CBWD2,sp|NP_001317266.1|CBWD2,sp|NP_001317268.1|CBWD2,sp|NP_001317597.1|CBWD5,sp|NP_001350680.1|CBWD5,sp|NP_001365042.1|CBWD3,sp|NP_001365043.1|CBWD3,sp|NP_001365044.1|CBWD3,sp|NP_001365045.1|CBWD3,sp|NP_001365046.1|CBWD3,sp|NP_060961.3|…
Multiple_SEPEP.64_C5	4	28	4	0	EDQSILCTGESGAGK,FDQLLAEEK,KFDQLLAEEK,TVGQLYK	MYH10,MYH11,MYH14,MYH9	sp|NP_001035202.1|MYH11,sp|NP_001035203.1|MYH11,sp|NP_001070654.1|MYH14,sp|NP_001139281.1|MYH14,sp|NP_001242941.1|MYH10,sp|NP_001243024.1|MYH10,sp|NP_001362195.1|MYH10,sp|NP_002464.1|MYH9,sp|NP_002465.1|MYH11,sp|NP_005955.3|MYH10,sp|NP_074035.1|MYH11,sp|NP_079005.3|MYH14,sp|XP_006723449.1|MYH14,sp|XP_011520804.1|MYH11,sp|XP_011522177.1|MYH10,sp|XP_011522180.1|MYH10,sp|XP_011522181.1|MYH10,sp|XP_0…
Multiple_SEPEP.65_C5	1	16	4	0	QLLQANPILEAFGNAK	MYH11,MYH13,MYH14,MYH9	sp|NP_001035202.1|MYH11,sp|NP_001035203.1|MYH11,sp|NP_001070654.1|MYH14,sp|NP_001139281.1|MYH14,sp|NP_002464.1|MYH9,sp|NP_002465.1|MYH11,sp|NP_003793.2|MYH13,sp|NP_074035.1|MYH11,sp|NP_079005.3|MYH14,sp|XP_006723449.1|MYH14,sp|XP_011520804.1|MYH11,sp|XP_011525622.1|MYH14,sp|XP_011525623.1|MYH14,sp|XP_011525625.1|MYH14,sp|XP_016878739.1|MYH11,sp|XP_024307489.1|MYH14
Multiple_SEPEP.66_C5	1	15	3	0	KEEELQAALAR	MYH11,MYH14,MYH9	sp|NP_001035202.1|MYH11,sp|NP_001035203.1|MYH11,sp|NP_001070654.1|MYH14,sp|NP_001139281.1|MYH14,sp|NP_002464.1|MYH9,sp|NP_002465.1|MYH11,sp|NP_074035.1|MYH11,sp|NP_079005.3|MYH14,sp|XP_006723449.1|MYH14,sp|XP_011520804.1|MYH11,sp|XP_011525622.1|MYH14,sp|XP_011525623.1|MYH14,sp|XP_011525625.1|MYH14,sp|XP_016878739.1|MYH11,sp|XP_024307489.1|MYH14
Multiple_SEPEP.67_C5	1	25	2	0	EGVVAAAEK	SNCA,SNCB	sp|NP_000336.1|SNCA,sp|NP_001001502.1|SNCB,sp|NP_001139526.1|SNCA,sp|NP_001139527.1|SNCA,sp|NP_001304963.1|SNCB,sp|NP_001304964.1|SNCB,sp|NP_001304965.1|SNCB,sp|NP_001304966.1|SNCB,sp|NP_001350069.1|SNCB,sp|NP_001362214.1|SNCA,sp|NP_001362215.1|SNCA,sp|NP_001362216.1|SNCA,sp|NP_001362217.1|SNCA,sp|NP_003076.1|SNCB,sp|NP_009292.1|SNCA,sp|XP_006714977.1|SNCB,sp|XP_006714978.1|SNCB,sp|XP_006714979.1…
Multiple_SEPEP.68_C5	3	32	2	0	GFCFLEYEDHK,HLGVCISVANNR,LFVGSIPK	HNRNPR,SYNCRIP	sp|NP_001095867.1|HNRNPR,sp|NP_001095868.1|HNRNPR,sp|NP_001095869.1|HNRNPR,sp|NP_001153145.1|SYNCRIP,sp|NP_001153146.1|SYNCRIP,sp|NP_001153147.1|SYNCRIP,sp|NP_001153148.1|SYNCRIP,sp|NP_001153149.1|SYNCRIP,sp|NP_001240700.1|SYNCRIP,sp|NP_001284549.1|HNRNPR,sp|NP_001284550.1|HNRNPR,sp|NP_001284551.1|HNRNPR,sp|NP_005817.1|HNRNPR,sp|NP_006363.4|SYNCRIP,sp|XP_005245768.1|HNRNPR,sp|XP_005248692.1|SYNCR…
Multiple_SEPEP.69_C5	2	27	2	0	AGPIWDLR,EAAQEAVK	HNRNPR,SYNCRIP	sp|NP_001095867.1|HNRNPR,sp|NP_001095868.1|HNRNPR,sp|NP_001095869.1|HNRNPR,sp|NP_001153145.1|SYNCRIP,sp|NP_001153146.1|SYNCRIP,sp|NP_001153147.1|SYNCRIP,sp|NP_001153148.1|SYNCRIP,sp|NP_001153149.1|SYNCRIP,sp|NP_001240700.1|SYNCRIP,sp|NP_001284549.1|HNRNPR,sp|NP_001284551.1|HNRNPR,sp|NP_005817.1|HNRNPR,sp|NP_006363.4|SYNCRIP,sp|XP_005245768.1|HNRNPR,sp|XP_005248692.1|SYNCRIP,sp|XP_005248693.1|SYNC…
Multiple_SEPEP.70_C5	1	25	2	0	TGYTLDVTTGQR	HNRNPR,SYNCRIP	sp|NP_001095867.1|HNRNPR,sp|NP_001095868.1|HNRNPR,sp|NP_001095869.1|HNRNPR,sp|NP_001153145.1|SYNCRIP,sp|NP_001153146.1|SYNCRIP,sp|NP_001153147.1|SYNCRIP,sp|NP_001153148.1|SYNCRIP,sp|NP_001153149.1|SYNCRIP,sp|NP_001284550.1|HNRNPR,sp|NP_005817.1|HNRNPR,sp|NP_006363.4|SYNCRIP,sp|XP_005245768.1|HNRNPR,sp|XP_005248692.1|SYNCRIP,sp|XP_005248693.1|SYNCRIP,sp|XP_005248694.1|SYNCRIP,sp|XP_011538773.1|HNR…
Multiple_SEPEP.71_C5	2	23	2	0	ADGYNQPDSK,KADGYNQPDSK	HNRNPR,SYNCRIP	sp|NP_001095867.1|HNRNPR,sp|NP_001095868.1|HNRNPR,sp|NP_001095869.1|HNRNPR,sp|NP_001153147.1|SYNCRIP,sp|NP_001284549.1|HNRNPR,sp|NP_001284550.1|HNRNPR,sp|NP_001284551.1|HNRNPR,sp|NP_005817.1|HNRNPR,sp|NP_006363.4|SYNCRIP,sp|XP_005245768.1|HNRNPR,sp|XP_005248693.1|SYNCRIP,sp|XP_005248694.1|SYNCRIP,sp|XP_011538773.1|HNRNPR,sp|XP_011538774.1|HNRNPR,sp|XP_011538776.1|HNRNPR,sp|XP_011538777.1|HNRNPR,s…
Multiple_SEPEP.72_C5	1	36	2	0	TMSCSDK	ADAR,ADARB1	sp|NP_001020278.1|ADAR,sp|NP_001102.3|ADAR,sp|NP_001103.1|ADARB1,sp|NP_001153702.1|ADARB1,sp|NP_001180424.1|ADAR,sp|NP_001333616.1|ADARB1,sp|NP_001333617.1|ADARB1,sp|NP_001351974.1|ADAR,sp|NP_001351975.1|ADAR,sp|NP_001351976.1|ADAR,sp|NP_001351977.1|ADAR,sp|NP_001351978.1|ADAR,sp|NP_056648.1|ADARB1,sp|NP_056649.1|ADARB1,sp|NP_056655.3|ADAR,sp|NP_056656.3|ADAR,sp|XP_006711176.1|ADAR,sp|XP_00672401…
Multiple_SEPEP.73_C5	4	14	6	0	LIFDNLK,LIFDNLKK,TGTLTQNR,VIMVTGDHPITAK	ATP12A,ATP1A1,ATP1A2,ATP1A3,ATP1A4,ATP4A	sp|NP_000692.2|ATP1A1,sp|NP_000693.1|ATP1A2,sp|NP_000695.2|ATP4A,sp|NP_001153705.1|ATP1A1,sp|NP_001153706.1|ATP1A1,sp|NP_001172014.1|ATP12A,sp|NP_001243142.1|ATP1A3,sp|NP_001243143.1|ATP1A3,sp|NP_001667.4|ATP12A,sp|NP_653300.2|ATP1A4,sp|NP_689509.1|ATP1A3,sp|XP_011507884.1|ATP1A4,sp|XP_016856849.1|ATP1A1,sp|XP_016856850.1|ATP1A1
Multiple_SEPEP.74_C5	1	10	4	0	VDNSSLTGESEPQTR	ATP1A1,ATP1A2,ATP1A3,ATP4A	sp|NP_000692.2|ATP1A1,sp|NP_000693.1|ATP1A2,sp|NP_000695.2|ATP4A,sp|NP_001153705.1|ATP1A1,sp|NP_001153706.1|ATP1A1,sp|NP_001243142.1|ATP1A3,sp|NP_001243143.1|ATP1A3,sp|NP_689509.1|ATP1A3,sp|XP_016856849.1|ATP1A1,sp|XP_016856850.1|ATP1A1
Multiple_SEPEP.75_C5	1	13	5	0	LIIVEGCQR	ATP12A,ATP1A1,ATP1A2,ATP1A3,ATP1A4	sp|NP_000692.2|ATP1A1,sp|NP_000693.1|ATP1A2,sp|NP_001153705.1|ATP1A1,sp|NP_001153706.1|ATP1A1,sp|NP_001172014.1|ATP12A,sp|NP_001243142.1|ATP1A3,sp|NP_001243143.1|ATP1A3,sp|NP_001667.4|ATP12A,sp|NP_653300.2|ATP1A4,sp|NP_689509.1|ATP1A3,sp|XP_011507884.1|ATP1A4,sp|XP_016856849.1|ATP1A1,sp|XP_016856850.1|ATP1A1
Multiple_SEPEP.76_C5	4	11	4	0	IAGLCNR,NLEAVETLGSTSTICSDK,NMVPQQALVIR,QAADMILLDDNFASIVTGVEEGR	ATP1A1,ATP1A2,ATP1A3,ATP1A4	sp|NP_000692.2|ATP1A1,sp|NP_000693.1|ATP1A2,sp|NP_001153705.1|ATP1A1,sp|NP_001153706.1|ATP1A1,sp|NP_001243142.1|ATP1A3,sp|NP_001243143.1|ATP1A3,sp|NP_653300.2|ATP1A4,sp|NP_689509.1|ATP1A3,sp|XP_011507884.1|ATP1A4,sp|XP_016856849.1|ATP1A1,sp|XP_016856850.1|ATP1A1
Multiple_SEPEP.77_C5	5	9	3	0	AAVPDAVGK,GVGIISEGNETVEDIAAR,NSVFQQGMK,QGAIVAVTGDGVNDSPALK,QGAIVAVTGDGVNDSPALKK	ATP1A1,ATP1A2,ATP1A3	sp|NP_000692.2|ATP1A1,sp|NP_000693.1|ATP1A2,sp|NP_001153705.1|ATP1A1,sp|NP_001153706.1|ATP1A1,sp|NP_001243142.1|ATP1A3,sp|NP_001243143.1|ATP1A3,sp|NP_689509.1|ATP1A3,sp|XP_016856849.1|ATP1A1,sp|XP_016856850.1|ATP1A1
Multiple_SEPEP.78_C5	1	6	2	0	ACVVHGSDLK	ATP1A1,ATP1A2	sp|NP_000692.2|ATP1A1,sp|NP_000693.1|ATP1A2,sp|NP_001153705.1|ATP1A1,sp|NP_001153706.1|ATP1A1,sp|XP_016856849.1|ATP1A1,sp|XP_016856850.1|ATP1A1
Multiple_SEPEP.79_C5	5	99	3	0	ALFLIPR,GQNVLLTENAEVK,ILHNDPEVEK,NIATYYGAFIK,SVETGHLDGVFMHK	MAP4K4,MINK1,TNIK	sp|NP_001020108.1|MINK1,sp|NP_001155032.1|TNIK,sp|NP_001155033.1|TNIK,sp|NP_001155034.1|TNIK,sp|NP_001155035.1|TNIK,sp|NP_001155036.1|TNIK,sp|NP_001155037.1|TNIK,sp|NP_001155038.1|TNIK,sp|NP_001229488.1|MAP4K4,sp|NP_001229489.1|MAP4K4,sp|NP_001308165.1|MINK1,sp|NP_001371405.1|MAP4K4,sp|NP_001371406.1|MAP4K4,sp|NP_001371410.1|MAP4K4,sp|NP_001371411.1|MAP4K4,sp|NP_001371412.1|MAP4K4,sp|NP_001371413…
Multiple_SEPEP.80_C5	1	18	3	0	LLQSNPVLEAFGNAK	MYO1A,MYO1B,MYO1C	sp|NP_001074248.1|MYO1C,sp|NP_001074419.1|MYO1C,sp|NP_001123630.1|MYO1B,sp|NP_001155291.1|MYO1B,sp|NP_001242970.1|MYO1A,sp|NP_001317166.1|MYO1B,sp|NP_001317167.1|MYO1B,sp|NP_001350784.1|MYO1C,sp|NP_005370.1|MYO1A,sp|NP_036355.2|MYO1B,sp|NP_203693.3|MYO1C,sp|XP_005246629.1|MYO1B,sp|XP_011536675.1|MYO1A,sp|XP_016859647.1|MYO1B,sp|XP_024306536.1|MYO1C,sp|XP_024306537.1|MYO1C,sp|XP_024308682.1|MYO1B,…
Multiple_SEPEP.81_C5	1	8	7	0	IIPGFMCQGGDFTR	PPIA,PPIAL4A,PPIAL4C,PPIAL4D,PPIAL4E,PPIAL4F,PPIAL4H	sp|NP_001129261.2|PPIAL4C,sp|NP_001137355.1|PPIAL4A,sp|NP_001137504.2|PPIAL4E,sp|NP_001157733.1|PPIAL4D,sp|NP_001157734.2|PPIAL4F,sp|NP_001355057.1|PPIAL4H,sp|NP_066953.1|PPIA,sp|XP_024302576.1|PPIA
Multiple_SEPEP.82_C5	10	8	3	0	AIVDGNLK,DLAEDAPWK,DLAEDAPWKK,DLSDGLR,IQQNTFTR,KIQQNTFTR,LIALLEVLSQK,LLGWIQNK,LVSIDSK,WCNEHLK	FLNA,FLNB,FLNC	sp|NP_001104026.1|FLNA,sp|NP_001120959.1|FLNC,sp|NP_001157789.1|FLNB,sp|NP_001157790.1|FLNB,sp|NP_001157791.1|FLNB,sp|NP_001447.2|FLNA,sp|NP_001448.2|FLNB,sp|NP_001449.3|FLNC
Multiple_SEPEP.83_C5	4	6	2	0	AGGPGLER,GIEPTGNMVK,QMQLENVSVALEFLDR,QMQLENVSVALEFLDRESIK	FLNA,FLNB	sp|NP_001104026.1|FLNA,sp|NP_001157789.1|FLNB,sp|NP_001157790.1|FLNB,sp|NP_001157791.1|FLNB,sp|NP_001447.2|FLNA,sp|NP_001448.2|FLNB
Multiple_SEPEP.84_C5	3	6	2	0	EAGAGGLSIAVEGPSK,GAGTGGLGLTVEGPCEAK,VDPSHDASK	FLNB,FLNC	sp|NP_001120959.1|FLNC,sp|NP_001157789.1|FLNB,sp|NP_001157790.1|FLNB,sp|NP_001157791.1|FLNB,sp|NP_001448.2|FLNB,sp|NP_001449.3|FLNC
Multiple_SEPEP.85_C5	3	26	2	0	EFVMQVK,ESGPPHMK,LAQIQQAK	STAU1,STAU2	sp|NP_001032405.1|STAU1,sp|NP_001157852.1|STAU2,sp|NP_001157853.1|STAU2,sp|NP_001157854.1|STAU2,sp|NP_001157855.1|STAU2,sp|NP_001157856.1|STAU2,sp|NP_001157857.1|STAU2,sp|NP_001306063.1|STAU1,sp|NP_001306064.1|STAU1,sp|NP_001309856.1|STAU1,sp|NP_001309857.1|STAU1,sp|NP_001309858.1|STAU1,sp|NP_001309859.1|STAU1,sp|NP_001309860.1|STAU1,sp|NP_001309861.1|STAU1,sp|NP_001309862.1|STAU1,sp|NP_004593.2|…
Multiple_SEPEP.86_C5	3	43	6	0	LFDLIQSELYVRPDDVHVNIR,LKEQLLDCEGEDGWNK,SVELNPTQK	RANBP2,RGPD3,RGPD4,RGPD5,RGPD6,RGPD8	sp|NP_001032955.1|RGPD6,sp|NP_001116835.1|RGPD6,sp|NP_001137485.1|RGPD3,sp|NP_001157935.1|RGPD8,sp|NP_001371292.1|RGPD6,sp|NP_001371293.1|RGPD6,sp|NP_001373074.1|RGPD6,sp|NP_005045.2|RGPD5,sp|NP_006258.3|RANBP2,sp|NP_115636.1|RGPD5,sp|NP_872394.2|RGPD4,sp|XP_005263804.1|RGPD8,sp|XP_005264059.1|RANBP2,sp|XP_005264060.1|RANBP2,sp|XP_005264061.1|RANBP2,sp|XP_005264062.1|RANBP2,sp|XP_005264064.1|RANB…
Multiple_SEPEP.87_C5	2	17	2	0	ILMGSTLR,MYEEFLSK	PRKAR1A,PRKAR1B	sp|NP_001158230.1|PRKAR1B,sp|NP_001158231.1|PRKAR1B,sp|NP_001158232.1|PRKAR1B,sp|NP_001158233.1|PRKAR1B,sp|NP_001158234.1|PRKAR1B,sp|NP_001263218.1|PRKAR1A,sp|NP_001263219.1|PRKAR1A,sp|NP_001265362.1|PRKAR1A,sp|NP_001356318.1|PRKAR1A,sp|NP_001356319.1|PRKAR1A,sp|NP_002725.1|PRKAR1A,sp|NP_002726.1|PRKAR1B,sp|NP_997636.1|PRKAR1A,sp|NP_997637.1|PRKAR1A,sp|XP_011513748.1|PRKAR1B,sp|XP_011523286.1|PRK…
Multiple_SEPEP.88_C5	2	18	2	0	LEAADEGSGDVK,LNVLANVIR	OGDH,OGDHL	sp|NP_001003941.1|OGDH,sp|NP_001137468.1|OGDHL,sp|NP_001137469.1|OGDHL,sp|NP_001158508.1|OGDH,sp|NP_001334748.1|OGDHL,sp|NP_001334749.1|OGDHL,sp|NP_001334750.1|OGDHL,sp|NP_001334751.1|OGDHL,sp|NP_001334752.1|OGDHL,sp|NP_001334753.1|OGDHL,sp|NP_001334754.1|OGDHL,sp|NP_001350452.1|OGDH,sp|NP_002532.2|OGDH,sp|NP_060715.2|OGDHL,sp|XP_005249816.1|OGDH,sp|XP_011513710.1|OGDH,sp|XP_011538248.1|OGDHL,sp|…
Multiple_SEPEP.89_C5	1	20	4	0	VIGSGCNLDSAR	LDHA,LDHAL6A,LDHB,LDHC	sp|NP_001128711.1|LDHA,sp|NP_001137543.1|LDHAL6A,sp|NP_001158886.1|LDHA,sp|NP_001158887.1|LDHA,sp|NP_001158888.1|LDHA,sp|NP_001167568.1|LDHB,sp|NP_001302466.1|LDHB,sp|NP_002291.1|LDHB,sp|NP_002292.1|LDHC,sp|NP_005557.1|LDHA,sp|NP_059144.1|LDHC,sp|NP_659409.2|LDHAL6A,sp|XP_005252862.2|LDHAL6A,sp|XP_006719137.1|LDHB,sp|XP_011518224.1|LDHAL6A,sp|XP_011518225.1|LDHAL6A,sp|XP_011518226.1|LDHAL6A,sp|XP…
Multiple_SEPEP.90_C5	1	16	2	0	ISATSIFFESMPYK	SHMT1,SHMT2	sp|NP_001159828.1|SHMT2,sp|NP_001159829.1|SHMT2,sp|NP_001159830.1|SHMT2,sp|NP_001159831.1|SHMT2,sp|NP_001268715.1|SHMT1,sp|NP_004160.3|SHMT1,sp|NP_005403.2|SHMT2,sp|NP_683718.1|SHMT1,sp|XP_005256824.1|SHMT1,sp|XP_011522294.1|SHMT1,sp|XP_016880446.1|SHMT1,sp|XP_016880447.1|SHMT1,sp|XP_024306655.1|SHMT1,sp|XP_024306656.1|SHMT1,sp|XP_024306657.1|SHMT1,sp|XP_024306658.1|SHMT1
Multiple_SEPEP.91_C5	1	17	3	0	DLMACAQTGSGK	DDX3X,DDX3Y,DDX4	sp|NP_001116137.1|DDX3Y,sp|NP_001136021.1|DDX4,sp|NP_001160005.1|DDX4,sp|NP_001160006.1|DDX4,sp|NP_001180345.1|DDX3X,sp|NP_001180346.1|DDX3X,sp|NP_001289481.1|DDX3Y,sp|NP_001311124.1|DDX3Y,sp|NP_001347.3|DDX3X,sp|NP_001350748.1|DDX3X,sp|NP_004651.2|DDX3Y,sp|NP_077726.1|DDX4,sp|XP_011541797.1|DDX4,sp|XP_011541799.1|DDX4,sp|XP_011542194.1|DDX3X,sp|XP_016884802.1|DDX3X,sp|XP_024301887.1|DDX4
Multiple_SEPEP.92_C5	1	50	3	0	GGTPSAFDR	PFKL,PFKM,PFKP	sp|NP_000280.1|PFKM,sp|NP_001002021.2|PFKL,sp|NP_001160158.1|PFKM,sp|NP_001160159.1|PFKM,sp|NP_001160160.1|PFKM,sp|NP_001229268.1|PFKP,sp|NP_001309996.1|PFKP,sp|NP_001309997.1|PFKP,sp|NP_001309998.1|PFKP,sp|NP_001309999.1|PFKP,sp|NP_001310000.1|PFKP,sp|NP_001310001.1|PFKP,sp|NP_001310002.1|PFKP,sp|NP_001310003.1|PFKP,sp|NP_001332873.1|PFKP,sp|NP_001341664.1|PFKM,sp|NP_001341665.1|PFKM,sp|NP_00134…
Multiple_SEPEP.93_C5	1	49	3	0	TFVLEVMGR	PFKL,PFKM,PFKP	sp|NP_000280.1|PFKM,sp|NP_001002021.2|PFKL,sp|NP_001160158.1|PFKM,sp|NP_001160159.1|PFKM,sp|NP_001160160.1|PFKM,sp|NP_001229268.1|PFKP,sp|NP_001309996.1|PFKP,sp|NP_001309997.1|PFKP,sp|NP_001309998.1|PFKP,sp|NP_001310000.1|PFKP,sp|NP_001310001.1|PFKP,sp|NP_001332873.1|PFKP,sp|NP_001341664.1|PFKM,sp|NP_001341665.1|PFKM,sp|NP_001341666.1|PFKM,sp|NP_001341667.1|PFKM,sp|NP_001341668.1|PFKM,sp|NP_00134…
Multiple_SEPEP.94_C5	2	16	3	0	KLENCNYAVELGK,LSPEELLLR	LCP1,PLS1,PLS3	sp|NP_001129497.1|PLS3,sp|NP_001138791.1|PLS1,sp|NP_001165783.1|PLS1,sp|NP_001165806.1|PLS3,sp|NP_001269266.1|PLS3,sp|NP_001269267.1|PLS3,sp|NP_002289.2|LCP1,sp|NP_002661.2|PLS1,sp|NP_005023.2|PLS3,sp|XP_005266431.1|LCP1,sp|XP_006713723.1|PLS1,sp|XP_011511202.1|PLS1,sp|XP_011511203.1|PLS1,sp|XP_011511205.1|PLS1,sp|XP_016862115.1|PLS1,sp|XP_016862116.1|PLS1
Multiple_SEPEP.95_C5	2	14	2	0	AYFHLLNQIAPK,QFVTPADVVSGNPK	PLS1,PLS3	sp|NP_001129497.1|PLS3,sp|NP_001138791.1|PLS1,sp|NP_001165783.1|PLS1,sp|NP_001165806.1|PLS3,sp|NP_001269266.1|PLS3,sp|NP_001269267.1|PLS3,sp|NP_002661.2|PLS1,sp|NP_005023.2|PLS3,sp|XP_006713723.1|PLS1,sp|XP_011511202.1|PLS1,sp|XP_011511203.1|PLS1,sp|XP_011511205.1|PLS1,sp|XP_016862115.1|PLS1,sp|XP_016862116.1|PLS1
Multiple_SEPEP.96_C5	1	5	2	0	GLMPGLTFSNELISR	RRM2,RRM2B	sp|NP_001025.1|RRM2,sp|NP_001159403.1|RRM2,sp|NP_001165948.1|RRM2B,sp|NP_001165949.1|RRM2B,sp|NP_056528.2|RRM2B
Multiple_SEPEP.97_C5	1	5	2	0	EQQQQQQQQQQK	ABCF1,TFCP2	sp|NP_001020262.1|ABCF1,sp|NP_001081.1|ABCF1,sp|NP_001166923.1|TFCP2,sp|NP_001166924.1|TFCP2,sp|NP_005644.2|TFCP2
Multiple_SEPEP.98_C5	2	6	2	0	GPILMELQTYR,LEEGPPVTTVLTR	PDHA1,PDHA2	sp|NP_000275.1|PDHA1,sp|NP_001166925.1|PDHA1,sp|NP_001166926.1|PDHA1,sp|NP_001166927.1|PDHA1,sp|NP_005381.1|PDHA2,sp|XP_016885063.1|PDHA1
Multiple_SEPEP.99_C5	1	25	2	0	GYGFVDFDSPAAAQK	RBMS1,RBMS3	sp|NP_001003792.1|RBMS3,sp|NP_001003793.1|RBMS3,sp|NP_001171182.1|RBMS3,sp|NP_001171183.1|RBMS3,sp|NP_001317625.1|RBMS3,sp|NP_002888.1|RBMS1,sp|NP_055298.2|RBMS3,sp|NP_058520.1|RBMS1,sp|XP_005246794.1|RBMS1,sp|XP_005246795.1|RBMS1,sp|XP_005246796.1|RBMS1,sp|XP_005246797.1|RBMS1,sp|XP_005246798.1|RBMS1,sp|XP_005265118.1|RBMS3,sp|XP_005265119.1|RBMS3,sp|XP_016860115.1|RBMS1,sp|XP_016861667.1|RBMS3,…
Multiple_SEPEP.100_C5	1	6	2	0	MSLIDDDFSLEPLISAFR	ARMCX5,GPRASP2	sp|NP_001004051.1|GPRASP2,sp|NP_001171803.1|GPRASP2,sp|NP_001171804.1|GPRASP2,sp|NP_001171805.1|GPRASP2,sp|NP_001186747.1|ARMCX5,sp|NP_612446.1|GPRASP2
Multiple_SEPEP.101_C5	1	17	2	0	GMVPFVFVGTK	FMR1,FXR1	sp|NP_001013456.1|FXR1,sp|NP_001013457.1|FXR1,sp|NP_001172004.1|FMR1,sp|NP_001172005.1|FMR1,sp|NP_001172010.1|FMR1,sp|NP_001172011.1|FMR1,sp|NP_001350811.1|FXR1,sp|NP_002015.1|FMR1,sp|NP_005078.2|FXR1,sp|XP_005247870.2|FXR1,sp|XP_005247871.2|FXR1,sp|XP_005247872.2|FXR1,sp|XP_005247873.2|FXR1,sp|XP_006713838.1|FXR1,sp|XP_016862787.1|FXR1,sp|XP_016862788.1|FXR1,sp|XP_016862789.1|FXR1
Multiple_SEPEP.102_C5	1	16	4	0	MLDMGFEPQIR	DDX17,DDX3X,DDX3Y,DDX5	sp|NP_001091974.1|DDX17,sp|NP_001116137.1|DDX3Y,sp|NP_001180345.1|DDX3X,sp|NP_001180346.1|DDX3X,sp|NP_001289481.1|DDX3Y,sp|NP_001307524.1|DDX5,sp|NP_001307525.1|DDX5,sp|NP_001307526.1|DDX5,sp|NP_001311124.1|DDX3Y,sp|NP_001347.3|DDX3X,sp|NP_001350748.1|DDX3X,sp|NP_004387.1|DDX5,sp|NP_004651.2|DDX3Y,sp|NP_006377.2|DDX17,sp|XP_011542194.1|DDX3X,sp|XP_016884802.1|DDX3X
Multiple_SEPEP.103_C5	1	24	4	0	CLIEILASR	ANXA10,ANXA11,ANXA4,ANXA6	sp|NP_001144.1|ANXA4,sp|NP_001146.2|ANXA6,sp|NP_001148.1|ANXA11,sp|NP_001180473.1|ANXA6,sp|NP_001265336.1|ANXA11,sp|NP_001265337.1|ANXA11,sp|NP_001265338.1|ANXA11,sp|NP_001307627.1|ANXA4,sp|NP_001307629.1|ANXA4,sp|NP_001307631.1|ANXA4,sp|NP_001350043.1|ANXA6,sp|NP_001352425.1|ANXA4,sp|NP_009124.2|ANXA10,sp|NP_665875.1|ANXA11,sp|NP_665876.1|ANXA11,sp|XP_005269798.1|ANXA11,sp|XP_005269799.1|ANXA11,…
Multiple_SEPEP.104_C5	4	54	2	0	FIGELFK,FMLQDVLDLR,MDQYFNQMEK,MLTEAIMHDCVVK	EIF4G1,EIF4G3	sp|NP_001181875.2|EIF4G1,sp|NP_001181876.2|EIF4G1,sp|NP_001185730.1|EIF4G3,sp|NP_001185731.1|EIF4G3,sp|NP_001278086.2|EIF4G1,sp|NP_003751.2|EIF4G3,sp|NP_004944.3|EIF4G1,sp|NP_886553.3|EIF4G1,sp|NP_937884.2|EIF4G1,sp|NP_937885.1|EIF4G1,sp|NP_937887.2|EIF4G1,sp|XP_011540658.1|EIF4G3,sp|XP_011540663.1|EIF4G3,sp|XP_011540672.1|EIF4G3,sp|XP_011540673.1|EIF4G3,sp|XP_011540676.1|EIF4G3,sp|XP_011540677.1…
Multiple_SEPEP.105_C5	9	6	2	0	AFEEQLQSWCQAAGEGVTLEFAQK,AVGVPALGFSPMNR,DMNLTLEPEIMPAATDNR,EHWSHDPFEAFK,FMEDTAAEK,GPEEEHPSVTLFR,LHEAVFLR,LLPALASVPALPSDS,TPVLLHDHDER	ABHD14A,ACY1	sp|NP_000657.1|ACY1,sp|NP_001185824.1|ACY1,sp|NP_001185825.1|ACY1,sp|NP_001185826.1|ACY1,sp|NP_001185827.1|ACY1,sp|NP_001303260.1|ABHD14A
Multiple_SEPEP.106_C5	2	5	2	0	QLGLGCQK,TVQPKPDYGAAVAFFEETAR	ABHD14A,ACY1	sp|NP_000657.1|ACY1,sp|NP_001185824.1|ACY1,sp|NP_001185825.1|ACY1,sp|NP_001185826.1|ACY1,sp|NP_001303260.1|ABHD14A
Multiple_SEPEP.107_C5	4	5	2	0	EGSVTSVNLTK,LEGGVAYNVIPATMSASFDFR,VAPDVDFK,VVNSILAFR	ABHD14A,ACY1	sp|NP_000657.1|ACY1,sp|NP_001185824.1|ACY1,sp|NP_001185825.1|ACY1,sp|NP_001185827.1|ACY1,sp|NP_001303260.1|ABHD14A
Multiple_SEPEP.108_C5	2	5	2	0	AGFALDEGIANPTDAFTVFYSER,DSEGYIYAR	ABHD14A,ACY1	sp|NP_000657.1|ACY1,sp|NP_001185824.1|ACY1,sp|NP_001185826.1|ACY1,sp|NP_001185827.1|ACY1,sp|NP_001303260.1|ABHD14A
Multiple_SEPEP.109_C5	2	10	6	0	EITALAPSTMK,MQKEITALAPSTMK	ACTA1,ACTA2,ACTB,ACTC1,ACTG1,ACTG2	sp|NP_001091.1|ACTA1,sp|NP_001092.1|ACTB,sp|NP_001135417.1|ACTA2,sp|NP_001186822.1|ACTG2,sp|NP_001186883.1|ACTG1,sp|NP_001307784.1|ACTA2,sp|NP_001604.1|ACTA2,sp|NP_001605.1|ACTG1,sp|NP_001606.1|ACTG2,sp|NP_005150.1|ACTC1
Multiple_SEPEP.110_C5	1	23	6	0	QEYDESGPSIVHR	ACTB,ACTG1,POTEE,POTEF,POTEI,POTEJ	sp|NP_001077007.1|POTEE,sp|NP_001092.1|ACTB,sp|NP_001093241.1|POTEF,sp|NP_001186883.1|ACTG1,sp|NP_001264012.1|POTEJ,sp|NP_001264335.1|POTEI,sp|NP_001358855.1|POTEI,sp|NP_001605.1|ACTG1,sp|XP_011509518.1|POTEE,sp|XP_011509972.1|POTEI,sp|XP_011509985.1|POTEJ,sp|XP_016859648.1|POTEE,sp|XP_016859650.1|POTEE,sp|XP_016860221.1|POTEI,sp|XP_016860222.1|POTEI,sp|XP_016860223.1|POTEI,sp|XP_016860230.1|POTE…
Multiple_SEPEP.111_C5	1	9	6	0	DSYVGDEAQSK	ACTA1,ACTA2,ACTB,ACTC1,ACTG1,ACTG2	sp|NP_001091.1|ACTA1,sp|NP_001092.1|ACTB,sp|NP_001135417.1|ACTA2,sp|NP_001186883.1|ACTG1,sp|NP_001307784.1|ACTA2,sp|NP_001604.1|ACTA2,sp|NP_001605.1|ACTG1,sp|NP_001606.1|ACTG2,sp|NP_005150.1|ACTC1
Multiple_SEPEP.112_C5	1	92	2	0	GTESTQDACAK	ANKS1A,ANKS1B	sp|NP_001190994.1|ANKS1B,sp|NP_001190995.1|ANKS1B,sp|NP_001190996.1|ANKS1B,sp|NP_001190997.1|ANKS1B,sp|NP_001190998.1|ANKS1B,sp|NP_001190999.1|ANKS1B,sp|NP_001191008.1|ANKS1B,sp|NP_001191009.1|ANKS1B,sp|NP_001191010.1|ANKS1B,sp|NP_001339114.1|ANKS1B,sp|NP_001339115.1|ANKS1B,sp|NP_001339116.1|ANKS1B,sp|NP_001339117.1|ANKS1B,sp|NP_001339118.1|ANKS1B,sp|NP_001339119.1|ANKS1B,sp|NP_001339120.1|ANKS1B…
Multiple_SEPEP.113_C5	1	140	2	0	DFPQYFAVVSR	ANK2,ANK3	sp|NP_001120965.1|ANK2,sp|NP_001139.3|ANK2,sp|NP_001140.2|ANK3,sp|NP_001191332.1|ANK3,sp|NP_001191333.1|ANK3,sp|NP_001307803.1|ANK3,sp|NP_001341154.1|ANK2,sp|NP_001341157.1|ANK2,sp|NP_001341159.1|ANK2,sp|NP_001341160.1|ANK2,sp|NP_001341161.1|ANK2,sp|NP_001341164.1|ANK2,sp|NP_001341165.1|ANK2,sp|NP_001341166.1|ANK2,sp|NP_001341168.1|ANK2,sp|NP_001341169.1|ANK2,sp|NP_001341170.1|ANK2,sp|NP_00134117…
Multiple_SEPEP.114_C5	1	80	2	0	ATFSPIVTVEPR	ANK1,ANK3	sp|NP_000028.3|ANK1,sp|NP_001135918.1|ANK1,sp|NP_001140.2|ANK3,sp|NP_001191332.1|ANK3,sp|NP_001191333.1|ANK3,sp|NP_001307803.1|ANK3,sp|NP_065208.2|ANK1,sp|NP_065209.2|ANK1,sp|NP_065210.2|ANK1,sp|NP_066267.2|ANK3,sp|XP_005269772.1|ANK3,sp|XP_005273533.1|ANK1,sp|XP_006717859.1|ANK3,sp|XP_006717865.1|ANK3,sp|XP_011538010.1|ANK3,sp|XP_011538011.1|ANK3,sp|XP_011542792.1|ANK1,sp|XP_011542793.1|ANK1,sp|…
Multiple_SEPEP.115_C5	1	139	2	0	LGYISVVDTLK	ANK2,ANK3	sp|NP_001120965.1|ANK2,sp|NP_001139.3|ANK2,sp|NP_001191332.1|ANK3,sp|NP_001191333.1|ANK3,sp|NP_001307803.1|ANK3,sp|NP_001341154.1|ANK2,sp|NP_001341157.1|ANK2,sp|NP_001341159.1|ANK2,sp|NP_001341160.1|ANK2,sp|NP_001341161.1|ANK2,sp|NP_001341164.1|ANK2,sp|NP_001341165.1|ANK2,sp|NP_001341166.1|ANK2,sp|NP_001341168.1|ANK2,sp|NP_001341169.1|ANK2,sp|NP_001341170.1|ANK2,sp|NP_001341171.1|ANK2,sp|NP_00134…
Multiple_SEPEP.116_C5	1	18	2	0	GDLGIEIPAEK	PKLR,PKM	sp|NP_000289.1|PKLR,sp|NP_001193725.1|PKM,sp|NP_001193726.1|PKM,sp|NP_001193727.1|PKM,sp|NP_001193728.1|PKM,sp|NP_001303247.1|PKM,sp|NP_002645.3|PKM,sp|NP_870986.1|PKLR,sp|NP_872270.1|PKM,sp|NP_872271.1|PKM,sp|XP_005254500.1|PKM,sp|XP_005254502.1|PKM,sp|XP_006711449.1|PKLR,sp|XP_006720633.1|PKM,sp|XP_011507942.1|PKLR,sp|XP_011519972.1|PKM,sp|XP_016856982.1|PKLR,sp|XP_016877802.1|PKM
Multiple_SEPEP.117_C5	1	9	2	0	IALLEEAK	IRAG1,RDX	sp|NP_001092049.2|IRAG1,sp|NP_001093633.1|IRAG1,sp|NP_001193809.1|IRAG1,sp|NP_001247421.1|RDX,sp|NP_001247422.1|RDX,sp|NP_001247423.1|RDX,sp|NP_001247424.1|RDX,sp|NP_002897.1|RDX,sp|NP_569056.4|IRAG1
Multiple_SEPEP.118_C5	2	44	3	0	FEALNLSFK,LGFTQGDVGLAMGK	POU2F1,POU2F2,POU2F3	sp|NP_001185712.1|POU2F1,sp|NP_001185715.1|POU2F1,sp|NP_001193954.1|POU2F2,sp|NP_001193955.1|POU2F2,sp|NP_001231611.1|POU2F3,sp|NP_001234923.1|POU2F2,sp|NP_001352777.1|POU2F1,sp|NP_001352778.1|POU2F1,sp|NP_002688.3|POU2F1,sp|NP_002689.1|POU2F2,sp|NP_055167.2|POU2F3,sp|XP_005259067.1|POU2F2,sp|XP_011507955.1|POU2F1,sp|XP_011507956.1|POU2F1,sp|XP_011507957.1|POU2F1,sp|XP_011525342.1|POU2F2,sp|XP_01…
Multiple_SEPEP.119_C5	3	104	2	0	EGLLGLQNLLK,TFQDGATK,VLCPIIQTADYPINLAAIK	CLASP1,CLASP2	sp|NP_001135745.1|CLASP1,sp|NP_001135746.1|CLASP1,sp|NP_001193973.1|CLASP2,sp|NP_001193980.1|CLASP1,sp|NP_001352556.1|CLASP2,sp|NP_001352557.1|CLASP2,sp|NP_001352558.1|CLASP2,sp|NP_001352559.1|CLASP2,sp|NP_001352560.1|CLASP2,sp|NP_001352561.1|CLASP2,sp|NP_001352562.1|CLASP2,sp|NP_001352563.1|CLASP2,sp|NP_001362623.1|CLASP2,sp|NP_001362626.1|CLASP2,sp|NP_001362629.1|CLASP2,sp|NP_001362630.1|CLASP2…
Multiple_SEPEP.120_C5	2	16	2	0	EELVAEQALK,KEELVAEQALK	BZW1,BZW2	sp|NP_001153239.1|BZW2,sp|NP_001193996.1|BZW1,sp|NP_001193997.1|BZW1,sp|NP_001193998.1|BZW1,sp|NP_001308617.1|BZW1,sp|NP_001308619.1|BZW1,sp|NP_001308620.1|BZW1,sp|NP_001308622.1|BZW1,sp|NP_001308623.1|BZW1,sp|NP_001349646.1|BZW2,sp|NP_001349647.1|BZW2,sp|NP_001349648.1|BZW2,sp|NP_054757.1|BZW2,sp|XP_006715770.1|BZW2,sp|XP_006715771.1|BZW2,sp|XP_016860882.1|BZW1
Multiple_SEPEP.121_C5	1	148	4	0	AGAYDFPSPEWDTVTPEAK	CAMK2A,CAMK2B,CAMK2D,CAMK2G	sp|NP_001191421.1|CAMK2G,sp|NP_001211.3|CAMK2B,sp|NP_001212.2|CAMK2D,sp|NP_001213.2|CAMK2G,sp|NP_001280099.1|CAMK2B,sp|NP_001307827.1|CAMK2G,sp|NP_001308495.1|CAMK2D,sp|NP_001308496.1|CAMK2D,sp|NP_001308497.1|CAMK2D,sp|NP_001308498.1|CAMK2D,sp|NP_001308499.1|CAMK2D,sp|NP_001308500.1|CAMK2D,sp|NP_001308501.1|CAMK2D,sp|NP_001308502.1|CAMK2D,sp|NP_001308503.1|CAMK2D,sp|NP_001308504.1|CAMK2D,sp|NP_00…
Multiple_SEPEP.122_C5	1	146	4	0	DLKPENLLLASK	CAMK2A,CAMK2B,CAMK2D,CAMK2G	sp|NP_001191421.1|CAMK2G,sp|NP_001211.3|CAMK2B,sp|NP_001212.2|CAMK2D,sp|NP_001213.2|CAMK2G,sp|NP_001280099.1|CAMK2B,sp|NP_001307827.1|CAMK2G,sp|NP_001308495.1|CAMK2D,sp|NP_001308496.1|CAMK2D,sp|NP_001308497.1|CAMK2D,sp|NP_001308498.1|CAMK2D,sp|NP_001308499.1|CAMK2D,sp|NP_001308500.1|CAMK2D,sp|NP_001308501.1|CAMK2D,sp|NP_001308502.1|CAMK2D,sp|NP_001308503.1|CAMK2D,sp|NP_001308504.1|CAMK2D,sp|NP_00…
Multiple_SEPEP.123_C5	1	8	2	0	LQLVGTAAMLLASK	CCNA1,CCNA2	sp|NP_001104515.1|CCNA1,sp|NP_001104516.1|CCNA1,sp|NP_001104517.1|CCNA1,sp|NP_001228.2|CCNA2,sp|NP_003905.1|CCNA1,sp|XP_011533596.1|CCNA1,sp|XP_011533597.1|CCNA1,sp|XP_011533598.1|CCNA1
Multiple_SEPEP.124_C5	7	17	2	0	AQGEKPLAGAK,GCCAALK,GESEDDFWWCIDR,GIVEESVTGVHR,LCVPAMNVNDSVTK,QVVVCGYGEVGK,SQVDHVIWPDGK	AHCYL1,AHCYL2	sp|NP_001124192.1|AHCYL2,sp|NP_001124194.2|AHCYL2,sp|NP_001124195.1|AHCYL2,sp|NP_001229602.1|AHCYL1,sp|NP_001229603.1|AHCYL1,sp|NP_001229604.1|AHCYL1,sp|NP_001229605.1|AHCYL1,sp|NP_006612.2|AHCYL1,sp|NP_056143.1|AHCYL2,sp|XP_005250294.1|AHCYL2,sp|XP_011514289.1|AHCYL2,sp|XP_011514290.1|AHCYL2,sp|XP_011538837.1|AHCYL1,sp|XP_016867393.1|AHCYL2,sp|XP_016867394.1|AHCYL2,sp|XP_016867395.1|AHCYL2,sp|XP…
Multiple_SEPEP.125_C5	3	26	2	0	AGLTHLITMDLHQK,EKPPITVVGDVGGR,NAVIVAK	PRPSAP1,PRPSAP2	sp|NP_001230865.1|PRPSAP2,sp|NP_001230869.1|PRPSAP2,sp|NP_001230870.1|PRPSAP2,sp|NP_001230871.1|PRPSAP2,sp|NP_001317432.1|PRPSAP1,sp|NP_001340025.1|PRPSAP2,sp|NP_001340026.1|PRPSAP2,sp|NP_001340027.1|PRPSAP2,sp|NP_001340028.1|PRPSAP2,sp|NP_001340029.1|PRPSAP2,sp|NP_001340030.1|PRPSAP2,sp|NP_001340031.1|PRPSAP2,sp|NP_001340032.1|PRPSAP2,sp|NP_001340033.1|PRPSAP2,sp|NP_001340034.1|PRPSAP2,sp|NP_001…
Multiple_SEPEP.126_C5	1	11	3	0	ATCFAYGQTGSGK	KIF2A,KIF2B,KIF2C	sp|NP_001091981.1|KIF2A,sp|NP_001230881.2|KIF2A,sp|NP_001230882.1|KIF2A,sp|NP_001284584.1|KIF2C,sp|NP_001284585.1|KIF2C,sp|NP_001284586.1|KIF2C,sp|NP_004511.2|KIF2A,sp|NP_006836.2|KIF2C,sp|NP_115948.4|KIF2B,sp|XP_011538842.1|KIF2C,sp|XP_011538843.1|KIF2C
Multiple_SEPEP.127_C5	2	10	3	0	IVAPPGGR,MDENQFVAVTSTNAAK	CRMP1,DPYSL2,DPYSL3	sp|NP_001014809.1|CRMP1,sp|NP_001184222.1|DPYSL2,sp|NP_001184223.1|DPYSL3,sp|NP_001231533.1|DPYSL2,sp|NP_001275590.1|CRMP1,sp|NP_001275591.1|CRMP1,sp|NP_001304.1|CRMP1,sp|NP_001377.1|DPYSL2,sp|NP_001378.1|DPYSL3,sp|XP_011535876.1|DPYSL3
Multiple_SEPEP.128_C5	1	15	2	0	EGQEDQGLTK	PTBP1,PTBP3	sp|NP_001157260.1|PTBP3,sp|NP_001157262.1|PTBP3,sp|NP_001231825.1|PTBP3,sp|NP_001231826.1|PTBP3,sp|NP_001231827.1|PTBP3,sp|NP_001362847.1|PTBP3,sp|NP_001362849.1|PTBP3,sp|NP_002810.1|PTBP1,sp|NP_005147.3|PTBP3,sp|NP_114367.1|PTBP1,sp|NP_114368.1|PTBP1,sp|XP_005259654.1|PTBP1,sp|XP_005259655.1|PTBP1,sp|XP_011517567.1|PTBP3,sp|XP_024303490.1|PTBP3
Multiple_SEPEP.129_C5	1	12	3	0	VPMILVGNK	RAP1A,RAP1B,RAP2B	sp|NP_001010935.1|RAP1A,sp|NP_001010942.1|RAP1B,sp|NP_001238846.1|RAP1B,sp|NP_001238847.1|RAP1B,sp|NP_001238850.1|RAP1B,sp|NP_001238851.1|RAP1B,sp|NP_001278825.1|RAP1A,sp|NP_001357145.1|RAP1A,sp|NP_001357146.1|RAP1A,sp|NP_002875.1|RAP1A,sp|NP_002877.2|RAP2B,sp|NP_056461.1|RAP1B
Multiple_SEPEP.130_C5	3	11	2	0	EQGQNLAR,INVNEIFYDLVR,LVVLGSGGVGK	RAP1A,RAP1B	sp|NP_001010935.1|RAP1A,sp|NP_001010942.1|RAP1B,sp|NP_001238846.1|RAP1B,sp|NP_001238847.1|RAP1B,sp|NP_001238850.1|RAP1B,sp|NP_001238851.1|RAP1B,sp|NP_001278825.1|RAP1A,sp|NP_001357145.1|RAP1A,sp|NP_001357146.1|RAP1A,sp|NP_002875.1|RAP1A,sp|NP_056461.1|RAP1B
Multiple_SEPEP.131_C5	1	10	2	0	NGQGFALVYSITAQSTFNDLQDLR	RAP1A,RAP1B	sp|NP_001010935.1|RAP1A,sp|NP_001010942.1|RAP1B,sp|NP_001238846.1|RAP1B,sp|NP_001238847.1|RAP1B,sp|NP_001238850.1|RAP1B,sp|NP_001278825.1|RAP1A,sp|NP_001357145.1|RAP1A,sp|NP_001357146.1|RAP1A,sp|NP_002875.1|RAP1A,sp|NP_056461.1|RAP1B
Multiple_SEPEP.132_C5	1	9	2	0	SALTVQFVQGIFVEK	RAP1A,RAP1B	sp|NP_001010935.1|RAP1A,sp|NP_001010942.1|RAP1B,sp|NP_001238850.1|RAP1B,sp|NP_001238851.1|RAP1B,sp|NP_001278825.1|RAP1A,sp|NP_001357145.1|RAP1A,sp|NP_001357146.1|RAP1A,sp|NP_002875.1|RAP1A,sp|NP_056461.1|RAP1B
Multiple_SEPEP.133_C5	5	20	3	0	CIIPNHEK,DRAEAEAR,KLQAQMK,LQQLFNHTMFILEQEEYQR,TQLEELEDELQATEDAK	MYH10,MYH11,MYH9	sp|NP_001035202.1|MYH11,sp|NP_001035203.1|MYH11,sp|NP_001242941.1|MYH10,sp|NP_001243024.1|MYH10,sp|NP_001362195.1|MYH10,sp|NP_002464.1|MYH9,sp|NP_002465.1|MYH11,sp|NP_005955.3|MYH10,sp|NP_074035.1|MYH11,sp|XP_011520804.1|MYH11,sp|XP_011522177.1|MYH10,sp|XP_011522180.1|MYH10,sp|XP_011522181.1|MYH10,sp|XP_011522182.1|MYH10,sp|XP_016878739.1|MYH11,sp|XP_016880167.1|MYH10,sp|XP_016880168.1|MYH10,sp|X…
Multiple_SEPEP.134_C5	5	19	2	0	ALEEALEAK,DEQNEEK,EQADFAVEALAK,INFDVTGYIVGANIETYLLEK,IVFQEFR	MYH10,MYH11	sp|NP_001035202.1|MYH11,sp|NP_001035203.1|MYH11,sp|NP_001242941.1|MYH10,sp|NP_001243024.1|MYH10,sp|NP_001362195.1|MYH10,sp|NP_002465.1|MYH11,sp|NP_005955.3|MYH10,sp|NP_074035.1|MYH11,sp|XP_011520804.1|MYH11,sp|XP_011522177.1|MYH10,sp|XP_011522180.1|MYH10,sp|XP_011522181.1|MYH10,sp|XP_011522182.1|MYH10,sp|XP_016878739.1|MYH11,sp|XP_016880167.1|MYH10,sp|XP_016880168.1|MYH10,sp|XP_016880169.1|MYH10,…
Multiple_SEPEP.135_C5	1	21	2	0	YEILTPNAIPK	MYH10,MYH14	sp|NP_001070654.1|MYH14,sp|NP_001139281.1|MYH14,sp|NP_001242941.1|MYH10,sp|NP_001243024.1|MYH10,sp|NP_001362195.1|MYH10,sp|NP_005955.3|MYH10,sp|NP_079005.3|MYH14,sp|XP_006723449.1|MYH14,sp|XP_011522177.1|MYH10,sp|XP_011522180.1|MYH10,sp|XP_011522181.1|MYH10,sp|XP_011522182.1|MYH10,sp|XP_011525622.1|MYH14,sp|XP_011525623.1|MYH14,sp|XP_011525625.1|MYH14,sp|XP_016880167.1|MYH10,sp|XP_016880168.1|MYH…
Multiple_SEPEP.136_C5	3	8	2	0	ADIGVAMGIAGSDVSK,KADIGVAMGIAGSDVSK,LNIPVSQVNPR	ATP1A1,ATP1A3	sp|NP_000692.2|ATP1A1,sp|NP_001153705.1|ATP1A1,sp|NP_001153706.1|ATP1A1,sp|NP_001243142.1|ATP1A3,sp|NP_001243143.1|ATP1A3,sp|NP_689509.1|ATP1A3,sp|XP_016856849.1|ATP1A1,sp|XP_016856850.1|ATP1A1
Multiple_SEPEP.137_C5	1	15	2	0	LALYVYEYLLHVGAQK	SSBP2,SSBP3	sp|NP_001009955.1|SSBP3,sp|NP_001243661.1|SSBP2,sp|NP_001243662.1|SSBP2,sp|NP_001243663.1|SSBP2,sp|NP_001243664.1|SSBP2,sp|NP_001243665.1|SSBP2,sp|NP_001332815.1|SSBP2,sp|NP_036578.2|SSBP2,sp|NP_060540.2|SSBP3,sp|NP_663768.1|SSBP3,sp|XP_006710608.1|SSBP3,sp|XP_016864793.1|SSBP2,sp|XP_016864794.1|SSBP2,sp|XP_016864795.1|SSBP2,sp|XP_016864796.1|SSBP2
Multiple_SEPEP.138_C5	12	13	2	0	EEETLDTIK,EGHQVALLSGEMMVEQR,GLAVNMVDSK,HSMNILNR,IQEHFNK,ISEQIVIGTPGTVLDWCSK,KTASWLAAELSK,LDTDDLDEIEK,TASWLAAELSK,VFVLDEADVMIATQGHQDQSIR,VLVTTNVCAR,VVPDPNVIK	DDX19A,DDX19B	sp|NP_001014449.1|DDX19B,sp|NP_001014451.1|DDX19B,sp|NP_001244101.1|DDX19B,sp|NP_001244102.1|DDX19B,sp|NP_001244103.1|DDX19B,sp|NP_001244104.1|DDX19B,sp|NP_001307451.1|DDX19A,sp|NP_001307454.1|DDX19A,sp|NP_001307455.1|DDX19A,sp|NP_001307456.1|DDX19A,sp|NP_001350867.1|DDX19B,sp|NP_009173.1|DDX19B,sp|NP_060802.1|DDX19A
Multiple_SEPEP.139_C5	1	12	2	0	YPQCLCLSPTYELALQTGK	DDX19A,DDX19B	sp|NP_001014449.1|DDX19B,sp|NP_001014451.1|DDX19B,sp|NP_001244101.1|DDX19B,sp|NP_001244102.1|DDX19B,sp|NP_001244103.1|DDX19B,sp|NP_001244104.1|DDX19B,sp|NP_001307451.1|DDX19A,sp|NP_001307454.1|DDX19A,sp|NP_001307455.1|DDX19A,sp|NP_001350867.1|DDX19B,sp|NP_009173.1|DDX19B,sp|NP_060802.1|DDX19A
Multiple_SEPEP.140_C5	2	11	3	0	GVGDGTVSWGLEDDEDMTLTR,LLEELEEGQK	PEDS1,UBE2V1,UBE2V2	sp|NP_001027459.1|UBE2V1,sp|NP_001244322.1|UBE2V1,sp|NP_001244324.1|UBE2V1,sp|NP_001244325.1|UBE2V1,sp|NP_001269509.1|UBE2V1,sp|NP_003341.1|UBE2V2,sp|NP_068823.2|UBE2V1,sp|NP_954595.1|UBE2V1,sp|NP_954673.2|PEDS1,sp|XP_011515885.1|UBE2V2,sp|XP_016869297.1|UBE2V2
Multiple_SEPEP.141_C5	1	80	2	0	LDLGLFSTK	KDM6A,UTY	sp|NP_001245178.1|UTY,sp|NP_001245179.1|UTY,sp|NP_001245180.1|UTY,sp|NP_001245181.1|UTY,sp|NP_001245182.1|UTY,sp|NP_001245183.1|UTY,sp|NP_001245184.1|UTY,sp|NP_001245185.1|UTY,sp|NP_001245186.1|UTY,sp|NP_001245187.1|UTY,sp|NP_001245188.1|UTY,sp|NP_001245189.1|UTY,sp|NP_001245190.1|UTY,sp|NP_001245191.1|UTY,sp|NP_001245192.1|UTY,sp|NP_001245193.1|UTY,sp|NP_001245194.1|UTY,sp|NP_001245195.1|UTY,sp|…
Multiple_SEPEP.142_C5	1	60	3	0	ELSWLDDLMPESK	SLC4A10,SLC4A7,SLC4A8	sp|NP_001035049.1|SLC4A8,sp|NP_001171486.1|SLC4A10,sp|NP_001171487.1|SLC4A10,sp|NP_001245308.1|SLC4A7,sp|NP_001245309.1|SLC4A7,sp|NP_001245330.1|SLC4A8,sp|NP_001308032.1|SLC4A7,sp|NP_001308033.1|SLC4A7,sp|NP_001308034.1|SLC4A7,sp|NP_001308035.1|SLC4A7,sp|NP_001308036.1|SLC4A7,sp|NP_001308037.1|SLC4A7,sp|NP_001341369.1|SLC4A10,sp|NP_001341370.1|SLC4A10,sp|NP_001341371.1|SLC4A10,sp|NP_001341372.1|S…
Multiple_SEPEP.143_C5	1	19	4	0	LFFLQVK	EZR,MSN,NF2,RDX	sp|NP_000259.1|NF2,sp|NP_001104547.1|EZR,sp|NP_001247421.1|RDX,sp|NP_001247422.1|RDX,sp|NP_001247425.1|RDX,sp|NP_002435.1|MSN,sp|NP_002897.1|RDX,sp|NP_003370.2|EZR,sp|NP_057502.2|NF2,sp|NP_861546.1|NF2,sp|NP_861966.1|NF2,sp|NP_861970.1|NF2,sp|NP_861971.1|NF2,sp|XP_005262326.1|MSN,sp|XP_011529261.1|MSN,sp|XP_016884298.1|NF2,sp|XP_016884299.1|NF2,sp|XP_016885034.1|MSN,sp|XP_016885035.1|MSN
Multiple_SEPEP.144_C5	10	12	3	0	APDFVFYAPR,FVIKPIDK,FVIKPIDKK,IGFPWSEIR,KAPDFVFYAPR,KFVIKPIDKK,KPDTIEVQQMK,NISFNDK,NISFNDKK,RKPDTIEVQQMK	EZR,MSN,RDX	sp|NP_001104547.1|EZR,sp|NP_001247421.1|RDX,sp|NP_001247422.1|RDX,sp|NP_001247423.1|RDX,sp|NP_002435.1|MSN,sp|NP_002897.1|RDX,sp|NP_003370.2|EZR,sp|XP_005262326.1|MSN,sp|XP_011529261.1|MSN,sp|XP_011534412.1|EZR,sp|XP_016885034.1|MSN,sp|XP_016885035.1|MSN
Multiple_SEPEP.145_C5	1	9	3	0	VTTMDAELEFAIQPNTTGK	EZR,MSN,RDX	sp|NP_001104547.1|EZR,sp|NP_001247421.1|RDX,sp|NP_001247422.1|RDX,sp|NP_001247425.1|RDX,sp|NP_002435.1|MSN,sp|NP_002897.1|RDX,sp|NP_003370.2|EZR,sp|XP_005262326.1|MSN,sp|XP_011529261.1|MSN
Multiple_SEPEP.146_C5	1	14	3	0	WGLGGTCVNVGCIPK	TXNRD1,TXNRD2,TXNRD3	sp|NP_001087240.1|TXNRD1,sp|NP_001166984.1|TXNRD3,sp|NP_001248374.1|TXNRD1,sp|NP_001248375.1|TXNRD1,sp|NP_001269441.1|TXNRD2,sp|NP_001339229.1|TXNRD2,sp|NP_001339230.1|TXNRD2,sp|NP_001339232.1|TXNRD2,sp|NP_003321.3|TXNRD1,sp|NP_006431.2|TXNRD2,sp|NP_443115.1|TXNRD3,sp|NP_877393.1|TXNRD1,sp|NP_877419.1|TXNRD1,sp|NP_877420.1|TXNRD1
Multiple_SEPEP.147_C5	1	12	2	0	ILLLGLDNAGK	ARFRP1,ARL3	sp|NP_001128230.1|ARFRP1,sp|NP_001254473.1|ARFRP1,sp|NP_001254474.1|ARFRP1,sp|NP_001254476.1|ARFRP1,sp|NP_001254477.1|ARFRP1,sp|NP_001254478.1|ARFRP1,sp|NP_003215.1|ARFRP1,sp|NP_004302.1|ARL3,sp|XP_011526784.1|ARFRP1,sp|XP_011526785.1|ARFRP1,sp|XP_016871749.1|ARL3,sp|XP_016883065.1|ARFRP1
Multiple_SEPEP.148_C5	20	11	2	0	AAQIELLQLLVQIAAENNLGEGVIVK,AKELLGQGLLLR,DAHNALLDIQSSGR,DLMLMSHLQDNIQHADPPVQILYNR,EHVVAASK,ELLGQGLLLR,GCILTLVER,GTEITHAVVIK,ILHTYYK,IMQNTDPHSQEYVEHLKDEAQVCAIIER,LNEILQAR,MDEEFTK,QFHHQLR,QLTPPEGSSK,QPLLGPPESMR,SEQDQAENEGEDSAVLMER,TCHSFIINEK,TMVQLGICAFR,VWDLFPEADK,VWDLFPEADKVR	EIF3C,EIF3CL	sp|NP_001032897.1|EIF3C,sp|NP_001093131.1|EIF3CL,sp|NP_001186071.1|EIF3C,sp|NP_001254503.1|EIF3C,sp|NP_001273407.1|EIF3C,sp|NP_001304785.1|EIF3CL,sp|NP_001304786.1|EIF3CL,sp|NP_003743.1|EIF3C,sp|XP_016879109.1|EIF3CL,sp|XP_016879110.1|EIF3CL,sp|XP_016879303.1|EIF3C
Multiple_SEPEP.149_C5	5	9	2	0	LGSLVENNER,MIINEELMASLDQPTQTVVMHR,QGTYGGYFR,QQQSQTAY,TEPTAQQNLALQLAEK	EIF3C,EIF3CL	sp|NP_001032897.1|EIF3C,sp|NP_001093131.1|EIF3CL,sp|NP_001186071.1|EIF3C,sp|NP_001254503.1|EIF3C,sp|NP_001273407.1|EIF3C,sp|NP_001304785.1|EIF3CL,sp|NP_001304786.1|EIF3CL,sp|NP_003743.1|EIF3C,sp|XP_016879110.1|EIF3CL
Multiple_SEPEP.150_C5	1	9	2	0	ILADLEDYLNELWEDKEGK	EIF3C,EIF3CL	sp|NP_001032897.1|EIF3C,sp|NP_001093131.1|EIF3CL,sp|NP_001186071.1|EIF3C,sp|NP_001254503.1|EIF3C,sp|NP_001304785.1|EIF3CL,sp|NP_001304786.1|EIF3CL,sp|NP_003743.1|EIF3C,sp|XP_016879109.1|EIF3CL,sp|XP_016879303.1|EIF3C
Multiple_SEPEP.151_C5	1	19	9	0	FDLMYAK	TUBA1A,TUBA1B,TUBA1C,TUBA3C,TUBA3D,TUBA3E,TUBA4A,TUBA8,TUBAL3	sp|NP_001165335.1|TUBAL3,sp|NP_001180343.1|TUBA8,sp|NP_001257328.1|TUBA1A,sp|NP_001257329.1|TUBA1A,sp|NP_001265481.1|TUBA4A,sp|NP_001290043.1|TUBA1C,sp|NP_001290044.1|TUBA1C,sp|NP_001290045.1|TUBA1C,sp|NP_001290046.1|TUBA1C,sp|NP_005991.1|TUBA4A,sp|NP_005992.1|TUBA3C,sp|NP_006000.2|TUBA1A,sp|NP_006073.2|TUBA1B,sp|NP_061816.1|TUBA8,sp|NP_079079.1|TUBAL3,sp|NP_116093.1|TUBA1C,sp|NP_525125.2|TUBA3D,…
Multiple_SEPEP.152_C5	1	17	8	0	EDAANNYAR	TUBA1A,TUBA1B,TUBA1C,TUBA3C,TUBA3D,TUBA4A,TUBA8,TUBAL3	sp|NP_001165335.1|TUBAL3,sp|NP_001180343.1|TUBA8,sp|NP_001257328.1|TUBA1A,sp|NP_001257329.1|TUBA1A,sp|NP_001265481.1|TUBA4A,sp|NP_001290043.1|TUBA1C,sp|NP_001290044.1|TUBA1C,sp|NP_001290045.1|TUBA1C,sp|NP_001290046.1|TUBA1C,sp|NP_005991.1|TUBA4A,sp|NP_005992.1|TUBA3C,sp|NP_006000.2|TUBA1A,sp|NP_006073.2|TUBA1B,sp|NP_061816.1|TUBA8,sp|NP_079079.1|TUBAL3,sp|NP_116093.1|TUBA1C,sp|NP_525125.2|TUBA3D
Multiple_SEPEP.153_C5	1	15	6	0	SFGGGTGSGFTSLLMER	TUBA1A,TUBA1B,TUBA1C,TUBA4A,TUBA8,TUBAL3	sp|NP_001165335.1|TUBAL3,sp|NP_001180343.1|TUBA8,sp|NP_001257328.1|TUBA1A,sp|NP_001257329.1|TUBA1A,sp|NP_001265481.1|TUBA4A,sp|NP_001290043.1|TUBA1C,sp|NP_001290044.1|TUBA1C,sp|NP_001290045.1|TUBA1C,sp|NP_001290046.1|TUBA1C,sp|NP_005991.1|TUBA4A,sp|NP_006000.2|TUBA1A,sp|NP_006073.2|TUBA1B,sp|NP_061816.1|TUBA8,sp|NP_079079.1|TUBAL3,sp|NP_116093.1|TUBA1C
Multiple_SEPEP.154_C5	1	38	2	0	RLDFFEKPDYDYLR	CSNK1G2,CSNK1G3	sp|NP_001026982.1|CSNK1G3,sp|NP_001038188.1|CSNK1G3,sp|NP_001257501.1|CSNK1G3,sp|NP_001257502.1|CSNK1G3,sp|NP_001257503.1|CSNK1G3,sp|NP_001310.3|CSNK1G2,sp|NP_001351069.1|CSNK1G3,sp|NP_001351070.1|CSNK1G3,sp|NP_001351072.1|CSNK1G3,sp|NP_001351073.1|CSNK1G3,sp|NP_001351074.1|CSNK1G3,sp|NP_001351075.1|CSNK1G3,sp|NP_001351076.1|CSNK1G3,sp|NP_001351077.1|CSNK1G3,sp|NP_001351078.1|CSNK1G3,sp|NP_001351…
Multiple_SEPEP.155_C5	1	22	3	0	SFFSEIISSISDVK	PPP2R2A,PPP2R2B,PPP2R2D	sp|NP_001171062.1|PPP2R2A,sp|NP_001258828.1|PPP2R2B,sp|NP_001258829.1|PPP2R2B,sp|NP_001258877.1|PPP2R2B,sp|NP_001278239.1|PPP2R2D,sp|NP_002708.1|PPP2R2A,sp|NP_060931.2|PPP2R2D,sp|NP_858060.2|PPP2R2B,sp|NP_858061.3|PPP2R2B,sp|NP_858062.1|PPP2R2B,sp|NP_858063.1|PPP2R2B,sp|NP_858064.1|PPP2R2B,sp|XP_005273616.1|PPP2R2A,sp|XP_005273617.1|PPP2R2A,sp|XP_006717977.1|PPP2R2D,sp|XP_011542867.1|PPP2R2A,sp|X…
Multiple_SEPEP.156_C5	1	15	3	0	GEYNVYSTFQSHEPEFDYLK	PPP2R2A,PPP2R2B,PPP2R2D	sp|NP_001171062.1|PPP2R2A,sp|NP_001258828.1|PPP2R2B,sp|NP_001258829.1|PPP2R2B,sp|NP_001258877.1|PPP2R2B,sp|NP_002708.1|PPP2R2A,sp|NP_060931.2|PPP2R2D,sp|NP_858060.2|PPP2R2B,sp|NP_858061.3|PPP2R2B,sp|NP_858062.1|PPP2R2B,sp|NP_858063.1|PPP2R2B,sp|NP_858064.1|PPP2R2B,sp|XP_005273616.1|PPP2R2A,sp|XP_006717977.1|PPP2R2D,sp|XP_011542867.1|PPP2R2A,sp|XP_024302954.1|PPP2R2A
Multiple_SEPEP.157_C5	1	12	3	0	GVVDSEDLPLNISR	HSP90AA1,HSP90AB1,TRAP1	sp|NP_001017963.2|HSP90AA1,sp|NP_001258898.1|HSP90AB1,sp|NP_001258899.1|HSP90AB1,sp|NP_001258900.1|HSP90AB1,sp|NP_001258901.1|HSP90AB1,sp|NP_001258978.1|TRAP1,sp|NP_001358167.1|HSP90AB1,sp|NP_005339.3|HSP90AA1,sp|NP_031381.2|HSP90AB1,sp|NP_057376.2|TRAP1,sp|XP_011520647.1|TRAP1,sp|XP_011535020.1|HSP90AA1
Multiple_SEPEP.158_C5	15	9	2	0	AEADKNDK,EDQTEYLEER,EGLELPEDEEEK,EGLELPEDEEEKK,EGLELPEDEEEKKK,EKYIDQEELNK,EMLQQSK,HFSVEGQLEFR,HNDDEQYAWESSAGGSFTVR,QKAEADKNDK,SLTNDWEDHLAVK,VILHLKEDQTEYLEER,YESLTDPSK,YESLTDPSKLDSGK,YIDQEELNK	HSP90AA1,HSP90AB1	sp|NP_001017963.2|HSP90AA1,sp|NP_001258898.1|HSP90AB1,sp|NP_001258899.1|HSP90AB1,sp|NP_001258900.1|HSP90AB1,sp|NP_001258901.1|HSP90AB1,sp|NP_001358167.1|HSP90AB1,sp|NP_005339.3|HSP90AA1,sp|NP_031381.2|HSP90AB1,sp|XP_011535020.1|HSP90AA1
Multiple_SEPEP.159_C5	2	7	2	0	ELISNASDALDK,ELISNASDALDKIR	HSP90AB1,HSP90B1	sp|NP_001258898.1|HSP90AB1,sp|NP_001258899.1|HSP90AB1,sp|NP_001258900.1|HSP90AB1,sp|NP_001258901.1|HSP90AB1,sp|NP_001358167.1|HSP90AB1,sp|NP_003290.1|HSP90B1,sp|NP_031381.2|HSP90AB1
Multiple_SEPEP.160_C5	2	8	2	0	ADLINNLGTIAK,TLTIVDTGIGMTK	HSP90AA1,HSP90AB1	sp|NP_001017963.2|HSP90AA1,sp|NP_001258898.1|HSP90AB1,sp|NP_001258899.1|HSP90AB1,sp|NP_001258901.1|HSP90AB1,sp|NP_001358167.1|HSP90AB1,sp|NP_005339.3|HSP90AA1,sp|NP_031381.2|HSP90AB1,sp|XP_011535020.1|HSP90AA1
Multiple_SEPEP.161_C5	1	28	3	0	LADFGVAGQLTDTQIK	STK24,STK25,STK26	sp|NP_001027467.2|STK24,sp|NP_001035917.1|STK26,sp|NP_001035918.1|STK26,sp|NP_001258906.1|STK25,sp|NP_001258907.1|STK25,sp|NP_001258908.1|STK25,sp|NP_001258909.1|STK25,sp|NP_001269234.1|STK25,sp|NP_001269235.1|STK25,sp|NP_001269236.1|STK25,sp|NP_001269237.1|STK25,sp|NP_001273578.1|STK24,sp|NP_003567.2|STK24,sp|NP_006365.2|STK25,sp|NP_057626.2|STK26,sp|XP_005254136.1|STK24,sp|XP_011508795.1|STK25,…
Multiple_SEPEP.162_C5	1	21	2	0	ADIWSLGITAIELAK	STK25,STK26	sp|NP_001035918.1|STK26,sp|NP_001258906.1|STK25,sp|NP_001258907.1|STK25,sp|NP_001258908.1|STK25,sp|NP_001258909.1|STK25,sp|NP_001269234.1|STK25,sp|NP_001269235.1|STK25,sp|NP_001269236.1|STK25,sp|NP_001269237.1|STK25,sp|NP_006365.2|STK25,sp|NP_057626.2|STK26,sp|XP_011508795.1|STK25,sp|XP_011508796.1|STK25,sp|XP_011508797.1|STK25,sp|XP_011508798.1|STK25,sp|XP_011529651.1|STK26,sp|XP_011529652.1|STK…
Multiple_SEPEP.163_C5	1	62	2	0	GLLALEGELTPILVQMVK	PPIP5K1,PPIP5K2	sp|NP_001124330.1|PPIP5K1,sp|NP_001124331.1|PPIP5K1,sp|NP_001177143.1|PPIP5K1,sp|NP_001263206.1|PPIP5K2,sp|NP_001268400.1|PPIP5K2,sp|NP_001332800.1|PPIP5K2,sp|NP_001332801.1|PPIP5K2,sp|NP_001332802.1|PPIP5K2,sp|NP_001332803.1|PPIP5K2,sp|NP_001332804.1|PPIP5K2,sp|NP_001332805.1|PPIP5K2,sp|NP_001332806.1|PPIP5K2,sp|NP_001332807.1|PPIP5K2,sp|NP_001341311.1|PPIP5K1,sp|NP_001341312.1|PPIP5K1,sp|NP_001…
Multiple_SEPEP.164_C5	3	33	3	0	DITYFIQQLLR,EVGIPPEQSLETAK,HIPIAGR	ACTR3,ACTR3B,ACTR3C	sp|NP_001035225.1|ACTR3B,sp|NP_001157930.1|ACTR3C,sp|NP_001157931.1|ACTR3C,sp|NP_001264069.1|ACTR3,sp|NP_001337869.1|ACTR3B,sp|NP_001337870.1|ACTR3B,sp|NP_001337871.1|ACTR3B,sp|NP_001337872.1|ACTR3B,sp|NP_001337873.1|ACTR3B,sp|NP_001337874.1|ACTR3B,sp|NP_001337875.1|ACTR3B,sp|NP_005712.1|ACTR3,sp|NP_065178.1|ACTR3B,sp|XP_005250100.3|ACTR3C,sp|XP_006716128.1|ACTR3B,sp|XP_006716129.1|ACTR3B,sp|XP_0…
Multiple_SEPEP.165_C5	1	6	2	0	GASQAGMTGYGMPR	TAGLN2,TAGLN3	sp|NP_001008273.1|TAGLN3,sp|NP_001008274.1|TAGLN3,sp|NP_001264152.1|TAGLN2,sp|NP_001264153.1|TAGLN2,sp|NP_003555.1|TAGLN2,sp|NP_037391.2|TAGLN3
Multiple_SEPEP.166_C5	2	5	2	0	LASELLEWIR,LGTLTQK	ACTN2,ACTN3	sp|NP_001094.1|ACTN2,sp|NP_001095.2|ACTN3,sp|NP_001245300.2|ACTN3,sp|NP_001265272.1|ACTN2,sp|NP_001265273.1|ACTN2
Multiple_SEPEP.167_C5	6	14	2	0	DVFEAFYK,QLLGEHLTAILQK,RIESLIDR,SASVDAEK,TIDGILLLIER,TLQSLACGK	CUL4A,CUL4B	sp|NP_001008895.1|CUL4A,sp|NP_001073341.1|CUL4B,sp|NP_001265442.1|CUL4A,sp|NP_001265443.1|CUL4A,sp|NP_001317553.1|CUL4B,sp|NP_001341867.1|CUL4A,sp|NP_001341868.1|CUL4A,sp|NP_001341869.1|CUL4A,sp|NP_001341870.1|CUL4A,sp|NP_001341871.1|CUL4A,sp|NP_001356074.1|CUL4B,sp|NP_003579.3|CUL4B,sp|NP_003580.1|CUL4A,sp|XP_011535825.1|CUL4A
Multiple_SEPEP.168_C5	1	14	2	0	EDSLDSVLFLK	CUL4A,CUL4B	sp|NP_001008895.1|CUL4A,sp|NP_001073341.1|CUL4B,sp|NP_001265442.1|CUL4A,sp|NP_001265443.1|CUL4A,sp|NP_001317553.1|CUL4B,sp|NP_001341867.1|CUL4A,sp|NP_001341868.1|CUL4A,sp|NP_001341869.1|CUL4A,sp|NP_001341872.1|CUL4A,sp|NP_001341873.1|CUL4A,sp|NP_001356074.1|CUL4B,sp|NP_003579.3|CUL4B,sp|NP_003580.1|CUL4A,sp|XP_011535825.1|CUL4A
Multiple_SEPEP.169_C5	1	18	9	0	NLDIERPTYTNLNR	TUBA1A,TUBA1B,TUBA1C,TUBA3C,TUBA3D,TUBA3E,TUBA4A,TUBA4B,TUBA8	sp|NP_001180343.1|TUBA8,sp|NP_001257328.1|TUBA1A,sp|NP_001257329.1|TUBA1A,sp|NP_001265481.1|TUBA4A,sp|NP_001290043.1|TUBA1C,sp|NP_001290044.1|TUBA1C,sp|NP_001290045.1|TUBA1C,sp|NP_001290046.1|TUBA1C,sp|NP_001342150.1|TUBA4B,sp|NP_005991.1|TUBA4A,sp|NP_005992.1|TUBA3C,sp|NP_006000.2|TUBA1A,sp|NP_006073.2|TUBA1B,sp|NP_061816.1|TUBA8,sp|NP_116093.1|TUBA1C,sp|NP_525125.2|TUBA3D,sp|NP_997195.2|TUBA3E,…
Multiple_SEPEP.170_C5	1	17	9	0	QLFHPEQLITGK	TUBA1A,TUBA1B,TUBA1C,TUBA3C,TUBA3D,TUBA3E,TUBA4A,TUBA4B,TUBA8	sp|NP_001180343.1|TUBA8,sp|NP_001257328.1|TUBA1A,sp|NP_001257329.1|TUBA1A,sp|NP_001265481.1|TUBA4A,sp|NP_001290043.1|TUBA1C,sp|NP_001290044.1|TUBA1C,sp|NP_001290045.1|TUBA1C,sp|NP_001290046.1|TUBA1C,sp|NP_001342150.1|TUBA4B,sp|NP_005991.1|TUBA4A,sp|NP_005992.1|TUBA3C,sp|NP_006000.2|TUBA1A,sp|NP_006073.2|TUBA1B,sp|NP_061816.1|TUBA8,sp|NP_116093.1|TUBA1C,sp|NP_525125.2|TUBA3D,sp|NP_997195.2|TUBA3E
Multiple_SEPEP.171_C5	3	17	8	0	AFVHWYVGEGMEEGEFSEAR,FDGALNVDLTEFQTNLVPYPR,VGINYQPPTVVPGGDLAK	TUBA1A,TUBA1B,TUBA1C,TUBA3C,TUBA3D,TUBA3E,TUBA4A,TUBA8	sp|NP_001180343.1|TUBA8,sp|NP_001257328.1|TUBA1A,sp|NP_001257329.1|TUBA1A,sp|NP_001265481.1|TUBA4A,sp|NP_001290043.1|TUBA1C,sp|NP_001290044.1|TUBA1C,sp|NP_001290045.1|TUBA1C,sp|NP_001290046.1|TUBA1C,sp|NP_005991.1|TUBA4A,sp|NP_005992.1|TUBA3C,sp|NP_006000.2|TUBA1A,sp|NP_006073.2|TUBA1B,sp|NP_061816.1|TUBA8,sp|NP_116093.1|TUBA1C,sp|NP_525125.2|TUBA3D,sp|NP_997195.2|TUBA3E,sp|XP_016860313.1|TUBA4A
Multiple_SEPEP.172_C5	1	15	7	0	QLFHPEQLITGKEDAANNYAR	TUBA1A,TUBA1B,TUBA1C,TUBA3C,TUBA3D,TUBA4A,TUBA8	sp|NP_001180343.1|TUBA8,sp|NP_001257328.1|TUBA1A,sp|NP_001257329.1|TUBA1A,sp|NP_001265481.1|TUBA4A,sp|NP_001290043.1|TUBA1C,sp|NP_001290044.1|TUBA1C,sp|NP_001290045.1|TUBA1C,sp|NP_001290046.1|TUBA1C,sp|NP_005991.1|TUBA4A,sp|NP_005992.1|TUBA3C,sp|NP_006000.2|TUBA1A,sp|NP_006073.2|TUBA1B,sp|NP_061816.1|TUBA8,sp|NP_116093.1|TUBA1C,sp|NP_525125.2|TUBA3D
Multiple_SEPEP.173_C5	1	12	7	0	AVCMLSNTTAIAEAWAR	TUBA1A,TUBA1B,TUBA3C,TUBA3D,TUBA3E,TUBA4A,TUBA8	sp|NP_001180343.1|TUBA8,sp|NP_001257328.1|TUBA1A,sp|NP_001257329.1|TUBA1A,sp|NP_001265481.1|TUBA4A,sp|NP_005991.1|TUBA4A,sp|NP_005992.1|TUBA3C,sp|NP_006000.2|TUBA1A,sp|NP_006073.2|TUBA1B,sp|NP_061816.1|TUBA8,sp|NP_525125.2|TUBA3D,sp|NP_997195.2|TUBA3E,sp|XP_016860313.1|TUBA4A
Multiple_SEPEP.174_C5	5	17	2	0	GLAPEVADR,KVPCVGLSIGVER,QALEGLGDLK,VPCVGLSIGVER,YDGLVGMFDPK	HARS1,HARS2	sp|NP_001244969.1|HARS1,sp|NP_001244970.1|HARS1,sp|NP_001244971.1|HARS1,sp|NP_001265660.1|HARS2,sp|NP_001265661.1|HARS2,sp|NP_001276021.1|HARS1,sp|NP_001276022.1|HARS1,sp|NP_001276023.1|HARS1,sp|NP_001350464.1|HARS2,sp|NP_001350465.1|HARS2,sp|NP_002100.2|HARS1,sp|NP_036340.1|HARS2,sp|XP_016864777.1|HARS2,sp|XP_016864778.1|HARS2,sp|XP_016864779.1|HARS2,sp|XP_016864780.1|HARS2,sp|XP_016864781.1|HAR…
Multiple_SEPEP.175_C5	2	12	3	0	AEVACIAVYETDVFVVGTER,SKAEVACIAVYETDVFVVGTER	GTF2I,GTF2IRD2,GTF2IRD2B	sp|NP_001003795.1|GTF2IRD2B,sp|NP_001157108.1|GTF2I,sp|NP_001267729.1|GTF2I,sp|NP_001268376.1|GTF2IRD2,sp|NP_001355229.1|GTF2IRD2,sp|NP_001355230.1|GTF2IRD2B,sp|NP_001355231.1|GTF2IRD2B,sp|NP_001509.3|GTF2I,sp|NP_127492.1|GTF2I,sp|NP_127493.1|GTF2I,sp|NP_127494.1|GTF2I,sp|NP_775808.4|GTF2IRD2
Multiple_SEPEP.176_C5	2	23	4	0	ESTLHLVLR,TITLEVEPSDTIENVK	RPS27A,UBA52,UBB,UBC	sp|NP_001029102.1|UBA52,sp|NP_001129064.1|RPS27A,sp|NP_001170884.1|RPS27A,sp|NP_001268645.1|UBB,sp|NP_001268646.1|UBB,sp|NP_001268647.1|UBB,sp|NP_001268648.1|UBB,sp|NP_001268649.1|UBB,sp|NP_001307946.1|UBA52,sp|NP_001307947.1|UBA52,sp|NP_001307948.1|UBA52,sp|NP_001307949.1|UBA52,sp|NP_001307950.1|UBA52,sp|NP_001307951.1|UBA52,sp|NP_002945.1|RPS27A,sp|NP_003324.1|UBA52,sp|NP_061828.1|UBB,sp|NP_066…
Multiple_SEPEP.177_C5	4	22	4	0	EGIPPDQQR,IQDKEGIPPDQQR,TLSDYNIQK,TLSDYNIQKESTLHLVLR	RPS27A,UBA52,UBB,UBC	sp|NP_001029102.1|UBA52,sp|NP_001129064.1|RPS27A,sp|NP_001170884.1|RPS27A,sp|NP_001268645.1|UBB,sp|NP_001268646.1|UBB,sp|NP_001268647.1|UBB,sp|NP_001268648.1|UBB,sp|NP_001268649.1|UBB,sp|NP_001307946.1|UBA52,sp|NP_001307947.1|UBA52,sp|NP_001307948.1|UBA52,sp|NP_001307949.1|UBA52,sp|NP_001307950.1|UBA52,sp|NP_002945.1|RPS27A,sp|NP_003324.1|UBA52,sp|NP_061828.1|UBB,sp|NP_066289.3|UBC,sp|XP_00526010…
Multiple_SEPEP.178_C5	2	24	2	0	FVLQLLELFDSEDPR,FVLQLLELFDSEDPRER	PPP2R5C,PPP2R5E	sp|NP_001155197.1|PPP2R5C,sp|NP_001155198.1|PPP2R5C,sp|NP_001269108.1|PPP2R5E,sp|NP_001269109.1|PPP2R5E,sp|NP_001269110.1|PPP2R5E,sp|NP_001269111.1|PPP2R5E,sp|NP_001339841.1|PPP2R5C,sp|NP_001339842.1|PPP2R5C,sp|NP_001339843.1|PPP2R5C,sp|NP_001339844.1|PPP2R5C,sp|NP_001339845.1|PPP2R5C,sp|NP_002710.2|PPP2R5C,sp|NP_006237.1|PPP2R5E,sp|NP_848701.1|PPP2R5C,sp|NP_848702.1|PPP2R5C,sp|XP_005267876.1|PPP…
Multiple_SEPEP.179_C5	1	11	2	0	SLLINAVEASCIR	PYCR1,PYCR2	sp|NP_001258610.1|PYCR2,sp|NP_001269208.1|PYCR1,sp|NP_001269209.1|PYCR1,sp|NP_001269210.1|PYCR1,sp|NP_008838.2|PYCR1,sp|NP_037460.2|PYCR2,sp|NP_722546.1|PYCR1,sp|XP_005256438.1|PYCR1,sp|XP_011521885.1|PYCR1,sp|XP_011521886.1|PYCR1,sp|XP_024306617.1|PYCR1
Multiple_SEPEP.180_C5	1	13	2	0	GTTLSGGQK	ABCB8,ABCC4	sp|NP_001098985.1|ABCC4,sp|NP_001269220.1|ABCB8,sp|NP_001269221.1|ABCB8,sp|NP_001269222.1|ABCB8,sp|NP_001288758.1|ABCC4,sp|NP_001288759.1|ABCC4,sp|NP_005836.2|ABCC4,sp|NP_009119.2|ABCB8,sp|XP_005254082.1|ABCC4,sp|XP_016875808.1|ABCC4,sp|XP_016875809.1|ABCC4,sp|XP_016875810.1|ABCC4,sp|XP_016875811.1|ABCC4
Multiple_SEPEP.181_C5	5	7	2	0	ALENDPDCR,AVGDGIVLCK,MINLSVPDTIDER,VNKPPYPK,YAFVNWINK	LCP1,PLS3	sp|NP_001129497.1|PLS3,sp|NP_001165806.1|PLS3,sp|NP_001269266.1|PLS3,sp|NP_001269267.1|PLS3,sp|NP_002289.2|LCP1,sp|NP_005023.2|PLS3,sp|XP_005266431.1|LCP1
Multiple_SEPEP.182_C5	1	22	2	0	SAMQSVVDDWIESYK	STAG1,STAG2	sp|NP_001036214.1|STAG2,sp|NP_001036215.1|STAG2,sp|NP_001036216.1|STAG2,sp|NP_001269347.1|STAG2,sp|NP_001362304.1|STAG2,sp|NP_005853.2|STAG1,sp|NP_006594.3|STAG2,sp|XP_005262414.1|STAG2,sp|XP_005262415.1|STAG2,sp|XP_005262416.1|STAG2,sp|XP_005262417.1|STAG2,sp|XP_005262418.1|STAG2,sp|XP_006724790.1|STAG2,sp|XP_006724791.1|STAG2,sp|XP_011529555.1|STAG2,sp|XP_016884721.1|STAG2,sp|XP_016884722.1|STA…
Multiple_SEPEP.183_C5	1	28	2	0	GYALTAIMK	AP1G1,AP1G2	sp|NP_001025178.1|AP1G1,sp|NP_001119.3|AP1G1,sp|NP_001269403.1|AP1G2,sp|NP_001269404.1|AP1G2,sp|NP_001341602.1|AP1G2,sp|NP_001341603.1|AP1G2,sp|NP_001341604.1|AP1G2,sp|NP_001341606.1|AP1G2,sp|NP_001341610.1|AP1G2,sp|NP_003908.1|AP1G2,sp|XP_005268224.1|AP1G2,sp|XP_005268225.1|AP1G2,sp|XP_005268226.1|AP1G2,sp|XP_005268227.1|AP1G2,sp|XP_005268229.1|AP1G2,sp|XP_005268230.1|AP1G2,sp|XP_005268231.1|AP1…
Multiple_SEPEP.184_C5	3	54	2	0	QMCMIMMEMTDFTR,TSVQTEDDQLIAGQSAR,WDDSGNDIIVLAK	CTNNA1,CTNNA2	sp|NP_001158355.1|CTNNA2,sp|NP_001269526.1|CTNNA2,sp|NP_001269527.1|CTNNA2,sp|NP_001269528.1|CTNNA2,sp|NP_001269529.1|CTNNA2,sp|NP_001277236.1|CTNNA1,sp|NP_001277238.1|CTNNA1,sp|NP_001277239.1|CTNNA1,sp|NP_001277241.1|CTNNA1,sp|NP_001307739.1|CTNNA2,sp|NP_001310911.1|CTNNA1,sp|NP_001310912.1|CTNNA1,sp|NP_001310913.1|CTNNA1,sp|NP_001310914.1|CTNNA1,sp|NP_001310915.1|CTNNA1,sp|NP_001310916.1|CTNNA1…
Multiple_SEPEP.185_C5	2	51	2	0	IALYCHQLNICSK,QDLLAYLQR	CTNNA1,CTNNA2	sp|NP_001269526.1|CTNNA2,sp|NP_001269527.1|CTNNA2,sp|NP_001269528.1|CTNNA2,sp|NP_001269529.1|CTNNA2,sp|NP_001277236.1|CTNNA1,sp|NP_001277238.1|CTNNA1,sp|NP_001277239.1|CTNNA1,sp|NP_001277241.1|CTNNA1,sp|NP_001307739.1|CTNNA2,sp|NP_001310911.1|CTNNA1,sp|NP_001310912.1|CTNNA1,sp|NP_001310913.1|CTNNA1,sp|NP_001310914.1|CTNNA1,sp|NP_001310915.1|CTNNA1,sp|NP_001310916.1|CTNNA1,sp|NP_001310917.1|CTNNA1…
Multiple_SEPEP.186_C5	2	12	4	0	LFDSICNNK,TTGIVETHFTFK	GNAI1,GNAI2,GNAI3,GNAO1	sp|NP_001159897.1|GNAI2,sp|NP_001243343.1|GNAI1,sp|NP_001269546.1|GNAI2,sp|NP_001269547.1|GNAI2,sp|NP_001269548.1|GNAI2,sp|NP_001269549.1|GNAI2,sp|NP_002060.4|GNAI1,sp|NP_002061.1|GNAI2,sp|NP_006487.1|GNAI3,sp|NP_066268.1|GNAO1,sp|NP_620073.2|GNAO1,sp|XP_011521305.1|GNAO1
Multiple_SEPEP.187_C5	2	9	3	0	EIYTHFTCATDTK,NVQFVFDAVTDVIIK	GNAI1,GNAI2,GNAI3	sp|NP_001159897.1|GNAI2,sp|NP_001243343.1|GNAI1,sp|NP_001269546.1|GNAI2,sp|NP_001269547.1|GNAI2,sp|NP_001269548.1|GNAI2,sp|NP_001269549.1|GNAI2,sp|NP_002060.4|GNAI1,sp|NP_002061.1|GNAI2,sp|NP_006487.1|GNAI3
Multiple_SEPEP.188_C5	2	12	3	0	KLLEGEEER,LLEGEEER	LMNA,LMNB1,LMNB2	sp|NP_001185486.1|LMNB1,sp|NP_001244303.1|LMNA,sp|NP_001269553.1|LMNA,sp|NP_001269554.1|LMNA,sp|NP_001269555.1|LMNA,sp|NP_005563.1|LMNA,sp|NP_005564.1|LMNB1,sp|NP_116126.3|LMNB2,sp|NP_733821.1|LMNA,sp|NP_733822.1|LMNA,sp|XP_011507835.1|LMNA,sp|XP_011507836.1|LMNA
Multiple_SEPEP.189_C5	1	29	3	0	GLLLYGPPGTGK	KATNAL2,PEX1,VCP	sp|NP_000457.1|PEX1,sp|NP_001269606.1|PEX1,sp|NP_001269607.1|PEX1,sp|NP_001340828.1|KATNAL2,sp|NP_001340829.1|KATNAL2,sp|NP_001340830.1|KATNAL2,sp|NP_001340831.1|KATNAL2,sp|NP_001340832.1|KATNAL2,sp|NP_001340833.1|KATNAL2,sp|NP_001340834.1|KATNAL2,sp|NP_001340835.1|KATNAL2,sp|NP_001340836.1|KATNAL2,sp|NP_001340837.1|KATNAL2,sp|NP_001340838.1|KATNAL2,sp|NP_001341856.1|VCP,sp|NP_001341857.1|VCP,sp|…
Multiple_SEPEP.190_C5	1	6	2	0	LEETLEQLAK	OSBP,OSBP2	sp|NP_001269667.1|OSBP2,sp|NP_001269668.1|OSBP2,sp|NP_001269669.1|OSBP2,sp|NP_001269670.1|OSBP2,sp|NP_002547.1|OSBP,sp|NP_110385.1|OSBP2
Multiple_SEPEP.191_C5	1	7	2	0	IPMPVNFNEPLSMLQR	OSBP,OSBP2	sp|NP_001269667.1|OSBP2,sp|NP_001269668.1|OSBP2,sp|NP_001269669.1|OSBP2,sp|NP_001269670.1|OSBP2,sp|NP_001269671.1|OSBP2,sp|NP_002547.1|OSBP,sp|NP_110385.1|OSBP2
Multiple_SEPEP.192_C5	1	92	4	0	TPYGASIFQSK	TLE1,TLE2,TLE3,TLE4	sp|NP_001098662.1|TLE3,sp|NP_001138234.1|TLE2,sp|NP_001269677.1|TLE4,sp|NP_001269678.1|TLE4,sp|NP_001269682.1|TLE4,sp|NP_001269689.1|TLE4,sp|NP_001269908.1|TLE3,sp|NP_001269909.1|TLE3,sp|NP_001269910.1|TLE3,sp|NP_001269911.1|TLE3,sp|NP_001287775.1|TLE2,sp|NP_001290032.1|TLE1,sp|NP_001290033.1|TLE1,sp|NP_001338470.1|TLE4,sp|NP_001338471.1|TLE4,sp|NP_001338472.1|TLE4,sp|NP_001338475.1|TLE4,sp|NP_00…
Multiple_SEPEP.193_C5	4	27	2	0	CIECVQPQSLQFIIDAFK,DQYANYVVQK,ELDGHVLK,YISAAPGAEAK	PUM1,PUM2	sp|NP_001018494.1|PUM1,sp|NP_001269681.1|PUM2,sp|NP_001269719.1|PUM2,sp|NP_001269720.1|PUM2,sp|NP_001339846.1|PUM2,sp|NP_001339847.1|PUM2,sp|NP_001339848.1|PUM2,sp|NP_001339849.1|PUM2,sp|NP_001339852.1|PUM2,sp|NP_001339854.1|PUM2,sp|NP_001339855.1|PUM2,sp|NP_001339856.1|PUM2,sp|NP_001339857.1|PUM2,sp|NP_001339858.1|PUM2,sp|NP_001339859.1|PUM2,sp|NP_055491.1|PUM1,sp|NP_056132.1|PUM2,sp|XP_00526266…
Multiple_SEPEP.194_C5	1	8	2	0	VWDDQAVWNVDYCQILK	CCNY,CCNYL1	sp|NP_001135772.1|CCNYL1,sp|NP_001269781.1|CCNY,sp|NP_001269782.1|CCNY,sp|NP_001269783.1|CCNY,sp|NP_001317147.1|CCNYL1,sp|NP_659449.3|CCNY,sp|NP_689736.1|CCNYL1,sp|NP_859049.2|CCNY
Multiple_SEPEP.195_C5	1	35	2	0	GFEFTLMVVGESGLGK	SEPTIN2,SEPTIN7	sp|NP_001008491.1|SEPTIN2,sp|NP_001008492.1|SEPTIN2,sp|NP_001011553.2|SEPTIN7,sp|NP_001269901.1|SEPTIN2,sp|NP_001269902.1|SEPTIN2,sp|NP_001307958.1|SEPTIN2,sp|NP_001307959.1|SEPTIN2,sp|NP_001307960.1|SEPTIN2,sp|NP_001307961.1|SEPTIN2,sp|NP_001307962.1|SEPTIN2,sp|NP_001307963.1|SEPTIN2,sp|NP_001307964.1|SEPTIN2,sp|NP_001336216.1|SEPTIN2,sp|NP_001336217.1|SEPTIN2,sp|NP_001336218.1|SEPTIN2,sp|NP_001…
Multiple_SEPEP.196_C5	2	13	2	0	DILGGIR,STCTYVGAAK	GMPR,GMPR2	sp|NP_001002000.1|GMPR2,sp|NP_001002001.1|GMPR2,sp|NP_001002002.1|GMPR2,sp|NP_001269950.1|GMPR2,sp|NP_001269951.1|GMPR2,sp|NP_001269952.1|GMPR2,sp|NP_001337951.1|GMPR2,sp|NP_001337952.1|GMPR2,sp|NP_001337953.1|GMPR2,sp|NP_001337954.1|GMPR2,sp|NP_001337955.1|GMPR2,sp|NP_006868.3|GMPR,sp|NP_057660.2|GMPR2
Multiple_SEPEP.197_C5	3	19	2	0	AESDGSLLLESK,INPNTAYQK,VYTLNEDR	PPP4R3A,PPP4R3B	sp|NP_001116436.3|PPP4R3B,sp|NP_001269779.1|PPP4R3B,sp|NP_001271209.1|PPP4R3A,sp|NP_001271210.1|PPP4R3A,sp|NP_001353361.1|PPP4R3A,sp|NP_065196.1|PPP4R3B,sp|XP_005264499.1|PPP4R3B,sp|XP_005264501.1|PPP4R3B,sp|XP_005264502.1|PPP4R3B,sp|XP_005264503.1|PPP4R3B,sp|XP_005264504.1|PPP4R3B,sp|XP_005267899.1|PPP4R3A,sp|XP_016860020.1|PPP4R3B,sp|XP_016860021.1|PPP4R3B,sp|XP_016860022.1|PPP4R3B,sp|XP_016860…
Multiple_SEPEP.198_C5	1	43	2	0	KPFGHNQSQQDILQENTILK	TLK1,TLK2	sp|NP_001130026.1|TLK1,sp|NP_001130027.1|TLK1,sp|NP_001271262.1|TLK2,sp|NP_001271292.1|TLK2,sp|NP_001317347.1|TLK2,sp|NP_001362198.1|TLK2,sp|NP_001362199.1|TLK2,sp|NP_001362200.1|TLK2,sp|NP_001362201.1|TLK2,sp|NP_001362202.1|TLK2,sp|NP_006843.2|TLK2,sp|NP_036422.3|TLK1,sp|XP_011510540.1|TLK1,sp|XP_011522517.1|TLK2,sp|XP_011522518.1|TLK2,sp|XP_011522519.1|TLK2,sp|XP_011522520.1|TLK2,sp|XP_01152252…
Multiple_SEPEP.199_C5	2	6	2	0	SSSDYAQR,WVEEADNNENLQEICK	POU5F1,POU5F1B	sp|NP_001153014.1|POU5F1B,sp|NP_001167002.1|POU5F1,sp|NP_001272915.1|POU5F1,sp|NP_001272916.1|POU5F1,sp|NP_002692.2|POU5F1,sp|NP_976034.4|POU5F1
Multiple_SEPEP.200_C5	15	25	2	0	AAMIWIVGEYAER,CVSTLLDLIQTK,DCEDPNPLIR,EAQSICER,EYATEVDVDFVR,ITEYLCEPLR,KTAAVCVAK,LASQANIAQVLAELK,LSHANSAVVLSAVK,NINLIVQK,TAAVCVAK,VDKITEYLCEPLR,VDKITEYLCEPLRK,VEQSAER,YNDPIYVK	AP1B1,AP2B1	sp|NP_001025177.1|AP2B1,sp|NP_001118.3|AP1B1,sp|NP_001159491.1|AP1B1,sp|NP_001273.1|AP2B1,sp|NP_001365491.1|AP1B1,sp|NP_001365492.1|AP1B1,sp|NP_001365493.1|AP1B1,sp|NP_001365494.1|AP1B1,sp|NP_001365495.1|AP1B1,sp|NP_663782.2|AP1B1,sp|XP_005257994.1|AP2B1,sp|XP_005257995.1|AP2B1,sp|XP_005257998.1|AP2B1,sp|XP_011522750.1|AP2B1,sp|XP_011522751.1|AP2B1,sp|XP_011522752.1|AP2B1,sp|XP_011522753.1|AP2B1,…
Multiple_SEPEP.201_C5	1	23	2	0	NVEGQDMLYQSLK	AP1B1,AP2B1	sp|NP_001025177.1|AP2B1,sp|NP_001118.3|AP1B1,sp|NP_001159491.1|AP1B1,sp|NP_001273.1|AP2B1,sp|NP_001365491.1|AP1B1,sp|NP_001365492.1|AP1B1,sp|NP_001365493.1|AP1B1,sp|NP_001365494.1|AP1B1,sp|NP_001365495.1|AP1B1,sp|NP_663782.2|AP1B1,sp|XP_005257994.1|AP2B1,sp|XP_005257995.1|AP2B1,sp|XP_011522750.1|AP2B1,sp|XP_011522751.1|AP2B1,sp|XP_011522752.1|AP2B1,sp|XP_011522753.1|AP2B1,sp|XP_011522754.1|AP2B1,…
Multiple_SEPEP.202_C5	1	16	2	0	MEPLNNLQVAVK	AP1B1,AP2B1	sp|NP_001025177.1|AP2B1,sp|NP_001118.3|AP1B1,sp|NP_001159491.1|AP1B1,sp|NP_001273.1|AP2B1,sp|NP_001365491.1|AP1B1,sp|NP_001365492.1|AP1B1,sp|NP_001365493.1|AP1B1,sp|NP_001365494.1|AP1B1,sp|NP_001365495.1|AP1B1,sp|NP_663782.2|AP1B1,sp|XP_005257994.1|AP2B1,sp|XP_005257995.1|AP2B1,sp|XP_011522757.1|AP2B1,sp|XP_016879773.1|AP2B1,sp|XP_016879774.1|AP2B1,sp|XP_016879775.1|AP2B1
Multiple_SEPEP.203_C5	7	20	2	0	AFEGQAHGADR,LVIGLFCGLCTGFVPMYIGEISPTALR,LWGTQDVSQDIQEMK,LWGTQDVSQDIQEMKDESAR,QVTVLELFR,SVEMLILGR,TFEDITR	SLC2A14,SLC2A3	sp|NP_001273162.1|SLC2A14,sp|NP_001273163.1|SLC2A14,sp|NP_001273164.1|SLC2A14,sp|NP_001273165.1|SLC2A14,sp|NP_001273166.1|SLC2A14,sp|NP_008862.1|SLC2A3,sp|NP_703150.1|SLC2A14,sp|XP_005253372.1|SLC2A14,sp|XP_005253374.1|SLC2A14,sp|XP_011518864.1|SLC2A14,sp|XP_011518865.1|SLC2A14,sp|XP_011518866.1|SLC2A14,sp|XP_011518867.1|SLC2A14,sp|XP_016874330.1|SLC2A14,sp|XP_016874333.1|SLC2A14,sp|XP_016874334.…
Multiple_SEPEP.204_C5	1	44	2	0	VFIGNLNTAIVK	RALY,RALYL	sp|NP_001093861.1|RALYL,sp|NP_001093862.1|RALYL,sp|NP_001093863.1|RALYL,sp|NP_001274172.1|RALYL,sp|NP_001341234.1|RALYL,sp|NP_001341235.1|RALYL,sp|NP_001341236.1|RALYL,sp|NP_001341237.1|RALYL,sp|NP_001341238.1|RALYL,sp|NP_001341240.1|RALYL,sp|NP_001341241.1|RALYL,sp|NP_001341242.1|RALYL,sp|NP_001341243.1|RALYL,sp|NP_001341244.1|RALYL,sp|NP_001341245.1|RALYL,sp|NP_001341246.1|RALYL,sp|NP_001341247…
Multiple_SEPEP.205_C5	1	24	3	0	GILLFGPPGTGK	FIGNL1,VPS4A,VPS4B	sp|NP_001036227.1|FIGNL1,sp|NP_001274421.1|FIGNL1,sp|NP_001274422.1|FIGNL1,sp|NP_001274423.1|FIGNL1,sp|NP_001274424.1|FIGNL1,sp|NP_001274425.1|FIGNL1,sp|NP_001333487.1|FIGNL1,sp|NP_001333488.1|FIGNL1,sp|NP_001333489.1|FIGNL1,sp|NP_001333490.1|FIGNL1,sp|NP_001333491.1|FIGNL1,sp|NP_001333492.1|FIGNL1,sp|NP_001333493.1|FIGNL1,sp|NP_001333494.1|FIGNL1,sp|NP_004860.2|VPS4B,sp|NP_037377.1|VPS4A,sp|NP_0…
Multiple_SEPEP.206_C5	1	13	4	0	IGNCPFSQR	CLIC1,CLIC4,CLIC5,CLIC6	sp|NP_001107558.1|CLIC5,sp|NP_001242952.1|CLIC5,sp|NP_001274522.1|CLIC1,sp|NP_001274523.1|CLIC1,sp|NP_001279.2|CLIC1,sp|NP_001303938.1|CLIC6,sp|NP_001357579.1|CLIC5,sp|NP_039234.1|CLIC4,sp|NP_058625.2|CLIC5,sp|NP_444507.1|CLIC6,sp|XP_011512994.1|CLIC5,sp|XP_011512996.1|CLIC5,sp|XP_016883895.1|CLIC6
Multiple_SEPEP.207_C5	6	10	2	0	EFHLNESGDPSSK,EQQEAIEHIDEVQNEIDR,IDFYFDENPYFENK,RSELIAK,SSQTQNK,VEVTEFEDIK	SET,SETSIP	sp|NP_001116293.1|SET,sp|NP_001234929.1|SET,sp|NP_001234930.1|SET,sp|NP_001274666.1|SETSIP,sp|NP_001361255.1|SET,sp|NP_003002.2|SET,sp|XP_016870502.1|SET,sp|XP_016870503.1|SET,sp|XP_016870504.1|SET,sp|XP_016870505.1|SET
Multiple_SEPEP.208_C5	2	7	2	0	GSPLVVISQGK,QIGENLIVPGGVK	CRMP1,DPYSL2	sp|NP_001014809.1|CRMP1,sp|NP_001184222.1|DPYSL2,sp|NP_001231533.1|DPYSL2,sp|NP_001275590.1|CRMP1,sp|NP_001275591.1|CRMP1,sp|NP_001304.1|CRMP1,sp|NP_001377.1|DPYSL2
Multiple_SEPEP.209_C5	1	9	2	0	ATQLLEGLVQELQK	STAT5A,STAT5B	sp|NP_001275647.1|STAT5A,sp|NP_001275648.1|STAT5A,sp|NP_001275649.1|STAT5A,sp|NP_003143.2|STAT5A,sp|NP_036580.2|STAT5B,sp|XP_005257681.1|STAT5A,sp|XP_005257683.1|STAT5B,sp|XP_024306665.1|STAT5B,sp|XP_024306666.1|STAT5B
Multiple_SEPEP.210_C5	1	29	2	0	ALLQMVQQFAVDFEK	DNM1,DNM3	sp|NP_001005336.1|DNM1,sp|NP_001129599.1|DNM3,sp|NP_001265181.1|DNM3,sp|NP_001275666.1|DNM1,sp|NP_001275667.1|DNM1,sp|NP_001275668.1|DNM1,sp|NP_001337133.1|DNM3,sp|NP_001337134.1|DNM3,sp|NP_001337135.1|DNM3,sp|NP_001361198.1|DNM1,sp|NP_004399.2|DNM1,sp|NP_056384.2|DNM3,sp|XP_005245136.1|DNM3,sp|XP_016856465.1|DNM3,sp|XP_016856466.1|DNM3,sp|XP_016856467.1|DNM3,sp|XP_016856468.1|DNM3,sp|XP_01685646…
Multiple_SEPEP.211_C5	1	25	7	0	NSSYFVEWIPNNVK	TUBB,TUBB2A,TUBB2B,TUBB3,TUBB4A,TUBB4B,TUBB6	sp|NP_001060.1|TUBB2A,sp|NP_001184110.1|TUBB3,sp|NP_001276052.1|TUBB4A,sp|NP_001276056.1|TUBB4A,sp|NP_001276058.1|TUBB4A,sp|NP_001276059.1|TUBB4A,sp|NP_001276060.1|TUBB4A,sp|NP_001280141.1|TUBB,sp|NP_001280142.1|TUBB,sp|NP_001280143.1|TUBB,sp|NP_001280144.1|TUBB,sp|NP_001280145.1|TUBB,sp|NP_001290453.1|TUBB6,sp|NP_001290455.1|TUBB6,sp|NP_001290456.1|TUBB6,sp|NP_001290457.1|TUBB6,sp|NP_001290458.1…
Multiple_SEPEP.212_C5	1	18	6	0	ISEQFTAMFR	TUBB,TUBB2A,TUBB2B,TUBB3,TUBB4A,TUBB4B	sp|NP_001060.1|TUBB2A,sp|NP_001184110.1|TUBB3,sp|NP_001276052.1|TUBB4A,sp|NP_001276056.1|TUBB4A,sp|NP_001276058.1|TUBB4A,sp|NP_001276059.1|TUBB4A,sp|NP_001276060.1|TUBB4A,sp|NP_001280141.1|TUBB,sp|NP_001280142.1|TUBB,sp|NP_001280143.1|TUBB,sp|NP_001280144.1|TUBB,sp|NP_001280145.1|TUBB,sp|NP_001297244.1|TUBB2A,sp|NP_006077.2|TUBB3,sp|NP_006078.2|TUBB4A,sp|NP_006079.1|TUBB4B,sp|NP_821080.1|TUBB2B,s…
Multiple_SEPEP.213_C5	1	28	7	0	TAVCDIPPR	TUBB,TUBB2A,TUBB2B,TUBB4A,TUBB4B,TUBB8,TUBB8B	sp|NP_001060.1|TUBB2A,sp|NP_001276052.1|TUBB4A,sp|NP_001276056.1|TUBB4A,sp|NP_001276058.1|TUBB4A,sp|NP_001276059.1|TUBB4A,sp|NP_001276060.1|TUBB4A,sp|NP_001280141.1|TUBB,sp|NP_001280142.1|TUBB,sp|NP_001280143.1|TUBB,sp|NP_001280144.1|TUBB,sp|NP_001280145.1|TUBB,sp|NP_001297244.1|TUBB2A,sp|NP_001345618.1|TUBB8B,sp|NP_006078.2|TUBB4A,sp|NP_006079.1|TUBB4B,sp|NP_817124.1|TUBB8,sp|NP_821080.1|TUBB2B,…
Multiple_SEPEP.214_C5	1	15	5	0	SGPFGQIFRPDNFVFGQSGAGNNWAK	TUBB,TUBB2A,TUBB2B,TUBB4A,TUBB4B	sp|NP_001060.1|TUBB2A,sp|NP_001276052.1|TUBB4A,sp|NP_001276056.1|TUBB4A,sp|NP_001276058.1|TUBB4A,sp|NP_001276059.1|TUBB4A,sp|NP_001276060.1|TUBB4A,sp|NP_001280141.1|TUBB,sp|NP_001280142.1|TUBB,sp|NP_001280143.1|TUBB,sp|NP_001280144.1|TUBB,sp|NP_001280145.1|TUBB,sp|NP_006078.2|TUBB4A,sp|NP_006079.1|TUBB4B,sp|NP_821080.1|TUBB2B,sp|NP_821133.1|TUBB
Multiple_SEPEP.215_C5	1	34	8	0	LHFFMPGFAPLTSR	TUBB,TUBB2A,TUBB2B,TUBB4A,TUBB4B,TUBB6,TUBB8,TUBB8B	sp|NP_001060.1|TUBB2A,sp|NP_001276052.1|TUBB4A,sp|NP_001276056.1|TUBB4A,sp|NP_001276058.1|TUBB4A,sp|NP_001276059.1|TUBB4A,sp|NP_001276060.1|TUBB4A,sp|NP_001280141.1|TUBB,sp|NP_001280143.1|TUBB,sp|NP_001280144.1|TUBB,sp|NP_001280145.1|TUBB,sp|NP_001290453.1|TUBB6,sp|NP_001290455.1|TUBB6,sp|NP_001290456.1|TUBB6,sp|NP_001290457.1|TUBB6,sp|NP_001290458.1|TUBB6,sp|NP_001290459.1|TUBB6,sp|NP_001297244.…
Multiple_SEPEP.216_C5	1	15	5	0	LTTPTYGDLNHLVSATMSGVTTCLR	TUBB,TUBB2A,TUBB2B,TUBB4A,TUBB4B	sp|NP_001060.1|TUBB2A,sp|NP_001276052.1|TUBB4A,sp|NP_001276056.1|TUBB4A,sp|NP_001276058.1|TUBB4A,sp|NP_001276059.1|TUBB4A,sp|NP_001276060.1|TUBB4A,sp|NP_001280141.1|TUBB,sp|NP_001280143.1|TUBB,sp|NP_001280144.1|TUBB,sp|NP_001280145.1|TUBB,sp|NP_001297244.1|TUBB2A,sp|NP_006078.2|TUBB4A,sp|NP_006079.1|TUBB4B,sp|NP_821080.1|TUBB2B,sp|NP_821133.1|TUBB
Multiple_SEPEP.217_C5	1	14	4	0	IMNTFSVVPSPK	TUBB,TUBB3,TUBB4A,TUBB4B	sp|NP_001184110.1|TUBB3,sp|NP_001276052.1|TUBB4A,sp|NP_001276056.1|TUBB4A,sp|NP_001276058.1|TUBB4A,sp|NP_001276059.1|TUBB4A,sp|NP_001276060.1|TUBB4A,sp|NP_001280141.1|TUBB,sp|NP_001280143.1|TUBB,sp|NP_001280144.1|TUBB,sp|NP_001280145.1|TUBB,sp|NP_006077.2|TUBB3,sp|NP_006078.2|TUBB4A,sp|NP_006079.1|TUBB4B,sp|NP_821133.1|TUBB
Multiple_SEPEP.218_C5	1	9	3	0	ALTVPELTQQMFDAK	TUBB3,TUBB4A,TUBB4B	sp|NP_001184110.1|TUBB3,sp|NP_001276052.1|TUBB4A,sp|NP_001276056.1|TUBB4A,sp|NP_001276058.1|TUBB4A,sp|NP_001276059.1|TUBB4A,sp|NP_001276060.1|TUBB4A,sp|NP_006077.2|TUBB3,sp|NP_006078.2|TUBB4A,sp|NP_006079.1|TUBB4B
Multiple_SEPEP.219_C5	2	10	6	0	EIVHIQAGQCGNQIGAK,REIVHIQAGQCGNQIGAK	TUBB,TUBB2A,TUBB2B,TUBB3,TUBB4A,TUBB4B	sp|NP_001060.1|TUBB2A,sp|NP_001276052.1|TUBB4A,sp|NP_001276056.1|TUBB4A,sp|NP_001276058.1|TUBB4A,sp|NP_001280142.1|TUBB,sp|NP_006077.2|TUBB3,sp|NP_006078.2|TUBB4A,sp|NP_006079.1|TUBB4B,sp|NP_821080.1|TUBB2B,sp|NP_821133.1|TUBB
Multiple_SEPEP.220_C5	1	20	5	0	VSDTVVEPYNATLSVHQLVENTDETYCIDNEALYDICFR	TUBB,TUBB2B,TUBB4A,TUBB4B,TUBB6	sp|NP_001276052.1|TUBB4A,sp|NP_001276056.1|TUBB4A,sp|NP_001276058.1|TUBB4A,sp|NP_001276059.1|TUBB4A,sp|NP_001276060.1|TUBB4A,sp|NP_001280141.1|TUBB,sp|NP_001280143.1|TUBB,sp|NP_001280144.1|TUBB,sp|NP_001280145.1|TUBB,sp|NP_001290453.1|TUBB6,sp|NP_001290455.1|TUBB6,sp|NP_001290456.1|TUBB6,sp|NP_001290457.1|TUBB6,sp|NP_001290458.1|TUBB6,sp|NP_001290459.1|TUBB6,sp|NP_006078.2|TUBB4A,sp|NP_006079.1|T…
Multiple_SEPEP.221_C5	3	20	5	0	EAESCDCLQGFQLTHSLGGGTGSGMGTLLISK,EAESCDCLQGFQLTHSLGGGTGSGMGTLLISKIR,KEAESCDCLQGFQLTHSLGGGTGSGMGTLLISK	TUBB,TUBB4A,TUBB4B,TUBB8,TUBB8B	sp|NP_001276052.1|TUBB4A,sp|NP_001276056.1|TUBB4A,sp|NP_001276058.1|TUBB4A,sp|NP_001276059.1|TUBB4A,sp|NP_001276060.1|TUBB4A,sp|NP_001280141.1|TUBB,sp|NP_001280143.1|TUBB,sp|NP_001280144.1|TUBB,sp|NP_001280145.1|TUBB,sp|NP_001345618.1|TUBB8B,sp|NP_006078.2|TUBB4A,sp|NP_006079.1|TUBB4B,sp|NP_817124.1|TUBB8,sp|NP_821133.1|TUBB,sp|XP_011517761.1|TUBB8,sp|XP_016871681.1|TUBB8,sp|XP_016871682.1|TUBB8,…
Multiple_SEPEP.222_C5	1	12	3	0	YLTVAAVFR	TUBB,TUBB4A,TUBB4B	sp|NP_001276052.1|TUBB4A,sp|NP_001276056.1|TUBB4A,sp|NP_001276058.1|TUBB4A,sp|NP_001276059.1|TUBB4A,sp|NP_001276060.1|TUBB4A,sp|NP_001280141.1|TUBB,sp|NP_001280143.1|TUBB,sp|NP_001280144.1|TUBB,sp|NP_001280145.1|TUBB,sp|NP_006078.2|TUBB4A,sp|NP_006079.1|TUBB4B,sp|NP_821133.1|TUBB
Multiple_SEPEP.223_C5	1	11	2	0	GHYTEGAELVDAVLDVVR	TUBB4A,TUBB6	sp|NP_001276052.1|TUBB4A,sp|NP_001276056.1|TUBB4A,sp|NP_001276058.1|TUBB4A,sp|NP_001276059.1|TUBB4A,sp|NP_001276060.1|TUBB4A,sp|NP_001290453.1|TUBB6,sp|NP_001290455.1|TUBB6,sp|NP_001290456.1|TUBB6,sp|NP_001290457.1|TUBB6,sp|NP_006078.2|TUBB4A,sp|NP_115914.1|TUBB6
Multiple_SEPEP.224_C5	1	44	3	0	VLGSGAFGTVYK	EGFR,ERBB2,ERBB4	sp|NP_001005862.1|ERBB2,sp|NP_001036064.1|ERBB4,sp|NP_001276865.1|ERBB2,sp|NP_001276866.1|ERBB2,sp|NP_001333826.1|EGFR,sp|NP_001333827.1|EGFR,sp|NP_001333828.1|EGFR,sp|NP_001333829.1|EGFR,sp|NP_001333870.1|EGFR,sp|NP_001369711.1|ERBB2,sp|NP_001369712.1|ERBB2,sp|NP_001369713.1|ERBB2,sp|NP_001369714.1|ERBB2,sp|NP_001369716.1|ERBB2,sp|NP_001369717.1|ERBB2,sp|NP_001369718.1|ERBB2,sp|NP_001369719.1|ER…
Multiple_SEPEP.225_C5	1	39	2	0	DCTVEMPILK	CTBP1,CTBP2	sp|NP_001012632.1|CTBP1,sp|NP_001077383.1|CTBP2,sp|NP_001277143.1|CTBP2,sp|NP_001277144.1|CTBP2,sp|NP_001307941.1|CTBP2,sp|NP_001307942.1|CTBP2,sp|NP_001307943.1|CTBP2,sp|NP_001319.1|CTBP1,sp|NP_001320.1|CTBP2,sp|NP_001350437.1|CTBP2,sp|NP_001364115.1|CTBP1,sp|NP_001364116.1|CTBP1,sp|NP_001364117.1|CTBP1,sp|NP_001364118.1|CTBP1,sp|NP_001364119.1|CTBP1,sp|NP_001364120.1|CTBP1,sp|NP_001364121.1|CTB…
Multiple_SEPEP.226_C5	1	11	3	0	IGEGTYGVVYK	CDK1,CDK2,CDK3	sp|NP_001163877.1|CDK1,sp|NP_001163878.1|CDK1,sp|NP_001249.1|CDK3,sp|NP_001277159.1|CDK2,sp|NP_001307847.1|CDK1,sp|NP_001777.1|CDK1,sp|NP_001789.2|CDK2,sp|NP_203698.1|CDK1,sp|NP_439892.2|CDK2,sp|XP_005270360.1|CDK1,sp|XP_011536034.1|CDK2
Multiple_SEPEP.227_C5	3	21	2	0	ALLSAVTR,IVAECNAVR,LESIISGAALMADSSCTR	CTNNA1,CTNNA2	sp|NP_001158355.1|CTNNA2,sp|NP_001269526.1|CTNNA2,sp|NP_001269527.1|CTNNA2,sp|NP_001277236.1|CTNNA1,sp|NP_001277238.1|CTNNA1,sp|NP_001277239.1|CTNNA1,sp|NP_001310911.1|CTNNA1,sp|NP_001310912.1|CTNNA1,sp|NP_001310913.1|CTNNA1,sp|NP_001310914.1|CTNNA1,sp|NP_001310915.1|CTNNA1,sp|NP_001894.2|CTNNA1,sp|NP_004380.2|CTNNA2,sp|XP_011530857.1|CTNNA2,sp|XP_011530858.1|CTNNA2,sp|XP_016858892.1|CTNNA2,sp|XP…
Multiple_SEPEP.228_C5	1	19	2	0	EELVAAVEDVR	CTNNA1,CTNNA2	sp|NP_001158355.1|CTNNA2,sp|NP_001269526.1|CTNNA2,sp|NP_001269527.1|CTNNA2,sp|NP_001277236.1|CTNNA1,sp|NP_001310911.1|CTNNA1,sp|NP_001310912.1|CTNNA1,sp|NP_001310913.1|CTNNA1,sp|NP_001310914.1|CTNNA1,sp|NP_001310915.1|CTNNA1,sp|NP_001894.2|CTNNA1,sp|NP_004380.2|CTNNA2,sp|XP_011530857.1|CTNNA2,sp|XP_011530858.1|CTNNA2,sp|XP_016858892.1|CTNNA2,sp|XP_016858893.1|CTNNA2,sp|XP_016858894.1|CTNNA2,sp|XP…
Multiple_SEPEP.229_C5	1	41	2	0	NLMNAVVQTVK	CTNNA1,CTNNA3	sp|NP_001120856.1|CTNNA3,sp|NP_001277238.1|CTNNA1,sp|NP_001277239.1|CTNNA1,sp|NP_001277241.1|CTNNA1,sp|NP_001310911.1|CTNNA1,sp|NP_001310912.1|CTNNA1,sp|NP_001310913.1|CTNNA1,sp|NP_001310914.1|CTNNA1,sp|NP_001310915.1|CTNNA1,sp|NP_001310916.1|CTNNA1,sp|NP_001310917.1|CTNNA1,sp|NP_001310918.1|CTNNA1,sp|NP_001310919.1|CTNNA1,sp|NP_001310920.1|CTNNA1,sp|NP_001310921.1|CTNNA1,sp|NP_001310922.1|CTNNA1…
Multiple_SEPEP.230_C5	3	56	2	0	DNDPDVDLFAGTK,SAQETVK,STGVFQDEELLFSHK	WASHC2A,WASHC2C	sp|NP_001005751.1|WASHC2A,sp|NP_001162577.1|WASHC2C,sp|NP_001162578.1|WASHC2C,sp|NP_001278327.1|WASHC2A,sp|NP_001317003.1|WASHC2C,sp|NP_001317031.1|WASHC2A,sp|NP_001354322.1|WASHC2C,sp|NP_001354323.1|WASHC2C,sp|NP_001354324.1|WASHC2C,sp|NP_001354325.1|WASHC2C,sp|NP_001354326.1|WASHC2C,sp|NP_001354327.1|WASHC2C,sp|NP_001354328.1|WASHC2C,sp|NP_001354329.1|WASHC2C,sp|NP_001354330.1|WASHC2C,sp|NP_001…
Multiple_SEPEP.231_C5	4	49	2	0	AVASPEATVSQTDENK,DSGTLQSQEAK,LTDEDFSPFGSGGGLFSGGK,QAGASVK	WASHC2A,WASHC2C	sp|NP_001005751.1|WASHC2A,sp|NP_001162577.1|WASHC2C,sp|NP_001162578.1|WASHC2C,sp|NP_001278327.1|WASHC2A,sp|NP_001317003.1|WASHC2C,sp|NP_001317031.1|WASHC2A,sp|NP_001354322.1|WASHC2C,sp|NP_001354323.1|WASHC2C,sp|NP_001354324.1|WASHC2C,sp|NP_001354325.1|WASHC2C,sp|NP_001354326.1|WASHC2C,sp|NP_001354327.1|WASHC2C,sp|NP_001354328.1|WASHC2C,sp|NP_001354329.1|WASHC2C,sp|NP_001354330.1|WASHC2C,sp|NP_001…
Multiple_SEPEP.232_C5	1	54	2	0	LLEPSVGSLFGDDEDDDLFSSAK	WASHC2A,WASHC2C	sp|NP_001005751.1|WASHC2A,sp|NP_001162577.1|WASHC2C,sp|NP_001162578.1|WASHC2C,sp|NP_001278327.1|WASHC2A,sp|NP_001317003.1|WASHC2C,sp|NP_001317031.1|WASHC2A,sp|NP_001354322.1|WASHC2C,sp|NP_001354323.1|WASHC2C,sp|NP_001354324.1|WASHC2C,sp|NP_001354325.1|WASHC2C,sp|NP_001354326.1|WASHC2C,sp|NP_001354327.1|WASHC2C,sp|NP_001354329.1|WASHC2C,sp|NP_001354330.1|WASHC2C,sp|NP_001354331.1|WASHC2C,sp|NP_001…
Multiple_SEPEP.233_C5	1	41	2	0	VYDEEVEEPVLK	WASHC2A,WASHC2C	sp|NP_001005751.1|WASHC2A,sp|NP_001162577.1|WASHC2C,sp|NP_001162578.1|WASHC2C,sp|NP_001278327.1|WASHC2A,sp|NP_001317003.1|WASHC2C,sp|NP_001317031.1|WASHC2A,sp|NP_001354322.1|WASHC2C,sp|NP_001354323.1|WASHC2C,sp|NP_001354324.1|WASHC2C,sp|NP_001354325.1|WASHC2C,sp|NP_001354326.1|WASHC2C,sp|NP_001354328.1|WASHC2C,sp|NP_001354329.1|WASHC2C,sp|NP_001354330.1|WASHC2C,sp|NP_001354332.1|WASHC2C,sp|NP_001…
Multiple_SEPEP.234_C5	2	39	2	0	EVDLIPK,VQEAVNYGLQVLDSAFEQLDIK	WASHC2A,WASHC2C	sp|NP_001005751.1|WASHC2A,sp|NP_001162577.1|WASHC2C,sp|NP_001162578.1|WASHC2C,sp|NP_001278327.1|WASHC2A,sp|NP_001317003.1|WASHC2C,sp|NP_001317031.1|WASHC2A,sp|NP_001354322.1|WASHC2C,sp|NP_001354323.1|WASHC2C,sp|NP_001354324.1|WASHC2C,sp|NP_001354325.1|WASHC2C,sp|NP_001354326.1|WASHC2C,sp|NP_001354328.1|WASHC2C,sp|NP_001354329.1|WASHC2C,sp|NP_001354330.1|WASHC2C,sp|NP_001354332.1|WASHC2C,sp|NP_001…
Multiple_SEPEP.235_C5	10	17	2	0	EANHNVSAPYGR,HVQLLGR,IQFPIEMSMPWILTDHILETK,LADQIFAYYK,LCCGLSMFEVILTR,LGTPQQIAIAR,LLGYQGIAVVMEELLK,MVRTMLESLIADK,TMLESLIADK,YAPLHLVPLIER	CYFIP1,CYFIP2	sp|NP_001028200.1|CYFIP1,sp|NP_001032410.1|CYFIP2,sp|NP_001274739.1|CYFIP1,sp|NP_001278650.1|CYFIP2,sp|NP_001278651.1|CYFIP2,sp|NP_001311048.1|CYFIP1,sp|NP_001311049.1|CYFIP1,sp|NP_001311051.1|CYFIP1,sp|NP_001311052.1|CYFIP1,sp|NP_001311053.1|CYFIP1,sp|NP_001311054.1|CYFIP1,sp|NP_001311055.1|CYFIP1,sp|NP_055191.2|CYFIP2,sp|NP_055423.1|CYFIP1,sp|XP_011532818.1|CYFIP2,sp|XP_016864830.1|CYFIP2,sp|XP…
Multiple_SEPEP.236_C5	10	15	2	0	DFVSEAYLLTLGK,FINMFAVLDELK,GLQVLMGR,KDFVSEAYLLTLGK,LVHPTDK,MYLTPSEK,NDHSAYK,QLQVVPLFGDMQIELAR,TSAHYEENK,YNYTSEEK	CYFIP1,CYFIP2	sp|NP_001032410.1|CYFIP2,sp|NP_001274739.1|CYFIP1,sp|NP_001278650.1|CYFIP2,sp|NP_001278651.1|CYFIP2,sp|NP_001311048.1|CYFIP1,sp|NP_001311049.1|CYFIP1,sp|NP_001311052.1|CYFIP1,sp|NP_001311053.1|CYFIP1,sp|NP_001311054.1|CYFIP1,sp|NP_001311055.1|CYFIP1,sp|NP_055191.2|CYFIP2,sp|NP_055423.1|CYFIP1,sp|XP_011532818.1|CYFIP2,sp|XP_016864830.1|CYFIP2,sp|XP_016864831.1|CYFIP2
Multiple_SEPEP.237_C5	2	13	2	0	CNEQPNRVEIYEK,TVEVLEPEVTK	CYFIP1,CYFIP2	sp|NP_001032410.1|CYFIP2,sp|NP_001274739.1|CYFIP1,sp|NP_001278650.1|CYFIP2,sp|NP_001278651.1|CYFIP2,sp|NP_001311048.1|CYFIP1,sp|NP_001311049.1|CYFIP1,sp|NP_001311052.1|CYFIP1,sp|NP_001311053.1|CYFIP1,sp|NP_055191.2|CYFIP2,sp|NP_055423.1|CYFIP1,sp|XP_011532818.1|CYFIP2,sp|XP_016864830.1|CYFIP2,sp|XP_016864831.1|CYFIP2
Multiple_SEPEP.238_C5	1	45	5	0	VDLSNVLDLHAFDSLSGISLQK	CBWD1,CBWD2,CBWD3,CBWD5,CBWD6	sp|NP_001078926.1|CBWD6,sp|NP_001138827.1|CBWD1,sp|NP_001273764.1|CBWD5,sp|NP_001278750.1|CBWD3,sp|NP_001317266.1|CBWD2,sp|NP_001317268.1|CBWD2,sp|NP_001317269.1|CBWD2,sp|NP_001317271.1|CBWD2,sp|NP_001317597.1|CBWD5,sp|NP_001365042.1|CBWD3,sp|NP_001365043.1|CBWD3,sp|NP_001365044.1|CBWD3,sp|NP_001365045.1|CBWD3,sp|NP_060961.3|CBWD1,sp|NP_742000.1|CBWD2,sp|NP_958861.2|CBWD3,sp|XP_005251570.1|CBWD1,…
Multiple_SEPEP.239_C5	2	13	2	0	DIYETDYYR,IEFLNEASVMK	IGF1R,INSR	sp|NP_000199.2|INSR,sp|NP_000866.1|IGF1R,sp|NP_001073285.1|INSR,sp|NP_001278787.1|IGF1R,sp|XP_011519818.1|IGF1R,sp|XP_011519819.1|IGF1R,sp|XP_011526290.2|INSR,sp|XP_011526291.2|INSR,sp|XP_016877625.1|IGF1R,sp|XP_016877626.1|IGF1R,sp|XP_016877627.1|IGF1R,sp|XP_016877628.1|IGF1R,sp|XP_024305681.1|IGF1R
Multiple_SEPEP.240_C5	1	26	3	0	MVIITGPPEAQFK	IGF2BP1,IGF2BP2,IGF2BP3	sp|NP_001007226.1|IGF2BP2,sp|NP_001153895.1|IGF2BP1,sp|NP_001278798.1|IGF2BP2,sp|NP_001278801.1|IGF2BP2,sp|NP_001278802.1|IGF2BP2,sp|NP_001278803.1|IGF2BP2,sp|NP_001278804.1|IGF2BP2,sp|NP_006537.3|IGF2BP1,sp|NP_006538.2|IGF2BP3,sp|NP_006539.3|IGF2BP2,sp|XP_005257012.2|IGF2BP1,sp|XP_006713540.1|IGF2BP2,sp|XP_006713541.1|IGF2BP2,sp|XP_006715702.1|IGF2BP3,sp|XP_011513391.1|IGF2BP3,sp|XP_011513392.1|…
Multiple_SEPEP.241_C5	1	23	2	0	ILVPTQFVGAIIGK	IGF2BP2,IGF2BP3	sp|NP_001007226.1|IGF2BP2,sp|NP_001278798.1|IGF2BP2,sp|NP_001278801.1|IGF2BP2,sp|NP_001278802.1|IGF2BP2,sp|NP_001278803.1|IGF2BP2,sp|NP_001278804.1|IGF2BP2,sp|NP_006538.2|IGF2BP3,sp|NP_006539.3|IGF2BP2,sp|XP_006715702.1|IGF2BP3,sp|XP_011513391.1|IGF2BP3,sp|XP_011513392.1|IGF2BP3,sp|XP_011513393.1|IGF2BP3,sp|XP_011513394.1|IGF2BP3,sp|XP_011513395.1|IGF2BP3,sp|XP_016861046.1|IGF2BP2,sp|XP_016861047…
Multiple_SEPEP.242_C5	2	10	3	0	FEIWDTAGQER,LVLLGESAVGK	RAB5A,RAB5B,RAB5C	sp|NP_001238965.1|RAB5B,sp|NP_001238966.1|RAB5B,sp|NP_001238968.1|RAB5C,sp|NP_001278977.1|RAB5A,sp|NP_002859.1|RAB5B,sp|NP_004153.2|RAB5A,sp|NP_004574.2|RAB5C,sp|NP_958842.1|RAB5C,sp|XP_005269108.1|RAB5B,sp|XP_005269109.1|RAB5B
Multiple_SEPEP.243_C5	2	12	5	0	GHYTEGAELVDSVLDVVR,GHYTEGAELVDSVLDVVRK	TUBB,TUBB2A,TUBB2B,TUBB3,TUBB4B	sp|NP_001060.1|TUBB2A,sp|NP_001184110.1|TUBB3,sp|NP_001280141.1|TUBB,sp|NP_001280142.1|TUBB,sp|NP_001280143.1|TUBB,sp|NP_001280144.1|TUBB,sp|NP_001280145.1|TUBB,sp|NP_001297244.1|TUBB2A,sp|NP_006077.2|TUBB3,sp|NP_006079.1|TUBB4B,sp|NP_821080.1|TUBB2B,sp|NP_821133.1|TUBB
Multiple_SEPEP.244_C5	2	10	4	0	EVDEQMLNVQNK,EVDEQMLNVQNKNSSYFVEWIPNNVK	TUBB,TUBB2A,TUBB2B,TUBB4B	sp|NP_001060.1|TUBB2A,sp|NP_001280141.1|TUBB,sp|NP_001280142.1|TUBB,sp|NP_001280143.1|TUBB,sp|NP_001280144.1|TUBB,sp|NP_001280145.1|TUBB,sp|NP_001297244.1|TUBB2A,sp|NP_006079.1|TUBB4B,sp|NP_821080.1|TUBB2B,sp|NP_821133.1|TUBB
Multiple_SEPEP.245_C5	1	7	4	0	AILVDLEPGTMDSVR	TUBB,TUBB2A,TUBB2B,TUBB3	sp|NP_001060.1|TUBB2A,sp|NP_001280141.1|TUBB,sp|NP_001280142.1|TUBB,sp|NP_001280143.1|TUBB,sp|NP_006077.2|TUBB3,sp|NP_821080.1|TUBB2B,sp|NP_821133.1|TUBB
Multiple_SEPEP.246_C5	4	24	3	0	FSWAQGTDTILADEMGLGK,LLLTGTPLQNNLEELFHLLNFLTPER,VLIFSQMTK,WSCPHCEK	CHD3,CHD4,CHD5	sp|NP_001005271.2|CHD3,sp|NP_001005273.1|CHD3,sp|NP_001264.2|CHD4,sp|NP_001284482.1|CHD4,sp|NP_001350535.1|CHD4,sp|NP_005843.2|CHD3,sp|NP_056372.1|CHD5,sp|XP_005256484.1|CHD3,sp|XP_005256485.1|CHD3,sp|XP_005256486.1|CHD3,sp|XP_005256488.1|CHD3,sp|XP_006721486.1|CHD3,sp|XP_006721487.1|CHD3,sp|XP_006721491.1|CHD3,sp|XP_016879550.1|CHD3,sp|XP_016879551.1|CHD3,sp|XP_016879552.1|CHD3,sp|XP_016879553.1…
Multiple_SEPEP.247_C5	3	23	3	0	HHYEQQQEDLAR,LLEQALVIEEQLR,QELDDILK	CHD3,CHD4,CHD5	sp|NP_001005271.2|CHD3,sp|NP_001005273.1|CHD3,sp|NP_001264.2|CHD4,sp|NP_001284482.1|CHD4,sp|NP_001350535.1|CHD4,sp|NP_005843.2|CHD3,sp|NP_056372.1|CHD5,sp|XP_005256484.1|CHD3,sp|XP_005256485.1|CHD3,sp|XP_005256486.1|CHD3,sp|XP_006721486.1|CHD3,sp|XP_006721487.1|CHD3,sp|XP_006721491.1|CHD3,sp|XP_016879550.1|CHD3,sp|XP_016879551.1|CHD3,sp|XP_016879552.1|CHD3,sp|XP_016879553.1|CHD3,sp|XP_016879554.1…
Multiple_SEPEP.248_C5	1	11	3	0	QLEELLSDMK	CHD3,CHD4,CHD5	sp|NP_001005271.2|CHD3,sp|NP_001005273.1|CHD3,sp|NP_001264.2|CHD4,sp|NP_001284482.1|CHD4,sp|NP_001350535.1|CHD4,sp|NP_005843.2|CHD3,sp|NP_056372.1|CHD5,sp|XP_005256486.1|CHD3,sp|XP_006721491.1|CHD3,sp|XP_016879553.1|CHD3,sp|XP_016879559.1|CHD3
Multiple_SEPEP.249_C5	2	23	2	0	GPFLVSAPLSTIINWER,IINHSVDK	CHD3,CHD4	sp|NP_001005271.2|CHD3,sp|NP_001005273.1|CHD3,sp|NP_001264.2|CHD4,sp|NP_001284482.1|CHD4,sp|NP_001350535.1|CHD4,sp|NP_005843.2|CHD3,sp|XP_005256484.1|CHD3,sp|XP_005256485.1|CHD3,sp|XP_005256486.1|CHD3,sp|XP_005256488.1|CHD3,sp|XP_006721486.1|CHD3,sp|XP_006721487.1|CHD3,sp|XP_006721491.1|CHD3,sp|XP_016879550.1|CHD3,sp|XP_016879551.1|CHD3,sp|XP_016879552.1|CHD3,sp|XP_016879553.1|CHD3,sp|XP_01687955…
Multiple_SEPEP.250_C5	1	55	3	0	QYPWGVVQVENENHCDFVK	SEPTIN10,SEPTIN11,SEPTIN8	sp|NP_001092281.1|SEPTIN8,sp|NP_001092282.1|SEPTIN8,sp|NP_001092283.1|SEPTIN8,sp|NP_001287727.1|SEPTIN8,sp|NP_001287728.1|SEPTIN8,sp|NP_001293076.1|SEPTIN11,sp|NP_001308425.1|SEPTIN10,sp|NP_001308427.1|SEPTIN10,sp|NP_001308428.1|SEPTIN10,sp|NP_001308429.1|SEPTIN10,sp|NP_001308430.1|SEPTIN10,sp|NP_001308431.1|SEPTIN10,sp|NP_001308432.1|SEPTIN10,sp|NP_001308433.1|SEPTIN10,sp|NP_001308434.1|SEPTIN10…
Multiple_SEPEP.251_C5	2	35	3	0	SLDLVTMK,VNMEDLR	SEPTIN11,SEPTIN6,SEPTIN8	sp|NP_001092281.1|SEPTIN8,sp|NP_001092282.1|SEPTIN8,sp|NP_001092283.1|SEPTIN8,sp|NP_001287727.1|SEPTIN8,sp|NP_001287728.1|SEPTIN8,sp|NP_001293076.1|SEPTIN11,sp|NP_055944.2|SEPTIN6,sp|NP_055961.1|SEPTIN8,sp|NP_060713.1|SEPTIN11,sp|NP_665798.1|SEPTIN6,sp|NP_665799.1|SEPTIN6,sp|NP_665801.1|SEPTIN6,sp|XP_005262457.1|SEPTIN6,sp|XP_005271984.1|SEPTIN8,sp|XP_005271985.1|SEPTIN8,sp|XP_005271988.1|SEPTIN8…
Multiple_SEPEP.252_C5	1	12	2	0	LVLLALEDGSALSR	RC3H1,RC3H2	sp|NP_001094058.1|RC3H2,sp|NP_001287779.1|RC3H1,sp|NP_001287780.1|RC3H1,sp|NP_001287781.1|RC3H1,sp|NP_001341407.1|RC3H2,sp|NP_001341408.1|RC3H2,sp|NP_001341411.1|RC3H2,sp|NP_001341415.1|RC3H2,sp|NP_061323.2|RC3H2,sp|NP_742068.1|RC3H1,sp|XP_005244978.1|RC3H1,sp|XP_011507533.1|RC3H1
Multiple_SEPEP.253_C5	1	28	3	0	VLNELYSVMK	SRGAP2,SRGAP2B,SRGAP2C	sp|NP_001164108.1|SRGAP2,sp|NP_001258799.2|SRGAP2B,sp|NP_001258801.1|SRGAP2C,sp|NP_001287881.1|SRGAP2,sp|NP_001316913.1|SRGAP2C,sp|NP_001317613.1|SRGAP2B,sp|NP_001353209.1|SRGAP2B,sp|NP_001355253.1|SRGAP2B,sp|NP_001364373.1|SRGAP2,sp|NP_001364374.1|SRGAP2,sp|NP_001364375.1|SRGAP2,sp|NP_001364376.1|SRGAP2,sp|NP_001372155.1|SRGAP2B,sp|NP_001372157.1|SRGAP2B,sp|NP_056141.2|SRGAP2,sp|XP_005277478.1|S…
Multiple_SEPEP.254_C5	19	10	2	0	DFLDEYIFLAVGR,DREEALHQFR,DSLTLVFVETK,EIQMLAR,ELAVQIYEEAR,GADSLEDFLYHEGYACTSIHGDR,GCHLLVATPGR,HAIPIIK,HTMMFSATFPK,HVINFDLPSDIEEYVHR,IGLDFCK,IVEQDTMPPK,KGADSLEDFLYHEGYACTSIHGDR,LVDMMER,QEVPSWLENMAYEHHYK,SPILVATAVAAR,VGSTSENITQK,VRPCVVYGGADIGQQIR,YTRPTPVQK	DDX3X,DDX3Y	sp|NP_001116137.1|DDX3Y,sp|NP_001180345.1|DDX3X,sp|NP_001180346.1|DDX3X,sp|NP_001289481.1|DDX3Y,sp|NP_001311124.1|DDX3Y,sp|NP_001347.3|DDX3X,sp|NP_001350748.1|DDX3X,sp|NP_004651.2|DDX3Y,sp|XP_011542194.1|DDX3X,sp|XP_016884802.1|DDX3X
Multiple_SEPEP.255_C5	1	8	2	0	LEQELFSGGNTGINFEK	DDX3X,DDX3Y	sp|NP_001116137.1|DDX3Y,sp|NP_001180345.1|DDX3X,sp|NP_001180346.1|DDX3X,sp|NP_001289481.1|DDX3Y,sp|NP_001311124.1|DDX3Y,sp|NP_001347.3|DDX3X,sp|NP_004651.2|DDX3Y,sp|XP_011542194.1|DDX3X
Multiple_SEPEP.256_C5	4	9	3	0	ATSNVFAMFDQSQIQEFK,EAFNMIDQNR,EAPIDKK,ELLTTMGDR	MYL12A,MYL12B,MYL9	sp|NP_001138416.1|MYL12B,sp|NP_001138417.1|MYL12B,sp|NP_001289976.1|MYL12A,sp|NP_001289977.1|MYL12A,sp|NP_001289978.1|MYL12A,sp|NP_006088.2|MYL9,sp|NP_006462.1|MYL12A,sp|NP_291024.1|MYL12B,sp|NP_852667.1|MYL9
Multiple_SEPEP.257_C5	2	8	3	0	DGFIDKEDLHDMLASLGK,LNGTDPEDVIR	MYL12A,MYL12B,MYL9	sp|NP_001138416.1|MYL12B,sp|NP_001138417.1|MYL12B,sp|NP_001289976.1|MYL12A,sp|NP_001289977.1|MYL12A,sp|NP_001289978.1|MYL12A,sp|NP_006088.2|MYL9,sp|NP_006462.1|MYL12A,sp|NP_291024.1|MYL12B
Multiple_SEPEP.258_C5	3	7	2	0	FTDEEVDELYR,GNFNYIEFTR,NAFACFDEEATGTIQEDYLR	MYL12A,MYL12B	sp|NP_001138416.1|MYL12B,sp|NP_001138417.1|MYL12B,sp|NP_001289976.1|MYL12A,sp|NP_001289977.1|MYL12A,sp|NP_001289978.1|MYL12A,sp|NP_006462.1|MYL12A,sp|NP_291024.1|MYL12B
Multiple_SEPEP.259_C5	1	15	8	0	GHYTIGK	TUBA1A,TUBA1B,TUBA1C,TUBA3C,TUBA3D,TUBA3E,TUBA4A,TUBA4B	sp|NP_001257328.1|TUBA1A,sp|NP_001257329.1|TUBA1A,sp|NP_001265481.1|TUBA4A,sp|NP_001290043.1|TUBA1C,sp|NP_001290044.1|TUBA1C,sp|NP_001290045.1|TUBA1C,sp|NP_001290046.1|TUBA1C,sp|NP_001342150.1|TUBA4B,sp|NP_005991.1|TUBA4A,sp|NP_005992.1|TUBA3C,sp|NP_006000.2|TUBA1A,sp|NP_006073.2|TUBA1B,sp|NP_116093.1|TUBA1C,sp|NP_525125.2|TUBA3D,sp|NP_997195.2|TUBA3E
Multiple_SEPEP.260_C5	1	15	7	0	IHFPLATYAPVISAEK	TUBA1A,TUBA1B,TUBA1C,TUBA3C,TUBA3D,TUBA3E,TUBA4A	sp|NP_001257328.1|TUBA1A,sp|NP_001257329.1|TUBA1A,sp|NP_001265481.1|TUBA4A,sp|NP_001290043.1|TUBA1C,sp|NP_001290044.1|TUBA1C,sp|NP_001290045.1|TUBA1C,sp|NP_001290046.1|TUBA1C,sp|NP_005991.1|TUBA4A,sp|NP_005992.1|TUBA3C,sp|NP_006000.2|TUBA1A,sp|NP_006073.2|TUBA1B,sp|NP_116093.1|TUBA1C,sp|NP_525125.2|TUBA3D,sp|NP_997195.2|TUBA3E,sp|XP_016860313.1|TUBA4A
Multiple_SEPEP.261_C5	1	12	4	0	EDMAALEK	TUBA1A,TUBA1B,TUBA1C,TUBA4A	sp|NP_001257328.1|TUBA1A,sp|NP_001257329.1|TUBA1A,sp|NP_001265481.1|TUBA4A,sp|NP_001290043.1|TUBA1C,sp|NP_001290044.1|TUBA1C,sp|NP_001290045.1|TUBA1C,sp|NP_001290046.1|TUBA1C,sp|NP_005991.1|TUBA4A,sp|NP_006000.2|TUBA1A,sp|NP_006073.2|TUBA1B,sp|NP_116093.1|TUBA1C,sp|XP_016860313.1|TUBA4A
Multiple_SEPEP.262_C5	1	13	6	0	TIQFVDWCPTGFK	TUBA1A,TUBA1C,TUBA3C,TUBA3D,TUBA3E,TUBA8	sp|NP_001180343.1|TUBA8,sp|NP_001257328.1|TUBA1A,sp|NP_001257329.1|TUBA1A,sp|NP_001290043.1|TUBA1C,sp|NP_001290044.1|TUBA1C,sp|NP_001290045.1|TUBA1C,sp|NP_001290046.1|TUBA1C,sp|NP_005992.1|TUBA3C,sp|NP_006000.2|TUBA1A,sp|NP_061816.1|TUBA8,sp|NP_116093.1|TUBA1C,sp|NP_525125.2|TUBA3D,sp|NP_997195.2|TUBA3E
Multiple_SEPEP.263_C5	1	12	5	0	LISQIVSSITASLR	TUBA1B,TUBA1C,TUBA4A,TUBA4B,TUBA8	sp|NP_001180343.1|TUBA8,sp|NP_001265481.1|TUBA4A,sp|NP_001290043.1|TUBA1C,sp|NP_001290044.1|TUBA1C,sp|NP_001290045.1|TUBA1C,sp|NP_001290046.1|TUBA1C,sp|NP_001342150.1|TUBA4B,sp|NP_005991.1|TUBA4A,sp|NP_006073.2|TUBA1B,sp|NP_061816.1|TUBA8,sp|NP_116093.1|TUBA1C,sp|XP_016860313.1|TUBA4A
Multiple_SEPEP.264_C5	2	12	6	0	DVNAAIATIK,TIGGGDDSFNTFFSETGAGK	TUBA1A,TUBA1B,TUBA1C,TUBA3C,TUBA3D,TUBA3E	sp|NP_001257328.1|TUBA1A,sp|NP_001257329.1|TUBA1A,sp|NP_001290043.1|TUBA1C,sp|NP_001290044.1|TUBA1C,sp|NP_001290045.1|TUBA1C,sp|NP_001290046.1|TUBA1C,sp|NP_005992.1|TUBA3C,sp|NP_006000.2|TUBA1A,sp|NP_006073.2|TUBA1B,sp|NP_116093.1|TUBA1C,sp|NP_525125.2|TUBA3D,sp|NP_997195.2|TUBA3E
Multiple_SEPEP.265_C5	5	9	3	0	AVFVDLEPTVIDEVR,EIIDLVLDR,GHYTIGKEIIDLVLDR,KLADQCTGLQGFLVFHSFGGGTGSGFTSLLMER,LADQCTGLQGFLVFHSFGGGTGSGFTSLLMER	TUBA1A,TUBA1B,TUBA1C	sp|NP_001257328.1|TUBA1A,sp|NP_001257329.1|TUBA1A,sp|NP_001290043.1|TUBA1C,sp|NP_001290044.1|TUBA1C,sp|NP_001290045.1|TUBA1C,sp|NP_001290046.1|TUBA1C,sp|NP_006000.2|TUBA1A,sp|NP_006073.2|TUBA1B,sp|NP_116093.1|TUBA1C
Multiple_SEPEP.266_C5	1	11	3	0	QITQVYGFYDECLR	PPP2CA,PPP2CB,PPP4C	sp|NP_001009552.1|PPP2CB,sp|NP_001290432.1|PPP4C,sp|NP_001290433.1|PPP4C,sp|NP_001290435.1|PPP4C,sp|NP_001290436.1|PPP4C,sp|NP_001341948.1|PPP2CA,sp|NP_002706.1|PPP2CA,sp|NP_002711.1|PPP4C,sp|XP_006721124.1|PPP4C,sp|XP_016878892.1|PPP4C,sp|XP_016878893.1|PPP4C
Multiple_SEPEP.267_C5	1	10	3	0	IMNTFSVMPSPK	TUBB2A,TUBB2B,TUBB6	sp|NP_001060.1|TUBB2A,sp|NP_001290453.1|TUBB6,sp|NP_001290455.1|TUBB6,sp|NP_001290456.1|TUBB6,sp|NP_001290457.1|TUBB6,sp|NP_001290458.1|TUBB6,sp|NP_001290459.1|TUBB6,sp|NP_001297244.1|TUBB2A,sp|NP_115914.1|TUBB6,sp|NP_821080.1|TUBB2B
Multiple_SEPEP.268_C5	2	9	2	0	EVDEQMLAIQSK,YLTVATVFR	TUBB3,TUBB6	sp|NP_001184110.1|TUBB3,sp|NP_001290453.1|TUBB6,sp|NP_001290455.1|TUBB6,sp|NP_001290456.1|TUBB6,sp|NP_001290457.1|TUBB6,sp|NP_001290458.1|TUBB6,sp|NP_001290459.1|TUBB6,sp|NP_006077.2|TUBB3,sp|NP_115914.1|TUBB6
Multiple_SEPEP.269_C5	1	37	2	0	LCVILEPMQELMSR	LDB1,LDB2	sp|NP_001106878.1|LDB1,sp|NP_001124306.1|LDB2,sp|NP_001281.1|LDB2,sp|NP_001291363.1|LDB2,sp|NP_001291364.1|LDB2,sp|NP_001308541.1|LDB1,sp|NP_003884.1|LDB1,sp|XP_005248254.1|LDB2,sp|XP_005248258.1|LDB2,sp|XP_005248259.1|LDB2,sp|XP_006714038.1|LDB2,sp|XP_006714039.1|LDB2,sp|XP_006714040.1|LDB2,sp|XP_006714041.1|LDB2,sp|XP_006714042.1|LDB2,sp|XP_006714043.1|LDB2,sp|XP_006714044.1|LDB2,sp|XP_00671404…
Multiple_SEPEP.270_C5	1	41	8	0	NILVNSNLVCK	EPHA2,EPHA4,EPHA6,EPHA7,EPHB1,EPHB2,EPHB3,EPHB4	sp|NP_001073917.2|EPHA6,sp|NP_001265229.1|EPHA6,sp|NP_001275558.1|EPHA7,sp|NP_001291465.1|EPHA4,sp|NP_001291466.1|EPHA4,sp|NP_001296121.1|EPHB2,sp|NP_001296122.1|EPHB2,sp|NP_001316019.1|EPHA2,sp|NP_001350677.1|EPHA4,sp|NP_001363394.1|EPHA7,sp|NP_001363395.1|EPHA7,sp|NP_001363399.1|EPHA7,sp|NP_004422.2|EPHA2,sp|NP_004429.1|EPHA4,sp|NP_004431.1|EPHA7,sp|NP_004432.1|EPHB1,sp|NP_004433.2|EPHB2,sp|NP_…
Multiple_SEPEP.271_C5	2	12	4	0	EVYEEAGVK,VLQCHKPVHAEYLEK	NUDT10,NUDT11,NUDT4,NUDT4B	sp|NP_001287951.1|NUDT4,sp|NP_001287952.1|NUDT4,sp|NP_001287953.1|NUDT4,sp|NP_001291892.1|NUDT10,sp|NP_001342336.1|NUDT4B,sp|NP_060629.2|NUDT11,sp|NP_061967.3|NUDT4,sp|NP_694853.1|NUDT10,sp|NP_950241.1|NUDT4,sp|XP_011536096.1|NUDT4,sp|XP_011536097.1|NUDT4,sp|XP_011536098.1|NUDT4
Multiple_SEPEP.272_C5	1	7	2	0	SIHDALCVIR	CCT4,CCT5	sp|NP_001243650.1|CCT4,sp|NP_001293082.1|CCT5,sp|NP_001293083.1|CCT5,sp|NP_001293084.1|CCT5,sp|NP_001293085.1|CCT5,sp|NP_006421.2|CCT4,sp|NP_036205.1|CCT5
Multiple_SEPEP.273_C5	2	88	3	0	APEVILGMGYK,DLKPSNIVVK	MAPK10,MAPK8,MAPK9	sp|NP_001128516.1|MAPK9,sp|NP_001265476.1|MAPK8,sp|NP_001265477.1|MAPK8,sp|NP_001295173.1|MAPK9,sp|NP_001304996.1|MAPK10,sp|NP_001304997.1|MAPK10,sp|NP_001304998.1|MAPK10,sp|NP_001310231.1|MAPK8,sp|NP_001310249.1|MAPK8,sp|NP_001310250.1|MAPK8,sp|NP_001310251.1|MAPK8,sp|NP_001310252.1|MAPK8,sp|NP_001310253.1|MAPK8,sp|NP_001310254.1|MAPK8,sp|NP_001310255.1|MAPK8,sp|NP_001310256.1|MAPK8,sp|NP_001310…
Multiple_SEPEP.274_C5	1	11	2	0	MSSYAFFVQTCR	HMGB1,HMGB2	sp|NP_001124160.1|HMGB2,sp|NP_001124161.1|HMGB2,sp|NP_001300821.1|HMGB1,sp|NP_001300822.1|HMGB1,sp|NP_001350590.1|HMGB1,sp|NP_001357268.1|HMGB1,sp|NP_001357269.1|HMGB1,sp|NP_001357270.1|HMGB1,sp|NP_002119.1|HMGB1,sp|NP_002120.1|HMGB2,sp|XP_024305109.1|HMGB1
Multiple_SEPEP.275_C5	2	8	2	0	HFCPNVPIILVGNK,HFCPNVPIILVGNKK	RHOA,RHOC	sp|NP_001036143.1|RHOC,sp|NP_001036144.1|RHOC,sp|NP_001300870.1|RHOA,sp|NP_001300872.1|RHOA,sp|NP_001300873.1|RHOA,sp|NP_001300874.1|RHOA,sp|NP_001655.1|RHOA,sp|NP_786886.1|RHOC
Multiple_SEPEP.276_C5	1	10	3	0	TCLLIVFSK	RHOA,RHOB,RHOC	sp|NP_001036143.1|RHOC,sp|NP_001036144.1|RHOC,sp|NP_001300870.1|RHOA,sp|NP_001300872.1|RHOA,sp|NP_001300873.1|RHOA,sp|NP_001300875.1|RHOA,sp|NP_001300876.1|RHOA,sp|NP_001655.1|RHOA,sp|NP_004031.1|RHOB,sp|NP_786886.1|RHOC
Multiple_SEPEP.277_C5	2	9	2	0	KLVIVGDGACGK,LVIVGDGACGK	RHOA,RHOC	sp|NP_001036143.1|RHOC,sp|NP_001036144.1|RHOC,sp|NP_001300870.1|RHOA,sp|NP_001300872.1|RHOA,sp|NP_001300873.1|RHOA,sp|NP_001300875.1|RHOA,sp|NP_001300876.1|RHOA,sp|NP_001655.1|RHOA,sp|NP_786886.1|RHOC
Multiple_SEPEP.278_C5	1	7	2	0	LRPLSYPDTDVILMCFSIDSPDSLENIPEK	RHOA,RHOC	sp|NP_001036143.1|RHOC,sp|NP_001036144.1|RHOC,sp|NP_001300870.1|RHOA,sp|NP_001300872.1|RHOA,sp|NP_001300873.1|RHOA,sp|NP_001655.1|RHOA,sp|NP_786886.1|RHOC
Multiple_SEPEP.279_C5	1	7	3	0	QVELALWDTAGQEDYDR	RHOA,RHOB,RHOC	sp|NP_001036143.1|RHOC,sp|NP_001036144.1|RHOC,sp|NP_001300870.1|RHOA,sp|NP_001300872.1|RHOA,sp|NP_001655.1|RHOA,sp|NP_004031.1|RHOB,sp|NP_786886.1|RHOC
Multiple_SEPEP.280_C5	1	8	2	0	DAWGPGAAK	TFR2,TFRC	sp|NP_001121620.1|TFRC,sp|NP_001193784.1|TFR2,sp|NP_001300894.1|TFRC,sp|NP_001300895.1|TFRC,sp|NP_003218.2|TFR2,sp|NP_003225.2|TFRC,sp|XP_024309499.1|TFRC,sp|XP_024309500.1|TFRC
Multiple_SEPEP.281_C5	1	47	8	0	DIVQFVPFR	CPNE2,CPNE3,CPNE4,CPNE5,CPNE6,CPNE7,CPNE8,CPNE9	sp|NP_001267487.1|CPNE6,sp|NP_001276041.1|CPNE4,sp|NP_001300947.1|CPNE5,sp|NP_001300948.1|CPNE5,sp|NP_001300949.1|CPNE5,sp|NP_001363817.1|CPNE5,sp|NP_001363819.1|CPNE5,sp|NP_001371985.1|CPNE6,sp|NP_001371986.1|CPNE6,sp|NP_001371987.1|CPNE6,sp|NP_003900.1|CPNE3,sp|NP_006023.1|CPNE6,sp|NP_055242.1|CPNE7,sp|NP_065990.1|CPNE5,sp|NP_570720.1|CPNE4,sp|NP_689940.3|CPNE2,sp|NP_702907.1|CPNE4,sp|NP_705898…
Multiple_SEPEP.282_C5	1	18	2	0	YLNWIGVPTK	PFKFB2,PFKFB3	sp|NP_001018063.1|PFKFB2,sp|NP_001138915.1|PFKFB3,sp|NP_001269559.1|PFKFB3,sp|NP_001300992.1|PFKFB3,sp|NP_001309945.1|PFKFB3,sp|NP_001350474.1|PFKFB3,sp|NP_004557.1|PFKFB3,sp|NP_006203.2|PFKFB2,sp|XP_005252521.1|PFKFB3,sp|XP_011517795.1|PFKFB3,sp|XP_016871815.1|PFKFB3,sp|XP_016871816.1|PFKFB3,sp|XP_016871817.1|PFKFB3,sp|XP_016871818.1|PFKFB3,sp|XP_024303422.1|PFKFB2,sp|XP_024303423.1|PFKFB2,sp|XP…
Multiple_SEPEP.283_C5	1	11	2	0	VSLEEIYSGCTK	DNAJB1,DNAJB4	sp|NP_001287843.1|DNAJB1,sp|NP_001300893.1|DNAJB1,sp|NP_001304028.1|DNAJB4,sp|NP_001304029.1|DNAJB4,sp|NP_001304030.1|DNAJB4,sp|NP_001304031.1|DNAJB4,sp|NP_006136.1|DNAJB1,sp|NP_008965.2|DNAJB4,sp|XP_006722796.1|DNAJB1,sp|XP_006722797.1|DNAJB1,sp|XP_011526258.1|DNAJB1
Multiple_SEPEP.284_C5	2	10	3	0	KQEESVQK,LFDWANTSR	ATAD3A,ATAD3B,ATAD3C	sp|NP_001034300.2|ATAD3C,sp|NP_001164006.1|ATAD3A,sp|NP_001164007.1|ATAD3A,sp|NP_001304167.1|ATAD3B,sp|NP_060658.3|ATAD3A,sp|NP_114127.3|ATAD3B,sp|XP_005244863.1|ATAD3B,sp|XP_011540543.1|ATAD3B,sp|XP_011540546.1|ATAD3B,sp|XP_024303866.1|ATAD3A
Multiple_SEPEP.285_C5	1	17	3	0	GCALQCAILSPAFK	HSPA4,HSPA4L,HSPH1	sp|NP_001273432.1|HSPH1,sp|NP_001273433.1|HSPH1,sp|NP_001273434.1|HSPH1,sp|NP_001304310.1|HSPA4L,sp|NP_001304311.1|HSPA4L,sp|NP_001304312.1|HSPA4L,sp|NP_001336633.1|HSPH1,sp|NP_002145.3|HSPA4,sp|NP_006635.2|HSPH1,sp|NP_055093.2|HSPA4L,sp|XP_005266293.1|HSPH1,sp|XP_011530047.1|HSPA4L,sp|XP_011533189.1|HSPH1,sp|XP_011533190.1|HSPH1,sp|XP_016875851.1|HSPH1,sp|XP_016875852.1|HSPH1,sp|XP_016875853.1|H…
Multiple_SEPEP.286_C5	2	16	2	0	DISTTLNADEAVAR,LYQECEK	HSPA4L,HSPH1	sp|NP_001273432.1|HSPH1,sp|NP_001273433.1|HSPH1,sp|NP_001273434.1|HSPH1,sp|NP_001304310.1|HSPA4L,sp|NP_001304311.1|HSPA4L,sp|NP_001304312.1|HSPA4L,sp|NP_001336633.1|HSPH1,sp|NP_006635.2|HSPH1,sp|NP_055093.2|HSPA4L,sp|XP_005266293.1|HSPH1,sp|XP_011530047.1|HSPA4L,sp|XP_011533189.1|HSPH1,sp|XP_011533190.1|HSPH1,sp|XP_016875851.1|HSPH1,sp|XP_016875852.1|HSPH1,sp|XP_016875853.1|HSPH1
Multiple_SEPEP.287_C5	1	5	2	0	LEDTENWLYEDGEDQPK	HSPA4,HSPA4L	sp|NP_001304310.1|HSPA4L,sp|NP_001304311.1|HSPA4L,sp|NP_001304312.1|HSPA4L,sp|NP_002145.3|HSPA4,sp|NP_055093.2|HSPA4L
Multiple_SEPEP.288_C5	3	7	2	0	EENIIYSFLGLAPPPDSK,ENVPGEK,KPQNGIPLPPQIFNEEQYCGDFDSFFSAK	GET1,SH3BGR	sp|NP_001001713.1|SH3BGR,sp|NP_001304669.2|SH3BGR,sp|NP_001304670.1|SH3BGR,sp|NP_001304671.1|SH3BGR,sp|NP_001304673.1|GET1,sp|NP_001337229.1|GET1,sp|NP_031367.2|SH3BGR
Multiple_SEPEP.289_C5	1	23	2	0	IQPEILELIK	ELMO1,ELMO2	sp|NP_001034548.1|ELMO1,sp|NP_001193409.1|ELMO1,sp|NP_001193411.1|ELMO1,sp|NP_001305182.1|ELMO2,sp|NP_055615.8|ELMO1,sp|NP_569709.1|ELMO1,sp|NP_573403.1|ELMO2,sp|NP_877496.1|ELMO2,sp|XP_005249976.1|ELMO1,sp|XP_005260553.1|ELMO2,sp|XP_005260555.1|ELMO2,sp|XP_005260556.1|ELMO2,sp|XP_005260557.1|ELMO2,sp|XP_005260558.1|ELMO2,sp|XP_006715868.1|ELMO1,sp|XP_006723917.1|ELMO2,sp|XP_011513956.1|ELMO1,sp|…
Multiple_SEPEP.290_C5	10	8	2	0	CAVVDVPFGGAK,CIAVGESDGSIWNPDGIDPK,FTMELAK,IIAEGANGPTTPEADK,IIAEGANGPTTPEADKIFLER,LQHGSILGFPK,NLNHVSYGR,TAAYVNAIEK,TFVVQGFGNVGLHSMR,YNLGLDLR	GLUD1,GLUD2	sp|NP_001305829.1|GLUD1,sp|NP_001305830.1|GLUD1,sp|NP_001305831.1|GLUD1,sp|NP_001305833.1|GLUD1,sp|NP_001305834.1|GLUD1,sp|NP_001305835.1|GLUD1,sp|NP_005262.1|GLUD1,sp|NP_036216.2|GLUD2
Multiple_SEPEP.291_C5	4	29	3	0	DLKPENILLDEEGHIK,EVMFTEEDVK,GGDLFTR,MLHVDPHQR	RPS6KA1,RPS6KA2,RPS6KA3	sp|NP_001006666.1|RPS6KA1,sp|NP_001006933.3|RPS6KA2,sp|NP_001305865.2|RPS6KA2,sp|NP_001305866.1|RPS6KA2,sp|NP_001305867.1|RPS6KA2,sp|NP_001317370.1|RPS6KA1,sp|NP_002944.2|RPS6KA1,sp|NP_004577.1|RPS6KA3,sp|NP_066958.2|RPS6KA2,sp|XP_005274630.1|RPS6KA3,sp|XP_005274634.1|RPS6KA3,sp|XP_006715612.1|RPS6KA2,sp|XP_006724570.1|RPS6KA3,sp|XP_011543857.1|RPS6KA3,sp|XP_011543858.1|RPS6KA3,sp|XP_011543859.1|…
Multiple_SEPEP.292_C5	5	15	3	0	LADHFGGK,NSMPASSFQQQK,VCEVCSAYLGLHDNDR,VCEVCSAYLGLHDNDRR,VHELNEEIGK	FMC1,LUC7L,LUC7L2	sp|NP_001231513.1|FMC1,sp|NP_001231514.1|LUC7L2,sp|NP_001257572.1|LUC7L2,sp|NP_001307155.1|LUC7L,sp|NP_001317349.1|LUC7L,sp|NP_057103.2|LUC7L2,sp|NP_060502.1|LUC7L,sp|NP_958815.1|LUC7L,sp|XP_005255484.1|LUC7L,sp|XP_005255486.1|LUC7L,sp|XP_011520863.1|LUC7L,sp|XP_016878926.1|LUC7L,sp|XP_016878927.1|LUC7L,sp|XP_016878929.1|LUC7L,sp|XP_024306112.1|LUC7L
Multiple_SEPEP.293_C5	18	25	2	0	AAQELQEGQR,ALGAEIVR,CEFFNAGGSVK,CIIVMPEK,CVVILPDSVR,DGTLKPGDTIIEPTSGNTGIGLALAAAVR,FDSPESHVGVAWR,GFLKEEDLTEK,IIGVDPEGSILAEPEELNQTEQTTYEVEGIGYDFIPTVLDR,LDMLVASVGTGGTITGIAR,LKNEIPNSHILDQYR,MLIAQEGLLCGGSAGSTVAVAVK,NASNPLAHYDTTADEILQQCDGK,QMVFGVVTAIDLLNFVAAQER,SNDEEAFTFAR,TVVDKWFK,VQELGLSAPLTVLPTITCGHTIEILR,VQPSDQVGK	CBS,CBSL	sp|NP_000062.1|CBS,sp|NP_001171479.1|CBS,sp|NP_001171480.1|CBS,sp|NP_001307227.1|CBS,sp|NP_001308001.1|CBS,sp|NP_001308002.1|CBSL,sp|NP_001340935.1|CBSL,sp|NP_001340936.1|CBSL,sp|NP_001340937.1|CBSL,sp|NP_001340938.1|CBSL,sp|NP_001340939.1|CBSL,sp|NP_001340941.1|CBSL,sp|NP_001340943.1|CBSL,sp|NP_001340944.1|CBSL,sp|XP_011528076.1|CBS,sp|XP_011528079.1|CBS,sp|XP_011528085.1|CBS,sp|XP_016883698.1|C…
Multiple_SEPEP.294_C5	11	10	2	0	ADSLLAVVK,EPAEQPGDGER,ESSTSEGADQK,ILDILGETCK,KFDFDACNEVPPAPK,KLAEEEDLFDSAHPEEGDLDLASESTAHAQSSK,LAEEEDLFDSAHPEEGDLDLASESTAHAQSSK,REPAEQPGDGER,SEPVKEESSELEQPFAQDTSSVGPDR,SEPVKEESSELEQPFAQDTSSVGPDRK,TDCEPVGLEPAVEQSSAASELAEASSEELAEAPTEAPSPEAR	SAFB,SAFB2	sp|NP_001188267.1|SAFB,sp|NP_001188268.1|SAFB,sp|NP_001188269.1|SAFB,sp|NP_001307500.1|SAFB,sp|NP_001307501.1|SAFB,sp|NP_002958.2|SAFB,sp|NP_055464.1|SAFB2,sp|XP_011526751.1|SAFB2,sp|XP_016882603.1|SAFB,sp|XP_016882604.1|SAFB
Multiple_SEPEP.295_C5	1	11	4	0	ILIATDVASR	DDX17,DDX47,DDX49,DDX5	sp|NP_001091974.1|DDX17,sp|NP_001307524.1|DDX5,sp|NP_001307525.1|DDX5,sp|NP_001307526.1|DDX5,sp|NP_004387.1|DDX5,sp|NP_006377.2|DDX17,sp|NP_057439.2|DDX47,sp|NP_061943.2|DDX49,sp|NP_957518.1|DDX47,sp|XP_011526385.1|DDX49,sp|XP_011526386.1|DDX49
Multiple_SEPEP.296_C5	8	6	2	0	APILIATDVASR,EANQAINPK,GDGPICLVLAPTR,GLDVEDVK,GVEICIATPGR,IVDQIRPDR,QTLMWSATWPK,STCIYGGAPK	DDX17,DDX5	sp|NP_001091974.1|DDX17,sp|NP_001307524.1|DDX5,sp|NP_001307525.1|DDX5,sp|NP_001307526.1|DDX5,sp|NP_004387.1|DDX5,sp|NP_006377.2|DDX17
Multiple_SEPEP.297_C5	3	17	2	0	AVIDLNNR,GGFCNFMHLKPISR,WFNGQPIHAELSPVTDFR	U2AF1,U2AF1L5	sp|NP_001020374.1|U2AF1,sp|NP_001020375.1|U2AF1,sp|NP_001307575.1|U2AF1L5,sp|NP_001307577.1|U2AF1L5,sp|NP_001307579.1|U2AF1L5,sp|NP_001307580.1|U2AF1L5,sp|NP_006749.1|U2AF1,sp|XP_011528045.1|U2AF1,sp|XP_016883708.1|U2AF1L5,sp|XP_016883709.1|U2AF1L5,sp|XP_016883957.1|U2AF1,sp|XP_024307805.1|U2AF1L5,sp|XP_024307806.1|U2AF1L5,sp|XP_024307807.1|U2AF1L5,sp|XP_024307897.1|U2AF1,sp|XP_024307898.1|U2AF1,…
Multiple_SEPEP.298_C5	1	13	2	0	YGEVEEMNVCDNLGDHLVGNVYVK	U2AF1,U2AF1L5	sp|NP_001020374.1|U2AF1,sp|NP_001020375.1|U2AF1,sp|NP_001307575.1|U2AF1L5,sp|NP_001307577.1|U2AF1L5,sp|NP_001307579.1|U2AF1L5,sp|NP_001307580.1|U2AF1L5,sp|NP_006749.1|U2AF1,sp|XP_024307805.1|U2AF1L5,sp|XP_024307806.1|U2AF1L5,sp|XP_024307807.1|U2AF1L5,sp|XP_024307897.1|U2AF1,sp|XP_024307898.1|U2AF1,sp|XP_024307899.1|U2AF1
Multiple_SEPEP.299_C5	1	7	2	0	EEQALPR	B3GNTL1,XIRP1	sp|NP_001009905.1|B3GNTL1,sp|NP_001307671.1|B3GNTL1,sp|NP_001307672.1|B3GNTL1,sp|NP_919269.2|XIRP1,sp|XP_005264966.1|XIRP1,sp|XP_006722335.1|B3GNTL1,sp|XP_011521834.1|B3GNTL1
Multiple_SEPEP.300_C5	1	14	3	0	GTPFETPDQGK	ORMDL1,ORMDL2,ORMDL3	sp|NP_001121622.1|ORMDL1,sp|NP_001307730.1|ORMDL3,sp|NP_001307731.1|ORMDL3,sp|NP_001307732.1|ORMDL3,sp|NP_001358313.1|ORMDL1,sp|NP_001358314.1|ORMDL1,sp|NP_001358315.1|ORMDL1,sp|NP_001358316.1|ORMDL1,sp|NP_001358317.1|ORMDL1,sp|NP_054901.1|ORMDL2,sp|NP_057551.1|ORMDL1,sp|NP_644809.1|ORMDL3,sp|XP_005247027.1|ORMDL1,sp|XP_016860836.1|ORMDL1
Multiple_SEPEP.301_C5	6	7	4	0	CPETLFQPSFIGMESAGIHETTYNSIMK,EKLCYVALDFENEMATAASSSSLEK,GYSFVTTAER,LCYVALDFENEMATAASSSSLEK,TTGIVLDSGDGVTHNVPIYEGYALPHAIMR,VAPEEHPTLLTEAPLNPK	ACTA1,ACTA2,ACTC1,ACTG2	sp|NP_001091.1|ACTA1,sp|NP_001135417.1|ACTA2,sp|NP_001186822.1|ACTG2,sp|NP_001307784.1|ACTA2,sp|NP_001604.1|ACTA2,sp|NP_001606.1|ACTG2,sp|NP_005150.1|ACTC1
Multiple_SEPEP.302_C5	1	18	2	0	VGASASDGSVCVLDLR	TBL1X,TBL1XR1	sp|NP_001132938.1|TBL1X,sp|NP_001132939.1|TBL1X,sp|NP_001132940.1|TBL1X,sp|NP_001308122.1|TBL1XR1,sp|NP_001308123.1|TBL1XR1,sp|NP_001308124.1|TBL1XR1,sp|NP_001361256.1|TBL1XR1,sp|NP_001361257.1|TBL1XR1,sp|NP_001361258.1|TBL1XR1,sp|NP_001361259.1|TBL1XR1,sp|NP_005638.1|TBL1X,sp|NP_078941.2|TBL1XR1,sp|XP_006713809.1|TBL1XR1,sp|XP_011511443.1|TBL1XR1,sp|XP_011511444.1|TBL1XR1,sp|XP_011511445.1|TBL1X…
Multiple_SEPEP.303_C5	1	22	4	0	LGYILTCPSNLGTGLR	CKB,CKMT1A,CKMT1B,CKMT2	sp|NP_001015001.1|CKMT1A,sp|NP_001093205.1|CKMT2,sp|NP_001093206.1|CKMT2,sp|NP_001308855.1|CKMT1A,sp|NP_001308856.1|CKMT1A,sp|NP_001308857.1|CKMT1A,sp|NP_001308858.1|CKMT1A,sp|NP_001349460.1|CKB,sp|NP_001362413.1|CKMT1B,sp|NP_001814.2|CKB,sp|NP_001816.2|CKMT2,sp|NP_066270.1|CKMT1B,sp|XP_005254207.1|CKMT1B,sp|XP_005254555.1|CKMT1A,sp|XP_011519496.1|CKMT1B,sp|XP_011519497.1|CKMT1B,sp|XP_011519498.1…
Multiple_SEPEP.304_C5	7	17	2	0	GIWHNNEK,GTGGVDTAATGGVFDISNLDR,IPTPVIHTK,LSEMTEAEQQQLIDDHFLFDKPVSPLLTAAGMAR,SEVELVQLVIDGVNYLIDCER,SFLIWVNEEDHTR,VVVDALSGLK	CKMT1A,CKMT1B	sp|NP_001015001.1|CKMT1A,sp|NP_001308855.1|CKMT1A,sp|NP_001308856.1|CKMT1A,sp|NP_001308857.1|CKMT1A,sp|NP_001308858.1|CKMT1A,sp|NP_001362413.1|CKMT1B,sp|NP_066270.1|CKMT1B,sp|XP_005254207.1|CKMT1B,sp|XP_005254555.1|CKMT1A,sp|XP_011519496.1|CKMT1B,sp|XP_011519497.1|CKMT1B,sp|XP_011519498.1|CKMT1B,sp|XP_011519500.1|CKMT1B,sp|XP_011519501.2|CKMT1B,sp|XP_016877391.1|CKMT1B,sp|XP_016877858.1|CKMT1A,sp…
Multiple_SEPEP.305_C5	2	13	2	0	TTPTGWTLDQCIQTGVDNPGHPFIK,TVGMVAGDEETYEVFADLFDPVIQER	CKMT1A,CKMT1B	sp|NP_001015001.1|CKMT1A,sp|NP_001308855.1|CKMT1A,sp|NP_001308856.1|CKMT1A,sp|NP_001308857.1|CKMT1A,sp|NP_001362413.1|CKMT1B,sp|NP_066270.1|CKMT1B,sp|XP_011519496.1|CKMT1B,sp|XP_011519497.1|CKMT1B,sp|XP_011519498.1|CKMT1B,sp|XP_011519500.1|CKMT1B,sp|XP_016877858.1|CKMT1A,sp|XP_016877859.1|CKMT1A,sp|XP_016877860.1|CKMT1A
Multiple_SEPEP.306_C5	6	20	2	0	ELPPDQAEYCIAR,LASDLLEWIR,LDHLAEK,SFSTALYGESDL,TINEVENQILTR,VGWEQLLTTIAR	ACTN1,ACTN4	sp|NP_001093.1|ACTN1,sp|NP_001123476.1|ACTN1,sp|NP_001123477.1|ACTN1,sp|NP_001308962.1|ACTN4,sp|NP_004915.2|ACTN4,sp|XP_005259338.1|ACTN4,sp|XP_006723469.1|ACTN4,sp|XP_011535567.1|ACTN1,sp|XP_011535568.1|ACTN1,sp|XP_011535569.1|ACTN1,sp|XP_011535570.1|ACTN1,sp|XP_016877209.1|ACTN1,sp|XP_016877210.1|ACTN1,sp|XP_016877211.1|ACTN1,sp|XP_016877212.1|ACTN1,sp|XP_016877214.1|ACTN1,sp|XP_016877215.1|ACT…
Multiple_SEPEP.307_C5	1	14	2	0	ASIHEAWTDGK	ACTN1,ACTN4	sp|NP_001093.1|ACTN1,sp|NP_001123476.1|ACTN1,sp|NP_001123477.1|ACTN1,sp|NP_001308962.1|ACTN4,sp|NP_004915.2|ACTN4,sp|XP_005259338.1|ACTN4,sp|XP_006723469.1|ACTN4,sp|XP_011535569.1|ACTN1,sp|XP_011535570.1|ACTN1,sp|XP_016877210.1|ACTN1,sp|XP_016877212.1|ACTN1,sp|XP_016877215.1|ACTN1,sp|XP_016877217.1|ACTN1,sp|XP_016882820.1|ACTN4
Multiple_SEPEP.308_C5	1	21	3	0	GDFLALDLGGTNFR	HK1,HK2,HK3	sp|NP_000179.2|HK1,sp|NP_000180.2|HK2,sp|NP_001309293.1|HK1,sp|NP_001309294.1|HK1,sp|NP_001309295.1|HK1,sp|NP_001309296.1|HK1,sp|NP_001345192.1|HK1,sp|NP_001358454.1|HK2,sp|NP_002106.2|HK3,sp|NP_277031.1|HK1,sp|NP_277032.1|HK1,sp|NP_277033.1|HK1,sp|NP_277035.2|HK1,sp|XP_005264337.1|HK2,sp|XP_005269794.1|HK1,sp|XP_011531109.1|HK2,sp|XP_011532842.1|HK3,sp|XP_011538034.1|HK1,sp|XP_016859434.1|HK2,sp…
Multiple_SEPEP.309_C5	1	20	3	0	MISGMYLGEIVR	HK1,HK2,HK3	sp|NP_000179.2|HK1,sp|NP_000180.2|HK2,sp|NP_001309293.1|HK1,sp|NP_001309294.1|HK1,sp|NP_001309295.1|HK1,sp|NP_001309296.1|HK1,sp|NP_001345192.1|HK1,sp|NP_001358454.1|HK2,sp|NP_002106.2|HK3,sp|NP_277031.1|HK1,sp|NP_277032.1|HK1,sp|NP_277033.1|HK1,sp|NP_277035.2|HK1,sp|XP_005264337.1|HK2,sp|XP_005269794.1|HK1,sp|XP_011531109.1|HK2,sp|XP_011538034.1|HK1,sp|XP_016859434.1|HK2,sp|XP_016864900.1|HK3,sp…
Multiple_SEPEP.310_C5	3	18	2	0	GAAMVTAVAYR,NILIDFTK,VTVGVDGTLYK	HK1,HK2	sp|NP_000179.2|HK1,sp|NP_000180.2|HK2,sp|NP_001309293.1|HK1,sp|NP_001309294.1|HK1,sp|NP_001309295.1|HK1,sp|NP_001309296.1|HK1,sp|NP_001345192.1|HK1,sp|NP_001358454.1|HK2,sp|NP_277031.1|HK1,sp|NP_277032.1|HK1,sp|NP_277033.1|HK1,sp|NP_277035.2|HK1,sp|XP_005264337.1|HK2,sp|XP_005269794.1|HK1,sp|XP_011531109.1|HK2,sp|XP_011538034.1|HK1,sp|XP_016859434.1|HK2,sp|XP_024303737.1|HK1
Multiple_SEPEP.311_C5	1	8	2	0	FVPFAAVAAANCINIPLMR	SFXN1,SFXN3	sp|NP_001309906.1|SFXN1,sp|NP_001309907.1|SFXN1,sp|NP_001309909.1|SFXN1,sp|NP_001309910.1|SFXN1,sp|NP_001309911.1|SFXN1,sp|NP_001309912.1|SFXN1,sp|NP_073591.2|SFXN1,sp|NP_112233.2|SFXN3
Multiple_SEPEP.312_C5	1	21	2	0	GITNLCVIGGDGSLTGANLFR	PFKL,PFKP	sp|NP_001002021.2|PFKL,sp|NP_001229268.1|PFKP,sp|NP_001309996.1|PFKP,sp|NP_001309997.1|PFKP,sp|NP_001310000.1|PFKP,sp|NP_001310001.1|PFKP,sp|NP_001332873.1|PFKP,sp|NP_002617.3|PFKL,sp|NP_002618.1|PFKP,sp|XP_005252522.1|PFKP,sp|XP_005252523.1|PFKP,sp|XP_005261192.1|PFKL,sp|XP_005261194.1|PFKL,sp|XP_006717512.1|PFKP,sp|XP_006724074.1|PFKL,sp|XP_016883857.1|PFKL,sp|XP_016883858.1|PFKL,sp|XP_01688385…
Multiple_SEPEP.313_C5	1	37	2	0	QTFSPFGQIMEIR	TIA1,TIAL1	sp|NP_001029097.1|TIAL1,sp|NP_001310893.1|TIAL1,sp|NP_001310894.1|TIAL1,sp|NP_001310896.1|TIAL1,sp|NP_001310897.1|TIAL1,sp|NP_001310898.1|TIAL1,sp|NP_001310899.1|TIAL1,sp|NP_001338437.1|TIA1,sp|NP_001338438.1|TIA1,sp|NP_001338439.1|TIA1,sp|NP_001338440.1|TIA1,sp|NP_001338441.1|TIA1,sp|NP_001338442.1|TIA1,sp|NP_001338443.1|TIA1,sp|NP_001338444.1|TIA1,sp|NP_001338445.1|TIA1,sp|NP_001338446.1|TIA1,s…
Multiple_SEPEP.314_C5	1	23	2	0	VNWATTPSSQK	TIA1,TIAL1	sp|NP_001029097.1|TIAL1,sp|NP_001310897.1|TIAL1,sp|NP_001310898.1|TIAL1,sp|NP_001310899.1|TIAL1,sp|NP_001338437.1|TIA1,sp|NP_001338438.1|TIA1,sp|NP_001338439.1|TIA1,sp|NP_001338440.1|TIA1,sp|NP_001338441.1|TIA1,sp|NP_001338442.1|TIA1,sp|NP_001338443.1|TIA1,sp|NP_001338445.1|TIA1,sp|NP_001338447.1|TIA1,sp|NP_001338448.1|TIA1,sp|NP_001338449.1|TIA1,sp|NP_001338450.1|TIA1,sp|NP_001338451.1|TIA1,sp|N…
Multiple_SEPEP.315_C5	1	14	2	0	DTSNHFHVFVGDLSPEITTEDIK	TIA1,TIAL1	sp|NP_001029097.1|TIAL1,sp|NP_001310897.1|TIAL1,sp|NP_001310898.1|TIAL1,sp|NP_001310899.1|TIAL1,sp|NP_001338438.1|TIA1,sp|NP_001338439.1|TIA1,sp|NP_001338441.1|TIA1,sp|NP_001338442.1|TIA1,sp|NP_001338443.1|TIA1,sp|NP_001338450.1|TIA1,sp|NP_001338452.1|TIA1,sp|NP_003243.1|TIAL1,sp|NP_071320.2|TIA1,sp|XP_024303919.1|TIAL1
Multiple_SEPEP.316_C5	1	12	2	0	LEVGTETIIDK	HMGCS1,HMGCS2	sp|NP_001091742.1|HMGCS1,sp|NP_001159579.1|HMGCS2,sp|NP_001311148.1|HMGCS1,sp|NP_001311149.1|HMGCS1,sp|NP_001311151.1|HMGCS1,sp|NP_001311152.1|HMGCS1,sp|NP_001311153.1|HMGCS1,sp|NP_001317592.1|HMGCS1,sp|NP_001351117.1|HMGCS1,sp|NP_002121.4|HMGCS1,sp|NP_005509.1|HMGCS2,sp|XP_011539615.1|HMGCS2
Multiple_SEPEP.317_C5	1	7	2	0	SLEDVVR	ARHGAP29,EIF3A	sp|NP_001315593.1|ARHGAP29,sp|NP_001315594.1|ARHGAP29,sp|NP_001315595.1|ARHGAP29,sp|NP_001315596.1|ARHGAP29,sp|NP_003741.1|EIF3A,sp|NP_004806.3|ARHGAP29,sp|XP_011540741.1|ARHGAP29
Multiple_SEPEP.318_C5	4	108	3	0	AALEYLGSFDHYAT,FISANLPCNK,GVEGSDYINASFIDGYR,YQYFVVDPMAEYNMPQYILR	PTPRD,PTPRF,PTPRS	sp|NP_001035802.1|PTPRD,sp|NP_001164496.1|PTPRD,sp|NP_001316066.1|PTPRF,sp|NP_001316067.1|PTPRF,sp|NP_001316068.1|PTPRF,sp|NP_001316069.1|PTPRF,sp|NP_001364875.1|PTPRD,sp|NP_001364876.1|PTPRD,sp|NP_001364887.1|PTPRD,sp|NP_001364987.1|PTPRD,sp|NP_002830.1|PTPRD,sp|NP_002831.2|PTPRF,sp|NP_002841.3|PTPRS,sp|NP_569075.2|PTPRD,sp|NP_569076.2|PTPRD,sp|NP_569077.2|PTPRD,sp|NP_569707.2|PTPRF,sp|NP_570923…
Multiple_SEPEP.319_C5	2	10	2	0	AKPSAPVVSGPAAR,ATPQHTVSFTCESHGFSPR	SIRPA,SIRPB1	sp|NP_001035111.1|SIRPA,sp|NP_001035112.1|SIRPA,sp|NP_001129316.1|SIRPB1,sp|NP_001316086.1|SIRPB1,sp|NP_001317657.1|SIRPA,sp|NP_542970.1|SIRPA,sp|XP_005260727.1|SIRPA,sp|XP_011527436.1|SIRPB1,sp|XP_011527475.1|SIRPA,sp|XP_024307604.1|SIRPA
Multiple_SEPEP.320_C5	1	8	2	0	EVEMGPFK	CAND1,CAND2	sp|NP_001155971.1|CAND2,sp|NP_001316603.1|CAND1,sp|NP_001316604.1|CAND1,sp|NP_001316605.1|CAND1,sp|NP_036430.1|CAND2,sp|NP_060918.2|CAND1,sp|XP_011531805.1|CAND2,sp|XP_011531806.1|CAND2
Multiple_SEPEP.321_C5	7	14	3	0	DTDSEEEIR,DTDSEEEIREAFR,EADIDGDGQVNYEEFVQMMTAK,KMKDTDSEEEIR,MKDTDSEEEIR,SLGQNPTEAELQDMINEVDADGNGTIDFPEFLTMMAR,VFDKDGNGYISAAELR	CALM1,CALM2,CALM3	sp|NP_001292553.1|CALM2,sp|NP_001292554.1|CALM2,sp|NP_001292555.1|CALM2,sp|NP_001316850.1|CALM3,sp|NP_001316851.1|CALM3,sp|NP_001316852.1|CALM3,sp|NP_001316853.1|CALM3,sp|NP_001316854.1|CALM3,sp|NP_001316855.1|CALM3,sp|NP_001350598.1|CALM1,sp|NP_001350599.1|CALM1,sp|NP_001734.1|CALM2,sp|NP_005175.2|CALM3,sp|NP_008819.1|CALM1
Multiple_SEPEP.322_C5	1	11	2	0	LVMSYVAAVCGK	MYO1A,MYO1B	sp|NP_001123630.1|MYO1B,sp|NP_001155291.1|MYO1B,sp|NP_001242970.1|MYO1A,sp|NP_001317166.1|MYO1B,sp|NP_001317167.1|MYO1B,sp|NP_005370.1|MYO1A,sp|NP_036355.2|MYO1B,sp|XP_005246629.1|MYO1B,sp|XP_011536675.1|MYO1A,sp|XP_024308682.1|MYO1B,sp|XP_024308683.1|MYO1B
Multiple_SEPEP.323_C5	2	10	3	0	GGNFGGR,WGTLTDCVVMR	HNRNPA1,HNRNPA1L2,HNRNPA3	sp|NP_001011724.1|HNRNPA1L2,sp|NP_001011725.1|HNRNPA1L2,sp|NP_001317176.1|HNRNPA3,sp|NP_001317177.1|HNRNPA3,sp|NP_001317178.1|HNRNPA3,sp|NP_001317179.1|HNRNPA3,sp|NP_001317180.1|HNRNPA3,sp|NP_002127.1|HNRNPA1,sp|NP_112420.1|HNRNPA1,sp|NP_919223.1|HNRNPA3
Multiple_SEPEP.324_C5	1	13	2	0	YFDSGDYNMAK	ARPP19,ENSA	sp|NP_001293120.1|ARPP19,sp|NP_001293124.1|ARPP19,sp|NP_001293125.1|ARPP19,sp|NP_001317238.1|ARPP19,sp|NP_004427.1|ENSA,sp|NP_006619.1|ARPP19,sp|NP_996925.1|ENSA,sp|NP_996926.1|ENSA,sp|NP_996927.1|ENSA,sp|NP_996928.1|ENSA,sp|NP_996929.1|ENSA,sp|NP_996930.1|ENSA,sp|XP_016877359.1|ARPP19
Multiple_SEPEP.325_C5	1	14	3	0	ELVPESQAYMDLLAFER	SMARCD1,SMARCD2,SMARCD3	sp|NP_001003801.1|SMARCD3,sp|NP_001003802.1|SMARCD3,sp|NP_001091896.1|SMARCD2,sp|NP_001317368.1|SMARCD2,sp|NP_001317369.1|SMARCD2,sp|NP_003067.3|SMARCD1,sp|NP_003069.2|SMARCD3,sp|NP_620710.2|SMARCD1,sp|XP_005269164.2|SMARCD1,sp|XP_011514823.1|SMARCD3,sp|XP_011536997.1|SMARCD1,sp|XP_024302654.1|SMARCD3,sp|XP_024302655.1|SMARCD3,sp|XP_024302656.1|SMARCD3
Multiple_SEPEP.326_C5	1	25	2	0	ALDCSSSVR	MTA1,MTA3	sp|NP_001190187.1|MTA1,sp|NP_001269684.1|MTA3,sp|NP_001269685.1|MTA3,sp|NP_001317371.1|MTA3,sp|NP_001317372.1|MTA3,sp|NP_001317373.1|MTA3,sp|NP_004680.2|MTA1,sp|NP_065795.1|MTA3,sp|XP_005264516.1|MTA3,sp|XP_011535607.1|MTA1,sp|XP_011535608.1|MTA1,sp|XP_011535609.1|MTA1,sp|XP_011535610.1|MTA1,sp|XP_011535611.1|MTA1,sp|XP_011535612.1|MTA1,sp|XP_016860051.1|MTA3,sp|XP_016877241.1|MTA1,sp|XP_01687724…
Multiple_SEPEP.327_C5	1	9	2	0	VGDYVYFENSSSNPYLIR	MTA1,MTA3	sp|NP_001190187.1|MTA1,sp|NP_001317371.1|MTA3,sp|NP_001317372.1|MTA3,sp|NP_001317373.1|MTA3,sp|NP_004680.2|MTA1,sp|NP_065795.1|MTA3,sp|XP_016860051.1|MTA3,sp|XP_016877246.1|MTA1,sp|XP_016877247.1|MTA1
Multiple_SEPEP.328_C5	1	13	2	0	IYQGEELPHPK	ATL1,ATL2	sp|NP_001121185.1|ATL1,sp|NP_001129145.1|ATL2,sp|NP_001295005.1|ATL2,sp|NP_001317387.1|ATL2,sp|NP_001317388.1|ATL2,sp|NP_001317389.1|ATL2,sp|NP_001317390.1|ATL2,sp|NP_001317391.1|ATL2,sp|NP_001317392.1|ATL2,sp|NP_001317393.1|ATL2,sp|NP_056999.2|ATL1,sp|NP_071769.2|ATL2,sp|NP_853629.2|ATL1
Multiple_SEPEP.329_C5	1	10	2	0	VSYLLQEIYGIENK	MGRN1,RNF157	sp|NP_001135761.2|MGRN1,sp|NP_001135762.1|MGRN1,sp|NP_001135763.2|MGRN1,sp|NP_001317430.1|RNF157,sp|NP_056061.1|MGRN1,sp|NP_443148.1|RNF157,sp|XP_005257064.1|RNF157,sp|XP_011522575.1|RNF157,sp|XP_016879606.1|RNF157,sp|XP_016879609.1|RNF157
Multiple_SEPEP.330_C5	1	12	2	0	EFFVGLSK	DDAH1,DDAH2	sp|NP_001127917.1|DDAH1,sp|NP_001289936.1|DDAH2,sp|NP_001289937.1|DDAH2,sp|NP_001317584.1|DDAH1,sp|NP_036269.1|DDAH1,sp|NP_039268.1|DDAH2,sp|XP_005270764.1|DDAH1,sp|XP_005270767.1|DDAH1,sp|XP_011512750.1|DDAH2,sp|XP_011539460.1|DDAH1,sp|XP_016856378.1|DDAH1,sp|XP_024301898.1|DDAH1
Multiple_SEPEP.331_C5	1	23	2	0	EQQQIEK	ITSN1,SMC1A	sp|NP_001001132.1|ITSN1,sp|NP_001268392.1|SMC1A,sp|NP_001317937.1|ITSN1,sp|NP_001317938.1|ITSN1,sp|NP_001317939.1|ITSN1,sp|NP_001317940.1|ITSN1,sp|NP_001317941.1|ITSN1,sp|NP_003015.2|ITSN1,sp|NP_006297.2|SMC1A,sp|XP_011527994.1|ITSN1,sp|XP_011527995.1|ITSN1,sp|XP_016883917.1|ITSN1,sp|XP_016883918.1|ITSN1,sp|XP_016883919.1|ITSN1,sp|XP_016883920.1|ITSN1,sp|XP_016883921.1|ITSN1,sp|XP_016883922.1|ITS…
Multiple_SEPEP.332_C5	1	18	3	0	GVLLYGPPGTGK	PSMC1,PSMC5,SPATA5	sp|NP_001186092.1|PSMC5,sp|NP_001304728.1|SPATA5,sp|NP_001317141.1|PSMC1,sp|NP_001332785.1|SPATA5,sp|NP_002793.2|PSMC1,sp|NP_002796.4|PSMC5,sp|NP_660208.2|SPATA5,sp|XP_011529980.1|SPATA5,sp|XP_011529981.1|SPATA5,sp|XP_016863314.1|SPATA5,sp|XP_016863315.1|SPATA5,sp|XP_016863316.1|SPATA5,sp|XP_016863317.1|SPATA5,sp|XP_016863318.1|SPATA5,sp|XP_016863319.1|SPATA5,sp|XP_016876959.1|PSMC1,sp|XP_0243066…
Multiple_SEPEP.333_C5	4	20	2	0	KPLIIFTPK,LIFCTGK,LSGQDVER,TVDWALAEYMAFGSLLK	OGDH,OGDHL	sp|NP_001137468.1|OGDHL,sp|NP_001137469.1|OGDHL,sp|NP_001158508.1|OGDH,sp|NP_001334748.1|OGDHL,sp|NP_001334749.1|OGDHL,sp|NP_001334750.1|OGDHL,sp|NP_001334751.1|OGDHL,sp|NP_001334752.1|OGDHL,sp|NP_001334753.1|OGDHL,sp|NP_001334754.1|OGDHL,sp|NP_001334755.1|OGDHL,sp|NP_001350452.1|OGDH,sp|NP_002532.2|OGDH,sp|NP_060715.2|OGDHL,sp|XP_005249816.1|OGDH,sp|XP_011513710.1|OGDH,sp|XP_011538248.1|OGDHL,sp…
Multiple_SEPEP.334_C5	1	12	2	0	SVQTTLQTDEVK	ERLIN1,ERLIN2	sp|NP_001003790.1|ERLIN2,sp|NP_001003791.1|ERLIN2,sp|NP_001094096.1|ERLIN1,sp|NP_001334786.1|ERLIN1,sp|NP_001334788.1|ERLIN1,sp|NP_001334789.1|ERLIN1,sp|NP_001334790.1|ERLIN1,sp|NP_001349807.1|ERLIN2,sp|NP_001349809.1|ERLIN2,sp|NP_006450.2|ERLIN1,sp|NP_009106.1|ERLIN2,sp|XP_024302826.1|ERLIN2
Multiple_SEPEP.335_C5	2	12	2	0	ISEIEDAAFLAR,LLIAAQK	ERLIN1,ERLIN2	sp|NP_001094096.1|ERLIN1,sp|NP_001334785.1|ERLIN1,sp|NP_001334786.1|ERLIN1,sp|NP_001334787.1|ERLIN1,sp|NP_001334788.1|ERLIN1,sp|NP_001334789.1|ERLIN1,sp|NP_001334790.1|ERLIN1,sp|NP_001349807.1|ERLIN2,sp|NP_006450.2|ERLIN1,sp|NP_009106.1|ERLIN2,sp|XP_006716343.1|ERLIN2,sp|XP_024302826.1|ERLIN2
Multiple_SEPEP.336_C5	1	48	2	0	QICVVMLESPPK	PCBP2,PCBP3	sp|NP_001092090.1|PCBP2,sp|NP_001122384.1|PCBP2,sp|NP_001122386.1|PCBP2,sp|NP_001335167.1|PCBP3,sp|NP_001335168.1|PCBP3,sp|NP_001335169.1|PCBP3,sp|NP_001335171.1|PCBP3,sp|NP_001335172.1|PCBP3,sp|NP_001335173.1|PCBP3,sp|NP_001335174.1|PCBP3,sp|NP_001369205.1|PCBP3,sp|NP_001369206.1|PCBP3,sp|NP_001369207.1|PCBP3,sp|NP_001369208.1|PCBP3,sp|NP_001369210.1|PCBP3,sp|NP_001369211.1|PCBP3,sp|NP_001369212…
Multiple_SEPEP.337_C5	1	25	7	0	VLVNAIYFK	SERPINB1,SERPINB11,SERPINB3,SERPINB4,SERPINB8,SERPINB9,SERPINI2	sp|NP_001012303.2|SERPINI2,sp|NP_001027018.1|SERPINB8,sp|NP_001278208.1|SERPINB11,sp|NP_001335296.1|SERPINB8,sp|NP_001335297.1|SERPINB8,sp|NP_001335298.1|SERPINB8,sp|NP_001353127.1|SERPINB8,sp|NP_001357404.1|SERPINB11,sp|NP_002631.3|SERPINB8,sp|NP_002965.1|SERPINB4,sp|NP_004146.1|SERPINB9,sp|NP_006208.1|SERPINI2,sp|NP_008850.1|SERPINB3,sp|NP_109591.1|SERPINB1,sp|NP_536723.2|SERPINB11,sp|NP_778206…
Multiple_SEPEP.338_C5	1	22	6	0	LVLVNAIYFK	SERPINB1,SERPINB3,SERPINB4,SERPINB8,SERPINB9,SERPINI2	sp|NP_001012303.2|SERPINI2,sp|NP_001027018.1|SERPINB8,sp|NP_001335296.1|SERPINB8,sp|NP_001335297.1|SERPINB8,sp|NP_001335298.1|SERPINB8,sp|NP_001353127.1|SERPINB8,sp|NP_002631.3|SERPINB8,sp|NP_002965.1|SERPINB4,sp|NP_004146.1|SERPINB9,sp|NP_006208.1|SERPINI2,sp|NP_008850.1|SERPINB3,sp|NP_109591.1|SERPINB1,sp|NP_778206.1|SERPINB4,sp|NP_942130.1|SERPINB8,sp|XP_005249241.1|SERPINB9,sp|XP_011512635.1|…
Multiple_SEPEP.339_C5	7	27	2	0	CILQDGR,GENLVSMTVEGPPPK,GENLVSMTVEGPPPKDTGIAR,HMNLILCDCDEFR,HMNLILCDCDEFRK,IFIGTFK,MLQHIDYR	SNRPB,SNRPN	sp|NP_001336383.1|SNRPN,sp|NP_001336384.1|SNRPN,sp|NP_001336385.1|SNRPN,sp|NP_001336386.1|SNRPN,sp|NP_001336387.1|SNRPN,sp|NP_001336388.1|SNRPN,sp|NP_001336389.1|SNRPN,sp|NP_001336390.1|SNRPN,sp|NP_001336391.1|SNRPN,sp|NP_001336392.1|SNRPN,sp|NP_001336393.1|SNRPN,sp|NP_001336394.1|SNRPN,sp|NP_001365178.1|SNRPN,sp|NP_001365180.1|SNRPN,sp|NP_001365181.1|SNRPN,sp|NP_001365182.1|SNRPN,sp|NP_001365183…
Multiple_SEPEP.340_C5	2	22	2	0	SLADLPNFTPFPDEWTVEDK,VLFEQAFSFHGK	RCOR1,RCOR3	sp|NP_001129695.1|RCOR3,sp|NP_001129696.2|RCOR3,sp|NP_001129697.1|RCOR3,sp|NP_001336998.1|RCOR3,sp|NP_001336999.1|RCOR3,sp|NP_055971.2|RCOR1,sp|NP_060724.1|RCOR3,sp|XP_005273248.1|RCOR3,sp|XP_006711505.1|RCOR3,sp|XP_011508050.1|RCOR3,sp|XP_011508051.1|RCOR3,sp|XP_016857247.1|RCOR3,sp|XP_016857249.1|RCOR3,sp|XP_016857250.1|RCOR3,sp|XP_016857251.1|RCOR3,sp|XP_016857252.1|RCOR3,sp|XP_016857253.1|RCO…
Multiple_SEPEP.341_C5	3	19	2	0	GEVHNKPSGFWGMIK,LLQTMDMIISK,NVTDTDILALER	GPR89A,GPR89B	sp|NP_001091081.1|GPR89A,sp|NP_001091082.2|GPR89A,sp|NP_001337109.1|GPR89B,sp|NP_001337110.1|GPR89B,sp|NP_001337111.1|GPR89B,sp|NP_001337112.1|GPR89B,sp|NP_001337113.1|GPR89B,sp|NP_057418.1|GPR89B,sp|XP_005277459.1|GPR89B,sp|XP_006711555.1|GPR89A,sp|XP_006711556.1|GPR89A,sp|XP_011507914.1|GPR89B,sp|XP_011507915.1|GPR89B,sp|XP_011508210.1|GPR89A,sp|XP_011508211.1|GPR89A,sp|XP_011508212.1|GPR89A,sp…
Multiple_SEPEP.342_C5	2	15	2	0	QLFLETADLYATK,SVTTSASGSENLTLIQQEVDALEELSR	GPR89A,GPR89B	sp|NP_001091081.1|GPR89A,sp|NP_001091082.2|GPR89A,sp|NP_001337109.1|GPR89B,sp|NP_001337110.1|GPR89B,sp|NP_001337111.1|GPR89B,sp|NP_001337112.1|GPR89B,sp|NP_001337113.1|GPR89B,sp|NP_057418.1|GPR89B,sp|XP_005277459.1|GPR89B,sp|XP_006711555.1|GPR89A,sp|XP_006711556.1|GPR89A,sp|XP_011507914.1|GPR89B,sp|XP_011508210.1|GPR89A,sp|XP_011508211.1|GPR89A,sp|XP_016856937.1|GPR89B
Multiple_SEPEP.343_C5	9	48	3	0	ASQLSVQQNK,GDSCPFR,GQSEEPAGK,KPAVNIK,RSEIPCYWENQPTGCQK,TDDSTSGAR,TVTLSTK,VQQSSESSTSSPSQHEATPGAR,YVDGLFLPPSK	LOC441155,ZC3H11A,ZC3H11B	sp|NP_001258604.1|LOC441155,sp|NP_001306167.1|ZC3H11A,sp|NP_001306168.1|ZC3H11A,sp|NP_001337190.1|ZC3H11A,sp|NP_001337191.1|ZC3H11A,sp|NP_001337192.1|ZC3H11A,sp|NP_001337193.1|ZC3H11A,sp|NP_001337194.1|ZC3H11A,sp|NP_001337195.1|ZC3H11A,sp|NP_001342386.1|ZC3H11B,sp|NP_001363263.1|ZC3H11A,sp|NP_001363264.1|ZC3H11A,sp|NP_001363265.1|ZC3H11A,sp|NP_001363266.1|ZC3H11A,sp|NP_001363267.1|ZC3H11A,sp|NP_0…
Multiple_SEPEP.344_C5	1	21	2	0	QGFGNLPICMAK	MTHFD1,MTHFD1L	sp|NP_001229696.1|MTHFD1L,sp|NP_001229697.1|MTHFD1L,sp|NP_001337415.1|MTHFD1L,sp|NP_001337416.1|MTHFD1L,sp|NP_001337419.1|MTHFD1L,sp|NP_001337421.1|MTHFD1L,sp|NP_001337422.1|MTHFD1L,sp|NP_001351766.1|MTHFD1,sp|NP_005947.3|MTHFD1,sp|NP_056255.2|MTHFD1L,sp|XP_005266964.1|MTHFD1L,sp|XP_011534031.1|MTHFD1L,sp|XP_011534032.1|MTHFD1L,sp|XP_011534033.1|MTHFD1L,sp|XP_011534034.1|MTHFD1L,sp|XP_011534035.1…
Multiple_SEPEP.345_C5	1	66	2	0	DILYIGDHIFGDILK	NT5C2,NT5DC4	sp|NP_001127845.1|NT5C2,sp|NP_001337423.1|NT5DC4,sp|NP_001338098.1|NT5C2,sp|NP_001338099.1|NT5C2,sp|NP_001338100.1|NT5C2,sp|NP_001338101.1|NT5C2,sp|NP_001338102.1|NT5C2,sp|NP_001338103.1|NT5C2,sp|NP_001338104.1|NT5C2,sp|NP_001338105.1|NT5C2,sp|NP_001338106.1|NT5C2,sp|NP_001338107.1|NT5C2,sp|NP_001338108.1|NT5C2,sp|NP_001338109.1|NT5C2,sp|NP_001338110.1|NT5C2,sp|NP_001338111.1|NT5C2,sp|NP_00133811…
Multiple_SEPEP.346_C5	5	26	2	0	AIPELTK,EGLLAIFK,FLAITTDCLQILAYGNQESK,LVQNCLWTLR,MEEIVEGCTGALHILAR	CTNNB1,JUP	sp|NP_001091679.1|CTNNB1,sp|NP_001091680.1|CTNNB1,sp|NP_001317658.1|CTNNB1,sp|NP_001339702.1|JUP,sp|NP_001339703.1|JUP,sp|NP_001339704.1|JUP,sp|NP_001339705.1|JUP,sp|NP_001339706.1|JUP,sp|NP_001895.1|CTNNB1,sp|NP_002221.1|JUP,sp|NP_068831.1|JUP,sp|XP_006713046.1|CTNNB1,sp|XP_006713048.1|CTNNB1,sp|XP_006721937.1|JUP,sp|XP_006721938.1|JUP,sp|XP_011523055.1|JUP,sp|XP_011523058.1|JUP,sp|XP_011523060.…
Multiple_SEPEP.347_C5	5	22	2	0	FLESPDFQPNIAK,LFMEMNQK,SLSVYHPQLAYCVVQFLEK,TIHGLIYNALK,VLLPLHK	PPP2R5C,PPP2R5D	sp|NP_001155197.1|PPP2R5C,sp|NP_001155198.1|PPP2R5C,sp|NP_001257405.1|PPP2R5D,sp|NP_001339841.1|PPP2R5C,sp|NP_001339842.1|PPP2R5C,sp|NP_001339843.1|PPP2R5C,sp|NP_001339844.1|PPP2R5C,sp|NP_001339845.1|PPP2R5C,sp|NP_002710.2|PPP2R5C,sp|NP_006236.1|PPP2R5D,sp|NP_848701.1|PPP2R5C,sp|NP_848702.1|PPP2R5C,sp|NP_851307.1|PPP2R5D,sp|NP_851308.1|PPP2R5D,sp|XP_005267876.1|PPP2R5C,sp|XP_005267879.1|PPP2R5C,s…
Multiple_SEPEP.348_C5	2	93	2	0	MSLFYAEATPMLK,VMLETPEYR	CYRIA,CYRIB	sp|NP_001243692.1|CYRIB,sp|NP_001317541.1|CYRIB,sp|NP_001340171.1|CYRIB,sp|NP_001340172.1|CYRIB,sp|NP_001340173.1|CYRIB,sp|NP_001340174.1|CYRIB,sp|NP_001340175.1|CYRIB,sp|NP_001340176.1|CYRIB,sp|NP_001340177.1|CYRIB,sp|NP_001340178.1|CYRIB,sp|NP_001340179.1|CYRIB,sp|NP_001340180.1|CYRIB,sp|NP_001340181.1|CYRIB,sp|NP_001340182.1|CYRIB,sp|NP_001340183.1|CYRIB,sp|NP_001340184.1|CYRIB,sp|NP_001340185…
Multiple_SEPEP.349_C5	2	13	2	0	LQAGEYVSLGK,LSPEPWTPETGLVTDAFK	ACSL3,ACSL4	sp|NP_001305438.1|ACSL4,sp|NP_001305439.1|ACSL4,sp|NP_001341087.1|ACSL3,sp|NP_001341088.1|ACSL3,sp|NP_004448.2|ACSL3,sp|NP_004449.1|ACSL4,sp|NP_075266.1|ACSL4,sp|NP_976251.1|ACSL3,sp|XP_005262166.1|ACSL4,sp|XP_006724698.1|ACSL4,sp|XP_011529190.1|ACSL4,sp|XP_011529191.1|ACSL4,sp|XP_024308119.1|ACSL4
Multiple_SEPEP.350_C5	2	8	4	0	GVVVLAK,WVDPNSPVLLEDPVLCALAK	AKR1C1,AKR1C2,AKR1C3,AKR1C4	sp|NP_001240837.1|AKR1C3,sp|NP_001307956.1|AKR1C2,sp|NP_001344.2|AKR1C1,sp|NP_001345.1|AKR1C2,sp|NP_001809.4|AKR1C4,sp|NP_003730.4|AKR1C3,sp|NP_995317.1|AKR1C2,sp|XP_016871280.1|AKR1C1
Multiple_SEPEP.351_C5	1	6	2	0	LNDGHFMPVLGFGTYAPAEVPK	AKR1C1,AKR1C2	sp|NP_001128713.1|AKR1C2,sp|NP_001307956.1|AKR1C2,sp|NP_001344.2|AKR1C1,sp|NP_001345.1|AKR1C2,sp|NP_995317.1|AKR1C2,sp|XP_016871280.1|AKR1C1
Multiple_SEPEP.352_C5	1	11	2	0	GLLIDLLIK	CHM,CHML	sp|NP_000381.1|CHM,sp|NP_001307888.1|CHM,sp|NP_001349446.1|CHM,sp|NP_001349447.1|CHM,sp|NP_001349448.1|CHM,sp|NP_001368782.1|CHML,sp|NP_001368783.1|CHML,sp|NP_001812.2|CHML,sp|XP_016884731.1|CHM,sp|XP_016884735.1|CHM,sp|XP_024308099.1|CHM
Multiple_SEPEP.353_C5	1	8	2	0	VLLPAIK	HEATR1,OGDH	sp|NP_001003941.1|OGDH,sp|NP_001158508.1|OGDH,sp|NP_001350452.1|OGDH,sp|NP_002532.2|OGDH,sp|NP_060542.4|HEATR1,sp|XP_005249816.1|OGDH,sp|XP_011513710.1|OGDH,sp|XP_024302551.1|OGDH
Multiple_SEPEP.354_C5	1	42	2	0	VPSNASWEQAMK	PRPF40A,PRPF40B	sp|NP_001026868.2|PRPF40B,sp|NP_001341360.1|PRPF40A,sp|NP_001341361.1|PRPF40A,sp|NP_001350536.2|PRPF40B,sp|NP_001352525.1|PRPF40A,sp|NP_001352526.1|PRPF40A,sp|NP_001352527.1|PRPF40A,sp|NP_001352528.1|PRPF40A,sp|NP_001352529.1|PRPF40A,sp|NP_001352530.1|PRPF40A,sp|NP_001352531.1|PRPF40A,sp|NP_001352532.1|PRPF40A,sp|NP_001352533.1|PRPF40A,sp|NP_001352534.1|PRPF40A,sp|NP_001365960.1|PRPF40B,sp|NP_001…
Multiple_SEPEP.355_C5	3	9	2	0	AVEEAFVPVIK,LALQTIPEDLDLR,LALQTIPEDLDLRDDSLLK	PAPOLA,PAPOLB	sp|NP_001238935.1|PAPOLA,sp|NP_001238936.1|PAPOLA,sp|NP_001280556.1|PAPOLA,sp|NP_001350591.1|PAPOLA,sp|NP_001350593.1|PAPOLA,sp|NP_001350594.1|PAPOLA,sp|NP_001350595.1|PAPOLA,sp|NP_064529.4|PAPOLB,sp|NP_116021.2|PAPOLA
Multiple_SEPEP.356_C5	1	11	2	0	GADIDALCVAPR	PAPOLA,PAPOLG	sp|NP_001238935.1|PAPOLA,sp|NP_001238936.1|PAPOLA,sp|NP_001280556.1|PAPOLA,sp|NP_001350591.1|PAPOLA,sp|NP_001350593.1|PAPOLA,sp|NP_001350594.1|PAPOLA,sp|NP_001350595.1|PAPOLA,sp|NP_075045.2|PAPOLG,sp|NP_116021.2|PAPOLA,sp|XP_005264557.1|PAPOLG,sp|XP_005264558.1|PAPOLG
Multiple_SEPEP.357_C5	1	9	2	0	ITDLANLSAANHDAAIFPGGFGAAK	GATD3A,GATD3B	sp|NP_001307312.1|GATD3A,sp|NP_001307313.1|GATD3A,sp|NP_001350687.1|GATD3B,sp|NP_001350689.1|GATD3B,sp|NP_001350690.1|GATD3B,sp|NP_004640.4|GATD3A,sp|NP_937798.4|GATD3A,sp|XP_016883968.1|GATD3A,sp|XP_024307901.1|GATD3A
Multiple_SEPEP.358_C5	1	6	2	0	GGAEVQIFAPDVPQMHVIDHTK	GATD3A,GATD3B	sp|NP_001307312.1|GATD3A,sp|NP_001307313.1|GATD3A,sp|NP_001350687.1|GATD3B,sp|NP_001350689.1|GATD3B,sp|NP_004640.4|GATD3A,sp|NP_937798.4|GATD3A
Multiple_SEPEP.359_C5	1	7	2	0	NLSTFAVDGK	GATD3A,GATD3B	sp|NP_001307312.1|GATD3A,sp|NP_001307313.1|GATD3A,sp|NP_001350687.1|GATD3B,sp|NP_001350690.1|GATD3B,sp|NP_004640.4|GATD3A,sp|XP_016883968.1|GATD3A,sp|XP_024307901.1|GATD3A
Multiple_SEPEP.360_C5	1	22	7	0	EYQDLLNVK	DES,GFAP,INA,NEFH,NEFL,NEFM,VIM	sp|NP_001099011.1|NEFM,sp|NP_001124491.1|GFAP,sp|NP_001229305.1|GFAP,sp|NP_001350775.1|GFAP,sp|NP_001369637.1|DES,sp|NP_001369639.1|DES,sp|NP_001369640.1|DES,sp|NP_001369641.1|DES,sp|NP_001369642.1|DES,sp|NP_001918.3|DES,sp|NP_002046.1|GFAP,sp|NP_003371.2|VIM,sp|NP_005373.2|NEFM,sp|NP_006149.2|NEFL,sp|NP_066554.2|NEFH,sp|NP_116116.1|INA,sp|XP_006717563.1|VIM,sp|XP_011528502.1|NEFH,sp|XP_024306458…
Multiple_SEPEP.361_C5	3	6	2	0	AAQSLLNK,DPNSPLYSVK,SNLVDNTNQVEVLQR	DDX19A,DDX19B	sp|NP_001014451.1|DDX19B,sp|NP_001244101.1|DDX19B,sp|NP_001307451.1|DDX19A,sp|NP_001350867.1|DDX19B,sp|NP_009173.1|DDX19B,sp|NP_060802.1|DDX19A
Multiple_SEPEP.362_C5	3	30	2	0	HTGPNSPDTANDGFVR,STGEAFVQFASQEIAEK,THYDPPR	HNRNPH1,HNRNPH2	sp|NP_001027565.1|HNRNPH2,sp|NP_001244222.1|HNRNPH1,sp|NP_001350501.1|HNRNPH1,sp|NP_001351154.1|HNRNPH1,sp|NP_001351155.1|HNRNPH1,sp|NP_001351156.1|HNRNPH1,sp|NP_001351157.1|HNRNPH1,sp|NP_001351158.1|HNRNPH1,sp|NP_001351159.1|HNRNPH1,sp|NP_001351160.1|HNRNPH1,sp|NP_001351161.1|HNRNPH1,sp|NP_001351162.1|HNRNPH1,sp|NP_001351163.1|HNRNPH1,sp|NP_001351164.1|HNRNPH1,sp|NP_001351165.1|HNRNPH1,sp|NP_001…
Multiple_SEPEP.363_C5	1	30	2	0	DLNYCFSGMSDHR	HNRNPH1,HNRNPH2	sp|NP_001027565.1|HNRNPH2,sp|NP_001244222.1|HNRNPH1,sp|NP_001350501.1|HNRNPH1,sp|NP_001351154.1|HNRNPH1,sp|NP_001351155.1|HNRNPH1,sp|NP_001351156.1|HNRNPH1,sp|NP_001351157.1|HNRNPH1,sp|NP_001351158.1|HNRNPH1,sp|NP_001351159.1|HNRNPH1,sp|NP_001351160.1|HNRNPH1,sp|NP_001351161.1|HNRNPH1,sp|NP_001351162.1|HNRNPH1,sp|NP_001351163.1|HNRNPH1,sp|NP_001351164.1|HNRNPH1,sp|NP_001351165.1|HNRNPH1,sp|NP_001…
Multiple_SEPEP.364_C5	4	18	2	0	DNEEKDSAFR,LAAFYGV,LMPPLIQK,QSSFALLGDLTK	TNPO1,TNPO2	sp|NP_001129667.1|TNPO2,sp|NP_001129668.1|TNPO2,sp|NP_001351221.1|TNPO1,sp|NP_001351222.1|TNPO1,sp|NP_001351223.1|TNPO1,sp|NP_001351224.1|TNPO1,sp|NP_001369165.1|TNPO2,sp|NP_001369166.1|TNPO2,sp|NP_001369167.1|TNPO2,sp|NP_001369168.1|TNPO2,sp|NP_001369169.1|TNPO2,sp|NP_001369170.1|TNPO2,sp|NP_001369171.1|TNPO2,sp|NP_001369172.1|TNPO2,sp|NP_002261.3|TNPO1,sp|NP_038461.2|TNPO2,sp|NP_694858.1|TNPO1,…
Multiple_SEPEP.365_C5	2	18	2	0	LKSEDEPTR,SLSGLILK	TNPO1,TNPO2	sp|NP_001129667.1|TNPO2,sp|NP_001129668.1|TNPO2,sp|NP_001351221.1|TNPO1,sp|NP_001351222.1|TNPO1,sp|NP_001351223.1|TNPO1,sp|NP_001351225.1|TNPO1,sp|NP_001369165.1|TNPO2,sp|NP_001369166.1|TNPO2,sp|NP_001369167.1|TNPO2,sp|NP_001369168.1|TNPO2,sp|NP_001369169.1|TNPO2,sp|NP_001369170.1|TNPO2,sp|NP_001369171.1|TNPO2,sp|NP_001369172.1|TNPO2,sp|NP_002261.3|TNPO1,sp|NP_038461.2|TNPO2,sp|NP_694858.1|TNPO1,…
Multiple_SEPEP.366_C5	1	12	2	0	TLLENTAITIGR	TNPO1,TNPO2	sp|NP_001129667.1|TNPO2,sp|NP_001351221.1|TNPO1,sp|NP_001351222.1|TNPO1,sp|NP_001351224.1|TNPO1,sp|NP_001369165.1|TNPO2,sp|NP_001369166.1|TNPO2,sp|NP_001369167.1|TNPO2,sp|NP_001369168.1|TNPO2,sp|NP_001369172.1|TNPO2,sp|NP_002261.3|TNPO1,sp|NP_038461.2|TNPO2,sp|NP_694858.1|TNPO1
Multiple_SEPEP.367_C5	1	6	2	0	YGDLANWMIPGK	OXCT1,OXCT2	sp|NP_000427.1|OXCT1,sp|NP_001351228.1|OXCT1,sp|NP_001351229.1|OXCT1,sp|NP_001351230.1|OXCT1,sp|NP_001351232.1|OXCT1,sp|NP_071403.1|OXCT2
Multiple_SEPEP.368_C5	1	18	2	0	ATIEDILFK	GTF2H2,GTF2H2C	sp|NP_001092198.1|GTF2H2C,sp|NP_001351496.1|GTF2H2,sp|NP_001351497.1|GTF2H2,sp|NP_001351498.1|GTF2H2,sp|NP_001351499.1|GTF2H2,sp|NP_001351500.1|GTF2H2,sp|NP_001362927.1|GTF2H2C,sp|NP_001362928.1|GTF2H2C,sp|NP_001362929.1|GTF2H2C,sp|NP_001362930.1|GTF2H2C,sp|NP_001362931.1|GTF2H2C,sp|NP_001362932.1|GTF2H2C,sp|NP_001362934.1|GTF2H2C,sp|NP_001506.1|GTF2H2,sp|XP_011541917.1|GTF2H2C,sp|XP_016864892.1|…
Multiple_SEPEP.369_C5	1	7	2	0	TIDDLEDELYAQK	TPM3,TPM4	sp|NP_001265118.1|TPM3,sp|NP_001336608.1|TPM3,sp|NP_001351611.1|TPM3,sp|NP_001351612.1|TPM3,sp|NP_001354766.1|TPM4,sp|NP_689476.2|TPM3,sp|XP_006722928.1|TPM4
Multiple_SEPEP.370_C5	1	22	3	0	GIIPLENLSIR	CYTH1,CYTH2,CYTH3	sp|NP_001278947.1|CYTH1,sp|NP_001278948.1|CYTH1,sp|NP_001351966.1|CYTH1,sp|NP_001351967.1|CYTH1,sp|NP_001351968.1|CYTH1,sp|NP_001351969.1|CYTH1,sp|NP_001351970.1|CYTH1,sp|NP_001354509.1|CYTH3,sp|NP_001354510.1|CYTH3,sp|NP_001354511.1|CYTH3,sp|NP_004218.1|CYTH3,sp|NP_004219.3|CYTH2,sp|NP_004753.1|CYTH1,sp|NP_059430.2|CYTH1,sp|NP_059431.1|CYTH2,sp|XP_006723535.1|CYTH2,sp|XP_006723536.1|CYTH2,sp|XP_…
Multiple_SEPEP.371_C5	5	31	2	0	AIIQSGTALSSWAVNYQPAK,FVDGIVDNEDGVTPNDFDFSVSNFVDNLYGYPEGK,LGILGFLSTGDQAAK,LTCPPDYTLTLR,WIEENVGAFGGDPK	NLGN4X,NLGN4Y	sp|NP_001193779.1|NLGN4Y,sp|NP_001269074.1|NLGN4X,sp|NP_001269075.1|NLGN4X,sp|NP_001352513.1|NLGN4Y,sp|NP_001352515.1|NLGN4Y,sp|NP_001352517.1|NLGN4Y,sp|NP_001352519.1|NLGN4Y,sp|NP_001352520.1|NLGN4Y,sp|NP_001352521.1|NLGN4Y,sp|NP_001352522.1|NLGN4Y,sp|NP_055708.3|NLGN4Y,sp|NP_065793.1|NLGN4X,sp|NP_851849.1|NLGN4X,sp|XP_005274621.1|NLGN4X,sp|XP_005274622.1|NLGN4X,sp|XP_005274623.1|NLGN4X,sp|XP_00…
Multiple_SEPEP.372_C5	1	32	3	0	EASDIILTDDNFTSIVK	ATP2B1,ATP2B3,ATP2B4	sp|NP_001001323.1|ATP2B1,sp|NP_001001344.1|ATP2B3,sp|NP_001001396.1|ATP2B4,sp|NP_001352712.1|ATP2B4,sp|NP_001352713.1|ATP2B4,sp|NP_001353449.1|ATP2B1,sp|NP_001353450.1|ATP2B1,sp|NP_001353451.1|ATP2B1,sp|NP_001353452.1|ATP2B1,sp|NP_001353453.1|ATP2B1,sp|NP_001353454.1|ATP2B1,sp|NP_001353455.1|ATP2B1,sp|NP_001353456.1|ATP2B1,sp|NP_001353457.1|ATP2B1,sp|NP_001353458.1|ATP2B1,sp|NP_001353459.1|ATP2B1…
Multiple_SEPEP.373_C5	3	20	2	0	IDESSLTGESDHVK,IDESSLTGESDHVKK,YGDLLPADGILIQGNDLK	ATP2B1,ATP2B4	sp|NP_001001323.1|ATP2B1,sp|NP_001001396.1|ATP2B4,sp|NP_001352712.1|ATP2B4,sp|NP_001352713.1|ATP2B4,sp|NP_001353449.1|ATP2B1,sp|NP_001353450.1|ATP2B1,sp|NP_001353451.1|ATP2B1,sp|NP_001353452.1|ATP2B1,sp|NP_001353453.1|ATP2B1,sp|NP_001353454.1|ATP2B1,sp|NP_001353455.1|ATP2B1,sp|NP_001353456.1|ATP2B1,sp|NP_001353457.1|ATP2B1,sp|NP_001353458.1|ATP2B1,sp|NP_001353459.1|ATP2B1,sp|NP_001673.2|ATP2B1,sp…
Multiple_SEPEP.374_C5	3	21	3	0	IVQVALNGLENILR,LVELLMHNDYK,RLVELLMHNDYK	KPNA1,KPNA5,KPNA6	sp|NP_001353233.1|KPNA5,sp|NP_001353234.1|KPNA5,sp|NP_001353235.1|KPNA5,sp|NP_001353236.1|KPNA5,sp|NP_001353237.1|KPNA5,sp|NP_002255.3|KPNA1,sp|NP_002260.2|KPNA5,sp|NP_036448.1|KPNA6,sp|XP_005247494.1|KPNA1,sp|XP_005270768.1|KPNA6,sp|XP_011511097.1|KPNA1,sp|XP_011511099.1|KPNA1,sp|XP_016861852.1|KPNA1,sp|XP_016861853.1|KPNA1,sp|XP_016866330.1|KPNA5,sp|XP_024301933.1|KPNA6,sp|XP_024301934.1|KPNA6,…
Multiple_SEPEP.375_C5	4	14	2	0	AQIQAVIDANIFPVLIEILQK,AVGNIVTGDDIQTQVILNCSALPCLLHLLSSPK,EAAWAITNATSGGTPEQIR,KEAAWAITNATSGGTPEQIR	KPNA5,KPNA6	sp|NP_001353233.1|KPNA5,sp|NP_001353234.1|KPNA5,sp|NP_001353235.1|KPNA5,sp|NP_001353236.1|KPNA5,sp|NP_001353237.1|KPNA5,sp|NP_002260.2|KPNA5,sp|NP_036448.1|KPNA6,sp|XP_005270768.1|KPNA6,sp|XP_016866330.1|KPNA5,sp|XP_024301933.1|KPNA6,sp|XP_024301934.1|KPNA6,sp|XP_024301935.1|KPNA6,sp|XP_024302194.1|KPNA5,sp|XP_024302195.1|KPNA5
Multiple_SEPEP.376_C5	1	10	2	0	GVVCIDEFDK	MCM3,MCM5	sp|NP_001257401.2|MCM3,sp|NP_001353298.1|MCM3,sp|NP_001353299.1|MCM3,sp|NP_001353300.1|MCM3,sp|NP_001353301.1|MCM3,sp|NP_001353302.1|MCM3,sp|NP_001353303.1|MCM3,sp|NP_002379.4|MCM3,sp|NP_006730.2|MCM5,sp|XP_006724305.1|MCM5
Multiple_SEPEP.377_C5	2	12	2	0	ICQVQGK,LALALENEGYIK	PPP4R3A,PPP4R3B	sp|NP_001116436.3|PPP4R3B,sp|NP_001269779.1|PPP4R3B,sp|NP_001271209.1|PPP4R3A,sp|NP_001353361.1|PPP4R3A,sp|NP_065196.1|PPP4R3B,sp|XP_005264499.1|PPP4R3B,sp|XP_005264501.1|PPP4R3B,sp|XP_005264502.1|PPP4R3B,sp|XP_005264503.1|PPP4R3B,sp|XP_005267899.1|PPP4R3A,sp|XP_016860020.1|PPP4R3B,sp|XP_024308782.1|PPP4R3B
Multiple_SEPEP.378_C5	1	25	2	0	LEQENDDLAHELVTSK	RABGAP1,RABGAP1L	sp|NP_001230693.1|RABGAP1L,sp|NP_001230694.1|RABGAP1L,sp|NP_001317918.1|RABGAP1L,sp|NP_001353375.1|RABGAP1L,sp|NP_001353377.1|RABGAP1L,sp|NP_001353379.1|RABGAP1L,sp|NP_001353380.1|RABGAP1L,sp|NP_001353381.1|RABGAP1L,sp|NP_001353383.1|RABGAP1L,sp|NP_001353385.1|RABGAP1L,sp|NP_001353386.1|RABGAP1L,sp|NP_036329.3|RABGAP1,sp|XP_005245738.1|RABGAP1L,sp|XP_011508525.1|RABGAP1L,sp|XP_011516742.1|RABGAP1…
Multiple_SEPEP.379_C5	1	27	2	0	GIWKPETPQDSSGLAPFK	WASHC2A,WASHC2C	sp|NP_001005751.1|WASHC2A,sp|NP_001317003.1|WASHC2C,sp|NP_001354324.1|WASHC2C,sp|NP_001354325.1|WASHC2C,sp|NP_001354326.1|WASHC2C,sp|NP_001354327.1|WASHC2C,sp|NP_001354332.1|WASHC2C,sp|NP_001354333.1|WASHC2C,sp|NP_001354335.1|WASHC2C,sp|NP_001354340.1|WASHC2C,sp|NP_001354341.1|WASHC2C,sp|XP_005269863.2|WASHC2A,sp|XP_005269864.2|WASHC2A,sp|XP_005269867.2|WASHC2A,sp|XP_006717894.2|WASHC2A,sp|XP_011…
Multiple_SEPEP.380_C5	2	24	2	0	DLSKPIGALNPK,EISNFEYLMFLNTIAGR	LRBA,NBEA	sp|NP_001186211.2|LRBA,sp|NP_001191126.1|NBEA,sp|NP_001351834.1|LRBA,sp|NP_001354479.1|LRBA,sp|NP_001366174.1|NBEA,sp|NP_001371941.1|NBEA,sp|NP_006717.2|LRBA,sp|NP_056493.3|NBEA,sp|XP_005263429.1|LRBA,sp|XP_005263430.1|LRBA,sp|XP_005263431.1|LRBA,sp|XP_005266403.1|NBEA,sp|XP_006719866.1|NBEA,sp|XP_006719868.1|NBEA,sp|XP_006719869.1|NBEA,sp|XP_011530736.1|LRBA,sp|XP_011533348.1|NBEA,sp|XP_01153334…
Multiple_SEPEP.381_C5	2	41	2	0	FQHPSHELLK,LGIGQSQEMNTLFR	LARP1,LARP1B	sp|NP_001337460.1|LARP1B,sp|NP_001354642.1|LARP1,sp|NP_001354643.1|LARP1,sp|NP_001354644.1|LARP1,sp|NP_001354645.1|LARP1,sp|NP_001354646.1|LARP1,sp|NP_001354647.1|LARP1,sp|NP_001354648.1|LARP1,sp|NP_056130.2|LARP1,sp|NP_060548.2|LARP1B,sp|NP_291029.2|LARP1,sp|XP_005268465.1|LARP1,sp|XP_006714838.1|LARP1,sp|XP_011530359.2|LARP1B,sp|XP_011530360.2|LARP1B,sp|XP_011530361.2|LARP1B,sp|XP_011530362.2|L…
Multiple_SEPEP.382_C5	2	26	21	0	HAVSEGTK,LLLPGELAK	H2BC1,H2BC10,H2BC11,H2BC12,H2BC13,H2BC14,H2BC15,H2BC17,H2BC18,H2BC21,H2BC3,H2BC4,H2BC5,H2BC6,H2BC7,H2BC8,H2BC9,H2BE1,H2BS1,H2BU1,LOC102724334	sp|NP_001019770.1|H2BC18,sp|NP_001154806.1|H2BC18,sp|NP_001299582.1|H2BC12,sp|NP_001356054.1|H2BE1,sp|NP_001368918.1|H2BC4,sp|NP_003509.1|H2BC8,sp|NP_003510.1|H2BC13,sp|NP_003511.1|H2BC15,sp|NP_003512.1|H2BC14,sp|NP_003513.1|H2BC7,sp|NP_003514.2|H2BC6,sp|NP_003515.1|H2BC9,sp|NP_003516.1|H2BC10,sp|NP_003517.2|H2BC4,sp|NP_003518.2|H2BC17,sp|NP_003519.1|H2BC21,sp|NP_059141.1|H2BS1,sp|NP_066402.2|H2B…
Multiple_SEPEP.383_C5	2	8	2	0	AMLSTGFK,SFPFVSK	CAD,CPS1	sp|NP_001116105.2|CPS1,sp|NP_001293008.1|CAD,sp|NP_001356185.1|CPS1,sp|NP_001356186.1|CPS1,sp|NP_001866.2|CPS1,sp|NP_004332.2|CAD,sp|XP_006712164.1|CAD,sp|XP_024308899.1|CAD
Multiple_SEPEP.384_C5	1	24	2	0	FYEEVHDLER	NAP1L1,NAP1L4	sp|NP_001294853.1|NAP1L1,sp|NP_001317160.1|NAP1L1,sp|NP_001317161.1|NAP1L1,sp|NP_001356304.1|NAP1L4,sp|NP_001356305.1|NAP1L4,sp|NP_001356306.1|NAP1L4,sp|NP_001356307.1|NAP1L4,sp|NP_001356308.1|NAP1L4,sp|NP_001356309.1|NAP1L4,sp|NP_001356310.1|NAP1L4,sp|NP_001356311.1|NAP1L4,sp|NP_001356312.1|NAP1L4,sp|NP_001356313.1|NAP1L4,sp|NP_001356314.1|NAP1L4,sp|NP_001356315.1|NAP1L4,sp|NP_001356317.1|NAP1L4…
Multiple_SEPEP.385_C5	1	21	2	0	FLITHNPTNATLNK	PTP4A1,PTP4A2	sp|NP_001182029.1|PTP4A2,sp|NP_001182030.1|PTP4A2,sp|NP_001356787.1|PTP4A2,sp|NP_001356788.1|PTP4A2,sp|NP_001356789.1|PTP4A2,sp|NP_001372183.1|PTP4A1,sp|NP_001372184.1|PTP4A1,sp|NP_001372185.1|PTP4A1,sp|NP_001372186.1|PTP4A1,sp|NP_001372187.1|PTP4A1,sp|NP_001372188.1|PTP4A1,sp|NP_001372189.1|PTP4A1,sp|NP_001372191.1|PTP4A1,sp|NP_001372192.1|PTP4A1,sp|NP_001372194.1|PTP4A1,sp|NP_001372195.1|PTP4A1…
Multiple_SEPEP.386_C5	3	12	3	0	DNWSPALTISK,GDNIYEWR,IYHCNINSQGVICLDILK	UBE2E1,UBE2E2,UBE2E3	sp|NP_001189405.1|UBE2E1,sp|NP_001265483.1|UBE2E3,sp|NP_001265484.1|UBE2E3,sp|NP_001357154.1|UBE2E2,sp|NP_001357155.1|UBE2E2,sp|NP_003332.1|UBE2E1,sp|NP_006348.1|UBE2E3,sp|NP_689866.1|UBE2E2,sp|NP_872607.1|UBE2E1,sp|NP_872619.1|UBE2E3,sp|XP_005246301.1|UBE2E3,sp|XP_005265488.1|UBE2E1
Multiple_SEPEP.387_C5	1	8	2	0	ELAEITLDPPPNCSAGPK	UBE2E2,UBE2E3	sp|NP_001265483.1|UBE2E3,sp|NP_001265484.1|UBE2E3,sp|NP_001357154.1|UBE2E2,sp|NP_001357155.1|UBE2E2,sp|NP_006348.1|UBE2E3,sp|NP_689866.1|UBE2E2,sp|NP_872619.1|UBE2E3,sp|XP_005246301.1|UBE2E3
Multiple_SEPEP.388_C5	1	9	2	0	VEGGCITK	CD151,TSPAN11	sp|NP_001034579.1|CD151,sp|NP_001073978.1|TSPAN11,sp|NP_001357230.1|TSPAN11,sp|NP_001357231.1|TSPAN11,sp|NP_004348.2|CD151,sp|NP_620598.1|CD151,sp|NP_620599.1|CD151,sp|XP_011518981.1|TSPAN11,sp|XP_024304548.1|CD151
Multiple_SEPEP.389_C5	2	9	2	0	FKDPNAPK,GKFEDMAK	HMGB1,SP100	sp|NP_001300821.1|HMGB1,sp|NP_001300822.1|HMGB1,sp|NP_001350590.1|HMGB1,sp|NP_001357268.1|HMGB1,sp|NP_001357269.1|HMGB1,sp|NP_001357270.1|HMGB1,sp|NP_002119.1|HMGB1,sp|NP_003104.2|SP100,sp|XP_024305109.1|HMGB1
Multiple_SEPEP.390_C5	1	11	2	0	IVEMSTSK	EIF5A,EIF5A2	sp|NP_001137232.1|EIF5A,sp|NP_001137233.1|EIF5A,sp|NP_001137234.1|EIF5A,sp|NP_001357349.1|EIF5A,sp|NP_001357350.1|EIF5A,sp|NP_001961.1|EIF5A,sp|NP_065123.1|EIF5A2,sp|XP_024306398.1|EIF5A,sp|XP_024306399.1|EIF5A,sp|XP_024306400.1|EIF5A,sp|XP_024306401.1|EIF5A
Multiple_SEPEP.391_C5	2	9	2	0	FLDGDELTLADCNLLPK,KFLDGDELTLADCNLLPK	CLIC5,CLIC6	sp|NP_001107558.1|CLIC5,sp|NP_001242952.1|CLIC5,sp|NP_001303938.1|CLIC6,sp|NP_001357578.1|CLIC5,sp|NP_001357579.1|CLIC5,sp|NP_058625.2|CLIC5,sp|NP_444507.1|CLIC6,sp|XP_011512994.1|CLIC5,sp|XP_016883895.1|CLIC6
Multiple_SEPEP.392_C5	1	7	2	0	AFMEALQAGADISMIGQFGVGFYSAYLVAEK	HSP90AA1,HSP90AB1	sp|NP_001017963.2|HSP90AA1,sp|NP_001258898.1|HSP90AB1,sp|NP_001258899.1|HSP90AB1,sp|NP_001358167.1|HSP90AB1,sp|NP_005339.3|HSP90AA1,sp|NP_031381.2|HSP90AB1,sp|XP_011535020.1|HSP90AA1
Multiple_SEPEP.393_C5	2	14	2	0	AEEEFNIEK,IMEYYEK	ATP6V1E1,ATP6V1E2	sp|NP_001034455.1|ATP6V1E1,sp|NP_001034456.1|ATP6V1E1,sp|NP_001304992.1|ATP6V1E2,sp|NP_001358210.1|ATP6V1E2,sp|NP_001358211.1|ATP6V1E2,sp|NP_001358212.1|ATP6V1E2,sp|NP_001687.1|ATP6V1E1,sp|XP_011531450.1|ATP6V1E2,sp|XP_011531451.1|ATP6V1E2,sp|XP_011531452.1|ATP6V1E2,sp|XP_011531453.1|ATP6V1E2,sp|XP_011531454.1|ATP6V1E2,sp|XP_011531455.1|ATP6V1E2,sp|XP_016860714.1|ATP6V1E2
Multiple_SEPEP.394_C5	2	18	14	0	KSAPATGGVK,SAPATGGVK	H3,H3C1,H3C10,H3C11,H3C12,H3C13,H3C14,H3C15,H3C2,H3C3,H3C4,H3C6,H3C7,H3C8	sp|NP_001005464.1|H3C15,sp|NP_001116847.1|H3C13,sp|NP_001342338.1|H3,sp|NP_001359034.1|H3,sp|NP_001363866.1|H3C4,sp|NP_001368928.1|H3C6,sp|NP_003484.1|H3,sp|NP_003520.1|H3C1,sp|NP_003521.2|H3C4,sp|NP_003522.1|H3C3,sp|NP_003523.1|H3C6,sp|NP_003524.1|H3C11,sp|NP_003525.1|H3C8,sp|NP_003526.1|H3C12,sp|NP_003527.1|H3C10,sp|NP_003528.1|H3C2,sp|NP_066298.1|H3C7,sp|NP_066403.2|H3C14
Multiple_SEPEP.395_C5	2	10	3	0	FGANAILGVSLAVCK,SGETEDTFIADLVVGLCTGQIK	ENO1,ENO2,ENO3	sp|NP_001180432.1|ENO3,sp|NP_001188412.1|ENO1,sp|NP_001340275.1|ENO1,sp|NP_001361452.1|ENO3,sp|NP_001361453.1|ENO3,sp|NP_001419.1|ENO1,sp|NP_001966.1|ENO2,sp|NP_001967.3|ENO3,sp|NP_443739.3|ENO3,sp|XP_011522031.1|ENO3
Multiple_SEPEP.396_C5	1	9	2	0	VNQIGSVTESIQACK	ENO1,ENO3	sp|NP_001180432.1|ENO3,sp|NP_001188412.1|ENO1,sp|NP_001340275.1|ENO1,sp|NP_001361452.1|ENO3,sp|NP_001361453.1|ENO3,sp|NP_001419.1|ENO1,sp|NP_001967.3|ENO3,sp|NP_443739.3|ENO3,sp|XP_011522031.1|ENO3
Multiple_SEPEP.397_C5	1	9	3	0	AAVPSGASTGIYEALELR	ENO1,ENO2,ENO3	sp|NP_001180432.1|ENO3,sp|NP_001340275.1|ENO1,sp|NP_001361452.1|ENO3,sp|NP_001361453.1|ENO3,sp|NP_001419.1|ENO1,sp|NP_001966.1|ENO2,sp|NP_001967.3|ENO3,sp|NP_443739.3|ENO3,sp|XP_011522031.1|ENO3
Multiple_SEPEP.398_C5	3	40	2	0	ALLELVPWR,AQIQEQK,VGGGWMALDEFLVK	DST,MACF1	sp|NP_001138241.1|DST,sp|NP_001138242.1|DST,sp|NP_001361651.1|DST,sp|NP_001361658.1|DST,sp|NP_001361659.1|DST,sp|NP_001361663.1|DST,sp|NP_001361665.1|DST,sp|NP_001373029.1|DST,sp|NP_036222.3|MACF1,sp|NP_056363.2|DST,sp|NP_899236.1|DST,sp|XP_005249372.1|DST,sp|XP_005249373.1|DST,sp|XP_005249375.1|DST,sp|XP_005249376.1|DST,sp|XP_005249377.1|DST,sp|XP_005249379.1|DST,sp|XP_005249380.1|DST,sp|XP_0052…
Multiple_SEPEP.399_C5	1	38	2	0	SVITYVSSLYDAFPK	DST,MACF1	sp|NP_001138241.1|DST,sp|NP_001138242.1|DST,sp|NP_001361651.1|DST,sp|NP_001361658.1|DST,sp|NP_001361659.1|DST,sp|NP_001361663.1|DST,sp|NP_001361665.1|DST,sp|NP_001373029.1|DST,sp|NP_036222.3|MACF1,sp|NP_899236.1|DST,sp|XP_005249372.1|DST,sp|XP_005249373.1|DST,sp|XP_005249375.1|DST,sp|XP_005249376.1|DST,sp|XP_005249377.1|DST,sp|XP_005249379.1|DST,sp|XP_005249380.1|DST,sp|XP_011513126.1|DST,sp|XP_0…
Multiple_SEPEP.400_C5	4	14	2	0	ELATNLNVGTSSSAASSLK,ELATNLNVGTSSSAASSLKK,IGGGDTTEHIQTHFESK,LSIQDNNVDLILATPPFSR	ARID1A,ARID1B	sp|NP_001350654.1|ARID1B,sp|NP_001358585.1|ARID1B,sp|NP_001361749.1|ARID1B,sp|NP_001361757.1|ARID1B,sp|NP_006006.3|ARID1A,sp|NP_059989.3|ARID1B,sp|NP_624361.1|ARID1A,sp|XP_011534286.2|ARID1B,sp|XP_011534290.1|ARID1B,sp|XP_016866592.1|ARID1B,sp|XP_016866593.1|ARID1B,sp|XP_016866594.1|ARID1B,sp|XP_016866595.1|ARID1B,sp|XP_016866596.1|ARID1B
Multiple_SEPEP.401_C5	2	14	2	0	AWEEYYK,AWEEYYKK	FUBP1,KHSRP	sp|NP_001290362.1|FUBP1,sp|NP_001353228.1|KHSRP,sp|NP_001353229.1|KHSRP,sp|NP_001362984.1|FUBP1,sp|NP_001362985.1|FUBP1,sp|NP_001362986.1|FUBP1,sp|NP_003676.2|KHSRP,sp|NP_003893.2|FUBP1,sp|XP_011540693.1|FUBP1,sp|XP_011540694.1|FUBP1,sp|XP_011540695.1|FUBP1,sp|XP_016858228.1|FUBP1,sp|XP_016858229.1|FUBP1,sp|XP_016858232.1|FUBP1
Multiple_SEPEP.402_C5	4	25	2	0	FVMEVEVDGQK,NPVMELNEK,YELISETGGSHDK,YELISETGGSHDKR	ILF3,STRBP	sp|NP_001131145.1|ILF3,sp|NP_001164608.1|STRBP,sp|NP_001363035.1|STRBP,sp|NP_001363036.1|STRBP,sp|NP_001363038.1|STRBP,sp|NP_004507.2|ILF3,sp|NP_036350.2|ILF3,sp|NP_060090.2|ILF3,sp|NP_060857.2|STRBP,sp|NP_703194.1|ILF3,sp|XP_006722805.1|ILF3,sp|XP_011526286.2|ILF3,sp|XP_011526287.1|ILF3,sp|XP_011526289.1|ILF3,sp|XP_016870379.1|STRBP,sp|XP_016870380.1|STRBP,sp|XP_016870381.1|STRBP,sp|XP_016870386…
Multiple_SEPEP.403_C5	2	22	2	0	GWPLELLCEK,SCVIVIR	ILF3,STRBP	sp|NP_001131145.1|ILF3,sp|NP_001164608.1|STRBP,sp|NP_001363035.1|STRBP,sp|NP_001363036.1|STRBP,sp|NP_001363038.1|STRBP,sp|NP_004507.2|ILF3,sp|NP_036350.2|ILF3,sp|NP_060090.2|ILF3,sp|NP_060857.2|STRBP,sp|NP_703194.1|ILF3,sp|XP_006722805.1|ILF3,sp|XP_011526286.2|ILF3,sp|XP_011526287.1|ILF3,sp|XP_016870379.1|STRBP,sp|XP_016870380.1|STRBP,sp|XP_016870381.1|STRBP,sp|XP_016870386.1|STRBP,sp|XP_01687038…
Multiple_SEPEP.404_C5	2	8	2	0	MVLDHLVIQR,NLWIFVSK	CHD1,CHD2	sp|NP_001261.2|CHD1,sp|NP_001262.3|CHD2,sp|NP_001351042.1|CHD1,sp|NP_001363123.1|CHD1,sp|XP_016864480.1|CHD1,sp|XP_016864481.1|CHD1,sp|XP_024310112.1|CHD1,sp|XP_024310113.1|CHD1
Multiple_SEPEP.405_C5	1	42	2	0	ALYLIATNGTPELQNPEK	PAK1,PAK2	sp|NP_001122092.1|PAK1,sp|NP_001363197.1|PAK1,sp|NP_001363198.1|PAK1,sp|NP_001363199.1|PAK1,sp|NP_001363200.1|PAK1,sp|NP_001363201.1|PAK1,sp|NP_001363202.1|PAK1,sp|NP_001363203.1|PAK1,sp|NP_001363204.1|PAK1,sp|NP_001363205.1|PAK1,sp|NP_001363206.1|PAK1,sp|NP_001363207.1|PAK1,sp|NP_001363208.1|PAK1,sp|NP_001363209.1|PAK1,sp|NP_001363210.1|PAK1,sp|NP_001363211.1|PAK1,sp|NP_001363212.1|PAK1,sp|NP_00…
Multiple_SEPEP.406_C5	1	24	2	0	LAEVWMDEFK	GALNT1,GALNT13	sp|NP_001288556.1|GALNT13,sp|NP_001363321.1|GALNT13,sp|NP_001363323.1|GALNT13,sp|NP_001363327.1|GALNT13,sp|NP_001363329.1|GALNT13,sp|NP_001363330.1|GALNT13,sp|NP_001363331.1|GALNT13,sp|NP_001363332.1|GALNT13,sp|NP_001363333.1|GALNT13,sp|NP_001371367.1|GALNT1,sp|NP_001371368.1|GALNT1,sp|NP_001371369.1|GALNT1,sp|NP_001371370.1|GALNT1,sp|NP_001371371.1|GALNT1,sp|NP_001371372.1|GALNT1,sp|NP_001371373…
Multiple_SEPEP.407_C5	1	24	2	0	IIQDIETIESNWR	BTRC,FBXW11	sp|NP_001243785.1|BTRC,sp|NP_001365903.1|FBXW11,sp|NP_001365904.1|FBXW11,sp|NP_001365905.1|FBXW11,sp|NP_001365906.1|FBXW11,sp|NP_001365907.1|FBXW11,sp|NP_001365908.1|FBXW11,sp|NP_001365909.1|FBXW11,sp|NP_003930.1|BTRC,sp|NP_036432.2|FBXW11,sp|NP_378663.1|BTRC,sp|NP_387448.2|FBXW11,sp|NP_387449.2|FBXW11,sp|XP_005265914.1|FBXW11,sp|XP_006718117.1|BTRC,sp|XP_011538622.1|BTRC,sp|XP_016864768.1|FBXW11…
Multiple_SEPEP.408_C5	2	21	2	0	EIFVDFAPFLSR,LDYWEDDLR	LRBA,NBEA	sp|NP_001186211.2|LRBA,sp|NP_001351834.1|LRBA,sp|NP_001354479.1|LRBA,sp|NP_001366174.1|NBEA,sp|NP_001371941.1|NBEA,sp|NP_006717.2|LRBA,sp|NP_056493.3|NBEA,sp|XP_005263429.1|LRBA,sp|XP_005263430.1|LRBA,sp|XP_005263431.1|LRBA,sp|XP_005266403.1|NBEA,sp|XP_006719866.1|NBEA,sp|XP_006719868.1|NBEA,sp|XP_006719869.1|NBEA,sp|XP_011530736.1|LRBA,sp|XP_011533348.1|NBEA,sp|XP_011533349.1|NBEA,sp|XP_01687603…
Multiple_SEPEP.409_C5	1	25	20	0	QVHPDTGISSK	H2BC1,H2BC10,H2BC11,H2BC12,H2BC13,H2BC14,H2BC15,H2BC17,H2BC18,H2BC21,H2BC3,H2BC4,H2BC5,H2BC6,H2BC7,H2BC8,H2BC9,H2BS1,H2BU1,LOC102724334	sp|NP_001019770.1|H2BC18,sp|NP_001154806.1|H2BC18,sp|NP_001299582.1|H2BC12,sp|NP_001368918.1|H2BC4,sp|NP_003509.1|H2BC8,sp|NP_003510.1|H2BC13,sp|NP_003511.1|H2BC15,sp|NP_003512.1|H2BC14,sp|NP_003513.1|H2BC7,sp|NP_003514.2|H2BC6,sp|NP_003515.1|H2BC9,sp|NP_003516.1|H2BC10,sp|NP_003517.2|H2BC4,sp|NP_003518.2|H2BC17,sp|NP_003519.1|H2BC21,sp|NP_059141.1|H2BS1,sp|NP_066402.2|H2BC11,sp|NP_066406.1|H2BC3…
Multiple_SEPEP.410_C5	1	24	19	0	AMGIMNSFVNDIFER	H2BC10,H2BC11,H2BC12,H2BC13,H2BC14,H2BC15,H2BC17,H2BC18,H2BC21,H2BC3,H2BC4,H2BC5,H2BC6,H2BC7,H2BC8,H2BC9,H2BS1,H2BU1,LOC102724334	sp|NP_001019770.1|H2BC18,sp|NP_001154806.1|H2BC18,sp|NP_001299582.1|H2BC12,sp|NP_001368918.1|H2BC4,sp|NP_003509.1|H2BC8,sp|NP_003510.1|H2BC13,sp|NP_003511.1|H2BC15,sp|NP_003512.1|H2BC14,sp|NP_003513.1|H2BC7,sp|NP_003514.2|H2BC6,sp|NP_003515.1|H2BC9,sp|NP_003516.1|H2BC10,sp|NP_003517.2|H2BC4,sp|NP_003518.2|H2BC17,sp|NP_003519.1|H2BC21,sp|NP_059141.1|H2BS1,sp|NP_066402.2|H2BC11,sp|NP_066406.1|H2BC3…
Multiple_SEPEP.411_C5	2	19	14	0	ESYSVYVYK,KESYSVYVYK	H2BC10,H2BC12,H2BC13,H2BC14,H2BC15,H2BC18,H2BC4,H2BC5,H2BC6,H2BC7,H2BC8,H2BC9,H2BS1,LOC102724334	sp|NP_001019770.1|H2BC18,sp|NP_001154806.1|H2BC18,sp|NP_001299582.1|H2BC12,sp|NP_001368918.1|H2BC4,sp|NP_003509.1|H2BC8,sp|NP_003510.1|H2BC13,sp|NP_003511.1|H2BC15,sp|NP_003512.1|H2BC14,sp|NP_003513.1|H2BC7,sp|NP_003514.2|H2BC6,sp|NP_003515.1|H2BC9,sp|NP_003516.1|H2BC10,sp|NP_003517.2|H2BC4,sp|NP_059141.1|H2BS1,sp|NP_066407.1|H2BC5,sp|NP_542160.1|H2BC12,sp|NP_619790.1|H2BC5,sp|XP_005249096.1|H2BC…
Multiple_SEPEP.412_C5	2	39	5	0	GEAGQNLLEMMACDR,IIDDSDSNLSVVK	RANBP2,RGPD1,RGPD2,RGPD3,RGPD4	sp|NP_001019628.3|RGPD1,sp|NP_001071638.2|RGPD2,sp|NP_001137485.1|RGPD3,sp|NP_001369273.1|RGPD1,sp|NP_006258.3|RANBP2,sp|NP_872394.2|RGPD4,sp|XP_005264059.1|RANBP2,sp|XP_005264060.1|RANBP2,sp|XP_005264061.1|RANBP2,sp|XP_005264062.1|RANBP2,sp|XP_005264064.1|RANBP2,sp|XP_011509319.1|RGPD4,sp|XP_011509320.1|RGPD4,sp|XP_011509321.1|RGPD4,sp|XP_011509322.1|RGPD4,sp|XP_011509877.1|RANBP2,sp|XP_01150987…
Multiple_SEPEP.413_C5	2	35	5	0	FVFGSESVK,IAVAVLEETTR	RANBP2,RGPD1,RGPD2,RGPD3,RGPD4	sp|NP_001019628.3|RGPD1,sp|NP_001071638.2|RGPD2,sp|NP_001137485.1|RGPD3,sp|NP_001369273.1|RGPD1,sp|NP_006258.3|RANBP2,sp|NP_872394.2|RGPD4,sp|XP_005264059.1|RANBP2,sp|XP_005264060.1|RANBP2,sp|XP_005264061.1|RANBP2,sp|XP_005264062.1|RANBP2,sp|XP_005264064.1|RANBP2,sp|XP_011509319.1|RGPD4,sp|XP_011509320.1|RGPD4,sp|XP_011509321.1|RGPD4,sp|XP_011509322.1|RGPD4,sp|XP_011509877.1|RANBP2,sp|XP_01150987…
Multiple_SEPEP.414_C5	1	17	2	0	LQTQGLGTALK	ERO1A,ERO1B	sp|NP_001369393.1|ERO1A,sp|NP_001369394.1|ERO1A,sp|NP_001369395.1|ERO1A,sp|NP_001369396.1|ERO1A,sp|NP_001369397.1|ERO1A,sp|NP_001369398.1|ERO1A,sp|NP_001369399.1|ERO1A,sp|NP_001369400.1|ERO1A,sp|NP_001369401.1|ERO1A,sp|NP_001369402.1|ERO1A,sp|NP_001369403.1|ERO1A,sp|NP_001369404.1|ERO1A,sp|NP_001369405.1|ERO1A,sp|NP_055399.1|ERO1A,sp|NP_063944.3|ERO1B,sp|XP_024304217.1|ERO1B,sp|XP_024305322.1|ERO…
Multiple_SEPEP.415_C5	2	11	2	0	FTFGLDWVPK,KFTFGLDWVPK	USP13,USP5	sp|NP_001092006.1|USP5,sp|NP_001369517.1|USP5,sp|NP_001369518.1|USP5,sp|NP_001369519.1|USP5,sp|NP_001369520.1|USP5,sp|NP_003472.2|USP5,sp|NP_003931.2|USP13,sp|XP_011511571.1|USP13,sp|XP_016862914.1|USP13,sp|XP_016862915.1|USP13,sp|XP_016862916.1|USP13
Multiple_SEPEP.416_C5	2	9	2	0	TNEKVELQELNDR,VELQELNDR	DES,VIM	sp|NP_001369637.1|DES,sp|NP_001369638.1|DES,sp|NP_001369639.1|DES,sp|NP_001369640.1|DES,sp|NP_001369641.1|DES,sp|NP_001369642.1|DES,sp|NP_001918.3|DES,sp|NP_003371.2|VIM,sp|XP_006717563.1|VIM
Multiple_SEPEP.417_C5	3	42	6	0	ANTSGDFEKDDDAYK,EGFSIPVSADGFK,SNNSETSSVAQSGSESK	RANBP2,RGPD3,RGPD4,RGPD5,RGPD6,RGPD8	sp|NP_001116835.1|RGPD6,sp|NP_001137485.1|RGPD3,sp|NP_001157935.1|RGPD8,sp|NP_001371291.1|RGPD6,sp|NP_001371292.1|RGPD6,sp|NP_001371293.1|RGPD6,sp|NP_001373070.1|RGPD6,sp|NP_001373074.1|RGPD6,sp|NP_001373084.1|RGPD6,sp|NP_001373088.1|RGPD6,sp|NP_001373092.1|RGPD6,sp|NP_005045.2|RGPD5,sp|NP_006258.3|RANBP2,sp|NP_872394.2|RGPD4,sp|XP_005263804.1|RGPD8,sp|XP_005264059.1|RANBP2,sp|XP_005264060.1|RANB…
Multiple_SEPEP.418_C5	2	14	2	0	TYTGHKNEK,WIVSGSEDNLVYIWNLQTK	WDR5,WDR5B	sp|NP_001371338.1|WDR5,sp|NP_001371339.1|WDR5,sp|NP_001371340.1|WDR5,sp|NP_001371341.1|WDR5,sp|NP_001371342.1|WDR5,sp|NP_001371343.1|WDR5,sp|NP_001371344.1|WDR5,sp|NP_001371345.1|WDR5,sp|NP_001371346.1|WDR5,sp|NP_001371347.1|WDR5,sp|NP_001371348.1|WDR5,sp|NP_060058.1|WDR5,sp|NP_061942.2|WDR5B,sp|NP_438172.1|WDR5
Multiple_SEPEP.419_C5	1	88	2	0	DPAGIFELVEVVGNGTYGQVYK	MAP4K4,MINK1	sp|NP_001020108.1|MINK1,sp|NP_001229488.1|MAP4K4,sp|NP_001229489.1|MAP4K4,sp|NP_001371405.1|MAP4K4,sp|NP_001371406.1|MAP4K4,sp|NP_001371410.1|MAP4K4,sp|NP_001371411.1|MAP4K4,sp|NP_001371412.1|MAP4K4,sp|NP_001371413.1|MAP4K4,sp|NP_001371414.1|MAP4K4,sp|NP_001371415.1|MAP4K4,sp|NP_001371416.1|MAP4K4,sp|NP_001371417.1|MAP4K4,sp|NP_001371419.1|MAP4K4,sp|NP_001371420.1|MAP4K4,sp|NP_001371421.1|MAP4K4,…
Multiple_SEPEP.420_C5	1	43	2	0	GWNECEQTVALLSLLK	SAMD4A,SAMD4B	sp|NP_001155048.2|SAMD4A,sp|NP_001290543.1|SAMD4B,sp|NP_001371494.1|SAMD4B,sp|NP_001371495.1|SAMD4B,sp|NP_001371497.1|SAMD4B,sp|NP_001371498.1|SAMD4B,sp|NP_001371499.1|SAMD4B,sp|NP_001371500.1|SAMD4B,sp|NP_001371502.1|SAMD4B,sp|NP_001371503.1|SAMD4B,sp|NP_001371504.1|SAMD4B,sp|NP_001371505.1|SAMD4B,sp|NP_001371506.1|SAMD4B,sp|NP_001371507.1|SAMD4B,sp|NP_001371509.1|SAMD4B,sp|NP_001371510.1|SAMD4B…
Multiple_SEPEP.421_C5	1	13	2	0	IAHFDLKPENIMLLDK	DAPK2,DAPK3	sp|NP_001339.1|DAPK3,sp|NP_001350659.1|DAPK2,sp|NP_001362587.1|DAPK3,sp|NP_001371926.1|DAPK2,sp|NP_001371927.1|DAPK2,sp|NP_001371928.1|DAPK2,sp|NP_055141.2|DAPK2,sp|XP_011519715.1|DAPK2,sp|XP_011519716.1|DAPK2,sp|XP_011519717.1|DAPK2,sp|XP_016877533.1|DAPK2,sp|XP_016877534.1|DAPK2,sp|XP_016877535.1|DAPK2
Multiple_SEPEP.422_C5	1	14	2	0	VVDMFGCCLPVCAVNFK	ALG1,ALG1L	sp|NP_001015050.2|ALG1L,sp|NP_001182152.1|ALG1L,sp|NP_001317433.1|ALG1,sp|NP_001371993.1|ALG1L,sp|NP_001371995.1|ALG1L,sp|NP_001371996.1|ALG1L,sp|NP_001371997.1|ALG1L,sp|NP_061982.3|ALG1,sp|XP_016861334.1|ALG1L,sp|XP_016861336.1|ALG1L,sp|XP_016878946.1|ALG1,sp|XP_016878947.1|ALG1,sp|XP_024309151.1|ALG1L,sp|XP_024309152.1|ALG1L
Multiple_SEPEP.423_C5	1	74	2	0	AYTSETYLMK	ZNF362,ZNF384	sp|NP_001035009.1|ZNF384,sp|NP_001129206.1|ZNF384,sp|NP_001357141.1|ZNF362,sp|NP_001372668.1|ZNF384,sp|NP_001372669.1|ZNF384,sp|NP_001372670.1|ZNF384,sp|NP_001372671.1|ZNF384,sp|NP_001372672.1|ZNF384,sp|NP_001372673.1|ZNF384,sp|NP_001372674.1|ZNF384,sp|NP_001372675.1|ZNF384,sp|NP_001372676.1|ZNF384,sp|NP_001372677.1|ZNF384,sp|NP_001372678.1|ZNF384,sp|NP_001372679.1|ZNF384,sp|NP_001372680.1|ZNF384…
Multiple_SEPEP.424_C5	1	5	2	0	IVNDDQSFYADIYMEDGLIK	DPYSL2,DPYSL3	sp|NP_001184222.1|DPYSL2,sp|NP_001184223.1|DPYSL3,sp|NP_001377.1|DPYSL2,sp|NP_001378.1|DPYSL3,sp|XP_011535876.1|DPYSL3
Multiple_SEPEP.425_C5	1	4	2	0	EGLELLK	DNAAF3,ENO1	sp|NP_001188412.1|ENO1,sp|NP_001243645.1|DNAAF3,sp|NP_001340275.1|ENO1,sp|NP_001419.1|ENO1
Multiple_SEPEP.426_C5	5	4	2	0	EEPCLLK,GQHVPGSPFQFTVGPLGEGGAHK,IECDDKGDGSCDVR,KGEITGEVR,NDNDTFTVK	FLNA,FLNC	sp|NP_001104026.1|FLNA,sp|NP_001120959.1|FLNC,sp|NP_001447.2|FLNA,sp|NP_001449.3|FLNC
Multiple_SEPEP.427_C5	1	14	2	0	LNVCVSK	HNRNPL,HNRNPLL	sp|NP_001005335.1|HNRNPL,sp|NP_001136122.1|HNRNPLL,sp|NP_001372580.1|HNRNPL,sp|NP_001524.2|HNRNPL,sp|NP_612403.2|HNRNPLL,sp|XP_005264696.2|HNRNPLL,sp|XP_005264697.2|HNRNPLL,sp|XP_011525190.1|HNRNPL,sp|XP_011531467.1|HNRNPLL,sp|XP_011531468.1|HNRNPLL,sp|XP_024307248.1|HNRNPL,sp|XP_024307249.1|HNRNPL,sp|XP_024307250.1|HNRNPL,sp|XP_024307251.1|HNRNPL
Multiple_SEPEP.428_C5	1	6	4	0	YPIEHGIITNWDDMEK	ACTA1,ACTA2,ACTC1,ACTG2	sp|NP_001091.1|ACTA1,sp|NP_001135417.1|ACTA2,sp|NP_001307784.1|ACTA2,sp|NP_001604.1|ACTA2,sp|NP_001606.1|ACTG2,sp|NP_005150.1|ACTC1
Multiple_SEPEP.429_C5	2	6	3	0	DLYANNVLSGGTTMYPGIADR,KDLYANNVLSGGTTMYPGIADR	ACTA2,ACTC1,ACTG2	sp|NP_001135417.1|ACTA2,sp|NP_001186822.1|ACTG2,sp|NP_001307784.1|ACTA2,sp|NP_001604.1|ACTA2,sp|NP_001606.1|ACTG2,sp|NP_005150.1|ACTC1
Multiple_SEPEP.430_C5	1	5	2	0	IWHHSFYNELR	ACTA2,ACTG2	sp|NP_001135417.1|ACTA2,sp|NP_001186822.1|ACTG2,sp|NP_001307784.1|ACTA2,sp|NP_001604.1|ACTA2,sp|NP_001606.1|ACTG2
Multiple_SEPEP.431_C5	1	5	3	0	QEYDEAGPSIVHR	ACTA1,ACTA2,ACTC1	sp|NP_001091.1|ACTA1,sp|NP_001135417.1|ACTA2,sp|NP_001307784.1|ACTA2,sp|NP_001604.1|ACTA2,sp|NP_005150.1|ACTC1
Multiple_SEPEP.432_C5	2	7	3	0	EKLCYVALDFEQEMATAASSSSLEK,LCYVALDFEQEMATAASSSSLEK	ACTB,ACTG1,POTEE	sp|NP_001077007.1|POTEE,sp|NP_001092.1|ACTB,sp|NP_001186883.1|ACTG1,sp|NP_001605.1|ACTG1,sp|XP_011509518.1|POTEE,sp|XP_016859648.1|POTEE,sp|XP_016859650.1|POTEE
Multiple_SEPEP.433_C5	2	6	4	0	GNLANVIR,YFPTQALNFAFK	SLC25A31,SLC25A4,SLC25A5,SLC25A6_1	sp|NP_001142.2|SLC25A4,sp|NP_001143.2|SLC25A5,sp|NP_001305396.1|SLC25A31,sp|NP_001627.2|SLC25A6_1,sp|NP_112581.1|SLC25A31,sp|XP_011530600.1|SLC25A31
Multiple_SEPEP.434_C5	4	11	4	0	HYFQNTQGLIFVVDSNDR,HYFQNTQGLIFVVDSNDRER,ILMVGLDAAGK,LGEIVTTIPTIGFNVETVEYK	ARF1,ARF3,ARF4,ARF5	sp|NP_001019397.1|ARF1,sp|NP_001019398.1|ARF1,sp|NP_001019399.1|ARF1,sp|NP_001649.1|ARF1,sp|NP_001650.1|ARF3,sp|NP_001651.1|ARF4,sp|NP_001653.1|ARF5,sp|XP_005268913.1|ARF3,sp|XP_006719454.1|ARF3,sp|XP_016856722.1|ARF1,sp|XP_024304740.1|ARF3
Multiple_SEPEP.435_C5	1	10	3	0	DAVLLVFANK	ARF1,ARF3,ARF5	sp|NP_001019397.1|ARF1,sp|NP_001019398.1|ARF1,sp|NP_001019399.1|ARF1,sp|NP_001649.1|ARF1,sp|NP_001650.1|ARF3,sp|NP_001653.1|ARF5,sp|XP_005268913.1|ARF3,sp|XP_006719454.1|ARF3,sp|XP_016856722.1|ARF1,sp|XP_024304740.1|ARF3
Multiple_SEPEP.436_C5	3	9	2	0	MLAEDELR,MLAEDELRDAVLLVFANK,NISFTVWDVGGQDK	ARF1,ARF3	sp|NP_001019397.1|ARF1,sp|NP_001019398.1|ARF1,sp|NP_001019399.1|ARF1,sp|NP_001649.1|ARF1,sp|NP_001650.1|ARF3,sp|XP_005268913.1|ARF3,sp|XP_006719454.1|ARF3,sp|XP_016856722.1|ARF1,sp|XP_024304740.1|ARF3
Multiple_SEPEP.437_C5	2	7	2	0	LGLHSLR,QDLPNAMNAAEITDK	ARF1,ARF3	sp|NP_001019397.1|ARF1,sp|NP_001019398.1|ARF1,sp|NP_001019399.1|ARF1,sp|NP_001649.1|ARF1,sp|NP_001650.1|ARF3,sp|XP_005268913.1|ARF3,sp|XP_024304740.1|ARF3
Multiple_SEPEP.438_C5	2	6	3	0	DGDGTITTK,EAFSLFDKDGDGTITTK	CALM1,CALM2,CALM3	sp|NP_001292553.1|CALM2,sp|NP_001316851.1|CALM3,sp|NP_001350599.1|CALM1,sp|NP_001734.1|CALM2,sp|NP_005175.2|CALM3,sp|NP_008819.1|CALM1
Multiple_SEPEP.439_C5	2	9	2	0	LGFEEFK,YLWNNIK	CAPNS1,CAPNS2	sp|NP_001003962.1|CAPNS1,sp|NP_001289561.1|CAPNS1,sp|NP_001289562.1|CAPNS1,sp|NP_001740.1|CAPNS1,sp|NP_115706.1|CAPNS2,sp|XP_005259352.1|CAPNS1,sp|XP_005259353.1|CAPNS1,sp|XP_011525661.1|CAPNS1,sp|XP_024307500.1|CAPNS1
Multiple_SEPEP.440_C5	4	8	2	0	AGMSSLK,GFVVINQK,KQLLHSCTVIATNILLVDEIMR,QLLHSCTVIATNILLVDEIMR	CCT6A,CCT6B	sp|NP_001009186.1|CCT6A,sp|NP_001180458.1|CCT6B,sp|NP_001180459.1|CCT6B,sp|NP_001753.1|CCT6A,sp|NP_006575.2|CCT6B,sp|XP_011522505.1|CCT6B,sp|XP_016879512.1|CCT6B,sp|XP_016879513.1|CCT6B
Multiple_SEPEP.441_C5	2	5	2	0	GLQDVLR,MLVSGAGDIK	CCT6A,CCT6B	sp|NP_001009186.1|CCT6A,sp|NP_001180458.1|CCT6B,sp|NP_001180459.1|CCT6B,sp|NP_001753.1|CCT6A,sp|NP_006575.2|CCT6B
Multiple_SEPEP.442_C5	10	24	2	0	APELLLGAK,AQHPNIVTVR,ETPLPIDPSMFPTWPAK,FGALLSDQGFDLMNK,FLTYFPGR,HLHDNWILHR,IYIVMNYVEHDLK,SEIDQINK,SVEEFQCLNR,TSNLLLSHAGILK	CDK11A,CDK11B	sp|NP_001278274.1|CDK11B,sp|NP_001300825.1|CDK11A,sp|NP_001300911.1|CDK11A,sp|NP_001778.2|CDK11B,sp|NP_076916.2|CDK11A,sp|NP_277021.2|CDK11B,sp|NP_277022.1|CDK11B,sp|NP_277024.2|CDK11B,sp|NP_277025.1|CDK11B,sp|NP_277071.2|CDK11A,sp|XP_006711128.1|CDK11B,sp|XP_011540792.1|CDK11B,sp|XP_011540793.1|CDK11B,sp|XP_011540794.1|CDK11B,sp|XP_011540795.1|CDK11B,sp|XP_011540796.1|CDK11B,sp|XP_011540797.1|CD…
Multiple_SEPEP.443_C5	2	7	2	0	QLLIDPEDDVR,QLLIDPEDDVRDNILK	CDH2,CDH4	sp|NP_001239267.1|CDH4,sp|NP_001239268.1|CDH4,sp|NP_001295105.1|CDH2,sp|NP_001783.2|CDH2,sp|NP_001785.2|CDH4,sp|XP_011524090.1|CDH2,sp|XP_016881003.1|CDH2
Multiple_SEPEP.444_C5	1	6	2	0	GPSYGLSAEVK	CNN2,CNN3	sp|NP_001272984.1|CNN3,sp|NP_001290428.1|CNN2,sp|NP_001290430.1|CNN2,sp|NP_001830.1|CNN3,sp|NP_004359.1|CNN2,sp|NP_958434.1|CNN2
Multiple_SEPEP.445_C5	6	5	2	0	DLLGPSLEDLFNFCSR,IEYVHTK,LFLIDFGLAK,MSTPVEVLCK,TLNHQYDYTFDWTMLK,TVLMLADQMISR	CSNK1A1,CSNK1A1L	sp|NP_001020276.1|CSNK1A1,sp|NP_001258670.1|CSNK1A1,sp|NP_001258671.1|CSNK1A1,sp|NP_001883.4|CSNK1A1,sp|NP_660204.2|CSNK1A1L
Multiple_SEPEP.446_C5	5	7	3	0	DVKPDNFLMGLGK,GNLVYIIDFGLAK,KGNLVYIIDFGLAK,KMSTPIEVLCK,TVLLLADQMISR	CSNK1D,CSNK1E,TPTEP2	sp|NP_001276841.1|TPTEP2,sp|NP_001350678.1|CSNK1D,sp|NP_001884.2|CSNK1D,sp|NP_001885.1|CSNK1E,sp|NP_620693.1|CSNK1D,sp|NP_689407.1|CSNK1E,sp|XP_005256393.1|CSNK1D
Multiple_SEPEP.447_C5	4	6	2	0	ALDYCHSMGIMHR,EAMEHPYFYTVVK,FVHSENQHLVSPEALDFLDK,LIDWGLAEFYHPGQEYNVR	CSNK2A1,CSNK2A3	sp|NP_001243615.1|CSNK2A3,sp|NP_001349699.1|CSNK2A1,sp|NP_001349700.1|CSNK2A1,sp|NP_001886.1|CSNK2A1,sp|NP_808227.1|CSNK2A1,sp|NP_808228.1|CSNK2A1
Multiple_SEPEP.448_C5	6	5	2	0	EYWDYESHVVEWGNQDDYQLVR,GGPNIITLADIVKDPVSR,GKYSEVFEAINITNNEK,QLYQTLTDYDIR,TPALVFEHVNNTDFK,YSEVFEAINITNNEK	CSNK2A1,CSNK2A3	sp|NP_001243615.1|CSNK2A3,sp|NP_001349699.1|CSNK2A1,sp|NP_001349700.1|CSNK2A1,sp|NP_001886.1|CSNK2A1,sp|NP_808227.1|CSNK2A1
Multiple_SEPEP.449_C5	1	5	2	0	GGGQIIPTAR	EEF2,EFTUD2	sp|NP_001136077.1|EFTUD2,sp|NP_001245282.1|EFTUD2,sp|NP_001245283.1|EFTUD2,sp|NP_001952.1|EEF2,sp|NP_004238.3|EFTUD2
Multiple_SEPEP.450_C5	1	13	4	0	LLVSASQDGK	GNB1,GNB2,GNB3,GNB4	sp|NP_001269468.1|GNB1,sp|NP_001284500.1|GNB3,sp|NP_002065.1|GNB1,sp|NP_002066.1|GNB3,sp|NP_005264.2|GNB2,sp|NP_067642.1|GNB4,sp|XP_005247749.1|GNB4,sp|XP_006713784.1|GNB4,sp|XP_011519255.1|GNB3,sp|XP_016856548.1|GNB1,sp|XP_016856549.1|GNB1,sp|XP_016856550.1|GNB1,sp|XP_024302263.1|GNB1
Multiple_SEPEP.451_C5	3	9	3	0	EDTEEHHLR,IFVGGIKEDTEEHHLR,KIFVGGIKEDTEEHHLR	HNRNPA1,HNRNPA1L2,HNRNPA2B1	sp|NP_001011724.1|HNRNPA1L2,sp|NP_001011725.1|HNRNPA1L2,sp|NP_002127.1|HNRNPA1,sp|NP_002128.1|HNRNPA2B1,sp|NP_112420.1|HNRNPA1,sp|NP_112533.1|HNRNPA2B1,sp|XP_005249786.1|HNRNPA2B1,sp|XP_016867598.1|HNRNPA2B1,sp|XP_016867599.1|HNRNPA2B1
Multiple_SEPEP.452_C5	1	6	4	0	GFAFVTFESPADAK	RBMX,RBMXL1,RBMXL2,RBMXL3	sp|NP_001138818.1|RBMXL3,sp|NP_001156008.1|RBMXL1,sp|NP_001158275.1|RBMX,sp|NP_002130.2|RBMX,sp|NP_055284.3|RBMXL2,sp|NP_062556.2|RBMXL1
Multiple_SEPEP.453_C5	1	6	2	0	LMNETTAVALAYGIYK	HSPA4,HSPA4L	sp|NP_001304310.1|HSPA4L,sp|NP_001304311.1|HSPA4L,sp|NP_001304312.1|HSPA4L,sp|NP_002145.3|HSPA4,sp|NP_055093.2|HSPA4L,sp|XP_011530047.1|HSPA4L
Multiple_SEPEP.454_C5	13	4	2	0	ADHQPLTEASYVNLPTIALCNTDSPLR,AIVAIENPADVSVISSR,DPEEIEKEEQAAAEK,EEQAAAEK,EHPWEVMPDLYFYR,EHPWEVMPDLYFYRDPEEIEK,EHPWEVMPDLYFYRDPEEIEKEEQAAAEK,FAAATGATPIAGR,GAHSVGLMWWMLAR,KSDGIYIINLK,LLVVTDPR,SDGIYIINLK,YVDIAIPCNNK	RPSA,RPSAP58	sp|NP_001291217.1|RPSA,sp|NP_001342212.1|RPSAP58,sp|NP_001342216.1|RPSAP58,sp|NP_002286.2|RPSA
Multiple_SEPEP.455_C5	8	20	9	0	AITDAAMMAEELK,AITDAAMMAEELKK,ELEEISER,EQDTSAHLER,HDCDLLR,KAITDAAMMAEELK,KAITDAAMMAEELKK,TEELEEAK	MYH1,MYH13,MYH2,MYH3,MYH4,MYH6,MYH7,MYH7B,MYH8	sp|NP_000248.2|MYH7,sp|NP_001093582.1|MYH2,sp|NP_002461.2|MYH3,sp|NP_002462.2|MYH6,sp|NP_002463.2|MYH8,sp|NP_003793.2|MYH13,sp|NP_005954.3|MYH1,sp|NP_060003.2|MYH4,sp|NP_060004.3|MYH2,sp|NP_065935.3|MYH7B,sp|XP_006723903.1|MYH7B,sp|XP_011522172.1|MYH3,sp|XP_011522173.1|MYH3,sp|XP_011527243.1|MYH7B,sp|XP_011527249.1|MYH7B,sp|XP_011527250.1|MYH7B,sp|XP_016876829.1|MYH7,sp|XP_016880164.1|MYH1,sp|XP_…
Multiple_SEPEP.456_C5	6	14	8	0	ADIAESQVNK,LASADIETYLLEK,LDEAEQIALK,LQQFFNHHMFVLEQEEYKK,TKYETDAIQR,YETDAIQR	MYH1,MYH13,MYH2,MYH3,MYH4,MYH6,MYH7,MYH8	sp|NP_000248.2|MYH7,sp|NP_001093582.1|MYH2,sp|NP_002461.2|MYH3,sp|NP_002462.2|MYH6,sp|NP_002463.2|MYH8,sp|NP_003793.2|MYH13,sp|NP_005954.3|MYH1,sp|NP_060003.2|MYH4,sp|NP_060004.3|MYH2,sp|XP_011522172.1|MYH3,sp|XP_011522173.1|MYH3,sp|XP_016876829.1|MYH7,sp|XP_016880164.1|MYH1,sp|XP_016880165.1|MYH4
Multiple_SEPEP.457_C5	1	18	8	0	VGNEYVTK	MYH1,MYH13,MYH2,MYH3,MYH6,MYH7,MYH7B,MYH8	sp|NP_000248.2|MYH7,sp|NP_001093582.1|MYH2,sp|NP_002461.2|MYH3,sp|NP_002462.2|MYH6,sp|NP_002463.2|MYH8,sp|NP_003793.2|MYH13,sp|NP_005954.3|MYH1,sp|NP_060004.3|MYH2,sp|NP_065935.3|MYH7B,sp|XP_006723903.1|MYH7B,sp|XP_011522172.1|MYH3,sp|XP_011522173.1|MYH3,sp|XP_011527243.1|MYH7B,sp|XP_011527249.1|MYH7B,sp|XP_011527250.1|MYH7B,sp|XP_016876829.1|MYH7,sp|XP_016880164.1|MYH1,sp|XP_016883475.1|MYH7B
Multiple_SEPEP.458_C5	1	19	8	0	DIDDLELTLAK	MYH1,MYH2,MYH3,MYH4,MYH6,MYH7,MYH7B,MYH8	sp|NP_000248.2|MYH7,sp|NP_001093582.1|MYH2,sp|NP_002461.2|MYH3,sp|NP_002462.2|MYH6,sp|NP_002463.2|MYH8,sp|NP_005954.3|MYH1,sp|NP_060003.2|MYH4,sp|NP_060004.3|MYH2,sp|NP_065935.3|MYH7B,sp|XP_006723903.1|MYH7B,sp|XP_011522172.1|MYH3,sp|XP_011522173.1|MYH3,sp|XP_011527243.1|MYH7B,sp|XP_011527249.1|MYH7B,sp|XP_011527250.1|MYH7B,sp|XP_016876829.1|MYH7,sp|XP_016880164.1|MYH1,sp|XP_016880165.1|MYH4,sp|X…
Multiple_SEPEP.459_C5	3	13	7	0	ENQSILITGESGAGK,KLEDECSELK,LEDECSELK	MYH1,MYH2,MYH3,MYH4,MYH6,MYH7,MYH8	sp|NP_000248.2|MYH7,sp|NP_001093582.1|MYH2,sp|NP_002461.2|MYH3,sp|NP_002462.2|MYH6,sp|NP_002463.2|MYH8,sp|NP_005954.3|MYH1,sp|NP_060003.2|MYH4,sp|NP_060004.3|MYH2,sp|XP_011522172.1|MYH3,sp|XP_011522173.1|MYH3,sp|XP_016876829.1|MYH7,sp|XP_016880164.1|MYH1,sp|XP_016880165.1|MYH4
Multiple_SEPEP.460_C5	1	12	6	0	IEELEEELEAER	MYH1,MYH2,MYH3,MYH4,MYH6,MYH7	sp|NP_000248.2|MYH7,sp|NP_001093582.1|MYH2,sp|NP_002461.2|MYH3,sp|NP_002462.2|MYH6,sp|NP_005954.3|MYH1,sp|NP_060003.2|MYH4,sp|NP_060004.3|MYH2,sp|XP_011522172.1|MYH3,sp|XP_011522173.1|MYH3,sp|XP_016876829.1|MYH7,sp|XP_016880164.1|MYH1,sp|XP_016880165.1|MYH4
Multiple_SEPEP.461_C5	2	10	5	0	HADSVAELGEQIDNLQR,KHADSVAELGEQIDNLQR	MYH1,MYH2,MYH3,MYH6,MYH7	sp|NP_000248.2|MYH7,sp|NP_001093582.1|MYH2,sp|NP_002461.2|MYH3,sp|NP_002462.2|MYH6,sp|NP_005954.3|MYH1,sp|NP_060004.3|MYH2,sp|XP_011522172.1|MYH3,sp|XP_011522173.1|MYH3,sp|XP_016876829.1|MYH7,sp|XP_016880164.1|MYH1
Multiple_SEPEP.462_C5	2	12	7	0	ANSEVAQWR,SLSTELFK	MYH1,MYH13,MYH3,MYH4,MYH6,MYH7,MYH8	sp|NP_000248.2|MYH7,sp|NP_002461.2|MYH3,sp|NP_002462.2|MYH6,sp|NP_002463.2|MYH8,sp|NP_003793.2|MYH13,sp|NP_005954.3|MYH1,sp|NP_060003.2|MYH4,sp|XP_011522172.1|MYH3,sp|XP_011522173.1|MYH3,sp|XP_016876829.1|MYH7,sp|XP_016880164.1|MYH1,sp|XP_016880165.1|MYH4
Multiple_SEPEP.463_C5	1	9	6	0	AGLLGLLEEMR	MYH1,MYH13,MYH2,MYH6,MYH7,MYH8	sp|NP_000248.2|MYH7,sp|NP_001093582.1|MYH2,sp|NP_002462.2|MYH6,sp|NP_002463.2|MYH8,sp|NP_003793.2|MYH13,sp|NP_005954.3|MYH1,sp|NP_060004.3|MYH2,sp|XP_016876829.1|MYH7,sp|XP_016880164.1|MYH1
Multiple_SEPEP.464_C5	2	10	6	0	LEQQVDDLEGSLEQEK,LEQQVDDLEGSLEQEKK	MYH1,MYH2,MYH4,MYH6,MYH7,MYH8	sp|NP_000248.2|MYH7,sp|NP_001093582.1|MYH2,sp|NP_002462.2|MYH6,sp|NP_002463.2|MYH8,sp|NP_005954.3|MYH1,sp|NP_060003.2|MYH4,sp|NP_060004.3|MYH2,sp|XP_016876829.1|MYH7,sp|XP_016880164.1|MYH1,sp|XP_016880165.1|MYH4
Multiple_SEPEP.465_C5	1	7	4	0	SAETEKEMATMK	MYH2,MYH3,MYH6,MYH8	sp|NP_001093582.1|MYH2,sp|NP_002461.2|MYH3,sp|NP_002462.2|MYH6,sp|NP_002463.2|MYH8,sp|NP_060004.3|MYH2,sp|XP_011522172.1|MYH3,sp|XP_011522173.1|MYH3
Multiple_SEPEP.466_C5	9	14	2	0	ADEWLMK,ADFCIIHYAGK,AGKLDPHLVLDQLR,AGVLAHLEEER,DKADFCIIHYAGK,LDPHLVLDQLR,NTNPNFVR,VEDMAELTCLNEASVLHNLK,VNKDDIQK	MYH10,MYH9	sp|NP_001242941.1|MYH10,sp|NP_001243024.1|MYH10,sp|NP_001362195.1|MYH10,sp|NP_002464.1|MYH9,sp|NP_005955.3|MYH10,sp|XP_011522177.1|MYH10,sp|XP_011522180.1|MYH10,sp|XP_011522181.1|MYH10,sp|XP_011522182.1|MYH10,sp|XP_016880167.1|MYH10,sp|XP_016880168.1|MYH10,sp|XP_016880169.1|MYH10,sp|XP_016880170.1|MYH10,sp|XP_016880171.1|MYH10
Multiple_SEPEP.467_C5	3	7	2	0	DLGEELEALK,NTDQASMPDNTAAQK,QQQLTAMK	MYH11,MYH9	sp|NP_001035202.1|MYH11,sp|NP_001035203.1|MYH11,sp|NP_002464.1|MYH9,sp|NP_002465.1|MYH11,sp|NP_074035.1|MYH11,sp|XP_011520804.1|MYH11,sp|XP_016878739.1|MYH11
Multiple_SEPEP.468_C5	5	8	3	0	KQVVIDGETCLLDILDTAGQEEYSAMR,LVVVGAGGVGK,QVVIDGETCLLDILDTAGQEEYSAMR,SALTIQLIQNHFVDEYDPTIEDSYR,SALTIQLIQNHFVDEYDPTIEDSYRK	HRAS,KRAS,NRAS	sp|NP_001123914.1|HRAS,sp|NP_001356715.1|KRAS,sp|NP_001356716.1|KRAS,sp|NP_002515.1|NRAS,sp|NP_004976.2|KRAS,sp|NP_005334.1|HRAS,sp|NP_203524.1|KRAS,sp|NP_789765.1|HRAS
Multiple_SEPEP.469_C5	2	7	4	0	AVTEMNGR,GFGFVCFSSPEEATK	PABPC1,PABPC1L,PABPC3,PABPC4	sp|NP_001129125.1|PABPC4,sp|NP_001129126.1|PABPC4,sp|NP_001359108.1|PABPC1L,sp|NP_002559.2|PABPC1,sp|NP_003810.1|PABPC4,sp|NP_112241.2|PABPC3,sp|XP_005250918.1|PABPC1
Multiple_SEPEP.470_C5	1	7	2	0	EIISFGSGYGGNSLLGK	PCK1,PCK2	sp|NP_001018083.2|PCK2,sp|NP_001278485.1|PCK2,sp|NP_001294983.1|PCK2,sp|NP_002582.3|PCK1,sp|NP_004554.3|PCK2,sp|XP_006720221.1|PCK2,sp|XP_024307656.1|PCK1
Multiple_SEPEP.471_C5	1	5	2	0	FSPSPLSMK	PDK1,PDK2	sp|NP_001186829.1|PDK2,sp|NP_001265478.1|PDK1,sp|NP_002601.1|PDK1,sp|NP_002602.2|PDK2,sp|XP_006712657.1|PDK1
Multiple_SEPEP.472_C5	2	4	3	0	ALPFWNEEIVPQIK,HYGGLTGLNK	PGAM1,PGAM2,PGAM4	sp|NP_000281.2|PGAM2,sp|NP_001025062.1|PGAM4,sp|NP_001304008.1|PGAM1,sp|NP_002620.1|PGAM1
Multiple_SEPEP.473_C5	1	6	3	0	NFDDYMK	FABP3,FABP4,PMP2	sp|NP_001307925.1|FABP3,sp|NP_001335310.1|PMP2,sp|NP_001433.1|FABP4,sp|NP_002668.1|PMP2,sp|NP_004093.1|FABP3,sp|XP_011539309.1|FABP3
Multiple_SEPEP.474_C5	8	9	3	0	AHQVVEDGYEFFAK,GNHECASINR,HDLDLICR,IFCCHGGLSPDLQSMEQIR,IYGFYDECK,QSLETICLLLAYK,TFTDCFNCLPIAAIVDEK,YPENFFLLR	PPP1CA,PPP1CB,PPP1CC	sp|NP_001008709.1|PPP1CA,sp|NP_001231903.1|PPP1CC,sp|NP_002699.1|PPP1CA,sp|NP_002700.1|PPP1CB,sp|NP_002701.1|PPP1CC,sp|NP_996756.1|PPP1CA,sp|NP_996759.1|PPP1CB,sp|XP_011536806.1|PPP1CC,sp|XP_011536807.1|PPP1CC
Multiple_SEPEP.475_C5	1	8	3	0	EIFLSQPILLELEAPLK	PPP1CA,PPP1CB,PPP1CC	sp|NP_001008709.1|PPP1CA,sp|NP_001231903.1|PPP1CC,sp|NP_002699.1|PPP1CA,sp|NP_002700.1|PPP1CB,sp|NP_002701.1|PPP1CC,sp|NP_996759.1|PPP1CB,sp|XP_011536806.1|PPP1CC,sp|XP_011536807.1|PPP1CC
Multiple_SEPEP.476_C5	2	7	2	0	GVSFTFGAEVVAK,LFEYGGFPPESNYLFLGDYVDR	PPP1CA,PPP1CC	sp|NP_001008709.1|PPP1CA,sp|NP_001231903.1|PPP1CC,sp|NP_002699.1|PPP1CA,sp|NP_002701.1|PPP1CC,sp|NP_996756.1|PPP1CA,sp|XP_011536806.1|PPP1CC,sp|XP_011536807.1|PPP1CC
Multiple_SEPEP.477_C5	4	12	2	0	DCEAEVR,LAIIEYMPLLAGQLGVEFFDEK,LNIISNLDCVNEVIGIR,QLSQSLLPAIVELAEDAK	PPP2R1A,PPP2R1B	sp|NP_001171033.1|PPP2R1B,sp|NP_001171034.1|PPP2R1B,sp|NP_001350585.1|PPP2R1A,sp|NP_002707.3|PPP2R1B,sp|NP_055040.2|PPP2R1A,sp|NP_859050.1|PPP2R1B,sp|NP_859051.1|PPP2R1B,sp|XP_016873449.1|PPP2R1B,sp|XP_016873450.1|PPP2R1B,sp|XP_024304366.1|PPP2R1B,sp|XP_024304367.1|PPP2R1B,sp|XP_024304368.1|PPP2R1B
Multiple_SEPEP.478_C5	1	8	2	0	GQYFGELALVTNKPR	PRKAR2A,PRKAR2B	sp|NP_001308911.1|PRKAR2A,sp|NP_001308912.1|PRKAR2A,sp|NP_001308918.1|PRKAR2A,sp|NP_002727.2|PRKAR2B,sp|NP_004148.1|PRKAR2A,sp|XP_011514700.1|PRKAR2B,sp|XP_011532244.1|PRKAR2A,sp|XP_024302604.1|PRKAR2B
Multiple_SEPEP.479_C5	4	5	2	0	APEIMLNSK,DLKPSNLLINTTCDLK,DVYIVQDLMETDLYK,ISPFEHQTYCQR	MAPK1,MAPK3	sp|NP_001035145.1|MAPK3,sp|NP_001103361.1|MAPK3,sp|NP_002736.3|MAPK1,sp|NP_002737.2|MAPK3,sp|NP_620407.1|MAPK1
Multiple_SEPEP.480_C5	4	15	2	0	ALEHLHSK,ATVNSQEQK,GAYGVVEK,MCDFGISGYLVDSVAK	MAP2K3,MAP2K6	sp|NP_001303261.1|MAP2K3,sp|NP_001317379.1|MAP2K6,sp|NP_002747.2|MAP2K3,sp|NP_002749.2|MAP2K6,sp|NP_659731.1|MAP2K3,sp|XP_005256780.1|MAP2K3,sp|XP_005257573.1|MAP2K6,sp|XP_006722038.1|MAP2K6,sp|XP_011522260.1|MAP2K3,sp|XP_011522261.1|MAP2K3,sp|XP_011523328.1|MAP2K6,sp|XP_011523329.1|MAP2K6,sp|XP_016880346.1|MAP2K3,sp|XP_016880347.1|MAP2K3,sp|XP_016880348.1|MAP2K3
Multiple_SEPEP.481_C5	3	4	2	0	IQVIDISMILAEAIR,MVLVGDVK,VAILVDDMADTCGTICHAADK	PRPS1,PRPS2	sp|NP_001034180.1|PRPS2,sp|NP_001191331.1|PRPS1,sp|NP_002755.1|PRPS1,sp|NP_002756.1|PRPS2
Multiple_SEPEP.482_C5	3	6	2	0	ALLEVVQSGGK,LTVEDPVTVEYITR,LYQTDPSGTYHAWK	PSMA7,PSMA8	sp|NP_001020267.1|PSMA8,sp|NP_001020268.1|PSMA8,sp|NP_001295117.1|PSMA8,sp|NP_002783.1|PSMA7,sp|NP_653263.2|PSMA8,sp|XP_011524120.1|PSMA8
Multiple_SEPEP.483_C5	1	4	2	0	DYLAAIA	PSMA2,PSMB2	sp|NP_001186708.1|PSMB2,sp|NP_001186709.1|PSMB2,sp|NP_002778.1|PSMA2,sp|NP_002785.1|PSMB2
Multiple_SEPEP.484_C5	7	5	3	0	AAPGYHMAK,LKQEYFVVAATLQDIIR,NLAENISR,QEYFVVAATLQDIIR,VIFLENYR,VLYPNDNFFEGK,YGNPWEK	PYGB,PYGL,PYGM	sp|NP_001157412.1|PYGL,sp|NP_001158188.1|PYGM,sp|NP_002853.2|PYGB,sp|NP_002854.3|PYGL,sp|NP_005600.1|PYGM
Multiple_SEPEP.485_C5	2	6	2	0	DAFPVAGQK,NFVVVMVTK	RAD23A,RAD23B	sp|NP_001231642.1|RAD23B,sp|NP_001257291.1|RAD23A,sp|NP_001257292.1|RAD23A,sp|NP_002865.1|RAD23B,sp|NP_005044.1|RAD23A,sp|XP_024307399.1|RAD23A
Multiple_SEPEP.486_C5	6	5	2	0	INHEGEVNR,LMIWDTR,LNVWDLSK,RLNVWDLSK,TPSSDVLVFDYTK,TVALWDLR	RBBP4,RBBP7	sp|NP_001128727.1|RBBP4,sp|NP_001128728.1|RBBP4,sp|NP_001185648.1|RBBP7,sp|NP_002884.1|RBBP7,sp|NP_005601.1|RBBP4
Multiple_SEPEP.487_C5	8	7	2	0	AEDAVEAIR,AKFEEYGPVIECDIVK,DYAFVHMER,FEEYGPVIECDIVK,LFIGNLPR,LHGVNINVEASK,NYGFVHIEDK,VLECDIIK	RBM4,RBM4B	sp|NP_001185772.1|RBM4,sp|NP_001185773.1|RBM4,sp|NP_001273064.1|RBM4B,sp|NP_002887.2|RBM4,sp|NP_113680.1|RBM4B,sp|XP_011543599.1|RBM4B,sp|XP_016873891.1|RBM4B
Multiple_SEPEP.488_C5	1	9	2	0	VIYAMAEDGLLFK	SLC7A1,SLC7A2	sp|NP_001008539.3|SLC7A2,sp|NP_001158243.1|SLC7A2,sp|NP_001357267.1|SLC7A2,sp|NP_003036.1|SLC7A1,sp|XP_005266564.1|SLC7A1,sp|XP_005273668.1|SLC7A2,sp|XP_005273669.1|SLC7A2,sp|XP_016869235.1|SLC7A2,sp|XP_016876202.1|SLC7A1
Multiple_SEPEP.489_C5	9	13	2	0	EWTEQETLLLLEALEMYK,EWTEQETLLLLEALEMYKDDWNK,HFEELETIMDR,HLAAVEER,LNPQEYLTSTACR,SLVALLVETQMK,TQDECILHFLR,VASAAAK,VSEHVGSR	SMARCC1,SMARCC2	sp|NP_001123892.1|SMARCC2,sp|NP_001317217.1|SMARCC2,sp|NP_003065.3|SMARCC1,sp|NP_003066.2|SMARCC2,sp|NP_620706.1|SMARCC2,sp|XP_005269159.1|SMARCC2,sp|XP_005269160.1|SMARCC2,sp|XP_005269161.1|SMARCC2,sp|XP_011536995.1|SMARCC2,sp|XP_016875373.1|SMARCC2,sp|XP_016875374.1|SMARCC2,sp|XP_016875375.1|SMARCC2,sp|XP_016875376.1|SMARCC2
Multiple_SEPEP.490_C5	1	6	2	0	ALSQLAEVEEK	SNX1,SNX2	sp|NP_001229862.1|SNX1,sp|NP_001265128.1|SNX2,sp|NP_003090.2|SNX1,sp|NP_003091.2|SNX2,sp|NP_683758.1|SNX1,sp|XP_005254668.1|SNX1
Multiple_SEPEP.491_C5	4	25	3	0	ETWLSENQR,IHCLENVDK,TVEKPPK,VHLENMGSHDIVDGNHR	SPTB,SPTBN1,SPTBN2	sp|NP_001020029.1|SPTB,sp|NP_001342365.1|SPTB,sp|NP_001342366.1|SPTB,sp|NP_003119.2|SPTBN1,sp|NP_008877.2|SPTBN2,sp|NP_842565.2|SPTBN1,sp|XP_005264574.1|SPTBN1,sp|XP_005264575.1|SPTBN1,sp|XP_005274250.1|SPTBN2,sp|XP_006712150.1|SPTBN1,sp|XP_006718732.1|SPTBN2,sp|XP_006718734.1|SPTBN2,sp|XP_011535407.1|SPTB,sp|XP_011543518.1|SPTBN2,sp|XP_011543519.1|SPTBN2,sp|XP_016860268.1|SPTBN1,sp|XP_016860269.…
Multiple_SEPEP.492_C5	4	10	2	0	ATIISEQQAK,GAESVTEEK,LAEIIWQNR,QQLAGNGGPPEGSLDVLQSWCEK	STAT5A,STAT5B	sp|NP_001275647.1|STAT5A,sp|NP_001275648.1|STAT5A,sp|NP_001275649.1|STAT5A,sp|NP_003143.2|STAT5A,sp|NP_036580.2|STAT5B,sp|XP_005257681.1|STAT5A,sp|XP_005257683.1|STAT5B,sp|XP_016880466.1|STAT5B,sp|XP_024306665.1|STAT5B,sp|XP_024306666.1|STAT5B
Multiple_SEPEP.493_C5	1	5	2	0	NALWHTGNTPGQVR	THBS1,THBS2	sp|NP_001368868.1|THBS2,sp|NP_001368871.1|THBS2,sp|NP_003237.2|THBS1,sp|NP_003238.2|THBS2,sp|XP_011520273.1|THBS1
Multiple_SEPEP.494_C5	1	28	4	0	IYHPNINSNGSICLDILR	UBE2D1,UBE2D2,UBE2D3,UBE2D4	sp|NP_001191809.1|UBE2D1,sp|NP_001287724.1|UBE2D3,sp|NP_003329.1|UBE2D1,sp|NP_003330.1|UBE2D2,sp|NP_003331.1|UBE2D3,sp|NP_057067.1|UBE2D4,sp|NP_862821.1|UBE2D2,sp|NP_871615.1|UBE2D3,sp|NP_871616.1|UBE2D3,sp|NP_871617.1|UBE2D3,sp|NP_871618.1|UBE2D3,sp|NP_871619.1|UBE2D3,sp|NP_871620.1|UBE2D3,sp|NP_871621.1|UBE2D3,sp|NP_871622.1|UBE2D3,sp|XP_006715797.1|UBE2D4,sp|XP_011513722.1|UBE2D4,sp|XP_0115137…
Multiple_SEPEP.495_C5	2	5	2	0	GQVCLPVISAENWKPATK,IYHPNIDEK	UBE2L3,UBE2L5	sp|NP_001243284.1|UBE2L3,sp|NP_001243285.1|UBE2L3,sp|NP_001342176.1|UBE2L5,sp|NP_003338.1|UBE2L3,sp|XP_016884424.1|UBE2L3
Multiple_SEPEP.496_C5	2	4	2	0	NAEEFTK,TDQVIQSLIALVNDPQPEHPLR	UBE2L3,UBE2L5	sp|NP_001243284.1|UBE2L3,sp|NP_001243285.1|UBE2L3,sp|NP_001342176.1|UBE2L5,sp|NP_003338.1|UBE2L3
Multiple_SEPEP.497_C5	1	9	5	0	VHTGEKPFPCPFPGCGK	ZIC1,ZIC2,ZIC3,ZIC4,ZIC5	sp|NP_001161850.1|ZIC4,sp|NP_001161851.1|ZIC4,sp|NP_001317590.1|ZIC3,sp|NP_003403.2|ZIC1,sp|NP_003404.1|ZIC3,sp|NP_009060.2|ZIC2,sp|NP_115529.2|ZIC4,sp|NP_149123.2|ZIC5,sp|XP_016862803.1|ZIC4
Multiple_SEPEP.498_C5	1	23	21	0	AGLQFPVGR	H2AC1,H2AC11,H2AC12,H2AC13,H2AC14,H2AC15,H2AC16,H2AC17,H2AC18,H2AC19,H2AC20,H2AC21,H2AC4,H2AC6,H2AC7,H2AC8,H2AJ,H2AW,H2AX,H2AZ1,H2AZ2	sp|NP_001035807.1|H2AC19,sp|NP_002096.1|H2AX,sp|NP_002097.1|H2AZ1,sp|NP_003500.1|H2AC13,sp|NP_003501.1|H2AC15,sp|NP_003502.1|H2AC16,sp|NP_003503.1|H2AC6,sp|NP_003504.2|H2AC4,sp|NP_003505.1|H2AC17,sp|NP_003507.1|H2AC18,sp|NP_003508.1|H2AC20,sp|NP_036544.1|H2AZ2,sp|NP_066390.1|H2AC8,sp|NP_066408.1|H2AC11,sp|NP_066409.1|H2AC7,sp|NP_066544.1|H2AC14,sp|NP_254280.1|H2AW,sp|NP_542163.1|H2AC12,sp|NP_6195…
Multiple_SEPEP.499_C5	2	19	19	0	NDEELNK,VTIAQGGVLPNIQAVLLPK	H2AC1,H2AC11,H2AC12,H2AC13,H2AC14,H2AC15,H2AC16,H2AC17,H2AC18,H2AC19,H2AC20,H2AC21,H2AC4,H2AC6,H2AC7,H2AC8,H2AJ,H2AW,H2AX	sp|NP_001035807.1|H2AC19,sp|NP_002096.1|H2AX,sp|NP_003500.1|H2AC13,sp|NP_003501.1|H2AC15,sp|NP_003502.1|H2AC16,sp|NP_003503.1|H2AC6,sp|NP_003504.2|H2AC4,sp|NP_003505.1|H2AC17,sp|NP_003507.1|H2AC18,sp|NP_003508.1|H2AC20,sp|NP_066390.1|H2AC8,sp|NP_066408.1|H2AC11,sp|NP_066409.1|H2AC7,sp|NP_066544.1|H2AC14,sp|NP_254280.1|H2AW,sp|NP_542163.1|H2AC12,sp|NP_734466.1|H2AC1,sp|NP_778235.1|H2AC21,sp|NP_808…
Multiple_SEPEP.500_C5	1	15	15	0	VGAGAPVYLAAVLEYLTAEILELAGNAAR	H2AC11,H2AC12,H2AC13,H2AC14,H2AC15,H2AC16,H2AC17,H2AC21,H2AC4,H2AC6,H2AC7,H2AC8,H2AJ,H2AW,H2AX	sp|NP_002096.1|H2AX,sp|NP_003500.1|H2AC13,sp|NP_003501.1|H2AC15,sp|NP_003502.1|H2AC16,sp|NP_003503.1|H2AC6,sp|NP_003504.2|H2AC4,sp|NP_003505.1|H2AC17,sp|NP_066390.1|H2AC8,sp|NP_066408.1|H2AC11,sp|NP_066409.1|H2AC7,sp|NP_066544.1|H2AC14,sp|NP_254280.1|H2AW,sp|NP_542163.1|H2AC12,sp|NP_778235.1|H2AC21,sp|NP_808760.1|H2AJ
Multiple_SEPEP.501_C5	2	12	10	0	FQSSAVMALQEACEAYLVGLFEDTNLCAIHAK,FQSSAVMALQEACEAYLVGLFEDTNLCAIHAKR	H3C1,H3C10,H3C11,H3C12,H3C2,H3C3,H3C4,H3C6,H3C7,H3C8	sp|NP_001363866.1|H3C4,sp|NP_001368928.1|H3C6,sp|NP_003520.1|H3C1,sp|NP_003521.2|H3C4,sp|NP_003522.1|H3C3,sp|NP_003523.1|H3C6,sp|NP_003524.1|H3C11,sp|NP_003525.1|H3C8,sp|NP_003526.1|H3C12,sp|NP_003527.1|H3C10,sp|NP_003528.1|H3C2,sp|NP_066298.1|H3C7
Multiple_SEPEP.502_C5	9	14	14	0	DAVTYTEHAK,DNIQGITKPAIR,ISGLIYEETR,KTVTAMDVVYALK,TLYGFGG,TVTAMDVVYALK,TVTAMDVVYALKR,VFLENVIR,VFLENVIRDAVTYTEHAK	H4,H4C1,H4C11,H4C12,H4C13,H4C14,H4C15,H4C2,H4C3,H4C4,H4C5,H4C6,H4C8,H4C9	sp|NP_001029249.1|H4C15,sp|NP_003486.1|H4C9,sp|NP_003529.1|H4C1,sp|NP_003530.1|H4C4,sp|NP_003531.1|H4C6,sp|NP_003532.1|H4C12,sp|NP_003533.1|H4C3,sp|NP_003534.1|H4C8,sp|NP_003535.1|H4C2,sp|NP_003536.1|H4C5,sp|NP_003537.1|H4C13,sp|NP_003539.1|H4C14,sp|NP_068803.1|H4C11,sp|NP_778224.1|H4
Multiple_SEPEP.503_C5	1	27	2	0	GYLQALASK	CDC42BPA,CDC42BPB	sp|NP_001352939.1|CDC42BPA,sp|NP_001352940.1|CDC42BPA,sp|NP_001352948.1|CDC42BPA,sp|NP_003598.2|CDC42BPA,sp|NP_006026.3|CDC42BPB,sp|NP_055641.3|CDC42BPA,sp|XP_005268284.1|CDC42BPB,sp|XP_005268285.1|CDC42BPB,sp|XP_005268286.1|CDC42BPB,sp|XP_005268287.1|CDC42BPB,sp|XP_005273374.1|CDC42BPA,sp|XP_005273375.1|CDC42BPA,sp|XP_005273377.1|CDC42BPA,sp|XP_005273378.1|CDC42BPA,sp|XP_005273379.1|CDC42BPA,sp|…
Multiple_SEPEP.504_C5	1	24	2	0	GAFGEVAVVK	CDC42BPA,CDC42BPB	sp|NP_001352939.1|CDC42BPA,sp|NP_001352940.1|CDC42BPA,sp|NP_001352948.1|CDC42BPA,sp|NP_003598.2|CDC42BPA,sp|NP_006026.3|CDC42BPB,sp|NP_055641.3|CDC42BPA,sp|XP_005268284.1|CDC42BPB,sp|XP_005268285.1|CDC42BPB,sp|XP_005268286.1|CDC42BPB,sp|XP_005268287.1|CDC42BPB,sp|XP_005273374.1|CDC42BPA,sp|XP_005273375.1|CDC42BPA,sp|XP_005273377.1|CDC42BPA,sp|XP_005273378.1|CDC42BPA,sp|XP_005273379.1|CDC42BPA,sp|…
Multiple_SEPEP.505_C5	2	4	2	0	ETSNLYK,KETSNLYK	NIPSNAP1,NIPSNAP2	sp|NP_001189398.1|NIPSNAP2,sp|NP_001189431.1|NIPSNAP1,sp|NP_001474.1|NIPSNAP2,sp|NP_003625.2|NIPSNAP1
Multiple_SEPEP.506_C5	6	8	2	0	GMFEPYLK,IAPDVLR,KLLQMQPAQHGEIIK,LLQMQPAQHGEIIK,LYLTNSK,VPIIVPIMMLAIK	AP3B1,AP3B2	sp|NP_001258698.1|AP3B1,sp|NP_001265440.1|AP3B2,sp|NP_001265441.1|AP3B2,sp|NP_003655.3|AP3B1,sp|NP_004635.2|AP3B2,sp|XP_005248675.1|AP3B1,sp|XP_005248676.1|AP3B1,sp|XP_016865490.1|AP3B1
Multiple_SEPEP.507_C5	1	9	3	0	AAEVWMDEYK	GALNT2,GALNT4,POC1B	sp|NP_001186710.1|POC1B,sp|NP_001186711.1|POC1B,sp|NP_001278795.1|GALNT2,sp|NP_003765.2|GALNT4,sp|NP_004472.1|GALNT2,sp|XP_016856452.1|GALNT2,sp|XP_016856453.1|GALNT2,sp|XP_016856454.1|GALNT2,sp|XP_016856455.1|GALNT2
Multiple_SEPEP.508_C5	2	6	3	0	ALDTMNFDVIK,VVCDENGSK	PABPC1,PABPC3,PABPC4	sp|NP_001129125.1|PABPC4,sp|NP_001129126.1|PABPC4,sp|NP_002559.2|PABPC1,sp|NP_003810.1|PABPC4,sp|NP_112241.2|PABPC3,sp|XP_005250918.1|PABPC1
Multiple_SEPEP.509_C5	5	5	2	0	AHLTNQYMQR,AKEFTNVYIK,ALYDTFSAFGNILSCK,ITGMLLEIDNSELLHMLESPESLR,SLGYAYVNFQQPADAER	PABPC1,PABPC4	sp|NP_001129125.1|PABPC4,sp|NP_001129126.1|PABPC4,sp|NP_002559.2|PABPC1,sp|NP_003810.1|PABPC4,sp|XP_005250918.1|PABPC1
Multiple_SEPEP.510_C5	4	9	2	0	AIAHYEQSADYYK,AIAHYEQSADYYKGEESNSSANK,GEESNSSANK,LDQWLTTMLLR	NAPA,NAPB	sp|NP_001269947.1|NAPB,sp|NP_001269949.1|NAPB,sp|NP_001269955.1|NAPB,sp|NP_003818.2|NAPA,sp|NP_071363.1|NAPB,sp|XP_011525738.1|NAPA,sp|XP_011525739.1|NAPA,sp|XP_011527615.1|NAPB,sp|XP_016883497.1|NAPB
Multiple_SEPEP.511_C5	2	19	3	0	DLNLMDIK,LIFQMPQNK	IQGAP1,IQGAP2,IQGAP3	sp|NP_001272389.2|IQGAP2,sp|NP_001272390.2|IQGAP2,sp|NP_001272391.2|IQGAP2,sp|NP_003861.1|IQGAP1,sp|NP_006624.3|IQGAP2,sp|NP_839943.3|IQGAP3,sp|XP_005248467.1|IQGAP2,sp|XP_005248471.1|IQGAP2,sp|XP_011507500.1|IQGAP3,sp|XP_011507502.1|IQGAP3,sp|XP_011507503.1|IQGAP3,sp|XP_011541410.1|IQGAP2,sp|XP_016864449.1|IQGAP2,sp|XP_024309041.1|IQGAP3,sp|XP_024309042.1|IQGAP3,sp|XP_024309043.1|IQGAP3,sp|XP_02…
Multiple_SEPEP.512_C5	1	14	8	0	LLIIGDSGVGK	RAB10,RAB13,RAB15,RAB1A,RAB1B,RAB35,RAB8A,RAB8B	sp|NP_001161078.1|RAB35,sp|NP_001295083.1|RAB15,sp|NP_002861.1|RAB13,sp|NP_004152.1|RAB1A,sp|NP_005361.2|RAB8A,sp|NP_006852.1|RAB35,sp|NP_056358.1|RAB1A,sp|NP_057215.3|RAB10,sp|NP_057614.1|RAB8B,sp|NP_112243.1|RAB1B,sp|NP_941959.1|RAB15,sp|XP_005264525.1|RAB1A,sp|XP_011519971.1|RAB8B,sp|XP_016873867.1|RAB1B
Multiple_SEPEP.513_C5	1	8	2	0	GINEGGDLPEELLR	CYTH2,CYTH3	sp|NP_001354509.1|CYTH3,sp|NP_001354510.1|CYTH3,sp|NP_001354511.1|CYTH3,sp|NP_004218.1|CYTH3,sp|NP_004219.3|CYTH2,sp|NP_059431.1|CYTH2,sp|XP_006723535.1|CYTH2,sp|XP_006723536.1|CYTH2
Multiple_SEPEP.514_C5	2	7	4	0	LLIIGNSSVGK,TYSWDNAQVILVGNK	RAB3A,RAB3B,RAB3C,RAB3D	sp|NP_001304844.1|RAB3C,sp|NP_002857.1|RAB3A,sp|NP_002858.2|RAB3B,sp|NP_004274.1|RAB3D,sp|NP_612462.1|RAB3C,sp|XP_011526466.1|RAB3A,sp|XP_016857447.1|RAB3B
Multiple_SEPEP.515_C5	4	10	2	0	LVQAIFPTPDPAALK,LVQAIFPTPDPAALKDR,QALMPTLEALYR,QPVDPQLLGIPDYFDIVK	CREBBP,EP300	sp|NP_001073315.1|CREBBP,sp|NP_001349772.1|EP300,sp|NP_001420.2|EP300,sp|NP_004371.2|CREBBP,sp|XP_005255181.1|CREBBP,sp|XP_005255182.1|CREBBP,sp|XP_006720911.1|CREBBP,sp|XP_011520683.1|CREBBP,sp|XP_011520684.1|CREBBP,sp|XP_016878433.1|CREBBP
Multiple_SEPEP.516_C5	2	9	2	0	DAFLTLAR,ELPYFEGDFWPNVLEESIK	CREBBP,EP300	sp|NP_001073315.1|CREBBP,sp|NP_001349772.1|EP300,sp|NP_001420.2|EP300,sp|NP_004371.2|CREBBP,sp|XP_005255181.1|CREBBP,sp|XP_005255182.1|CREBBP,sp|XP_006720911.1|CREBBP,sp|XP_011520683.1|CREBBP,sp|XP_016878433.1|CREBBP
Multiple_SEPEP.517_C5	1	8	2	0	TAVYHEILIGYLEYVK	CREBBP,EP300	sp|NP_001073315.1|CREBBP,sp|NP_001349772.1|EP300,sp|NP_001420.2|EP300,sp|NP_004371.2|CREBBP,sp|XP_005255181.1|CREBBP,sp|XP_005255182.1|CREBBP,sp|XP_011520683.1|CREBBP,sp|XP_016878433.1|CREBBP
Multiple_SEPEP.518_C5	1	8	3	0	FGEVVDCTLK	HNRNPAB,HNRNPD,HNRNPDL	sp|NP_001003810.1|HNRNPD,sp|NP_001193929.1|HNRNPDL,sp|NP_002129.2|HNRNPD,sp|NP_004490.2|HNRNPAB,sp|NP_112556.2|HNRNPAB,sp|NP_112737.1|HNRNPD,sp|NP_112738.1|HNRNPD,sp|NP_112740.1|HNRNPDL
Multiple_SEPEP.519_C5	7	4	2	0	ELQNEVEK,GFAYIEFSDK,GFAYIEFSDKESVR,LKELQNEVEK,QMNMSPPPGNAGPVIMSIEEK,SIYVGNVDYGATAEELEAHFHGCGSVNR,TSLALDESLFR	BCL2L2,PABPN1	sp|NP_001186793.2|BCL2L2,sp|NP_001347480.1|PABPN1,sp|NP_001347481.1|PABPN1,sp|NP_004634.1|PABPN1
Multiple_SEPEP.520_C5	6	7	2	0	EVVEAHVDQK,GVEVTVGHEQEEGGK,GVEVTVGHEQEEGGKWPYAGTAEAIK,KVLELTGK,VVTTPAFMCETALHYIHDGIGAMVR,WPYAGTAEAIK	GATD3A,GATD3B	sp|NP_001350687.1|GATD3B,sp|NP_001350689.1|GATD3B,sp|NP_001350690.1|GATD3B,sp|NP_004640.4|GATD3A,sp|NP_937798.4|GATD3A,sp|XP_016883968.1|GATD3A,sp|XP_024307901.1|GATD3A
Multiple_SEPEP.521_C5	2	7	2	0	DVKPENLLYTSK,GDQAFTER	MAPKAPK2,MAPKAPK3	sp|NP_001230854.1|MAPKAPK3,sp|NP_001230855.1|MAPKAPK3,sp|NP_004626.1|MAPKAPK3,sp|NP_004750.1|MAPKAPK2,sp|NP_116584.2|MAPKAPK2,sp|XP_005273410.1|MAPKAPK2,sp|XP_016858299.1|MAPKAPK2
Multiple_SEPEP.522_C5	2	6	2	0	ELNVSFINEK,IDFVAHDDIPYSSAGSDDVYK	PCYT1A,PCYT1B	sp|NP_001156736.1|PCYT1B,sp|NP_001156737.1|PCYT1B,sp|NP_001299602.1|PCYT1A,sp|NP_004836.2|PCYT1B,sp|NP_005008.2|PCYT1A,sp|XP_016885466.1|PCYT1B
Multiple_SEPEP.523_C5	1	5	2	0	VYADGIFDLFHSGHAR	PCYT1A,PCYT1B	sp|NP_001156736.1|PCYT1B,sp|NP_001156737.1|PCYT1B,sp|NP_001299602.1|PCYT1A,sp|NP_004836.2|PCYT1B,sp|NP_005008.2|PCYT1A
Multiple_SEPEP.524_C5	2	13	2	0	SSISSVLK,VIQEIVDK	FXR1,FXR2	sp|NP_001013456.1|FXR1,sp|NP_001013457.1|FXR1,sp|NP_001350811.1|FXR1,sp|NP_004851.2|FXR2,sp|NP_005078.2|FXR1,sp|XP_005247870.2|FXR1,sp|XP_005247871.2|FXR1,sp|XP_005247872.2|FXR1,sp|XP_005247873.2|FXR1,sp|XP_006713838.1|FXR1,sp|XP_016862787.1|FXR1,sp|XP_016862788.1|FXR1,sp|XP_016862789.1|FXR1
Multiple_SEPEP.525_C5	2	10	2	0	AAIDWFDGK,GEATVSFDDPPSAK	FUS,TAF15	sp|NP_001164105.1|FUS,sp|NP_001164408.1|FUS,sp|NP_003478.1|TAF15,sp|NP_004951.1|FUS,sp|NP_631961.1|TAF15,sp|XP_005255290.1|FUS,sp|XP_011544083.1|FUS,sp|XP_011544084.1|FUS,sp|XP_024305989.1|FUS,sp|XP_024306727.1|TAF15
Multiple_SEPEP.526_C5	5	7	3	0	ELQTLHNLR,EVLQALEELAVNYDQK,ISFLENNLEQLTK,TGAEGAVLDEAK,YQQEVDR	KIF5A,KIF5B,KIF5C	sp|NP_001341634.1|KIF5A,sp|NP_004512.1|KIF5B,sp|NP_004513.1|KIF5C,sp|NP_004975.2|KIF5A,sp|XP_011509459.1|KIF5C,sp|XP_016859551.1|KIF5C,sp|XP_016871713.1|KIF5B
Multiple_SEPEP.527_C5	3	6	3	0	HVAVTNMNEHSSR,LYLVDLAGSEK,VSYFEIYLDK	KIF5A,KIF5B,KIF5C	sp|NP_001341634.1|KIF5A,sp|NP_004512.1|KIF5B,sp|NP_004513.1|KIF5C,sp|NP_004975.2|KIF5A,sp|XP_016859551.1|KIF5C,sp|XP_016871713.1|KIF5B
Multiple_SEPEP.528_C5	1	7	2	0	TGEGFLCVFAINNTK	HRAS,KRAS	sp|NP_001123914.1|HRAS,sp|NP_001356715.1|KRAS,sp|NP_001356716.1|KRAS,sp|NP_004976.2|KRAS,sp|NP_005334.1|HRAS,sp|NP_203524.1|KRAS,sp|NP_789765.1|HRAS
Multiple_SEPEP.529_C5	1	5	2	0	SYGIPFIETSAK	KRAS,NRAS	sp|NP_001356715.1|KRAS,sp|NP_001356716.1|KRAS,sp|NP_002515.1|NRAS,sp|NP_004976.2|KRAS,sp|NP_203524.1|KRAS
Multiple_SEPEP.530_C5	1	5	2	0	TLQQQTFK	RAD23A,RAD23B	sp|NP_001257291.1|RAD23A,sp|NP_001257292.1|RAD23A,sp|NP_002865.1|RAD23B,sp|NP_005044.1|RAD23A,sp|XP_024307399.1|RAD23A
Multiple_SEPEP.531_C5	3	23	3	0	AVNQDKK,EFTLEFSR,SLPSVETLGCTSVICSDK	ATP2A1,ATP2A2,ATP2A3	sp|NP_001273004.1|ATP2A1,sp|NP_001672.1|ATP2A2,sp|NP_004311.1|ATP2A1,sp|NP_005164.2|ATP2A3,sp|NP_733765.1|ATP2A2,sp|NP_775293.1|ATP2A1,sp|NP_777613.1|ATP2A3,sp|NP_777614.1|ATP2A3,sp|NP_777615.1|ATP2A3,sp|NP_777616.1|ATP2A3,sp|NP_777617.1|ATP2A3,sp|NP_777618.1|ATP2A3,sp|XP_005253945.1|ATP2A2,sp|XP_011522183.1|ATP2A3,sp|XP_011522184.1|ATP2A3,sp|XP_011522186.1|ATP2A3,sp|XP_011522187.1|ATP2A3,sp|XP_0…
Multiple_SEPEP.532_C5	2	22	3	0	AEIGIAMGSGTAVAK,KAEIGIAMGSGTAVAK	ATP2A1,ATP2A2,ATP2A3	sp|NP_001273004.1|ATP2A1,sp|NP_001672.1|ATP2A2,sp|NP_004311.1|ATP2A1,sp|NP_005164.2|ATP2A3,sp|NP_733765.1|ATP2A2,sp|NP_775293.1|ATP2A1,sp|NP_777613.1|ATP2A3,sp|NP_777614.1|ATP2A3,sp|NP_777615.1|ATP2A3,sp|NP_777616.1|ATP2A3,sp|NP_777617.1|ATP2A3,sp|NP_777618.1|ATP2A3,sp|XP_005253945.1|ATP2A2,sp|XP_011522183.1|ATP2A3,sp|XP_011522184.1|ATP2A3,sp|XP_011522186.1|ATP2A3,sp|XP_011522187.1|ATP2A3,sp|XP_0…
Multiple_SEPEP.533_C5	1	11	3	0	AGVLAGHDNR	GNB1,GNB2,GNB4	sp|NP_001269467.1|GNB1,sp|NP_001269468.1|GNB1,sp|NP_002065.1|GNB1,sp|NP_005264.2|GNB2,sp|NP_067642.1|GNB4,sp|XP_005247749.1|GNB4,sp|XP_006713784.1|GNB4,sp|XP_016856548.1|GNB1,sp|XP_016856549.1|GNB1,sp|XP_016856550.1|GNB1,sp|XP_024302263.1|GNB1
Multiple_SEPEP.534_C5	1	8	2	0	VSCLGVTDDGMAVATGSWDSFLK	GNB1,GNB2	sp|NP_001269467.1|GNB1,sp|NP_001269468.1|GNB1,sp|NP_002065.1|GNB1,sp|NP_005264.2|GNB2,sp|XP_016856548.1|GNB1,sp|XP_016856549.1|GNB1,sp|XP_016856550.1|GNB1,sp|XP_024302263.1|GNB1
Multiple_SEPEP.535_C5	2	4	2	0	DVLIEFYAPWCGHCK,KDVLIEFYAPWCGHCK	PDIA3,PDIA4	sp|NP_001358173.1|PDIA4,sp|NP_001358174.1|PDIA4,sp|NP_004902.1|PDIA4,sp|NP_005304.3|PDIA3
Multiple_SEPEP.536_C5	1	9	7	0	VEILANDQGNR	HSPA1A,HSPA1B,HSPA1L,HSPA2,HSPA5,HSPA6,HSPA8	sp|NP_002146.2|HSPA6,sp|NP_005336.3|HSPA1A,sp|NP_005337.2|HSPA1B,sp|NP_005338.1|HSPA5,sp|NP_005518.3|HSPA1L,sp|NP_006588.1|HSPA8,sp|NP_068814.2|HSPA2,sp|NP_694881.1|HSPA8,sp|XP_011541100.1|HSPA8
Multiple_SEPEP.537_C5	1	8	6	0	TTPSYVAFTDTER	HSPA1A,HSPA1B,HSPA1L,HSPA2,HSPA6,HSPA8	sp|NP_002146.2|HSPA6,sp|NP_005336.3|HSPA1A,sp|NP_005337.2|HSPA1B,sp|NP_005518.3|HSPA1L,sp|NP_006588.1|HSPA8,sp|NP_068814.2|HSPA2,sp|NP_694881.1|HSPA8,sp|XP_011541100.1|HSPA8
Multiple_SEPEP.538_C5	1	4	4	0	ATAGDTHLGGEDFDNR	HSPA1A,HSPA1B,HSPA1L,HSPA6	sp|NP_002146.2|HSPA6,sp|NP_005336.3|HSPA1A,sp|NP_005337.2|HSPA1B,sp|NP_005518.3|HSPA1L
Multiple_SEPEP.539_C5	1	4	4	0	NAVITVPAYFNDSQR	HSPA1A,HSPA1B,HSPA1L,HSPA9	sp|NP_004125.3|HSPA9,sp|NP_005336.3|HSPA1A,sp|NP_005337.2|HSPA1B,sp|NP_005518.3|HSPA1L
Multiple_SEPEP.540_C5	1	14	3	0	QLNNLALLCQNQGK	KLC1,KLC3,KLC4	sp|NP_001123579.1|KLC1,sp|NP_001275963.1|KLC4,sp|NP_001275964.1|KLC4,sp|NP_005543.2|KLC1,sp|NP_803136.2|KLC3,sp|NP_891553.2|KLC1,sp|NP_958929.1|KLC4,sp|NP_958930.1|KLC4,sp|NP_958931.1|KLC4,sp|XP_011513291.1|KLC4,sp|XP_016866946.1|KLC4,sp|XP_024307137.1|KLC3,sp|XP_024307138.1|KLC3,sp|XP_024307139.1|KLC3
Multiple_SEPEP.541_C5	1	5	2	0	LLIVSNPVDILTYVAWK	LDHA,LDHAL6B	sp|NP_001158886.1|LDHA,sp|NP_001158887.1|LDHA,sp|NP_001158888.1|LDHA,sp|NP_005557.1|LDHA,sp|NP_149972.1|LDHAL6B
Multiple_SEPEP.542_C5	1	10	5	0	GTLEDQIISANPLLEAFGNAK	MYH1,MYH2,MYH3,MYH4,MYH8	sp|NP_001093582.1|MYH2,sp|NP_002461.2|MYH3,sp|NP_002463.2|MYH8,sp|NP_005954.3|MYH1,sp|NP_060003.2|MYH4,sp|NP_060004.3|MYH2,sp|XP_011522172.1|MYH3,sp|XP_011522173.1|MYH3,sp|XP_016880164.1|MYH1,sp|XP_016880165.1|MYH4
Multiple_SEPEP.543_C5	1	10	6	0	AYHEQLSVAEITNACFEPANQMVK	TUBA1A,TUBA1B,TUBA3C,TUBA3D,TUBA3E,TUBA4A	sp|NP_001257328.1|TUBA1A,sp|NP_001257329.1|TUBA1A,sp|NP_001265481.1|TUBA4A,sp|NP_005991.1|TUBA4A,sp|NP_005992.1|TUBA3C,sp|NP_006000.2|TUBA1A,sp|NP_006073.2|TUBA1B,sp|NP_525125.2|TUBA3D,sp|NP_997195.2|TUBA3E,sp|XP_016860313.1|TUBA4A
Multiple_SEPEP.544_C5	1	8	6	0	ECISIHVGQAGVQIGNACWELYCLEHGIQPDGQMPSDK	TUBA1A,TUBA1B,TUBA1C,TUBA3C,TUBA3D,TUBA3E	sp|NP_001257328.1|TUBA1A,sp|NP_001290043.1|TUBA1C,sp|NP_005992.1|TUBA3C,sp|NP_006000.2|TUBA1A,sp|NP_006073.2|TUBA1B,sp|NP_116093.1|TUBA1C,sp|NP_525125.2|TUBA3D,sp|NP_997195.2|TUBA3E
Multiple_SEPEP.545_C5	1	6	4	0	LIGQIVSSITASLR	TUBA1A,TUBA3C,TUBA3D,TUBA3E	sp|NP_001257328.1|TUBA1A,sp|NP_001257329.1|TUBA1A,sp|NP_005992.1|TUBA3C,sp|NP_006000.2|TUBA1A,sp|NP_525125.2|TUBA3D,sp|NP_997195.2|TUBA3E
Multiple_SEPEP.546_C5	1	5	2	0	MPLIGLGTWK	AKR1A1,AKR1B1	sp|NP_001189342.1|AKR1A1,sp|NP_001189343.1|AKR1A1,sp|NP_001619.1|AKR1B1,sp|NP_006057.1|AKR1A1,sp|NP_697021.1|AKR1A1
Multiple_SEPEP.547_C5	2	4	2	0	DYEEVGVDSVEGEGEEEGEEY,EDMAALEKDYEEVGVDSVEGEGEEEGEEY	TUBA1A,TUBA1B	sp|NP_001257328.1|TUBA1A,sp|NP_001257329.1|TUBA1A,sp|NP_006000.2|TUBA1A,sp|NP_006073.2|TUBA1B
Multiple_SEPEP.548_C5	1	6	3	0	AVLVDLEPGTMDSVR	TUBB4A,TUBB4B,TUBB8	sp|NP_001276052.1|TUBB4A,sp|NP_001276056.1|TUBB4A,sp|NP_001276058.1|TUBB4A,sp|NP_006078.2|TUBB4A,sp|NP_006079.1|TUBB4B,sp|NP_817124.1|TUBB8
Multiple_SEPEP.549_C5	1	5	2	0	FWEVISDEHGIDPTGTYHGDSDLQLER	TUBB4A,TUBB4B	sp|NP_001276052.1|TUBB4A,sp|NP_001276056.1|TUBB4A,sp|NP_001276058.1|TUBB4A,sp|NP_006078.2|TUBB4A,sp|NP_006079.1|TUBB4B
Multiple_SEPEP.550_C5	1	11	2	0	IADFGLSNMMSDGEFLR	PRKAA1,PRKAA2	sp|NP_001341957.1|PRKAA1,sp|NP_001341958.1|PRKAA1,sp|NP_001341963.1|PRKAA1,sp|NP_006242.5|PRKAA1,sp|NP_006243.2|PRKAA2,sp|NP_996790.3|PRKAA1,sp|XP_016857181.1|PRKAA2,sp|XP_016857182.1|PRKAA2,sp|XP_016857183.1|PRKAA2,sp|XP_016865113.1|PRKAA1,sp|XP_016865114.1|PRKAA1
Multiple_SEPEP.551_C5	2	27	3	0	AWMWLASDFSDGDAK,GSGTGAAGASDTTIKPNPENTGPTLEWDNYDLR	RANBP2,RGPD1,RGPD2	sp|NP_001019628.3|RGPD1,sp|NP_001071638.2|RGPD2,sp|NP_001369273.1|RGPD1,sp|NP_006258.3|RANBP2,sp|XP_005264059.1|RANBP2,sp|XP_005264060.1|RANBP2,sp|XP_005264061.1|RANBP2,sp|XP_005264062.1|RANBP2,sp|XP_005264064.1|RANBP2,sp|XP_011509877.1|RANBP2,sp|XP_011509878.1|RANBP2,sp|XP_011509880.1|RANBP2,sp|XP_011531147.1|RGPD1,sp|XP_011531151.1|RGPD1,sp|XP_011531152.1|RGPD1,sp|XP_011531153.1|RGPD1,sp|XP_011…
Multiple_SEPEP.552_C5	1	26	2	0	AIFMIPTNPPPTFR	STK3,STK4	sp|NP_001243241.1|STK3,sp|NP_001243242.1|STK3,sp|NP_001339314.1|STK4,sp|NP_006272.2|STK3,sp|NP_006273.1|STK4,sp|XP_005260587.1|STK4,sp|XP_005260588.1|STK4,sp|XP_005260589.1|STK4,sp|XP_011515550.2|STK3,sp|XP_011515553.1|STK3,sp|XP_011515554.2|STK3,sp|XP_011515557.1|STK3,sp|XP_011527320.1|STK4,sp|XP_011527322.1|STK4,sp|XP_016869245.1|STK3,sp|XP_016869246.1|STK3,sp|XP_016869247.1|STK3,sp|XP_01686924…
Multiple_SEPEP.553_C5	1	23	2	0	QVPVESDLQEIIK	STK3,STK4	sp|NP_001243241.1|STK3,sp|NP_001243242.1|STK3,sp|NP_001339314.1|STK4,sp|NP_006272.2|STK3,sp|NP_006273.1|STK4,sp|XP_005260587.1|STK4,sp|XP_005260588.1|STK4,sp|XP_005260589.1|STK4,sp|XP_011515550.2|STK3,sp|XP_011515553.1|STK3,sp|XP_011515554.2|STK3,sp|XP_011515559.2|STK3,sp|XP_011527322.1|STK4,sp|XP_016869245.1|STK3,sp|XP_016869246.1|STK3,sp|XP_016869247.1|STK3,sp|XP_016869250.1|STK3,sp|XP_01686925…
Multiple_SEPEP.554_C5	1	18	2	0	QPEEVFDVLEK	STK3,STK4	sp|NP_001243241.1|STK3,sp|NP_001243242.1|STK3,sp|NP_001339314.1|STK4,sp|NP_006272.2|STK3,sp|NP_006273.1|STK4,sp|XP_005260587.1|STK4,sp|XP_005260588.1|STK4,sp|XP_011515550.2|STK3,sp|XP_011515553.1|STK3,sp|XP_011515554.2|STK3,sp|XP_011515559.2|STK3,sp|XP_011527322.1|STK4,sp|XP_016869245.1|STK3,sp|XP_016869246.1|STK3,sp|XP_016869247.1|STK3,sp|XP_016869250.1|STK3,sp|XP_016869251.1|STK3,sp|XP_01688352…
Multiple_SEPEP.555_C5	2	25	2	0	GLEYLHFMR,LADFGVAGQLTDTMAK	STK3,STK4	sp|NP_001243241.1|STK3,sp|NP_001339314.1|STK4,sp|NP_006272.2|STK3,sp|NP_006273.1|STK4,sp|XP_005260587.1|STK4,sp|XP_005260588.1|STK4,sp|XP_005260589.1|STK4,sp|XP_011515550.2|STK3,sp|XP_011515553.1|STK3,sp|XP_011515559.2|STK3,sp|XP_011527320.1|STK4,sp|XP_011527322.1|STK4,sp|XP_016869245.1|STK3,sp|XP_016869246.1|STK3,sp|XP_016869247.1|STK3,sp|XP_016869248.1|STK3,sp|XP_016869249.1|STK3,sp|XP_01686925…
Multiple_SEPEP.556_C5	2	10	2	0	FSWNVWPSSR,IDMNLTDLLGELQR	SEC23A,SEC23B	sp|NP_001166216.1|SEC23B,sp|NP_001166217.1|SEC23B,sp|NP_006354.2|SEC23B,sp|NP_006355.2|SEC23A,sp|NP_116780.1|SEC23B,sp|NP_116781.1|SEC23B,sp|XP_005267319.1|SEC23A,sp|XP_011534657.1|SEC23A,sp|XP_016876417.1|SEC23A,sp|XP_016883082.1|SEC23B
Multiple_SEPEP.557_C5	2	6	2	0	GLVLDHGAR,TEVNSGFFYK	CCT6A,CCT6B	sp|NP_001009186.1|CCT6A,sp|NP_001180459.1|CCT6B,sp|NP_001753.1|CCT6A,sp|NP_006575.2|CCT6B,sp|XP_011522505.1|CCT6B,sp|XP_016879512.1|CCT6B
Multiple_SEPEP.558_C5	1	8	5	0	VISSIEQK	SFN,YWHAB,YWHAG,YWHAH,YWHAQ	sp|NP_003395.1|YWHAB,sp|NP_003396.1|YWHAH,sp|NP_006133.1|SFN,sp|NP_006817.1|YWHAQ,sp|NP_036611.2|YWHAG,sp|NP_647539.1|YWHAB,sp|XP_016883528.1|YWHAB,sp|XP_016883529.1|YWHAB
Multiple_SEPEP.559_C5	2	16	2	0	ELYLLFRPFK,GYEGSLIK	RBPMS,RBPMS2	sp|NP_001008710.1|RBPMS,sp|NP_001008711.1|RBPMS,sp|NP_001008712.1|RBPMS,sp|NP_006858.1|RBPMS,sp|NP_919248.1|RBPMS2,sp|XP_016868469.1|RBPMS,sp|XP_016868470.1|RBPMS,sp|XP_016868471.1|RBPMS,sp|XP_016868472.1|RBPMS,sp|XP_016868473.1|RBPMS,sp|XP_016868475.1|RBPMS,sp|XP_016868476.1|RBPMS,sp|XP_016868477.1|RBPMS,sp|XP_016868478.1|RBPMS,sp|XP_016868479.1|RBPMS,sp|XP_016868481.1|RBPMS
Multiple_SEPEP.560_C5	1	5	3	0	VAGQDGSVVQFK	SUMO2,SUMO3,SUMO4	sp|NP_001002255.1|SUMO4,sp|NP_001005849.1|SUMO2,sp|NP_001273345.1|SUMO3,sp|NP_008867.2|SUMO3,sp|NP_008868.3|SUMO2
Multiple_SEPEP.561_C5	3	7	2	0	AIEENNNFSK,DLSLEEIQK,DLSLEEIQKK	STMN1,STMN2	sp|NP_001138926.1|STMN1,sp|NP_001186143.1|STMN2,sp|NP_005554.1|STMN1,sp|NP_008960.2|STMN2,sp|NP_981944.1|STMN1,sp|NP_981946.1|STMN1,sp|XP_005251199.1|STMN2
Multiple_SEPEP.562_C5	14	10	2	0	AFMTADLPNELIELLEK,AHIAQLCEK,AMLSANIR,AYEFAER,DPHLACVAYER,GQFSTDELVAEVEK,GQFSTDELVAEVEKR,IVLDNSVFSEHR,LTDQLPLIIVCDR,NLQNLLILTAIK,QNLQICVQVASK,RDPHLACVAYER,YIEIYVQK,YIQAACK	CLTC,CLTCL1	sp|NP_001275582.1|CLTC,sp|NP_001826.3|CLTCL1,sp|NP_004850.1|CLTC,sp|NP_009029.3|CLTCL1,sp|XP_011528703.1|CLTCL1,sp|XP_016884442.1|CLTCL1,sp|XP_016884443.1|CLTCL1,sp|XP_016884444.1|CLTCL1,sp|XP_016884445.1|CLTCL1,sp|XP_016884446.1|CLTCL1
Multiple_SEPEP.563_C5	3	9	2	0	AHMGMFTELAILYSK,EGQFKDIITK,EHLELFWSR	CLTC,CLTCL1	sp|NP_001275582.1|CLTC,sp|NP_001826.3|CLTCL1,sp|NP_004850.1|CLTC,sp|NP_009029.3|CLTCL1,sp|XP_011528703.1|CLTCL1,sp|XP_016884442.1|CLTCL1,sp|XP_016884443.1|CLTCL1,sp|XP_016884444.1|CLTCL1,sp|XP_016884445.1|CLTCL1
Multiple_SEPEP.564_C5	8	9	2	0	EDKLECSEELGDLVK,KVGYTPDWIFLLR,LECSEELGDLVK,TLQIFNIEMK,VGYTPDWIFLLR,VVGAMQLYSVDR,VVGAMQLYSVDRK,WLKEDKLECSEELGDLVK	CLTC,CLTCL1	sp|NP_001275582.1|CLTC,sp|NP_001826.3|CLTCL1,sp|NP_004850.1|CLTC,sp|NP_009029.3|CLTCL1,sp|XP_016884442.1|CLTCL1,sp|XP_016884443.1|CLTCL1,sp|XP_016884444.1|CLTCL1,sp|XP_016884445.1|CLTCL1,sp|XP_016884446.1|CLTCL1
Multiple_SEPEP.565_C5	1	6	2	0	CPQIVIAFYEER	CBX3,CBX5	sp|NP_001120793.1|CBX5,sp|NP_001120794.1|CBX5,sp|NP_009207.2|CBX3,sp|NP_036249.1|CBX5,sp|NP_057671.2|CBX3,sp|XP_005249668.1|CBX3
Multiple_SEPEP.566_C5	4	32	4	0	DAGMPIQGQPCFCK,ELLIQFYK,HTYLPLEVCNIVAGQR,YPHLPCLQVGQEQK	AGO1,AGO2,AGO3,AGO4	sp|NP_001158095.1|AGO2,sp|NP_001304051.1|AGO1,sp|NP_001304052.1|AGO1,sp|NP_036286.2|AGO2,sp|NP_036331.1|AGO1,sp|NP_060099.2|AGO4,sp|NP_079128.2|AGO3,sp|NP_803171.1|AGO3,sp|XP_005270632.1|AGO3,sp|XP_005270633.1|AGO3,sp|XP_005270635.1|AGO4,sp|XP_005270636.1|AGO4,sp|XP_011515267.1|AGO2,sp|XP_011515268.1|AGO2,sp|XP_011515270.2|AGO2,sp|XP_011539181.1|AGO3,sp|XP_011539184.1|AGO3,sp|XP_011539185.1|AGO4,…
Multiple_SEPEP.567_C5	1	13	2	0	STITEIK	DNAH5,GLG1	sp|NP_001139138.1|GLG1,sp|NP_001139139.1|GLG1,sp|NP_001360.1|DNAH5,sp|NP_036333.2|GLG1,sp|XP_005248319.2|DNAH5,sp|XP_016864666.1|DNAH5,sp|XP_016864667.1|DNAH5,sp|XP_016864668.1|DNAH5,sp|XP_016864674.1|DNAH5,sp|XP_016864675.1|DNAH5,sp|XP_016864677.1|DNAH5,sp|XP_024310156.1|DNAH5,sp|XP_024310157.1|DNAH5
Multiple_SEPEP.568_C5	1	7	2	0	LLEDKNGEVQNLAVK	CAND1,CAND2	sp|NP_001155971.1|CAND2,sp|NP_001316603.1|CAND1,sp|NP_001316604.1|CAND1,sp|NP_036430.1|CAND2,sp|NP_060918.2|CAND1,sp|XP_011531805.1|CAND2,sp|XP_011531806.1|CAND2
Multiple_SEPEP.569_C5	2	4	4	0	DLSTIEPLK,IKDLSTIEPLK	ANP32A,ANP32B,ANP32C,ANP32D	sp|NP_006296.1|ANP32A,sp|NP_006392.1|ANP32B,sp|NP_036535.1|ANP32C,sp|NP_036536.2|ANP32D
Multiple_SEPEP.570_C5	1	10	2	0	LSTIALALGVER	PPP2R1A,PPP2R1B	sp|NP_001171033.1|PPP2R1B,sp|NP_001171034.1|PPP2R1B,sp|NP_002707.3|PPP2R1B,sp|NP_055040.2|PPP2R1A,sp|NP_859050.1|PPP2R1B,sp|XP_016873449.1|PPP2R1B,sp|XP_016873450.1|PPP2R1B,sp|XP_024304366.1|PPP2R1B,sp|XP_024304367.1|PPP2R1B,sp|XP_024304368.1|PPP2R1B
Multiple_SEPEP.571_C5	1	24	2	0	LITDEFVK	MAGED2,TRO	sp|NP_001034794.1|TRO,sp|NP_001258112.1|TRO,sp|NP_001258113.1|TRO,sp|NP_055414.2|MAGED2,sp|NP_057241.2|TRO,sp|NP_803182.1|MAGED2,sp|NP_808224.1|TRO,sp|NP_808225.1|TRO,sp|NP_957516.1|MAGED2,sp|XP_006724663.1|TRO,sp|XP_011529110.1|TRO,sp|XP_011529111.1|TRO,sp|XP_011529113.1|TRO,sp|XP_011529114.1|TRO,sp|XP_011529115.1|TRO,sp|XP_011529116.1|TRO,sp|XP_016885256.1|TRO,sp|XP_016885257.1|TRO,sp|XP_016885…
Multiple_SEPEP.572_C5	1	10	2	0	EYTDVYPEIIER	MAGED1,MAGED2	sp|NP_001005332.1|MAGED1,sp|NP_001005333.1|MAGED1,sp|NP_008917.3|MAGED1,sp|NP_055414.2|MAGED2,sp|NP_803182.1|MAGED2,sp|NP_957516.1|MAGED2,sp|XP_011529137.1|MAGED1,sp|XP_016885467.1|MAGED1,sp|XP_016885468.1|MAGED1,sp|XP_016885469.1|MAGED1
Multiple_SEPEP.573_C5	1	5	3	0	LLPLEEHYR	EHD1,EHD2,EHD3	sp|NP_001269373.1|EHD1,sp|NP_001269374.1|EHD1,sp|NP_006786.2|EHD1,sp|NP_055415.1|EHD3,sp|NP_055416.2|EHD2
Multiple_SEPEP.574_C5	3	5	2	0	ADQIETQQLMR,DIQSLPR,ITGANAK	EHD1,EHD3	sp|NP_001269373.1|EHD1,sp|NP_001269374.1|EHD1,sp|NP_006786.2|EHD1,sp|NP_055415.1|EHD3,sp|XP_011531108.1|EHD3
Multiple_SEPEP.575_C5	4	4	2	0	FHEFHSPALEDADFDNKPMVLLVGQYSTGK,GYDFAAVLEWFAER,KLNAFGNAFLNR,LDISDEFSEVIK	EHD1,EHD3	sp|NP_001269373.1|EHD1,sp|NP_001269374.1|EHD1,sp|NP_006786.2|EHD1,sp|NP_055415.1|EHD3
Multiple_SEPEP.576_C5	1	10	3	0	GQNPNATFGEVSK	TOX,TOX3,TOX4	sp|NP_001073899.2|TOX3,sp|NP_001139660.1|TOX3,sp|NP_001290452.1|TOX4,sp|NP_055544.1|TOX,sp|NP_055643.1|TOX4,sp|XP_005255949.1|TOX3,sp|XP_011521304.1|TOX3,sp|XP_016869574.1|TOX,sp|XP_016878631.1|TOX3,sp|XP_024305998.1|TOX3
Multiple_SEPEP.577_C5	3	5	3	0	GIYAYGFEKPSAIQQR,KVDWLTEK,VDWLTEK	EIF4A1,EIF4A2,EIF4A3	sp|NP_001191439.1|EIF4A1,sp|NP_001407.1|EIF4A1,sp|NP_001958.2|EIF4A2,sp|NP_055555.1|EIF4A3,sp|XP_011523824.1|EIF4A3
Multiple_SEPEP.578_C5	1	54	3	0	IGDLGLATLK	WNK1,WNK2,WNK4	sp|NP_001171914.1|WNK1,sp|NP_001269323.1|WNK2,sp|NP_006639.3|WNK2,sp|NP_055638.2|WNK1,sp|NP_061852.3|WNK1,sp|NP_115763.2|WNK4,sp|NP_998820.3|WNK1,sp|XP_005252194.1|WNK2,sp|XP_005252197.1|WNK2,sp|XP_005252198.1|WNK2,sp|XP_005252201.1|WNK2,sp|XP_006719066.1|WNK1,sp|XP_011517228.1|WNK2,sp|XP_011517229.1|WNK2,sp|XP_011517230.1|WNK2,sp|XP_011517231.1|WNK2,sp|XP_011517232.1|WNK2,sp|XP_011517233.1|WNK2,…
Multiple_SEPEP.579_C5	7	4	2	0	AALIMQVLQLTADQIAMLPPEQR,AVASLPPEQMFELMK,GGTLLSVTGEVEPR,GLLGDAPNDPR,GYGFCEYQDQETALSAMR,QSILILK,SVFVGNIPYEATEEQLK	CSTF2,CSTF2T	sp|NP_001293135.1|CSTF2,sp|NP_001293138.1|CSTF2,sp|NP_001316.1|CSTF2,sp|NP_056050.1|CSTF2T
Multiple_SEPEP.580_C5	7	5	2	0	ADCSNIDK,DNLIVPILEEEVQNSVSGESEA,ECPAIDYTR,ILEPPEGQDEGVWK,LQSECHPDTCTQMTATEQWIFLCAAHK,QFCLELNGLAVK,QIFDEYENETFLCHR	HSPE1,MOB4	sp|NP_001094289.1|MOB4,sp|NP_001189414.1|HSPE1,sp|NP_001191023.1|MOB4,sp|NP_056202.2|MOB4,sp|NP_955776.1|MOB4
Multiple_SEPEP.581_C5	1	8	2	0	EVLNDTWVSFPSWSEDSTFVSSK	SIN3A,SIN3B	sp|NP_001138829.1|SIN3A,sp|NP_001138830.1|SIN3A,sp|NP_001284524.1|SIN3B,sp|NP_056292.1|SIN3A,sp|XP_006720528.1|SIN3A,sp|XP_006720529.1|SIN3A,sp|XP_006720530.1|SIN3A,sp|XP_024305664.1|SIN3A
Multiple_SEPEP.582_C5	2	21	2	0	GGGNQVSLLNIMMDLK,LHDLLGPHMLR	CHD3,CHD5	sp|NP_001005271.2|CHD3,sp|NP_001005273.1|CHD3,sp|NP_005843.2|CHD3,sp|NP_056372.1|CHD5,sp|XP_005256484.1|CHD3,sp|XP_005256485.1|CHD3,sp|XP_005256486.1|CHD3,sp|XP_005256488.1|CHD3,sp|XP_006721486.1|CHD3,sp|XP_006721487.1|CHD3,sp|XP_006721491.1|CHD3,sp|XP_016879550.1|CHD3,sp|XP_016879551.1|CHD3,sp|XP_016879552.1|CHD3,sp|XP_016879553.1|CHD3,sp|XP_016879554.1|CHD3,sp|XP_016879555.1|CHD3,sp|XP_01687955…
Multiple_SEPEP.583_C5	4	4	2	0	ENEFSFEDNAIR,HLCEPGADGAETFADGVPR,VGGNIEVLGFNAR,WQDIQNDPR	CHD4,CHD5	sp|NP_001264.2|CHD4,sp|NP_001284482.1|CHD4,sp|NP_001350535.1|CHD4,sp|NP_056372.1|CHD5
Multiple_SEPEP.584_C5	1	8	3	0	SVGDGETVEFDVVEGEK	YBX1,YBX2,YBX3	sp|NP_001138898.1|YBX3,sp|NP_003642.3|YBX3,sp|NP_004550.2|YBX1,sp|NP_057066.2|YBX2,sp|XP_011519173.1|YBX3,sp|XP_016875611.1|YBX3,sp|XP_016875612.1|YBX3,sp|XP_016880202.1|YBX2
Multiple_SEPEP.585_C5	1	7	3	0	EDVFVHQTAIK	YBX1,YBX2,YBX3	sp|NP_001138898.1|YBX3,sp|NP_003642.3|YBX3,sp|NP_004550.2|YBX1,sp|NP_057066.2|YBX2,sp|XP_011519173.1|YBX3,sp|XP_016875611.1|YBX3,sp|XP_016875612.1|YBX3
Multiple_SEPEP.586_C5	9	4	2	0	EAEEVYR,LAETQEEISAEVAAK,LHLGFIEIR,MDLGECLK,SHLLNCCPHDVLSGTR,VEQLGAEGNVEESQK,VHDLALR,VHDLALRADYEIASK,VMDEVEK	FMC1,LUC7L2	sp|NP_001231513.1|FMC1,sp|NP_001231514.1|LUC7L2,sp|NP_001257572.1|LUC7L2,sp|NP_057103.2|LUC7L2
Multiple_SEPEP.587_C5	1	5	2	0	GSDVIIMLVGNK	RAB6A,RAB6B	sp|NP_001230648.1|RAB6A,sp|NP_001350882.1|RAB6B,sp|NP_002860.2|RAB6A,sp|NP_057661.3|RAB6B,sp|NP_942599.1|RAB6A
Multiple_SEPEP.588_C5	1	5	2	0	IIGATDSSGELMFLMK	CBX1,CBX3	sp|NP_001120700.1|CBX1,sp|NP_006798.1|CBX1,sp|NP_009207.2|CBX3,sp|NP_057671.2|CBX3,sp|XP_005249668.1|CBX3
Multiple_SEPEP.589_C5	1	6	4	0	IHFGATGK	MYH13,MYH4,MYH6,MYH7	sp|NP_000248.2|MYH7,sp|NP_002462.2|MYH6,sp|NP_003793.2|MYH13,sp|NP_060003.2|MYH4,sp|XP_016876829.1|MYH7,sp|XP_016880165.1|MYH4
Multiple_SEPEP.590_C5	2	9	2	0	AVSDICK,YYSFFDLNPK	FERMT1,FERMT2	sp|NP_001128471.1|FERMT2,sp|NP_001128472.1|FERMT2,sp|NP_006823.1|FERMT2,sp|NP_060141.3|FERMT1,sp|XP_005267342.1|FERMT2,sp|XP_006720071.1|FERMT2,sp|XP_006720072.1|FERMT2,sp|XP_006720073.1|FERMT2,sp|XP_024307703.1|FERMT1
Multiple_SEPEP.591_C5	1	18	2	0	LEALLEAAGIGK	ANKHD1,ANKRD17	sp|NP_001183959.1|ANKHD1,sp|NP_001273700.1|ANKRD17,sp|NP_056389.1|ANKRD17,sp|NP_060217.1|ANKHD1,sp|NP_065741.3|ANKHD1,sp|NP_078944.2|ANKHD1,sp|NP_115593.3|ANKRD17,sp|NP_942592.1|ANKRD17,sp|XP_005265728.1|ANKRD17,sp|XP_005265729.1|ANKRD17,sp|XP_005265730.1|ANKRD17,sp|XP_016863500.1|ANKRD17,sp|XP_016863501.1|ANKRD17,sp|XP_016863502.1|ANKRD17,sp|XP_016863503.1|ANKRD17,sp|XP_016863504.1|ANKRD17,sp|XP…
Multiple_SEPEP.592_C5	6	5	2	0	IGSLIDVNQSK,IGSLIDVNQSKDPEGLR,IIDDSEITKEDDALWPPPDR,SVMEELK,SVMEELKR,VFYYLVQDLK	MAGOH,MAGOHB	sp|NP_001287668.1|MAGOHB,sp|NP_001306914.1|MAGOHB,sp|NP_002361.1|MAGOH,sp|NP_060518.1|MAGOHB,sp|XP_005253459.1|MAGOHB
Multiple_SEPEP.593_C5	11	4	2	0	DMGTVVLGK,EHAMLAK,ETWYLSWALDTNQEER,GQQLVMMPNK,HFTILDAPGHK,HLIVLINK,KDIHFMPCSGLTGANLK,KEHVNVVFIGHVDAGK,QDQVCIAR,SFVPNMIGGASQADLAVLVISAR,TAGTICLETFKDFPQMGR	GSPT1,GSPT2	sp|NP_001123478.2|GSPT1,sp|NP_001123479.1|GSPT1,sp|NP_002085.3|GSPT1,sp|NP_060564.2|GSPT2
Multiple_SEPEP.594_C5	6	4	2	0	EQQMVMR,GTLMELGISPIVTSGLIMQLLAGAK,IIEVGDTPK,QLKEQQMVMR,TWIEVSGSSAK,VILASNR	SEC61A1,SEC61A2	sp|NP_001136099.1|SEC61A2,sp|NP_001136100.1|SEC61A2,sp|NP_037468.1|SEC61A1,sp|NP_060614.2|SEC61A2
Multiple_SEPEP.595_C5	2	12	2	0	KLTFLYLANDVIQNSK,LTFLYLANDVIQNSK	RPRD1A,RPRD1B	sp|NP_001290340.1|RPRD1A,sp|NP_001290341.1|RPRD1A,sp|NP_001290342.1|RPRD1A,sp|NP_060640.2|RPRD1A,sp|NP_067038.1|RPRD1B,sp|XP_005260534.1|RPRD1B,sp|XP_011524350.1|RPRD1A,sp|XP_011524351.1|RPRD1A,sp|XP_011524352.1|RPRD1A,sp|XP_011527256.1|RPRD1B,sp|XP_016881297.1|RPRD1A,sp|XP_016883479.1|RPRD1B
Multiple_SEPEP.596_C5	2	5	2	0	ALWFSVSNDLK,LGIWGEGTPFR	SBNO1,SBNO2	sp|NP_001093592.1|SBNO2,sp|NP_001161328.1|SBNO1,sp|NP_055778.2|SBNO2,sp|NP_060653.3|SBNO1,sp|XP_011526106.1|SBNO2
Multiple_SEPEP.597_C5	3	9	2	0	ENADIIR,QQQLLNEENLR,QTVLESIR	ATAD3A,ATAD3B	sp|NP_001164006.1|ATAD3A,sp|NP_001164007.1|ATAD3A,sp|NP_001304167.1|ATAD3B,sp|NP_060658.3|ATAD3A,sp|NP_114127.3|ATAD3B,sp|XP_005244863.1|ATAD3B,sp|XP_011540543.1|ATAD3B,sp|XP_011540546.1|ATAD3B,sp|XP_024303866.1|ATAD3A
Multiple_SEPEP.598_C5	2	5	2	0	GLLLFVDEADAFLR,YVLKPATEGK	ATAD3A,ATAD3C	sp|NP_001034300.2|ATAD3C,sp|NP_001164006.1|ATAD3A,sp|NP_001164007.1|ATAD3A,sp|NP_060658.3|ATAD3A,sp|XP_024303866.1|ATAD3A
Multiple_SEPEP.599_C5	2	9	2	0	ELAPLQELIEK,IGVPFPK	MOB1A,MOB1B	sp|NP_001231695.1|MOB1B,sp|NP_001304039.1|MOB1A,sp|NP_001304040.1|MOB1A,sp|NP_060691.2|MOB1A,sp|NP_775739.1|MOB1B,sp|XP_005265766.1|MOB1B,sp|XP_011530714.1|MOB1B,sp|XP_016864326.1|MOB1B,sp|XP_024308741.1|MOB1A
Multiple_SEPEP.600_C5	1	4	2	0	LFIGGLNTETNEK	RBMX,RBMXL1	sp|NP_001156008.1|RBMXL1,sp|NP_001158275.1|RBMX,sp|NP_002130.2|RBMX,sp|NP_062556.2|RBMXL1
Multiple_SEPEP.601_C5	2	12	2	0	GKVEEVELPVEK,VEEVELPVEK	PRMT1,PRMT8	sp|NP_001193971.1|PRMT1,sp|NP_001243465.1|PRMT8,sp|NP_001527.3|PRMT1,sp|NP_062828.3|PRMT8,sp|NP_938074.2|PRMT1,sp|XP_005258899.1|PRMT1,sp|XP_016875133.1|PRMT8,sp|XP_016875134.1|PRMT8,sp|XP_016882223.1|PRMT1,sp|XP_016882224.1|PRMT1,sp|XP_016882225.1|PRMT1,sp|XP_024304827.1|PRMT8
Multiple_SEPEP.602_C5	1	11	2	0	EVDIYTVK	PRMT1,PRMT8	sp|NP_001193971.1|PRMT1,sp|NP_001243465.1|PRMT8,sp|NP_001527.3|PRMT1,sp|NP_062828.3|PRMT8,sp|NP_938074.2|PRMT1,sp|XP_005258899.1|PRMT1,sp|XP_016875133.1|PRMT8,sp|XP_016875134.1|PRMT8,sp|XP_016882223.1|PRMT1,sp|XP_016882224.1|PRMT1,sp|XP_016882225.1|PRMT1
Multiple_SEPEP.603_C5	4	5	2	0	EMNPNYTEFK,LCDFGSAK,VLGTPTR,YFFYSSGEK	GSK3A,GSK3B	sp|NP_001139628.1|GSK3B,sp|NP_001341525.1|GSK3B,sp|NP_002084.2|GSK3B,sp|NP_063937.2|GSK3A,sp|XP_006713673.1|GSK3B
Multiple_SEPEP.604_C5	1	8	3	0	ALSNLESIPGGYNALR	UBQLN1,UBQLN2,UBQLN4	sp|NP_001291271.1|UBQLN4,sp|NP_038466.2|UBQLN1,sp|NP_038472.2|UBQLN2,sp|NP_064516.2|UBQLN4,sp|NP_444295.1|UBQLN1,sp|XP_005245405.1|UBQLN4,sp|XP_005252005.1|UBQLN1,sp|XP_024304237.1|UBQLN4
Multiple_SEPEP.605_C5	4	16	2	0	GADVNAPPVPSSR,GAHIDVR,ILLNAGAEINSR,TKDTPLSLACSGGR	ANKHD1,ANKRD17	sp|NP_001273700.1|ANKRD17,sp|NP_056389.1|ANKRD17,sp|NP_060217.1|ANKHD1,sp|NP_065741.3|ANKHD1,sp|NP_115593.3|ANKRD17,sp|NP_942592.1|ANKRD17,sp|XP_005265728.1|ANKRD17,sp|XP_005265729.1|ANKRD17,sp|XP_005265730.1|ANKRD17,sp|XP_016863500.1|ANKRD17,sp|XP_016863501.1|ANKRD17,sp|XP_016863502.1|ANKRD17,sp|XP_016863503.1|ANKRD17,sp|XP_016863504.1|ANKRD17,sp|XP_016863505.1|ANKRD17,sp|XP_016863506.1|ANKRD17
Multiple_SEPEP.606_C5	2	5	5	0	ESYSIYVYK,KESYSIYVYK	H2BC11,H2BC17,H2BC21,H2BC3,H2BU1	sp|NP_003518.2|H2BC17,sp|NP_003519.1|H2BC21,sp|NP_066402.2|H2BC11,sp|NP_066406.1|H2BC3,sp|NP_778225.1|H2BU1
Multiple_SEPEP.607_C5	4	5	3	0	EIEVDSSPSVLEILDTAGTEQFASMR,KEIEVDSSPSVLEILDTAGTEQFASMR,VVVLGSGGVGK,YDPTIEDFYR	RAP2A,RAP2B,RAP2C	sp|NP_001258115.1|RAP2C,sp|NP_002877.2|RAP2B,sp|NP_066361.1|RAP2A,sp|NP_067006.3|RAP2C,sp|XP_011529678.1|RAP2C
Multiple_SEPEP.608_C5	1	4	4	0	VYDSLLALPQDLQAAR	CLDN3,CLDN4,CLDN6,CLDN9	sp|NP_001296.1|CLDN4,sp|NP_001297.1|CLDN3,sp|NP_066192.1|CLDN9,sp|NP_067018.2|CLDN6
Multiple_SEPEP.609_C5	1	10	3	0	LIIWDSYTTNK	GNB1,GNB2,GNB4	sp|NP_001269468.1|GNB1,sp|NP_002065.1|GNB1,sp|NP_005264.2|GNB2,sp|NP_067642.1|GNB4,sp|XP_005247749.1|GNB4,sp|XP_006713784.1|GNB4,sp|XP_016856548.1|GNB1,sp|XP_016856549.1|GNB1,sp|XP_016856550.1|GNB1,sp|XP_024302263.1|GNB1
Multiple_SEPEP.610_C5	1	6	4	0	IINEPTAAAIAYGLDK	HSPA1L,HSPA2,HSPA5,HSPA8	sp|NP_005338.1|HSPA5,sp|NP_005518.3|HSPA1L,sp|NP_006588.1|HSPA8,sp|NP_068814.2|HSPA2,sp|NP_694881.1|HSPA8,sp|XP_011541100.1|HSPA8
Multiple_SEPEP.611_C5	1	6	3	0	EQNSPIYISR	LIN7A,LIN7B,LIN7C	sp|NP_001311352.1|LIN7A,sp|NP_004655.1|LIN7A,sp|NP_060832.1|LIN7C,sp|NP_071448.1|LIN7B,sp|XP_006723386.1|LIN7B,sp|XP_011537230.2|LIN7A
Multiple_SEPEP.612_C5	3	17	2	0	GTGQSDDSDIWDDTALIK,NGDICETSGKPK,SAPWNSFLPPPPPMPGPR	SMN1,SMN2	sp|NP_000335.1|SMN1,sp|NP_001284644.1|SMN1,sp|NP_059107.1|SMN2,sp|NP_075012.1|SMN1,sp|NP_075013.1|SMN2,sp|NP_075014.1|SMN2,sp|NP_075015.1|SMN2,sp|XP_011541898.1|SMN1,sp|XP_011541899.1|SMN1,sp|XP_011541900.1|SMN1,sp|XP_011541901.1|SMN2,sp|XP_011541902.1|SMN2,sp|XP_011541903.1|SMN2,sp|XP_011541904.1|SMN2,sp|XP_011541905.1|SMN2,sp|XP_016865275.1|SMN1,sp|XP_016865276.1|SMN2
Multiple_SEPEP.613_C5	2	24	2	0	GAAVNLTLVTPEK,GLGATLLR	SLC25A18,SLC25A22	sp|NP_001177989.1|SLC25A22,sp|NP_001177990.1|SLC25A22,sp|NP_001290413.1|SLC25A18,sp|NP_078974.1|SLC25A22,sp|NP_113669.1|SLC25A18,sp|XP_011518671.1|SLC25A22,sp|XP_011518672.1|SLC25A22,sp|XP_011518673.1|SLC25A22,sp|XP_011544451.1|SLC25A18,sp|XP_011544452.1|SLC25A18,sp|XP_011544453.1|SLC25A18,sp|XP_011544454.1|SLC25A18,sp|XP_011544455.1|SLC25A18,sp|XP_011544456.1|SLC25A18,sp|XP_016884457.1|SLC25A18,…
Multiple_SEPEP.614_C5	1	9	2	0	EQADFALEALAK	MYH14,MYH9	sp|NP_001070654.1|MYH14,sp|NP_001139281.1|MYH14,sp|NP_002464.1|MYH9,sp|NP_079005.3|MYH14,sp|XP_006723449.1|MYH14,sp|XP_011525622.1|MYH14,sp|XP_011525623.1|MYH14,sp|XP_011525625.1|MYH14,sp|XP_024307489.1|MYH14
Multiple_SEPEP.615_C5	12	4	2	0	DYFEQYGK,EDSQRPGAHLTVK,GFAFVTFDDHDSVDK,GFAFVTFDDHDSVDKIVIQK,IEVIEIMTDR,KLFIGGLSFETTDESLR,LFIGGLSFETTDESLR,QEMASASSSQR,RGFAFVTFDDHDSVDK,SHFEQWGTLTDCVVMR,SHFEQWGTLTDCVVMRDPNTK,SHFEQWGTLTDCVVMRDPNTKR	HNRNPA1,HNRNPA1L2	sp|NP_001011724.1|HNRNPA1L2,sp|NP_001011725.1|HNRNPA1L2,sp|NP_002127.1|HNRNPA1,sp|NP_112420.1|HNRNPA1
Multiple_SEPEP.616_C5	1	17	2	0	GVLMVGPPGTGK	KATNA1,KATNAL1	sp|NP_001014402.1|KATNAL1,sp|NP_001191005.1|KATNA1,sp|NP_008975.1|KATNA1,sp|NP_115492.1|KATNAL1,sp|XP_005266631.1|KATNAL1,sp|XP_005266861.1|KATNA1,sp|XP_016865696.1|KATNA1,sp|XP_016865697.1|KATNA1,sp|XP_016865698.1|KATNA1,sp|XP_016865699.1|KATNA1,sp|XP_016876280.1|KATNAL1,sp|XP_016876281.1|KATNAL1,sp|XP_016876282.1|KATNAL1,sp|XP_024302085.1|KATNA1,sp|XP_024305191.1|KATNAL1,sp|XP_024305192.1|KATNA…
Multiple_SEPEP.617_C5	1	4	3	0	DSAAAVVVYDITNVNSFQQTTK	RAB6A,RAB6C,RAB6D	sp|NP_001071105.1|RAB6D,sp|NP_001230648.1|RAB6A,sp|NP_002860.2|RAB6A,sp|NP_115520.2|RAB6C
Multiple_SEPEP.618_C5	1	6	4	0	VVGLVVGPK	MEX3A,MEX3B,MEX3C,MEX3D	sp|NP_001087194.1|MEX3A,sp|NP_001167589.1|MEX3D,sp|NP_057710.3|MEX3C,sp|NP_115622.2|MEX3B,sp|NP_976049.3|MEX3D,sp|XP_016882300.1|MEX3D
Multiple_SEPEP.619_C5	2	7	2	0	AMIENFNAK,YYADGEDAYAMK	NAA10,NAA11	sp|NP_001243048.1|NAA10,sp|NP_001243049.1|NAA10,sp|NP_003482.1|NAA10,sp|NP_116082.1|NAA11,sp|XP_016864266.1|NAA11,sp|XP_016864267.1|NAA11,sp|XP_016864268.1|NAA11
Multiple_SEPEP.620_C5	2	6	2	0	EHGLIFMETSAK,GAAGALLVYDITR	RAB2A,RAB2B	sp|NP_001156852.1|RAB2B,sp|NP_001229573.1|RAB2A,sp|NP_002856.1|RAB2A,sp|NP_116235.2|RAB2B,sp|XP_016877199.1|RAB2B,sp|XP_016877201.1|RAB2B
Multiple_SEPEP.621_C5	1	4	2	0	LQIWDTAGQESFR	RAB2A,RAB2B	sp|NP_001156852.1|RAB2B,sp|NP_001229573.1|RAB2A,sp|NP_002856.1|RAB2A,sp|NP_116235.2|RAB2B
Multiple_SEPEP.622_C5	2	9	2	0	DCQLLEHK,YQFIEEAFQNQK	TRIM24,TRIM33	sp|NP_003843.3|TRIM24,sp|NP_056989.2|TRIM24,sp|NP_056990.3|TRIM33,sp|NP_148980.2|TRIM33,sp|XP_005270993.1|TRIM33,sp|XP_005270994.1|TRIM33,sp|XP_011539870.1|TRIM33,sp|XP_016856943.1|TRIM33,sp|XP_024302749.1|TRIM24
Multiple_SEPEP.623_C5	1	11	2	0	ILLAAAPTSK	STRIP1,STRIP2	sp|NP_001127808.1|STRIP2,sp|NP_001257697.1|STRIP1,sp|NP_065755.1|STRIP2,sp|NP_149079.2|STRIP1,sp|XP_006711058.1|STRIP1,sp|XP_006716132.1|STRIP2,sp|XP_011514734.1|STRIP2,sp|XP_016858118.1|STRIP1,sp|XP_016867959.1|STRIP2,sp|XP_016867960.1|STRIP2,sp|XP_016867961.1|STRIP2
Multiple_SEPEP.624_C5	1	31	2	0	LLQTLPQLR	LRRCC1,UBR4	sp|NP_001336565.1|LRRCC1,sp|NP_001336566.1|LRRCC1,sp|NP_065816.2|UBR4,sp|NP_208325.3|LRRCC1,sp|XP_011539410.2|UBR4,sp|XP_011539411.2|UBR4,sp|XP_011539412.2|UBR4,sp|XP_011539413.2|UBR4,sp|XP_011539414.2|UBR4,sp|XP_011539415.2|UBR4,sp|XP_011539416.2|UBR4,sp|XP_011539417.2|UBR4,sp|XP_011539418.2|UBR4,sp|XP_011539419.2|UBR4,sp|XP_011539420.2|UBR4,sp|XP_011539421.2|UBR4,sp|XP_011539422.2|UBR4,sp|XP_01…
Multiple_SEPEP.625_C5	1	5	2	0	ALFPGDSEIDQLFR	CDK2,CDK3	sp|NP_001249.1|CDK3,sp|NP_001277159.1|CDK2,sp|NP_001789.2|CDK2,sp|NP_439892.2|CDK2,sp|XP_011536034.1|CDK2
Multiple_SEPEP.626_C5	4	5	2	0	AVALYFIDK,IEPPGLFR,MLDHEYTTK,NLQLFMENK	TOP1,TOP1MT	sp|NP_001245375.1|TOP1MT,sp|NP_001245376.1|TOP1MT,sp|NP_003277.1|TOP1,sp|NP_443195.1|TOP1MT,sp|XP_005250838.1|TOP1MT
Multiple_SEPEP.627_C5	2	10	2	0	DLSLLQIQMR,GLTLNCLGK	NAA15,NAA16	sp|NP_001104268.1|NAA16,sp|NP_060997.2|NAA16,sp|NP_078837.3|NAA16,sp|NP_476516.1|NAA15,sp|XP_005263293.1|NAA15,sp|XP_006719929.1|NAA16,sp|XP_011533529.1|NAA16,sp|XP_011533530.1|NAA16,sp|XP_016876234.1|NAA16,sp|XP_016876235.1|NAA16
Multiple_SEPEP.628_C5	1	10	3	0	VEVEEDGQLK	DNAJB2,DNAJB6,DNAJB8	sp|NP_001034639.1|DNAJB2,sp|NP_005485.1|DNAJB6,sp|NP_006727.2|DNAJB2,sp|NP_490647.1|DNAJB6,sp|NP_699161.1|DNAJB8,sp|XP_005249572.1|DNAJB6,sp|XP_005249573.1|DNAJB6,sp|XP_006713582.1|DNAJB8,sp|XP_006715886.1|DNAJB6,sp|XP_011514006.1|DNAJB6
Multiple_SEPEP.629_C5	1	8	2	0	QVAEAYEVLSDAK	DNAJB3,DNAJB6	sp|NP_001001394.1|DNAJB3,sp|NP_001350605.1|DNAJB6,sp|NP_005485.1|DNAJB6,sp|NP_490647.1|DNAJB6,sp|XP_005249572.1|DNAJB6,sp|XP_005249573.1|DNAJB6,sp|XP_006715886.1|DNAJB6,sp|XP_011514006.1|DNAJB6
Multiple_SEPEP.630_C5	1	5	3	0	VFDKEGNGTVMGAELR	MYL1,MYL3,MYL6	sp|NP_000249.1|MYL3,sp|NP_066299.2|MYL6,sp|NP_524144.1|MYL1,sp|NP_524146.1|MYL1,sp|NP_524147.2|MYL6
Multiple_SEPEP.631_C5	1	8	2	0	HVLATLGEK	MYL1,MYL4	sp|NP_001002841.1|MYL4,sp|NP_002467.1|MYL4,sp|NP_524144.1|MYL1,sp|NP_524146.1|MYL1,sp|XP_005257448.1|MYL4,sp|XP_011523141.2|MYL4,sp|XP_016880172.1|MYL4,sp|XP_024306534.1|MYL4
Multiple_SEPEP.632_C5	2	4	2	0	ALGQNPTNAEVLK,ILYSQCGDVMR	MYL6,MYL6B	sp|NP_001186558.1|MYL6B,sp|NP_002466.1|MYL6B,sp|NP_066299.2|MYL6,sp|NP_524147.2|MYL6
Multiple_SEPEP.633_C5	2	4	2	0	NFGSYVTHETK,YNPTWHCIVGR	DYNLL1,DYNLL2	sp|NP_001032583.1|DYNLL1,sp|NP_001032584.1|DYNLL1,sp|NP_003737.1|DYNLL1,sp|NP_542408.1|DYNLL2
Multiple_SEPEP.634_C5	10	8	2	0	ACNQLGQFLQHR,ALLLSTYIK,DDVQGYAAK,IAGDYVSEEVWYR,KVQHSNAK,NADVELQQR,VAILAEK,VGGYILGEFGNLIAGDPR,VQHSNAK,YLALESMCTLASSEFSHEAVK	AP2A1,AP2A2	sp|NP_001229766.1|AP2A2,sp|NP_036437.1|AP2A2,sp|NP_055018.2|AP2A1,sp|NP_570603.2|AP2A1,sp|XP_011518231.1|AP2A2,sp|XP_011518232.1|AP2A2,sp|XP_011524858.1|AP2A1,sp|XP_011524859.1|AP2A1
Multiple_SEPEP.635_C5	3	8	2	0	AIEEGVNHMWTVSAFQQHPR,EVMILITGAHK,VPTMALTVGVGTVMDAR	GNPDA1,GNPDA2	sp|NP_001257809.1|GNPDA2,sp|NP_001257810.1|GNPDA2,sp|NP_005462.1|GNPDA1,sp|NP_612208.1|GNPDA2,sp|XP_005268405.1|GNPDA1,sp|XP_006714810.1|GNPDA1,sp|XP_011535839.1|GNPDA1,sp|XP_024310087.1|GNPDA1
Multiple_SEPEP.636_C5	1	4	2	0	TSEIEGANQLLELFDLFR	MDP1,NEDD8	sp|NP_001186750.1|MDP1,sp|NP_001186751.1|MDP1,sp|NP_001186752.1|NEDD8,sp|NP_612485.2|MDP1
Multiple_SEPEP.637_C5	3	19	2	0	AGVIFPVGR,HILLAVANDEELNQLLK,IHPELLAK	MACROH2A1,MACROH2A2	sp|NP_001035248.1|MACROH2A1,sp|NP_004884.1|MACROH2A1,sp|NP_061119.1|MACROH2A2,sp|NP_613075.1|MACROH2A1,sp|NP_613258.2|MACROH2A1,sp|XP_005272189.1|MACROH2A1,sp|XP_005272191.1|MACROH2A1,sp|XP_005272192.1|MACROH2A1,sp|XP_011542031.1|MACROH2A1,sp|XP_011542032.1|MACROH2A1,sp|XP_011542033.1|MACROH2A1,sp|XP_011542034.1|MACROH2A1,sp|XP_011542035.1|MACROH2A1,sp|XP_011542036.1|MACROH2A1,sp|XP_011542037.1|M…
Multiple_SEPEP.638_C5	4	5	2	0	EDLVFIFWAPESAPLK,ESKKEDLVFIFWAPESAPLK,KEDLVFIFWAPESAPLK,YALYDATYETK	CFL1,CFL2	sp|NP_001230574.1|CFL2,sp|NP_005498.1|CFL1,sp|NP_068733.1|CFL2,sp|NP_619579.1|CFL2,sp|XP_011534665.1|CFL2
Multiple_SEPEP.639_C5	2	4	2	0	AITVFSPDGHLFQVEYAQEAVK,AITVFSPDGHLFQVEYAQEAVKK	PSMA7,PSMA8	sp|NP_001020267.1|PSMA8,sp|NP_001020268.1|PSMA8,sp|NP_002783.1|PSMA7,sp|NP_653263.2|PSMA8
Multiple_SEPEP.640_C5	1	6	2	0	ASTIFLSK	CCNY,CCNYL1	sp|NP_001135772.1|CCNYL1,sp|NP_001269782.1|CCNY,sp|NP_001317147.1|CCNYL1,sp|NP_659449.3|CCNY,sp|NP_689736.1|CCNYL1,sp|NP_859049.2|CCNY
Multiple_SEPEP.641_C5	6	17	2	0	CKLEEMGFKDTDPDSKPFSLQETYEAK,DTDPDSKPFSLQETYEAK,EAEKELHEK,LEEMGFK,LEEMGFKDTDPDSKPFSLQETYEAK,RNEFLGELQK	SEPTIN11,SEPTIN6	sp|NP_001293076.1|SEPTIN11,sp|NP_055944.2|SEPTIN6,sp|NP_060713.1|SEPTIN11,sp|NP_665798.1|SEPTIN6,sp|NP_665799.1|SEPTIN6,sp|NP_665801.1|SEPTIN6,sp|XP_005262457.1|SEPTIN6,sp|XP_006714322.1|SEPTIN11,sp|XP_006724811.1|SEPTIN6,sp|XP_006724813.1|SEPTIN6,sp|XP_011529619.1|SEPTIN6,sp|XP_011529620.1|SEPTIN6,sp|XP_016863889.1|SEPTIN11,sp|XP_016863890.1|SEPTIN11,sp|XP_016863891.1|SEPTIN11,sp|XP_016863892.1|…
Multiple_SEPEP.642_C5	1	16	2	0	STLMDTLFNTK	SEPTIN11,SEPTIN6	sp|NP_001293076.1|SEPTIN11,sp|NP_055944.2|SEPTIN6,sp|NP_060713.1|SEPTIN11,sp|NP_665798.1|SEPTIN6,sp|NP_665799.1|SEPTIN6,sp|NP_665801.1|SEPTIN6,sp|XP_005262457.1|SEPTIN6,sp|XP_006724811.1|SEPTIN6,sp|XP_006724813.1|SEPTIN6,sp|XP_011529619.1|SEPTIN6,sp|XP_011529620.1|SEPTIN6,sp|XP_016863889.1|SEPTIN11,sp|XP_016863890.1|SEPTIN11,sp|XP_016863891.1|SEPTIN11,sp|XP_016863892.1|SEPTIN11,sp|XP_016863893.1|…
Multiple_SEPEP.643_C5	1	9	3	0	LGLDFPNLPYLIDGAHK	GSTM1,GSTM4,GSTM5	sp|NP_000552.2|GSTM1,sp|NP_000841.1|GSTM4,sp|NP_000842.2|GSTM5,sp|NP_666533.1|GSTM1,sp|NP_671489.1|GSTM4,sp|XP_005270839.1|GSTM1,sp|XP_005270841.1|GSTM5,sp|XP_016856574.1|GSTM4,sp|XP_024302345.1|GSTM4
Multiple_SEPEP.644_C5	1	4	2	0	YWEAFLPEAK	SNX1,SNX2	sp|NP_001265128.1|SNX2,sp|NP_003090.2|SNX1,sp|NP_003091.2|SNX2,sp|NP_683758.1|SNX1
Multiple_SEPEP.645_C5	1	7	2	0	YHQCATIQLDFQLPIR	TARS1,TARS3	sp|NP_001245366.1|TARS1,sp|NP_001245367.1|TARS1,sp|NP_689508.3|TARS1,sp|NP_689547.2|TARS3,sp|XP_006720449.1|TARS3,sp|XP_016877401.1|TARS3,sp|XP_024305604.1|TARS3
Multiple_SEPEP.646_C5	2	10	2	0	MKQELEAEYLAIFK,QELEAEYLAIFK	SNX32,SNX6	sp|NP_001353448.1|SNX6,sp|NP_067072.3|SNX6,sp|NP_689419.3|SNX6,sp|NP_689973.2|SNX32,sp|XP_006718551.1|SNX32,sp|XP_016872962.1|SNX32,sp|XP_024304185.1|SNX32,sp|XP_024304186.1|SNX32,sp|XP_024304187.1|SNX32,sp|XP_024304188.1|SNX32
Multiple_SEPEP.647_C5	2	9	2	0	AINPLLDDDDQVAFSFILDNIVTQK,ESFLDDVNLILANSVK	TAF1,TAF1L	sp|NP_001273003.2|TAF1,sp|NP_004597.3|TAF1,sp|NP_620278.2|TAF1,sp|NP_722516.1|TAF1L,sp|XP_005262352.1|TAF1,sp|XP_005262353.1|TAF1,sp|XP_005262354.1|TAF1,sp|XP_024308197.1|TAF1,sp|XP_024308198.1|TAF1
Multiple_SEPEP.648_C5	8	7	2	0	AIYNNMK,GAIYYFK,GAPEGVIDR,LDEFGEQLSK,NMLFSGTNIAAGK,TASEMVLADDNFSTIVAAVEEGR,VDQSILTGESVSVIK,VIMITGDNK	ATP2A1,ATP2A2	sp|NP_001273004.1|ATP2A1,sp|NP_001672.1|ATP2A2,sp|NP_004311.1|ATP2A1,sp|NP_733765.1|ATP2A2,sp|NP_775293.1|ATP2A1,sp|XP_005253945.1|ATP2A2,sp|XP_011536704.1|ATP2A2
Multiple_SEPEP.649_C5	1	19	2	0	AEKPLFSSNPELDNLMIQAIQVLR	MEIS1,MEIS2	sp|NP_001207411.1|MEIS2,sp|NP_002389.1|MEIS1,sp|NP_002390.1|MEIS2,sp|NP_733774.1|MEIS2,sp|NP_733775.1|MEIS2,sp|NP_733776.1|MEIS2,sp|NP_733777.1|MEIS2,sp|NP_758526.1|MEIS2,sp|NP_758527.1|MEIS2,sp|XP_006720586.1|MEIS2,sp|XP_006720587.1|MEIS2,sp|XP_006720588.1|MEIS2,sp|XP_006720589.1|MEIS2,sp|XP_016877694.1|MEIS2,sp|XP_024305693.1|MEIS2,sp|XP_024305694.1|MEIS2,sp|XP_024305695.1|MEIS2,sp|XP_024305696…
Multiple_SEPEP.650_C5	2	10	2	0	APPTLQAETATKPQATSAPSPAPK,TPSLLPPLGLSQSGPPGLLPSPSFDSKPPTTLLGLIPAPSMVPATDTK	POM121,POM121C	sp|NP_001092885.2|POM121C,sp|NP_001244119.1|POM121,sp|NP_001354539.1|POM121,sp|NP_742017.1|POM121,sp|XP_005250783.1|POM121,sp|XP_005250784.1|POM121,sp|XP_006716259.1|POM121,sp|XP_011515032.1|POM121,sp|XP_016868342.1|POM121,sp|XP_016868343.1|POM121
Multiple_SEPEP.651_C5	2	6	2	0	NAENAIEALK,NAENAIEALKEYEPEMGK	ATP2A1,ATP2A2	sp|NP_001672.1|ATP2A2,sp|NP_004311.1|ATP2A1,sp|NP_733765.1|ATP2A2,sp|NP_775293.1|ATP2A1,sp|XP_005253945.1|ATP2A2,sp|XP_011536704.1|ATP2A2
Multiple_SEPEP.652_C5	9	6	4	0	ALGQAASDNSGPEDAK,ALGQAASDNSGPEDAKR,DGENYVVLLDSTLPR,FEPSSQMIEVQEGQNLK,GLLPGCVYHVQLK,ITITGYR,QINQFDLSGNVITSSEYLPTLWVK,SQYDYILPQVSFTAVGYHK,VIEVGNNDIDDVNIIVFR	LOC102723728,NOMO1,NOMO2,NOMO3	sp|NP_001004060.1|NOMO2,sp|NP_001004067.1|NOMO3,sp|NP_055102.3|NOMO1,sp|NP_775885.1|NOMO2,sp|XP_005255375.1|NOMO3,sp|XP_006721059.1|LOC102723728
Multiple_SEPEP.653_C5	16	6	3	0	EDVLGCNVSPVPGFQPQDESLVYLCYTVSR,EHLYFETVTIK,FLLFSSLVTK,GGDINFVFTGFSVNGK,GQPLGPAGVQVSLR,IQSTVTQPGGK,ISIMHEDWCWK,LDFTVEHDSLK,SDVEINYSLIEIK,SLQLSGK,VLNGPEGDGVPEAVVTLNNQIK,VLPGDYEILATHPTWALK,VNAMTFTFDNVLPGK,VQVMVPEAETR,VSCLDTCGDLLVTLQSLSR,YQTDCAPNNGYFMIPLYDK	NOMO1,NOMO2,NOMO3	sp|NP_001004060.1|NOMO2,sp|NP_001004067.1|NOMO3,sp|NP_055102.3|NOMO1,sp|NP_775885.1|NOMO2,sp|XP_005255375.1|NOMO3,sp|XP_016878645.1|NOMO2
Multiple_SEPEP.654_C5	16	5	3	0	AEDDQPLPGVLLSLSGGLFR,AGLFLEGQIHPELEGVEIVISEK,AYALAGVSFEIK,EGYVLTAVEGTIGDFK,ELLFYPPSMEAVVSGESCPGK,EQQLAEIEAR,FCLSKPGVYK,FEQAFYTYDTSSPSILTLTAIR,GASSPLITVFTDDK,GASSPLITVFTDDKGAYSVGPLHSDLEYTVTSQK,GAYSVGPLHSDLEYTVTSQK,HHVLGTITTDK,ITVTPSSK,MMDVTVTIK,MTKPPVQEMVDELQGPFSYDFSYWAR,SSIDSEPALVLGPLK	NOMO1,NOMO2,NOMO3	sp|NP_001004060.1|NOMO2,sp|NP_001004067.1|NOMO3,sp|NP_055102.3|NOMO1,sp|NP_775885.1|NOMO2,sp|XP_005255375.1|NOMO3
Multiple_SEPEP.655_C5	1	12	2	0	GVSAFSTWEK	TCERG1,TCERG1L	sp|NP_001035095.1|TCERG1,sp|NP_001369477.1|TCERG1,sp|NP_006697.2|TCERG1,sp|NP_777597.2|TCERG1L,sp|XP_016864466.1|TCERG1,sp|XP_016864467.1|TCERG1,sp|XP_016864468.1|TCERG1,sp|XP_016864469.1|TCERG1,sp|XP_016864471.1|TCERG1,sp|XP_016864472.1|TCERG1,sp|XP_024310109.1|TCERG1,sp|XP_024310110.1|TCERG1
Multiple_SEPEP.656_C5	2	20	2	0	TGTLTTNQMSVCR,VGEATETALTCLVEK	ATP2A2,ATP2A3	sp|NP_001672.1|ATP2A2,sp|NP_005164.2|ATP2A3,sp|NP_733765.1|ATP2A2,sp|NP_777613.1|ATP2A3,sp|NP_777614.1|ATP2A3,sp|NP_777615.1|ATP2A3,sp|NP_777616.1|ATP2A3,sp|NP_777617.1|ATP2A3,sp|NP_777618.1|ATP2A3,sp|XP_005253945.1|ATP2A2,sp|XP_011522183.1|ATP2A3,sp|XP_011522184.1|ATP2A3,sp|XP_011522186.1|ATP2A3,sp|XP_011522187.1|ATP2A3,sp|XP_011522190.1|ATP2A3,sp|XP_011522191.1|ATP2A3,sp|XP_011522194.1|ATP2A3,s…
Multiple_SEPEP.657_C5	2	13	2	0	DNNITTGK,YILVTGGVISGIGK	CTPS1,CTPS2	sp|NP_001137474.1|CTPS2,sp|NP_001896.2|CTPS1,sp|NP_062831.3|CTPS2,sp|NP_787055.1|CTPS2,sp|XP_005274619.1|CTPS2,sp|XP_006724566.1|CTPS2,sp|XP_011543847.1|CTPS2,sp|XP_024308176.1|CTPS2,sp|XP_024308177.1|CTPS2,sp|XP_024309320.1|CTPS1,sp|XP_024309321.1|CTPS1,sp|XP_024309322.1|CTPS1,sp|XP_024309329.1|CTPS1
Multiple_SEPEP.658_C5	2	4	3	0	LGLELGK,VTAVIPCFPYAR	PRPS1,PRPS1L1,PRPS2	sp|NP_001034180.1|PRPS2,sp|NP_002755.1|PRPS1,sp|NP_002756.1|PRPS2,sp|NP_787082.1|PRPS1L1
Multiple_SEPEP.659_C5	1	4	2	0	VKDSDDVPMVLVGNK	HRAS,NRAS	sp|NP_001123914.1|HRAS,sp|NP_002515.1|NRAS,sp|NP_005334.1|HRAS,sp|NP_789765.1|HRAS
Multiple_SEPEP.660_C5	1	4	3	0	MSATFIGNSTAIQELFK	TUBB2A,TUBB2B,TUBB4B	sp|NP_001060.1|TUBB2A,sp|NP_001297244.1|TUBB2A,sp|NP_006079.1|TUBB4B,sp|NP_821080.1|TUBB2B
Multiple_SEPEP.661_C5	1	51	2	0	AAILQTEVDALR	ERC1,ERC2	sp|NP_001288177.1|ERC1,sp|NP_056391.1|ERC2,sp|NP_829883.1|ERC1,sp|NP_829884.1|ERC1,sp|XP_011519243.1|ERC1,sp|XP_016861627.1|ERC2,sp|XP_016861628.1|ERC2,sp|XP_016861629.1|ERC2,sp|XP_016861630.1|ERC2,sp|XP_016861631.1|ERC2,sp|XP_016861632.1|ERC2,sp|XP_016861633.1|ERC2,sp|XP_016861634.1|ERC2,sp|XP_016861635.1|ERC2,sp|XP_016861636.1|ERC2,sp|XP_016861637.1|ERC2,sp|XP_016861638.1|ERC2,sp|XP_016861639.1…
Multiple_SEPEP.662_C5	2	4	2	0	IPEGLFDPSNVK,QEYEEGGK	ACTL6A,ACTL6B	sp|NP_004292.1|ACTL6A,sp|NP_057272.1|ACTL6B,sp|NP_817126.1|ACTL6A,sp|NP_829888.1|ACTL6A
Multiple_SEPEP.663_C5	2	5	2	0	QITVNDLPVGR,SKEYFSK	PRDX1,PRDX2	sp|NP_001189360.1|PRDX1,sp|NP_002565.1|PRDX1,sp|NP_005800.3|PRDX2,sp|NP_859047.1|PRDX1,sp|NP_859048.1|PRDX1
Multiple_SEPEP.664_C5	3	5	2	0	GLFIIDDK,GLFIIDDKGILR,SVDETLR	PRDX1,PRDX4	sp|NP_001189360.1|PRDX1,sp|NP_002565.1|PRDX1,sp|NP_006397.1|PRDX4,sp|NP_859047.1|PRDX1,sp|NP_859048.1|PRDX1
Multiple_SEPEP.665_C5	2	15	2	0	SQWSPALTISK,VLLSICSLLCDPNPDDPLVPEIAR	UBE2D2,UBE2D3	sp|NP_001287724.1|UBE2D3,sp|NP_003330.1|UBE2D2,sp|NP_003331.1|UBE2D3,sp|NP_862821.1|UBE2D2,sp|NP_871615.1|UBE2D3,sp|NP_871616.1|UBE2D3,sp|NP_871617.1|UBE2D3,sp|NP_871618.1|UBE2D3,sp|NP_871619.1|UBE2D3,sp|NP_871620.1|UBE2D3,sp|NP_871621.1|UBE2D3,sp|NP_871622.1|UBE2D3,sp|XP_016864073.1|UBE2D3,sp|XP_016865309.1|UBE2D2,sp|XP_024309970.1|UBE2D3
Multiple_SEPEP.666_C5	1	4	2	0	CFIEEIPDETMVIGNYR	TMED4,TMED9	sp|NP_001289987.1|TMED4,sp|NP_001289988.1|TMED4,sp|NP_059980.2|TMED9,sp|NP_872353.2|TMED4
Multiple_SEPEP.667_C5	1	7	2	0	IFVGGLPYHTTDASLR	RBM24,RBM38	sp|NP_001137414.1|RBM24,sp|NP_001278709.1|RBM38,sp|NP_059965.2|RBM38,sp|NP_906270.1|RBM38,sp|XP_005248989.1|RBM24,sp|XP_005260503.1|RBM38,sp|XP_011527187.1|RBM38
Multiple_SEPEP.668_C5	4	7	2	0	DGADFAK,KDGADFAK,YASICQQNGIVPIVEPEILPDGDHDLK,YASICQQNGIVPIVEPEILPDGDHDLKR	ALDOA,ALDOC	sp|NP_001121089.1|ALDOA,sp|NP_001230106.1|ALDOA,sp|NP_005156.1|ALDOC,sp|NP_908930.1|ALDOA,sp|NP_908932.1|ALDOA,sp|XP_005258006.1|ALDOC,sp|XP_011522858.1|ALDOC
Multiple_SEPEP.669_C5	1	18	3	0	NLLVENIIDIYK	TRIM54,TRIM55,TRIM63	sp|NP_115935.3|TRIM54,sp|NP_115977.2|TRIM63,sp|NP_149047.2|TRIM55,sp|NP_908973.1|TRIM55,sp|NP_908974.1|TRIM55,sp|NP_908975.1|TRIM55,sp|NP_912730.2|TRIM54,sp|XP_005251373.1|TRIM55,sp|XP_011515915.1|TRIM55,sp|XP_011515916.1|TRIM55,sp|XP_011515917.1|TRIM55,sp|XP_011515918.1|TRIM55,sp|XP_016858048.1|TRIM63,sp|XP_016869397.1|TRIM55,sp|XP_024303076.1|TRIM55,sp|XP_024308778.1|TRIM54,sp|XP_024308779.1|TR…
Multiple_SEPEP.670_C5	1	4	2	0	GPFTDVVTTNLK	VAPA,VAPB	sp|NP_001182606.1|VAPB,sp|NP_003565.4|VAPA,sp|NP_004729.1|VAPB,sp|NP_919415.2|VAPA
Multiple_SEPEP.671_C5	6	20	2	0	ASEGGGGK,DFTVASPAEFVTR,EEAISNMVVALK,FVVMVTPEDLK,ITSENPDEGFKPSSGTVQELNFR,VLIANNGIAAVK	ACACA,ACACB	sp|NP_001084.3|ACACB,sp|NP_942131.1|ACACA,sp|NP_942133.1|ACACA,sp|NP_942134.1|ACACA,sp|NP_942135.1|ACACA,sp|NP_942136.1|ACACA,sp|XP_005257324.1|ACACA,sp|XP_006719430.1|ACACB,sp|XP_006721916.1|ACACA,sp|XP_011523003.1|ACACA,sp|XP_011523005.1|ACACA,sp|XP_011523006.1|ACACA,sp|XP_011536561.1|ACACB,sp|XP_011536565.1|ACACB,sp|XP_011536566.1|ACACB,sp|XP_011536567.1|ACACB,sp|XP_016874741.1|ACACB,sp|XP_016…
Multiple_SEPEP.672_C5	5	19	2	0	DMYDQVLK,EASFEYLQNEGER,GFSGGMK,HLEPALAFQLELNR,ITDIIGK	ACACA,ACACB	sp|NP_001084.3|ACACB,sp|NP_942131.1|ACACA,sp|NP_942133.1|ACACA,sp|NP_942134.1|ACACA,sp|NP_942135.1|ACACA,sp|NP_942136.1|ACACA,sp|XP_005257324.1|ACACA,sp|XP_006719430.1|ACACB,sp|XP_006721916.1|ACACA,sp|XP_011523003.1|ACACA,sp|XP_011523005.1|ACACA,sp|XP_011523006.1|ACACA,sp|XP_011536561.1|ACACB,sp|XP_011536565.1|ACACB,sp|XP_011536566.1|ACACB,sp|XP_016874741.1|ACACB,sp|XP_016880042.1|ACACA,sp|XP_016…
Multiple_SEPEP.673_C5	1	4	2	0	LVFLGEQSVGK	RAB6A,RAB6B	sp|NP_001230647.1|RAB6A,sp|NP_002860.2|RAB6A,sp|NP_057661.3|RAB6B,sp|NP_942599.1|RAB6A
Multiple_SEPEP.674_C5	2	20	2	0	AAAVSLENVLLDVK,LQSLDLLLDTK	FMNL2,FMNL3	sp|NP_001354764.1|FMNL3,sp|NP_443137.2|FMNL2,sp|NP_783863.4|FMNL3,sp|NP_944489.2|FMNL3,sp|XP_005246320.1|FMNL2,sp|XP_005246322.1|FMNL2,sp|XP_011508832.1|FMNL2,sp|XP_011508833.1|FMNL2,sp|XP_011508834.1|FMNL2,sp|XP_011508835.1|FMNL2,sp|XP_011508836.1|FMNL2,sp|XP_011508837.1|FMNL2,sp|XP_011508838.1|FMNL2,sp|XP_011537270.1|FMNL3,sp|XP_011537271.1|FMNL3,sp|XP_011537272.1|FMNL3,sp|XP_011537273.1|FMNL3,…
Multiple_SEPEP.675_C5	5	41	2	0	APHLVGPHLGLETGNGGGVINLNAFDPTLPK,EPIIFSK,EQNVPVPK,TMTQFLEQGEATLSVAR,VVCVGMNYVDHCK	FAHD2A,FAHD2B	sp|NP_001307777.1|FAHD2B,sp|NP_001307778.1|FAHD2B,sp|NP_057128.2|FAHD2A,sp|NP_955368.1|FAHD2B,sp|XP_011509047.1|FAHD2B,sp|XP_011509048.1|FAHD2B,sp|XP_011509049.1|FAHD2B,sp|XP_011509050.1|FAHD2B,sp|XP_011509052.1|FAHD2B,sp|XP_011509584.1|FAHD2A,sp|XP_011509585.1|FAHD2A,sp|XP_011509586.1|FAHD2A,sp|XP_011509587.1|FAHD2A,sp|XP_011509588.1|FAHD2A,sp|XP_011509589.1|FAHD2A,sp|XP_011509590.1|FAHD2A,sp|XP…
Multiple_SEPEP.676_C5	8	25	2	0	DPYTGQQISLFQAMQK,GFFDPNTHENLTYLQLLER,GYFDEEMNR,LLEAQIATGGIIDPVHSHR,LLEAQIATGGVIDPVHSHR,VLADPSDDTK,VPVDVAYQR,VPVDVAYR	EPPK1,PLEC	sp|NP_000436.2|PLEC,sp|NP_112598.3|EPPK1,sp|NP_958780.1|PLEC,sp|NP_958781.1|PLEC,sp|NP_958782.1|PLEC,sp|NP_958783.1|PLEC,sp|NP_958784.1|PLEC,sp|NP_958785.1|PLEC,sp|NP_958786.1|PLEC,sp|XP_005251033.1|PLEC,sp|XP_005251035.1|PLEC,sp|XP_005251036.1|PLEC,sp|XP_005251037.1|PLEC,sp|XP_005251038.1|PLEC,sp|XP_005251039.1|PLEC,sp|XP_005251040.1|PLEC,sp|XP_005251041.1|PLEC,sp|XP_006716651.1|PLEC,sp|XP_00671…
Multiple_SEPEP.677_C5	2	5	2	0	GDEELDSLIK,HLQLAIRGDEELDSLIK	H2AZ1,H2AZ2	sp|NP_002097.1|H2AZ1,sp|NP_036544.1|H2AZ2,sp|NP_619541.1|H2AZ2,sp|NP_958844.1|H2AZ2,sp|NP_958925.1|H2AZ2
Multiple_SEPEP.678_C5	1	4	2	0	VGATAAVYSAAILEYLTAEVLELAGNASK	H2AZ1,H2AZ2	sp|NP_002097.1|H2AZ1,sp|NP_036544.1|H2AZ2,sp|NP_619541.1|H2AZ2,sp|NP_958844.1|H2AZ2
Multiple_SEPEP.679_C5	1	4	2	0	ATIAGGGVIPHIHK	H2AZ1,H2AZ2	sp|NP_002097.1|H2AZ1,sp|NP_036544.1|H2AZ2,sp|NP_958844.1|H2AZ2,sp|NP_958925.1|H2AZ2
Multiple_SEPEP.680_C5	1	5	2	0	LWEMDNMLIQIK	MRFAP1,MRFAP1L1	sp|NP_001258982.1|MRFAP1,sp|NP_001258983.1|MRFAP1,sp|NP_150638.1|MRFAP1,sp|NP_982287.1|MRFAP1L1,sp|XP_005247989.1|MRFAP1L1
Multiple_SEPEP.681_C5	4	5	2	0	AIDGLNR,DIVLVAYSALGSHR,EEPWVDPNSPVLLEDPVLCALAK,YKPVCNQVECHPYFNQR	AKR1C1,AKR1C2	sp|NP_001307956.1|AKR1C2,sp|NP_001344.2|AKR1C1,sp|NP_001345.1|AKR1C2,sp|NP_995317.1|AKR1C2,sp|XP_016871280.1|AKR1C1
Multiple_SEPEP.682_C5	2	8	3	0	FSLDFNLR,KLPPGGIPGIDLSDPK	YY1,YY2,ZFP42	sp|NP_001291287.1|ZFP42,sp|NP_003394.1|YY1,sp|NP_777560.2|ZFP42,sp|NP_996806.2|YY2,sp|XP_011529906.1|ZFP42,sp|XP_011529907.1|ZFP42,sp|XP_011529908.1|ZFP42,sp|XP_011529909.1|ZFP42
Multiple_SEPEP.683_C5	2	4	2	0	HILANFK,VKPFMTGAAEQIK	FLJ44635,TPT1	sp|NP_001273201.1|TPT1,sp|NP_001273202.1|TPT1,sp|NP_003286.1|TPT1,sp|NP_997305.2|FLJ44635
Multiple_SEPEP.684_C5	1	5	2	0	DLKPENLLIDQQGYIQVTDFGFAK	PRKACA,PRKACG	sp|NP_001291278.1|PRKACA,sp|NP_002721.1|PRKACA,sp|NP_002723.2|PRKACG,sp|NP_997401.1|PRKACA,sp|XP_016882437.1|PRKACA
Multiple_SEPEP.685_C5	3	7	2	0	GEGAGPPPPLPPAQPGAEGGGDR,GLGDRPAPK,WSNFDPTGLER	ATAD3A,ATAD3B	sp|NP_001164006.1|ATAD3A,sp|NP_060658.3|ATAD3A,sp|NP_114127.3|ATAD3B,sp|XP_005244863.1|ATAD3B,sp|XP_011540543.1|ATAD3B,sp|XP_011540546.1|ATAD3B,sp|XP_024303866.1|ATAD3A
Multiple_SEPEP.686_C5	1	6	2	0	LLSRPQDVLEGVVLSPSLEAR	ATAD3B,ATAD3C	sp|NP_001034300.2|ATAD3C,sp|NP_001304167.1|ATAD3B,sp|NP_114127.3|ATAD3B,sp|XP_005244863.1|ATAD3B,sp|XP_011540543.1|ATAD3B,sp|XP_011540546.1|ATAD3B
Multiple_SEPEP.687_C5	1	4	2	0	DGFIDLMELK	EFHD1,EFHD2	sp|NP_001230181.1|EFHD1,sp|NP_077305.2|EFHD2,sp|NP_079478.1|EFHD1,sp|XP_005246057.1|EFHD2
Multiple_SEPEP.688_C5	4	7	2	0	ELQDQLEAEQYFSTLYK,GAFGEVQLVR,LADFGTCMK,NLICAFLTDR	ROCK1,ROCK2	sp|NP_001308572.1|ROCK2,sp|NP_004841.2|ROCK2,sp|NP_005397.1|ROCK1,sp|XP_005246247.1|ROCK2,sp|XP_011508719.1|ROCK2,sp|XP_016860867.1|ROCK2,sp|XP_016860868.1|ROCK2
Multiple_SEPEP.689_C5	1	28	2	0	ASGVQAQMAK	RBMS1,RBMS2	sp|NP_002888.1|RBMS1,sp|NP_002889.1|RBMS2,sp|NP_058520.1|RBMS1,sp|XP_005246794.1|RBMS1,sp|XP_005246795.1|RBMS1,sp|XP_005246796.1|RBMS1,sp|XP_005246797.1|RBMS1,sp|XP_005246798.1|RBMS1,sp|XP_005269116.1|RBMS2,sp|XP_005269117.1|RBMS2,sp|XP_005269118.1|RBMS2,sp|XP_005269123.1|RBMS2,sp|XP_006719604.1|RBMS2,sp|XP_006719605.1|RBMS2,sp|XP_006719606.1|RBMS2,sp|XP_006719607.1|RBMS2,sp|XP_011536939.1|RBMS2,…
Multiple_SEPEP.690_C5	1	9	2	0	SSWVMTCAYAPSGNYVACGGLDNICSIYNLK	GNB1,GNB4	sp|NP_001269468.1|GNB1,sp|NP_002065.1|GNB1,sp|NP_067642.1|GNB4,sp|XP_005247749.1|GNB4,sp|XP_006713784.1|GNB4,sp|XP_016856548.1|GNB1,sp|XP_016856549.1|GNB1,sp|XP_016856550.1|GNB1,sp|XP_024302263.1|GNB1
Multiple_SEPEP.691_C5	1	9	2	0	IVDWLPQSDLLAHPSIR	UGT3A1,UGT3A2	sp|NP_001161788.1|UGT3A2,sp|NP_689617.3|UGT3A1,sp|NP_777574.2|UGT3A2,sp|XP_005248300.1|UGT3A1,sp|XP_011512259.1|UGT3A1,sp|XP_011512260.1|UGT3A1,sp|XP_011512261.1|UGT3A1,sp|XP_011512290.1|UGT3A2,sp|XP_016864639.1|UGT3A2
Multiple_SEPEP.692_C5	1	12	2	0	YHDMPDVIDFLVLR	BRWD1,PHIP	sp|NP_060404.4|PHIP,sp|NP_061836.2|BRWD1,sp|NP_387505.1|BRWD1,sp|XP_005248786.1|PHIP,sp|XP_011527913.1|BRWD1,sp|XP_011527914.1|BRWD1,sp|XP_011527915.1|BRWD1,sp|XP_011534220.1|PHIP,sp|XP_016866478.1|PHIP,sp|XP_016866479.1|PHIP,sp|XP_016883862.1|BRWD1,sp|XP_016883863.1|BRWD1
Multiple_SEPEP.693_C5	2	4	3	0	KSGVGNIFIK,SGVGNIFIK	PABPC1,PABPC1L,PABPC5	sp|NP_001359108.1|PABPC1L,sp|NP_002559.2|PABPC1,sp|NP_543022.1|PABPC5,sp|XP_005250918.1|PABPC1
Multiple_SEPEP.694_C5	9	6	2	0	DAFLVFR,DFLRPFEHIMK,GLECLVSILK,LDGNAIVDFVR,NLINQTTAK,QNVASEK,TLITVAHTDGNYLGNSWHEILK,VGCNPNEDVAIFAVDSLR,YFLPFELACQSK	ARFGEF1,ARFGEF2	sp|NP_006411.2|ARFGEF2,sp|NP_006412.2|ARFGEF1,sp|XP_005251191.1|ARFGEF1,sp|XP_005251192.1|ARFGEF1,sp|XP_005251193.1|ARFGEF1,sp|XP_005260309.1|ARFGEF2
Multiple_SEPEP.695_C5	2	4	2	0	EKEEFAVPENSSVQQFK,QLIMANPQMQQLIQR	UBQLN1,UBQLN2	sp|NP_038466.2|UBQLN1,sp|NP_038472.2|UBQLN2,sp|NP_444295.1|UBQLN1,sp|XP_005252005.1|UBQLN1
Multiple_SEPEP.696_C5	1	6	2	0	AIGVLTSGGDAQGMNAAVR	PFKL,PFKP	sp|NP_001309997.1|PFKP,sp|NP_002617.3|PFKL,sp|NP_002618.1|PFKP,sp|XP_005252522.1|PFKP,sp|XP_005252523.1|PFKP,sp|XP_005261192.1|PFKL
Multiple_SEPEP.697_C5	2	12	2	0	ELYTLLNENYVEDDDNMFR,GFDVFNALDLMENK	NMT1,NMT2	sp|NP_001295224.1|NMT2,sp|NP_004799.1|NMT2,sp|NP_066565.1|NMT1,sp|XP_005252699.1|NMT2,sp|XP_006717602.1|NMT2,sp|XP_016872436.1|NMT2,sp|XP_016872437.1|NMT2,sp|XP_016872438.1|NMT2,sp|XP_016872439.1|NMT2,sp|XP_016872440.1|NMT2,sp|XP_024304029.1|NMT2,sp|XP_024304030.1|NMT2
Multiple_SEPEP.698_C5	2	12	2	0	EGFVEYTEQVVK,FVPYYDIFMPSLK	IPO5,RANBP6	sp|NP_001230131.1|RANBP6,sp|NP_002262.4|IPO5,sp|NP_036548.1|RANBP6,sp|XP_005254109.1|IPO5,sp|XP_005254110.1|IPO5,sp|XP_011519389.1|IPO5,sp|XP_011519390.1|IPO5,sp|XP_011519391.1|IPO5,sp|XP_011519392.1|IPO5,sp|XP_016870113.1|RANBP6,sp|XP_016876051.1|IPO5,sp|XP_024305114.1|IPO5
Multiple_SEPEP.699_C5	1	10	2	0	SLVEIADTVPK	IPO5,RANBP6	sp|NP_002262.4|IPO5,sp|NP_036548.1|RANBP6,sp|XP_005254109.1|IPO5,sp|XP_005254110.1|IPO5,sp|XP_011519389.1|IPO5,sp|XP_011519390.1|IPO5,sp|XP_011519391.1|IPO5,sp|XP_011519392.1|IPO5,sp|XP_016876051.1|IPO5,sp|XP_024305114.1|IPO5
Multiple_SEPEP.700_C5	10	16	2	0	AVAAGNSCR,DPVQLNLLYVQAR,EVANSTANLVK,GITMATAK,KFFYSDQNVDSR,KFFYSDQNVDSRDPVQLNLLYVQAR,KLEQLKPR,QVAASTAQLLVACK,SIAAATSALVK,VMVTNVTSLLK	TLN1,TLN2	sp|NP_006280.3|TLN1,sp|NP_055874.2|TLN2,sp|XP_005254765.1|TLN2,sp|XP_005254767.1|TLN2,sp|XP_005254768.1|TLN2,sp|XP_005254769.1|TLN2,sp|XP_005254770.1|TLN2,sp|XP_005254771.1|TLN2,sp|XP_005254772.1|TLN2,sp|XP_006720780.1|TLN2,sp|XP_016878154.1|TLN2,sp|XP_016878155.1|TLN2,sp|XP_016878156.1|TLN2,sp|XP_016878157.1|TLN2,sp|XP_016878158.1|TLN2,sp|XP_024305855.1|TLN2
Multiple_SEPEP.701_C5	1	12	2	0	ILAHNNFVGR	IGF2BP1,IGF2BP3	sp|NP_001153895.1|IGF2BP1,sp|NP_006537.3|IGF2BP1,sp|NP_006538.2|IGF2BP3,sp|XP_005257012.2|IGF2BP1,sp|XP_006715702.1|IGF2BP3,sp|XP_011513391.1|IGF2BP3,sp|XP_011513392.1|IGF2BP3,sp|XP_011513393.1|IGF2BP3,sp|XP_011513394.1|IGF2BP3,sp|XP_011513395.1|IGF2BP3,sp|XP_011522503.1|IGF2BP1,sp|XP_016879511.1|IGF2BP1
Multiple_SEPEP.702_C5	1	7	2	0	ITYGQCGDVLR	MYL3,MYL4	sp|NP_000249.1|MYL3,sp|NP_001002841.1|MYL4,sp|NP_002467.1|MYL4,sp|XP_005257448.1|MYL4,sp|XP_011523141.2|MYL4,sp|XP_016880172.1|MYL4,sp|XP_024306534.1|MYL4
Multiple_SEPEP.703_C5	15	6	2	0	ELILFSNSDNER,ENMTLQPK,EVTFVPGLYK,EWLTNFMEDR,FLEEFITPIVK,FLYDDNQR,GIPVVEHK,IFDEILVNAADNK,IMIMTDQDQDGSHIK,IVGLQYK,KEWLTNFMEDR,LCNIFSTK,QIMENAEINNIIK,VLFTCFK,YGVFPLR	TOP2A,TOP2B	sp|NP_001058.2|TOP2A,sp|NP_001059.2|TOP2B,sp|NP_001317629.1|TOP2B,sp|XP_005257689.1|TOP2A,sp|XP_011523467.1|TOP2A,sp|XP_011532359.1|TOP2B
Multiple_SEPEP.704_C5	1	15	2	0	AANILVGENLVCK	SRC,YES1	sp|NP_005408.1|SRC,sp|NP_005424.1|YES1,sp|NP_938033.1|SRC,sp|XP_005258196.1|YES1,sp|XP_011527315.1|SRC,sp|XP_016881449.1|YES1,sp|XP_016883513.1|SRC,sp|XP_016883514.1|SRC,sp|XP_016883515.1|SRC,sp|XP_016883516.1|SRC,sp|XP_024307011.1|YES1,sp|XP_024307012.1|YES1,sp|XP_024307013.1|YES1,sp|XP_024307014.1|YES1,sp|XP_024307015.1|YES1
Multiple_SEPEP.705_C5	1	11	2	0	DGLAFNALIHR	ACTN4,SPTBN4	sp|NP_001308962.1|ACTN4,sp|NP_004915.2|ACTN4,sp|NP_066022.2|SPTBN4,sp|XP_005259338.1|ACTN4,sp|XP_006723469.1|ACTN4,sp|XP_011525475.1|SPTBN4,sp|XP_016882538.1|SPTBN4,sp|XP_016882539.1|SPTBN4,sp|XP_016882540.1|SPTBN4,sp|XP_016882541.1|SPTBN4,sp|XP_016882820.1|ACTN4
Multiple_SEPEP.706_C5	1	8	2	0	GLNLPTSITSAAFTLR	ARID3A,ARID3B	sp|NP_001294868.1|ARID3B,sp|NP_005215.1|ARID3A,sp|NP_006456.1|ARID3B,sp|XP_005259570.1|ARID3A,sp|XP_005259571.1|ARID3A,sp|XP_016881934.1|ARID3A,sp|XP_016881935.1|ARID3A,sp|XP_024307175.1|ARID3A
Multiple_SEPEP.707_C5	1	5	2	0	FSNISAAK	CCT4,SERPINA7	sp|NP_000345.2|SERPINA7,sp|NP_001243650.1|CCT4,sp|NP_006421.2|CCT4,sp|XP_005262237.1|SERPINA7,sp|XP_006724746.1|SERPINA7
Multiple_SEPEP.708_C5	2	7	2	0	VFFDLMR,VVLDGEEVQIDILDTAGQEDYAAIR	RALA,RALB	sp|NP_001356329.1|RALB,sp|NP_002872.1|RALB,sp|NP_005393.2|RALA,sp|XP_005263785.1|RALB,sp|XP_006715825.1|RALA,sp|XP_011509876.1|RALB,sp|XP_011513768.1|RALA
Multiple_SEPEP.709_C5	2	6	2	0	SALTLQFMYDEFVEDYEPTK,VIMVGSGGVGK	RALA,RALB	sp|NP_001356329.1|RALB,sp|NP_002872.1|RALB,sp|NP_005393.2|RALA,sp|XP_005263785.1|RALB,sp|XP_006715825.1|RALA,sp|XP_011513768.1|RALA
Multiple_SEPEP.710_C5	2	21	3	0	SGQSALYDALFSSQSPK,WAEDQNSLLK	RANBP2,RGPD3,RGPD4	sp|NP_001137485.1|RGPD3,sp|NP_006258.3|RANBP2,sp|NP_872394.2|RGPD4,sp|XP_005264059.1|RANBP2,sp|XP_005264060.1|RANBP2,sp|XP_005264061.1|RANBP2,sp|XP_005264062.1|RANBP2,sp|XP_005264064.1|RANBP2,sp|XP_011509319.1|RGPD4,sp|XP_011509320.1|RGPD4,sp|XP_011509321.1|RGPD4,sp|XP_011509322.1|RGPD4,sp|XP_011509877.1|RANBP2,sp|XP_011509878.1|RANBP2,sp|XP_011509880.1|RANBP2,sp|XP_016859387.1|RGPD4,sp|XP_016860…
Multiple_SEPEP.711_C5	1	5	2	0	YVECSALTQK	CDC42,RHOQ	sp|NP_001034891.1|CDC42,sp|NP_001782.1|CDC42,sp|NP_036381.2|RHOQ,sp|XP_005264286.1|RHOQ,sp|XP_011531030.1|RHOQ
Multiple_SEPEP.712_C5	2	5	2	0	EFADSLGIPFLETSAK,FADDTYTESYISTIGVDFK	RAB1A,RAB1B	sp|NP_004152.1|RAB1A,sp|NP_056358.1|RAB1A,sp|NP_112243.1|RAB1B,sp|XP_005264525.1|RAB1A,sp|XP_016873867.1|RAB1B
Multiple_SEPEP.713_C5	4	19	2	0	FQIQDISVETEDNK,FQIQDISVETEDNKEK,GNLEVLLFTIQSK,LISDINK	SPTBN1,SPTBN2	sp|NP_003119.2|SPTBN1,sp|NP_008877.2|SPTBN2,sp|NP_842565.2|SPTBN1,sp|XP_005264574.1|SPTBN1,sp|XP_005264575.1|SPTBN1,sp|XP_005274250.1|SPTBN2,sp|XP_006712150.1|SPTBN1,sp|XP_006718732.1|SPTBN2,sp|XP_006718734.1|SPTBN2,sp|XP_011543518.1|SPTBN2,sp|XP_011543519.1|SPTBN2,sp|XP_016860268.1|SPTBN1,sp|XP_016860269.1|SPTBN1,sp|XP_016860270.1|SPTBN1,sp|XP_016873663.1|SPTBN2,sp|XP_016873664.1|SPTBN2,sp|XP_01…
Multiple_SEPEP.714_C5	1	12	2	0	KTFVGTPCWMAPEVMEQVR	OXSR1,STK39	sp|NP_005100.1|OXSR1,sp|NP_037365.2|STK39,sp|XP_005246522.1|STK39,sp|XP_005265695.1|OXSR1,sp|XP_011532633.1|OXSR1,sp|XP_016859302.1|STK39,sp|XP_016859303.1|STK39,sp|XP_016859304.1|STK39,sp|XP_016859305.1|STK39,sp|XP_016859306.1|STK39,sp|XP_016863090.1|OXSR1,sp|XP_024309619.1|OXSR1
Multiple_SEPEP.715_C5	5	15	2	0	ALNEMWK,DLTEYLK,EAMMGLAQLYK,FASHCLMNHPDLAK,SHDPEEAIR	PDS5A,PDS5B	sp|NP_001093869.1|PDS5A,sp|NP_001093870.1|PDS5A,sp|NP_055847.1|PDS5B,sp|XP_005266355.1|PDS5B,sp|XP_011511974.1|PDS5A,sp|XP_011533301.1|PDS5B,sp|XP_011533302.1|PDS5B,sp|XP_011533304.1|PDS5B,sp|XP_016863417.1|PDS5A,sp|XP_016875937.1|PDS5B,sp|XP_016875938.1|PDS5B,sp|XP_016875939.1|PDS5B,sp|XP_016875940.1|PDS5B,sp|XP_016875941.1|PDS5B,sp|XP_016875942.1|PDS5B
Multiple_SEPEP.716_C5	1	11	2	0	EGAFSNFPISEETIK	DDX21,DDX50	sp|NP_001243839.1|DDX21,sp|NP_004719.2|DDX21,sp|NP_076950.1|DDX50,sp|XP_005270205.1|DDX50,sp|XP_011538446.1|DDX50,sp|XP_011538638.1|DDX21,sp|XP_016872115.1|DDX50,sp|XP_016872116.1|DDX50,sp|XP_016872117.1|DDX50,sp|XP_016872399.1|DDX21,sp|XP_024303930.1|DDX50
Multiple_SEPEP.717_C5	1	10	2	0	VLVATNVAAR	DDX21,DDX50	sp|NP_001243839.1|DDX21,sp|NP_004719.2|DDX21,sp|NP_076950.1|DDX50,sp|XP_005270205.1|DDX50,sp|XP_011538446.1|DDX50,sp|XP_016872115.1|DDX50,sp|XP_016872116.1|DDX50,sp|XP_016872117.1|DDX50,sp|XP_016872119.1|DDX50,sp|XP_024303930.1|DDX50
Multiple_SEPEP.718_C5	2	12	2	0	EACWTISNITAGNR,KEACWTISNITAGNR	KPNA1,KPNA6	sp|NP_002255.3|KPNA1,sp|NP_036448.1|KPNA6,sp|XP_005247494.1|KPNA1,sp|XP_005270768.1|KPNA6,sp|XP_011511097.1|KPNA1,sp|XP_011511099.1|KPNA1,sp|XP_016861852.1|KPNA1,sp|XP_016861853.1|KPNA1,sp|XP_024301933.1|KPNA6,sp|XP_024301934.1|KPNA6,sp|XP_024301935.1|KPNA6,sp|XP_024309282.1|KPNA1
Multiple_SEPEP.719_C5	1	10	2	0	VAEDFVSPEHVK	KDM3A,KDM3B	sp|NP_001140160.1|KDM3A,sp|NP_057688.3|KDM3B,sp|NP_060903.2|KDM3A,sp|XP_005272075.1|KDM3B,sp|XP_006712114.1|KDM3A,sp|XP_011541790.1|KDM3B,sp|XP_011541791.1|KDM3B,sp|XP_016859983.1|KDM3A,sp|XP_016865073.1|KDM3B,sp|XP_024301883.1|KDM3B
Multiple_SEPEP.720_C5	1	8	2	0	LTLSALIDGK	VDAC1,VDAC3	sp|NP_001129166.1|VDAC3,sp|NP_003365.1|VDAC1,sp|NP_005653.3|VDAC3,sp|XP_005272132.1|VDAC1,sp|XP_006716457.1|VDAC3,sp|XP_016865310.1|VDAC1,sp|XP_016865311.1|VDAC1,sp|XP_016865312.1|VDAC1
Multiple_SEPEP.721_C5	23	6	2	0	ALTLQDLDNIWAAQAGK,ASWTNASK,DGQLWLCAPQAK,ELLAFQTSEK,EQHDALEFFNSLVDSLDEALK,FDDGDVTECK,GDLLEGANAYHCEK,GIPDDRDGLFDTIQR,GWLVDLLNK,KWTWAVEWLGDELER,LAEDDKDGVMAHK,LDDMINRPR,LIGQLNLK,LLQISSFNGK,LMGDEPDLDPDINKDFFESNVLQLDPSLLTENGMK,LWGEPVNLR,MDDDEEMKNQCFGGEYMGEVFDHMMK,NVHDLLAK,VLGGSFADQK,WTWAVEWLGDELER,WVIPALK,WVVPVLPK,YQYAELGK	USP9X,USP9Y	sp|NP_001034679.2|USP9X,sp|NP_001034680.2|USP9X,sp|NP_004645.2|USP9Y,sp|XP_005272732.1|USP9X,sp|XP_005272733.1|USP9X,sp|XP_016885567.1|USP9Y
Multiple_SEPEP.722_C5	1	11	2	0	IEEYISK	MYRF,PRPF31	sp|NP_001120864.1|MYRF,sp|NP_037411.1|MYRF,sp|NP_056444.3|PRPF31,sp|XP_005274279.1|MYRF,sp|XP_005274280.1|MYRF,sp|XP_005274281.1|MYRF,sp|XP_005274282.1|MYRF,sp|XP_005274283.1|MYRF,sp|XP_005274284.1|MYRF,sp|XP_005274285.1|MYRF,sp|XP_006723200.1|PRPF31
Multiple_SEPEP.723_C5	14	9	2	0	AEAGEAGQATAEAECHR,AEDLFQDAYYQSPETR,ALMQSLNMLVQTEGK,EHSVFTGVAIVHCSSK,FSELSEELLWEYVHSGEPMDK,GLLTACK,ILHDWPDDK,LLDICAAMGLLEK,LLELIEGFMLSK,LTACQVATAFNLSR,VAESCKPGAGLLLVETLLDEEK,VAESCKPGAGLLLVETLLDEEKR,VDASACGMER,VSEFYEETK	ASMTL,ASMTL_1	sp|NP_001166944.1|ASMTL_1,sp|NP_001166945.1|ASMTL_1,sp|NP_004183.2|ASMTL_1,sp|XP_005274491.1|ASMTL,sp|XP_005274840.1|ASMTL_1,sp|XP_011543940.1|ASMTL_1,sp|XP_011544487.1|ASMTL,sp|XP_016885408.1|ASMTL,sp|XP_016885573.1|ASMTL_1
Multiple_SEPEP.724_C5	1	4	2	0	APDVVIGADTIVTVGGLILEKPVDK	ASMTL,ASMTL_1	sp|NP_001166944.1|ASMTL_1,sp|NP_004183.2|ASMTL_1,sp|XP_005274491.1|ASMTL,sp|XP_005274840.1|ASMTL_1
Multiple_SEPEP.725_C5	1	4	2	0	ELPGHTGYLSCCR	GNB2,GNB4	sp|NP_005264.2|GNB2,sp|NP_067642.1|GNB4,sp|XP_005247749.1|GNB4,sp|XP_006713784.1|GNB4
Multiple_SEPEP.726_C5	2	11	2	0	ENAGAAEK,KENAGAAEK	IGF2BP1,IGF2BP3	sp|NP_006537.3|IGF2BP1,sp|NP_006538.2|IGF2BP3,sp|XP_005257012.2|IGF2BP1,sp|XP_006715702.1|IGF2BP3,sp|XP_011513391.1|IGF2BP3,sp|XP_011513392.1|IGF2BP3,sp|XP_011513393.1|IGF2BP3,sp|XP_011513394.1|IGF2BP3,sp|XP_011513395.1|IGF2BP3,sp|XP_011522503.1|IGF2BP1,sp|XP_016879511.1|IGF2BP1
Multiple_SEPEP.727_C5	1	13	2	0	SQWSPALTVSK	UBE2D1,UBE2D4	sp|NP_001191809.1|UBE2D1,sp|NP_003329.1|UBE2D1,sp|NP_057067.1|UBE2D4,sp|XP_006715797.1|UBE2D4,sp|XP_011513722.1|UBE2D4,sp|XP_011513724.1|UBE2D4,sp|XP_011513725.1|UBE2D4,sp|XP_016867781.1|UBE2D4,sp|XP_016867782.1|UBE2D4,sp|XP_016867783.1|UBE2D4,sp|XP_016867784.1|UBE2D4,sp|XP_024302563.1|UBE2D4,sp|XP_024302564.1|UBE2D4
Multiple_SEPEP.728_C5	1	7	2	0	STVLSLDWHPNNVLLAAGSCDFK	ARPC1A,ARPC1B	sp|NP_001177925.1|ARPC1A,sp|NP_005711.1|ARPC1B,sp|NP_006400.2|ARPC1A,sp|XP_006715888.1|ARPC1B,sp|XP_006715889.1|ARPC1B,sp|XP_024302396.1|ARPC1B,sp|XP_024302397.1|ARPC1B
Multiple_SEPEP.729_C5	3	9	2	0	GLLPQLLGVAPEK,LTVNDFVR,YEGFFGLYR	SLC25A12,SLC25A13	sp|NP_001153682.1|SLC25A13,sp|NP_003696.2|SLC25A12,sp|NP_055066.1|SLC25A13,sp|XP_006715894.1|SLC25A13,sp|XP_011510372.1|SLC25A12,sp|XP_011514029.1|SLC25A13,sp|XP_016867152.1|SLC25A13,sp|XP_016867153.1|SLC25A13,sp|XP_016867154.1|SLC25A13
Multiple_SEPEP.730_C5	2	8	2	0	AGQTTYSGVIDCFR,LQVAGEITTGPR	SLC25A12,SLC25A13	sp|NP_001153682.1|SLC25A13,sp|NP_003696.2|SLC25A12,sp|NP_055066.1|SLC25A13,sp|XP_006715894.1|SLC25A13,sp|XP_011510372.1|SLC25A12,sp|XP_016867152.1|SLC25A13,sp|XP_016867153.1|SLC25A13,sp|XP_016867154.1|SLC25A13
Multiple_SEPEP.731_C5	2	4	2	0	MALDIEIATYR,NLQEAEEWYK	PRPH,VIM	sp|NP_003371.2|VIM,sp|NP_006253.2|PRPH,sp|XP_005269082.1|PRPH,sp|XP_006717563.1|VIM
Multiple_SEPEP.732_C5	1	4	2	0	VTVVLGAQWGDEGK	ADSS1,ADSS2	sp|NP_001117.2|ADSS2,sp|NP_001352002.1|ADSS2,sp|NP_689541.1|ADSS1,sp|XP_006720089.1|ADSS1
Multiple_SEPEP.733_C5	5	9	2	0	DVQEIFR,GLAITFVSDENDAK,ILVATNLFGR,LTLHGLQQYYVK,RDVQEIFR	DDX39A,DDX39B	sp|NP_004631.1|DDX39B,sp|NP_005795.2|DDX39A,sp|NP_542165.1|DDX39B,sp|XP_006722669.1|DDX39A,sp|XP_011525922.1|DDX39A,sp|XP_011525923.1|DDX39A,sp|XP_024307078.1|DDX39A,sp|XP_024307079.1|DDX39A,sp|XP_024307080.1|DDX39A
Multiple_SEPEP.734_C5	1	5	2	0	GTVLDQVPVNPSLYLIK	SPIN1,SPIN3	sp|NP_001010862.2|SPIN3,sp|NP_006708.2|SPIN1,sp|XP_006724640.1|SPIN3,sp|XP_006724641.1|SPIN3,sp|XP_016884804.1|SPIN3
Multiple_SEPEP.735_C5	1	9	2	0	GYGPATQVR	HCFC1,HCFC2	sp|NP_005325.2|HCFC1,sp|NP_037452.1|HCFC2,sp|XP_006724878.1|HCFC1,sp|XP_006724879.1|HCFC1,sp|XP_011529449.1|HCFC1,sp|XP_011529450.1|HCFC1,sp|XP_016874730.1|HCFC2,sp|XP_016884960.1|HCFC1,sp|XP_016884961.1|HCFC1
Multiple_SEPEP.736_C5	2	8	2	0	GEAGPTGAR,GPPGPVGPSGK	COL2A1,COL5A2	sp|NP_000384.2|COL5A2,sp|NP_001835.3|COL2A1,sp|NP_149162.2|COL2A1,sp|XP_011508875.1|COL5A2,sp|XP_016874317.1|COL2A1,sp|XP_016874318.1|COL2A1,sp|XP_016874319.1|COL2A1,sp|XP_016874320.1|COL2A1
Multiple_SEPEP.737_C5	2	28	2	0	DSVADPHNLK,TFDTFCPLGPALVTK	FAHD2A,FAHD2B	sp|NP_001307777.1|FAHD2B,sp|NP_057128.2|FAHD2A,sp|NP_955368.1|FAHD2B,sp|XP_011509047.1|FAHD2B,sp|XP_011509048.1|FAHD2B,sp|XP_011509049.1|FAHD2B,sp|XP_011509050.1|FAHD2B,sp|XP_011509584.1|FAHD2A,sp|XP_011509585.1|FAHD2A,sp|XP_011509586.1|FAHD2A,sp|XP_011509587.1|FAHD2A,sp|XP_011509588.1|FAHD2A,sp|XP_011509589.1|FAHD2A,sp|XP_011509590.1|FAHD2A,sp|XP_011509591.1|FAHD2A,sp|XP_016858959.1|FAHD2B,sp|XP…
Multiple_SEPEP.738_C5	1	5	2	0	SLSALGNVISALAEGTK	KIF5A,KIF5C	sp|NP_001341634.1|KIF5A,sp|NP_004513.1|KIF5C,sp|NP_004975.2|KIF5A,sp|XP_011509459.1|KIF5C,sp|XP_016859551.1|KIF5C
Multiple_SEPEP.739_C5	2	12	2	0	GDEVQCEIEELGVIINK,KGDEVQCEIEELGVIINK	FAHD2A,FAHD2B	sp|NP_001307777.1|FAHD2B,sp|NP_057128.2|FAHD2A,sp|NP_955368.1|FAHD2B,sp|XP_011509591.1|FAHD2A,sp|XP_016859725.1|FAHD2A,sp|XP_016859726.1|FAHD2A,sp|XP_016859727.1|FAHD2A,sp|XP_016859728.1|FAHD2A,sp|XP_016859729.1|FAHD2A,sp|XP_024308498.1|FAHD2B,sp|XP_024308499.1|FAHD2B,sp|XP_024308707.1|FAHD2A
Multiple_SEPEP.740_C5	4	4	2	0	ELAPAVSVLQLFCSSPK,MCYLTIK,SIATLAITTLLK,VVVVQAISALCQK	COPG1,COPG2	sp|NP_001276962.1|COPG2,sp|NP_036265.3|COPG2,sp|NP_057212.1|COPG1,sp|XP_011510851.1|COPG1
Multiple_SEPEP.741_C5	2	5	2	0	KLGLSDNEIQR,SLEELLLDANQLR	LRRC1,SCRIB	sp|NP_056171.3|SCRIB,sp|NP_060684.4|LRRC1,sp|NP_874365.3|SCRIB,sp|XP_011513028.1|LRRC1,sp|XP_016866486.1|LRRC1
Multiple_SEPEP.742_C5	1	4	2	0	EYQLNDSAAYYLNDLDR	GNAI1,GNAT3	sp|NP_001095856.1|GNAT3,sp|NP_001243343.1|GNAI1,sp|NP_002060.4|GNAI1,sp|XP_011514426.1|GNAT3
Multiple_SEPEP.743_C5	1	10	2	0	LCDFGVSGQLIDSMANSFVGTR	MAP2K1,MAP2K2	sp|NP_002746.1|MAP2K1,sp|NP_109587.1|MAP2K2,sp|XP_006722862.1|MAP2K2,sp|XP_011520085.1|MAP2K1,sp|XP_016877900.1|MAP2K1,sp|XP_016877901.1|MAP2K1,sp|XP_016877902.1|MAP2K1,sp|XP_016882478.1|MAP2K2,sp|XP_016882479.1|MAP2K2,sp|XP_016882480.1|MAP2K2
Multiple_SEPEP.744_C5	5	9	2	0	DVKPSNILVNSR,KLIHLEIKPAIR,LEAFLTQK,LIHLEIKPAIR,RLEAFLTQK	MAP2K1,MAP2K2	sp|NP_002746.1|MAP2K1,sp|NP_109587.1|MAP2K2,sp|XP_006722862.1|MAP2K2,sp|XP_011520085.1|MAP2K1,sp|XP_016877900.1|MAP2K1,sp|XP_016877901.1|MAP2K1,sp|XP_016882478.1|MAP2K2,sp|XP_016882479.1|MAP2K2,sp|XP_016882480.1|MAP2K2
Multiple_SEPEP.745_C5	3	4	2	0	FIDTTSK,KVACIGAWHPAR,VACIGAWHPAR	RPL3,RPL3L	sp|NP_000958.1|RPL3,sp|NP_001029025.1|RPL3,sp|NP_005052.1|RPL3L,sp|XP_011520873.1|RPL3L
Multiple_SEPEP.746_C5	2	5	2	0	AFIITINSFGTELSK,AFIITINSFGTELSKEDR	ATP6V0D1,ATP6V0D2	sp|NP_004682.2|ATP6V0D1,sp|NP_689778.1|ATP6V0D2,sp|XP_011521746.1|ATP6V0D1,sp|XP_011521747.1|ATP6V0D1,sp|XP_011521748.1|ATP6V0D1
Multiple_SEPEP.747_C5	1	19	2	0	YPGYMNNDLIGLIASLIPTPR	TUBG1,TUBG2	sp|NP_001061.2|TUBG1,sp|NP_001307438.1|TUBG2,sp|NP_057521.1|TUBG2,sp|XP_011522916.1|TUBG2,sp|XP_016879942.1|TUBG2,sp|XP_016879943.1|TUBG2,sp|XP_016879944.1|TUBG2,sp|XP_016879945.1|TUBG2,sp|XP_024306462.1|TUBG2,sp|XP_024306463.1|TUBG2,sp|XP_024306464.1|TUBG2,sp|XP_024306465.1|TUBG2,sp|XP_024306466.1|TUBG2,sp|XP_024306467.1|TUBG2,sp|XP_024306468.1|TUBG2,sp|XP_024306469.1|TUBG2,sp|XP_024306470.1|TUB…
Multiple_SEPEP.748_C5	1	10	2	0	LHFLMTGYTPLTTDQSVASVR	TUBG1,TUBG2	sp|NP_001061.2|TUBG1,sp|NP_001307438.1|TUBG2,sp|NP_057521.1|TUBG2,sp|XP_011522916.1|TUBG2,sp|XP_016879942.1|TUBG2,sp|XP_016879943.1|TUBG2,sp|XP_016879944.1|TUBG2,sp|XP_016879945.1|TUBG2,sp|XP_024306467.1|TUBG2,sp|XP_024306471.1|TUBG2
Multiple_SEPEP.749_C5	2	4	2	0	IVALNAHTFLR,TNIIPVLEDAR	FBL,FBLL1	sp|NP_001342203.1|FBLL1,sp|NP_001427.2|FBL,sp|XP_005258708.1|FBL,sp|XP_011524925.1|FBL
Multiple_SEPEP.750_C5	6	4	2	0	AIVDCGFEHPSEVQHECIPQAILGMDVLCQAK,DFLLKPELLR,ELAFQISK,GSYVSIHSSGFR,KDEEVLKK,MLEQLDMR	DDX39A,DDX39B	sp|NP_004631.1|DDX39B,sp|NP_005795.2|DDX39A,sp|NP_542165.1|DDX39B,sp|XP_011525922.1|DDX39A
Multiple_SEPEP.751_C5	2	8	2	0	DIILQSNPLLEAFGNAK,ISNFLLEK	MYO1E,MYO1F	sp|NP_001335284.1|MYO1F,sp|NP_004989.2|MYO1E,sp|NP_036467.2|MYO1F,sp|XP_011526326.1|MYO1F,sp|XP_011526327.1|MYO1F,sp|XP_011526328.1|MYO1F,sp|XP_011526329.1|MYO1F,sp|XP_011526330.1|MYO1F
Multiple_SEPEP.752_C5	2	4	2	0	FHQLDIDDLQSIR,GQAAVQQLQAEGLSPR	CBR1,CBR3	sp|NP_001227.1|CBR3,sp|NP_001273718.1|CBR1,sp|NP_001748.1|CBR1,sp|XP_011528074.1|CBR3
Multiple_SEPEP.753_C5	2	6	2	0	GEVNAADAFDIGSFDEEDTK,SLLEGLLQR	GRK2,GRK3	sp|NP_001349707.1|GRK3,sp|NP_001610.2|GRK2,sp|NP_005151.2|GRK3,sp|XP_011528277.1|GRK3,sp|XP_011543075.1|GRK2,sp|XP_024304144.1|GRK2
Multiple_SEPEP.754_C5	3	7	2	0	AFNFLNEIK,AQTALPYAMNSEFSSVLAAQLK,VMETQAQVDELK	VAMP7,VAMP7_1	sp|NP_001138621.1|VAMP7_1,sp|NP_001172112.1|VAMP7_1,sp|NP_005629.1|VAMP7_1,sp|XP_011529490.1|VAMP7,sp|XP_011543955.1|VAMP7_1,sp|XP_016885249.1|VAMP7,sp|XP_016885552.1|VAMP7_1
Multiple_SEPEP.755_C5	1	4	2	0	SALTVQFVTGTFIEK	RAP2A,RAP2C	sp|NP_001258115.1|RAP2C,sp|NP_066361.1|RAP2A,sp|NP_067006.3|RAP2C,sp|XP_011529678.1|RAP2C
Multiple_SEPEP.756_C5	2	5	2	0	GCTVWLTGLSGAGK,GQVVGTR	PAPSS1,PAPSS2	sp|NP_001015880.1|PAPSS2,sp|NP_004661.2|PAPSS2,sp|NP_005434.4|PAPSS1,sp|XP_011530702.1|PAPSS1,sp|XP_011530703.1|PAPSS1
Multiple_SEPEP.757_C5	1	4	3	0	EMPSVFGK	EHD2,EHD3,EHD4	sp|NP_055415.1|EHD3,sp|NP_055416.2|EHD2,sp|NP_644670.1|EHD4,sp|XP_011531108.1|EHD3
Multiple_SEPEP.758_C5	1	4	2	0	MSPNETLFLESTNK	RRAGC,RRAGD	sp|NP_067067.1|RRAGD,sp|NP_071440.1|RRAGC,sp|XP_005248812.1|RRAGD,sp|XP_011534324.1|RRAGD
Multiple_SEPEP.759_C5	1	4	2	0	ATVAAFAASEGHSHPR	LIN7A,LIN7C	sp|NP_001311352.1|LIN7A,sp|NP_004655.1|LIN7A,sp|NP_060832.1|LIN7C,sp|XP_011537230.2|LIN7A
Multiple_SEPEP.760_C5	1	5	2	0	LADFGVSAK	SLK,STK10	sp|NP_001291672.1|SLK,sp|NP_005981.3|STK10,sp|NP_055535.2|SLK,sp|XP_011538703.1|SLK,sp|XP_016865277.1|STK10
Multiple_SEPEP.761_C5	1	4	2	0	NTEISFK	FABP3,PMP2	sp|NP_001307925.1|FABP3,sp|NP_002668.1|PMP2,sp|NP_004093.1|FABP3,sp|XP_011539309.1|FABP3
Multiple_SEPEP.762_C5	6	4	2	0	DNNLLGK,FEELNADLFR,IINEPTAAAIAYGLDKK,NVLIFDLGGGTFDVSILTIEDGIFEVK,STAGDTHLGGEDFDNR,VQVEYKGETK	HSPA2,HSPA8	sp|NP_006588.1|HSPA8,sp|NP_068814.2|HSPA2,sp|NP_694881.1|HSPA8,sp|XP_011541100.1|HSPA8
Multiple_SEPEP.763_C5	1	5	2	0	GLDNTEFQGK	RBM4,RBM4B	sp|NP_001185773.1|RBM4,sp|NP_002887.2|RBM4,sp|NP_113680.1|RBM4B,sp|XP_011543599.1|RBM4B,sp|XP_016873891.1|RBM4B
Multiple_SEPEP.764_C5	7	5	2	0	AELDAAVLK,DVAHLYR,EATVQEVDVIPEDGAADVR,GLQLPAPLLDSMVEVHNK,LAGAQLSWLYK,LQVALAEMPLHR,VIISNSAYGK	GTPBP6,GTPBP6_1	sp|NP_036359.3|GTPBP6_1,sp|XP_006724510.1|GTPBP6,sp|XP_006724931.1|GTPBP6_1,sp|XP_011543939.1|GTPBP6_1,sp|XP_011544486.1|GTPBP6
Multiple_SEPEP.765_C5	2	4	2	0	ADALQAGASQFETSAAK,LSELDDRADALQAGASQFETSAAK	VAMP2,VAMP3	sp|NP_001317054.1|VAMP2,sp|NP_004772.1|VAMP3,sp|NP_055047.2|VAMP2,sp|XP_016858330.1|VAMP3
Multiple_SEPEP.766_C5	5	4	2	0	ACYLSINPQK,DWNDMER,IWQYVYSK,LYSTWIGGSILASLDTFK,TTGVVLDSGDGVTHAVPIYEGFAMPHSIMR	ACTR1A,ACTR1B	sp|NP_005726.1|ACTR1B,sp|NP_005727.1|ACTR1A,sp|XP_005263911.1|ACTR1B,sp|XP_016858605.1|ACTR1B
Multiple_SEPEP.767_C5	6	5	2	0	EITYMHSEGILAGELK,ETDCGVHINAGPEIGVASTK,GYDVDFPR,IKEITYMHSEGILAGELK,QVLEELTELPVMVELASDFLDR,VIQQLEGAFALVFK	GFPT1,GFPT2	sp|NP_001231639.1|GFPT1,sp|NP_002047.2|GFPT1,sp|NP_005101.1|GFPT2,sp|XP_016859290.1|GFPT1,sp|XP_016859291.1|GFPT1
Multiple_SEPEP.768_C5	6	10	2	0	APDTMYLLDFVKPEFLLLR,DLETLPFGIALPIR,EQPASDWPEAVCLLIGR,GHEMTSIGLLLGVSAAK,IAPASQIDSAWIVYNKPK,QACEGNLPK	ANAPC1,LOC102724642	sp|NP_073153.1|ANAPC1,sp|XP_011509935.1|ANAPC1,sp|XP_011509936.1|ANAPC1,sp|XP_016860199.1|ANAPC1,sp|XP_016860200.1|ANAPC1,sp|XP_016860201.1|ANAPC1,sp|XP_016860202.1|ANAPC1,sp|XP_016860203.1|ANAPC1,sp|XP_016860204.1|ANAPC1,sp|XP_024309048.1|LOC102724642
Multiple_SEPEP.769_C5	1	4	2	0	SIQFVDWCPTGFK	TUBA1B,TUBA4A	sp|NP_001265481.1|TUBA4A,sp|NP_005991.1|TUBA4A,sp|NP_006073.2|TUBA1B,sp|XP_016860313.1|TUBA4A
Multiple_SEPEP.770_C5	1	14	2	0	SKEIEAK	DNAH5,HSPA4	sp|NP_001360.1|DNAH5,sp|NP_002145.3|HSPA4,sp|XP_005248319.2|DNAH5,sp|XP_016864666.1|DNAH5,sp|XP_016864667.1|DNAH5,sp|XP_016864668.1|DNAH5,sp|XP_016864669.1|DNAH5,sp|XP_016864670.1|DNAH5,sp|XP_016864671.1|DNAH5,sp|XP_016864674.1|DNAH5,sp|XP_016864675.1|DNAH5,sp|XP_016864677.1|DNAH5,sp|XP_024310156.1|DNAH5,sp|XP_024310157.1|DNAH5
Multiple_SEPEP.771_C5	3	5	2	0	GTHYQVACQK,ISPGGISQILDLVK,KEPIQPETPQPKPSVQK	LOC101930420,PRIM2	sp|NP_000938.2|PRIM2,sp|XP_011513033.1|PRIM2,sp|XP_016863098.1|LOC101930420,sp|XP_016866493.1|PRIM2,sp|XP_024302251.1|PRIM2
Multiple_SEPEP.772_C5	2	4	2	0	VPNACLFTINK,VPNACLFTINKEDHTLGNIIK	POLR2J,POLR2J3	sp|NP_001091084.2|POLR2J3,sp|NP_006225.1|POLR2J,sp|XP_005250509.1|POLR2J,sp|XP_016867842.1|POLR2J
Multiple_SEPEP.773_C5	3	4	2	0	AWNVDELQAYAQLVSLGNPDFIEVK,EYDPDDHLIEEVTSK,SCGGHCK	TYW1,TYW1B	sp|NP_001138912.2|TYW1B,sp|NP_060734.2|TYW1,sp|XP_011514674.1|TYW1,sp|XP_016867881.1|TYW1
Multiple_SEPEP.774_C5	1	6	2	0	KGEKEQQEAIEHIDEVQNEIDR	SET,SETSIP	sp|NP_001116293.1|SET,sp|NP_001274666.1|SETSIP,sp|NP_001361255.1|SET,sp|XP_016870502.1|SET,sp|XP_016870503.1|SET,sp|XP_016870504.1|SET
Multiple_SEPEP.775_C5	2	4	2	0	EYQLSDSAK,VPTTGIIEYPFDLENIIFR	GNA11,GNA14	sp|NP_002058.2|GNA11,sp|NP_004288.1|GNA14,sp|XP_011517526.1|GNA14,sp|XP_016870830.1|GNA14
Multiple_SEPEP.776_C5	7	4	2	0	DWNVDLIPK,FDLGQDVIDFTGHALALYR,GRDWNVDLIPK,KFDLGQDVIDFTGHALALYR,LYSESLAR,NTNDANSCQIIIPQNQVNR,SPYLYPLYGLGELPQGFAR	GDI1,GDI2	sp|NP_001108628.1|GDI2,sp|NP_001484.1|GDI1,sp|NP_001485.2|GDI2,sp|XP_016871560.1|GDI2
Multiple_SEPEP.777_C5	2	4	2	0	DLLDVSK,IRDLLDVSK	KIF5B,KIF5C	sp|NP_004512.1|KIF5B,sp|NP_004513.1|KIF5C,sp|XP_016859551.1|KIF5C,sp|XP_016871713.1|KIF5B
Multiple_SEPEP.778_C5	1	4	2	0	LDILDTAGQEEFGAMR	RRAS,RRAS2	sp|NP_001170785.1|RRAS2,sp|NP_006261.1|RRAS,sp|NP_036382.2|RRAS2,sp|XP_016872852.1|RRAS2
Multiple_SEPEP.779_C5	1	4	2	0	YASENVNK	RAB1A,RAB1B	sp|NP_004152.1|RAB1A,sp|NP_112243.1|RAB1B,sp|XP_005264525.1|RAB1A,sp|XP_016873867.1|RAB1B
Multiple_SEPEP.780_C5	1	5	2	0	LLEVIILQCK	IPO7,IPO8	sp|NP_001177924.1|IPO8,sp|NP_006381.2|IPO8,sp|NP_006382.1|IPO7,sp|XP_016874180.1|IPO8,sp|XP_016874181.1|IPO8
Multiple_SEPEP.781_C5	1	9	2	0	LFECSNK	AVIL,VIL1	sp|NP_006567.3|AVIL,sp|NP_009058.2|VIL1,sp|XP_016874199.1|AVIL,sp|XP_016874200.1|AVIL,sp|XP_016874201.1|AVIL,sp|XP_016874202.1|AVIL,sp|XP_016874203.1|AVIL,sp|XP_016874204.1|AVIL,sp|XP_024304568.1|AVIL
Multiple_SEPEP.782_C5	1	7	2	0	GDVFLLDLGK	AVIL,VIL1	sp|NP_006567.3|AVIL,sp|NP_009058.2|VIL1,sp|XP_016874199.1|AVIL,sp|XP_016874200.1|AVIL,sp|XP_016874201.1|AVIL,sp|XP_016874202.1|AVIL,sp|XP_024304568.1|AVIL
Multiple_SEPEP.783_C5	1	8	2	0	LEGPFNIESVMDPIDVK	GPC4,GPC6	sp|NP_001439.2|GPC4,sp|NP_005699.1|GPC6,sp|XP_011519346.1|GPC6,sp|XP_016875787.1|GPC6,sp|XP_016875788.1|GPC6,sp|XP_016875789.1|GPC6,sp|XP_016875790.1|GPC6,sp|XP_016875791.1|GPC6
Multiple_SEPEP.784_C5	2	4	2	0	EQQQLIDDHFLFDKPVSPLLLASGMAR,GGDDLDPNYVLSSR	CKB,CKM	sp|NP_001349460.1|CKB,sp|NP_001814.2|CKB,sp|NP_001815.2|CKM,sp|XP_016876441.1|CKB
Multiple_SEPEP.785_C5	9	7	2	0	AESTFLFLVGQDDHNWK,AHAMAQVDAWK,ASLHALVGSPIIWGGEPR,DGYADIVDVLNSPLEGPDQK,GGELCLSMASFLK,GPGVGLLGISK,HLGGHEGTIPSK,SEFYANEACK,YKGETLPPVGVNR	ACOT1,ACOT2	sp|NP_001032238.1|ACOT1,sp|NP_001351106.1|ACOT2,sp|NP_006812.3|ACOT2,sp|XP_016877078.1|ACOT1,sp|XP_016877079.1|ACOT1,sp|XP_016877080.1|ACOT1,sp|XP_016877081.1|ACOT1
Multiple_SEPEP.786_C5	1	4	2	0	CNVWILDGDLYHK	DYNC1LI1,DYNC1LI2	sp|NP_001310884.1|DYNC1LI2,sp|NP_006132.1|DYNC1LI2,sp|NP_057225.2|DYNC1LI1,sp|XP_016878497.1|DYNC1LI2
Multiple_SEPEP.787_C5	1	5	2	0	AVTVYDKPASFFK	ALG1,ALG1L2	sp|NP_001129624.1|ALG1L2,sp|NP_001317433.1|ALG1,sp|NP_061982.3|ALG1,sp|XP_016878946.1|ALG1,sp|XP_016878947.1|ALG1
Multiple_SEPEP.788_C5	2	4	2	0	VDNLTYR,VGDVYIPR	SRSF2,SRSF8	sp|NP_001182356.1|SRSF2,sp|NP_003007.2|SRSF2,sp|NP_115285.1|SRSF8,sp|XP_016880431.1|SRSF2
Multiple_SEPEP.789_C5	1	5	2	0	YDDMAAAMK	YWHAB,YWHAG	sp|NP_003395.1|YWHAB,sp|NP_036611.2|YWHAG,sp|NP_647539.1|YWHAB,sp|XP_016883528.1|YWHAB,sp|XP_016883529.1|YWHAB
Multiple_SEPEP.790_C5	1	5	2	0	EFHQAGKPIGLCCIAPVLAAK	GATD3A,GATD3B	sp|NP_001350687.1|GATD3B,sp|NP_001350690.1|GATD3B,sp|NP_004640.4|GATD3A,sp|XP_016883968.1|GATD3A,sp|XP_024307901.1|GATD3A
Multiple_SEPEP.791_C5	3	5	2	0	DVDLTLPGWGEWGGVGLKPSAK,EAVEASKPK,ELPRPVLEGQQSER	UTP14A,UTP14C	sp|NP_001159693.1|UTP14A,sp|NP_006640.2|UTP14A,sp|NP_067677.4|UTP14C,sp|XP_016884726.1|UTP14A,sp|XP_016884727.1|UTP14A
Multiple_SEPEP.792_C5	1	4	2	0	TPLEQEIFNLLHK	UTP14A,UTP14C	sp|NP_001159693.1|UTP14A,sp|NP_006640.2|UTP14A,sp|NP_067677.4|UTP14C,sp|XP_016884726.1|UTP14A
Multiple_SEPEP.793_C5	1	4	2	0	DALNLAQMQEQTLQLEQQSK	ATAD3A,ATAD3C	sp|NP_001034300.2|ATAD3C,sp|NP_001164006.1|ATAD3A,sp|NP_060658.3|ATAD3A,sp|XP_024303866.1|ATAD3A
Multiple_SEPEP.794_C5	5	7	2	0	DVFFYQADDEHYIPR,IHEDIFDIIDR,KDVFFYQADDEHYIPR,LYNPENIYLSEHGGGAGNNWASGFSQGEK,QLCAEHGISPEGIVEEFATEGTDR	TUBG1,TUBG2	sp|NP_001061.2|TUBG1,sp|NP_001307438.1|TUBG2,sp|NP_057521.1|TUBG2,sp|XP_024306462.1|TUBG2,sp|XP_024306463.1|TUBG2,sp|XP_024306464.1|TUBG2,sp|XP_024306672.1|TUBG1
Multiple_SEPEP.795_C5	1	4	2	0	EADGSDSLEGFVLCHSIAGGTGSGLGSYLLER	TUBG1,TUBG2	sp|NP_001061.2|TUBG1,sp|NP_057521.1|TUBG2,sp|XP_024306463.1|TUBG2,sp|XP_024306672.1|TUBG1
Multiple_SEPEP.796_C5	4	3	2	0	GFIPNIR,QHNCQFLCVNTIGGFTCK,SECCCDGGR,TLPGGNQCIVPICR	FBN1,FBN2	sp|NP_000129.3|FBN1,sp|NP_001990.2|FBN2,sp|XP_016864717.1|FBN2
Multiple_SEPEP.797_C5	53	3	2	0	AGLLGLLEEMRDER,ANDDLKENIAIVER,AQLEFNQIK,AVVEQTER,DLEEATLQHEATAAALR,DTQIQLDDAVR,EALISQLTR,EKSEFKLELDDVTSNMEQIIK,ELEEISERLEEAGGATSVQIEMNK,EQYEEETEAK,GSSFQTVSALHR,GTLEDQIIQANPALEAFGNAK,HDCDLLREQYEEETEAK,ILYGDFR,INATLETK,KGSSFQTVSALHR,KLAEKDEEMEQAK,KLAEQELIETSER,KMEGDLNEMEIQLSHANR,KVQHELDEAEER,LAEKDEEMEQAK,LAEQELIETSER,LEDEEEMNAELTAK,LEEAGGATSVQIEMNK,LELDDVTSNMEQIIK,LLSSLDIDHNQYK,LQDLVDKLQLK,LQNEIEDL…	MYH6,MYH7	sp|NP_000248.2|MYH7,sp|NP_002462.2|MYH6,sp|XP_016876829.1|MYH7
Multiple_SEPEP.798_C5	1	3	2	0	LMAGQEDSNGCINYEAFVK	MYL1,MYL3	sp|NP_000249.1|MYL3,sp|NP_524144.1|MYL1,sp|NP_524146.1|MYL1
Multiple_SEPEP.799_C5	3	3	2	0	AMEAVAAQGK,KAMEAVAAQGK,VLIAAHGNSLR	PGAM1,PGAM2	sp|NP_000281.2|PGAM2,sp|NP_001304008.1|PGAM1,sp|NP_002620.1|PGAM1
Multiple_SEPEP.800_C5	5	2	2	0	FHVEEEGK,LGDVYVNDAFGTAHR,VDFNVPMK,VSHVSTGGGASLELLEGK,WNTEDKVSHVSTGGGASLELLEGK	PGK1,PGK2	sp|NP_000282.1|PGK1,sp|NP_620061.2|PGK2
Multiple_SEPEP.801_C5	3	2	2	0	IIVDTYGGWGAHGGGAFSGK,KIIVDTYGGWGAHGGGAFSGK,NFDLRPGVIVR	MAT1A,MAT2A	sp|NP_000420.1|MAT1A,sp|NP_005902.1|MAT2A
Multiple_SEPEP.802_C5	1	3	2	0	YFAGWADK	ALDH1A3,ALDH1B1	sp|NP_000683.3|ALDH1B1,sp|NP_000684.2|ALDH1A3,sp|XP_011516104.1|ALDH1B1
Multiple_SEPEP.803_C5	1	3	2	0	KEESEESDDDMGFGLFD	RPLP1,RPLP2	sp|NP_000994.1|RPLP1,sp|NP_000995.1|RPLP2,sp|NP_998890.1|RPLP1
Multiple_SEPEP.804_C5	2	2	2	0	ERHPGSFDVVHVK,HPGSFDVVHVK	RPS4X,RPS4Y1	sp|NP_000998.1|RPS4X,sp|NP_000999.1|RPS4Y1
Multiple_SEPEP.805_C5	6	3	3	0	DANGNSFATR,GIPHLVTHDAR,GNKPWISLPR,LTGVFAPRPSTGPHK,YALTGDEVK,YALTGDEVKK	RPS4X,RPS4Y1,RPS4Y2	sp|NP_000998.1|RPS4X,sp|NP_000999.1|RPS4Y1,sp|NP_001034656.1|RPS4Y2
Multiple_SEPEP.806_C5	4	2	2	0	ECLPLIVFLR,LSNIFVIGNGNKPWISLPR,VGVITNR,VNDTVQIDLGTGK	RPS4Y1,RPS4Y2	sp|NP_000999.1|RPS4Y1,sp|NP_001034656.1|RPS4Y2
Multiple_SEPEP.807_C5	1	3	3	0	FQSSAVMALQEASEAYLVGLFEDTNLCAIHAK	H3C13,H3C14,H3C15	sp|NP_001005464.1|H3C15,sp|NP_001116847.1|H3C13,sp|NP_066403.2|H3C14
Multiple_SEPEP.808_C5	3	3	3	0	AAQLQLPQLPLAALQALGEAASCQLLAR,KPNVAEAGEQFGQLGR,LVCPAAYGEPLQAAASALGAAVR	F8A1,F8A2,F8A3	sp|NP_001007524.1|F8A2,sp|NP_001007525.1|F8A3,sp|NP_036283.2|F8A1
Multiple_SEPEP.809_C5	12	3	2	0	AHQLVMEGYNWCHDR,CGNQAAIMELDDTLK,GAGYTFGQDISETFNHANGLTLVSR,GEPHVTR,GGWGISPR,GYYSVETVTLLVALK,KYGNANVWK,LQEVPHEGPMCDLLWSDPDDR,NVVTIFSAPNYCYR,SPDTNYLFMGDYVDR,YGNANVWK,YSFLQFDPAPR	PPP2CA,PPP2CB	sp|NP_001009552.1|PPP2CB,sp|NP_001341948.1|PPP2CA,sp|NP_002706.1|PPP2CA
Multiple_SEPEP.810_C5	2	2	2	0	CPVTVCGDVHGQFHDLMELFR,ESNVQEVR	PPP2CA,PPP2CB	sp|NP_001009552.1|PPP2CB,sp|NP_002706.1|PPP2CA
Multiple_SEPEP.811_C5	1	3	2	0	GGGGYGGSGDGYNGFGNDGSNFGGGGSYNDFGNYNNQSSNFGPMK	HNRNPA1,HNRNPA1L2	sp|NP_001011724.1|HNRNPA1L2,sp|NP_001011725.1|HNRNPA1L2,sp|NP_002127.1|HNRNPA1
Multiple_SEPEP.812_C5	2	3	2	0	DALLVGVPAGSNPFR,VSQAAAELQQYCMQNACK	DNAJC25,GNG10	sp|NP_001017998.1|GNG10,sp|NP_001185593.1|GNG10,sp|NP_004116.2|DNAJC25
Multiple_SEPEP.813_C5	2	2	2	0	LVQSPNSYFMDVK,RLVQSPNSYFMDVK	RPS27,RPS27L	sp|NP_001021.1|RPS27,sp|NP_057004.1|RPS27L
Multiple_SEPEP.814_C5	4	3	2	0	HGEAQVK,RSYDVPPPPMEPDHPFYSNISK,SYDVPPPPMEPDHPFYSNISK,TLWTVLDAIDQMWLPVVR	PGAM1,PGAM4	sp|NP_001025062.1|PGAM4,sp|NP_001304008.1|PGAM1,sp|NP_002620.1|PGAM1
Multiple_SEPEP.815_C5	3	2	2	0	ELLVDCYKPTEAFISGLLDK,LNLEEWILEQLTR,VKELLVDCYKPTEAFISGLLDK	LIMK2,PPP1R14B	sp|NP_001026971.1|LIMK2,sp|NP_619634.1|PPP1R14B
Multiple_SEPEP.816_C5	2	2	2	0	LVNACLAEELPHIHAFEQK,TLTPDQWAR	BOLA2,BOLA2B	sp|NP_001026997.1|BOLA2,sp|NP_001034271.2|BOLA2B
Multiple_SEPEP.817_C5	2	3	2	0	DLEAEHVEVEDTTLNR,VLVVSAK	BOLA2,BOLA2B	sp|NP_001026997.1|BOLA2,sp|NP_001034271.2|BOLA2B,sp|NP_001307552.1|BOLA2
Multiple_SEPEP.818_C5	3	3	2	0	APALGGSFAGLEPMGLLWALEPEKPLVR,GTLFLPPEPGPFPGIVDMFGTGGGLLEYR,TPLAVELEVLDGHDPDPGR	ACOT1,ACOT2	sp|NP_001032238.1|ACOT1,sp|NP_001351107.1|ACOT2,sp|NP_006812.3|ACOT2
Multiple_SEPEP.819_C5	1	3	3	0	VGAGAPVYMAAVLEYLTAEILELAGNAAR	H2AC18,H2AC19,H2AC20	sp|NP_001035807.1|H2AC19,sp|NP_003507.1|H2AC18,sp|NP_003508.1|H2AC20
Multiple_SEPEP.820_C5	3	3	2	0	ALTVPELTQQMFDSK,ESESCDCLQGFQLTHSLGGGTGSGMGTLLISK,KESESCDCLQGFQLTHSLGGGTGSGMGTLLISK	TUBB2A,TUBB2B	sp|NP_001060.1|TUBB2A,sp|NP_001297244.1|TUBB2A,sp|NP_821080.1|TUBB2B
Multiple_SEPEP.821_C5	1	2	2	0	FWEVISDEHGIDPTGSYHGDSDLQLER	TUBB2A,TUBB2B	sp|NP_001060.1|TUBB2A,sp|NP_821080.1|TUBB2B
Multiple_SEPEP.822_C5	2	3	2	0	GCVNYEGADR,LEDTHFVQCPSVPSHK	IRF2BP2,IRF2BPL	sp|NP_001070865.1|IRF2BP2,sp|NP_078772.1|IRF2BPL,sp|NP_892017.2|IRF2BP2
Multiple_SEPEP.823_C5	1	2	2	0	FLVPDHVNMSELIK	MAP1LC3B,MAP1LC3B2	sp|NP_001078950.1|MAP1LC3B2,sp|NP_073729.1|MAP1LC3B
Multiple_SEPEP.824_C5	1	2	2	0	MLTESGDPEEEEEEEEELVDPLTTVR	UQCRH,UQCRHL	sp|NP_001083060.1|UQCRHL,sp|NP_005995.2|UQCRH
Multiple_SEPEP.825_C5	8	3	2	0	CPEALFQPSFLGMESCGIHETTFNSIMK,DLYANTVLSGGTTMYPGIADR,GYSFTTTAER,KDLYANTVLSGGTTMYPGIADR,MTQIMFETFNTPAMYVAIQAVLSLYASGR,TTGIVMDSGDGVTHTVPIYEGYALPHAILR,VAPEEHPVLLTEAPLNPK,YPIEHGIVTNWDDMEK	ACTB,ACTG1	sp|NP_001092.1|ACTB,sp|NP_001186883.1|ACTG1,sp|NP_001605.1|ACTG1
Multiple_SEPEP.826_C5	5	2	2	0	GLLCLGNVISALGDDK,LQELEGQIADLK,VIQLLFK,VSYLEIYNEEILDLLCPSR,WENIATILEAK	KIF4A,KIF4B	sp|NP_001092763.1|KIF4B,sp|NP_036442.3|KIF4A
Multiple_SEPEP.827_C5	1	3	2	0	AIMTYVSCFYHAFAGAEQAETAANR	ACTN2,ACTN3	sp|NP_001094.1|ACTN2,sp|NP_001095.2|ACTN3,sp|NP_001245300.2|ACTN3
Multiple_SEPEP.828_C5	1	3	2	0	QGVEDAFYTLVR	HRAS,NRAS	sp|NP_001123914.1|HRAS,sp|NP_002515.1|NRAS,sp|NP_005334.1|HRAS
Multiple_SEPEP.829_C5	8	3	2	0	DLAVHIAHSLR,ELSLDDPEVEQVSGR,GGGLFLLAGPPASVETLGPR,GLPDDHAGPIR,KLQNSTK,MEAQALLQDYISTQSAK,SAIELDTPSMTAEQVAAIEQSVNEK,VAEVLEGK	AARSD1,PTGES3L	sp|NP_001129514.2|PTGES3L,sp|NP_001248363.1|AARSD1,sp|NP_079543.1|PTGES3L
Multiple_SEPEP.830_C5	8	3	3	0	GAWSNVLR,GMGGAFVLVLYDEIK,GMGGAFVLVLYDEIKK,GMLPDPK,LAADVGK,LLLQVQHASK,MMMQSGR,YFAGNLASGGAAGATSLCFVYPLDFAR	SLC25A4,SLC25A5,SLC25A6_1	sp|NP_001142.2|SLC25A4,sp|NP_001143.2|SLC25A5,sp|NP_001627.2|SLC25A6_1
Multiple_SEPEP.831_C5	3	2	2	0	AAYFGVYDTAK,GADIMYTGTVDCWR,KGADIMYTGTVDCWR	SLC25A4,SLC25A6_1	sp|NP_001142.2|SLC25A4,sp|NP_001627.2|SLC25A6_1
Multiple_SEPEP.832_C5	3	2	2	0	EQGVLSFWR,GLGDCLVK,QIFLGGVDK	SLC25A5,SLC25A6_1	sp|NP_001143.2|SLC25A5,sp|NP_001627.2|SLC25A6_1
Multiple_SEPEP.833_C5	15	3	2	0	DDGYSTK,DGYGGSR,DRDYSDHPSGGSYR,DSYESYGNSR,DSYGGPPR,DSYSSSR,DVYLSPR,DYAPPPR,DYGHSSSR,DYSDHPSGGSYR,GGHMDDGGYSMNFNMSSSR,GPPPSYGGSSR,GPPSRGGHMDDGGYSMNFNMSSSR,SSSGMGGR,YDDYSSSR	RBMX,RBMXL1	sp|NP_001156008.1|RBMXL1,sp|NP_002130.2|RBMX,sp|NP_062556.2|RBMXL1
Multiple_SEPEP.834_C5	1	3	2	0	IVEVLLMK	RBMX,RBMXL2	sp|NP_001158275.1|RBMX,sp|NP_002130.2|RBMX,sp|NP_055284.3|RBMXL2
Multiple_SEPEP.835_C5	1	2	2	0	VELVPPTPAEIPR	ATP5MG,ATP5MGL	sp|NP_001159349.1|ATP5MGL,sp|NP_006467.4|ATP5MG
Multiple_SEPEP.836_C5	4	3	2	0	LEGLVLTHQQFSSYEPELFPGLIYR,NAEYNPK,TTALIFSSGK,VVLTGAK	TBP,TBPL2	sp|NP_001165556.1|TBP,sp|NP_003185.1|TBP,sp|NP_950248.1|TBPL2
Multiple_SEPEP.837_C5	1	3	2	0	VILLGDGGVGK	RAB9A,RAB9B	sp|NP_001182257.1|RAB9A,sp|NP_004242.1|RAB9A,sp|NP_057454.1|RAB9B
Multiple_SEPEP.838_C5	4	2	2	0	ATAPVPTVGEGYGYGHESELSQASAAAR,HLLPTSGAAATAAAAAAAAAAVTAASTSYYGR,SYEAVAAAAASVYNYAEQTLSQLPQVQNTAMASHLTSTSLDPYDR,VADLTEQYNEQYGAVR	RBM14,RBM4	sp|NP_001185774.1|RBM14,sp|NP_002887.2|RBM4
Multiple_SEPEP.839_C5	4	3	2	0	EEALSTGGLDLIFMPGLGFDK,GYYDAYLK,IESPEEISLLPK,VDEVLYEDSSTA	MTHFS,ST20	sp|NP_001186687.1|MTHFS,sp|NP_001186689.1|ST20,sp|NP_006432.1|MTHFS
Multiple_SEPEP.840_C5	1	3	2	0	EMEEEAEK	BCL2L2,PABPN1	sp|NP_001186793.2|BCL2L2,sp|NP_001347480.1|PABPN1,sp|NP_004634.1|PABPN1
Multiple_SEPEP.841_C5	5	2	2	0	LSPEEVQK,NYEHLFK,SAAASNLSGLSLQEAQQILNVSK,SVGGSFYLQSK,YLAQIIVMGVQVVGR	CORO7,PAM16	sp|NP_001188408.1|CORO7,sp|NP_057153.8|PAM16
Multiple_SEPEP.842_C5	3	2	2	0	EVCEEAGVK,VLQYHKPVQASYFETLR,WIVPGGGMEPEEEPSVAAVR	NUDT3,RPS10	sp|NP_001189399.1|RPS10,sp|NP_006694.1|NUDT3
Multiple_SEPEP.843_C5	3	3	2	0	SAYCAASVASLTNIITPDLFEGTAEWIAR,SLLQWVTSR,VIQATTYFLQKPVPGFEELKDETSAEPATD	CHURC1,FNTB	sp|NP_001189487.1|CHURC1,sp|NP_001189488.1|CHURC1,sp|NP_002019.1|FNTB
Multiple_SEPEP.844_C5	5	3	2	0	GYDVIAQAQSGTGK,LDTLCDLYETLTITQAVIFINTR,MFVLDEADEMLSR,QFYINVER,VFDMLNR	EIF4A1,EIF4A2	sp|NP_001191439.1|EIF4A1,sp|NP_001407.1|EIF4A1,sp|NP_001958.2|EIF4A2
Multiple_SEPEP.845_C5	9	3	2	0	AQIWDTAGQER,AVPTDEAR,DDEYDYLFK,DHADSNIVIMLVGNK,GAVGALLVYDIAK,HLTYENVER,SIQVDGK,STIGVEFATR,VVLIGDSGVGK	RAB11A,RAB11B	sp|NP_001193765.1|RAB11A,sp|NP_004209.2|RAB11B,sp|NP_004654.1|RAB11A
Multiple_SEPEP.846_C5	2	3	2	0	GFLAEEK,KLDLSDTK	RDH11,RDH12	sp|NP_001239579.1|RDH11,sp|NP_057110.3|RDH11,sp|NP_689656.2|RDH12
Multiple_SEPEP.847_C5	3	3	2	0	AKSEENTK,EWVESMGGK,VPPATQK	LOC107986532,ST13	sp|NP_001265518.1|ST13,sp|NP_003923.2|ST13,sp|XP_016867085.1|LOC107986532
Multiple_SEPEP.848_C5	7	3	2	0	AYGELPEHAK,EDGQEYAQVIK,ELVFKEDGQEYAQVIK,GKNENESEK,INETDTFGPGDDDEIQFDDIGDDDEDIDDI,NENESEK,YNADEAR	EIF1AX,EIF1AY	sp|NP_001265541.1|EIF1AY,sp|NP_001403.1|EIF1AX,sp|NP_004672.2|EIF1AY
Multiple_SEPEP.849_C5	1	3	2	0	YLVQDTDEFILPTGANK	TIMM23,TIMM23B	sp|NP_001277046.1|TIMM23B,sp|NP_001277047.1|TIMM23B,sp|NP_006318.1|TIMM23
Multiple_SEPEP.850_C5	1	3	2	0	YLSLQQMQELSNILNLSYK	NANOG,NANOGP8	sp|NP_001284627.1|NANOG,sp|NP_001342210.1|NANOGP8,sp|NP_079141.2|NANOG
Multiple_SEPEP.851_C5	2	3	2	0	LVQTAELTK,VSYPLCFIFSSPVGCKPEQQMMYAGSK	GMFB,GMFG	sp|NP_001287937.1|GMFG,sp|NP_004115.1|GMFB,sp|NP_004868.1|GMFG
Multiple_SEPEP.852_C5	3	3	2	0	GGRPNEIEPPPPEMPPWQK,LDVTVQSFGWSDR,RLDVTVQSFGWSDR	FAM98A,FAM98B	sp|NP_001291467.1|FAM98A,sp|NP_056290.3|FAM98A,sp|NP_775882.2|FAM98B
Multiple_SEPEP.853_C5	2	3	2	0	ALASLMTYK,YSTDVSVDEVK	GLUD1,GLUD2	sp|NP_001305829.1|GLUD1,sp|NP_005262.1|GLUD1,sp|NP_036216.2|GLUD2
Multiple_SEPEP.854_C5	2	3	2	0	AVLDALLEGK,LSKPCCYIFPGGR	MAP1A,MAP1B	sp|NP_001311184.1|MAP1B,sp|NP_002364.5|MAP1A,sp|NP_005900.2|MAP1B
Multiple_SEPEP.855_C5	3	3	2	0	FKPNQTR,SEQEDEVLLVSSSR,YPDQWIVPGGGMEPEEEPGGAAVR	NUDT4,NUDT4B	sp|NP_001342336.1|NUDT4B,sp|NP_061967.3|NUDT4,sp|NP_950241.1|NUDT4
Multiple_SEPEP.856_C5	19	3	2	0	AGGEAGVTLGQPHLSR,AISGVHTVR,DFTSEPR,EQYEQILAFVQGTVAEGAPIIPISAQLK,GGVAGGSILK,HILILQNK,IDPTLCR,IVSLFAEHNDLQYAAPGGLIGVGTK,KIPVPPR,LDDPSCPRPECYR,LGYANAK,LSKNEVLMVNIGSLSTGGR,LTPLSHEVISR,NEVLMVNIGSLSTGGR,QATINIGTIGHVAHGK,QDLTTLDVTK,SFDVNKPGCEVDDLK,SFDVNKPGCEVDDLKGGVAGGSILK,YNIEVVCEYIVK	EIF2S3,EIF2S3B	sp|NP_001344660.1|EIF2S3B,sp|NP_001344663.1|EIF2S3B,sp|NP_001406.1|EIF2S3
Multiple_SEPEP.857_C5	2	2	2	0	GVTIKPTVDDD,IVLTNPVCTEVGEK	EIF2S3,EIF2S3B	sp|NP_001344663.1|EIF2S3B,sp|NP_001406.1|EIF2S3
Multiple_SEPEP.858_C5	1	3	2	0	YLVPSDLTVGQFYFLIR	GABARAP,GABARAPL1	sp|NP_001350527.1|GABARAPL1,sp|NP_009209.1|GABARAP,sp|NP_113600.1|GABARAPL1
Multiple_SEPEP.859_C5	6	2	2	0	AGTLLPVIQFLQK,GEIEVVTSSLPELYVEK,HLDDLSK,LVQEALEAVPR,VLEFLASSFEVSR,VLFDPFELDTSVTPGR	LOC102724159,PWP2	sp|NP_001355167.1|LOC102724159,sp|NP_005040.2|PWP2
Multiple_SEPEP.860_C5	12	3	2	0	ADLLQREEEEEEEEDQEGDRETTIR,ATPAEEEK,EFNAFVLDK,GNIAQMYHAPGK,HFKPEIR,LAIIVDEGGDALLVSLVCR,LKPPAGWK,LWDMFDSWR,MTEFGNLALIDQDAGQEDGVAIPLPGVR,SVLASASWDK,TYFGPYDETTCIDWTDDSR,VTVFDLK	LOC102724159,PWP2	sp|NP_001355167.1|LOC102724159,sp|NP_005040.2|PWP2,sp|XP_011527969.1|PWP2
Multiple_SEPEP.861_C5	1	3	2	0	YQGVNLYVK	PABPC1,PABPC1L	sp|NP_001359108.1|PABPC1L,sp|NP_002559.2|PABPC1,sp|XP_005250918.1|PABPC1
Multiple_SEPEP.862_C5	11	2	2	0	EAAEMGK,EHALLAYTLGVK,IGGIGTVPVGR,LPLQDVYK,NMITGTSQADCAVLIVAAGVGEFEAGISK,NMITGTSQADCAVLIVAAGVGEFEAGISKNGQTR,QTVAVGVIK,STTTGHLIYK,SVEMHHEALSEALPGDNVGFNVK,THINIVVIGHVDSGK,YAWVLDK	EEF1A1,EEF1A2	sp|NP_001393.1|EEF1A1,sp|NP_001949.1|EEF1A2
Multiple_SEPEP.863_C5	2	2	2	0	GIDVQQVSLVINYDLPTNR,VLITTDLLAR	EIF4A1,EIF4A2	sp|NP_001407.1|EIF4A1,sp|NP_001958.2|EIF4A2
Multiple_SEPEP.864_C5	2	3	2	0	FLMANGQLVK,MLLYTEVTR	GDI1,GDI2	sp|NP_001484.1|GDI1,sp|NP_001485.2|GDI2,sp|XP_016871560.1|GDI2
Multiple_SEPEP.865_C5	6	3	2	0	GFPGYMYTDLATIYER,HVLVILTDMSSYAEALR,IPIFSAAGLPHNEIAAQICR,LALTTAEFLAYQCEK,QIYPPINVLPSLSR,SAIGEGMTR	ATP6V1B1,ATP6V1B2	sp|NP_001683.2|ATP6V1B1,sp|NP_001684.2|ATP6V1B2,sp|XP_011531209.1|ATP6V1B1
Multiple_SEPEP.866_C5	1	3	3	0	LLLLGTGESGK	GNA11,GNA14,GNAQ	sp|NP_002058.2|GNA11,sp|NP_002063.2|GNAQ,sp|NP_004288.1|GNA14
Multiple_SEPEP.867_C5	2	3	3	0	LLGGVTIAQGGVLPNIQAVLLPK,NDEELNKLLGGVTIAQGGVLPNIQAVLLPK	H2AC1,H2AC21,H2AX	sp|NP_002096.1|H2AX,sp|NP_734466.1|H2AC1,sp|NP_778235.1|H2AC21
Multiple_SEPEP.868_C5	3	3	3	0	FEELCSDLFR,IINEPTAAAIAYGLDR,STLEPVEK	HSPA1A,HSPA1B,HSPA6	sp|NP_002146.2|HSPA6,sp|NP_005336.3|HSPA1A,sp|NP_005337.2|HSPA1B
Multiple_SEPEP.869_C5	6	3	2	0	DYVISLGVVKPLLSFISPSIPITFLR,EAAWAISNLTISGR,GDFGTQK,KLLSSDRNPPIDDLIK,NPPIDDLIK,SPHQNVCEQAVWALGNIIGDGPQCR	KPNA3,KPNA4	sp|NP_002258.2|KPNA3,sp|NP_002259.1|KPNA4,sp|XP_016876050.1|KPNA3
Multiple_SEPEP.870_C5	11	3	2	0	AVDEMNGK,AVNSATGVPTV,FGPALSVK,GFGFVSFER,LFPLIQAMHPTLAGK,NFGEDMDDER,NLDDGIDDER,SKVDEAVAVLQAHQAK,VDEAVAVLQAHQAK,VMMEGGR,VMTDESGK	PABPC1,PABPC3	sp|NP_002559.2|PABPC1,sp|NP_112241.2|PABPC3,sp|XP_005250918.1|PABPC1
Multiple_SEPEP.871_C5	2	2	2	0	IFSGSSHQDLSQK,LNVDFALIHK	PRPS1,PRPS1L1	sp|NP_002755.1|PRPS1,sp|NP_787082.1|PRPS1L1
Multiple_SEPEP.872_C5	4	2	2	0	FQPVHDLTIGVEFGAR,SCLLLQFTDK,SCLLLQFTDKR,YIIIGDTGVGK	RAB2A,RAB2B	sp|NP_002856.1|RAB2A,sp|NP_116235.2|RAB2B
Multiple_SEPEP.873_C5	1	2	2	0	TEEEFKK	PDIA3,RARS1	sp|NP_002878.2|RARS1,sp|NP_005304.3|PDIA3
Multiple_SEPEP.874_C5	1	2	2	0	SIIGMIDMFHK	S100A7,S100A7A	sp|NP_002954.2|S100A7,sp|NP_789793.1|S100A7A
Multiple_SEPEP.875_C5	2	3	2	0	DALQGFK,GQAFVIFK	SNRPA,SNRPB2	sp|NP_003083.1|SNRPB2,sp|NP_004587.1|SNRPA,sp|NP_937863.1|SNRPB2
Multiple_SEPEP.876_C5	2	3	3	0	KMVGDVTGAQAYASTAK,MVGDVTGAQAYASTAK	IFITM1,IFITM2,IFITM3	sp|NP_003632.4|IFITM1,sp|NP_006426.2|IFITM2,sp|NP_066362.2|IFITM3
Multiple_SEPEP.877_C5	2	2	2	0	EEKPDSK,SEENTKEEKPDSK	LOC107986532,ST13	sp|NP_003923.2|ST13,sp|XP_016867085.1|LOC107986532
Multiple_SEPEP.878_C5	1	2	2	0	LFDDDETGK	CETN1,CETN2	sp|NP_004057.1|CETN1,sp|NP_004335.1|CETN2
Multiple_SEPEP.879_C5	3	3	2	0	IEEVIGAGEFGEVCR,LNDGQFTVIQLVGMLR,VYIDPFTYEDPNEAVR	EPHB3,EPHB4	sp|NP_004434.2|EPHB3,sp|NP_004435.3|EPHB4,sp|XP_016867305.1|EPHB4
Multiple_SEPEP.880_C5	1	3	2	0	DVLEGYNGTIFAYGQTSSGK	KIF5B,KIF5C	sp|NP_004512.1|KIF5B,sp|NP_004513.1|KIF5C,sp|XP_016859551.1|KIF5C
Multiple_SEPEP.881_C5	1	2	2	0	GAAGALLVYDITSR	RAB4A,RAB4B	sp|NP_004569.2|RAB4A,sp|NP_057238.3|RAB4B
Multiple_SEPEP.882_C5	6	2	2	0	DDGSWEVIEGYR,ESEEQKR,GASIVEDK,IIKPCNHVLSLSFPIR,MVEGFFDR,RDDGSWEVIEGYR	GLUD1,GLUD2	sp|NP_005262.1|GLUD1,sp|NP_036216.2|GLUD2
Multiple_SEPEP.883_C5	22	2	2	0	AAAIGIDLGTTYSCVGVFQHGK,AQIHDLVLVGGSTR,CQEVISWLDANTLAEKDEFEHK,EIAEAYLGYPVTNAVITVPAYFNDSQR,ELEQVCNPIISGLYQGAGGPGPGGFGAQGPK,FGDPVVQSDMK,GGSGSGPTIEEVD,HWPFQVINDGDKPK,KELEQVCNPIISGLYQGAGGPGPGGFGAQGPK,KFGDPVVQSDMK,LDKAQIHDLVLVGGSTR,LLQDFFNGR,LLQDFFNGRDLNK,LVNHFVEEFK,LVNHFVEEFKR,MKEIAEAYLGYPVTNAVITVPAYFNDSQR,NQVALNPQNTVFDAK,RKELEQVCNPIISGLYQGAGGPGPGGFGAQGPK,SAVEDEGLK,SENVQDLLLLDVAPLSLGLETAGGVMTALIK,TLSS…	HSPA1A,HSPA1B	sp|NP_005336.3|HSPA1A,sp|NP_005337.2|HSPA1B
Multiple_SEPEP.884_C5	8	3	3	0	AEDEVQR,AFYPEEISSMVLTK,DAGVIAGLNVLR,NALESYAFNMK,NSTIPTK,QTQIFTTYSDNQPGVLIQVYEGER,SINPDEAVAYGAAVQAAILMGDK,YKAEDEVQR	HSPA1A,HSPA1B,HSPA1L	sp|NP_005336.3|HSPA1A,sp|NP_005337.2|HSPA1B,sp|NP_005518.3|HSPA1L
Multiple_SEPEP.885_C5	1	2	2	0	GAMGIMLVYDITNEK	RAB8A,RAB8B	sp|NP_005361.2|RAB8A,sp|NP_057614.1|RAB8B
Multiple_SEPEP.886_C5	4	3	2	0	CSWQDLK,ILEVDLK,QAGEVTYADAHK,VIVEHAR	SRSF4,SRSF6	sp|NP_005617.2|SRSF4,sp|NP_006266.2|SRSF6,sp|XP_011540253.1|SRSF4
Multiple_SEPEP.887_C5	2	2	2	0	AGFAGDQIPK,YCFPNYVGRPK	ACTR1A,ACTR1B	sp|NP_005726.1|ACTR1B,sp|NP_005727.1|ACTR1A
Multiple_SEPEP.888_C5	1	3	2	0	VMAGALEGDLFIGPK	ACTR1A,ACTR1B	sp|NP_005726.1|ACTR1B,sp|NP_005727.1|ACTR1A,sp|XP_016858605.1|ACTR1B
Multiple_SEPEP.889_C5	5	2	2	0	FACNGTVIEHPEYGEVIQLQGDQR,GDDLLPAGTEDYIHIR,KFACNGTVIEHPEYGEVIQLQGDQR,TLTTVQGIADDYDKK,TLTTVQGIADDYDKKK	EIF1,EIF1B	sp|NP_005792.1|EIF1,sp|NP_005866.1|EIF1B
Multiple_SEPEP.890_C5	1	2	2	0	LVVVGGGGVGK	RRAS,RRAS2	sp|NP_006261.1|RRAS,sp|NP_036382.2|RRAS2
Multiple_SEPEP.891_C5	2	2	2	0	LLPQLTYLDGYDR,SLDLFNCEVTNLNDYR	ANP32A,ANP32B	sp|NP_006296.1|ANP32A,sp|NP_006392.1|ANP32B
Multiple_SEPEP.892_C5	1	2	2	0	VSGGLEVLAEK	ANP32A,ANP32C	sp|NP_006296.1|ANP32A,sp|NP_036535.1|ANP32C
Multiple_SEPEP.893_C5	1	2	2	0	GLATFCLDK	PGRMC1,PGRMC2	sp|NP_006311.3|PGRMC2,sp|NP_006658.1|PGRMC1
Multiple_SEPEP.894_C5	1	2	2	0	GDVTITNDGATILK	CCT4,TCP1	sp|NP_006421.2|CCT4,sp|NP_110379.2|TCP1
Multiple_SEPEP.895_C5	1	3	2	0	ALTLLDYLIK	EPN2,EPN3	sp|NP_055779.2|EPN2,sp|NP_060427.2|EPN3,sp|NP_683723.2|EPN2
Multiple_SEPEP.896_C5	1	2	2	0	VLQCQEEELTQMVSTMSDGWK	KCTD2,KCTD5	sp|NP_056168.1|KCTD2,sp|NP_061865.1|KCTD5
Multiple_SEPEP.897_C5	2	2	2	0	FIYFNHMNLAEK,ILFYHPNEVEK	CCZ1,CCZ1B	sp|NP_056437.4|CCZ1,sp|NP_932765.1|CCZ1B
Multiple_SEPEP.898_C5	1	3	2	0	LTLMEEVLLLGLK	GOLPH3,GOLPH3L	sp|NP_060648.2|GOLPH3L,sp|NP_071413.1|GOLPH3,sp|XP_006711491.1|GOLPH3L
Multiple_SEPEP.899_C5	3	2	2	0	EICCYSISCK,EKDNIDITLQWLIQHSK,NELHNLLDKPQLQGIPVLVLGNK	ARL8A,ARL8B	sp|NP_060654.1|ARL8B,sp|NP_620150.1|ARL8A
Multiple_SEPEP.900_C5	1	37	3	0	AGLVIGK	FUBP1,GAL3ST1,KHSRP	rev_sp|NP_001305032.1|GAL3ST1,rev_sp|NP_001305033.1|GAL3ST1,rev_sp|NP_001305034.1|GAL3ST1,rev_sp|NP_001305035.1|GAL3ST1,rev_sp|NP_001305036.1|GAL3ST1,rev_sp|NP_001305037.1|GAL3ST1,rev_sp|NP_001305038.1|GAL3ST1,rev_sp|NP_001305039.1|GAL3ST1,rev_sp|NP_001305040.1|GAL3ST1,rev_sp|NP_001305041.1|GAL3ST1,rev_sp|NP_001305042.1|GAL3ST1,rev_sp|NP_001305043.1|GAL3ST1,rev_sp|NP_001305044.1|GAL3ST1,rev_sp|NP…
Multiple_SEPEP.901_C5	1	16	4	0	LFELLEK	PAICS,SMARCA1,SMARCA5,SNX22	rev_sp|NP_079074.2|SNX22,rev_sp|XP_005254734.1|SNX22,rev_sp|XP_016878070.1|SNX22,sp|NP_001072992.1|PAICS,sp|NP_001072993.1|PAICS,sp|NP_001269803.1|SMARCA1,sp|NP_001269804.1|SMARCA1,sp|NP_001365190.1|SMARCA1,sp|NP_001365191.1|SMARCA1,sp|NP_001365192.1|SMARCA1,sp|NP_001365193.1|SMARCA1,sp|NP_003060.2|SMARCA1,sp|NP_003592.3|SMARCA5,sp|NP_006443.1|PAICS,sp|XP_005262518.1|SMARCA1,sp|XP_011532668.1|PAI…
Multiple_SEPEP.902_C5	1	67	8	0	KLPVPLESVK	RANBP2,RGPD1,RGPD2,RGPD3,RGPD4,RGPD5,RGPD6,RGPD8	sp|NP_001019628.3|RGPD1,sp|NP_001032955.1|RGPD6,sp|NP_001071638.2|RGPD2,sp|NP_001116835.1|RGPD6,sp|NP_001137485.1|RGPD3,sp|NP_001157935.1|RGPD8,sp|NP_001369273.1|RGPD1,sp|NP_001371291.1|RGPD6,sp|NP_001371292.1|RGPD6,sp|NP_001371293.1|RGPD6,sp|NP_001373070.1|RGPD6,sp|NP_001373074.1|RGPD6,sp|NP_001373084.1|RGPD6,sp|NP_001373088.1|RGPD6,sp|NP_001373092.1|RGPD6,sp|NP_005045.2|RGPD5,sp|NP_006258.3|RAN…
Multiple_SEPEP.903_C5	1	8	2	0	AFAMIIDK	PCBP1,PCBP2	sp|NP_001092090.1|PCBP2,sp|NP_001122383.1|PCBP2,sp|NP_001122384.1|PCBP2,sp|NP_001122385.1|PCBP2,sp|NP_001122386.1|PCBP2,sp|NP_005007.2|PCBP2,sp|NP_006187.2|PCBP1,sp|NP_114366.1|PCBP2
Multiple_SEPEP.904_C5	1	14	4	0	DLLLDPAWEK	ACTN1,ACTN2,ACTN3,ACTN4	sp|NP_001093.1|ACTN1,sp|NP_001094.1|ACTN2,sp|NP_001095.2|ACTN3,sp|NP_001123476.1|ACTN1,sp|NP_001123477.1|ACTN1,sp|NP_001265272.1|ACTN2,sp|NP_001308962.1|ACTN4,sp|NP_004915.2|ACTN4,sp|XP_005259338.1|ACTN4,sp|XP_006723469.1|ACTN4,sp|XP_016877211.1|ACTN1,sp|XP_016877212.1|ACTN1,sp|XP_016877216.1|ACTN1,sp|XP_016882820.1|ACTN4
Multiple_SEPEP.905_C5	1	11	2	0	EESESVLTLK	PPP3CA,PPP3CB	sp|NP_000935.1|PPP3CA,sp|NP_001124163.1|PPP3CA,sp|NP_001124164.1|PPP3CA,sp|NP_001135825.1|PPP3CB,sp|NP_001135826.1|PPP3CB,sp|NP_001276897.1|PPP3CB,sp|NP_001276898.1|PPP3CB,sp|NP_066955.1|PPP3CB,sp|XP_005270001.1|PPP3CB,sp|XP_016863854.1|PPP3CA,sp|XP_024309895.1|PPP3CA
Multiple_SEPEP.906_C5	2	17	2	0	FPSHFSSDLK,NLLQVDLTK	PRKACA,PRKACB	sp|NP_001229786.1|PRKACB,sp|NP_001229787.1|PRKACB,sp|NP_001229788.1|PRKACB,sp|NP_001229789.1|PRKACB,sp|NP_001229790.1|PRKACB,sp|NP_001229791.1|PRKACB,sp|NP_001291278.1|PRKACA,sp|NP_001362489.1|PRKACB,sp|NP_001362490.1|PRKACB,sp|NP_001362491.1|PRKACB,sp|NP_001362492.1|PRKACB,sp|NP_001362493.1|PRKACB,sp|NP_001362494.1|PRKACB,sp|NP_002721.1|PRKACA,sp|NP_002722.1|PRKACB,sp|NP_891993.1|PRKACB,sp|NP_99…
Multiple_SEPEP.907_C5	1	47	5	0	WQCIECK	DPF1,DPF2,DPF3,KAT6A,KAT6B	sp|NP_001128627.2|DPF1,sp|NP_001128628.1|DPF1,sp|NP_001243397.1|KAT6B,sp|NP_001243398.1|KAT6B,sp|NP_001267471.1|DPF3,sp|NP_001276907.2|DPF1,sp|NP_001292807.1|KAT6A,sp|NP_001317237.1|DPF2,sp|NP_001350508.1|DPF1,sp|NP_001357061.1|KAT6B,sp|NP_001357062.1|KAT6B,sp|NP_001357065.1|KAT6B,sp|NP_001357066.1|KAT6B,sp|NP_001357067.1|KAT6B,sp|NP_001357068.1|KAT6B,sp|NP_001357069.1|KAT6B,sp|NP_001357070.1|KAT…
Multiple_SEPEP.908_C5	1	130	11	0	IIDFGLAR	MAPK10,MAPK11,MAPK12,MAPK13,MAPK14,MAPK8,MAPK9,MYLK,MYLK2,MYLK3,MYLK4	sp|NP_001012418.2|MYLK4,sp|NP_001128516.1|MAPK9,sp|NP_001265476.1|MAPK8,sp|NP_001265477.1|MAPK8,sp|NP_001290181.1|MAPK12,sp|NP_001295173.1|MAPK9,sp|NP_001295230.1|MYLK3,sp|NP_001304996.1|MAPK10,sp|NP_001304997.1|MAPK10,sp|NP_001304998.1|MAPK10,sp|NP_001306.1|MAPK14,sp|NP_001308238.1|MYLK,sp|NP_001310231.1|MAPK8,sp|NP_001310249.1|MAPK8,sp|NP_001310250.1|MAPK8,sp|NP_001310251.1|MAPK8,sp|NP_00131025…
Multiple_SEPEP.909_C5	2	93	4	0	DNLLNAWR,WFVSTGK	TLE1,TLE2,TLE3,TLE4	sp|NP_001098662.1|TLE3,sp|NP_001138234.1|TLE2,sp|NP_001269677.1|TLE4,sp|NP_001269678.1|TLE4,sp|NP_001269682.1|TLE4,sp|NP_001269689.1|TLE4,sp|NP_001269908.1|TLE3,sp|NP_001269909.1|TLE3,sp|NP_001269910.1|TLE3,sp|NP_001269911.1|TLE3,sp|NP_001287775.1|TLE2,sp|NP_001290032.1|TLE1,sp|NP_001290033.1|TLE1,sp|NP_001338470.1|TLE4,sp|NP_001338471.1|TLE4,sp|NP_001338472.1|TLE4,sp|NP_001338475.1|TLE4,sp|NP_00…
Multiple_SEPEP.910_C5	1	22	5	0	KDPNAPK	HMGB1,HMGB2,HMGB3,SP100,SSRP1	sp|NP_001124160.1|HMGB2,sp|NP_001124161.1|HMGB2,sp|NP_001288157.1|HMGB3,sp|NP_001288158.1|HMGB3,sp|NP_001288160.1|HMGB3,sp|NP_001300821.1|HMGB1,sp|NP_001300822.1|HMGB1,sp|NP_001350590.1|HMGB1,sp|NP_001357268.1|HMGB1,sp|NP_001357269.1|HMGB1,sp|NP_001357270.1|HMGB1,sp|NP_002119.1|HMGB1,sp|NP_002120.1|HMGB2,sp|NP_003104.2|SP100,sp|NP_003137.1|SSRP1,sp|NP_005333.2|HMGB3,sp|XP_016873669.1|SSRP1,sp|XP_…
Multiple_SEPEP.911_C5	1	7	2	0	MIIEEAK	CCT5,LAMB1	sp|NP_001293082.1|CCT5,sp|NP_001293083.1|CCT5,sp|NP_001293084.1|CCT5,sp|NP_001293085.1|CCT5,sp|NP_002282.2|LAMB1,sp|NP_036205.1|CCT5,sp|XP_016867690.1|LAMB1
Multiple_SEPEP.912_C5	2	34	2	0	VSELQVLLGFAGR,VSLMCPLGK	PIAS2,PIAS3	sp|NP_001310975.1|PIAS2,sp|NP_001310976.1|PIAS2,sp|NP_001310977.1|PIAS2,sp|NP_001310978.1|PIAS2,sp|NP_001310980.1|PIAS2,sp|NP_001310981.1|PIAS2,sp|NP_001310982.1|PIAS2,sp|NP_001310983.1|PIAS2,sp|NP_001310984.1|PIAS2,sp|NP_001310986.1|PIAS2,sp|NP_001310987.1|PIAS2,sp|NP_001310988.1|PIAS2,sp|NP_001310989.1|PIAS2,sp|NP_001340962.1|PIAS2,sp|NP_001340963.1|PIAS2,sp|NP_001340964.1|PIAS2,sp|NP_001340965…
Multiple_SEPEP.913_C5	1	7	2	0	YIPPHLR	DDX3X,DDX3Y	sp|NP_001116137.1|DDX3Y,sp|NP_001180345.1|DDX3X,sp|NP_001289481.1|DDX3Y,sp|NP_001311124.1|DDX3Y,sp|NP_001347.3|DDX3X,sp|NP_004651.2|DDX3Y,sp|XP_011542194.1|DDX3X
Multiple_SEPEP.914_C5	1	12	3	0	AISEELDHALNDMTSI	TPM1,TPM3,TPM4	sp|NP_001018005.1|TPM1,sp|NP_001265118.1|TPM3,sp|NP_001288173.1|TPM1,sp|NP_001317275.1|TPM1,sp|NP_001336608.1|TPM3,sp|NP_001351611.1|TPM3,sp|NP_001351612.1|TPM3,sp|NP_001354766.1|TPM4,sp|NP_689476.2|TPM3,sp|XP_005254707.1|TPM1,sp|XP_006720730.3|TPM1,sp|XP_006722928.1|TPM4
Multiple_SEPEP.915_C5	1	17	2	0	QCCVLFDFVSDPLSDLK	PPP2R5C,PPP2R5D	sp|NP_001155197.1|PPP2R5C,sp|NP_001155198.1|PPP2R5C,sp|NP_001339841.1|PPP2R5C,sp|NP_001339842.1|PPP2R5C,sp|NP_001339843.1|PPP2R5C,sp|NP_002710.2|PPP2R5C,sp|NP_006236.1|PPP2R5D,sp|NP_848701.1|PPP2R5C,sp|NP_848702.1|PPP2R5C,sp|NP_851307.1|PPP2R5D,sp|NP_851308.1|PPP2R5D,sp|XP_005267876.1|PPP2R5C,sp|XP_005267879.1|PPP2R5C,sp|XP_005267881.1|PPP2R5C,sp|XP_005267883.1|PPP2R5C,sp|XP_011535220.1|PPP2R5C,s…
Multiple_SEPEP.916_C5	1	6	3	0	VTILCDK	BCL2L2,PABPN1,PABPN1L	sp|NP_001073956.2|PABPN1L,sp|NP_001186793.2|BCL2L2,sp|NP_001281257.1|PABPN1L,sp|NP_001347480.1|PABPN1,sp|NP_001347481.1|PABPN1,sp|NP_004634.1|PABPN1
Multiple_SEPEP.917_C5	1	23	2	0	ICGLTLVSAPHLAR	GTF2H2,GTF2H2C	sp|NP_001092198.1|GTF2H2C,sp|NP_001351496.1|GTF2H2,sp|NP_001351497.1|GTF2H2,sp|NP_001351498.1|GTF2H2,sp|NP_001351499.1|GTF2H2,sp|NP_001351500.1|GTF2H2,sp|NP_001351501.1|GTF2H2,sp|NP_001351502.1|GTF2H2,sp|NP_001362927.1|GTF2H2C,sp|NP_001362928.1|GTF2H2C,sp|NP_001362929.1|GTF2H2C,sp|NP_001362930.1|GTF2H2C,sp|NP_001362931.1|GTF2H2C,sp|NP_001362932.1|GTF2H2C,sp|NP_001362934.1|GTF2H2C,sp|NP_001362935.…
Multiple_SEPEP.918_C5	12	9	2	0	CNELQDIEK,DFNQFIK,FLICMLHK,HGATHVFASK,KANYAVDAYFR,LDSIVIQQGR,MGESSLR,NCLGDQK,NIPGPHMVLVPK,NYTEEEDRFLICMLHK,QPNVQDFQFFPPR,YLVIDEAHR	SMARCA1,SMARCA5	sp|NP_001269803.1|SMARCA1,sp|NP_001269804.1|SMARCA1,sp|NP_001365190.1|SMARCA1,sp|NP_001365191.1|SMARCA1,sp|NP_001365192.1|SMARCA1,sp|NP_001365193.1|SMARCA1,sp|NP_003060.2|SMARCA1,sp|NP_003592.3|SMARCA5,sp|XP_005262518.1|SMARCA1
Multiple_SEPEP.919_C5	1	10	3	0	LIVENLSSR	SRSF4,SRSF5,SRSF6	sp|NP_001034554.1|SRSF5,sp|NP_001307143.1|SRSF5,sp|NP_005617.2|SRSF4,sp|NP_006266.2|SRSF6,sp|NP_008856.2|SRSF5,sp|XP_005268056.1|SRSF5,sp|XP_005268057.1|SRSF5,sp|XP_011535379.1|SRSF5,sp|XP_011540253.1|SRSF4,sp|XP_016877082.1|SRSF5
Multiple_SEPEP.920_C5	1	7	2	0	AWNAYPYCR	PITPNA,PITPNB	sp|NP_001271206.1|PITPNB,sp|NP_001271207.1|PITPNB,sp|NP_006215.1|PITPNA,sp|NP_036531.1|PITPNB,sp|XP_011522241.1|PITPNA,sp|XP_011528354.1|PITPNB,sp|XP_016884196.1|PITPNB
Multiple_SEPEP.921_C5	1	6	4	0	WIVPGGGMEPEEEPGGAAVR	NUDT10,NUDT11,NUDT4,NUDT4B	sp|NP_001291892.1|NUDT10,sp|NP_001342336.1|NUDT4B,sp|NP_060629.2|NUDT11,sp|NP_061967.3|NUDT4,sp|NP_694853.1|NUDT10,sp|NP_950241.1|NUDT4
Multiple_SEPEP.922_C5	3	14	2	0	GEWCGVELDEPLGK,KISGTTALQEALK,VEEESITK	CLIP1,CLIP2	sp|NP_001234926.1|CLIP1,sp|NP_002947.1|CLIP1,sp|NP_003379.4|CLIP2,sp|NP_115797.2|CLIP2,sp|NP_937883.1|CLIP1,sp|XP_005253650.1|CLIP1,sp|XP_006719615.1|CLIP1,sp|XP_016875275.1|CLIP1,sp|XP_016875276.1|CLIP1,sp|XP_016875277.1|CLIP1,sp|XP_016875278.1|CLIP1,sp|XP_016875279.1|CLIP1,sp|XP_016875280.1|CLIP1,sp|XP_016875281.1|CLIP1
Multiple_SEPEP.923_C5	1	5	2	0	DALLLIFANK	ARF6,TRIM23	sp|NP_001647.1|TRIM23,sp|NP_001654.1|ARF6,sp|NP_150230.1|TRIM23,sp|NP_150231.1|TRIM23,sp|XP_016864933.1|TRIM23
Multiple_SEPEP.924_C5	2	5	3	0	LLQDFFNGK,LLQDFFNGKELNK	HSPA2,HSPA6,HSPA8	sp|NP_002146.2|HSPA6,sp|NP_006588.1|HSPA8,sp|NP_068814.2|HSPA2,sp|NP_694881.1|HSPA8,sp|XP_011541100.1|HSPA8
Multiple_SEPEP.925_C5	2	7	2	0	EFLDDLFSFMQK,KEFLDDLFSFMQK	ARID3A,ARID3C	sp|NP_001017363.1|ARID3C,sp|NP_001358874.1|ARID3C,sp|NP_005215.1|ARID3A,sp|XP_005259570.1|ARID3A,sp|XP_005259571.1|ARID3A,sp|XP_016869772.1|ARID3C,sp|XP_016881934.1|ARID3A
Multiple_SEPEP.926_C5	1	6	2	0	YLEELPEK	GSTM1,GSTM5	sp|NP_000552.2|GSTM1,sp|NP_000842.2|GSTM5,sp|NP_666533.1|GSTM1,sp|XP_005270839.1|GSTM1,sp|XP_005270841.1|GSTM5,sp|XP_005270842.1|GSTM5
Multiple_SEPEP.927_C5	1	13	2	0	IVQLLLQHGADVHAK	TNKS,TNKS2	sp|NP_003738.2|TNKS,sp|NP_079511.1|TNKS2,sp|XP_005270242.2|TNKS2,sp|XP_006716326.1|TNKS,sp|XP_011538515.1|TNKS2,sp|XP_011542147.1|TNKS,sp|XP_011542148.1|TNKS,sp|XP_016872185.1|TNKS2,sp|XP_016872186.1|TNKS2,sp|XP_016872187.1|TNKS2,sp|XP_016872188.1|TNKS2,sp|XP_016872189.1|TNKS2,sp|XP_016872190.1|TNKS2
Multiple_SEPEP.928_C5	2	19	2	0	LQEETGAK,RLQEETGAK	KHDRBS1,KHDRBS2	sp|NP_001337551.1|KHDRBS2,sp|NP_006550.1|KHDRBS1,sp|NP_689901.2|KHDRBS2,sp|XP_011533817.1|KHDRBS2,sp|XP_011533818.1|KHDRBS2,sp|XP_011533819.1|KHDRBS2,sp|XP_011533821.1|KHDRBS2,sp|XP_011533822.1|KHDRBS2,sp|XP_016865823.1|KHDRBS2,sp|XP_016865824.1|KHDRBS2,sp|XP_016865825.1|KHDRBS2,sp|XP_016865827.1|KHDRBS2,sp|XP_016865828.1|KHDRBS2,sp|XP_016865829.1|KHDRBS2,sp|XP_016865830.1|KHDRBS2,sp|XP_016865831…
Multiple_SEPEP.929_C5	1	5	3	0	TAPGMGDQSGCYR	RBM14,RBM4,RBM4B	sp|NP_001185774.1|RBM14,sp|NP_002887.2|RBM4,sp|NP_113680.1|RBM4B,sp|XP_011543599.1|RBM4B,sp|XP_016873891.1|RBM4B
Multiple_SEPEP.930_C5	1	4	3	0	MVSLLQEK	MYH13,MYH6,MYH7	sp|NP_000248.2|MYH7,sp|NP_002462.2|MYH6,sp|NP_003793.2|MYH13,sp|XP_016876829.1|MYH7
Multiple_SEPEP.931_C5	1	3	2	0	VVITQSPGK	TMEM185A,TMEM185B	sp|NP_001167563.1|TMEM185A,sp|NP_077026.2|TMEM185B,sp|NP_115897.1|TMEM185A
Multiple_SEPEP.932_C5	1	3	2	0	LLPVQENFLLK	CALB1,CALB2	sp|NP_001353724.1|CALB1,sp|NP_001731.2|CALB2,sp|NP_004920.1|CALB1
Multiple_SEPEP.933_C5	2	3	2	0	ISDLEICADEFPGSSATYR,QVDYEINAHK	METTL2A,METTL2B	sp|NP_060866.2|METTL2B,sp|NP_859076.3|METTL2A,sp|XP_016880061.1|METTL2A
Multiple_SEPEP.934_C5	1	20	4	0	ALGGLLK	MB,MSH5,MYO7B,RPS3	rev_sp|NP_000996.2|RPS3,rev_sp|NP_001243731.1|RPS3,rev_sp|NP_001247435.1|RPS3,sp|NP_001073996.1|MYO7B,sp|NP_001349775.1|MB,sp|NP_001369738.1|MB,sp|NP_001369739.1|MB,sp|NP_001369740.1|MB,sp|NP_001369741.1|MB,sp|NP_001369742.1|MB,sp|NP_002432.1|MSH5,sp|NP_005359.1|MB,sp|NP_079535.4|MSH5,sp|NP_751897.1|MSH5,sp|NP_751898.1|MSH5,sp|NP_976311.1|MB,sp|NP_976312.1|MB,sp|XP_006712602.1|MYO7B,sp|XP_0115095…
Multiple_SEPEP.935_C5	1	26	6	0	VPLILVGNK	RAP2C,REM1,RHOA,RHOC,RHOT2,RRAD	sp|NP_001036143.1|RHOC,sp|NP_001036144.1|RHOC,sp|NP_001122322.1|RRAD,sp|NP_001258115.1|RAP2C,sp|NP_001258116.1|RAP2C,sp|NP_001300870.1|RHOA,sp|NP_001300872.1|RHOA,sp|NP_001300873.1|RHOA,sp|NP_001300874.1|RHOA,sp|NP_001339204.1|RHOT2,sp|NP_001339205.1|RHOT2,sp|NP_001339206.1|RHOT2,sp|NP_001339207.1|RHOT2,sp|NP_001339208.1|RHOT2,sp|NP_001655.1|RHOA,sp|NP_004156.1|RRAD,sp|NP_054731.2|REM1,sp|NP_0670…
Multiple_SEPEP.936_C5	1	49	6	0	GSLPWQGLK	CSNK1D,CSNK1E,CSNK1G1,CSNK1G2,CSNK1G3,TPTEP2	sp|NP_001026982.1|CSNK1G3,sp|NP_001038188.1|CSNK1G3,sp|NP_001257501.1|CSNK1G3,sp|NP_001257502.1|CSNK1G3,sp|NP_001257503.1|CSNK1G3,sp|NP_001276841.1|TPTEP2,sp|NP_001310.3|CSNK1G2,sp|NP_001316534.1|CSNK1G1,sp|NP_001316535.1|CSNK1G1,sp|NP_001316536.1|CSNK1G1,sp|NP_001350678.1|CSNK1D,sp|NP_001351069.1|CSNK1G3,sp|NP_001351070.1|CSNK1G3,sp|NP_001351072.1|CSNK1G3,sp|NP_001351073.1|CSNK1G3,sp|NP_00135107…
Multiple_SEPEP.937_C5	1	10	2	0	IQEPLFK	PPP2R5B,PPP2R5E	sp|NP_001269108.1|PPP2R5E,sp|NP_001269109.1|PPP2R5E,sp|NP_001269110.1|PPP2R5E,sp|NP_001269111.1|PPP2R5E,sp|NP_006235.1|PPP2R5B,sp|NP_006237.1|PPP2R5E,sp|XP_011543434.1|PPP2R5B,sp|XP_011543435.1|PPP2R5B,sp|XP_011543436.1|PPP2R5B,sp|XP_024305415.1|PPP2R5E
Multiple_SEPEP.938_C5	1	15	2	0	LCDFNPK	CLTA,CLTB	sp|NP_001070145.1|CLTA,sp|NP_001171689.1|CLTA,sp|NP_001171691.1|CLTA,sp|NP_001298132.1|CLTA,sp|NP_001298133.1|CLTA,sp|NP_001298134.1|CLTA,sp|NP_001298135.1|CLTA,sp|NP_001351055.1|CLTB,sp|NP_001824.1|CLTA,sp|NP_001825.1|CLTB,sp|NP_009027.1|CLTA,sp|NP_009028.1|CLTB,sp|XP_016869746.1|CLTA,sp|XP_016869747.1|CLTA,sp|XP_024303177.1|CLTA
Multiple_SEPEP.939_C5	1	24	4	0	RIEELNK	CCDC186,MTA1,MTA2,MTA3	sp|NP_001190187.1|MTA1,sp|NP_001308758.1|CCDC186,sp|NP_001317371.1|MTA3,sp|NP_001317372.1|MTA3,sp|NP_001317373.1|MTA3,sp|NP_004680.2|MTA1,sp|NP_004730.2|MTA2,sp|NP_060487.2|CCDC186,sp|NP_065795.1|MTA3,sp|XP_011535607.1|MTA1,sp|XP_011535608.1|MTA1,sp|XP_011535609.1|MTA1,sp|XP_011535610.1|MTA1,sp|XP_011535611.1|MTA1,sp|XP_011535612.1|MTA1,sp|XP_011538217.1|CCDC186,sp|XP_011538218.1|CCDC186,sp|XP_01…
Multiple_SEPEP.940_C5	1	7	2	0	GIVPLAK	MYO18A,PDIA3	sp|NP_001333694.1|MYO18A,sp|NP_001333695.1|MYO18A,sp|NP_001333696.1|MYO18A,sp|NP_001333697.1|MYO18A,sp|NP_005304.3|PDIA3,sp|NP_510880.2|MYO18A,sp|NP_976063.1|MYO18A
Multiple_SEPEP.941_C5	1	6	2	0	GLPLLQP	SELENON,TBCEL	sp|NP_001123519.1|TBCEL,sp|NP_001350573.1|TBCEL,sp|NP_001365690.1|TBCEL,sp|NP_065184.2|SELENON,sp|NP_689928.3|TBCEL,sp|NP_996809.1|SELENON
Multiple_SEPEP.942_C5	2	26	3	0	MPPPANLPSLK,RMPPPANLPSLK	PRRC2A,PRRC2B,PRRC2C	sp|NP_001371747.1|PRRC2B,sp|NP_001371750.1|PRRC2B,sp|NP_001371751.1|PRRC2B,sp|NP_001371752.1|PRRC2B,sp|NP_004629.3|PRRC2A,sp|NP_037450.2|PRRC2B,sp|NP_055987.2|PRRC2C,sp|NP_542417.2|PRRC2A,sp|XP_005245072.1|PRRC2C,sp|XP_005245073.1|PRRC2C,sp|XP_005245074.1|PRRC2C,sp|XP_005245075.1|PRRC2C,sp|XP_005245076.1|PRRC2C,sp|XP_005245077.1|PRRC2C,sp|XP_005245080.1|PRRC2C,sp|XP_005245081.1|PRRC2C,sp|XP_00524…
Multiple_SEPEP.943_C5	1	12	2	0	IYIDPFTYEDPNEAVR	EPHB1,EPHB2	sp|NP_001296121.1|EPHB2,sp|NP_001296122.1|EPHB2,sp|NP_004432.1|EPHB1,sp|NP_004433.2|EPHB2,sp|NP_059145.2|EPHB2,sp|XP_006710504.1|EPHB2,sp|XP_006710505.1|EPHB2,sp|XP_016861355.1|EPHB1,sp|XP_016861356.1|EPHB1,sp|XP_024309157.1|EPHB1,sp|XP_024309158.1|EPHB1,sp|XP_024309663.1|EPHB2
Multiple_SEPEP.944_C5	4	4	2	0	LVFLGLDNAGK,QGYGEGFR,TTLLHMLK,TTLLHMLKDDR	SAR1A,SAR1B	sp|NP_001028675.1|SAR1B,sp|NP_001136120.1|SAR1A,sp|NP_057187.1|SAR1B,sp|NP_064535.1|SAR1A
Multiple_SEPEP.945_C5	1	7	2	0	AFVESSK	YY1,ZFP42	sp|NP_001291287.1|ZFP42,sp|NP_003394.1|YY1,sp|NP_777560.2|ZFP42,sp|XP_011529906.1|ZFP42,sp|XP_011529907.1|ZFP42,sp|XP_011529908.1|ZFP42,sp|XP_011529909.1|ZFP42
Multiple_SEPEP.946_C5	1	4	2	0	IEDEEGS	EXOSC7,PCNA	sp|NP_002583.1|PCNA,sp|NP_055819.2|EXOSC7,sp|NP_872590.1|PCNA,sp|XP_016861419.1|EXOSC7
Multiple_SEPEP.947_C5	3	2	2	0	ALLPVLAK,DLEPSDATYTALFNVCAESPWK,LALIGGLEGFLSK	ATP5MF,PTCD1	sp|NP_001185808.1|ATP5MF,sp|NP_056360.2|PTCD1
Multiple_SEPEP.948_C5	3	2	2	0	FAQSTNLK,HQLVHTGEKPFQCTFEGCGK,KFAQSTNLK	YY1,YY2	sp|NP_003394.1|YY1,sp|NP_996806.2|YY2
Multiple_SEPEP.949_C5	1	35	5	0	FFPYGDASK	HPCA,HPCAL1,HPCAL4,NCALD,VSNL1	sp|NP_001035714.1|NCALD,sp|NP_001035715.1|NCALD,sp|NP_001035716.1|NCALD,sp|NP_001035717.1|NCALD,sp|NP_001035718.1|NCALD,sp|NP_001035719.1|NCALD,sp|NP_001035720.1|NCALD,sp|NP_001245286.1|HPCAL1,sp|NP_001245287.1|HPCAL1,sp|NP_001245288.1|HPCAL1,sp|NP_001269325.1|HPCAL4,sp|NP_001353732.1|VSNL1,sp|NP_001353733.1|VSNL1,sp|NP_001353735.1|VSNL1,sp|NP_002134.2|HPCA,sp|NP_002140.2|HPCAL1,sp|NP_003376.2|VS…
Multiple_SEPEP.950_C5	1	25	9	0	AVFPSIVGRPR	ACTA1,ACTA2,ACTB,ACTC1,ACTG1,ACTG2,POTEE,POTEF,POTEI	sp|NP_001077007.1|POTEE,sp|NP_001091.1|ACTA1,sp|NP_001092.1|ACTB,sp|NP_001093241.1|POTEF,sp|NP_001135417.1|ACTA2,sp|NP_001186822.1|ACTG2,sp|NP_001186883.1|ACTG1,sp|NP_001264335.1|POTEI,sp|NP_001307784.1|ACTA2,sp|NP_001358855.1|POTEI,sp|NP_001604.1|ACTA2,sp|NP_001605.1|ACTG1,sp|NP_001606.1|ACTG2,sp|NP_005150.1|ACTC1,sp|XP_011509518.1|POTEE,sp|XP_011509972.1|POTEI,sp|XP_016859648.1|POTEE,sp|XP_0168…
Multiple_SEPEP.951_C5	2	5	3	0	KSGVGNVFIK,SGVGNVFIK	PABPC1L2A,PABPC1L2B,PABPC4	sp|NP_001012995.1|PABPC1L2A,sp|NP_001035971.1|PABPC1L2B,sp|NP_001129125.1|PABPC4,sp|NP_001129126.1|PABPC4,sp|NP_003810.1|PABPC4
Multiple_SEPEP.952_C5	1	15	3	0	EAFEISK	YWHAB,YWHAH,YWHAZ	sp|NP_001129171.1|YWHAZ,sp|NP_001129172.1|YWHAZ,sp|NP_001129173.1|YWHAZ,sp|NP_001129174.1|YWHAZ,sp|NP_003395.1|YWHAB,sp|NP_003396.1|YWHAH,sp|NP_003397.1|YWHAZ,sp|NP_647539.1|YWHAB,sp|NP_663723.1|YWHAZ,sp|XP_005251118.1|YWHAZ,sp|XP_005251120.1|YWHAZ,sp|XP_016869299.1|YWHAZ,sp|XP_016869300.1|YWHAZ,sp|XP_016883528.1|YWHAB,sp|XP_024303034.1|YWHAZ
Multiple_SEPEP.953_C5	1	98	2	0	INDDLISEFPDK	DLG1,DLG2	sp|NP_001091894.1|DLG1,sp|NP_001136171.1|DLG2,sp|NP_001136172.1|DLG2,sp|NP_001136174.1|DLG2,sp|NP_001191315.1|DLG1,sp|NP_001191316.1|DLG1,sp|NP_001191317.1|DLG1,sp|NP_001193698.1|DLG2,sp|NP_001277912.1|DLG1,sp|NP_001287912.1|DLG2,sp|NP_001338203.1|DLG2,sp|NP_001338204.1|DLG2,sp|NP_001338205.1|DLG2,sp|NP_001350794.1|DLG1,sp|NP_001353132.1|DLG1,sp|NP_001353133.1|DLG1,sp|NP_001353134.1|DLG1,sp|NP_00…
Multiple_SEPEP.954_C5	9	10	2	0	CLEEFELLGK,DFESHITSYK,FEELTNLIR,GGVPLVK,KAPTTDEDK,KAPTTDEDKK,KSEAPSGESR,SEAPSGESR,SIVDKEGVPR	EIF3C,EIF3CL	sp|NP_001032897.1|EIF3C,sp|NP_001093131.1|EIF3CL,sp|NP_001186071.1|EIF3C,sp|NP_001254503.1|EIF3C,sp|NP_001273407.1|EIF3C,sp|NP_001304785.1|EIF3CL,sp|NP_001304786.1|EIF3CL,sp|NP_003743.1|EIF3C,sp|XP_016879109.1|EIF3CL,sp|XP_016879303.1|EIF3C
Multiple_SEPEP.955_C5	2	14	3	0	DTQEVPLEK,SYSEDDIHR	YTHDF1,YTHDF2,YTHDF3	sp|NP_001166299.1|YTHDF2,sp|NP_001166599.1|YTHDF2,sp|NP_001264742.1|YTHDF3,sp|NP_001264743.1|YTHDF3,sp|NP_001264744.1|YTHDF3,sp|NP_001264745.1|YTHDF3,sp|NP_001264746.1|YTHDF3,sp|NP_001264747.1|YTHDF3,sp|NP_057342.2|YTHDF2,sp|NP_060268.2|YTHDF1,sp|NP_689971.4|YTHDF3,sp|XP_011515811.1|YTHDF3,sp|XP_011515812.1|YTHDF3,sp|XP_024307682.1|YTHDF1
Multiple_SEPEP.956_C5	1	26	4	0	IDLILEK	CDK5RAP3,CUL1,RAB3GAP2,XYLB	rev_sp|NP_036546.2|RAB3GAP2,sp|NP_001265126.1|CDK5RAP3,sp|NP_001265127.1|CDK5RAP3,sp|NP_001265145.1|CDK5RAP3,sp|NP_001265146.1|CDK5RAP3,sp|NP_001336107.1|XYLB,sp|NP_001357589.1|CUL1,sp|NP_001357590.1|CUL1,sp|NP_001357591.1|CUL1,sp|NP_001357592.1|CUL1,sp|NP_001357593.1|CUL1,sp|NP_003583.2|CUL1,sp|NP_005099.2|XYLB,sp|NP_788276.1|CDK5RAP3,sp|XP_011523599.1|CDK5RAP3,sp|XP_011532627.1|XYLB,sp|XP_01153…
Multiple_SEPEP.957_C5	1	21	2	0	LPLILVGNK	GEM,RHOT1	sp|NP_001028738.1|RHOT1,sp|NP_001028740.1|RHOT1,sp|NP_001275683.1|RHOT1,sp|NP_001275684.1|RHOT1,sp|NP_005252.1|GEM,sp|NP_060777.3|RHOT1,sp|NP_859053.1|GEM,sp|XP_011523271.1|RHOT1,sp|XP_011523273.2|RHOT1,sp|XP_011523275.2|RHOT1,sp|XP_011523277.1|RHOT1,sp|XP_011523278.2|RHOT1,sp|XP_016868804.1|GEM,sp|XP_016880308.1|RHOT1,sp|XP_016880309.1|RHOT1,sp|XP_016880310.1|RHOT1,sp|XP_016880311.1|RHOT1,sp|XP_…
Multiple_SEPEP.958_C5	2	14	6	0	LSVDYGK,LSVDYGKK	TUBA1A,TUBA1B,TUBA1C,TUBA3C,TUBA3D,TUBA4A	sp|NP_001257328.1|TUBA1A,sp|NP_001257329.1|TUBA1A,sp|NP_001265481.1|TUBA4A,sp|NP_001290043.1|TUBA1C,sp|NP_001290044.1|TUBA1C,sp|NP_001290045.1|TUBA1C,sp|NP_001290046.1|TUBA1C,sp|NP_005991.1|TUBA4A,sp|NP_005992.1|TUBA3C,sp|NP_006000.2|TUBA1A,sp|NP_006073.2|TUBA1B,sp|NP_116093.1|TUBA1C,sp|NP_525125.2|TUBA3D,sp|XP_016860313.1|TUBA4A
Multiple_SEPEP.959_C5	4	11	2	0	HAEATLGSGNLR,KNIPEGSHQYELLK,NIPEGSHQYELLK,YEYHWADGTNIK	MOB1A,MOB1B	sp|NP_001231695.1|MOB1B,sp|NP_001231696.1|MOB1B,sp|NP_001304039.1|MOB1A,sp|NP_001304040.1|MOB1A,sp|NP_001304041.1|MOB1A,sp|NP_060691.2|MOB1A,sp|NP_775739.1|MOB1B,sp|XP_005265766.1|MOB1B,sp|XP_011530714.1|MOB1B,sp|XP_016864326.1|MOB1B,sp|XP_024308741.1|MOB1A
Multiple_SEPEP.960_C5	1	32	2	0	VNIIPVIAK	SEPTIN10,SEPTIN3	sp|NP_001308425.1|SEPTIN10,sp|NP_001308427.1|SEPTIN10,sp|NP_001308428.1|SEPTIN10,sp|NP_001308429.1|SEPTIN10,sp|NP_001308430.1|SEPTIN10,sp|NP_001308431.1|SEPTIN10,sp|NP_001308432.1|SEPTIN10,sp|NP_001308433.1|SEPTIN10,sp|NP_001308434.1|SEPTIN10,sp|NP_001308435.1|SEPTIN10,sp|NP_001308436.1|SEPTIN10,sp|NP_001308437.1|SEPTIN10,sp|NP_001308438.1|SEPTIN10,sp|NP_001308439.1|SEPTIN10,sp|NP_001308440.1|SEP…
Multiple_SEPEP.961_C5	1	9	2	0	TLQVLIK	CA8,NUP54	sp|NP_001265532.1|NUP54,sp|NP_001308766.1|CA8,sp|NP_001308767.1|CA8,sp|NP_001308768.1|CA8,sp|NP_004047.3|CA8,sp|NP_059122.2|NUP54,sp|XP_011515889.1|CA8,sp|XP_011515890.1|CA8,sp|XP_016863784.1|NUP54
Multiple_SEPEP.962_C5	2	7	2	0	GGQTIVQLQK,VLIPSYAAGSIIGK	NOVA1,NOVA2	sp|NP_001353321.1|NOVA1,sp|NP_001353322.1|NOVA1,sp|NP_001353323.1|NOVA1,sp|NP_002506.2|NOVA1,sp|NP_002507.1|NOVA2,sp|NP_006480.2|NOVA1,sp|NP_006482.1|NOVA1
Multiple_SEPEP.963_C5	1	19	2	0	LLQLTEK	SPTBN1,SYCP1	sp|NP_001269470.1|SYCP1,sp|NP_001269471.1|SYCP1,sp|NP_003119.2|SPTBN1,sp|NP_003167.2|SYCP1,sp|NP_842565.2|SPTBN1,sp|XP_005264574.1|SPTBN1,sp|XP_005264575.1|SPTBN1,sp|XP_005271212.1|SYCP1,sp|XP_005271213.1|SYCP1,sp|XP_006710922.1|SYCP1,sp|XP_006712150.1|SPTBN1,sp|XP_011540339.1|SYCP1,sp|XP_011540340.1|SYCP1,sp|XP_011540341.1|SYCP1,sp|XP_016857673.1|SYCP1,sp|XP_016857674.1|SYCP1,sp|XP_016860268.1|S…
Multiple_SEPEP.964_C5	1	6	2	0	IFHLEVCSR	STAM,STAM2	sp|NP_001311212.1|STAM,sp|NP_001311213.1|STAM,sp|NP_001311214.1|STAM,sp|NP_003464.1|STAM,sp|NP_005834.4|STAM2,sp|XP_011517997.1|STAM
Multiple_SEPEP.965_C5	5	5	2	0	EHVIEALR,EHVIEALRR,GAFGKPQGTVAR,LIPDGCGVK,VHIGQVIMSIR	RPL10,RPL10L	sp|NP_001243509.2|RPL10,sp|NP_001290553.1|RPL10,sp|NP_001290554.1|RPL10,sp|NP_006004.3|RPL10,sp|NP_542784.1|RPL10L
Multiple_SEPEP.966_C5	1	6	2	0	GFGFVLFK	HNRNPD,HNRNPDL	sp|NP_001003810.1|HNRNPD,sp|NP_001193929.1|HNRNPDL,sp|NP_002129.2|HNRNPD,sp|NP_112737.1|HNRNPD,sp|NP_112738.1|HNRNPD,sp|NP_112740.1|HNRNPDL
Multiple_SEPEP.967_C5	1	7	3	0	LQQLVENIDK	SALL1,SALL3,SALL4	sp|NP_001121364.1|SALL1,sp|NP_002959.2|SALL1,sp|NP_065169.1|SALL4,sp|NP_741996.2|SALL3,sp|XP_005260524.1|SALL4,sp|XP_011527223.1|SALL4,sp|XP_011527224.1|SALL4
Multiple_SEPEP.968_C5	2	29	2	0	IQNAGGSVMIQR,YGLSSMQGWR	PPM1A,PPM1B	sp|NP_001028729.1|PPM1B,sp|NP_002697.1|PPM1B,sp|NP_066283.1|PPM1A,sp|NP_808820.1|PPM1A,sp|NP_808821.2|PPM1A,sp|NP_808907.1|PPM1B,sp|XP_005267836.1|PPM1A,sp|XP_005267838.1|PPM1A,sp|XP_011531238.1|PPM1B,sp|XP_011535174.1|PPM1A,sp|XP_011535178.1|PPM1A,sp|XP_011535179.1|PPM1A,sp|XP_011535180.1|PPM1A,sp|XP_011535181.1|PPM1A,sp|XP_011535182.1|PPM1A,sp|XP_011535183.1|PPM1A,sp|XP_011535184.1|PPM1A,sp|XP_…
Multiple_SEPEP.969_C5	1	11	2	0	DLAFVDPDDCTPLK	CNNM2,CNNM4	sp|NP_060119.3|CNNM2,sp|NP_064569.3|CNNM4,sp|NP_951058.1|CNNM2,sp|NP_951059.1|CNNM2,sp|XP_005263971.1|CNNM4,sp|XP_005263972.1|CNNM4,sp|XP_005269990.1|CNNM2,sp|XP_006717971.1|CNNM2,sp|XP_011509257.1|CNNM4,sp|XP_011509258.1|CNNM4,sp|XP_011538213.1|CNNM2
Multiple_SEPEP.970_C5	1	10	2	0	AGAGAPR	EHBP1L1,PIGO	sp|NP_001092879.1|EHBP1L1,sp|NP_116023.2|PIGO,sp|XP_005251676.1|PIGO,sp|XP_005273924.1|EHBP1L1,sp|XP_005273926.1|EHBP1L1,sp|XP_006718549.1|EHBP1L1,sp|XP_006718550.1|EHBP1L1,sp|XP_016870711.1|PIGO,sp|XP_016872956.1|EHBP1L1,sp|XP_016872957.1|EHBP1L1
Multiple_SEPEP.971_C5	1	6	3	0	GEMFVFK	MMP14,MMP15,MMP24	sp|NP_002419.1|MMP15,sp|NP_004986.1|MMP14,sp|NP_006681.1|MMP24,sp|XP_011526802.1|MMP24,sp|XP_016883086.1|MMP24,sp|XP_016883087.1|MMP24
Multiple_SEPEP.972_C5	1	4	3	0	MVQEAEK	HSPA1A,HSPA1B,HSPA8	sp|NP_005336.3|HSPA1A,sp|NP_005337.2|HSPA1B,sp|NP_006588.1|HSPA8,sp|XP_011541100.1|HSPA8
Multiple_SEPEP.973_C5	2	11	2	0	EILGIIVSYK,LKHEDTNLASSTLLR	ARR3,ARRB1	sp|NP_004032.2|ARRB1,sp|NP_004303.2|ARR3,sp|NP_064647.1|ARRB1,sp|XP_011543336.1|ARRB1,sp|XP_011543337.1|ARRB1,sp|XP_016873239.1|ARRB1,sp|XP_016873240.1|ARRB1,sp|XP_016873241.1|ARRB1,sp|XP_016873242.1|ARRB1,sp|XP_016873243.1|ARRB1,sp|XP_016885007.1|ARR3
Multiple_SEPEP.974_C5	1	4	2	0	LLLNNDNLLR	CAPZA1,CAPZA2	sp|NP_006126.1|CAPZA1,sp|NP_006127.1|CAPZA2,sp|XP_011540527.1|CAPZA1,sp|XP_016857913.1|CAPZA1
Multiple_SEPEP.975_C5	1	3	3	0	QLIVGVNK	BCHE,EEF1A1,EEF1A2	sp|NP_000046.1|BCHE,sp|NP_001393.1|EEF1A1,sp|NP_001949.1|EEF1A2
Multiple_SEPEP.976_C5	1	27	8	0	LCIDIIK	DPF2,TGM5,UBE2C,UBE2E1,UBE2E2,UBE2E3,UBE2K,UBE2N	rev_sp|NP_004236.1|TGM5,rev_sp|NP_963925.2|TGM5,sp|NP_001104582.1|UBE2K,sp|NP_001104583.1|UBE2K,sp|NP_001189405.1|UBE2E1,sp|NP_001265483.1|UBE2E3,sp|NP_001265484.1|UBE2E3,sp|NP_001317237.1|DPF2,sp|NP_001357154.1|UBE2E2,sp|NP_001357155.1|UBE2E2,sp|NP_003332.1|UBE2E1,sp|NP_003339.1|UBE2N,sp|NP_005330.1|UBE2K,sp|NP_006259.1|DPF2,sp|NP_006348.1|UBE2E3,sp|NP_008950.1|UBE2C,sp|NP_689866.1|UBE2E2,sp|NP_…
Multiple_SEPEP.977_C5	1	47	5	0	IPVTIITGYLGAGK	CBWD1,CBWD2,CBWD3,CBWD5,CBWD6	sp|NP_001020087.2|CBWD5,sp|NP_001078926.1|CBWD6,sp|NP_001138828.1|CBWD1,sp|NP_001273765.1|CBWD5,sp|NP_001278750.1|CBWD3,sp|NP_001317265.1|CBWD2,sp|NP_001317266.1|CBWD2,sp|NP_001317597.1|CBWD5,sp|NP_001350680.1|CBWD5,sp|NP_001365042.1|CBWD3,sp|NP_001365043.1|CBWD3,sp|NP_001365045.1|CBWD3,sp|NP_001365046.1|CBWD3,sp|NP_060961.3|CBWD1,sp|NP_742000.1|CBWD2,sp|NP_958861.2|CBWD3,sp|XP_005251570.1|CBWD1,…
Multiple_SEPEP.978_C5	1	8	2	0	KKDPNAPK	HMGB2,HMGB3	sp|NP_001124160.1|HMGB2,sp|NP_001124161.1|HMGB2,sp|NP_001288157.1|HMGB3,sp|NP_001288158.1|HMGB3,sp|NP_001288160.1|HMGB3,sp|NP_002120.1|HMGB2,sp|NP_005333.2|HMGB3,sp|XP_024308137.1|HMGB3
Multiple_SEPEP.979_C5	1	12	4	0	AFNQSSTLTK	ZNF431,ZNF714,ZNF92,ZNF93	sp|NP_001274461.1|ZNF92,sp|NP_001274462.1|ZNF92,sp|NP_001274463.1|ZNF92,sp|NP_001306053.1|ZNF431,sp|NP_001306055.1|ZNF431,sp|NP_001306056.1|ZNF431,sp|NP_009070.2|ZNF92,sp|NP_112495.2|ZNF93,sp|NP_597730.2|ZNF431,sp|NP_689839.1|ZNF92,sp|NP_872321.2|ZNF714,sp|XP_011526052.1|ZNF431
Multiple_SEPEP.980_C5	1	27	3	0	FLIDGFPR	AK2,AK9,CMPK1	sp|NP_001129612.1|CMPK1,sp|NP_001138600.2|AK9,sp|NP_001186128.1|AK2,sp|NP_001306068.1|AK2,sp|NP_001306069.1|AK2,sp|NP_001306070.1|AK2,sp|NP_001306071.1|AK2,sp|NP_001306072.1|AK2,sp|NP_001353064.1|CMPK1,sp|NP_001616.1|AK2,sp|NP_037543.1|AK2,sp|NP_057392.1|CMPK1,sp|XP_006715439.2|AK9,sp|XP_011533852.1|AK9,sp|XP_011533854.1|AK9,sp|XP_011533855.1|AK9,sp|XP_011533856.1|AK9,sp|XP_011533857.1|AK9,sp|XP_…
Multiple_SEPEP.981_C5	1	8	2	0	GLGVMPK	CORO2A,CORO2B	sp|NP_001177385.1|CORO2B,sp|NP_001177386.1|CORO2B,sp|NP_001310943.1|CORO2B,sp|NP_001310944.1|CORO2B,sp|NP_003380.3|CORO2A,sp|NP_006082.3|CORO2B,sp|NP_438171.1|CORO2A,sp|XP_011517288.1|CORO2A
Multiple_SEPEP.982_C5	1	75	2	0	VALLLLEK	AFG3L2,ANK2	sp|NP_001120965.1|ANK2,sp|NP_001139.3|ANK2,sp|NP_001341154.1|ANK2,sp|NP_001341157.1|ANK2,sp|NP_001341159.1|ANK2,sp|NP_001341160.1|ANK2,sp|NP_001341161.1|ANK2,sp|NP_001341164.1|ANK2,sp|NP_001341165.1|ANK2,sp|NP_001341166.1|ANK2,sp|NP_001341168.1|ANK2,sp|NP_001341169.1|ANK2,sp|NP_001341170.1|ANK2,sp|NP_001341171.1|ANK2,sp|NP_001341172.1|ANK2,sp|NP_001341173.1|ANK2,sp|NP_001341175.1|ANK2,sp|NP_00134…
Multiple_SEPEP.983_C5	1	11	3	0	YAVNSIK	HGS,MME,PTGIS	sp|NP_000893.2|MME,sp|NP_000952.1|PTGIS,sp|NP_001341571.1|MME,sp|NP_001341572.1|MME,sp|NP_004703.1|HGS,sp|NP_009218.2|MME,sp|NP_009219.2|MME,sp|NP_009220.2|MME,sp|XP_006713710.1|MME,sp|XP_011511158.1|MME,sp|XP_011511159.1|MME
Multiple_SEPEP.984_C5	1	10	2	0	GSFGELALMYNTPR	PRKAR2A,PRKAR2B	sp|NP_001308911.1|PRKAR2A,sp|NP_001308912.1|PRKAR2A,sp|NP_001308918.1|PRKAR2A,sp|NP_002727.2|PRKAR2B,sp|NP_004148.1|PRKAR2A,sp|XP_005265372.1|PRKAR2A,sp|XP_011514700.1|PRKAR2B,sp|XP_011532244.1|PRKAR2A,sp|XP_011532245.1|PRKAR2A,sp|XP_024302604.1|PRKAR2B
Multiple_SEPEP.985_C5	1	24	2	0	ISALNIVGDLLR	NDE1,NDEL1	sp|NP_001020750.1|NDEL1,sp|NP_001137451.1|NDE1,sp|NP_001317058.1|NDEL1,sp|NP_060138.1|NDE1,sp|NP_110435.1|NDEL1,sp|XP_005255453.1|NDE1,sp|XP_006720960.1|NDE1,sp|XP_006720963.1|NDE1,sp|XP_011520855.1|NDE1,sp|XP_016878838.1|NDE1,sp|XP_016878839.1|NDE1,sp|XP_016878840.1|NDE1,sp|XP_016878841.1|NDE1,sp|XP_016878842.1|NDE1,sp|XP_016878843.1|NDE1,sp|XP_016878844.1|NDE1,sp|XP_016878845.1|NDE1,sp|XP_01687…
Multiple_SEPEP.986_C5	1	5	2	0	GLAVFISDIR	AP2A1,AP2A2	sp|NP_001229766.1|AP2A2,sp|NP_036437.1|AP2A2,sp|NP_055018.2|AP2A1,sp|NP_570603.2|AP2A1,sp|XP_011518232.1|AP2A2
Multiple_SEPEP.987_C5	1	8	2	0	LMDLLPK	CPSF6,PPM1K	sp|NP_001287876.1|CPSF6,sp|NP_008938.2|CPSF6,sp|NP_689755.3|PPM1K,sp|XP_005262832.1|PPM1K,sp|XP_005268645.1|CPSF6,sp|XP_005268647.1|CPSF6,sp|XP_006714174.1|PPM1K,sp|XP_016863292.1|PPM1K
Multiple_SEPEP.988_C5	1	10	3	0	TALQEEIK	DNHD1,IQGAP1,IQGAP3	rev_sp|NP_653267.2|DNHD1,sp|NP_003861.1|IQGAP1,sp|NP_839943.3|IQGAP3,sp|XP_011507500.1|IQGAP3,sp|XP_011507502.1|IQGAP3,sp|XP_011507503.1|IQGAP3,sp|XP_024309041.1|IQGAP3,sp|XP_024309042.1|IQGAP3,sp|XP_024309043.1|IQGAP3,sp|XP_024309044.1|IQGAP3
Multiple_SEPEP.989_C5	1	4	2	0	KSPNLSK	CPNE8,PSMD8	sp|NP_002803.2|PSMD8,sp|NP_705898.1|CPNE8,sp|XP_011536253.1|CPNE8,sp|XP_011536254.1|CPNE8
Multiple_SEPEP.990_C5	1	5	2	0	QVETELFPCLR	AKR7A2,AKR7A3	sp|NP_001307908.1|AKR7A2,sp|NP_003680.2|AKR7A2,sp|NP_036199.2|AKR7A3,sp|XP_011539348.1|AKR7A3,sp|XP_016856203.1|AKR7A3
Multiple_SEPEP.991_C5	1	2	2	0	AGYAGEDCPK	ACTL6A,ACTL6B	sp|NP_004292.1|ACTL6A,sp|NP_057272.1|ACTL6B
Multiple_SEPEP.992_C5	1	19	4	0	IIPLVVK	CAND1,RYR2,ZSWIM5,ZSWIM6	rev_sp|NP_001026.2|RYR2,rev_sp|XP_006711865.1|RYR2,rev_sp|XP_006711866.1|RYR2,rev_sp|XP_006711867.1|RYR2,rev_sp|XP_006711868.1|RYR2,rev_sp|XP_006711869.1|RYR2,rev_sp|XP_006711870.1|RYR2,rev_sp|XP_006711873.1|RYR2,rev_sp|XP_016857517.1|RYR2,sp|NP_001316603.1|CAND1,sp|NP_001316604.1|CAND1,sp|NP_001316605.1|CAND1,sp|NP_060918.2|CAND1,sp|NP_065934.1|ZSWIM5,sp|NP_065979.1|ZSWIM6,sp|XP_016857402.1|ZSWI…
Multiple_SEPEP.993_C5	3	12	2	0	EAEPLCK,LGPDDPNVAK,TLGKDHPAVAATLNNLAVLYGK	KLC1,KLC2	sp|NP_001123579.1|KLC1,sp|NP_001128246.1|KLC2,sp|NP_001128247.1|KLC2,sp|NP_001128248.1|KLC2,sp|NP_001305663.1|KLC2,sp|NP_005543.2|KLC1,sp|NP_073733.1|KLC2,sp|NP_891553.2|KLC1,sp|XP_005274240.1|KLC2,sp|XP_005274241.1|KLC2,sp|XP_016873622.1|KLC2,sp|XP_024304425.1|KLC2
Multiple_SEPEP.994_C5	1	22	7	0	NLLSVAYK	SFN,YWHAB,YWHAE,YWHAG,YWHAH,YWHAQ,YWHAZ	sp|NP_001129171.1|YWHAZ,sp|NP_001129172.1|YWHAZ,sp|NP_001129173.1|YWHAZ,sp|NP_001129174.1|YWHAZ,sp|NP_003395.1|YWHAB,sp|NP_003396.1|YWHAH,sp|NP_003397.1|YWHAZ,sp|NP_006133.1|SFN,sp|NP_006752.1|YWHAE,sp|NP_006817.1|YWHAQ,sp|NP_036611.2|YWHAG,sp|NP_647539.1|YWHAB,sp|NP_663723.1|YWHAZ,sp|XP_005251118.1|YWHAZ,sp|XP_005251120.1|YWHAZ,sp|XP_005256841.1|YWHAE,sp|XP_016869299.1|YWHAZ,sp|XP_016869300.1|YW…
Multiple_SEPEP.995_C5	1	44	6	0	GSLLDFLK	FGR,FYN,HCK,LYN,SRC,YES1	sp|NP_001036194.1|FGR,sp|NP_001036212.1|FGR,sp|NP_001104567.1|LYN,sp|NP_001165600.1|HCK,sp|NP_001165601.1|HCK,sp|NP_001165602.1|HCK,sp|NP_001165603.1|HCK,sp|NP_001165604.1|HCK,sp|NP_001357458.1|FYN,sp|NP_002028.1|FYN,sp|NP_002101.2|HCK,sp|NP_002341.1|LYN,sp|NP_005239.1|FGR,sp|NP_005408.1|SRC,sp|NP_005424.1|YES1,sp|NP_694592.1|FYN,sp|NP_694593.1|FYN,sp|NP_938033.1|SRC,sp|XP_005258196.1|YES1,sp|XP_…
Multiple_SEPEP.996_C5	1	8	2	0	GVEIEEK	GSTA5,PPCS	sp|NP_001070915.1|PPCS,sp|NP_001274435.1|PPCS,sp|NP_001274436.1|PPCS,sp|NP_001274437.1|PPCS,sp|NP_001274438.1|PPCS,sp|NP_001274439.1|PPCS,sp|NP_078940.2|PPCS,sp|NP_714543.1|GSTA5
Multiple_SEPEP.997_C5	1	11	2	0	AQVFSCPACR	UHRF1,UHRF2	sp|NP_001041666.1|UHRF1,sp|NP_001276979.1|UHRF1,sp|NP_001276980.1|UHRF1,sp|NP_001276981.1|UHRF1,sp|NP_037414.3|UHRF1,sp|NP_690856.1|UHRF2,sp|XP_011516006.1|UHRF2,sp|XP_011516007.1|UHRF2,sp|XP_011526244.1|UHRF1,sp|XP_016869742.1|UHRF2,sp|XP_016869743.1|UHRF2
Multiple_SEPEP.998_C5	1	6	2	0	NILGGTVFR	IDH1,IDH2	sp|NP_001269315.1|IDH1,sp|NP_001269316.1|IDH1,sp|NP_001276839.1|IDH2,sp|NP_001277043.1|IDH2,sp|NP_002159.2|IDH2,sp|NP_005887.2|IDH1
Multiple_SEPEP.999_C5	1	25	4	0	VQLLQDLQDFFR	SRGAP1,SRGAP2,SRGAP2B,SRGAP2C	sp|NP_001164108.1|SRGAP2,sp|NP_001258799.2|SRGAP2B,sp|NP_001258801.1|SRGAP2C,sp|NP_001287881.1|SRGAP2,sp|NP_001316913.1|SRGAP2C,sp|NP_001333130.1|SRGAP1,sp|NP_001353209.1|SRGAP2B,sp|NP_001364373.1|SRGAP2,sp|NP_001364374.1|SRGAP2,sp|NP_001364375.1|SRGAP2,sp|NP_001364376.1|SRGAP2,sp|NP_001372155.1|SRGAP2B,sp|NP_001372156.1|SRGAP2B,sp|NP_056141.2|SRGAP2,sp|NP_065813.1|SRGAP1,sp|XP_011507656.1|SRGAP2…
Multiple_SEPEP.1000_C5	8	10	2	0	DDEVQVVR,FNPFVTSDR,IMSSPLSK,KDDEVQVVR,KFNPFVTSDR,KIMSSPLSK,KYVIYIER,YVIYIER	RPL26,RPL26L1	sp|NP_000978.1|RPL26,sp|NP_001302459.1|RPL26,sp|NP_001302460.1|RPL26,sp|NP_001304909.1|RPL26L1,sp|NP_001304910.1|RPL26L1,sp|NP_001304911.1|RPL26L1,sp|NP_057177.1|RPL26L1,sp|XP_011532867.1|RPL26L1,sp|XP_016865008.1|RPL26L1,sp|XP_016865009.1|RPL26L1
Multiple_SEPEP.1001_C5	1	12	2	0	SVIQAVQK	RTN1,RTN3	sp|NP_001252518.1|RTN3,sp|NP_001252519.1|RTN3,sp|NP_001252520.1|RTN3,sp|NP_001350631.1|RTN1,sp|NP_006045.1|RTN3,sp|NP_066959.1|RTN1,sp|NP_958831.1|RTN3,sp|NP_958832.1|RTN3,sp|NP_958833.1|RTN3,sp|NP_996734.1|RTN1,sp|XP_011543032.1|RTN3,sp|XP_011543033.1|RTN3
Multiple_SEPEP.1002_C5	1	10	2	0	DIDPQNDLTFLR	DYNLRB1,DYNLRB2	sp|NP_001291946.1|DYNLRB2,sp|NP_001306086.1|DYNLRB1,sp|NP_001369294.1|DYNLRB1,sp|NP_001369295.1|DYNLRB1,sp|NP_001369296.1|DYNLRB1,sp|NP_054902.1|DYNLRB1,sp|NP_570967.1|DYNLRB2,sp|XP_006721358.1|DYNLRB2,sp|XP_006721359.1|DYNLRB2,sp|XP_011521672.1|DYNLRB2
Multiple_SEPEP.1003_C5	1	8	2	0	VVLPTFILEK	OSBPL10,OSBPL11	sp|NP_001167531.1|OSBPL10,sp|NP_060254.2|OSBPL10,sp|NP_073613.2|OSBPL11,sp|XP_005264900.1|OSBPL10,sp|XP_005264901.1|OSBPL10,sp|XP_005264902.1|OSBPL10,sp|XP_011531628.1|OSBPL10,sp|XP_016861159.1|OSBPL10
Multiple_SEPEP.1004_C5	3	12	2	0	DNDFINEGQK,DVEFLAQLK,HGAGAEISTVNPEQYSK	PIP4K2A,PIP4K2B	sp|NP_001316991.1|PIP4K2A,sp|NP_003550.1|PIP4K2B,sp|NP_005019.2|PIP4K2A,sp|XP_006717513.1|PIP4K2A,sp|XP_011523628.1|PIP4K2B,sp|XP_011523629.1|PIP4K2B,sp|XP_011523632.1|PIP4K2B,sp|XP_016871819.1|PIP4K2A,sp|XP_016871820.1|PIP4K2A,sp|XP_016871821.1|PIP4K2A,sp|XP_016880686.1|PIP4K2B,sp|XP_016880688.1|PIP4K2B
Multiple_SEPEP.1005_C5	1	8	2	0	GLQVVAVK	HSPD1,ITGAE	sp|NP_002147.2|HSPD1,sp|NP_002199.3|ITGAE,sp|NP_955472.1|HSPD1,sp|XP_011522127.1|ITGAE,sp|XP_011522129.1|ITGAE,sp|XP_011522130.1|ITGAE,sp|XP_016880075.1|ITGAE,sp|XP_024306508.1|ITGAE
Multiple_SEPEP.1006_C5	1	51	2	0	VNIVPVIAK	SEPTIN2,SEPTIN9	sp|NP_001008491.1|SEPTIN2,sp|NP_001008492.1|SEPTIN2,sp|NP_001106963.1|SEPTIN9,sp|NP_001106964.1|SEPTIN9,sp|NP_001106965.1|SEPTIN9,sp|NP_001106966.1|SEPTIN9,sp|NP_001106967.2|SEPTIN9,sp|NP_001106968.1|SEPTIN9,sp|NP_001269901.1|SEPTIN2,sp|NP_001269902.1|SEPTIN2,sp|NP_001280624.1|SEPTIN9,sp|NP_001280625.1|SEPTIN9,sp|NP_001280626.1|SEPTIN9,sp|NP_001280627.1|SEPTIN9,sp|NP_001307958.1|SEPTIN2,sp|NP_001…
Multiple_SEPEP.1007_C5	1	19	3	0	YEVAVPLCK	KLC1,KLC2,KLC4	sp|NP_001123579.1|KLC1,sp|NP_001128246.1|KLC2,sp|NP_001128247.1|KLC2,sp|NP_001128248.1|KLC2,sp|NP_001275963.1|KLC4,sp|NP_001275964.1|KLC4,sp|NP_001305663.1|KLC2,sp|NP_005543.2|KLC1,sp|NP_073733.1|KLC2,sp|NP_612352.1|KLC4,sp|NP_891553.2|KLC1,sp|NP_958929.1|KLC4,sp|NP_958930.1|KLC4,sp|NP_958931.1|KLC4,sp|XP_005274240.1|KLC2,sp|XP_005274241.1|KLC2,sp|XP_011513291.1|KLC4,sp|XP_016866946.1|KLC4,sp|XP_…
Multiple_SEPEP.1008_C5	1	57	7	0	VTEEENK	RANBP2,RGPD1,RGPD2,RGPD4,RGPD5,RGPD6,RGPD8	sp|NP_001019628.3|RGPD1,sp|NP_001071638.2|RGPD2,sp|NP_001116835.1|RGPD6,sp|NP_001157935.1|RGPD8,sp|NP_001369273.1|RGPD1,sp|NP_001371291.1|RGPD6,sp|NP_001371292.1|RGPD6,sp|NP_001371293.1|RGPD6,sp|NP_001373070.1|RGPD6,sp|NP_001373074.1|RGPD6,sp|NP_001373084.1|RGPD6,sp|NP_001373088.1|RGPD6,sp|NP_001373092.1|RGPD6,sp|NP_005045.2|RGPD5,sp|NP_006258.3|RANBP2,sp|NP_872394.2|RGPD4,sp|XP_005263804.1|RGPD8…
Multiple_SEPEP.1009_C5	1	22	2	0	IGYPVMIK	MCCC1,PCCA	sp|NP_000273.2|PCCA,sp|NP_001121164.1|PCCA,sp|NP_001171475.1|PCCA,sp|NP_001280202.1|MCCC1,sp|NP_001339534.1|PCCA,sp|NP_001339535.1|PCCA,sp|NP_001339536.1|PCCA,sp|NP_001339537.1|PCCA,sp|NP_001339538.1|PCCA,sp|NP_001350809.1|MCCC1,sp|NP_064551.3|MCCC1,sp|XP_011511294.1|MCCC1,sp|XP_011519395.1|PCCA,sp|XP_016876094.1|PCCA,sp|XP_016876095.1|PCCA,sp|XP_016876096.1|PCCA,sp|XP_016876098.1|PCCA,sp|XP_0168…
Multiple_SEPEP.1010_C5	3	14	2	0	IAWALNK,VLNLWQK,VPGLYVIDSIVR	SCAF4,SCAF8	sp|NP_001138916.1|SCAF4,sp|NP_001138917.1|SCAF4,sp|NP_001273117.1|SCAF8,sp|NP_001273118.1|SCAF8,sp|NP_001273123.1|SCAF8,sp|NP_001273128.1|SCAF8,sp|NP_055707.3|SCAF8,sp|NP_065757.1|SCAF4,sp|XP_005261074.1|SCAF4,sp|XP_006724098.1|SCAF4,sp|XP_006724099.1|SCAF4,sp|XP_016883904.1|SCAF4,sp|XP_016883905.1|SCAF4,sp|XP_016883906.1|SCAF4
Multiple_SEPEP.1011_C5	4	15	2	0	EPLWIRPDAPSR,ILPDILKK,PSETPQAEVGPTGCPHR,SGPHSAK	CBS,CBSL	sp|NP_000062.1|CBS,sp|NP_001171479.1|CBS,sp|NP_001171480.1|CBS,sp|NP_001307227.1|CBS,sp|NP_001308002.1|CBSL,sp|NP_001340935.1|CBSL,sp|NP_001340936.1|CBSL,sp|NP_001340937.1|CBSL,sp|NP_001340938.1|CBSL,sp|NP_001340939.1|CBSL,sp|NP_001340941.1|CBSL,sp|NP_001340943.1|CBSL,sp|NP_001340944.1|CBSL,sp|XP_011528079.1|CBS,sp|XP_016883980.1|CBS
Multiple_SEPEP.1012_C5	1	7	2	0	GQQVFLK	ACO1,PDE2A	sp|NP_001137311.1|PDE2A,sp|NP_001139681.1|PDE2A,sp|NP_001265281.1|ACO1,sp|NP_001349769.1|ACO1,sp|NP_002188.1|ACO1,sp|NP_002590.1|PDE2A,sp|XP_011516190.1|ACO1
Multiple_SEPEP.1013_C5	1	6	2	0	LLITGTPLQNSLK	CHD1,CHD2	sp|NP_001261.2|CHD1,sp|NP_001262.3|CHD2,sp|NP_001351042.1|CHD1,sp|NP_001363123.1|CHD1,sp|XP_024310112.1|CHD1,sp|XP_024310113.1|CHD1
Multiple_SEPEP.1014_C5	2	7	2	0	ACNCLLLK,KACNCLLLK	ENO2,ENO3	sp|NP_001180432.1|ENO3,sp|NP_001361452.1|ENO3,sp|NP_001361453.1|ENO3,sp|NP_001966.1|ENO2,sp|NP_001967.3|ENO3,sp|NP_443739.3|ENO3,sp|XP_011522031.1|ENO3
Multiple_SEPEP.1015_C5	1	10	3	0	VHAIPLR	GNB1,GNB2,GNB3	sp|NP_001269468.1|GNB1,sp|NP_001284500.1|GNB3,sp|NP_002065.1|GNB1,sp|NP_002066.1|GNB3,sp|NP_005264.2|GNB2,sp|XP_011519255.1|GNB3,sp|XP_016856548.1|GNB1,sp|XP_016856549.1|GNB1,sp|XP_016856550.1|GNB1,sp|XP_024302263.1|GNB1
Multiple_SEPEP.1016_C5	1	31	4	0	DALLLWCQMK	SPTB,SPTBN1,SPTBN2,SPTBN4	sp|NP_001020029.1|SPTB,sp|NP_001342365.1|SPTB,sp|NP_001342366.1|SPTB,sp|NP_003119.2|SPTBN1,sp|NP_008877.2|SPTBN2,sp|NP_066022.2|SPTBN4,sp|NP_842565.2|SPTBN1,sp|XP_005264574.1|SPTBN1,sp|XP_005264575.1|SPTBN1,sp|XP_005274250.1|SPTBN2,sp|XP_006712150.1|SPTBN1,sp|XP_006718732.1|SPTBN2,sp|XP_006718734.1|SPTBN2,sp|XP_011525475.1|SPTBN4,sp|XP_011535407.1|SPTB,sp|XP_011543518.1|SPTBN2,sp|XP_011543519.1|S…
Multiple_SEPEP.1017_C5	1	11	2	0	DPPDVLDR	ILF3,ZFR	sp|NP_001131145.1|ILF3,sp|NP_004507.2|ILF3,sp|NP_036350.2|ILF3,sp|NP_057191.2|ZFR,sp|NP_060090.2|ILF3,sp|NP_703194.1|ILF3,sp|XP_006722805.1|ILF3,sp|XP_011526286.2|ILF3,sp|XP_011526287.1|ILF3,sp|XP_016882252.1|ILF3,sp|XP_024307258.1|ILF3
Multiple_SEPEP.1018_C5	1	14	2	0	INLWHLEITDR	PPP2R2A,PPP2R2D	sp|NP_001171062.1|PPP2R2A,sp|NP_001278239.1|PPP2R2D,sp|NP_002708.1|PPP2R2A,sp|NP_060931.2|PPP2R2D,sp|XP_005273616.1|PPP2R2A,sp|XP_005273617.1|PPP2R2A,sp|XP_006717977.1|PPP2R2D,sp|XP_011542867.1|PPP2R2A,sp|XP_011542868.1|PPP2R2A,sp|XP_011542869.1|PPP2R2A,sp|XP_011542870.1|PPP2R2A,sp|XP_011542871.1|PPP2R2A,sp|XP_024302954.1|PPP2R2A,sp|XP_024302955.1|PPP2R2A
Multiple_SEPEP.1019_C5	2	5	2	0	AFLFDVVSK,ANDDLADAGLEK	RRAGC,RRAGD	sp|NP_001258780.1|RRAGC,sp|NP_067067.1|RRAGD,sp|NP_071440.1|RRAGC,sp|XP_005248812.1|RRAGD,sp|XP_011534324.1|RRAGD
Multiple_SEPEP.1020_C5	1	3	2	0	GIWHNDNK	CKB,CKM	sp|NP_001349460.1|CKB,sp|NP_001814.2|CKB,sp|NP_001815.2|CKM
Multiple_SEPEP.1021_C5	1	3	2	0	KLEEQQR	GCNT4,NUCB1	sp|NP_001353666.1|GCNT4,sp|NP_006175.2|NUCB1,sp|XP_016882334.1|NUCB1
Multiple_SEPEP.1022_C5	2	2	2	0	FGHEFLEFEFRPDGK,YANNSNYK	MAGOH,MAGOHB	sp|NP_002361.1|MAGOH,sp|NP_060518.1|MAGOHB
Multiple_SEPEP.1023_C5	3	15	2	0	AWCVNCFACSTCNTK,KYCEHDFQMLFAPCCHQCGEFIIGR,VVNAMGK	LIMS1,LIMS4	sp|NP_001180411.1|LIMS1,sp|NP_001180412.1|LIMS1,sp|NP_001180413.1|LIMS1,sp|NP_001180414.1|LIMS1,sp|NP_001180417.1|LIMS1,sp|NP_001358269.1|LIMS4,sp|NP_001358423.1|LIMS1,sp|NP_001358424.1|LIMS1,sp|NP_001358425.1|LIMS1,sp|NP_001358426.1|LIMS1,sp|NP_001358427.1|LIMS1,sp|NP_004978.2|LIMS1,sp|XP_016858592.1|LIMS4,sp|XP_016858593.1|LIMS4,sp|XP_016858594.1|LIMS4
Multiple_SEPEP.1024_C5	2	20	3	0	VVLQELR,WQNSYSIK	PEDS1,UBE2V1,UBE2V2	sp|NP_001027459.1|UBE2V1,sp|NP_001244322.1|UBE2V1,sp|NP_001244323.1|UBE2V1,sp|NP_001244324.1|UBE2V1,sp|NP_001244325.1|UBE2V1,sp|NP_001244326.1|UBE2V1,sp|NP_001244327.1|UBE2V1,sp|NP_001244328.1|UBE2V1,sp|NP_001269504.1|UBE2V1,sp|NP_001269505.1|UBE2V1,sp|NP_001269506.1|UBE2V1,sp|NP_001269507.1|UBE2V1,sp|NP_001269508.1|UBE2V1,sp|NP_003341.1|UBE2V2,sp|NP_068823.2|UBE2V1,sp|NP_071887.1|UBE2V1,sp|NP_95…
Multiple_SEPEP.1025_C5	1	9	3	0	NLGTIAK	HSP90AA1,HSP90AB1,HSP90B1	sp|NP_001017963.2|HSP90AA1,sp|NP_001258898.1|HSP90AB1,sp|NP_001258899.1|HSP90AB1,sp|NP_001258901.1|HSP90AB1,sp|NP_001358167.1|HSP90AB1,sp|NP_003290.1|HSP90B1,sp|NP_005339.3|HSP90AA1,sp|NP_031381.2|HSP90AB1,sp|XP_011535020.1|HSP90AA1
Multiple_SEPEP.1026_C5	1	34	2	0	NISELFYYAQK	RHOT1,RHOT2	sp|NP_001028738.1|RHOT1,sp|NP_001028739.2|RHOT1,sp|NP_001028740.1|RHOT1,sp|NP_001275683.1|RHOT1,sp|NP_001275684.1|RHOT1,sp|NP_001275687.1|RHOT1,sp|NP_001339204.1|RHOT2,sp|NP_001339205.1|RHOT2,sp|NP_001339206.1|RHOT2,sp|NP_001339207.1|RHOT2,sp|NP_001339208.1|RHOT2,sp|NP_001339209.1|RHOT2,sp|NP_001339210.1|RHOT2,sp|NP_001339211.1|RHOT2,sp|NP_001339212.1|RHOT2,sp|NP_001339213.1|RHOT2,sp|NP_001339214…
Multiple_SEPEP.1027_C5	1	20	2	0	MGIYVGAK	PFKL,PFKP	sp|NP_001002021.2|PFKL,sp|NP_001309996.1|PFKP,sp|NP_001309997.1|PFKP,sp|NP_001310000.1|PFKP,sp|NP_001310001.1|PFKP,sp|NP_001332873.1|PFKP,sp|NP_002617.3|PFKL,sp|NP_002618.1|PFKP,sp|XP_005252522.1|PFKP,sp|XP_005252523.1|PFKP,sp|XP_005261192.1|PFKL,sp|XP_005261194.1|PFKL,sp|XP_006717512.1|PFKP,sp|XP_006724074.1|PFKL,sp|XP_016883857.1|PFKL,sp|XP_016883858.1|PFKL,sp|XP_016883859.1|PFKL,sp|XP_01688386…
Multiple_SEPEP.1028_C5	1	21	3	0	GSFGQVVK	DYRK1A,DYRK1B,DYRK2	sp|NP_001334650.1|DYRK1A,sp|NP_001334651.1|DYRK1A,sp|NP_001334652.1|DYRK1A,sp|NP_001387.2|DYRK1A,sp|NP_003574.1|DYRK2,sp|NP_004705.1|DYRK1B,sp|NP_006473.2|DYRK2,sp|NP_006474.1|DYRK1B,sp|NP_006475.1|DYRK1B,sp|NP_567824.1|DYRK1A,sp|NP_569120.1|DYRK1A,sp|NP_569122.1|DYRK1A,sp|XP_005259455.1|DYRK1B,sp|XP_006724039.1|DYRK1A,sp|XP_006724040.1|DYRK1A,sp|XP_006724041.1|DYRK1A,sp|XP_011527785.1|DYRK1A,sp|…
Multiple_SEPEP.1029_C5	2	9	3	0	GDGGIYIGSIMK,GGAVAADGR	DVL1,DVL2,DVL3	sp|NP_001317240.1|DVL1,sp|NP_004412.2|DVL1,sp|NP_004413.1|DVL2,sp|NP_004414.3|DVL3,sp|XP_005244789.1|DVL1,sp|XP_005244790.1|DVL1,sp|XP_005247229.1|DVL3,sp|XP_005256559.1|DVL2,sp|XP_011510815.1|DVL3
Multiple_SEPEP.1030_C5	1	12	2	0	VMEKPSPLLVGR	G3BP1,G3BP2	sp|NP_005745.1|G3BP1,sp|NP_036429.2|G3BP2,sp|NP_938405.1|G3BP1,sp|NP_987100.1|G3BP2,sp|NP_987101.1|G3BP2,sp|XP_005263439.1|G3BP2,sp|XP_005263440.1|G3BP2,sp|XP_011530743.1|G3BP2,sp|XP_016864365.1|G3BP2,sp|XP_016864367.1|G3BP2,sp|XP_016864368.1|G3BP2,sp|XP_024310062.1|G3BP2
Multiple_SEPEP.1031_C5	1	3	2	0	LWDIGGQPR	ARL8A,ARL8B	sp|NP_001243058.1|ARL8A,sp|NP_060654.1|ARL8B,sp|NP_620150.1|ARL8A
Multiple_SEPEP.1032_C5	1	3	2	0	AVLCPPPVK	RAC1,RAC3	sp|NP_005043.1|RAC3,sp|NP_008839.2|RAC1,sp|NP_061485.1|RAC1
Multiple_SEPEP.1033_C5	1	35	4	0	TIGVITK	DNM1,DNM2,DNM3,NSA2	sp|NP_001005336.1|DNM1,sp|NP_001005360.1|DNM2,sp|NP_001005361.1|DNM2,sp|NP_001005362.1|DNM2,sp|NP_001129599.1|DNM3,sp|NP_001177645.1|DNM2,sp|NP_001265181.1|DNM3,sp|NP_001275666.1|DNM1,sp|NP_001275667.1|DNM1,sp|NP_001275668.1|DNM1,sp|NP_001337133.1|DNM3,sp|NP_001337134.1|DNM3,sp|NP_001337135.1|DNM3,sp|NP_001361198.1|DNM1,sp|NP_004399.2|DNM1,sp|NP_004936.2|DNM2,sp|NP_055701.1|NSA2,sp|NP_056384.2|DN…
Multiple_SEPEP.1034_C5	2	163	3	0	GFTPLHVAAK,LPALHIAAR	ANK1,ANK2,ANK3	sp|NP_000028.3|ANK1,sp|NP_001120965.1|ANK2,sp|NP_001135918.1|ANK1,sp|NP_001139.3|ANK2,sp|NP_001191332.1|ANK3,sp|NP_001191333.1|ANK3,sp|NP_001307803.1|ANK3,sp|NP_001341154.1|ANK2,sp|NP_001341157.1|ANK2,sp|NP_001341159.1|ANK2,sp|NP_001341160.1|ANK2,sp|NP_001341161.1|ANK2,sp|NP_001341164.1|ANK2,sp|NP_001341165.1|ANK2,sp|NP_001341166.1|ANK2,sp|NP_001341168.1|ANK2,sp|NP_001341169.1|ANK2,sp|NP_00134117…
Multiple_SEPEP.1035_C5	1	19	2	0	LFEEPEDPSNR	PPP2R2A,PPP2R2C	sp|NP_001171062.1|PPP2R2A,sp|NP_001193923.1|PPP2R2C,sp|NP_001193924.1|PPP2R2C,sp|NP_001193925.1|PPP2R2C,sp|NP_001350317.1|PPP2R2C,sp|NP_002708.1|PPP2R2A,sp|NP_065149.2|PPP2R2C,sp|NP_870991.1|PPP2R2C,sp|XP_005248036.1|PPP2R2C,sp|XP_005273616.1|PPP2R2A,sp|XP_005273617.1|PPP2R2A,sp|XP_011511798.1|PPP2R2C,sp|XP_011542867.1|PPP2R2A,sp|XP_011542868.1|PPP2R2A,sp|XP_011542869.1|PPP2R2A,sp|XP_011542870.1|…
Multiple_SEPEP.1036_C5	1	17	2	0	FTQSGTMK	CTCF,CTCFL	sp|NP_001177951.1|CTCF,sp|NP_001255969.1|CTCFL,sp|NP_001255970.1|CTCFL,sp|NP_001255971.1|CTCFL,sp|NP_001255972.1|CTCFL,sp|NP_001255973.1|CTCFL,sp|NP_001255974.1|CTCFL,sp|NP_001255976.1|CTCFL,sp|NP_001255978.1|CTCFL,sp|NP_001255979.1|CTCFL,sp|NP_001255983.1|CTCFL,sp|NP_001255984.1|CTCFL,sp|NP_001350845.1|CTCF,sp|NP_006556.1|CTCF,sp|NP_542185.2|CTCFL,sp|XP_005255832.1|CTCF,sp|XP_016878357.1|CTCF
Multiple_SEPEP.1037_C5	1	14	2	0	LLDFLIK	GRM1,NUP205	sp|NP_001264993.1|GRM1,sp|NP_001264994.1|GRM1,sp|NP_001264995.1|GRM1,sp|NP_001264996.1|GRM1,sp|NP_001316363.2|NUP205,sp|NP_055950.2|NUP205,sp|XP_011534084.1|GRM1,sp|XP_016866272.1|GRM1,sp|XP_016866273.1|GRM1,sp|XP_016866274.1|GRM1,sp|XP_016866275.1|GRM1,sp|XP_016866276.1|GRM1,sp|XP_016866277.1|GRM1,sp|XP_024302180.1|GRM1
Multiple_SEPEP.1038_C5	1	13	2	0	LLYVTPEK	BLM,RECQL	sp|NP_000048.1|BLM,sp|NP_001274175.1|BLM,sp|NP_001274176.1|BLM,sp|NP_001274177.1|BLM,sp|NP_002898.2|RECQL,sp|NP_116559.1|RECQL,sp|XP_005253518.1|RECQL,sp|XP_005253519.1|RECQL,sp|XP_005253520.1|RECQL,sp|XP_005253521.1|RECQL,sp|XP_006720695.1|BLM,sp|XP_011520183.1|BLM,sp|XP_011520184.1|BLM
Multiple_SEPEP.1039_C5	1	41	2	0	FDVINLAAEK	PRKAG1,PRKAG2	sp|NP_001035723.1|PRKAG2,sp|NP_001193638.1|PRKAG1,sp|NP_001193639.1|PRKAG1,sp|NP_001291456.1|PRKAG2,sp|NP_001291460.1|PRKAG2,sp|NP_001350627.1|PRKAG2,sp|NP_002724.1|PRKAG1,sp|NP_057287.2|PRKAG2,sp|NP_077747.1|PRKAG2,sp|XP_005250059.1|PRKAG2,sp|XP_005250061.1|PRKAG2,sp|XP_005250063.1|PRKAG2,sp|XP_005269076.1|PRKAG1,sp|XP_005269077.1|PRKAG1,sp|XP_006716084.1|PRKAG2,sp|XP_011514584.1|PRKAG2,sp|XP_01…
Multiple_SEPEP.1040_C5	1	10	2	0	EEEWDPEYTPK	BCLAF1,THRAP3	sp|NP_001070909.1|BCLAF1,sp|NP_001287967.1|BCLAF1,sp|NP_001308400.1|THRAP3,sp|NP_001308402.1|THRAP3,sp|NP_005110.2|THRAP3,sp|NP_055554.1|BCLAF1,sp|XP_016867018.1|BCLAF1,sp|XP_016867021.1|BCLAF1,sp|XP_024307069.1|THRAP3,sp|XP_024307070.1|THRAP3
Multiple_SEPEP.1041_C5	1	90	3	0	GAILTTMLATR	CAMK2A,CAMK2B,CAMK2D	sp|NP_001211.3|CAMK2B,sp|NP_001212.2|CAMK2D,sp|NP_001280099.1|CAMK2B,sp|NP_001308495.1|CAMK2D,sp|NP_001308496.1|CAMK2D,sp|NP_001308497.1|CAMK2D,sp|NP_001308498.1|CAMK2D,sp|NP_001308499.1|CAMK2D,sp|NP_001308500.1|CAMK2D,sp|NP_001308501.1|CAMK2D,sp|NP_001308502.1|CAMK2D,sp|NP_001308503.1|CAMK2D,sp|NP_001308504.1|CAMK2D,sp|NP_001308505.1|CAMK2D,sp|NP_001308506.1|CAMK2D,sp|NP_001308507.1|CAMK2D,sp|NP…
Multiple_SEPEP.1042_C5	2	18	2	0	LTWLQNMAGK,MKEHQEDPEMLIDLMYR	DOCK6,DOCK7	sp|NP_001258928.1|DOCK7,sp|NP_001258929.1|DOCK7,sp|NP_001258930.1|DOCK7,sp|NP_001317543.1|DOCK7,sp|NP_001354490.1|DOCK7,sp|NP_001354759.1|DOCK6,sp|NP_065863.2|DOCK6,sp|NP_212132.2|DOCK7,sp|XP_005260057.1|DOCK6,sp|XP_006722867.1|DOCK6,sp|XP_011526452.1|DOCK6,sp|XP_011526453.1|DOCK6,sp|XP_011526454.1|DOCK6,sp|XP_011540629.1|DOCK7,sp|XP_011540630.1|DOCK7,sp|XP_011540632.1|DOCK7,sp|XP_016858128.1|DOC…
Multiple_SEPEP.1043_C5	1	8	2	0	TTAQVLIR	AKR1B1,AKR1B15	sp|NP_001074007.2|AKR1B15,sp|NP_001333071.1|AKR1B1,sp|NP_001354749.1|AKR1B15,sp|NP_001354750.1|AKR1B15,sp|NP_001619.1|AKR1B1,sp|XP_005250291.1|AKR1B1,sp|XP_016867713.1|AKR1B15,sp|XP_024302463.1|AKR1B1
Multiple_SEPEP.1044_C5	1	15	2	0	GMGYMPK	CORO1A,CORO1C	sp|NP_001098707.1|CORO1C,sp|NP_001180262.1|CORO1A,sp|NP_001263400.1|CORO1C,sp|NP_009005.1|CORO1A,sp|NP_055140.1|CORO1C,sp|XP_011536427.1|CORO1C,sp|XP_011544016.1|CORO1A,sp|XP_016874610.1|CORO1C,sp|XP_016874611.1|CORO1C,sp|XP_016874612.1|CORO1C,sp|XP_016878374.1|CORO1A,sp|XP_016878375.1|CORO1A,sp|XP_024304682.1|CORO1C,sp|XP_024304683.1|CORO1C,sp|XP_024304684.1|CORO1C
Multiple_SEPEP.1045_C5	3	10	2	0	LAELQEQLK,LQDVFEMR,YNPPDHEVVAMAR	BRD3,BRD4	sp|NP_001317313.1|BRD4,sp|NP_001366220.1|BRD4,sp|NP_001366221.1|BRD4,sp|NP_031397.1|BRD3,sp|NP_055114.1|BRD4,sp|NP_490597.1|BRD4,sp|XP_006717354.1|BRD3,sp|XP_011517354.1|BRD3,sp|XP_016870654.1|BRD3,sp|XP_016870655.1|BRD3
Multiple_SEPEP.1046_C5	1	3	2	0	EAPGPINFTVFLTMFGEK	MYL10,MYL2	sp|NP_000423.2|MYL2,sp|NP_612412.2|MYL10,sp|XP_016868282.1|MYL10
Multiple_SEPEP.1047_C5	1	3	2	0	SCAGISGK	KDELR1,KDELR2	sp|NP_001094073.1|KDELR2,sp|NP_006792.1|KDELR1,sp|NP_006845.1|KDELR2
Multiple_SEPEP.1048_C5	2	2	2	0	DYQDNKADVILK,VWINTSDIILVGLR	EIF1AX,EIF1AY	sp|NP_001403.1|EIF1AX,sp|NP_004672.2|EIF1AY
Multiple_SEPEP.1049_C5	1	85	2	0	FQQMDVLEGLNVLVTISGK	MAP4K4,TNIK	sp|NP_001155032.1|TNIK,sp|NP_001155033.1|TNIK,sp|NP_001155034.1|TNIK,sp|NP_001155035.1|TNIK,sp|NP_001155036.1|TNIK,sp|NP_001155037.1|TNIK,sp|NP_001155038.1|TNIK,sp|NP_001229488.1|MAP4K4,sp|NP_001229489.1|MAP4K4,sp|NP_001371405.1|MAP4K4,sp|NP_001371406.1|MAP4K4,sp|NP_001371410.1|MAP4K4,sp|NP_001371411.1|MAP4K4,sp|NP_001371412.1|MAP4K4,sp|NP_001371413.1|MAP4K4,sp|NP_001371414.1|MAP4K4,sp|NP_0013714…
Multiple_SEPEP.1050_C5	1	15	2	0	VFLLPDKK	SYT1,SYT2	sp|NP_001129277.1|SYT1,sp|NP_001129278.1|SYT1,sp|NP_001129976.1|SYT2,sp|NP_001278830.1|SYT1,sp|NP_005630.1|SYT1,sp|NP_796376.2|SYT2,sp|XP_005269170.1|SYT1,sp|XP_006719639.1|SYT1,sp|XP_011507494.1|SYT2,sp|XP_011537012.1|SYT1,sp|XP_016855798.1|SYT2,sp|XP_016855799.1|SYT2,sp|XP_016855800.1|SYT2,sp|XP_016855801.1|SYT2,sp|XP_016855802.1|SYT2
Multiple_SEPEP.1051_C5	1	28	3	0	VLGQGSFGK	RPS6KA1,RPS6KA3,RPS6KA6	sp|NP_001006666.1|RPS6KA1,sp|NP_001317370.1|RPS6KA1,sp|NP_001317441.1|RPS6KA6,sp|NP_002944.2|RPS6KA1,sp|NP_004577.1|RPS6KA3,sp|NP_055311.1|RPS6KA6,sp|XP_005274630.1|RPS6KA3,sp|XP_005274634.1|RPS6KA3,sp|XP_006724570.1|RPS6KA3,sp|XP_011529219.1|RPS6KA6,sp|XP_011543857.1|RPS6KA3,sp|XP_011543858.1|RPS6KA3,sp|XP_011543859.1|RPS6KA3,sp|XP_011543860.1|RPS6KA3,sp|XP_011543862.1|RPS6KA3,sp|XP_011543863.1|…
Multiple_SEPEP.1052_C5	1	5	2	0	NPPGFAFVEFEDPR	SRSF3,SRSF7	sp|NP_001026854.1|SRSF7,sp|NP_001182375.1|SRSF7,sp|NP_001350731.1|SRSF7,sp|NP_003008.1|SRSF3,sp|XP_005264542.1|SRSF7
Multiple_SEPEP.1053_C5	1	15	3	0	ALAVASK	BRPF3,MYH10,RAB3GAP2	sp|NP_001242941.1|MYH10,sp|NP_001243024.1|MYH10,sp|NP_001362195.1|MYH10,sp|NP_005955.3|MYH10,sp|NP_036546.2|RAB3GAP2,sp|XP_011512793.1|BRPF3,sp|XP_011522177.1|MYH10,sp|XP_011522180.1|MYH10,sp|XP_011522181.1|MYH10,sp|XP_011522182.1|MYH10,sp|XP_016880167.1|MYH10,sp|XP_016880168.1|MYH10,sp|XP_016880169.1|MYH10,sp|XP_016880170.1|MYH10,sp|XP_016880171.1|MYH10
Multiple_SEPEP.1054_C5	1	9	3	0	QLEEEGK	AFP,HIVEP2,MYH6	rev_sp|NP_001125.1|AFP,rev_sp|NP_001341646.2|AFP,sp|NP_002462.2|MYH6,sp|NP_006725.3|HIVEP2,sp|XP_016866294.1|HIVEP2,sp|XP_024302184.1|HIVEP2,sp|XP_024302185.1|HIVEP2,sp|XP_024302186.1|HIVEP2,sp|XP_024302187.1|HIVEP2
Multiple_SEPEP.1055_C5	1	7	2	0	EMTLDEWK	HABP4,SERBP1	sp|NP_001018077.1|SERBP1,sp|NP_001018078.1|SERBP1,sp|NP_001018079.1|SERBP1,sp|NP_055097.2|HABP4,sp|NP_056455.3|SERBP1,sp|XP_005251869.1|HABP4,sp|XP_016869973.1|HABP4
Multiple_SEPEP.1056_C5	1	9	4	0	AILNYIASK	GSTA1,GSTA2,GSTA3,GSTA5	sp|NP_000837.3|GSTA2,sp|NP_000838.3|GSTA3,sp|NP_001350471.1|GSTA3,sp|NP_665683.1|GSTA1,sp|NP_714543.1|GSTA5,sp|XP_005249091.1|GSTA1,sp|XP_006715135.1|GSTA3,sp|XP_011512834.1|GSTA2,sp|XP_024302182.1|GSTA3
Multiple_SEPEP.1057_C5	2	11	2	0	KTVLSKPTDSSPEVINYLGNK,LVLLLQYLENLEK	LOC107984138,SMG1	sp|NP_055907.3|SMG1,sp|XP_005255239.1|SMG1,sp|XP_005255240.1|SMG1,sp|XP_005255241.1|SMG1,sp|XP_011544071.1|SMG1,sp|XP_011544072.1|SMG1,sp|XP_016878555.1|SMG1,sp|XP_016878556.1|SMG1,sp|XP_016879454.1|LOC107984138,sp|XP_024305966.1|SMG1,sp|XP_024305967.1|SMG1
Multiple_SEPEP.1058_C5	1	16	2	0	EYIQQLR	MRPL22,STARD9	sp|NP_001014990.1|MRPL22,sp|NP_054899.2|MRPL22,sp|NP_065810.2|STARD9,sp|XP_011520133.1|STARD9,sp|XP_011520134.1|STARD9,sp|XP_011520135.1|STARD9,sp|XP_011520136.1|STARD9,sp|XP_011520137.1|STARD9,sp|XP_011520138.1|STARD9,sp|XP_011520139.1|STARD9,sp|XP_011520141.1|STARD9,sp|XP_016877928.1|STARD9,sp|XP_016877929.1|STARD9,sp|XP_016877930.1|STARD9,sp|XP_016877931.1|STARD9,sp|XP_016877932.1|STARD9
Multiple_SEPEP.1059_C5	1	29	2	0	ETAQAIK	RPL17,TLN2	sp|NP_000976.1|RPL17,sp|NP_001030178.1|RPL17,sp|NP_001186269.1|RPL17,sp|NP_001186270.1|RPL17,sp|NP_001186271.1|RPL17,sp|NP_001186272.1|RPL17,sp|NP_001186273.1|RPL17,sp|NP_001186284.1|RPL17,sp|NP_001356484.1|RPL17,sp|NP_001356485.1|RPL17,sp|NP_001356486.1|RPL17,sp|NP_001356487.1|RPL17,sp|NP_001356489.1|RPL17,sp|NP_001356490.1|RPL17,sp|NP_055874.2|TLN2,sp|XP_005254765.1|TLN2,sp|XP_005254767.1|TLN2,…
Multiple_SEPEP.1060_C5	2	112	3	0	LSMYGVDLHHAK,VCEHLNLLEK	EPB41L1,EPB41L2,EPB41L3	sp|NP_001129026.1|EPB41L2,sp|NP_001129027.1|EPB41L2,sp|NP_001186317.1|EPB41L2,sp|NP_001239589.1|EPB41L2,sp|NP_001245258.1|EPB41L1,sp|NP_001245259.1|EPB41L1,sp|NP_001245260.1|EPB41L1,sp|NP_001268462.1|EPB41L3,sp|NP_001268463.1|EPB41L3,sp|NP_001268464.1|EPB41L3,sp|NP_001317486.1|EPB41L3,sp|NP_001337228.1|EPB41L2,sp|NP_001337230.1|EPB41L2,sp|NP_001337231.1|EPB41L2,sp|NP_001337232.1|EPB41L2,sp|NP_001…
Multiple_SEPEP.1061_C5	1	16	3	0	WTGMIIGPPR	PEDS1,UBE2V1,UBE2V2	sp|NP_001027459.1|UBE2V1,sp|NP_001244322.1|UBE2V1,sp|NP_001244324.1|UBE2V1,sp|NP_001244325.1|UBE2V1,sp|NP_001244326.1|UBE2V1,sp|NP_001244327.1|UBE2V1,sp|NP_001244328.1|UBE2V1,sp|NP_001269505.1|UBE2V1,sp|NP_001269508.1|UBE2V1,sp|NP_001269509.1|UBE2V1,sp|NP_003341.1|UBE2V2,sp|NP_068823.2|UBE2V1,sp|NP_954595.1|UBE2V1,sp|NP_954673.2|PEDS1,sp|XP_011515885.1|UBE2V2,sp|XP_016869297.1|UBE2V2
Multiple_SEPEP.1062_C5	1	14	5	0	YMACCLLYR	TUBA1A,TUBA1B,TUBA1C,TUBA4A,TUBAL3	sp|NP_001165335.1|TUBAL3,sp|NP_001257328.1|TUBA1A,sp|NP_001257329.1|TUBA1A,sp|NP_001265481.1|TUBA4A,sp|NP_001290043.1|TUBA1C,sp|NP_001290044.1|TUBA1C,sp|NP_001290045.1|TUBA1C,sp|NP_001290046.1|TUBA1C,sp|NP_005991.1|TUBA4A,sp|NP_006000.2|TUBA1A,sp|NP_006073.2|TUBA1B,sp|NP_079079.1|TUBAL3,sp|NP_116093.1|TUBA1C,sp|XP_016860313.1|TUBA4A
Multiple_SEPEP.1063_C5	2	11	2	0	DQGGELLSLR,YDLTVPFAR	HARS1,HARS2	sp|NP_001244969.1|HARS1,sp|NP_001244970.1|HARS1,sp|NP_001244971.1|HARS1,sp|NP_001265660.1|HARS2,sp|NP_001276023.1|HARS1,sp|NP_001350464.1|HARS2,sp|NP_001350465.1|HARS2,sp|NP_002100.2|HARS1,sp|NP_036340.1|HARS2,sp|XP_016864777.1|HARS2,sp|XP_016864778.1|HARS2
Multiple_SEPEP.1064_C5	1	86	2	0	EQHPDMSVTK	EPB41,EPB41L3	sp|NP_001159477.1|EPB41,sp|NP_001159479.1|EPB41,sp|NP_001268463.1|EPB41L3,sp|NP_001268464.1|EPB41L3,sp|NP_001317486.1|EPB41L3,sp|NP_001362942.1|EPB41,sp|NP_001362943.1|EPB41,sp|NP_001362944.1|EPB41,sp|NP_001362951.1|EPB41,sp|NP_001371612.1|EPB41L3,sp|NP_001371613.1|EPB41L3,sp|NP_001371614.1|EPB41L3,sp|NP_001371615.1|EPB41L3,sp|NP_001371616.1|EPB41L3,sp|NP_001371617.1|EPB41L3,sp|NP_001371618.1|EPB…
Multiple_SEPEP.1065_C5	1	10	3	0	HPENYDLATLK	GTF2I,GTF2IRD2,GTF2IRD2B	sp|NP_001003795.1|GTF2IRD2B,sp|NP_001157108.1|GTF2I,sp|NP_001267729.1|GTF2I,sp|NP_001355229.1|GTF2IRD2,sp|NP_001355231.1|GTF2IRD2B,sp|NP_001509.3|GTF2I,sp|NP_127492.1|GTF2I,sp|NP_127493.1|GTF2I,sp|NP_127494.1|GTF2I,sp|NP_775808.4|GTF2IRD2
Multiple_SEPEP.1066_C5	3	13	2	0	GWCIVGK,KQTCPYCK,QTCPYCK	RNF121,RNF175	sp|NP_060790.2|RNF121,sp|NP_775933.2|RNF175,sp|XP_005262996.1|RNF175,sp|XP_005262997.1|RNF175,sp|XP_006718692.1|RNF121,sp|XP_006718693.1|RNF121,sp|XP_006718695.1|RNF121,sp|XP_011530181.1|RNF175,sp|XP_011530183.1|RNF175,sp|XP_011530185.1|RNF175,sp|XP_011543452.1|RNF121,sp|XP_016863536.1|RNF175,sp|XP_024304372.1|RNF121
Multiple_SEPEP.1067_C5	1	5	2	0	ALETNTHVK	TMOD2,TMOD3	sp|NP_055362.1|TMOD3,sp|NP_055363.1|TMOD2,sp|XP_016877576.1|TMOD3,sp|XP_016877577.1|TMOD3,sp|XP_016877578.1|TMOD2
Multiple_SEPEP.1068_C5	1	3	2	0	TTEINFK	CRABP1,CRABP2	sp|NP_001186652.1|CRABP2,sp|NP_001869.1|CRABP2,sp|NP_004369.1|CRABP1
Multiple_SEPEP.1069_C5	1	3	2	0	QTASIFK	MBD2,MBD3	sp|NP_001268382.1|MBD3,sp|NP_001268383.1|MBD3,sp|NP_003918.1|MBD2
Multiple_SEPEP.1070_C5	1	65	9	0	LLDILLK	ANKH,ARHGAP19,CAB39,CHM,CHML,HNRNPK,KLHL41,RTTN,WDFY3	rev_sp|NP_001191229.1|ARHGAP19,rev_sp|NP_001243352.1|ARHGAP19,rev_sp|NP_001305115.1|HNRNPK,rev_sp|NP_001305116.1|HNRNPK,rev_sp|NP_001305117.1|HNRNPK,rev_sp|NP_001305449.1|RTTN,rev_sp|NP_002131.2|HNRNPK,rev_sp|NP_112552.1|HNRNPK,rev_sp|NP_112553.1|HNRNPK,rev_sp|NP_116289.4|ARHGAP19,rev_sp|NP_473368.1|ANKH,rev_sp|NP_775901.3|RTTN,rev_sp|XP_005252017.1|HNRNPK,rev_sp|XP_005252020.1|HNRNPK,rev_sp|XP_0…
Multiple_SEPEP.1071_C5	1	25	8	0	IWHHTFYNELR	ACTA1,ACTB,ACTC1,ACTG1,POTEE,POTEF,POTEI,POTEJ	sp|NP_001077007.1|POTEE,sp|NP_001091.1|ACTA1,sp|NP_001092.1|ACTB,sp|NP_001093241.1|POTEF,sp|NP_001186883.1|ACTG1,sp|NP_001264012.1|POTEJ,sp|NP_001264335.1|POTEI,sp|NP_001358855.1|POTEI,sp|NP_001605.1|ACTG1,sp|NP_005150.1|ACTC1,sp|XP_011509518.1|POTEE,sp|XP_011509972.1|POTEI,sp|XP_011509985.1|POTEJ,sp|XP_016859648.1|POTEE,sp|XP_016859650.1|POTEE,sp|XP_016860221.1|POTEI,sp|XP_016860222.1|POTEI,sp|X…
Multiple_SEPEP.1072_C5	1	9	3	0	VITEEEK	CLSTN3,CREB3L2,RPL13	rev_sp|NP_055533.2|CLSTN3,rev_sp|XP_006719226.1|CLSTN3,sp|NP_000968.2|RPL13,sp|NP_001230060.1|RPL13,sp|NP_001305175.1|CREB3L2,sp|NP_150254.1|RPL13,sp|NP_919047.2|CREB3L2,sp|XP_005250598.1|CREB3L2,sp|XP_016868029.1|CREB3L2
Multiple_SEPEP.1073_C5	2	6	2	0	ENPLQFK,KENPLQFK	EZR,RDX	sp|NP_001104547.1|EZR,sp|NP_001247421.1|RDX,sp|NP_001247422.1|RDX,sp|NP_001247425.1|RDX,sp|NP_002897.1|RDX,sp|NP_003370.2|EZR
Multiple_SEPEP.1074_C5	2	22	14	0	EIAQDFK,EIAQDFKTDLR	H3,H3C1,H3C10,H3C11,H3C12,H3C13,H3C14,H3C15,H3C2,H3C3,H3C4,H3C6,H3C7,H3C8	sp|NP_001005464.1|H3C15,sp|NP_001116847.1|H3C13,sp|NP_001363866.1|H3C4,sp|NP_001365972.1|H3,sp|NP_001365974.1|H3,sp|NP_001365975.1|H3,sp|NP_001365976.1|H3,sp|NP_001368928.1|H3C6,sp|NP_002098.1|H3,sp|NP_003484.1|H3,sp|NP_003520.1|H3C1,sp|NP_003521.2|H3C4,sp|NP_003522.1|H3C3,sp|NP_003523.1|H3C6,sp|NP_003524.1|H3C11,sp|NP_003525.1|H3C8,sp|NP_003526.1|H3C12,sp|NP_003527.1|H3C10,sp|NP_003528.1|H3C2,sp…
Multiple_SEPEP.1075_C5	3	6	2	0	SGYQALPWVR,SVELEDVK,VFLSGMPELR	AP1M1,AP1M2	sp|NP_001123996.1|AP1M1,sp|NP_001287816.1|AP1M2,sp|NP_005489.2|AP1M2,sp|NP_115882.1|AP1M1,sp|XP_024307071.1|AP1M2,sp|XP_024307072.1|AP1M2
Multiple_SEPEP.1076_C5	1	5	3	0	KDEEVLK	DDX39A,DDX39B,GIMAP7	rev_sp|NP_694968.1|GIMAP7,sp|NP_004631.1|DDX39B,sp|NP_005795.2|DDX39A,sp|NP_542165.1|DDX39B,sp|XP_011525922.1|DDX39A
Multiple_SEPEP.1077_C5	1	27	3	0	ALELDPNLYR	MYH10,MYH11,MYH14	sp|NP_001035202.1|MYH11,sp|NP_001035203.1|MYH11,sp|NP_001070654.1|MYH14,sp|NP_001139281.1|MYH14,sp|NP_001242941.1|MYH10,sp|NP_001243024.1|MYH10,sp|NP_001362195.1|MYH10,sp|NP_002465.1|MYH11,sp|NP_005955.3|MYH10,sp|NP_074035.1|MYH11,sp|NP_079005.3|MYH14,sp|XP_006723449.1|MYH14,sp|XP_011520804.1|MYH11,sp|XP_011522177.1|MYH10,sp|XP_011522180.1|MYH10,sp|XP_011522181.1|MYH10,sp|XP_011522182.1|MYH10,sp|…
Multiple_SEPEP.1078_C5	1	14	4	0	GYPHWPAR	HDGF,HDGFL2,HDGFL3,PSIP1	sp|NP_001001520.1|HDGFL2,sp|NP_001121689.1|PSIP1,sp|NP_001304827.1|PSIP1,sp|NP_001304829.1|PSIP1,sp|NP_004485.1|HDGF,sp|NP_057157.1|HDGFL3,sp|NP_066967.3|PSIP1,sp|NP_116020.1|HDGFL2,sp|NP_150091.2|PSIP1,sp|XP_006720617.1|HDGFL3,sp|XP_024303167.1|PSIP1,sp|XP_024303168.1|PSIP1,sp|XP_024303169.1|PSIP1,sp|XP_024303170.1|PSIP1
Multiple_SEPEP.1079_C5	2	16	5	0	IFVGGIK,KIFVGGIK	HNRNPA0,HNRNPA1,HNRNPA1L2,HNRNPA2B1,HNRNPA3	sp|NP_001011724.1|HNRNPA1L2,sp|NP_001011725.1|HNRNPA1L2,sp|NP_001317176.1|HNRNPA3,sp|NP_001317177.1|HNRNPA3,sp|NP_001317178.1|HNRNPA3,sp|NP_001317179.1|HNRNPA3,sp|NP_001317180.1|HNRNPA3,sp|NP_002127.1|HNRNPA1,sp|NP_002128.1|HNRNPA2B1,sp|NP_006796.1|HNRNPA0,sp|NP_112420.1|HNRNPA1,sp|NP_112533.1|HNRNPA2B1,sp|NP_919223.1|HNRNPA3,sp|XP_005249786.1|HNRNPA2B1,sp|XP_016867598.1|HNRNPA2B1,sp|XP_016867599…
Multiple_SEPEP.1080_C5	1	12	2	0	CGDLEEELK	TPM2,TPM4	sp|NP_001138632.1|TPM4,sp|NP_001288155.1|TPM2,sp|NP_001354765.1|TPM4,sp|NP_001354766.1|TPM4,sp|NP_001354767.1|TPM4,sp|NP_003280.2|TPM2,sp|NP_003281.1|TPM4,sp|XP_006722928.1|TPM4,sp|XP_011526534.1|TPM4,sp|XP_016870580.1|TPM2,sp|XP_016882678.1|TPM4,sp|XP_024307449.1|TPM4
Multiple_SEPEP.1081_C5	1	14	3	0	LEELQLFK	PUS7,SEMA3D,SEMA3E	sp|NP_001171600.1|SEMA3E,sp|NP_001305092.1|PUS7,sp|NP_001305093.1|PUS7,sp|NP_001371829.1|SEMA3D,sp|NP_001371830.1|SEMA3D,sp|NP_001371831.1|SEMA3D,sp|NP_001371832.1|SEMA3D,sp|NP_036563.1|SEMA3E,sp|NP_061915.2|PUS7,sp|NP_689967.2|SEMA3D,sp|XP_005250519.1|PUS7,sp|XP_011514263.1|SEMA3D,sp|XP_011514638.1|PUS7,sp|XP_016867856.1|PUS7
Multiple_SEPEP.1082_C5	1	10	2	0	QDLECDK	CGN,CGNL1	sp|NP_001239264.1|CGNL1,sp|NP_065821.1|CGN,sp|NP_116255.2|CGNL1,sp|XP_005245422.1|CGN,sp|XP_005254783.1|CGNL1,sp|XP_005254784.1|CGNL1,sp|XP_011520422.1|CGNL1,sp|XP_011520423.1|CGNL1,sp|XP_016878174.1|CGNL1,sp|XP_016878175.1|CGNL1
Multiple_SEPEP.1083_C5	1	3	2	0	LALDYGIK	RAB8A,RAB8B	sp|NP_005361.2|RAB8A,sp|NP_057614.1|RAB8B,sp|XP_016877801.1|RAB8B
Multiple_SEPEP.1084_C5	1	155	3	0	LHVSNIPFR	RBFOX1,RBFOX2,RBFOX3	sp|NP_001026865.1|RBFOX2,sp|NP_001076044.1|RBFOX3,sp|NP_001076045.1|RBFOX2,sp|NP_001076046.1|RBFOX2,sp|NP_001076047.2|RBFOX2,sp|NP_001076048.2|RBFOX2,sp|NP_001135805.1|RBFOX1,sp|NP_001135806.1|RBFOX1,sp|NP_001295046.1|RBFOX1,sp|NP_001336911.1|RBFOX2,sp|NP_001336912.1|RBFOX2,sp|NP_001336918.1|RBFOX2,sp|NP_001336919.1|RBFOX2,sp|NP_001336920.1|RBFOX2,sp|NP_001336921.1|RBFOX2,sp|NP_001336923.1|RBFOX2…
Multiple_SEPEP.1085_C5	2	26	3	0	GELYCLPCHDK,QWHVEHFVCAK	LIMS1,LIMS2,LIMS4	sp|NP_001129509.2|LIMS2,sp|NP_001154875.1|LIMS2,sp|NP_001154876.1|LIMS2,sp|NP_001180411.1|LIMS1,sp|NP_001180412.1|LIMS1,sp|NP_001180413.1|LIMS1,sp|NP_001180414.1|LIMS1,sp|NP_001180417.1|LIMS1,sp|NP_001243471.1|LIMS2,sp|NP_001358269.1|LIMS4,sp|NP_001358423.1|LIMS1,sp|NP_001358424.1|LIMS1,sp|NP_001358425.1|LIMS1,sp|NP_001358426.1|LIMS1,sp|NP_001358427.1|LIMS1,sp|NP_004978.2|LIMS1,sp|NP_060450.2|LIM…
Multiple_SEPEP.1086_C5	1	11	2	0	SHFIVALK	AURKB,AURKC	sp|NP_001015878.1|AURKC,sp|NP_001015879.1|AURKC,sp|NP_001243763.1|AURKB,sp|NP_001271455.1|AURKB,sp|NP_001300879.1|AURKB,sp|NP_001300880.1|AURKB,sp|NP_001300881.1|AURKB,sp|NP_003151.2|AURKC,sp|NP_004208.2|AURKB,sp|XP_011522374.1|AURKB,sp|XP_016880796.1|AURKB
Multiple_SEPEP.1087_C5	1	18	3	0	MLIYSSK	GORASP2,MED25,PTOV1	sp|NP_001188357.1|GORASP2,sp|NP_001292034.1|PTOV1,sp|NP_001292037.1|PTOV1,sp|NP_001351674.1|PTOV1,sp|NP_001351676.1|PTOV1,sp|NP_001351677.1|PTOV1,sp|NP_001351678.1|PTOV1,sp|NP_001351679.1|PTOV1,sp|NP_001365284.1|MED25,sp|NP_056345.3|GORASP2,sp|NP_059128.2|PTOV1,sp|NP_112235.2|MED25,sp|XP_011525336.1|PTOV1,sp|XP_016882368.1|PTOV1,sp|XP_024307309.1|PTOV1,sp|XP_024307310.1|PTOV1,sp|XP_024307311.1|PT…
Multiple_SEPEP.1088_C5	1	4	2	0	GIVVGIK	ALDOB,ALDOC	sp|NP_000026.2|ALDOB,sp|NP_005156.1|ALDOC,sp|XP_005258006.1|ALDOC,sp|XP_011522858.1|ALDOC
Multiple_SEPEP.1089_C5	4	4	2	0	EAVILPIK,EAVILPIKFPHLFTGK,FPHLFTGK,WLGESEK	VPS4A,VPS4B	sp|NP_004860.2|VPS4B,sp|NP_037377.1|VPS4A,sp|XP_006722645.1|VPS4B,sp|XP_011524570.1|VPS4B
Multiple_SEPEP.1090_C5	1	6	2	0	NIPIPTLK	TMOD1,TMOD3	sp|NP_001159588.1|TMOD1,sp|NP_003266.1|TMOD1,sp|NP_055362.1|TMOD3,sp|XP_016877576.1|TMOD3,sp|XP_016877577.1|TMOD3,sp|XP_024303428.1|TMOD1
Multiple_SEPEP.1091_C5	1	32	3	0	IIDLIHK	ABCA13,BTAF1,PIK3C2A	rev_sp|NP_689914.3|ABCA13,rev_sp|XP_011513432.1|ABCA13,rev_sp|XP_011513433.1|ABCA13,rev_sp|XP_011513434.1|ABCA13,rev_sp|XP_011513435.1|ABCA13,rev_sp|XP_011513436.1|ABCA13,rev_sp|XP_011513438.2|ABCA13,rev_sp|XP_011513439.1|ABCA13,rev_sp|XP_011513440.1|ABCA13,rev_sp|XP_011513441.1|ABCA13,rev_sp|XP_011513443.1|ABCA13,rev_sp|XP_011513444.1|ABCA13,rev_sp|XP_011513445.1|ABCA13,rev_sp|XP_011513446.1|ABC…
Multiple_SEPEP.1092_C5	2	80	3	0	GFGFVTMTNYDEAAMAIASLNGYR,IEAEEAIK	ELAVL2,ELAVL3,ELAVL4	sp|NP_001138246.1|ELAVL4,sp|NP_001138247.2|ELAVL4,sp|NP_001138248.1|ELAVL4,sp|NP_001138249.1|ELAVL4,sp|NP_001164666.1|ELAVL2,sp|NP_001164668.1|ELAVL2,sp|NP_001281277.1|ELAVL4,sp|NP_001311137.1|ELAVL4,sp|NP_001311138.1|ELAVL4,sp|NP_001311141.1|ELAVL4,sp|NP_001311142.1|ELAVL4,sp|NP_001311143.1|ELAVL4,sp|NP_001311144.1|ELAVL4,sp|NP_001338384.1|ELAVL2,sp|NP_001338385.1|ELAVL2,sp|NP_001338386.1|ELAVL2…
Multiple_SEPEP.1093_C5	1	9	3	0	WFTDTSIILFLNK	GNAI1,GNAI2,GNAO1	sp|NP_001159897.1|GNAI2,sp|NP_001243343.1|GNAI1,sp|NP_001269546.1|GNAI2,sp|NP_001269547.1|GNAI2,sp|NP_001269548.1|GNAI2,sp|NP_001269549.1|GNAI2,sp|NP_002060.4|GNAI1,sp|NP_002061.1|GNAI2,sp|NP_620073.2|GNAO1
Multiple_SEPEP.1094_C5	1	8	2	0	LQLELSK	LMNA,VARS2	sp|NP_001161205.1|VARS2,sp|NP_001161206.1|VARS2,sp|NP_001269554.1|LMNA,sp|NP_001269555.1|LMNA,sp|NP_005563.1|LMNA,sp|NP_065175.4|VARS2,sp|NP_733821.1|LMNA,sp|NP_733822.1|LMNA
Multiple_SEPEP.1095_C5	1	13	3	0	KLEAAEER	STMN1,STMN2,STMN4	sp|NP_001138926.1|STMN1,sp|NP_001186143.1|STMN2,sp|NP_001269982.1|STMN4,sp|NP_001269983.1|STMN4,sp|NP_001269984.1|STMN4,sp|NP_005554.1|STMN1,sp|NP_008960.2|STMN2,sp|NP_110422.2|STMN4,sp|NP_981944.1|STMN1,sp|NP_981946.1|STMN1,sp|XP_005251199.1|STMN2,sp|XP_005273709.1|STMN4,sp|XP_005273712.1|STMN4
Multiple_SEPEP.1096_C5	1	7	2	0	IIDFGLAHK	DAPK1,DAPK3	sp|NP_001275658.1|DAPK1,sp|NP_001275659.1|DAPK1,sp|NP_001275660.1|DAPK1,sp|NP_001339.1|DAPK3,sp|NP_001362587.1|DAPK3,sp|NP_004929.2|DAPK1,sp|XP_005251814.1|DAPK1
Multiple_SEPEP.1097_C5	3	25	14	0	RVTIMPK,STELLIR,YRPGTVALR	H3,H3C1,H3C10,H3C11,H3C12,H3C13,H3C14,H3C15,H3C2,H3C3,H3C4,H3C6,H3C7,H3C8	sp|NP_001005464.1|H3C15,sp|NP_001013721.2|H3,sp|NP_001116847.1|H3C13,sp|NP_001342338.1|H3,sp|NP_001359034.1|H3,sp|NP_001363866.1|H3C4,sp|NP_001365972.1|H3,sp|NP_001365974.1|H3,sp|NP_001365975.1|H3,sp|NP_001365976.1|H3,sp|NP_001368928.1|H3C6,sp|NP_002098.1|H3,sp|NP_003484.1|H3,sp|NP_003520.1|H3C1,sp|NP_003521.2|H3C4,sp|NP_003522.1|H3C3,sp|NP_003523.1|H3C6,sp|NP_003524.1|H3C11,sp|NP_003525.1|H3C8,s…
Multiple_SEPEP.1098_C5	2	4	2	0	DHCVAHK,EQCEQLEK	UQCRH,UQCRHL	sp|NP_001083060.1|UQCRHL,sp|NP_001284494.1|UQCRH,sp|NP_001284495.1|UQCRH,sp|NP_005995.2|UQCRH
Multiple_SEPEP.1099_C5	1	4	2	0	YGEYFPGTGDLR	HDAC1,HDAC2	sp|NP_001518.3|HDAC2,sp|NP_004955.2|HDAC1,sp|XP_011539611.1|HDAC1,sp|XP_016866288.1|HDAC2
Multiple_SEPEP.1100_C5	1	3	2	0	GMIPVPYVEK	CRK,CRKL	sp|NP_005197.3|CRK,sp|NP_005198.1|CRKL,sp|NP_058431.2|CRK
Multiple_SEPEP.1101_C5	1	12	2	0	SFVGCIK	LAMA1,LAMA3	sp|NP_000218.3|LAMA3,sp|NP_001121189.2|LAMA3,sp|NP_001121190.2|LAMA3,sp|NP_005550.2|LAMA1,sp|NP_937762.2|LAMA3,sp|XP_011524280.1|LAMA3,sp|XP_011524281.1|LAMA3,sp|XP_011524282.1|LAMA3,sp|XP_011524283.1|LAMA3,sp|XP_011524284.1|LAMA3,sp|XP_016881232.1|LAMA3,sp|XP_016881233.1|LAMA3
Multiple_SEPEP.1102_C5	2	12	3	0	GYVTPVK,KGYVTPVK	CTSK,CTSL,CTSV	sp|NP_000387.1|CTSK,sp|NP_001188504.1|CTSV,sp|NP_001244900.1|CTSL,sp|NP_001244901.1|CTSL,sp|NP_001324.2|CTSV,sp|NP_001369686.1|CTSL,sp|NP_001369687.1|CTSL,sp|NP_001369695.1|CTSL,sp|NP_001369696.1|CTSL,sp|NP_001369697.1|CTSL,sp|NP_001903.1|CTSL,sp|NP_666023.1|CTSL
Multiple_SEPEP.1103_C5	1	65	4	0	DQLYLHIGLKPR	NLGN1,NLGN3,NLGN4X,NLGN4Y	sp|NP_001160132.1|NLGN3,sp|NP_001193779.1|NLGN4Y,sp|NP_001269074.1|NLGN4X,sp|NP_001269075.1|NLGN4X,sp|NP_001308205.1|NLGN3,sp|NP_001352513.1|NLGN4Y,sp|NP_001352515.1|NLGN4Y,sp|NP_001352517.1|NLGN4Y,sp|NP_001352519.1|NLGN4Y,sp|NP_001352520.1|NLGN4Y,sp|NP_001352521.1|NLGN4Y,sp|NP_001352522.1|NLGN4Y,sp|NP_001352852.1|NLGN1,sp|NP_001352853.1|NLGN1,sp|NP_001352854.1|NLGN1,sp|NP_001352855.1|NLGN1,sp|NP…
Multiple_SEPEP.1104_C5	1	17	2	0	IIVPNSTAGLIIGK	NOVA1,NOVA2	sp|NP_001353319.1|NOVA1,sp|NP_001353320.1|NOVA1,sp|NP_001353321.1|NOVA1,sp|NP_001353322.1|NOVA1,sp|NP_001353323.1|NOVA1,sp|NP_001353324.1|NOVA1,sp|NP_001353325.1|NOVA1,sp|NP_001353326.1|NOVA1,sp|NP_001353327.1|NOVA1,sp|NP_002506.2|NOVA1,sp|NP_002507.1|NOVA2,sp|NP_006480.2|NOVA1,sp|XP_006723293.1|NOVA2,sp|XP_016876834.1|NOVA1,sp|XP_016882327.1|NOVA2,sp|XP_016882328.1|NOVA2,sp|XP_016882329.1|NOVA2
Multiple_SEPEP.1105_C5	1	4	3	0	YFPYYGK	ATP1B2,ATP1B3,ATP4B	sp|NP_000696.1|ATP4B,sp|NP_001290192.1|ATP1B2,sp|NP_001669.3|ATP1B2,sp|NP_001670.1|ATP1B3
Multiple_SEPEP.1106_C5	1	14	14	0	KTESHHK	H2AC11,H2AC12,H2AC13,H2AC14,H2AC15,H2AC16,H2AC17,H2AC18,H2AC19,H2AC4,H2AC6,H2AC7,H2AC8,H2AW	sp|NP_001035807.1|H2AC19,sp|NP_003500.1|H2AC13,sp|NP_003501.1|H2AC15,sp|NP_003502.1|H2AC16,sp|NP_003503.1|H2AC6,sp|NP_003504.2|H2AC4,sp|NP_003505.1|H2AC17,sp|NP_003507.1|H2AC18,sp|NP_066390.1|H2AC8,sp|NP_066408.1|H2AC11,sp|NP_066409.1|H2AC7,sp|NP_066544.1|H2AC14,sp|NP_254280.1|H2AW,sp|NP_542163.1|H2AC12
Multiple_SEPEP.1107_C5	1	6	3	0	VMTVSFHK	HDAC1,HDAC2,HDAC3	sp|NP_001341968.1|HDAC3,sp|NP_001341969.1|HDAC3,sp|NP_001518.3|HDAC2,sp|NP_003874.2|HDAC3,sp|NP_004955.2|HDAC1,sp|XP_016866288.1|HDAC2
Multiple_SEPEP.1108_C5	2	6	2	0	IFTNFHR,QLFCWIDK	PITPNA,PITPNB	sp|NP_001271206.1|PITPNB,sp|NP_001271207.1|PITPNB,sp|NP_006215.1|PITPNA,sp|NP_036531.1|PITPNB,sp|XP_011522241.1|PITPNA,sp|XP_011528354.1|PITPNB
Multiple_SEPEP.1109_C5	1	6	4	0	IILLFDAHK	EHD1,EHD2,EHD3,EHD4	sp|NP_001269373.1|EHD1,sp|NP_001269374.1|EHD1,sp|NP_006786.2|EHD1,sp|NP_055415.1|EHD3,sp|NP_055416.2|EHD2,sp|NP_644670.1|EHD4
Multiple_SEPEP.1110_C5	1	16	4	0	EIIENAEK	GPC4,GPC6,NIN,PANX2	sp|NP_001153772.1|PANX2,sp|NP_001439.2|GPC4,sp|NP_005699.1|GPC6,sp|NP_057434.4|NIN,sp|NP_065972.4|NIN,sp|NP_443071.2|PANX2,sp|NP_891989.3|NIN,sp|NP_891991.2|NIN,sp|XP_011519346.1|GPC6,sp|XP_011535121.1|NIN,sp|XP_011535124.1|NIN,sp|XP_011535125.1|NIN,sp|XP_016875787.1|GPC6,sp|XP_016875788.1|GPC6,sp|XP_016875789.1|GPC6,sp|XP_024305390.1|NIN
Multiple_SEPEP.1111_C5	1	23	2	0	ADPSQFELLK	RPS6KA2,RPS6KA3	sp|NP_001006933.3|RPS6KA2,sp|NP_001305865.2|RPS6KA2,sp|NP_004577.1|RPS6KA3,sp|NP_066958.2|RPS6KA2,sp|XP_005274630.1|RPS6KA3,sp|XP_005274634.1|RPS6KA3,sp|XP_006715612.1|RPS6KA2,sp|XP_006724570.1|RPS6KA3,sp|XP_011543857.1|RPS6KA3,sp|XP_011543858.1|RPS6KA3,sp|XP_011543859.1|RPS6KA3,sp|XP_011543860.1|RPS6KA3,sp|XP_011543862.1|RPS6KA3,sp|XP_011543863.1|RPS6KA3,sp|XP_011543864.1|RPS6KA3,sp|XP_011543865…
Multiple_SEPEP.1112_C5	1	3	2	0	AIELLEK	LIN7A,LIN7C	sp|NP_004655.1|LIN7A,sp|NP_060832.1|LIN7C,sp|XP_011537230.2|LIN7A
Multiple_SEPEP.1113_C5	1	3	2	0	STGKENK	HSPA2,HSPA8	sp|NP_006588.1|HSPA8,sp|NP_068814.2|HSPA2,sp|XP_011541100.1|HSPA8
Multiple_SEPEP.1114_C5	1	3	2	0	YVANIFPYK	PPA1,PPA2	sp|NP_008834.3|PPA2,sp|NP_066952.1|PPA1,sp|NP_789845.1|PPA2
Multiple_SEPEP.1115_C5	1	30	3	0	VISGQQLPK	PLCD1,PLCD4,PLCH1	sp|NP_001124432.1|PLCH1,sp|NP_001124433.1|PLCH1,sp|NP_001124436.1|PLCD1,sp|NP_001336179.1|PLCH1,sp|NP_001336180.1|PLCH1,sp|NP_001336181.1|PLCH1,sp|NP_006216.2|PLCD1,sp|NP_055811.2|PLCH1,sp|NP_116115.1|PLCD4,sp|XP_005246970.1|PLCD4,sp|XP_005247295.1|PLCH1,sp|XP_005247296.1|PLCH1,sp|XP_011510314.1|PLCD4,sp|XP_011510862.1|PLCH1,sp|XP_011510863.1|PLCH1,sp|XP_011510864.1|PLCH1,sp|XP_011510867.1|PLCH1,…
Multiple_SEPEP.1116_C5	1	12	2	0	LVLVNAVYFK	SERPINB12,SERPINE2	sp|NP_001130000.1|SERPINE2,sp|NP_001130002.1|SERPINE2,sp|NP_001294857.1|SERPINB12,sp|NP_006207.1|SERPINE2,sp|NP_536722.1|SERPINB12,sp|XP_005246698.1|SERPINE2,sp|XP_005266835.2|SERPINB12,sp|XP_011524548.1|SERPINB12,sp|XP_011524550.1|SERPINB12,sp|XP_011524551.1|SERPINB12,sp|XP_016859819.1|SERPINE2,sp|XP_016859821.1|SERPINE2
Multiple_SEPEP.1117_C5	1	17	2	0	KMPQYQK	STXBP1,STXBP2	sp|NP_001027392.1|STXBP1,sp|NP_001120868.1|STXBP2,sp|NP_001258963.1|STXBP2,sp|NP_001361235.1|STXBP1,sp|NP_001361236.1|STXBP1,sp|NP_001361237.1|STXBP1,sp|NP_001361238.1|STXBP1,sp|NP_001361239.1|STXBP1,sp|NP_001361240.1|STXBP1,sp|NP_001361241.1|STXBP1,sp|NP_001361242.1|STXBP1,sp|NP_001361243.1|STXBP1,sp|NP_001361244.1|STXBP1,sp|NP_003156.1|STXBP1,sp|NP_008880.2|STXBP2,sp|XP_011526512.1|STXBP2,sp|XP…
Multiple_SEPEP.1118_C5	1	8	3	0	MIYASSK	CFL1,CFL2,DSTN	sp|NP_001011546.1|DSTN,sp|NP_001230574.1|CFL2,sp|NP_005498.1|CFL1,sp|NP_006861.1|DSTN,sp|NP_068733.1|CFL2,sp|NP_619579.1|CFL2,sp|XP_011527446.1|DSTN,sp|XP_011534665.1|CFL2
Multiple_SEPEP.1119_C5	1	6	3	0	ALTALLK	AARSD1,ABCA2,PTGES3L	sp|NP_001129514.2|PTGES3L,sp|NP_001248363.1|AARSD1,sp|NP_001597.2|ABCA2,sp|NP_079543.1|PTGES3L,sp|NP_997698.1|ABCA2,sp|XP_006717059.1|ABCA2
Multiple_SEPEP.1120_C5	2	6	2	0	TFNMDEYVGLPR,YFTLGLPTGSTPLGCYK	GNPDA1,GNPDA2	sp|NP_005462.1|GNPDA1,sp|NP_612208.1|GNPDA2,sp|XP_005268405.1|GNPDA1,sp|XP_006714810.1|GNPDA1,sp|XP_011535839.1|GNPDA1,sp|XP_024310087.1|GNPDA1
Multiple_SEPEP.1121_C5	2	17	2	0	AISVLAK,LPQPPEGQCYSN	PEDS1,UBE2V1	sp|NP_001027459.1|UBE2V1,sp|NP_001244322.1|UBE2V1,sp|NP_001244323.1|UBE2V1,sp|NP_001244324.1|UBE2V1,sp|NP_001244325.1|UBE2V1,sp|NP_001244326.1|UBE2V1,sp|NP_001244327.1|UBE2V1,sp|NP_001244328.1|UBE2V1,sp|NP_001269504.1|UBE2V1,sp|NP_001269505.1|UBE2V1,sp|NP_001269506.1|UBE2V1,sp|NP_001269507.1|UBE2V1,sp|NP_001269508.1|UBE2V1,sp|NP_068823.2|UBE2V1,sp|NP_071887.1|UBE2V1,sp|NP_954595.1|UBE2V1,sp|NP_95…
Multiple_SEPEP.1122_C5	2	8	3	0	CQYVTEK,VLAAVYK	ALDOA,ALDOB,ALDOC	sp|NP_000026.2|ALDOB,sp|NP_001121089.1|ALDOA,sp|NP_001230106.1|ALDOA,sp|NP_005156.1|ALDOC,sp|NP_908930.1|ALDOA,sp|NP_908932.1|ALDOA,sp|XP_005258006.1|ALDOC,sp|XP_011522858.1|ALDOC
Multiple_SEPEP.1123_C5	1	6	2	0	IIAQGLIK	BPIFA3,LARS2	sp|NP_001035904.1|BPIFA3,sp|NP_001355192.1|LARS2,sp|NP_056155.1|LARS2,sp|NP_848561.2|BPIFA3,sp|XP_011531856.1|LARS2,sp|XP_016861531.1|LARS2
Multiple_SEPEP.1124_C5	1	3	2	0	SIRPDNMSEYSK	HDAC1,HDAC2	sp|NP_001518.3|HDAC2,sp|NP_004955.2|HDAC1,sp|XP_016866288.1|HDAC2
Multiple_SEPEP.1125_C5	1	2	2	0	VEVDMEK	NSF,SMARCE1	sp|NP_003070.3|SMARCE1,sp|NP_006169.2|NSF
Multiple_SEPEP.1126_C5	1	32	4	0	MLQSIIK	ATP5MPL,LOC112268080,MYO6,ORC3	rev_sp|NP_001184188.1|ORC3,rev_sp|NP_036513.2|ORC3,rev_sp|NP_862820.1|ORC3,rev_sp|XP_005248761.1|ORC3,rev_sp|XP_005248762.1|ORC3,rev_sp|XP_005248763.1|ORC3,rev_sp|XP_011533953.1|ORC3,rev_sp|XP_011533954.1|ORC3,rev_sp|XP_016866121.1|ORC3,rev_sp|XP_016866122.1|ORC3,rev_sp|XP_016866123.1|ORC3,rev_sp|XP_016866124.1|ORC3,rev_sp|XP_016866125.1|ORC3,rev_sp|XP_016866126.1|ORC3,rev_sp|XP_016866127.1|ORC3,…
Multiple_SEPEP.1127_C5	1	16	4	0	GGGGGLR	FAM122A,KCNQ5,SPAG8,ZNF316	rev_sp|NP_001034681.1|SPAG8,rev_sp|XP_024303278.1|SPAG8,rev_sp|XP_024303279.1|SPAG8,sp|NP_001153602.1|KCNQ5,sp|NP_001153604.1|KCNQ5,sp|NP_001153605.1|KCNQ5,sp|NP_001153606.1|KCNQ5,sp|NP_001265488.1|ZNF316,sp|NP_062816.2|KCNQ5,sp|NP_612206.5|FAM122A,sp|XP_006715693.1|ZNF316,sp|XP_016866547.1|KCNQ5,sp|XP_024302260.1|KCNQ5,sp|XP_024302261.1|KCNQ5,sp|XP_024302386.1|ZNF316,sp|XP_024302387.1|ZNF316
Multiple_SEPEP.1128_C5	1	9	2	0	GLAGSVR	CAVIN3,WDR74	sp|NP_001294906.1|WDR74,sp|NP_001356376.1|WDR74,sp|NP_001356377.1|WDR74,sp|NP_001356378.1|WDR74,sp|NP_001356379.1|WDR74,sp|NP_001356380.1|WDR74,sp|NP_001356382.1|WDR74,sp|NP_060563.2|WDR74,sp|NP_659477.2|CAVIN3
Multiple_SEPEP.1129_C5	2	25	3	0	IQNDAGVR,KIQNDAGVR	FUBP1,FUBP3,KHSRP	sp|NP_001290362.1|FUBP1,sp|NP_001353228.1|KHSRP,sp|NP_001353229.1|KHSRP,sp|NP_001362984.1|FUBP1,sp|NP_001362985.1|FUBP1,sp|NP_001362986.1|FUBP1,sp|NP_003676.2|KHSRP,sp|NP_003893.2|FUBP1,sp|NP_003925.1|FUBP3,sp|XP_005272289.1|FUBP3,sp|XP_006717376.1|FUBP3,sp|XP_011517474.1|FUBP3,sp|XP_011517475.1|FUBP3,sp|XP_011517476.1|FUBP3,sp|XP_011540693.1|FUBP1,sp|XP_011540694.1|FUBP1,sp|XP_011540695.1|FUBP1,…
Multiple_SEPEP.1130_C5	1	6	2	0	DLAQGTK	EPPK1,TMED7	sp|NP_001157940.1|TMED7,sp|NP_001157941.1|TMED7,sp|NP_112598.3|EPPK1,sp|NP_861974.1|TMED7,sp|XP_016869379.1|EPPK1,sp|XP_016869381.1|EPPK1
Multiple_SEPEP.1131_C5	1	10	2	0	LELQGPR	NCL,TRAPPC8	sp|NP_005372.2|NCL,sp|NP_055754.3|TRAPPC8,sp|XP_005258290.1|TRAPPC8,sp|XP_005258291.1|TRAPPC8,sp|XP_005258292.1|TRAPPC8,sp|XP_006722483.1|TRAPPC8,sp|XP_011524186.1|TRAPPC8,sp|XP_016881104.1|TRAPPC8,sp|XP_016881105.1|TRAPPC8,sp|XP_016881106.1|TRAPPC8
Multiple_SEPEP.1132_C5	1	35	4	0	LEALEEK	EFHB,HARS1,PLCL1,TUBGCP5	rev_sp|NP_001096080.1|TUBGCP5,rev_sp|NP_001317617.1|EFHB,rev_sp|NP_001341301.1|TUBGCP5,rev_sp|NP_001341302.1|TUBGCP5,rev_sp|NP_001341303.1|TUBGCP5,rev_sp|NP_001341304.1|TUBGCP5,rev_sp|NP_001341305.1|TUBGCP5,rev_sp|NP_001341306.1|TUBGCP5,rev_sp|NP_001341307.1|TUBGCP5,rev_sp|NP_443135.3|TUBGCP5,rev_sp|NP_653316.3|EFHB,rev_sp|XP_011531684.1|EFHB,rev_sp|XP_011531685.3|EFHB,rev_sp|XP_011531687.1|EFHB,…
Multiple_SEPEP.1133_C5	2	30	3	0	ESLIDGIK,ESLIDGIKR	AHCY,AHCYL1,AHCYL2	sp|NP_000678.1|AHCY,sp|NP_001124192.1|AHCYL2,sp|NP_001124194.2|AHCYL2,sp|NP_001124195.1|AHCYL2,sp|NP_001155238.1|AHCY,sp|NP_001229602.1|AHCYL1,sp|NP_001229603.1|AHCYL1,sp|NP_001229604.1|AHCYL1,sp|NP_001229605.1|AHCYL1,sp|NP_001309013.1|AHCY,sp|NP_001309014.1|AHCY,sp|NP_001309015.1|AHCY,sp|NP_001349679.1|AHCY,sp|NP_006612.2|AHCYL1,sp|NP_056143.1|AHCYL2,sp|XP_005250294.1|AHCYL2,sp|XP_005260374.1|AH…
Multiple_SEPEP.1134_C5	2	134	2	0	GETALHMAAR,KGNTALHIASLAGQAEVVK	ANK2,ANK3	sp|NP_001120965.1|ANK2,sp|NP_001139.3|ANK2,sp|NP_001191332.1|ANK3,sp|NP_001191333.1|ANK3,sp|NP_001307803.1|ANK3,sp|NP_001341154.1|ANK2,sp|NP_001341157.1|ANK2,sp|NP_001341159.1|ANK2,sp|NP_001341160.1|ANK2,sp|NP_001341161.1|ANK2,sp|NP_001341164.1|ANK2,sp|NP_001341165.1|ANK2,sp|NP_001341166.1|ANK2,sp|NP_001341168.1|ANK2,sp|NP_001341169.1|ANK2,sp|NP_001341170.1|ANK2,sp|NP_001341171.1|ANK2,sp|NP_00134…
Multiple_SEPEP.1135_C5	1	15	2	0	LVELTQK	LRPPRC,PNPLA8	sp|NP_001242936.1|PNPLA8,sp|NP_001242937.1|PNPLA8,sp|NP_001242938.1|PNPLA8,sp|NP_001242939.1|PNPLA8,sp|NP_001242940.1|PNPLA8,sp|NP_056538.1|PNPLA8,sp|NP_573566.2|LRPPRC,sp|XP_005250453.1|PNPLA8,sp|XP_006711978.1|LRPPRC,sp|XP_006711979.1|LRPPRC,sp|XP_011514576.1|PNPLA8,sp|XP_011514577.1|PNPLA8,sp|XP_011530775.1|LRPPRC,sp|XP_016858606.1|LRPPRC,sp|XP_016867750.1|PNPLA8
Multiple_SEPEP.1136_C5	1	17	2	0	IEELALAK	ACIN1,RUFY2	sp|NP_001035882.1|RUFY2,sp|NP_001158286.1|ACIN1,sp|NP_001158287.1|ACIN1,sp|NP_001265154.1|RUFY2,sp|NP_001317032.1|RUFY2,sp|NP_055792.1|ACIN1,sp|NP_060457.4|RUFY2,sp|XP_005267472.1|ACIN1,sp|XP_005267473.1|ACIN1,sp|XP_005270010.1|RUFY2,sp|XP_005270012.1|RUFY2,sp|XP_005270013.1|RUFY2,sp|XP_005270014.1|RUFY2,sp|XP_006720144.1|ACIN1,sp|XP_011534872.1|ACIN1,sp|XP_011538244.1|RUFY2,sp|XP_024305280.1|ACI…
Multiple_SEPEP.1137_C5	1	10	2	0	IGFGSFVEK	ITGB1,ITGB6	sp|NP_000879.2|ITGB6,sp|NP_001269282.1|ITGB6,sp|NP_001269283.1|ITGB6,sp|NP_001269284.1|ITGB6,sp|NP_001269317.1|ITGB6,sp|NP_001269318.1|ITGB6,sp|NP_001269319.1|ITGB6,sp|NP_002202.2|ITGB1,sp|NP_391988.1|ITGB1,sp|NP_596867.1|ITGB1
Multiple_SEPEP.1138_C5	1	30	4	0	WVNSHLAR	SPTB,SPTBN1,SPTBN2,SPTBN4	sp|NP_001020029.1|SPTB,sp|NP_001342365.1|SPTB,sp|NP_001342366.1|SPTB,sp|NP_003119.2|SPTBN1,sp|NP_008877.2|SPTBN2,sp|NP_066022.2|SPTBN4,sp|NP_842565.2|SPTBN1,sp|XP_005264574.1|SPTBN1,sp|XP_005264575.1|SPTBN1,sp|XP_005274250.1|SPTBN2,sp|XP_006712150.1|SPTBN1,sp|XP_006718732.1|SPTBN2,sp|XP_006718734.1|SPTBN2,sp|XP_011525475.1|SPTBN4,sp|XP_011535407.1|SPTB,sp|XP_011543518.1|SPTBN2,sp|XP_011543519.1|S…
Multiple_SEPEP.1139_C5	1	2	2	0	YPDPLIK	RPS4X,RPS4Y2	sp|NP_000998.1|RPS4X,sp|NP_001034656.1|RPS4Y2
Multiple_SEPEP.1140_C5	1	68	4	0	AAAAAQK	MBNL1,MRPS15,TLN2,ZFR	rev_sp|NP_055874.2|TLN2,rev_sp|NP_057191.2|ZFR,rev_sp|XP_005254765.1|TLN2,rev_sp|XP_005254767.1|TLN2,rev_sp|XP_005254768.1|TLN2,rev_sp|XP_005254769.1|TLN2,rev_sp|XP_005254770.1|TLN2,rev_sp|XP_005254771.1|TLN2,rev_sp|XP_005254772.1|TLN2,rev_sp|XP_006720780.1|TLN2,rev_sp|XP_016878154.1|TLN2,rev_sp|XP_016878155.1|TLN2,rev_sp|XP_016878156.1|TLN2,rev_sp|XP_016878157.1|TLN2,rev_sp|XP_016878158.1|TLN2,r…
Multiple_SEPEP.1141_C5	1	24	2	0	VNFHMFDVGGQR	GNAL,GNAS	sp|NP_000507.1|GNAS,sp|NP_001070956.1|GNAS,sp|NP_001070957.1|GNAS,sp|NP_001135811.1|GNAL,sp|NP_001248372.1|GNAL,sp|NP_001296769.1|GNAS,sp|NP_001296790.1|GNAS,sp|NP_001356316.1|GNAL,sp|NP_536350.2|GNAS,sp|NP_536351.1|GNAS,sp|NP_892023.1|GNAL,sp|XP_016883301.1|GNAS,sp|XP_016883302.1|GNAS,sp|XP_016883303.1|GNAS,sp|XP_016883304.1|GNAS,sp|XP_016883305.1|GNAS,sp|XP_016883306.1|GNAS,sp|XP_016883307.1|GN…
Multiple_SEPEP.1142_C5	1	9	2	0	DLLDLLVEAK	DDX3X,DDX3Y	sp|NP_001116137.1|DDX3Y,sp|NP_001180345.1|DDX3X,sp|NP_001180346.1|DDX3X,sp|NP_001289481.1|DDX3Y,sp|NP_001347.3|DDX3X,sp|NP_001350748.1|DDX3X,sp|NP_004651.2|DDX3Y,sp|XP_011542194.1|DDX3X,sp|XP_016884802.1|DDX3X
Multiple_SEPEP.1143_C5	1	7	3	0	EFTNVYIK	PABPC1,PABPC4,PABPC4L	sp|NP_001108206.3|PABPC4L,sp|NP_001129125.1|PABPC4,sp|NP_001129126.1|PABPC4,sp|NP_001350514.1|PABPC4L,sp|NP_002559.2|PABPC1,sp|NP_003810.1|PABPC4,sp|XP_005250918.1|PABPC1
Multiple_SEPEP.1144_C5	1	24	19	0	EIQTAVR	H2BC1,H2BC10,H2BC11,H2BC12,H2BC13,H2BC14,H2BC15,H2BC17,H2BC18,H2BC21,H2BC3,H2BC4,H2BC5,H2BC6,H2BC7,H2BC8,H2BC9,H2BS1,LOC102724334	sp|NP_001019770.1|H2BC18,sp|NP_001154806.1|H2BC18,sp|NP_001299582.1|H2BC12,sp|NP_001368918.1|H2BC4,sp|NP_003509.1|H2BC8,sp|NP_003510.1|H2BC13,sp|NP_003511.1|H2BC15,sp|NP_003512.1|H2BC14,sp|NP_003513.1|H2BC7,sp|NP_003514.2|H2BC6,sp|NP_003515.1|H2BC9,sp|NP_003516.1|H2BC10,sp|NP_003517.2|H2BC4,sp|NP_003518.2|H2BC17,sp|NP_003519.1|H2BC21,sp|NP_059141.1|H2BS1,sp|NP_066402.2|H2BC11,sp|NP_066406.1|H2BC3…
Multiple_SEPEP.1145_C5	1	24	3	0	YLPELMAEK	KHDRBS1,KHDRBS2,KHDRBS3	sp|NP_001258807.1|KHDRBS1,sp|NP_001337551.1|KHDRBS2,sp|NP_006549.1|KHDRBS3,sp|NP_006550.1|KHDRBS1,sp|NP_689901.2|KHDRBS2,sp|XP_005250815.1|KHDRBS3,sp|XP_011515100.1|KHDRBS3,sp|XP_011515101.1|KHDRBS3,sp|XP_011533817.1|KHDRBS2,sp|XP_011533818.1|KHDRBS2,sp|XP_011533819.1|KHDRBS2,sp|XP_011533821.1|KHDRBS2,sp|XP_011533822.1|KHDRBS2,sp|XP_016865823.1|KHDRBS2,sp|XP_016865824.1|KHDRBS2,sp|XP_016865825.1|…
Multiple_SEPEP.1146_C5	1	8	4	0	AQSEAEK	CCDC191,MSN,SNRNP200,ZC3H15	rev_sp|NP_001340696.2|CCDC191,sp|NP_002435.1|MSN,sp|NP_054733.2|SNRNP200,sp|NP_060941.2|ZC3H15,sp|XP_005262326.1|MSN,sp|XP_011529261.1|MSN,sp|XP_016885034.1|MSN,sp|XP_016885035.1|MSN
Multiple_SEPEP.1147_C5	1	12	2	0	DIIFAIK	ADGRV1,PDHB	sp|NP_000916.2|PDHB,sp|NP_001166939.1|PDHB,sp|NP_001302465.1|PDHB,sp|NP_115495.3|ADGRV1,sp|XP_016865452.1|ADGRV1,sp|XP_016865453.1|ADGRV1,sp|XP_016865454.1|ADGRV1,sp|XP_016865455.1|ADGRV1,sp|XP_016865456.1|ADGRV1,sp|XP_016865457.1|ADGRV1,sp|XP_016865461.1|ADGRV1,sp|XP_016865462.1|ADGRV1
Multiple_SEPEP.1148_C5	1	25	3	0	DLENFLK	ADAMTS17,TPCN2,UTRN	rev_sp|NP_620714.2|TPCN2,sp|NP_009055.2|UTRN,sp|NP_620688.2|ADAMTS17,sp|XP_005254929.1|ADAMTS17,sp|XP_005267184.1|UTRN,sp|XP_005267187.1|UTRN,sp|XP_005267190.1|UTRN,sp|XP_011519614.1|ADAMTS17,sp|XP_011534403.1|UTRN,sp|XP_011534404.1|UTRN,sp|XP_011534408.1|UTRN,sp|XP_016866732.1|UTRN,sp|XP_016866733.1|UTRN,sp|XP_016866734.1|UTRN,sp|XP_016877462.1|ADAMTS17,sp|XP_016877463.1|ADAMTS17,sp|XP_016877464…
Multiple_SEPEP.1149_C5	1	10	3	0	LYWADAK	LRP1,LRP5,LRP6	sp|NP_002323.2|LRP1,sp|NP_002326.2|LRP5,sp|NP_002327.2|LRP6,sp|XP_005274051.1|LRP5,sp|XP_006719141.1|LRP6,sp|XP_011518973.1|LRP6,sp|XP_011543331.1|LRP5,sp|XP_011543332.1|LRP5,sp|XP_011543333.1|LRP5,sp|XP_016874792.1|LRP1
Multiple_SEPEP.1150_C5	1	78	4	0	EVGSIIGK	PCBP1,PCBP2,PCBP3,PCBP4	sp|NP_001092090.1|PCBP2,sp|NP_001122383.1|PCBP2,sp|NP_001122384.1|PCBP2,sp|NP_001122385.1|PCBP2,sp|NP_001122386.1|PCBP2,sp|NP_001123613.1|PCBP3,sp|NP_001167571.1|PCBP4,sp|NP_001335167.1|PCBP3,sp|NP_001335168.1|PCBP3,sp|NP_001335169.1|PCBP3,sp|NP_001335170.1|PCBP3,sp|NP_001335171.1|PCBP3,sp|NP_001335172.1|PCBP3,sp|NP_001335173.1|PCBP3,sp|NP_001335174.1|PCBP3,sp|NP_001350814.1|PCBP4,sp|NP_001369205…
Multiple_SEPEP.1151_C5	1	22	2	0	FVEFDMKPVCK	LIMS1,LIMS2	sp|NP_001129509.2|LIMS2,sp|NP_001154875.1|LIMS2,sp|NP_001154876.1|LIMS2,sp|NP_001180411.1|LIMS1,sp|NP_001180412.1|LIMS1,sp|NP_001180413.1|LIMS1,sp|NP_001180414.1|LIMS1,sp|NP_001180417.1|LIMS1,sp|NP_001243471.1|LIMS2,sp|NP_001358425.1|LIMS1,sp|NP_001358426.1|LIMS1,sp|NP_001358427.1|LIMS1,sp|NP_004978.2|LIMS1,sp|NP_060450.2|LIMS2,sp|XP_005263767.1|LIMS2,sp|XP_006712690.1|LIMS2,sp|XP_011509755.1|LIM…
Multiple_SEPEP.1152_C5	2	10	2	0	DSFIGENSR,GADTSSADR	KIF2A,KIF2C	sp|NP_001091981.1|KIF2A,sp|NP_001230881.2|KIF2A,sp|NP_001230882.1|KIF2A,sp|NP_001284584.1|KIF2C,sp|NP_001284585.1|KIF2C,sp|NP_001284586.1|KIF2C,sp|NP_004511.2|KIF2A,sp|NP_006836.2|KIF2C,sp|XP_011538842.1|KIF2C,sp|XP_011538843.1|KIF2C
Multiple_SEPEP.1153_C5	1	23	20	0	HLQLAIR	H2AC1,H2AC11,H2AC12,H2AC13,H2AC14,H2AC15,H2AC16,H2AC17,H2AC18,H2AC19,H2AC20,H2AC4,H2AC6,H2AC7,H2AC8,H2AJ,H2AW,H2AX,H2AZ1,H2AZ2	sp|NP_001035807.1|H2AC19,sp|NP_002096.1|H2AX,sp|NP_002097.1|H2AZ1,sp|NP_003500.1|H2AC13,sp|NP_003501.1|H2AC15,sp|NP_003502.1|H2AC16,sp|NP_003503.1|H2AC6,sp|NP_003504.2|H2AC4,sp|NP_003505.1|H2AC17,sp|NP_003507.1|H2AC18,sp|NP_003508.1|H2AC20,sp|NP_036544.1|H2AZ2,sp|NP_066390.1|H2AC8,sp|NP_066408.1|H2AC11,sp|NP_066409.1|H2AC7,sp|NP_066544.1|H2AC14,sp|NP_254280.1|H2AW,sp|NP_542163.1|H2AC12,sp|NP_6195…
Multiple_SEPEP.1154_C5	1	26	2	0	SHIQQLR	NINL,UGGT1	sp|NP_001305155.1|NINL,sp|NP_064505.1|UGGT1,sp|NP_079452.3|NINL,sp|XP_006712697.1|UGGT1,sp|XP_006712698.1|UGGT1,sp|XP_006712699.1|UGGT1,sp|XP_011527488.1|NINL,sp|XP_011527489.1|NINL,sp|XP_011527490.1|NINL,sp|XP_011527491.1|NINL,sp|XP_011527492.1|NINL,sp|XP_011527493.1|NINL,sp|XP_011527494.1|NINL,sp|XP_011527495.1|NINL,sp|XP_011527496.1|NINL,sp|XP_011527497.1|NINL,sp|XP_011527499.1|NINL,sp|XP_0115…
Multiple_SEPEP.1155_C5	1	20	2	0	NYLSPTFK	UGGT1,UGGT2	sp|NP_064505.1|UGGT1,sp|NP_064506.3|UGGT2,sp|XP_006712697.1|UGGT1,sp|XP_006712698.1|UGGT1,sp|XP_006712699.1|UGGT1,sp|XP_011519396.1|UGGT2,sp|XP_011519397.1|UGGT2,sp|XP_011519398.1|UGGT2,sp|XP_011519399.1|UGGT2,sp|XP_011519401.1|UGGT2,sp|XP_011519404.1|UGGT2,sp|XP_011519405.1|UGGT2,sp|XP_016859996.1|UGGT1,sp|XP_016859997.1|UGGT1,sp|XP_016859998.1|UGGT1,sp|XP_016859999.1|UGGT1,sp|XP_016876151.1|UGG…
Multiple_SEPEP.1156_C5	1	4	2	0	ALLFVPR	HSP90AA1,XPNPEP3	sp|NP_001017963.2|HSP90AA1,sp|NP_005339.3|HSP90AA1,sp|NP_071381.1|XPNPEP3,sp|XP_011535020.1|HSP90AA1
Multiple_SEPEP.1157_C5	1	7	2	0	IYAMHWGTDSR	GNB1,GNB2	sp|NP_001269468.1|GNB1,sp|NP_002065.1|GNB1,sp|NP_005264.2|GNB2,sp|XP_016856548.1|GNB1,sp|XP_016856549.1|GNB1,sp|XP_016856550.1|GNB1,sp|XP_024302263.1|GNB1
Multiple_SEPEP.1158_C5	1	17	3	0	LLPDLLK	CBS,CBSL,NF1	rev_sp|NP_000258.1|NF1,rev_sp|NP_001035957.1|NF1,sp|NP_000062.1|CBS,sp|NP_001171479.1|CBS,sp|NP_001171480.1|CBS,sp|NP_001307227.1|CBS,sp|NP_001308002.1|CBSL,sp|NP_001340935.1|CBSL,sp|NP_001340936.1|CBSL,sp|NP_001340937.1|CBSL,sp|NP_001340938.1|CBSL,sp|NP_001340939.1|CBSL,sp|NP_001340941.1|CBSL,sp|NP_001340943.1|CBSL,sp|NP_001340944.1|CBSL,sp|XP_011528079.1|CBS,sp|XP_016883980.1|CBS
Multiple_SEPEP.1159_C5	5	5	2	0	ELALGQDR,LCAAAASILGKPADR,PFLELDTNLPANR,SHSAHFFEFLTK,VPAGLEK	DDT,DDTL	sp|NP_001077861.1|DDT,sp|NP_001077862.1|DDTL,sp|NP_001346.1|DDT,sp|NP_001368781.1|DDT,sp|XP_011528118.1|DDTL
Multiple_SEPEP.1160_C5	1	7	3	0	LSSFVTK	CAD,KIF3B,KIF3C	sp|NP_001293008.1|CAD,sp|NP_002245.4|KIF3C,sp|NP_004332.2|CAD,sp|NP_004789.1|KIF3B,sp|XP_005264356.2|KIF3C,sp|XP_006712164.1|CAD,sp|XP_024308899.1|CAD
Multiple_SEPEP.1161_C5	1	5	2	0	FVIGHLK	FADS1,FADS2	sp|NP_001268430.1|FADS2,sp|NP_001268431.1|FADS2,sp|NP_004256.1|FADS2,sp|NP_037534.5|FADS1,sp|XP_011543324.1|FADS1
Multiple_SEPEP.1162_C5	1	13	3	0	VGQLFAAWK	HAPLN1,HAPLN3,HAPLN4	sp|NP_001294881.1|HAPLN3,sp|NP_001875.1|HAPLN1,sp|NP_075378.1|HAPLN4,sp|NP_839946.1|HAPLN3,sp|XP_011519563.1|HAPLN3,sp|XP_011541470.1|HAPLN1,sp|XP_016864540.1|HAPLN1,sp|XP_016864541.1|HAPLN1,sp|XP_016864542.1|HAPLN1,sp|XP_016864543.1|HAPLN1,sp|XP_016877423.1|HAPLN3,sp|XP_016877424.1|HAPLN3,sp|XP_016877425.1|HAPLN3
Multiple_SEPEP.1163_C5	1	22	2	0	ELLQHPFLK	PAK2,PAK3	sp|NP_001121638.1|PAK3,sp|NP_001121639.1|PAK3,sp|NP_001121640.1|PAK3,sp|NP_001121644.1|PAK3,sp|NP_001121645.1|PAK3,sp|NP_001311254.1|PAK3,sp|NP_001311255.1|PAK3,sp|NP_001311256.1|PAK3,sp|NP_001311257.1|PAK3,sp|NP_001311258.1|PAK3,sp|NP_001311259.1|PAK3,sp|NP_001311260.1|PAK3,sp|NP_001311261.1|PAK3,sp|NP_001311262.1|PAK3,sp|NP_001311263.1|PAK3,sp|NP_002568.2|PAK2,sp|NP_002569.1|PAK3,sp|XP_01151117…
Multiple_SEPEP.1164_C5	2	7	2	0	LHPFHVIR,MLSCAGADR	RPL10,RPL10L	sp|NP_001243506.2|RPL10,sp|NP_001243509.2|RPL10,sp|NP_001290553.1|RPL10,sp|NP_001290554.1|RPL10,sp|NP_001290555.1|RPL10,sp|NP_006004.3|RPL10,sp|NP_542784.1|RPL10L
Multiple_SEPEP.1165_C5	2	27	3	0	QIDQFLVVAR,QPSLHMSAAAASR	MTA1,MTA2,MTA3	sp|NP_001190187.1|MTA1,sp|NP_001269684.1|MTA3,sp|NP_001269685.1|MTA3,sp|NP_001317221.1|MTA2,sp|NP_001317371.1|MTA3,sp|NP_001317372.1|MTA3,sp|NP_001317373.1|MTA3,sp|NP_004680.2|MTA1,sp|NP_004730.2|MTA2,sp|NP_065795.1|MTA3,sp|XP_005264516.1|MTA3,sp|XP_011535607.1|MTA1,sp|XP_011535608.1|MTA1,sp|XP_011535609.1|MTA1,sp|XP_011535610.1|MTA1,sp|XP_011535611.1|MTA1,sp|XP_011535612.1|MTA1,sp|XP_016860051.1…
Multiple_SEPEP.1166_C5	1	13	2	0	VLISSLK	CPSF7,OR4A5	sp|NP_001005272.3|OR4A5,sp|NP_001129512.1|CPSF7,sp|NP_001136037.1|CPSF7,sp|NP_079087.3|CPSF7,sp|XP_005274355.1|CPSF7,sp|XP_005274356.1|CPSF7,sp|XP_005274360.1|CPSF7,sp|XP_011543559.1|CPSF7,sp|XP_011543560.1|CPSF7,sp|XP_011543561.1|CPSF7,sp|XP_011543563.1|CPSF7,sp|XP_011543565.1|CPSF7,sp|XP_016873834.1|CPSF7
Multiple_SEPEP.1167_C5	1	9	2	0	ILVDLLK	MZT2A,MZT2B	sp|NP_001078834.1|MZT2A,sp|NP_001317211.1|MZT2B,sp|NP_079305.2|MZT2B,sp|XP_005263799.1|MZT2A,sp|XP_016860233.1|MZT2A,sp|XP_024308816.1|MZT2A,sp|XP_024308817.1|MZT2A,sp|XP_024308818.1|MZT2A,sp|XP_024308819.1|MZT2A
Multiple_SEPEP.1168_C5	2	3	2	0	LPNSVLGK,SKLPNSVLGK	EHD3,EHD4	sp|NP_055415.1|EHD3,sp|NP_644670.1|EHD4,sp|XP_011531108.1|EHD3
Multiple_SEPEP.1169_C5	1	43	11	0	GGGGGGGK	AFG3L2,ARID3A,CAPNS1,CCDC6,CKAP4,DDX17,FMN2,FOXL2,PRDM8,RUNDC3B,SHOX_1	rev_sp|NP_001003962.1|CAPNS1,rev_sp|NP_001289561.1|CAPNS1,rev_sp|NP_001292353.1|FMN2,rev_sp|NP_001335023.1|FMN2,rev_sp|NP_001740.1|CAPNS1,rev_sp|NP_005215.1|ARID3A,rev_sp|NP_064450.3|FMN2,rev_sp|NP_075555.1|FOXL2,rev_sp|XP_005259352.1|CAPNS1,rev_sp|XP_005259353.1|CAPNS1,rev_sp|XP_005259570.1|ARID3A,rev_sp|XP_005259571.1|ARID3A,rev_sp|XP_011542539.1|FMN2,rev_sp|XP_016857326.1|FMN2,rev_sp|XP_016857…
Multiple_SEPEP.1170_C5	1	11	4	0	SQWLNEK	GSTM1,GSTM2,GSTM4,GSTM5	sp|NP_000552.2|GSTM1,sp|NP_000839.1|GSTM2,sp|NP_000841.1|GSTM4,sp|NP_000842.2|GSTM5,sp|NP_001135840.1|GSTM2,sp|NP_666533.1|GSTM1,sp|NP_671489.1|GSTM4,sp|XP_005270839.1|GSTM1,sp|XP_005270841.1|GSTM5,sp|XP_016856574.1|GSTM4,sp|XP_024302345.1|GSTM4
Multiple_SEPEP.1171_C5	1	8	3	0	AQLENEK	BUB1B,RDX,SPECC1L	rev_sp|NP_001202.5|BUB1B,sp|NP_001138940.4|SPECC1L,sp|NP_001241661.3|SPECC1L,sp|NP_001247421.1|RDX,sp|NP_001247422.1|RDX,sp|NP_001247423.1|RDX,sp|NP_002897.1|RDX,sp|NP_056145.5|SPECC1L
Multiple_SEPEP.1172_C5	1	35	2	0	DVKPENFLIGR	CSNK1G1,CSNK1G3	sp|NP_001026982.1|CSNK1G3,sp|NP_001038188.1|CSNK1G3,sp|NP_001257501.1|CSNK1G3,sp|NP_001257502.1|CSNK1G3,sp|NP_001257503.1|CSNK1G3,sp|NP_001316534.1|CSNK1G1,sp|NP_001316535.1|CSNK1G1,sp|NP_001316536.1|CSNK1G1,sp|NP_001351069.1|CSNK1G3,sp|NP_001351070.1|CSNK1G3,sp|NP_001351072.1|CSNK1G3,sp|NP_001351073.1|CSNK1G3,sp|NP_001351074.1|CSNK1G3,sp|NP_001351075.1|CSNK1G3,sp|NP_001351076.1|CSNK1G3,sp|NP_001…
Multiple_SEPEP.1173_C5	1	27	2	0	LAYTLLNK	DIP2A,DIP2B	sp|NP_001139587.1|DIP2A,sp|NP_001139588.1|DIP2A,sp|NP_001340871.1|DIP2A,sp|NP_001340872.1|DIP2A,sp|NP_001340873.1|DIP2A,sp|NP_055966.2|DIP2A,sp|NP_775873.2|DIP2B,sp|NP_996772.1|DIP2A,sp|NP_996773.1|DIP2A,sp|NP_996774.1|DIP2A,sp|XP_011527794.1|DIP2A,sp|XP_011527803.1|DIP2A,sp|XP_011527804.1|DIP2A,sp|XP_016883780.1|DIP2A,sp|XP_016883781.1|DIP2A,sp|XP_016883782.1|DIP2A,sp|XP_016883783.1|DIP2A,sp|XP_…
Multiple_SEPEP.1174_C5	1	6	2	0	ICGDIHGQYYDLLR	PPP1CA,PPP1CC	sp|NP_001008709.1|PPP1CA,sp|NP_001231903.1|PPP1CC,sp|NP_002699.1|PPP1CA,sp|NP_002701.1|PPP1CC,sp|XP_011536806.1|PPP1CC,sp|XP_011536807.1|PPP1CC
Multiple_SEPEP.1175_C5	1	6	2	0	DSLDIEVK	SH3GL1,SH3GL2	sp|NP_001186872.1|SH3GL1,sp|NP_003016.1|SH3GL1,sp|NP_003017.1|SH3GL2,sp|XP_011516307.1|SH3GL2,sp|XP_011526485.1|SH3GL1,sp|XP_016882635.1|SH3GL1
Multiple_SEPEP.1176_C5	1	7	2	0	YPIPPPDAK	MAP2K1,MAP2K2	sp|NP_002746.1|MAP2K1,sp|NP_109587.1|MAP2K2,sp|XP_011520085.1|MAP2K1,sp|XP_016877900.1|MAP2K1,sp|XP_016877901.1|MAP2K1,sp|XP_016877902.1|MAP2K1,sp|XP_016882478.1|MAP2K2
Multiple_SEPEP.1177_C5	1	7	2	0	GEQQIQK	ASB9,SUPT16H	sp|NP_009123.1|SUPT16H,sp|XP_011534683.1|SUPT16H,sp|XP_016884772.1|ASB9,sp|XP_016884773.1|ASB9,sp|XP_016884774.1|ASB9,sp|XP_016884775.1|ASB9,sp|XP_024308109.1|ASB9
Multiple_SEPEP.1178_C5	1	36	9	0	NMMAACDPR	TUBB,TUBB2A,TUBB2B,TUBB3,TUBB4A,TUBB4B,TUBB6,TUBB8,TUBB8B	sp|NP_001060.1|TUBB2A,sp|NP_001184110.1|TUBB3,sp|NP_001276052.1|TUBB4A,sp|NP_001276056.1|TUBB4A,sp|NP_001276058.1|TUBB4A,sp|NP_001276059.1|TUBB4A,sp|NP_001276060.1|TUBB4A,sp|NP_001280141.1|TUBB,sp|NP_001280143.1|TUBB,sp|NP_001280144.1|TUBB,sp|NP_001280145.1|TUBB,sp|NP_001290453.1|TUBB6,sp|NP_001290455.1|TUBB6,sp|NP_001290456.1|TUBB6,sp|NP_001290457.1|TUBB6,sp|NP_001290458.1|TUBB6,sp|NP_001290459.…
Multiple_SEPEP.1179_C5	1	7	2	0	EIEYEVVR	CAD,CPS1	sp|NP_001116105.2|CPS1,sp|NP_001293008.1|CAD,sp|NP_001356185.1|CPS1,sp|NP_001356186.1|CPS1,sp|NP_001866.2|CPS1,sp|NP_004332.2|CAD,sp|XP_006712164.1|CAD
Multiple_SEPEP.1180_C5	1	4	2	0	MAVWGNK	GSTM1,GSTM2	sp|NP_000552.2|GSTM1,sp|NP_000839.1|GSTM2,sp|NP_666533.1|GSTM1,sp|XP_005270839.1|GSTM1
Multiple_SEPEP.1181_C5	1	23	5	0	YLVLDEADR	DDX17,DDX3X,DDX3Y,DDX4,DDX5	sp|NP_001091974.1|DDX17,sp|NP_001116137.1|DDX3Y,sp|NP_001136021.1|DDX4,sp|NP_001160005.1|DDX4,sp|NP_001160006.1|DDX4,sp|NP_001180345.1|DDX3X,sp|NP_001180346.1|DDX3X,sp|NP_001289481.1|DDX3Y,sp|NP_001307524.1|DDX5,sp|NP_001307525.1|DDX5,sp|NP_001307526.1|DDX5,sp|NP_001311124.1|DDX3Y,sp|NP_001347.3|DDX3X,sp|NP_001350748.1|DDX3X,sp|NP_004387.1|DDX5,sp|NP_004651.2|DDX3Y,sp|NP_006377.2|DDX17,sp|NP_0777…
Multiple_SEPEP.1182_C5	1	29	2	0	NSLLWVK	ITCH,TTN	sp|NP_001243779.1|TTN,sp|NP_001244066.1|ITCH,sp|NP_001244067.1|ITCH,sp|NP_001254479.2|TTN,sp|NP_001311126.1|ITCH,sp|NP_001311127.1|ITCH,sp|NP_003310.4|TTN,sp|NP_113671.3|ITCH,sp|NP_596869.4|TTN,sp|NP_597676.3|TTN,sp|NP_597681.4|TTN,sp|XP_005260627.1|ITCH,sp|XP_011527381.1|ITCH,sp|XP_016860308.1|TTN,sp|XP_016860309.1|TTN,sp|XP_016860310.1|TTN,sp|XP_016860311.1|TTN,sp|XP_016860312.1|TTN,sp|XP_01688…
Multiple_SEPEP.1183_C5	1	20	2	0	VPTISINK	CAP1,CAP2	sp|NP_001099000.2|CAP1,sp|NP_001317431.2|CAP1,sp|NP_001337404.2|CAP1,sp|NP_001337405.2|CAP1,sp|NP_001337406.2|CAP1,sp|NP_001337407.2|CAP1,sp|NP_001337408.2|CAP1,sp|NP_001337409.2|CAP1,sp|NP_001337410.2|CAP1,sp|NP_001337411.2|CAP1,sp|NP_001337412.2|CAP1,sp|NP_001337413.2|CAP1,sp|NP_001337414.2|CAP1,sp|NP_001350462.1|CAP2,sp|NP_001350463.1|CAP2,sp|NP_006357.1|CAP2,sp|NP_006358.2|CAP1,sp|XP_01153881…
Multiple_SEPEP.1184_C5	1	19	2	0	VIQTMGK	SLC20A1,SLC20A2	sp|NP_001244109.1|SLC20A2,sp|NP_001244110.1|SLC20A2,sp|NP_005406.3|SLC20A1,sp|NP_006740.1|SLC20A2,sp|XP_005273670.1|SLC20A2,sp|XP_005273672.1|SLC20A2,sp|XP_006716453.1|SLC20A2,sp|XP_006716454.1|SLC20A2,sp|XP_016860259.1|SLC20A1,sp|XP_016860260.1|SLC20A1,sp|XP_016869237.1|SLC20A2,sp|XP_016869238.1|SLC20A2,sp|XP_016869239.1|SLC20A2,sp|XP_016869240.1|SLC20A2,sp|XP_016869241.1|SLC20A2,sp|XP_024303003…
Multiple_SEPEP.1185_C5	1	11	2	0	KNTAASLQQWK	SMN1,SMN2	sp|NP_000335.1|SMN1,sp|NP_001284644.1|SMN1,sp|NP_059107.1|SMN2,sp|NP_075012.1|SMN1,sp|NP_075013.1|SMN2,sp|NP_075014.1|SMN2,sp|NP_075015.1|SMN2,sp|XP_011541898.1|SMN1,sp|XP_011541901.1|SMN2,sp|XP_016865275.1|SMN1,sp|XP_016865276.1|SMN2
Multiple_SEPEP.1186_C5	1	7	2	0	ALIEAEK	ERLIN2,PARP14	sp|NP_001349807.1|ERLIN2,sp|NP_009106.1|ERLIN2,sp|NP_060024.2|PARP14,sp|XP_006716343.1|ERLIN2,sp|XP_011511230.1|PARP14,sp|XP_011511231.1|PARP14,sp|XP_024302826.1|ERLIN2
Multiple_SEPEP.1187_C5	1	14	3	0	TIVFVETK	DDX3X,DDX3Y,DDX5	sp|NP_001116137.1|DDX3Y,sp|NP_001180345.1|DDX3X,sp|NP_001180346.1|DDX3X,sp|NP_001289481.1|DDX3Y,sp|NP_001307524.1|DDX5,sp|NP_001307525.1|DDX5,sp|NP_001307526.1|DDX5,sp|NP_001311124.1|DDX3Y,sp|NP_001347.3|DDX3X,sp|NP_001350748.1|DDX3X,sp|NP_004387.1|DDX5,sp|NP_004651.2|DDX3Y,sp|XP_011542194.1|DDX3X,sp|XP_016884802.1|DDX3X
Multiple_SEPEP.1188_C5	1	13	2	0	VLATSTK	PIK3C3,RPL6	sp|NP_000961.2|RPL6,sp|NP_001019833.1|RPL6,sp|NP_001294949.1|PIK3C3,sp|NP_001307066.1|RPL6,sp|NP_001307067.1|RPL6,sp|NP_001307068.1|RPL6,sp|NP_001307069.1|RPL6,sp|NP_001307070.1|RPL6,sp|NP_001307071.1|RPL6,sp|NP_002638.2|PIK3C3,sp|XP_011524333.1|PIK3C3,sp|XP_016875270.1|RPL6,sp|XP_016875271.1|RPL6
Multiple_SEPEP.1189_C5	1	5	2	0	LEDFFAR	G6PD,MAD2L1BP	sp|NP_000393.4|G6PD,sp|NP_001003690.1|MAD2L1BP,sp|NP_001035810.1|G6PD,sp|NP_001346945.1|G6PD,sp|NP_055443.1|MAD2L1BP
Multiple_SEPEP.1190_C5	1	14	2	0	AVQVHQDTLR	AGO1,AGO2	sp|NP_001158095.1|AGO2,sp|NP_001304051.1|AGO1,sp|NP_001304052.1|AGO1,sp|NP_036286.2|AGO2,sp|NP_036331.1|AGO1,sp|XP_011515267.1|AGO2,sp|XP_011515268.1|AGO2,sp|XP_011515270.2|AGO2,sp|XP_011539538.1|AGO1,sp|XP_016856505.1|AGO1,sp|XP_016856506.1|AGO1,sp|XP_016856507.1|AGO1,sp|XP_016856508.1|AGO1,sp|XP_016868806.1|AGO2
Multiple_SEPEP.1191_C5	2	4	2	0	KQSGYGGQTKPIFR,QSGYGGQTKPIFR	RPL36A,RPL36AL	sp|NP_000992.1|RPL36AL,sp|NP_001186902.2|RPL36A,sp|NP_001186903.2|RPL36A,sp|NP_066357.3|RPL36A
Multiple_SEPEP.1192_C5	1	3	2	0	LLPEQLIK	NUP205,TEX47	sp|NP_055950.2|NUP205,sp|NP_689919.1|TEX47,sp|XP_011514206.1|TEX47
Multiple_SEPEP.1193_C5	3	6	2	0	ASEEHLK,DRPFFPGLVK,QHYIDLK	NME1,NME2	sp|NP_001018146.1|NME1,sp|NP_001018147.1|NME2,sp|NP_001018148.1|NME2,sp|NP_001018149.1|NME2,sp|NP_001185611.1|NME2,sp|NP_002503.1|NME2
Multiple_SEPEP.1194_C5	1	69	15	0	IAELLCK	RANBP2,RGPD1,RGPD2,RGPD3,RGPD4,RGPD5,RGPD6,RGPD8,RNASEL,TSPY1,TSPY10,TSPY2,TSPY3,TSPY4,TSPY8	sp|NP_001019628.3|RGPD1,sp|NP_001032955.1|RGPD6,sp|NP_001071165.2|TSPY3,sp|NP_001071638.2|RGPD2,sp|NP_001116835.1|RGPD6,sp|NP_001137485.1|RGPD3,sp|NP_001157935.1|RGPD8,sp|NP_001157943.1|TSPY4,sp|NP_001230650.1|TSPY8,sp|NP_001269398.1|TSPY10,sp|NP_001307893.1|TSPY1,sp|NP_001369273.1|RGPD1,sp|NP_001371292.1|RGPD6,sp|NP_001371293.1|RGPD6,sp|NP_001373074.1|RGPD6,sp|NP_003299.2|TSPY1,sp|NP_005045.2|RG…
Multiple_SEPEP.1195_C5	1	88	3	0	ATVYEVIY	TLE1,TLE3,TLE4	sp|NP_001098662.1|TLE3,sp|NP_001269677.1|TLE4,sp|NP_001269678.1|TLE4,sp|NP_001269682.1|TLE4,sp|NP_001269689.1|TLE4,sp|NP_001269908.1|TLE3,sp|NP_001269909.1|TLE3,sp|NP_001269910.1|TLE3,sp|NP_001269911.1|TLE3,sp|NP_001290032.1|TLE1,sp|NP_001290033.1|TLE1,sp|NP_001338470.1|TLE4,sp|NP_001338471.1|TLE4,sp|NP_001338472.1|TLE4,sp|NP_001338475.1|TLE4,sp|NP_001338476.1|TLE4,sp|NP_001338479.1|TLE4,sp|NP_00…
Multiple_SEPEP.1196_C5	1	18	3	0	QYEMGECTR	U2AF1,U2AF1L4,U2AF1L5	sp|NP_001020374.1|U2AF1,sp|NP_001020375.1|U2AF1,sp|NP_001035515.1|U2AF1L4,sp|NP_001307575.1|U2AF1L5,sp|NP_001307577.1|U2AF1L5,sp|NP_001307579.1|U2AF1L5,sp|NP_001307580.1|U2AF1L5,sp|NP_006749.1|U2AF1,sp|XP_011528045.1|U2AF1,sp|XP_016883708.1|U2AF1L5,sp|XP_016883709.1|U2AF1L5,sp|XP_016883957.1|U2AF1,sp|XP_024307805.1|U2AF1L5,sp|XP_024307806.1|U2AF1L5,sp|XP_024307807.1|U2AF1L5,sp|XP_024307897.1|U2AF…
Multiple_SEPEP.1197_C5	1	28	3	0	VLGLVLLR	EDEM1,SNRPB,SNRPN	sp|NP_001336383.1|SNRPN,sp|NP_001336384.1|SNRPN,sp|NP_001336385.1|SNRPN,sp|NP_001336386.1|SNRPN,sp|NP_001336387.1|SNRPN,sp|NP_001336388.1|SNRPN,sp|NP_001336389.1|SNRPN,sp|NP_001336390.1|SNRPN,sp|NP_001336391.1|SNRPN,sp|NP_001336392.1|SNRPN,sp|NP_001336393.1|SNRPN,sp|NP_001336394.1|SNRPN,sp|NP_001365178.1|SNRPN,sp|NP_001365180.1|SNRPN,sp|NP_001365181.1|SNRPN,sp|NP_001365182.1|SNRPN,sp|NP_001365183…
Multiple_SEPEP.1198_C5	1	27	2	0	FGDLILK	PLCB4,PRPF8	sp|NP_000924.3|PLCB4,sp|NP_001166117.1|PLCB4,sp|NP_001364063.1|PLCB4,sp|NP_001364064.1|PLCB4,sp|NP_001364065.1|PLCB4,sp|NP_001364071.1|PLCB4,sp|NP_001364072.1|PLCB4,sp|NP_006436.3|PRPF8,sp|NP_877949.2|PLCB4,sp|XP_005260781.1|PLCB4,sp|XP_005260785.1|PLCB4,sp|XP_006723632.1|PLCB4,sp|XP_011527556.1|PLCB4,sp|XP_016883369.1|PLCB4,sp|XP_016883371.1|PLCB4,sp|XP_016883372.1|PLCB4,sp|XP_016883373.1|PLCB4,…
Multiple_SEPEP.1199_C5	1	4	2	0	LTEGCSFR	RPS27,RPS27L	sp|NP_001021.1|RPS27,sp|NP_001336875.1|RPS27,sp|NP_001336876.1|RPS27,sp|NP_057004.1|RPS27L
Multiple_SEPEP.1200_C5	3	3	2	0	DIVNMLMHHDR,TCAYTNHTVLPEALER,TVMIGGK	PYGB,PYGM	sp|NP_001158188.1|PYGM,sp|NP_002853.2|PYGB,sp|NP_005600.1|PYGM
Multiple_SEPEP.1201_C5	1	23	3	0	GDTSGDYR	ANXA11,ANXA4,ANXA7	sp|NP_001144.1|ANXA4,sp|NP_001147.1|ANXA7,sp|NP_001148.1|ANXA11,sp|NP_001265336.1|ANXA11,sp|NP_001265337.1|ANXA11,sp|NP_001265338.1|ANXA11,sp|NP_001307627.1|ANXA4,sp|NP_001307629.1|ANXA4,sp|NP_001307631.1|ANXA4,sp|NP_001307808.1|ANXA7,sp|NP_001307809.1|ANXA7,sp|NP_001352425.1|ANXA4,sp|NP_004025.1|ANXA7,sp|NP_665875.1|ANXA11,sp|NP_665876.1|ANXA11,sp|XP_005269798.1|ANXA11,sp|XP_011538038.1|ANXA11,s…
Multiple_SEPEP.1202_C5	1	8	3	0	MTVSFHK	HDAC1,HDAC2,HDAC3	sp|NP_001341968.1|HDAC3,sp|NP_001341969.1|HDAC3,sp|NP_001341970.1|HDAC3,sp|NP_001518.3|HDAC2,sp|NP_003874.2|HDAC3,sp|NP_004955.2|HDAC1,sp|XP_011539611.1|HDAC1,sp|XP_016866288.1|HDAC2
Multiple_SEPEP.1203_C5	1	4	2	0	ETIQQEK	TMSB15A,TMSB15B	sp|NP_001337140.1|TMSB15B,sp|NP_001337141.1|TMSB15B,sp|NP_068832.1|TMSB15A,sp|NP_919305.2|TMSB15B
Multiple_SEPEP.1204_C5	1	31	4	0	QLEEEVK	CCDC153,CDC42BPA,MYH7,TPD52	rev_sp|NP_001020423.1|TPD52,rev_sp|NP_001020424.1|TPD52,rev_sp|NP_001274069.1|TPD52,rev_sp|NP_001274071.1|TPD52,rev_sp|NP_001274072.1|TPD52,rev_sp|NP_001274073.1|TPD52,rev_sp|NP_005070.1|TPD52,sp|NP_000248.2|MYH7,sp|NP_001138490.1|CCDC153,sp|NP_001352939.1|CDC42BPA,sp|NP_001352940.1|CDC42BPA,sp|NP_001352948.1|CDC42BPA,sp|NP_003598.2|CDC42BPA,sp|NP_055641.3|CDC42BPA,sp|XP_005273374.1|CDC42BPA,sp|X…
Multiple_SEPEP.1205_C5	1	9	3	0	SILVEGK	AP2M1,DEK,ZBTB8A	rev_sp|NP_001020376.1|AP2M1,rev_sp|NP_001298127.1|AP2M1,rev_sp|NP_004059.2|AP2M1,sp|NP_001035531.2|ZBTB8A,sp|NP_001278425.1|ZBTB8A,sp|NP_003463.1|DEK,sp|XP_016866762.1|DEK,sp|XP_024302311.1|DEK,sp|XP_024302312.1|DEK
Multiple_SEPEP.1206_C5	1	22	17	0	IAGEASR	H2BC10,H2BC11,H2BC12,H2BC14,H2BC15,H2BC17,H2BC18,H2BC21,H2BC3,H2BC4,H2BC5,H2BC6,H2BC7,H2BC8,H2BC9,H2BS1,LOC102724334	sp|NP_001019770.1|H2BC18,sp|NP_001154806.1|H2BC18,sp|NP_001299582.1|H2BC12,sp|NP_001368918.1|H2BC4,sp|NP_003509.1|H2BC8,sp|NP_003511.1|H2BC15,sp|NP_003512.1|H2BC14,sp|NP_003513.1|H2BC7,sp|NP_003514.2|H2BC6,sp|NP_003515.1|H2BC9,sp|NP_003516.1|H2BC10,sp|NP_003517.2|H2BC4,sp|NP_003518.2|H2BC17,sp|NP_003519.1|H2BC21,sp|NP_059141.1|H2BS1,sp|NP_066402.2|H2BC11,sp|NP_066406.1|H2BC3,sp|NP_066407.1|H2BC5,…
Multiple_SEPEP.1207_C5	1	10	2	0	VLELVLR	CLUH,PCDHAC2	sp|NP_001353590.1|CLUH,sp|NP_001353591.1|CLUH,sp|NP_056044.4|CLUH,sp|NP_061722.1|PCDHAC2,sp|NP_114089.1|PCDHAC2,sp|XP_011522070.1|CLUH,sp|XP_024306443.1|CLUH,sp|XP_024306444.1|CLUH,sp|XP_024306447.1|CLUH,sp|XP_024306448.1|CLUH
Multiple_SEPEP.1208_C5	2	5	3	0	NTTIPTK,RNTTIPTK	HSPA2,HSPA8,HSPA9	sp|NP_004125.3|HSPA9,sp|NP_006588.1|HSPA8,sp|NP_068814.2|HSPA2,sp|NP_694881.1|HSPA8,sp|XP_011541100.1|HSPA8
Multiple_SEPEP.1209_C5	3	22	2	0	EMVLELIR,FAVGIVIGR,VGLVIGR	FUBP1,FUBP3	sp|NP_001290362.1|FUBP1,sp|NP_001362984.1|FUBP1,sp|NP_001362985.1|FUBP1,sp|NP_001362986.1|FUBP1,sp|NP_003893.2|FUBP1,sp|NP_003925.1|FUBP3,sp|XP_005272289.1|FUBP3,sp|XP_006717376.1|FUBP3,sp|XP_011517474.1|FUBP3,sp|XP_011517475.1|FUBP3,sp|XP_011517476.1|FUBP3,sp|XP_011540693.1|FUBP1,sp|XP_011540694.1|FUBP1,sp|XP_011540695.1|FUBP1,sp|XP_016858228.1|FUBP1,sp|XP_016858229.1|FUBP1,sp|XP_016858232.1|FUB…
Multiple_SEPEP.1210_C5	1	9	2	0	VNVNLLIFLLNK	IQGAP1,IQGAP3	sp|NP_003861.1|IQGAP1,sp|NP_839943.3|IQGAP3,sp|XP_011507500.1|IQGAP3,sp|XP_011507502.1|IQGAP3,sp|XP_011507503.1|IQGAP3,sp|XP_024309041.1|IQGAP3,sp|XP_024309042.1|IQGAP3,sp|XP_024309043.1|IQGAP3,sp|XP_024309044.1|IQGAP3
Multiple_SEPEP.1211_C5	1	20	2	0	ASSVSTK	RFC1,TCOF1	sp|NP_001008657.1|TCOF1,sp|NP_001128715.1|TCOF1,sp|NP_001128716.1|TCOF1,sp|NP_001182070.1|TCOF1,sp|NP_001191676.1|RFC1,sp|NP_001350424.1|RFC1,sp|NP_001350425.1|RFC1,sp|NP_001358552.1|TCOF1,sp|NP_002904.3|RFC1,sp|XP_005268559.1|TCOF1,sp|XP_005268560.1|TCOF1,sp|XP_005268561.1|TCOF1,sp|XP_005268563.1|TCOF1,sp|XP_005268565.1|TCOF1,sp|XP_005268566.1|TCOF1,sp|XP_011512033.1|RFC1,sp|XP_011535980.1|TCOF1…
Multiple_SEPEP.1212_C5	1	24	2	0	QGLLHVGDIIK	MPP2,MPP6	sp|NP_001265299.1|MPP2,sp|NP_001265300.1|MPP2,sp|NP_001265301.1|MPP2,sp|NP_001265302.1|MPP2,sp|NP_001265303.1|MPP2,sp|NP_001265304.1|MPP2,sp|NP_001265305.2|MPP2,sp|NP_001265310.1|MPP2,sp|NP_001289966.1|MPP6,sp|NP_005365.4|MPP2,sp|NP_057531.2|MPP6,sp|XP_005249832.1|MPP6,sp|XP_006715801.1|MPP6,sp|XP_006715802.1|MPP6,sp|XP_006715803.1|MPP6,sp|XP_011513727.1|MPP6,sp|XP_011523129.2|MPP2,sp|XP_01686780…
Multiple_SEPEP.1213_C5	1	9	2	0	LQDLTLR	HYOU1,TEX15	sp|NP_001124463.1|HYOU1,sp|NP_001337091.1|TEX15,sp|NP_006380.1|HYOU1,sp|XP_005271449.1|HYOU1,sp|XP_005271450.1|HYOU1,sp|XP_005271451.1|HYOU1,sp|XP_016872584.1|HYOU1,sp|XP_016872585.1|HYOU1,sp|XP_016872586.1|HYOU1
Multiple_SEPEP.1214_C5	1	9	8	0	ALSTGEK	PPIA,PPIAL4A,PPIAL4C,PPIAL4D,PPIAL4E,PPIAL4F,PPIAL4G,PPIAL4H	sp|NP_001116540.1|PPIAL4G,sp|NP_001129261.2|PPIAL4C,sp|NP_001137355.1|PPIAL4A,sp|NP_001137504.2|PPIAL4E,sp|NP_001157733.1|PPIAL4D,sp|NP_001157734.2|PPIAL4F,sp|NP_001355057.1|PPIAL4H,sp|NP_066953.1|PPIA,sp|XP_024302576.1|PPIA
Multiple_SEPEP.1215_C5	1	114	2	0	EIGILTTNK	ABI1,ABI2	sp|NP_001012768.1|ABI1,sp|NP_001012769.1|ABI1,sp|NP_001012770.1|ABI1,sp|NP_001171587.1|ABI1,sp|NP_001171590.1|ABI1,sp|NP_001171591.1|ABI1,sp|NP_001171592.1|ABI1,sp|NP_001171593.1|ABI1,sp|NP_001171594.1|ABI1,sp|NP_001171595.1|ABI1,sp|NP_001269854.1|ABI2,sp|NP_001269855.1|ABI2,sp|NP_001269856.1|ABI2,sp|NP_001269861.1|ABI2,sp|NP_001334958.1|ABI1,sp|NP_001334959.1|ABI1,sp|NP_001334960.1|ABI1,sp|NP_00…
[truncated: 14,188 more rows]
