# Supplementary material for: SEPepQuant enhances the detection of possible isoform regulations in shotgun proteomics
Source: Nat Commun. 2023 Sep 19;14:5809. doi: 10.1038/s41467-023-41558-2 (PMC10509223; doi:10.1038/s41467-023-41558-2)
Supplement: Supplementary file 7 — Supplemental Dataset 4 [file 41467_2023_41558_MOESM7_ESM.xlsx]

## Sheet: PSC-TMT-FragPipe-quantification
idx	NumberPSM	Gene	MaxPepProb	ReferenceIntensity	10_1	12_1	0_1	4_1	6_1	2_1	8_1	14_1	7_2	5_2	9_2	3_2	0_2	13_2	11_2	1_2	8_3	12_3	4_3	14_3	2_3	6_3	10_3	0_3	0_4	11_4	13_4	1_4	7_4	5_4	3_4	9_4	6_5	2_5	0_5	8_5	12_5	4_5	14_5	10_5	5_6	1_6	7_6	13_6	9_6
NP_000005.3	5	A2M	1	17.6846	0.04	0.87	-0.49	-0.72	-0.92	-0.88	-0.61	0.93	NA	NA	NA	NA	NA	NA	NA	NA	0.48	2.14	-0.23	1.99	-0.29	-0.2	-0.5	-0.52	-1.75	1.13	0.59	-1.42	-0.82	-1.6	-1.44	0.3	-1.44	0.15	-0.67	0.51	1.64	-0.51	1.14	-0.1	NA	NA	NA	NA	NA
NP_000007.1	132	ACADM	1	23.7557	0.15	0.61	-0.33	-0.51	-0.51	-0.43	-0.47	0.61	-0.12	-0.19	-0.02	-0.44	-0.33	0.45	0.42	-0.38	0.52	1.25	-0.18	1.39	-0.33	-0.04	0.07	-0.27	-0.28	0.9	1.04	-0.22	0.3	0.13	-0.4	0.44	-0.05	-0.38	-0.29	0.27	1.25	-0.15	0.94	-0.02	-0.15	-0.34	0.1	1.4	0.64
NP_000008.1	34	ACADS	1	21.2363	0.34	0.56	-0.12	-0.44	-0.28	-0.19	-0.29	0.59	-0.65	-0.54	-0.06	-0.43	-0.36	0.18	0.07	-0.6	0.11	0.75	-0.67	0.61	-0.47	-0.27	-0.42	-0.48	-0.75	0.27	0.5	-0.72	-0.25	-0.35	-0.25	0.04	-0.72	0.01	-0.56	-0.47	0.64	-0.55	1.24	-0.29	0.06	-0.15	-0.05	1.21	0.49
NP_000009.1	195	ACADVL	1	23.1971	0.31	0.22	-0.31	-0.38	-0.5	-0.3	-0.17	0.54	-0.15	-0.28	0.17	-0.26	-0.33	0.6	0.21	-0.42	0.32	0.01	-0.16	0.61	-0.18	-0.15	0.25	-0.16	-0.33	0.52	0.23	-0.25	-0.01	-0.24	-0.33	0.35	-0.07	-0.38	-0.27	0.29	0.66	-0.16	0.55	0.2	-0.3	-0.36	0.11	0.61	0.56
NP_000010.1	181	ACAT1	1	24.2355	-0.34	0.22	-0.3	-0.36	-0.29	-0.2	-0.37	0.05	-0.18	0.01	-0.46	0	-0.25	0.08	0.08	-0.19	-0.47	0.42	-0.36	0.47	0.1	-0.39	-0.29	-0.25	-0.07	-0.08	0.52	-0.06	-0.11	-0.2	-0.09	-0.2	-0.26	0.12	-0.06	-0.29	0.7	-0.02	0.71	-0.2	0.13	0.01	-0.12	0.77	-0.11
NP_000012.1	6	PSEN1	1	19.2173	-0.03	0.07	-0.07	0.03	-0.48	-0.14	0.19	-0.15	0.12	0.03	0.38	-0.02	-0.05	0.48	0.11	-0.16	NA	NA	NA	NA	NA	NA	NA	NA	-0.13	0.06	0.18	-0.09	0.37	0.49	0.01	0.37	NA	NA	NA	NA	NA	NA	NA	NA	0.22	0.58	-0.29	-0.54	-0.23
NP_000013.2	34	ADA	1	22.3001	0.33	0.63	-0.55	-0.07	-0.18	-0.46	0.04	-0.18	0.83	0.11	0.51	-0.43	-0.84	0.16	0.28	-0.82	0.27	0.48	0.43	0.26	0.06	0.37	0.06	-0.75	-0.79	0.26	0.1	-0.61	0.58	1.04	0.34	0.34	0.62	0.1	-0.01	0.32	1.03	0.15	0.3	-0.01	0.35	-0.51	0.39	0.4	0.14
NP_000017.1	159	ADSL	1	25.2771	-0.29	-0.14	0.04	0.16	0.07	0.14	-0.05	-0.13	-0.19	-0.37	-0.28	0.3	-0.14	-0.25	-0.29	0.06	-0.32	-0.21	-0.21	-0.11	0.12	-0.26	-0.24	-0.05	-0.25	-0.45	-0.29	-0.27	-0.58	-0.39	-0.12	-0.56	-0.41	0.17	0.31	-0.43	-0.21	0.17	-0.13	-0.05	0.02	0.21	-0.19	-0.04	-0.31
NP_000019.2	232	AGL	1	22.9329	0.2	0.27	-0.27	0.05	0.52	-0.21	0.48	0.41	-0.07	-0.49	-0.19	-0.59	-0.82	-0.28	-0.32	-0.84	0.03	0.33	-0.04	0.25	0.01	0.03	0.12	-0.27	-0.9	-0.46	-0.41	-0.88	-0.55	-0.55	-0.84	-0.58	0.51	-0.32	-0.14	0.21	0.49	-0.01	0.24	0.26	0.16	-0.35	0.29	0.4	0.38
NP_000022.3	14	ALAD	1	20.3415	0.22	0.56	0.08	0.07	0.31	0.11	0.24	0.93	0.03	-0.32	-0.64	-0.04	-0.25	-0.1	0	-0.34	0.25	1.03	0.16	1.27	0.08	0.09	0.12	-0.54	-0.33	-0.1	1.21	-0.36	0.29	0.41	-0.28	0.08	-0.01	-0.52	0.05	0.17	0.86	-0.14	0.53	0.14	-0.04	-0.2	0.25	1.1	0.04
NP_000030.1	6	APOA1	1	17.9468	0.1	1.36	-0.84	-0.73	1.13	-0.77	2.53	1.16	0.28	-0.23	0.51	-0.7	-0.66	0.81	0.02	-0.91	NA	NA	NA	NA	NA	NA	NA	NA	-0.43	-0.07	-0.11	-0.53	0.33	0.79	-0.15	0.27	0.04	-1.07	-0.57	0.01	1.54	-0.51	1.48	-0.29	-0.36	-1.23	0.54	1.1	0.22
NP_000031.1	17	APOC3	1	22.3435	0.53	1.51	-2.08	0.03	-0.1	-0.81	1.07	1.08	-0.91	-0.28	-0.09	-0.16	-1.48	0.16	0.65	-0.89	0.88	1.64	1.43	2.43	-0.01	1.7	-0.44	-0.7	-0.92	0.02	0.56	-0.77	0.5	0.71	0.17	-0.2	0.12	-0.22	-0.11	0.7	1.37	-0.15	1.19	-0.66	-0.65	-0.79	0.61	1.26	0.99
NP_000032.1	240	APOE	1	24.7292	0.09	0.9	-0.47	0.2	0.47	-0.56	1.03	-0.1	0.33	0.41	0.37	0.26	-0.08	0.67	0.67	-0.34	0.29	0.81	-0.04	0.97	0.06	0.31	-0.24	-0.48	-0.04	0.4	0.91	-0.28	0.92	0.97	0.45	0.3	0.14	-0.12	-0.47	0.47	0.92	-0.43	0.81	-0.58	0.08	-0.33	0.74	0.9	0.53
NP_000037.2	14	ARSB	1	20.5017	0.3	0.88	-0.01	-0.2	0.23	-0.32	0.44	0.34	0.16	0.35	0.37	-0.07	-0.06	0.74	0.46	-0.28	0.34	1.26	-0.05	1.04	0.07	0.1	0.24	-0.46	-0.07	1.1	1.39	-0.74	0.91	0.69	0.09	0.96	0.43	-0.42	-0.88	0.16	0.89	-0.83	0.55	-0.46	-0.18	-0.58	0.56	0.82	0.47
NP_000038.2	27	ARSL	1	20.3793	-0.6	-0.39	-0.33	0.34	0.65	-0.53	1.11	-0.49	0.24	0.54	0.05	0.39	-0.4	-0.27	0.27	-0.24	-0.76	-1.12	-0.74	-0.85	-0.77	-0.52	-0.59	-0.82	NA	NA	NA	NA	NA	NA	NA	NA	0.43	0.9	-0.43	-0.04	0.17	-0.08	-0.09	-0.31	0.61	0.21	0.27	-0.04	0.31
NP_000039.2	17	ASL	1	20.9855	-0.06	0.09	-0.12	0.02	0.26	-0.16	-0.09	-0.3	0.2	-0.14	0.13	-0.15	-0.24	-0.15	-0.23	-0.2	-0.01	0.26	0.1	0.34	0.18	0.21	0.33	-0.12	-0.28	-0.17	-0.06	-0.18	0.3	0.25	-0.2	0.02	0.33	-0.14	0.28	0.04	0.39	0.23	-0.08	0.22	-0.04	-0.72	0.13	0.08	0.03
NP_000041.2	97	ASS1	1	23.1314	0	0.11	-0.2	0.1	0.32	0.01	-0.31	-0.16	0.22	0.02	-0.44	-0.22	-0.57	-0.24	-0.55	-0.38	-0.21	0.03	0.63	0.08	0.24	0.38	0.26	0.33	-0.1	-0.44	-0.43	-0.17	-0.32	0.03	0.01	-0.71	0.82	-0.06	-0.1	0	0.03	0.7	-0.14	0.1	0.65	0.06	0.31	-0.05	-0.08
NP_000042.3	33	ATM	1	20.8104	0.01	-0.31	-0.4	0.07	0.03	0.03	-0.02	0.15	0.37	-0.08	0.17	-0.06	-0.16	0.11	0	-0.19	-0.2	-0.53	-0.08	-0.42	0.07	0.02	0.03	-0.19	-0.03	0.17	0.29	0.24	0.01	-0.35	-0.18	0.38	0.12	0.06	-0.06	-0.02	-0.11	0.07	0.08	0.32	0.01	0.05	-0.46	-0.56	-0.36
NP_000044.2	1	ATP7B	0.9972	14.6532	NA	NA	NA	NA	NA	NA	NA	NA	NA	NA	NA	NA	NA	NA	NA	NA	NA	NA	NA	NA	NA	NA	NA	NA	NA	NA	NA	NA	NA	NA	NA	NA	0.16	0.4	0.15	0.14	0.48	0.19	1.3	0.3	NA	NA	NA	NA	NA
NP_000046.1	2	BCHE	1	16.9721	NA	NA	NA	NA	NA	NA	NA	NA	NA	NA	NA	NA	NA	NA	NA	NA	-0.38	0.1	0.34	-0.25	0.14	-0.31	0.03	0.16	0.36	-0.27	0	-0.15	-0.08	-0.17	0.25	-0.31	NA	NA	NA	NA	NA	NA	NA	NA	NA	NA	NA	NA	NA
NP_000048.1	1	BLM	0.9995	16.2011	NA	NA	NA	NA	NA	NA	NA	NA	NA	NA	NA	NA	NA	NA	NA	NA	NA	NA	NA	NA	NA	NA	NA	NA	NA	NA	NA	NA	NA	NA	NA	NA	-0.72	-0.52	-0.02	-0.95	-2.45	-0.09	-0.95	-0.64	NA	NA	NA	NA	NA
NP_000053.2	6	SERPING1	1	18.4947	0.04	0.24	0.1	0.06	-0.02	-0.19	0.21	-0.02	NA	NA	NA	NA	NA	NA	NA	NA	NA	NA	NA	NA	NA	NA	NA	NA	-0.12	-0.33	-0.27	-0.05	-0.58	-0.76	-0.36	-0.1	0.21	-0.07	-0.2	-0.09	0.19	-0.03	-0.38	-0.24	0.04	-0.07	0.32	0.16	0.26
NP_000058.1	66	CA2	1	24.1946	0.37	0.5	-0.49	0.48	0.71	-0.61	0.33	-0.28	1.02	0.79	0.67	0.3	-0.89	0.19	0.26	-0.68	0.54	0.19	0.66	-0.01	-0.16	0.63	-0.19	-0.87	-0.8	0.22	0.02	-0.47	0.48	0.94	1.29	0.06	0.12	-0.09	-1.13	-0.05	0.16	0.05	-0.28	-0.17	1.09	-0.28	0.66	0.51	0.27
NP_000062.1	164	CBS	1	24.3743	0.06	0.06	-0.06	-0.01	0.01	-0.1	0.02	-0.28	0.26	0.05	0.16	0.04	0.06	-0.06	0.05	0.06	-0.12	-0.29	0.07	-0.39	0.19	-0.05	0.29	0.45	0.29	-0.16	-0.16	0.29	-0.21	-0.05	0.02	-0.24	-0.05	-0.07	0.29	-0.24	-0.34	0.18	-0.43	-0.07	0.15	-0.28	-0.03	-0.27	-0.24
NP_000066.1	5	CDK4	1	19.1133	-0.15	-0.29	-0.19	0	-0.06	-0.29	0.3	-0.35	0.1	0.02	-0.09	-0.01	0.12	-0.2	-0.48	0.21	NA	NA	NA	NA	NA	NA	NA	NA	NA	NA	NA	NA	NA	NA	NA	NA	0.11	-0.48	0.56	-0.38	0.14	0.19	-0.01	0.22	0.01	0.01	-0.12	-0.35	-0.22
NP_000079.2	57	COL1A1	1	25.0978	-0.35	-0.39	-0.72	-0.76	-0.65	-1.14	1.37	-0.85	0.95	-1.07	0.23	-1.38	-0.97	-1.08	-0.06	-1.3	0.24	0	-0.25	-0.16	-0.8	1.02	0.09	-0.74	-0.35	1.13	0.39	-0.32	1.4	1.31	-0.3	1.61	0.72	-0.75	-0.41	0.25	-0.32	-0.73	0.51	0.53	0.87	-0.86	0.59	-0.75	-0.17
NP_000080.2	14	COL1A2	1	20.0394	-0.39	-0.21	-0.84	-0.87	-1.09	-1.02	0.34	-1	0.96	-0.58	-0.05	-0.81	-0.94	-1.71	-0.45	-1.67	NA	NA	NA	NA	NA	NA	NA	NA	-0.72	0.55	-0.54	-0.77	0.43	0.51	-0.17	0.62	0.08	-0.76	-0.6	0.05	-0.05	-0.48	0.13	0.76	0.37	-0.97	0	-0.5	-0.31
NP_000081.2	48	COL3A1	1	21.4148	-0.14	0.32	-0.63	-0.81	-0.19	-0.62	1.89	-0.74	0.82	-0.39	0.56	-0.62	-0.56	0.04	0.23	-0.73	0.41	0.51	-0.43	0.34	-0.07	0.7	0.16	-0.14	-0.16	1.49	0.88	0.05	1.35	0.8	-0.21	1.72	0.79	-1.56	-0.86	1.11	-0.38	-1.58	0.63	0.57	-0.34	-0.95	0.45	-0.42	0.26
NP_000084.3	40	COL5A1	1	21.6408	0.02	0.38	-0.45	-0.12	0.07	-0.5	0.41	0.27	0.5	0.49	0.04	-0.29	-0.48	0.36	0.42	-0.54	0.22	0.28	0.31	0.32	-0.22	0.67	0.18	-0.42	-0.25	0.37	0.39	-0.38	0.65	0.67	0.23	0.38	0.41	-0.53	-0.31	0.21	0.08	-0.4	0.48	0.12	0.8	-0.96	0.76	0.36	0.37
NP_000088.3	69	CPOX	1	22.642	-0.04	0.03	0.17	-0.12	-0.21	0.21	-0.03	-0.1	-0.25	-0.6	0.03	-0.2	-0.18	-0.1	-0.31	-0.11	-0.18	0.05	-0.39	0.08	0.15	-0.47	-0.06	0.23	-0.07	-0.17	-0.08	-0.08	-0.41	-0.28	-0.34	-0.22	-0.3	0.1	0.22	-0.18	0.03	-0.07	-0.22	0.06	-0.21	0.27	-0.46	-0.07	-0.17
NP_000089.1	110	CPT2	1	22.9239	0.23	0.51	-0.04	-0.09	-0.1	-0.08	0.06	0.32	-0.06	-0.1	0.01	-0.09	-0.3	0.38	0.27	-0.14	0.03	0.68	0.07	0.75	-0.01	-0.02	0.18	0.17	0.2	0.27	0.32	0	-0.02	-0.07	-0.11	0.13	-0.09	-0.02	0.05	0.05	0.77	-0.01	0.54	-0.08	-0.08	0.09	0.1	0.68	0.05
NP_000091.1	35	CSTB	1	23.0951	0.56	0.49	0.19	0.05	-0.1	-0.06	0.17	0.37	-0.36	-0.71	0.05	-0.51	-0.85	0.19	-0.86	-0.76	-0.04	-0.08	-0.3	0.18	-0.31	0.11	-0.06	-0.25	-1.5	-1.3	-0.14	-0.81	-0.77	-0.43	-0.75	-1.11	-0.07	-0.51	-0.22	-0.19	0.03	-0.04	0.12	0.36	-0.34	0.11	0.34	0.5	-0.11
NP_000095.2	1	CYP1B1	1	15.4562	NA	NA	NA	NA	NA	NA	NA	NA	NA	NA	NA	NA	NA	NA	NA	NA	NA	NA	NA	NA	NA	NA	NA	NA	NA	NA	NA	NA	NA	NA	NA	NA	-0.18	1.39	-0.93	-0.68	-0.23	-0.04	-0.46	-0.35	NA	NA	NA	NA	NA
NP_000098.1	16	DDB2	1	20.3295	-0.04	0.28	-0.59	-0.52	-0.36	-0.5	-0.66	0.33	-1.45	-1.12	-1.5	-1.27	-1.27	-0.44	-0.86	-1.4	NA	NA	NA	NA	NA	NA	NA	NA	NA	NA	NA	NA	NA	NA	NA	NA	0.38	0.36	-0.1	0.19	0.27	0.02	0.08	0.05	0.3	0.37	0.41	0.15	0.18
NP_000099.2	268	DLD	1	25.2965	0.07	0.64	-0.28	-0.41	-0.24	-0.41	0.04	0.43	-0.26	-0.27	-0.18	-0.17	-0.37	0.77	0.14	-0.35	0	1	-0.25	0.87	-0.14	-0.08	-0.16	-0.27	-0.35	0.04	0.66	-0.37	0.05	-0.16	-0.26	-0.17	-0.25	-0.04	-0.38	0.1	1.01	-0.28	0.89	-0.12	-0.29	0.02	0.13	0.87	0.19
NP_000104.1	14	TOR1A	1	20.4976	-1.03	-0.73	0.37	0.28	0.38	-0.2	0.51	0.24	-0.08	-0.35	0.04	-0.13	-0.4	0.57	-0.14	-0.38	0.29	0.13	0.18	0.17	0.08	0.07	0.06	-0.02	0.54	0.51	1.01	0.18	0.27	0.58	0.11	0.27	0.13	0.15	-0.21	0.26	0.29	-0.21	0.3	-0.01	-0.06	-0.27	0.01	0.1	0.2
NP_000108.1	40	EMD	1	22.4668	0.19	-0.03	0.03	-0.54	-0.66	-0.09	-0.1	0.09	-0.19	-0.07	0	-0.44	-0.03	-0.16	-0.41	-0.11	-0.2	-0.3	-0.32	-0.3	-0.19	-0.19	-0.25	0.16	0.34	0.15	0.03	0.41	0.04	0.07	-0.08	0.06	-0.19	0.14	0.38	0.09	-0.03	0.26	-0.23	0.16	-0.31	-0.01	-0.29	-0.17	-0.04
NP_000111.1	120	EPHX1	1	23.1683	-0.29	0.1	0.29	0.34	0.41	0.14	0.38	-0.29	0.05	0.36	-0.43	0.45	0.22	0.05	0.05	0.17	-0.44	-0.22	0.29	-0.4	0.37	0	-0.58	0.28	0.16	-0.38	-0.25	-0.09	0.02	0.43	0.4	-0.5	-0.02	0.51	-0.1	-0.31	-0.49	-0.35	-0.22	-0.77	0.05	0.44	0.01	0	-0.09
NP_000113.1	8	ERCC3	1	19.1925	-0.44	-0.41	0.5	0.01	0.15	0.39	0.33	-0.12	-0.75	-0.31	-0.29	0.07	0.42	-0.44	-0.52	0.41	-0.42	-0.9	-0.89	-0.8	-0.01	-0.5	-0.27	0.49	0.8	0.34	0.23	0.54	-0.23	-0.13	-0.02	0.5	0.33	-0.33	0.52	0.36	0.13	0.48	-0.08	0.39	-0.43	0.69	-0.39	-0.65	-0.24
NP_000115.1	4	ERCC6	0.9996	17.3862	0.33	0.19	0.27	0.5	0.2	0.29	0.64	-0.06	NA	NA	NA	NA	NA	NA	NA	NA	0.95	-0.4	0.15	-0.33	-0.12	-0.2	-0.12	-0.51	NA	NA	NA	NA	NA	NA	NA	NA	NA	NA	NA	NA	NA	NA	NA	NA	-0.93	-0.95	0.18	0.63	0.1
NP_000117.1	227	ETFA	1	25.2637	0.38	0.6	-0.12	-0.37	-0.36	-0.23	-0.23	0.73	-0.3	-0.43	-0.17	-0.44	-0.41	0.23	0.25	-0.46	0.27	0.99	-0.18	1.11	-0.33	-0.13	-0.03	-0.27	-0.47	0.34	0.42	-0.55	-0.18	-0.4	-0.5	0.07	-0.15	-0.22	-0.34	0.17	1.09	-0.34	0.98	-0.14	-0.19	-0.18	-0.04	1.24	0.45
NP_000118.2	1	EXT1	0.9155	14.9954	NA	NA	NA	NA	NA	NA	NA	NA	NA	NA	NA	NA	NA	NA	NA	NA	0.14	0.21	-0.1	0.28	-0.19	-0.43	0.02	-0.1	NA	NA	NA	NA	NA	NA	NA	NA	NA	NA	NA	NA	NA	NA	NA	NA	NA	NA	NA	NA	NA
NP_000128.1	46	FAH	1	21.4738	-0.19	0.05	-0.29	-0.22	-0.29	-0.32	-0.24	-0.24	0.06	-0.33	-0.12	-0.05	-0.25	0	-0.12	-0.27	-0.1	-0.11	-0.36	-0.08	-0.09	-0.24	-0.15	-0.25	-0.26	-0.06	0.25	-0.26	-0.13	-0.47	-0.21	-0.07	-0.15	-0.31	0.16	-0.25	0.19	-0.05	0.01	0.24	-0.17	-0.04	-0.17	0.07	-0.12
NP_000129.3	6	FBN1	1	18.769	NA	NA	NA	NA	NA	NA	NA	NA	-2.07	-2.67	-2.12	-2.38	-2.8	-2.72	-2.04	-3.15	0.31	0.6	-0.34	0.84	-0.56	0.1	0.58	-0.99	-3.22	-1.99	-1.63	-3.49	-1.86	-2.32	-2.8	-1.23	-0.01	-0.64	-0.75	-0.16	0.02	-0.96	0.28	0.1	0.42	-0.17	0.31	0.84	0.67
NP_000131.2	8	FECH	1	19.2179	0.12	0.39	-0.49	0.2	0.11	-0.17	-0.44	0.17	NA	NA	NA	NA	NA	NA	NA	NA	NA	NA	NA	NA	NA	NA	NA	NA	0.54	0.54	0.6	0.3	0.37	0.31	0.16	0.46	-0.03	-0.09	-0.18	-0.35	0.34	-0.44	0.41	-0.34	0.11	0.07	-0.17	0.13	-0.04
NP_000134.2	383	FH	1	25.7736	0.14	1.02	-0.41	-0.36	-0.32	-0.5	-0.17	0.39	-0.37	-0.4	-0.29	-0.28	-0.43	0.55	0.25	-0.56	0.13	1.2	-0.16	1.37	-0.07	-0.03	-0.12	-0.37	-0.42	0.15	0.97	-0.5	0.09	-0.08	-0.19	-0.12	-0.18	-0.24	-0.38	0.07	1	-0.46	0.97	-0.28	-0.27	-0.32	0.23	1.4	0.32
NP_000135.2	12	FXN	1	19.1202	-0.21	-0.01	0.56	-0.01	-0.02	-0.11	0.63	-0.03	-0.45	-2.11	0.23	0.11	-0.01	1.08	-0.48	0.24	0.56	0.82	0.15	1.29	0.44	0.07	-0.37	-0.35	-0.73	-0.49	0.2	-0.79	0.05	0.16	-0.34	-0.28	-0.63	0.43	-1.27	-0.21	0.6	-0.5	0.69	0.2	-0.86	0.57	0.27	0.62	0.09
NP_000137.2	5	FTL	1	19.1997	0.29	1.29	0.13	-0.07	-0.38	-0.27	-0.53	0.11	-0.5	-0.47	0.38	0.09	0.64	1.77	0.8	0.07	NA	NA	NA	NA	NA	NA	NA	NA	NA	NA	NA	NA	NA	NA	NA	NA	-0.06	0.31	0.52	-0.07	2.03	0.35	0	-0.47	-0.43	0.27	-0.3	1.46	-0.09
NP_000138.2	9	FUCA1	1	20.21	-0.06	0.36	0.51	0.52	0.75	-0.21	0.6	0.05	-0.15	0.5	-0.6	-0.07	0.23	0.19	1.02	-0.52	NA	NA	NA	NA	NA	NA	NA	NA	-0.61	0.14	0.64	-0.47	0.37	0.25	-0.23	0.29	0.08	0.54	-0.13	0.01	0.64	0.12	0.27	-0.04	0.13	0.7	0.36	0.77	0.07
NP_000143.2	124	GAA	1	23.2282	0.06	0.14	-0.27	0.08	0.14	-0.09	0.31	-0.04	0.21	0.21	0.13	0.16	-0.05	0.03	-0.06	-0.06	-0.05	0.12	0.19	0.25	0.11	-0.02	-0.03	-0.54	-0.07	0.17	0.07	-0.03	0.32	0.49	0.1	0.19	0.25	0.14	-0.2	0.09	0.17	0.19	-0.14	-0.04	0.22	0.13	0.27	0.3	0.28
NP_000144.2	27	GALC	1	22.1135	0.36	0.36	-0.44	0.26	0.21	-0.19	0.75	0.49	0.15	-0.52	0.2	-0.31	-0.41	0.11	0.07	-0.46	-0.12	0.5	-0.78	0.29	-0.26	-0.35	-0.23	-0.56	-0.03	-0.04	0.44	-0.07	0.06	0.16	-0.17	0.06	0.36	0.12	-0.12	0.08	0.58	-0.01	0.32	0.04	0.14	-0.35	0.4	0.51	0.41
NP_000145.1	27	GALK1	1	21.1607	-0.28	-0.05	-0.19	0.06	0.05	-0.09	-0.22	-0.09	0.41	-0.14	0.26	-0.1	-0.6	-0.06	-0.02	-0.33	-0.14	0.21	-0.24	0.08	-0.16	-0.04	-0.26	-0.15	-0.14	-0.06	-0.21	-0.19	0.09	0.01	-0.16	-0.09	0.29	-0.05	0.12	0.12	-0.25	-0.28	0	-0.01	0.07	0.14	0.26	-0.67	0.18
NP_000146.2	3	GALT	0.9993	18.8231	0.29	0.44	-0.53	-0.3	-0.18	-0.28	-0.25	-0.22	0.12	-0.44	-0.11	-0.48	-1.21	-0.03	-0.01	-0.59	NA	NA	NA	NA	NA	NA	NA	NA	NA	NA	NA	NA	NA	NA	NA	NA	NA	NA	NA	NA	NA	NA	NA	NA	0.9	-1.21	-0.68	-0.66	-0.5
NP_000147.1	24	GAMT	1	20.7586	0.09	0.2	-0.22	0.1	0.54	-0.26	0.55	0.65	0.24	-0.44	0.11	-0.6	-0.62	0.26	0.08	-0.6	-0.03	0.28	0.04	0.81	-0.02	-0.14	-0.14	-0.7	0.05	0.13	0.04	-0.25	0.28	-0.01	0	0.12	0.48	-0.29	0.18	0.29	0.61	0	0.05	-0.1	-1.06	-1.39	0.06	0.39	-0.53
NP_000148.2	23	GBA	1	20.207	-0.46	-0.16	-0.11	0.39	0.54	-0.08	0.76	0.28	0.17	0.34	-0.25	0.22	0.16	-0.33	0.31	0.17	-0.06	0.17	-0.1	0.03	0.09	-0.17	-0.27	-0.2	-0.78	-0.28	-0.52	-1.06	-0.26	0.08	-0.12	-0.17	-0.08	0.7	-0.09	-0.38	-0.12	-0.29	0.23	0	0	0.13	0.28	0.21	0.09
NP_000149.4	57	GBE1	1	22.6664	0.33	0.46	-0.38	-0.05	-0.2	-0.28	-0.19	0.74	-0.51	-0.58	-0.53	-0.61	-0.63	-0.15	-0.18	-0.65	0.51	0.8	-0.06	1.09	-0.3	0.02	0.25	-0.65	-1.27	-0.37	0.12	-1.07	-0.77	-0.89	-0.75	-0.63	-0.3	-0.39	-0.35	0.05	0.71	-0.05	0.77	0.3	-0.17	-0.61	0.01	0.78	0
NP_000150.1	85	GCDH	1	23.0372	-0.13	0.22	-0.16	-0.46	-0.28	0.03	-0.48	-0.12	-0.3	-0.28	-0.24	-0.17	0.03	-0.24	-0.17	0.02	-0.44	0.17	-0.28	0.23	0.01	-0.31	0.13	0.55	0.31	-0.13	-0.08	0.14	-0.2	-0.44	-0.28	-0.2	0.06	0	0.33	-0.01	0.41	0.16	0.03	-0.21	0.12	-0.01	-0.29	0.43	-0.15
NP_000156.1	34	GJA1	1	23.2913	-0.32	-0.07	0.31	0.97	0.66	0.16	-0.1	-1.1	-0.43	0.99	-0.27	0.5	0.69	-0.21	-0.53	0.56	-0.46	-0.47	0.42	-0.47	0.15	-0.25	-0.49	0.6	1	-0.05	0.1	0.69	0.26	0.61	1.31	-0.33	0.13	0.5	-0.36	-0.29	-0.31	0.44	-0.39	-0.2	0.39	0.99	-0.17	-0.47	-0.38
NP_000160.1	42	GLA	1	22.1023	-0.05	-0.2	0.39	0.28	0.01	0.15	-0.01	-0.23	-0.05	-0.08	-0.35	0.19	0.16	-0.34	-0.2	0.14	-0.87	-1.43	0.2	-1.71	0.66	-0.1	-0.46	0.59	0.33	-0.13	-0.23	-0.03	0.19	0.27	0.09	-0.21	-0.28	0.51	-0.16	-0.49	-0.56	0.09	-0.52	-0.36	0.14	0.38	-0.32	-0.19	-0.22
NP_000161.2	182	GLDC	1	22.9234	-0.51	-0.4	0.76	0.01	-0.18	0.47	-0.39	-0.84	-0.66	-0.32	-0.71	0.29	0.65	-0.47	-0.61	0.71	-1.31	-0.79	-0.39	-1.22	0.78	-0.71	-0.47	0.94	0.78	-0.7	-0.89	0.75	-0.62	-0.32	-0.08	-0.98	-0.48	0.31	0.41	-0.64	-0.54	0	-0.67	-0.4	-0.4	0.69	-0.56	-0.55	-0.71
NP_000166.2	398	GPI	1	26.33	0.21	0.37	-0.12	0.39	0.04	0.1	-0.23	0.71	-0.51	-0.43	-0.65	-0.12	-0.6	0.13	-0.16	-0.42	0.07	0.62	-0.38	0.89	0.42	-0.22	-0.24	-0.23	-0.86	-0.5	-0.03	-0.85	-0.98	-0.93	-0.72	-0.95	-0.41	0.08	-0.18	-0.13	0.61	0.09	0.42	-0.16	0.11	0.22	-0.1	0.75	-0.01
NP_000168.1	1	GSN	0.9959	15.3713	-0.22	2.4	-0.95	0.01	0.81	-1.7	1.2	-1.06	NA	NA	NA	NA	NA	NA	NA	NA	NA	NA	NA	NA	NA	NA	NA	NA	NA	NA	NA	NA	NA	NA	NA	NA	NA	NA	NA	NA	NA	NA	NA	NA	NA	NA	NA	NA	NA
NP_000169.1	15	GSS	1	19.3809	-0.13	0.05	-0.69	-0.02	-0.4	-0.71	0.56	0.73	-0.13	-0.19	1.33	0.13	-0.47	0.61	-0.7	-0.38	0.45	0.35	-0.72	0.2	0.47	-0.43	0.22	-0.08	-0.63	-0.57	-0.17	-0.76	-0.41	-0.05	-1.06	0.07	0.25	0.8	-0.63	0.09	0.14	-0.52	0.53	-0.14	-0.33	-0.47	0.54	0.82	0.08
NP_000170.1	378	MSH6	1	23.8148	-0.43	-0.61	0.13	0.21	0.24	0.18	0.09	-0.51	0.12	0.11	0.05	0.1	0.06	-0.24	-0.56	0.12	-0.45	-0.83	-0.05	-0.94	-0.03	0.02	-0.02	0.08	-0.08	-0.52	-0.77	0.16	-0.25	-0.23	0.03	-0.49	-0.01	0.15	0.34	-0.39	-0.84	0.32	-0.78	-0.03	0.1	0.14	-0.31	-0.67	-0.54
NP_000172.2	15	GUSB	1	20.1292	-0.72	-0.16	0.04	0.24	0.36	-0.18	0.48	-0.32	0.02	0.43	0.01	0.11	-0.01	-0.38	-0.33	0.28	0.28	-0.19	0.23	-0.45	-0.02	-0.28	-0.65	-0.23	-0.02	-0.56	0.23	-0.15	0.29	0.64	0.15	-0.29	-0.36	0.05	-0.63	-0.41	-0.39	-0.31	-0.67	-0.18	0.03	-0.2	0.53	-0.08	0.04
NP_000173.2	531	HADHA	1	25.8681	-0.04	0.23	-0.29	-0.5	-0.49	-0.27	-0.47	0.52	-0.37	-0.26	-0.34	-0.31	-0.21	0.47	0.33	-0.33	-0.11	0.49	-0.45	0.78	-0.39	-0.47	-0.17	-0.2	-0.31	0.14	0.22	-0.42	-0.44	-0.58	-0.63	-0.14	-0.43	-0.2	-0.28	0.02	0.77	-0.27	1.02	-0.2	-0.19	-0.14	-0.21	0.83	0.27
NP_000174.1	285	HADHB	1	25.1179	-0.21	0.05	-0.36	-0.47	-0.54	-0.38	-0.53	0.55	-0.45	-0.24	-0.45	-0.32	-0.3	0.49	0.33	-0.37	-0.17	0.5	-0.38	0.68	-0.34	-0.41	-0.12	-0.35	-0.2	0.27	0.4	-0.29	-0.46	-0.44	-0.53	-0.15	-0.28	-0.13	-0.23	0	0.8	-0.21	1.01	-0.27	-0.09	-0.15	-0.23	0.67	0.17
NP_000180.2	194	HK2	1	23.5384	-0.02	-0.03	0.18	-0.29	-0.51	0.1	-0.21	0.16	-0.46	-0.35	-0.28	0.08	0.19	0.27	0.02	-0.11	0	0.26	-0.52	0.42	-0.41	-0.46	-0.19	0.25	0.39	0.36	-0.14	-0.18	-0.55	-0.7	-0.33	-0.34	-0.41	0.19	0.05	-0.39	0.21	-0.34	0.58	-0.33	-0.59	-0.01	-0.7	0.25	-0.36
NP_000181.2	67	HMBS	1	22.811	-0.09	0.08	0.09	0.27	0.12	0.2	0.02	-0.13	0.28	0.21	-0.05	0.28	0.2	-0.07	0.27	0.1	-0.12	-0.08	0.11	-0.02	0.21	0.02	0.05	-0.08	-0.18	-0.3	-0.19	-0.32	-0.01	0.15	0.11	-0.21	-0.27	0.02	0	-0.38	-0.09	0.05	-0.28	-0.22	0.19	-0.26	0.1	0.11	-0.19
NP_000182.2	37	HMGCL	1	20.6741	0.14	0.9	-0.16	-0.14	0.06	-0.03	0.12	0.04	-0.07	0.28	0.11	0.2	0.02	0.23	0.38	-0.11	0.01	0.98	-0.17	0.61	0.11	-0.1	0.05	-0.35	0.08	0.42	0.94	0.12	0.05	0.09	-0.47	0.39	0.24	0.5	-0.76	0.17	0.85	-0.19	0.65	-0.43	0.23	0.09	0.43	1.01	0.49
NP_000185.1	51	HPRT1	1	22.6219	-0.31	-0.16	-0.21	-0.04	-0.05	-0.06	-0.2	-0.27	-0.39	-0.55	-0.42	-0.23	-0.15	-0.52	-0.77	-0.36	-0.36	-0.24	-0.25	-0.21	0.27	-0.28	-0.56	-0.27	-0.78	-0.69	-0.87	-0.79	-0.69	-0.63	-0.23	-0.86	-0.25	0.03	0.38	-0.29	-0.34	0.14	-0.49	0.17	-0.12	-0.08	-0.16	-0.08	-0.36
NP_000187.3	10	HSD11B2	1	19.0666	-1.06	-0.67	0.49	-0.32	-0.4	0.33	0.02	-0.86	NA	NA	NA	NA	NA	NA	NA	NA	-1.54	-1.2	-1.37	-1.18	0.04	-1.46	-0.81	0.89	0.69	-1.02	-0.61	0.89	-1.02	-1.05	-0.35	-1.2	-1.01	0.4	-0.32	-0.82	-1.08	-1.42	-0.74	-0.95	-0.45	0.44	-0.6	-0.55	-0.79
NP_000198.1	21	INS	1	23.7623	-0.48	-1.05	1.51	-1.49	-1.98	-1.16	-1.38	0.72	-1.89	-1.55	-1.65	-1.1	1.21	0.83	-1.33	-1.89	0.63	-1.03	-1.04	1.09	-0.44	-1.13	-1.09	1.38	1.06	-0.66	-1.37	-1.86	-1.88	-1.67	-1.75	-0.61	0.48	-0.41	0.21	0.2	0.26	-0.03	-0.3	-0.23	-2.36	-1.85	-2.02	-1.93	-0.61
NP_000199.2	3	INSR	1	16.1178	-1.99	0.64	0.15	1.06	0.81	-0.1	-0.14	0.15	NA	NA	NA	NA	NA	NA	NA	NA	NA	NA	NA	NA	NA	NA	NA	NA	NA	NA	NA	NA	NA	NA	NA	NA	-0.2	-0.03	-0.18	0.16	0.17	0.05	0.38	0.02	-0.09	-0.15	0.25	0.08	0.3
NP_000200.1	2	PDX1	0.9918	18.2786	-0.21	-0.36	-0.91	-0.41	-0.72	-0.58	-1.03	0.38	NA	NA	NA	NA	NA	NA	NA	NA	NA	NA	NA	NA	NA	NA	NA	NA	NA	NA	NA	NA	NA	NA	NA	NA	0.04	-0.56	0.32	-0.06	0.09	-0.06	0.83	-0.04	NA	NA	NA	NA	NA
NP_000201.2	68	ITGA6	1	21.4178	-0.26	0.01	0.11	0.03	0.24	-0.19	0.34	-0.34	-0.35	-0.21	-0.43	-0.19	0.11	-0.26	-0.37	0.14	-0.53	-0.08	-0.52	0.13	-0.26	-0.48	-0.64	-0.04	-0.01	-0.27	-0.13	-0.1	-0.09	-0.22	-0.13	-0.29	-0.36	-0.09	0.28	-0.18	0.36	-0.1	0.04	-0.2	-0.45	0.12	-0.01	0.36	0.04
NP_000205.1	6	JAG1	1	17.0784	NA	NA	NA	NA	NA	NA	NA	NA	0.73	1.46	1.5	-0.81	-0.53	-0.4	0.53	-0.55	0.24	-0.68	0.25	-0.12	-0.99	1.31	0.15	0.06	-0.11	0.17	1.43	-0.34	1.77	0.76	1.1	1.41	0.59	-1.07	-0.48	0.9	0.87	-0.47	-0.18	-1.14	1.19	0.63	1.74	2.15	1.17
NP_000207.2	2	ANOS1	0.9985	16.1043	NA	NA	NA	NA	NA	NA	NA	NA	NA	NA	NA	NA	NA	NA	NA	NA	NA	NA	NA	NA	NA	NA	NA	NA	NA	NA	NA	NA	NA	NA	NA	NA	-0.44	0.28	-0.24	-0.51	-0.54	-0.39	-0.03	-0.29	0.11	0.45	0.42	0.02	0.28
NP_000213.1	3	KIT	1	17.0399	-0.08	0.27	-0.01	1.21	0.84	0.25	0.5	-0.33	NA	NA	NA	NA	NA	NA	NA	NA	NA	NA	NA	NA	NA	NA	NA	NA	NA	NA	NA	NA	NA	NA	NA	NA	0.5	0.27	-0.02	0.02	-0.03	0.68	0.02	0.13	NA	NA	NA	NA	NA
NP_000215.1	845	KRT18	1	28.0301	1.1	0.11	-0.18	-0.34	0.06	-0.44	0.25	0.02	0.51	-0.06	1.05	-0.38	0.16	-0.28	0.57	-0.22	0.89	0.28	-0.17	-0.06	-0.73	0.31	0.57	-0.26	0.03	1.19	0.76	0.09	1.08	0.6	-0.23	1.15	0.53	-0.86	-0.71	1.03	-0.45	-0.72	-0.43	0.8	-0.43	-0.64	0.84	-0.6	0.94
NP_000217.2	413	KRT9	1	25.1353	0.34	0.09	-0.03	1.35	0.58	0.11	0.25	-0.09	-0.01	0.3	-0.97	-0.01	-0.17	-0.72	1.05	-1.09	0.66	1	-0.13	-0.04	-0.02	-0.52	0.27	-0.47	-1.13	-0.25	0.07	-0.43	-0.6	-0.57	-0.83	-1.29	0.67	-0.62	0.67	0.6	-0.48	-0.69	-0.02	-0.76	1.28	-0.04	-0.05	-0.3	0.09
NP_000225.1	80	LIG1	1	22.369	-0.48	-0.41	0.34	-0.01	0.03	0.15	0.02	-0.33	0.08	0.14	-0.11	0.05	0.25	-0.35	-0.34	0.23	-0.22	-0.46	0.14	-0.64	-0.24	0.06	-0.16	0.28	0.48	-0.31	-0.45	0.1	-0.14	-0.17	0.19	-0.41	0.15	-0.04	0.34	-0.19	-0.99	0.15	-0.8	0.04	-0.06	-0.12	-0.36	-0.66	-0.56
NP_000226.2	20	LIPA	1	20.8229	-0.86	-0.62	0.47	0.21	-0.28	-0.12	-0.34	-0.89	-0.67	-0.16	-0.79	0.27	0.42	-0.26	-0.7	-0.01	-0.67	-0.8	0.04	-0.48	0.63	-0.33	-0.84	-0.06	-0.01	-0.56	-0.49	-0.44	-0.13	0.1	0.56	-0.42	-0.53	0.86	0.16	-0.75	-0.81	0.33	-0.59	-0.16	-0.2	0.83	-0.38	-0.67	-0.62
NP_000231.1	8	MAOA	1	19.5329	0.06	0.1	-0.6	0.15	0.2	-0.4	0.14	0.06	0.42	0.51	0.07	-0.21	-0.4	0.15	0.4	-0.47	-0.1	-0.41	-0.3	-0.21	-0.72	0.05	0.33	-0.15	0.06	-0.31	0.26	-0.21	0.14	0.13	0.42	0.03	-0.12	-0.11	-0.46	0.04	-0.1	0.05	0.24	0.18	0.59	-0.4	0.48	0.19	0
NP_000235.2	13	MEN1	1	20.2542	-0.27	-0.28	0.03	0.01	0	0	0.15	-0.23	0.21	0.59	0.26	-0.11	0.17	-0.85	0.04	0.17	-0.48	-0.66	0.13	-0.62	-0.52	-0.03	0.12	-0.06	0.64	0.26	-0.11	0.52	0.29	0.16	0.38	0.53	NA	NA	NA	NA	NA	NA	NA	NA	0.27	-0.06	-0.15	-0.66	0.18
NP_000240.1	31	MLH1	1	20.9895	-0.28	-0.27	-0.12	-0.01	-0.08	0.08	-0.37	-0.25	0.32	0.16	0.15	0.12	0.34	0.09	-0.18	0.46	-0.33	-0.84	0.32	-0.12	-0.01	-0.32	0.17	0.05	0.22	-0.37	-0.11	0.43	0.11	-0.03	-0.04	-0.16	0.31	-0.18	0.11	-0.03	-0.32	0.07	-0.17	0.02	-0.12	0.2	-0.17	-0.46	-0.13
NP_000242.1	398	MSH2	1	24.1961	-0.34	-0.48	0.21	0.2	0.23	0.3	0.04	-0.43	0.15	0.08	-0.08	0.19	0.16	-0.27	-0.51	0.23	-0.53	-0.88	0.1	-1	-0.04	-0.1	-0.18	0.42	0.31	-0.59	-0.83	0.29	-0.17	-0.1	0.1	-0.47	0.18	0.21	0.4	-0.24	-0.81	0.24	-0.67	-0.04	0.09	0.29	-0.27	-0.88	-0.53
NP_000244.2	4	MTTP	1	18.2631	0.53	1	-0.16	-0.24	0.04	-0.47	1.62	0.29	NA	NA	NA	NA	NA	NA	NA	NA	NA	NA	NA	NA	NA	NA	NA	NA	NA	NA	NA	NA	NA	NA	NA	NA	NA	NA	NA	NA	NA	NA	NA	NA	-0.1	-0.73	1.02	0.63	0.59
NP_000245.2	31	MTR	1	19.9426	-0.28	0.23	0	-0.11	0.04	0.05	0.02	0.18	-0.17	-0.28	-0.47	-0.09	-0.14	-0.1	-0.36	-0.19	0.34	0.13	-0.13	0.26	0.16	0.24	0.33	-0.09	-0.01	0.15	-0.25	-0.25	-0.34	-0.44	-0.29	-0.04	0.04	0.01	0.03	-0.21	-0.09	0.16	0.04	0.43	-0.05	-0.24	-0.15	0.27	-0.16
NP_000246.2	99	MMUT	1	23.4698	-0.03	0.46	-0.31	-0.34	-0.31	-0.24	-0.24	0.05	-0.24	-0.19	-0.22	-0.24	0.02	0.5	0.38	0.01	0.02	0.79	-0.13	0.62	-0.16	-0.16	-0.01	-0.12	0.15	0.39	0.72	-0.04	0.31	0.23	-0.12	0.21	0.14	-0.15	0.01	0.1	0.96	-0.01	0.52	-0.13	-0.07	-0.08	-0.02	0.71	0.3
NP_000247.2	242	MYBPC3	1	23.4336	0.12	-0.19	-1.16	-1.12	-1.25	-0.86	-1.18	1.54	-0.93	-1.1	-0.5	-1	-1.28	-0.11	0.4	-1.21	0.28	0.03	-0.84	0.49	-1.18	-0.79	-0.74	-1.16	-1.15	0.26	-0.24	-1.1	-0.68	-0.88	-1.14	0.23	-0.83	-1.03	-0.77	0.66	0.51	-0.72	1.56	0.02	-1.02	-1.33	-0.28	0.23	0.84
NP_000248.2	165	MYH7	1	24.6376	-1.17	-0.95	-1.7	-1.79	-1.44	-1.38	-1.77	0.6	-2.29	-2.54	-2.14	-2.45	-2.87	-1.85	-1.34	-2.93	-1.67	-0.96	-2.06	-0.77	-2.2	-1.83	-1.71	-2.23	-2.63	-1.99	-1.1	-2.58	-2.44	-2.34	-2.63	-2.1	-1.03	-1.65	-1.19	-1	-0.03	-0.97	2.15	-0.65	-1.81	-2.41	-1.59	-0.78	-1.25
NP_000249.1	148	MYL3	1	25.1629	-0.92	-0.2	-1.82	-1.65	-1.83	-1.25	-1.77	1.85	-1.76	-1.95	-1.25	-1.51	-1.89	0.61	-0.09	-2.06	-0.04	0.16	-1.49	1.19	-1.29	-1.14	-1.18	-1.34	-1.71	-0.45	0.08	-1.82	-1.22	-1.35	-1.64	-0.59	-1.14	-1.28	-1.38	-0.32	0.5	-1.05	2.08	-0.53	-1.87	-2.21	-1.07	0.35	-0.32
NP_000250.3	8	MYO5A	1	22.3772	-0.11	-0.14	0.45	0.24	0.02	0.28	-0.07	-0.03	0.37	-0.17	0.32	0.08	-0.05	0.68	-0.04	0.09	0.1	0	0.03	-0.06	0.31	0.08	0.28	0.72	0.33	-0.15	0.12	-0.06	-0.43	-0.48	-0.34	0.09	-0.09	0.03	0.75	0.05	-0.55	0.22	-0.37	-0.29	NA	NA	NA	NA	NA
NP_000252.1	8	MYOC	0.9967	24.341	-0.26	0.34	0.31	-0.06	0.05	-0.08	0.12	-0.49	-0.32	-0.46	0.15	0.47	0.38	-0.14	-0.55	0.46	-0.31	-0.51	-0.58	-0.38	0.41	-0.58	-0.49	0.35	0.56	-0.06	-0.24	0.34	-0.32	-0.66	0.3	-0.29	-0.49	0.31	0.01	-0.77	-0.47	-0.05	-0.59	-0.38	-0.08	0.38	0.11	0.38	-0.15
NP_000253.1	22	NAGA	1	21.0831	0.32	0.81	0.08	0.15	0.37	0.01	0.62	0.14	0.31	0.17	0.32	-0.09	-0.15	0.17	-0.03	-0.4	-0.18	0.26	0.11	0.34	-0.04	0.16	0.2	0.02	-0.25	0.17	0.26	-0.13	0.56	0.45	0.23	0.3	0.36	0.13	-0.19	0.22	0.66	0	0.08	0.02	0.31	-0.08	0.67	0.78	0.66
NP_000254.2	30	NAGLU	1	20.241	-0.17	-0.03	0.17	0.27	0.34	-0.11	0.41	-0.23	-0.13	-0.12	-0.32	0.02	-0.14	0.23	0.09	-0.25	0.15	0.61	0.21	0.9	0.02	0.12	0	0.11	-0.3	-0.09	0.18	-0.24	0.08	0.11	0.28	-0.36	-0.34	0.56	-0.2	0.05	0.11	-0.3	0.34	-0.32	0.27	0.06	0.19	0.44	0.21
NP_000258.1	17	NF1	1	19.3414	0.02	-0.71	0.15	0.3	0.46	0.1	0	0.34	-0.11	0.04	0.02	0.05	0.16	-0.07	-0.17	0.12	-0.21	-0.94	-0.18	-0.75	-0.5	-0.25	-0.05	-0.53	-0.11	-0.23	0.11	-0.08	-0.18	-0.01	0	0.11	-0.19	-0.11	-0.07	-0.54	-0.19	-0.41	-0.17	-0.46	0.07	0.09	0.15	-0.06	0.13
NP_000259.1	2	NF2	1	15.3106	NA	NA	NA	NA	NA	NA	NA	NA	NA	NA	NA	NA	NA	NA	NA	NA	NA	NA	NA	NA	NA	NA	NA	NA	NA	NA	NA	NA	NA	NA	NA	NA	-0.04	0.28	-0.03	0.13	-0.04	0.32	0.12	-0.27	0.68	0.2	0.22	0.02	0.03
NP_000260.1	25	NME1	1	21.9239	-0.2	-0.25	0.17	0.08	-0.01	-0.02	0.07	-0.05	-0.05	-0.15	-0.42	0.4	-0.1	-0.26	-0.07	0.05	-0.35	-0.19	-0.02	0.08	0.12	-0.23	-0.04	0.03	0.01	-0.2	-0.05	0	-0.19	0.02	0.23	-0.01	-0.49	0.04	-0.23	-0.47	-0.58	-0.19	-0.01	-0.27	-0.01	0.14	-0.05	-0.27	-0.31
NP_000261.2	115	PNP	1	23.8985	-0.06	0.14	-0.04	0.47	0	0.15	-0.26	0.12	0	-0.07	-0.1	0.49	-0.09	0.32	-0.1	0.22	-0.01	0.27	0.35	0.23	0.53	-0.05	-0.14	-0.09	0.05	-0.31	0.02	-0.08	-0.06	0.21	0.38	-0.4	-0.22	0.5	-0.07	-0.33	0.12	0.15	-0.29	-0.33	0.42	0.23	0.03	0.14	-0.34
NP_000262.2	30	NPC1	1	21.6698	-0.16	0.55	0.1	0.01	0.15	-0.25	0.29	-0.23	-0.04	0.39	0.03	0.23	0.16	0.25	-0.04	0.12	0.09	0.79	0.15	0.68	0.37	0.12	-0.25	-0.03	-0.05	-0.21	0.25	-0.1	0.21	0.25	0.18	-0.21	0.25	0.06	-0.18	-0.14	0.65	-0.1	0.24	-0.27	0.2	0.13	0.44	0.53	0.15
NP_000265.1	219	OAT	1	24.1535	-0.31	-0.34	0.67	0.05	-0.08	0.49	-0.23	-0.47	-0.5	-0.06	-0.41	0.2	0.74	-0.28	-0.33	0.56	-0.51	-0.55	0.16	-0.64	0.31	-0.34	-0.37	0.83	0.89	-0.29	-0.45	0.45	-0.55	-0.1	0.19	-0.44	-0.31	0.63	-0.09	-0.55	-0.63	-0.46	-1	-0.88	-0.1	0.63	-0.26	-0.49	-0.41
NP_000267.2	8	OCRL	1	17.454	-0.13	-0.24	-0.06	-0.07	0.15	-0.07	0.02	0.34	0.1	0.49	0.05	-0.29	0.17	0.34	0.43	0.02	-0.12	-0.59	0.19	-0.56	0.17	0.28	0.07	-0.23	NA	NA	NA	NA	NA	NA	NA	NA	0.41	0.23	0.18	0.18	-0.02	0.04	0.15	-0.19	0.66	0.8	-0.31	-0.01	-0.59
NP_000272.1	31	PCBD1	1	22.5586	0.33	0.07	0.11	0.21	0.54	-0.46	1.04	0.52	-0.19	-0.15	0.15	-0.17	-0.5	0.69	0.05	-0.49	-0.04	0.37	-0.16	0.53	-0.73	-0.19	-0.14	-1.11	-1.54	-0.56	0.02	-1.3	-0.36	-0.59	-0.73	-0.58	0.19	-0.37	-0.29	-0.01	0.26	-0.13	0.76	0.17	-0.27	-0.63	0.41	0.52	0.16
NP_000273.2	141	PCCA	1	23.3043	0.28	0.92	-0.34	-0.23	-0.11	-0.21	0.12	0.08	0.01	-0.07	-0.04	0.01	-0.31	0.33	0.29	-0.2	0.14	0.89	-0.08	1.05	0.25	-0.02	0.08	-0.21	-0.16	0.16	0.36	-0.35	0.11	0.09	0.03	-0.09	0.07	-0.01	-0.13	0.11	1.2	-0.09	0.65	-0.15	-0.19	-0.23	0.12	1.1	0.32
NP_000275.1	265	PDHA1	1	25.407	0.25	0.34	-0.2	-0.3	-0.33	-0.05	-0.37	0.44	-0.39	-0.26	-0.03	-0.15	-0.28	0.22	0.28	-0.17	-0.01	0.48	-0.33	0.67	0.07	-0.23	-0.05	0	-0.04	0.17	0.27	-0.13	-0.22	-0.33	-0.38	-0.22	0.01	0.01	-0.22	0	0.77	-0.15	0.69	-0.23	-0.17	0.03	-0.01	0.72	0.26
NP_000276.2	77	PEPD	1	22.8864	-0.05	0.44	-0.31	0	0.13	-0.28	-0.21	-0.06	0.03	-0.3	-0.06	-0.06	-0.25	0.17	-0.09	-0.2	0.18	0.18	0.14	0.49	0.37	0.3	-0.09	-0.19	-0.45	0.12	0.01	-0.45	0.14	0.35	0.19	0.04	0.17	-0.03	0.25	-0.01	0.22	0.18	-0.35	0.2	0.13	0.04	0.29	0.15	0.22
NP_000278.3	1	PEX6	1	13.8138	0.04	-0.13	0.48	0.25	0.28	0.24	0.32	0.39	NA	NA	NA	NA	NA	NA	NA	NA	NA	NA	NA	NA	NA	NA	NA	NA	NA	NA	NA	NA	NA	NA	NA	NA	NA	NA	NA	NA	NA	NA	NA	NA	NA	NA	NA	NA	NA
NP_000280.1	269	PFKM	1	24.0876	0.18	0.31	-0.58	-0.55	-0.37	-0.45	-0.4	0.89	-0.67	-0.94	-0.52	-0.93	-0.89	0.31	-0.07	-1.11	0.41	0.4	-0.29	0.91	-0.4	-0.02	0.01	-0.45	-1.07	-0.02	0.09	-1.02	-0.61	-0.79	-0.8	-0.09	-0.25	-0.4	-0.01	0.13	0.62	-0.06	0.68	0.24	-0.23	-0.4	-0.06	0.65	0.24
NP_000281.2	16	PGAM2	1	21.7002	-0.03	0.42	-0.68	-0.59	-0.87	-0.43	-1.04	0.74	NA	NA	NA	NA	NA	NA	NA	NA	-0.37	0.12	-0.47	0.79	-0.45	-0.4	-0.35	-0.57	-2.96	-2.15	-0.85	-2.85	-2.77	-3.05	-2.6	-2.43	-0.89	-1.15	-0.5	-0.52	0.76	-0.29	1.23	0.25	-0.61	-0.65	-0.26	0.94	-0.38
NP_000282.1	842	PGK1	1	28.4385	0.23	0.39	0.05	0.8	0.38	0.15	-0.13	0.26	-0.34	-0.38	-0.6	0.01	-0.67	-0.01	-0.44	-0.41	-0.01	0.49	-0.02	0.48	0.91	-0.11	0.1	-0.1	-0.82	-0.51	-0.26	-0.66	-0.94	-0.88	-0.35	-1.03	-0.18	0.53	-0.05	-0.28	0.54	0.41	0.04	-0.15	0.3	0.31	-0.13	0.63	-0.11
NP_000283.1	7	PHKA2	1	19.1537	-0.28	-0.86	-0.17	-0.29	-0.29	-0.27	-0.45	-0.72	-0.25	-0.29	-0.43	-0.39	-0.53	-1.46	-0.56	-0.88	-0.31	-0.82	-0.11	-0.57	-0.48	-0.13	-0.27	-0.07	NA	NA	NA	NA	NA	NA	NA	NA	0.58	-0.22	0.47	0.13	0.1	0.44	-0.02	0.04	0.38	-0.13	0	0.03	0.05
NP_000284.1	10	PHKB	1	18.17	-0.23	0.19	0.39	0.22	0.16	-0.11	0.37	0.54	-0.3	-0.37	-0.29	-0.09	-0.09	-0.51	-0.26	-0.14	0.07	-0.32	-0.79	0.15	-0.2	-0.32	-0.1	-0.2	-0.65	-0.6	-0.64	-1.02	-0.82	-1.15	-0.77	-0.2	-0.37	0.3	-0.42	-0.43	-0.26	-0.35	0.54	-0.26	NA	NA	NA	NA	NA
NP_000285.1	1	PHKG2	1	14.7838	NA	NA	NA	NA	NA	NA	NA	NA	NA	NA	NA	NA	NA	NA	NA	NA	NA	NA	NA	NA	NA	NA	NA	NA	-0.53	-0.31	-0.04	-0.64	-0.35	-0.63	-0.62	-0.04	NA	NA	NA	NA	NA	NA	NA	NA	NA	NA	NA	NA	NA
NP_000287.4	4	PKD1	0.9947	20.329	-0.49	-0.37	0.46	-0.16	0.14	0.24	0.22	0.51	-0.95	-1.08	-0.28	0.01	0.08	-0.71	-0.46	-0.06	-0.32	-0.79	-1.7	-0.9	0.29	-1.08	-0.18	0.25	NA	NA	NA	NA	NA	NA	NA	NA	-0.51	0.23	-0.53	-0.48	-0.73	-0.26	0.22	0.03	NA	NA	NA	NA	NA
NP_000289.1	3	PKLR	1	18.1642	0.48	0.29	-0.59	0.1	0.04	0.07	-0.56	-0.1	NA	NA	NA	NA	NA	NA	NA	NA	0.26	0.22	0.77	0.22	0.01	0.32	0.05	-0.05	NA	NA	NA	NA	NA	NA	NA	NA	NA	NA	NA	NA	NA	NA	NA	NA	1	-0.49	-0.06	0.16	0.36
NP_000293.2	89	PLOD1	1	24.4763	-0.14	-0.13	-0.21	0.12	0.25	-0.24	0.36	0.02	-0.01	0.14	0.03	-0.03	-0.26	-0.58	-0.37	-0.5	0.02	-0.05	0.16	-0.05	0	0.19	0.1	-0.16	-0.17	0.12	-0.13	-0.35	0.41	0.46	0.09	0.06	0.32	-0.12	-0.18	0.04	0.14	-0.1	0.18	0.1	0.24	-0.29	0.3	-0.23	0.31
NP_000294.1	36	PMM2	1	21.9524	0.04	0.1	0.05	0.19	-0.1	0.06	-0.11	-0.37	-0.04	0.05	0.01	0.37	-0.29	0.17	-0.04	0.2	-0.29	-0.08	-0.13	-0.06	-0.14	-0.17	-0.15	0	0	-0.09	-0.17	0.12	-0.2	-0.04	0.23	-0.28	0.24	0.1	0.33	-0.17	0.09	0.24	-0.26	-0.02	0.18	0.22	-0.01	0.06	-0.03
NP_000296.2	35	PON2	1	21.1558	0.11	0.1	-0.18	-0.05	0.27	-0.13	0.51	0.35	0.12	-0.06	-0.19	-0.24	-0.24	0.12	-0.04	-0.35	-0.14	0.3	0	0.52	-0.59	-0.23	0.04	-0.24	-0.43	0.29	0.54	-0.59	0.18	0.17	-0.11	0.34	0.09	-0.13	-0.06	0.24	0.38	-0.12	0.58	0.28	-0.25	-0.11	-0.22	-0.5	-0.33
NP_000299.3	31	CTSA	1	21.3167	0.02	0.14	-0.12	0.32	0.12	-0.05	0.12	0.1	-0.11	0.06	-0.11	-0.09	-0.24	0.23	0.11	-0.18	0.09	0.28	0.35	0.6	0.53	0.04	-0.02	0.16	-0.22	0.11	-0.02	-0.13	0.04	0.4	0.18	-0.03	0.29	0.58	-0.38	0.01	0.08	0.25	0.1	-0.18	0.32	0.27	0.4	0.23	0.2
NP_000300.1	11	PPOX	1	19.9255	0.13	0.32	0	-0.12	-0.22	-0.19	-0.34	-0.15	-0.41	-0.06	0.25	-0.06	0.28	-0.4	-0.33	0.18	0.1	0.28	0	0.19	0.3	-0.13	0.2	0.45	0.5	0.37	0.35	0.32	-0.05	-0.21	-0.09	0.13	0.08	0.06	0.18	0.01	0.44	0.15	0.02	0.09	0.19	-0.02	0.02	0.36	0.23
NP_000301.1	109	PPT1	1	23.9372	-0.38	-0.2	0.22	0.61	0.43	0.12	0.35	-0.5	-0.03	0.26	-0.28	0.43	0.21	-0.27	-0.18	0.12	-0.37	-0.53	0.33	-0.44	0.37	-0.1	-0.08	-0.03	-0.23	-0.6	-0.64	-0.25	-0.24	0.05	0.03	-0.37	0.07	0.42	0	-0.35	-0.31	0.33	-0.29	-0.31	0.14	0.44	-0.09	-0.21	-0.2
NP_000304.2	14	PROS1	1	20.2387	0.05	0.99	-0.68	0.04	0.71	-0.37	1.14	0.32	-0.07	-0.73	0.06	-1.31	-1.42	0.51	-0.38	-1.29	-0.23	0.94	-0.25	1.65	-0.44	0.01	-0.2	-0.79	-0.64	-0.18	-0.2	-0.73	-0.39	-0.46	-0.49	-0.21	-0.01	-0.7	-1.35	-0.17	1.54	-0.85	1.18	-0.21	-0.07	-0.81	0.33	1.12	0.66
NP_000310.2	7	PEX5	1	16.9663	-0.21	0.15	0.51	0.26	-0.04	0.04	0.07	0.43	0.35	0.01	0.06	0.03	-0.22	0.08	0.3	-0.05	NA	NA	NA	NA	NA	NA	NA	NA	0.29	0.51	0.36	0.17	0.33	0.34	-0.14	0.51	-1.16	-0.79	-1.14	0.13	0.09	-0.74	1.54	-0.24	0.28	0.18	-0.29	-0.24	-1.02
NP_000311.2	61	QDPR	1	23.2849	0.08	0.28	-0.32	-0.3	-0.04	-0.28	0.09	0.3	0.11	-0.13	0	-0.24	-0.21	0.48	0.15	-0.32	0.11	0.38	-0.22	0.43	0.03	-0.14	0.12	-0.24	-0.13	-0.14	0.15	-0.32	-0.27	-0.36	-0.34	-0.32	0.17	-0.02	0.16	-0.14	0.45	0.16	0.2	-0.02	0.1	-0.09	0.17	0.68	0.15
NP_000312.2	2	RB1	0.9971	16.4571	NA	NA	NA	NA	NA	NA	NA	NA	NA	NA	NA	NA	NA	NA	NA	NA	NA	NA	NA	NA	NA	NA	NA	NA	NA	NA	NA	NA	NA	NA	NA	NA	0.27	0.22	0.83	0	0.1	0.66	-0.19	0.04	0.29	-0.31	0.41	0.57	0.63
NP_000335.1	23	SMN1	1	21.2858	0.47	0.13	-0.1	0.43	0.45	0.71	0.21	0.09	-0.52	-0.25	0.17	0.18	0.17	0.39	0.25	0.22	0.03	-0.18	0.23	-0.37	0.63	0.04	0.48	0.13	0.25	-0.02	-0.54	0.33	0	-0.38	0.32	-0.24	-0.03	0.03	0.17	-0.33	-0.54	0.34	-0.54	-0.26	0.03	0.44	-0.06	-0.52	-0.34
NP_000336.1	5	SNCA	1	22.0408	-0.32	0.08	-0.54	-0.59	-0.7	-0.54	-0.42	-0.14	NA	NA	NA	NA	NA	NA	NA	NA	-0.17	-0.1	-0.22	0.36	-0.01	-0.19	-0.2	-0.23	NA	NA	NA	NA	NA	NA	NA	NA	-0.37	-0.44	-0.16	-0.18	-0.1	-0.06	0.11	0.37	NA	NA	NA	NA	NA
NP_000349.1	1	TGFBI	1	15.3629	0.17	0.25	-0.17	-0.06	-0.04	-0.01	0.12	0.51	NA	NA	NA	NA	NA	NA	NA	NA	NA	NA	NA	NA	NA	NA	NA	NA	NA	NA	NA	NA	NA	NA	NA	NA	NA	NA	NA	NA	NA	NA	NA	NA	NA	NA	NA	NA	NA
NP_000354.4	3	TNNI3	1	17.0829	-0.33	0.16	0.27	0.46	0.52	-0.24	-0.1	0.6	NA	NA	NA	NA	NA	NA	NA	NA	NA	NA	NA	NA	NA	NA	NA	NA	NA	NA	NA	NA	NA	NA	NA	NA	-0.96	0.17	-0.54	-0.8	-0.33	-0.56	1	-1	NA	NA	NA	NA	NA
NP_000355.2	185	TNNT2	1	26.5906	0.11	-0.25	-0.92	-1.07	-0.96	-0.78	-0.96	1.41	-2.21	-2.2	-1.22	-1.88	-2.09	-0.99	0.28	-2.25	0.46	0.26	-0.94	0.6	-1.09	-0.46	-0.66	-1.06	-1.39	-0.04	-0.41	-1.1	-0.64	-1.19	-1.26	-0.46	-0.89	-1.21	-0.93	0.47	0.54	-0.74	1.37	0.08	-1.23	-1.16	-0.28	0.64	0.52
NP_000356.1	411	TPI1	1	27.2351	0.13	1.02	-0.45	-0.14	-0.15	-0.3	-0.2	0.29	-0.4	-0.9	0.06	-0.05	-0.74	0.07	-0.33	-0.57	0.25	0.47	-0.35	0.42	0.55	-0.36	0.01	-0.12	-0.45	0.22	0.4	-0.64	-0.5	-0.54	-0.3	-0.34	0.04	0.08	-0.58	-0.02	1.02	0.32	0.25	0.41	-0.31	0	0.58	1.39	0.27
NP_000357.3	272	TPM1	1	28.2074	0.32	0.36	-1.1	-1.2	-1.25	-1.08	-0.68	1.39	-0.34	-1.67	-0.02	-1.54	-1.44	-0.77	-0.3	-1.7	0.5	0.58	-1.03	1.05	-1.34	0.03	-0.67	-1.21	-1.46	-0.04	-0.1	-1.49	-0.02	-0.51	-1.64	-0.11	-0.15	-1.21	-0.97	0.63	0.86	-0.85	1.24	0.44	-1.45	-1.44	0.16	0.92	0.55
NP_000358.1	4	TPMT	1	19.2912	-0.14	-0.19	-0.12	-0.01	-0.08	-0.19	-0.27	0.32	0.03	-0.16	0.14	-0.08	-0.48	0.06	0.05	-0.28	-0.01	-0.48	-0.15	-0.2	-0.27	-0.28	-0.44	-0.44	-0.43	-0.49	-0.23	-0.83	-0.14	-0.01	-0.23	-0.48	NA	NA	NA	NA	NA	NA	NA	NA	NA	NA	NA	NA	NA
NP_000359.1	9	TSC1	1	18.6788	-0.32	0.06	-0.18	0.12	0.3	0.03	0.45	0.3	0.04	-0.38	-0.02	-0.16	-0.1	0.05	-0.3	-0.13	0.46	-0.32	-0.22	0.66	-0.22	-0.18	0.06	-0.17	-0.96	-0.03	-0.19	-0.56	0.24	0.51	-0.33	0.27	0.05	-0.26	-0.7	-0.02	-0.11	-0.35	0.27	-0.17	0.18	0	-0.04	0.22	-0.2
NP_000364.1	114	UMPS	1	22.3338	-0.13	-0.29	0.11	-0.19	-0.04	0.06	-0.25	-0.33	0.08	-0.14	-0.01	0	0.01	-0.01	-0.16	-0.02	0.06	-0.32	0.02	-0.47	-0.26	0	0.02	0.23	0.2	-0.08	-0.33	-0.02	0.05	-0.02	0.09	-0.01	0.02	-0.13	0.37	-0.18	-0.3	0.1	-0.47	-0.09	0.05	0.11	-0.17	-0.36	-0.25
NP_000365.3	142	UROD	1	23.4778	-0.05	0	0	0.26	0.12	0.22	-0.16	0.01	0.24	-0.12	-0.11	0.26	-0.23	0.07	-0.02	-0.15	0.11	0.25	0.21	0.15	0.48	0.2	0.1	-0.04	-0.13	-0.08	0.11	-0.21	0.17	0.28	0.15	0.03	0.16	0.24	0.09	-0.24	0.15	0.2	-0.2	-0.11	0.45	0.1	0.09	0.1	-0.06
NP_000366.1	4	UROS	1	17.2009	NA	NA	NA	NA	NA	NA	NA	NA	NA	NA	NA	NA	NA	NA	NA	NA	1.24	0.38	0.33	0.44	-0.13	0.43	0.41	0.15	NA	NA	NA	NA	NA	NA	NA	NA	-0.05	-0.44	-0.32	-0.1	-0.23	-0.16	0.08	-0.13	0.35	0	0.47	0.6	0.41
NP_000372.1	24	MID1	1	21.1602	-0.05	0.06	-0.27	-0.35	-0.29	-0.28	-0.35	0.25	0.24	-0.03	0.29	-0.59	-0.14	0.54	0.24	-0.12	0	0.24	0.36	-0.07	0.16	0.01	0.12	0.03	-0.07	-0.03	-0.44	-0.29	-0.35	-0.43	-1.2	-0.33	0.23	-0.26	0.44	0.16	0.2	-0.27	0.02	0.06	-0.23	-0.38	-0.4	-0.12	-0.12
NP_000373.1	140	ALDH3A2	1	23.9648	-0.05	-0.06	-0.06	0.16	-0.38	0.68	-0.44	0.31	-0.42	-0.07	-0.42	0.23	-0.1	-0.02	-0.23	0.44	0.17	-0.07	-0.09	0.18	0.56	-0.19	-0.11	0.05	-0.27	-0.01	0.19	0.3	-0.4	-0.56	-0.19	0.27	-0.5	1.06	-0.56	-0.18	-0.36	0.21	-0.12	-0.39	0.19	0.93	-0.26	-0.09	-0.04
NP_000375.3	4	APOB	0.9967	21.4025	-0.21	-0.27	-0.38	0.16	0.26	0.29	-0.48	0.81	0.86	1.23	0.76	-1.6	-1.21	1.71	0.65	-1.12	NA	NA	NA	NA	NA	NA	NA	NA	-0.62	-0.4	0.33	-0.67	0.53	1.05	0.68	-0.75	-0.14	-0.42	-0.86	0.48	1.1	-0.7	1.39	-0.16	NA	NA	NA	NA	NA
NP_000377.1	55	BLMH	1	23.0904	0.49	0.98	-0.65	-0.01	0.23	-0.11	-0.11	-0.08	0.4	-0.02	0.41	-0.07	-0.57	0.49	0.56	-0.5	0.22	0.71	-0.04	0.34	0.34	-0.03	0.06	-0.44	-0.8	0.22	0.63	-0.37	0.13	0.29	0.17	0.28	0.21	-0.01	-0.4	0.06	0.69	-0.13	0.17	0.31	0.37	-0.11	0.45	0.86	0.24
NP_000378.1	8	SLC25A20	1	18.0924	-0.5	-0.11	0.18	0	0.16	0.16	0.4	0.61	-0.22	-0.11	-0.58	-0.36	-0.18	-0.64	0.05	-0.49	0.03	-0.42	-0.17	-0.77	-0.45	-0.22	-0.01	-0.54	-1	-0.51	-0.27	-0.73	-0.8	-0.41	-0.42	-0.79	-0.23	0.33	-0.06	-0.61	-0.18	-0.1	0.97	-0.12	-0.15	0.22	0.01	0.19	-0.49
NP_000382.3	37	TPP1	1	21.7976	-0.18	-0.11	-0.01	0.52	0.67	-0.02	0.41	0.15	-0.06	0.29	0.24	-0.16	-0.34	-0.38	0.22	-0.42	0.03	0.13	0.01	0.34	-0.06	0.16	0.08	-0.3	-0.18	-0.04	-0.18	-0.28	-0.45	-0.43	0.17	0.2	0.16	0.33	0.04	-0.08	-0.17	0.14	0	0.03	0.39	-0.06	-0.03	-0.16	-0.3
NP_000384.2	2	COL5A2	0.9962	17.7276	NA	NA	NA	NA	NA	NA	NA	NA	NA	NA	NA	NA	NA	NA	NA	NA	0.11	0.73	0.58	0.36	0.32	0.48	-0.2	0.04	-0.23	0.33	0.67	-0.06	0.71	0.83	0.34	0.58	NA	NA	NA	NA	NA	NA	NA	NA	NA	NA	NA	NA	NA
NP_000389.1	171	CYB5R3	1	24.7644	0.22	0.22	-0.13	-0.14	-0.21	-0.13	-0.33	0.42	-0.34	-0.45	-0.35	-0.33	-0.46	0.06	-0.04	-0.41	0.06	0.27	0.09	0.61	-0.13	-0.09	0.24	-0.1	-0.16	-0.13	-0.09	-0.36	-0.49	-0.47	-0.6	-0.27	0.15	-0.15	-0.06	0.13	0.54	-0.15	0.66	-0.01	-0.01	-0.3	-0.05	0.43	0.16
NP_000391.1	13	ERCC2	1	20.2291	-0.17	0.04	0.08	0	-0.19	0.12	-0.03	-0.01	NA	NA	NA	NA	NA	NA	NA	NA	-0.21	-0.37	0.07	-0.32	-0.2	0.13	-0.06	0.09	0.42	0.15	-0.04	0.27	0.19	0.3	0.08	0.12	0.02	0.02	0.37	0.01	-0.37	0.06	-0.19	0.07	-0.13	-0.08	-0.08	-0.12	-0.09
NP_000392.3	8	EXT2	1	18.1904	-0.14	0.24	0.18	0.08	0.09	-0.19	0.29	-0.08	-0.13	0.01	-0.07	-0.18	0.28	0.21	0.39	0.11	0.05	-0.76	-0.36	0.05	-0.72	-0.42	-0.63	-0.55	-0.59	-0.98	-0.36	-0.53	-0.69	-0.68	-0.49	-0.47	-0.59	-0.02	-0.33	-0.47	-0.62	-0.33	0.03	-0.64	NA	NA	NA	NA	NA
NP_000393.4	159	G6PD	1	23.7603	0.05	0.16	-0.05	0.02	0.04	-0.06	-0.17	-0.02	0.16	-0.03	0.07	0.06	-0.03	0	0.21	-0.05	0.36	0.07	0.02	-0.01	-0.05	0.12	0.13	-0.05	-0.14	0.13	0.21	-0.11	0.1	-0.11	0.04	0.15	0.27	-0.24	0.19	0.09	0.03	0.17	-0.3	0.14	0.11	-0.23	0.11	0.02	0.09
NP_000394.2	42	GALE	1	21.7982	0.51	0.32	-0.03	0.05	0.26	-0.19	0.24	0.82	0.06	-0.19	0.21	-0.16	-0.42	0.24	-0.06	-0.58	0.25	0.33	-0.03	0.55	-0.22	0.25	0.25	-0.22	-0.47	0.01	0.02	-0.45	-0.05	-0.07	-0.35	-0.12	0.47	-0.36	-0.05	0.15	0.26	-0.23	0.12	0.22	-0.05	-0.19	-0.13	0.14	0.18
NP_000395.3	55	GLB1	1	22.6053	-0.16	0.11	-0.17	0.02	0.07	-0.25	-0.09	-0.05	-0.18	0.12	-0.21	0.11	0.12	-0.25	-0.14	-0.1	-0.15	0.38	0.24	0.48	0.41	-0.23	0.01	-0.21	0.01	0	0.23	-0.09	-0.01	0.16	0.07	0.04	0.35	0.58	-0.32	0.01	0.11	0.11	0.22	-0.17	0.1	0.19	0.2	0.24	0.13
NP_000396.2	35	GM2A	1	22.8353	-0.28	-0.17	0.22	-0.04	0.01	-0.18	-0.04	0.11	-0.24	-0.09	-0.58	0.16	0.22	0.93	0.31	0.1	0.01	0.34	-0.04	0.6	0.01	-0.06	-0.81	-0.7	-0.11	0.4	0.06	0.12	0.5	0.35	0.44	0.19	-0.1	0.59	-0.11	0.08	0.18	-0.17	0.86	-0.34	-0.05	0.44	-0.08	-0.43	0.4
NP_000399.3	162	GPD2	1	22.9747	0.34	0.54	-0.08	-0.07	0.1	-0.1	0.27	0.25	0.26	0.13	0.22	-0.07	0.07	0.72	0.4	-0.03	0.09	0.47	-0.29	0.35	-0.15	0.06	0.18	-0.35	-0.33	0.5	0.36	-0.41	0.12	-0.03	-0.18	0.55	-0.16	-0.08	-0.11	0.2	0.43	-0.06	0.4	0.09	-0.05	-0.2	0.02	0.31	0.18
NP_000402.3	9	HLCS	1	19.8566	0.11	0.23	-0.13	-0.18	-0.16	-0.19	-0.01	-0.12	0.21	0.39	0.22	-0.06	-0.25	0.1	0	-0.28	0.04	-0.07	-0.22	-0.16	0.02	0.06	0.44	-0.02	NA	NA	NA	NA	NA	NA	NA	NA	-0.02	-0.33	-0.25	-0.12	-0.09	-0.11	-0.23	0.15	0.64	-0.24	0.29	0.33	0.25
NP_000405.1	414	HSD17B4	1	25.1476	-0.43	-0.24	0.26	0.28	-0.06	0.32	-0.21	-0.31	-0.37	0.13	-0.49	0.46	0.27	-0.15	-0.18	0.36	-0.74	-0.44	-0.24	-0.74	0.43	-0.63	-0.62	0.34	0.19	-0.65	-0.57	0.3	-0.63	-0.53	-0.04	-0.69	-0.44	0.66	0.1	-0.53	-0.45	0.11	-0.45	-0.45	0.22	0.71	-0.32	-0.27	-0.53
NP_000416.1	19	L1CAM	1	19.4902	-0.15	0.54	0.1	0.06	-0.07	-0.36	-0.12	-0.19	-0.23	0.31	-0.3	-0.2	-0.12	0.03	-0.14	-0.15	-0.25	0.54	0.43	0.41	0.18	-0.13	-0.22	0.45	0.33	0.23	0	0.02	0.54	0.83	0.44	0.39	0.25	-0.03	0.23	-0.21	0.09	0.46	-0.34	-0.86	0.17	-0.19	0	-0.05	-0.63
NP_000418.2	1	LORICRIN	0.9998	13.8138	NA	NA	NA	NA	NA	NA	NA	NA	NA	NA	NA	NA	NA	NA	NA	NA	NA	NA	NA	NA	NA	NA	NA	NA	NA	NA	NA	NA	NA	NA	NA	NA	NA	NA	NA	NA	NA	NA	NA	NA	1.09	0.22	0.17	0.44	0.54
NP_000421.1	117	PAFAH1B1	1	23.7395	0.11	0.31	-0.29	0.03	0.07	-0.1	-0.06	0.23	0.06	-0.2	0	-0.06	-0.41	0.04	0.06	-0.35	0.08	0.33	-0.03	0.17	0.24	-0.04	-0.17	-0.26	-0.26	-0.03	0.32	-0.38	-0.09	0.07	-0.07	0.01	0.18	-0.15	0.02	-0.06	0.39	0.12	0.17	0.22	0.08	-0.04	0.11	0.49	0.01
NP_000422.1	37	MVK	1	20.8459	0.21	0.14	-0.11	-0.43	-0.36	-0.32	-0.22	0.48	-0.24	-0.28	0.06	-0.25	0.01	0.33	0.34	-0.28	-0.04	0.43	-0.52	0.36	-0.8	-0.14	-0.29	-0.1	-0.19	0.32	0.1	-0.43	-0.01	-0.17	-0.1	0.12	-0.17	-0.79	-0.36	0.09	0.66	-0.31	0.44	0.54	-0.67	-0.48	-0.06	0.84	0.11
NP_000423.2	22	MYL2	1	22.3291	-0.17	-0.01	-0.26	-0.24	-0.32	-0.3	-0.63	0.32	-2.83	-2.8	-2.64	-2.54	-3.33	-2.41	-2.91	-3.1	-0.4	-0.14	-0.11	-0.26	-0.4	-0.62	-0.38	-0.6	-2.22	-2.32	-1.72	-2.42	-2.1	-2.17	-2.34	-2.35	0.01	-0.4	0	0.03	0.31	-0.03	0.4	-0.2	-0.11	-0.52	0.05	0.46	-0.07
NP_000426.2	7	NOTCH3	1	18.1167	-0.39	-0.33	0.25	0.68	0.38	0.18	0.46	-0.56	NA	NA	NA	NA	NA	NA	NA	NA	-0.33	-0.89	0.36	-1.04	0.09	-0.23	-0.47	0.73	NA	NA	NA	NA	NA	NA	NA	NA	0.57	0.27	0.07	-0.18	-0.82	1.34	-0.72	0.88	NA	NA	NA	NA	NA
NP_000427.1	200	OXCT1	1	24.163	-0.12	0.6	-0.38	-0.47	-0.4	-0.39	-0.27	0.59	-0.57	-0.46	-0.61	-0.55	-0.65	0.28	0.17	-0.7	-0.05	0.79	-0.4	1.15	-0.26	-0.32	-0.32	-0.4	-0.71	-0.34	0.54	-0.87	-0.5	-0.64	-0.45	-0.61	-0.14	-0.3	-0.4	-0.03	1.18	-0.46	1.12	-0.16	-0.2	-0.37	-0.09	1.25	0.23
NP_000428.2	5	PAFAH2	1	17.7991	-0.54	-0.59	1.22	0.91	0.96	0.83	0.63	0.49	-0.11	-0.2	0.26	-0.12	0.18	0.24	0.27	-0.08	NA	NA	NA	NA	NA	NA	NA	NA	0.63	0.06	0.49	0.33	0.32	0.08	0.26	-0.07	NA	NA	NA	NA	NA	NA	NA	NA	NA	NA	NA	NA	NA
NP_000432.1	3	SLC26A4	0.9998	17.3196	NA	NA	NA	NA	NA	NA	NA	NA	0	0.08	0.61	-0.15	-0.17	0.56	1.25	-0.31	NA	NA	NA	NA	NA	NA	NA	NA	NA	NA	NA	NA	NA	NA	NA	NA	0.09	-0.48	0.07	0.78	1.44	0.11	0.12	-0.35	-0.22	-1.29	-0.03	0.68	0.62
NP_000445.1	82	SOD1	1	24.804	0.32	0.47	-0.08	-0.29	-0.26	-0.47	0.04	-0.19	-0.7	-0.9	-0.53	0.14	-0.72	0.43	-0.22	-0.45	0.42	0.93	0.4	1.16	0.29	0.12	-0.05	0.01	-0.22	-0.12	0.29	-0.67	-0.01	0.07	-0.2	-0.27	-0.04	0.27	0.43	-0.14	0.52	-0.36	-0.08	0.05	-0.24	0.09	-0.04	0.74	-0.14
NP_000446.1	3	STK11	1	17.2317	NA	NA	NA	NA	NA	NA	NA	NA	0.02	-0.06	0.52	0.16	-0.27	0.47	0.15	-0.13	0.17	0.03	-0.12	0.28	-0.19	0.01	-0.3	-0.28	-0.39	-0.23	-0.24	-0.34	-0.23	-0.3	-0.33	-0.11	NA	NA	NA	NA	NA	NA	NA	NA	NA	NA	NA	NA	NA
NP_000447.2	32	SUOX	1	20.6416	0.11	0.28	-0.25	-0.22	-0.26	-0.21	-0.62	0.07	-0.13	-0.28	-0.11	-0.31	-0.19	0.06	0.15	-0.36	0.45	0.47	0.41	0.54	0.1	0.03	0.64	0.44	0.08	0.13	0.55	-0.09	0.08	-0.03	-0.05	0.07	0.21	0.03	-0.08	0.08	0.48	0.14	0.1	0.05	0.02	-0.29	0.15	0.4	0.1
NP_000449.1	1	HNF1B	1	15.9373	0.01	-0.68	0.5	0.92	1.6	-0.05	1.5	0.22	NA	NA	NA	NA	NA	NA	NA	NA	NA	NA	NA	NA	NA	NA	NA	NA	NA	NA	NA	NA	NA	NA	NA	NA	NA	NA	NA	NA	NA	NA	NA	NA	NA	NA	NA	NA	NA
NP_000452.2	1	THRB	0.997	16.0565	NA	NA	NA	NA	NA	NA	NA	NA	NA	NA	NA	NA	NA	NA	NA	NA	NA	NA	NA	NA	NA	NA	NA	NA	-0.22	-0.45	0.19	-0.36	1.67	2.24	0.7	-0.18	NA	NA	NA	NA	NA	NA	NA	NA	NA	NA	NA	NA	NA
NP_000453.2	86	UBE3A	1	22.2178	0.15	-0.11	0.2	0.05	-0.04	0.07	0.01	0.14	-0.05	-0.12	0.05	-0.04	-0.07	0.04	-0.13	-0.04	0.12	0.25	-0.24	-0.02	-0.07	0.04	0.01	-0.19	-0.14	0.07	-0.01	-0.04	-0.13	-0.23	-0.12	0.01	-0.34	-0.16	0.02	0.06	-0.16	-0.02	0.15	0	-0.17	0.03	0	0.22	0.04
NP_000457.1	1	PEX1	1	15.3646	0.04	0.13	0.08	0.11	0.11	0.05	0.02	0.35	NA	NA	NA	NA	NA	NA	NA	NA	NA	NA	NA	NA	NA	NA	NA	NA	NA	NA	NA	NA	NA	NA	NA	NA	NA	NA	NA	NA	NA	NA	NA	NA	NA	NA	NA	NA	NA
NP_000467.1	67	AK1	1	23.2601	0.02	0.28	-0.41	-0.61	-0.65	-0.43	-0.55	0.96	-1.51	-1.99	-1.23	-1.71	-1.71	-0.69	-0.73	-2.04	0.31	0.98	-0.42	1.44	-0.52	-0.22	-0.36	-0.75	-1.69	-0.12	-0.18	-1.72	-1.25	-1.31	-1.81	-0.58	-0.12	-0.62	-0.16	0	0.79	-0.09	0.66	0.12	-0.29	-0.44	-0.24	0.84	0.1
NP_000469.3	125	ALPL	1	23.5135	-0.28	0.24	0.3	0.15	0.56	0.08	0.75	-0.42	0.26	0.52	-0.1	0.26	0.5	-0.16	-0.22	0.37	-0.47	-0.03	-0.26	-0.24	0.35	0.07	-0.58	0.46	0.56	-0.47	-0.2	0.32	0.28	0.48	0.41	-0.5	0.29	0.34	-0.14	-0.17	0.22	-0.01	-0.54	-0.78	0.34	0.4	0.63	0.37	0.14
NP_000472.2	24	AMT	1	20.8161	-0.22	0.17	-0.11	-0.21	-0.15	-0.25	-0.14	0.13	-0.35	-0.36	-0.34	-0.07	-0.13	-0.1	0.2	-0.1	-0.8	0.19	-1.13	-0.01	-0.4	-0.52	-0.26	-0.19	-0.24	-0.1	0.11	-0.37	-0.55	-0.45	-0.54	-0.37	-0.63	0.18	-0.2	-0.15	0.35	-0.57	0.56	-0.34	0	0.21	-0.44	0.54	-0.33
NP_000475.1	57	APP	1	22.5651	-0.37	0.59	0.46	0.02	0.05	-0.09	0.02	-0.46	-0.2	-0.11	0.11	-0.04	0.29	0.34	-0.22	-0.23	-0.21	0.13	-0.11	0.05	0.13	-0.21	-0.3	0.52	0.46	-0.36	0.11	-0.31	-0.22	-0.1	0.04	-0.35	-0.28	0.18	0.19	-0.1	0.11	-0.31	-0.26	-0.38	0.08	-0.05	0.08	0.28	-0.16
NP_000476.1	125	APRT	1	24.9297	-0.2	-0.19	0.16	0.15	0.28	0.04	0.11	-0.1	0.19	0.18	-0.08	0.18	0.09	0.11	-0.06	0.09	-0.24	-0.45	0.22	-0.45	0.09	-0.01	0.1	0.21	-0.05	-0.26	-0.33	-0.19	-0.2	-0.19	0.16	-0.39	0.05	0.12	0.36	-0.35	-0.39	0.1	-0.49	-0.04	0.38	0.11	-0.23	-0.17	-0.45
NP_000478.3	21	ARSA	1	21.0408	0.27	0.74	0.24	0.29	-0.1	-0.24	0.05	0.68	0.15	0.18	0.18	-0.15	-0.63	-0.11	-0.01	-0.22	0.2	0.36	0.2	0.55	0.05	0.15	0.16	-0.02	-0.46	0.19	0.06	-0.24	0.33	-0.04	-0.22	0.07	0.11	-0.07	-0.09	0.07	0.22	-0.05	0.05	-0.21	0.06	-0.32	0.31	0.31	0.22
NP_000480.3	45	ATRX	1	21.3877	0.02	-0.25	0.17	-0.16	-0.21	-0.12	-0.14	-0.08	-0.23	-0.16	0.04	-0.15	0.32	0.54	-0.2	0	-0.05	-0.48	0.11	-0.38	-0.02	0.38	0.24	-0.22	0.02	0.43	0.59	0.36	0.73	0.52	0.26	0.73	0.32	-0.06	-0.14	0.29	-0.13	0.25	-0.07	0.31	-0.27	-0.04	0.12	-0.48	-0.01
NP_000498.2	7	FBP1	1	18.3913	-0.31	-0.51	0.14	0.14	-0.15	-0.06	-0.77	-0.67	NA	NA	NA	NA	NA	NA	NA	NA	-0.81	-1.02	-0.09	-0.8	1.06	-0.3	-0.56	0.27	0.71	-0.34	-0.35	0.44	-0.2	-0.07	0.47	-0.34	-0.37	0.57	0.3	-0.87	-0.36	-0.53	-0.41	-0.51	-0.29	0.5	-0.46	-0.48	-0.54
NP_000503.1	8	GALNS	1	18.8503	NA	NA	NA	NA	NA	NA	NA	NA	NA	NA	NA	NA	NA	NA	NA	NA	0.18	0.53	0.17	0.53	-0.13	0.09	-0.08	-0.09	-0.35	-1.2	-0.28	0.35	-0.43	-0.49	-0.15	-0.57	0.14	0.51	-0.35	-0.14	0.12	-0.19	-0.64	-0.82	0.17	0.09	0.41	0.51	0.3
NP_000507.1	62	GNAS	1	22.319	0.47	0.51	-0.03	-0.24	-0.12	-0.21	0.08	0.25	-0.05	-0.24	0.11	-0.58	-0.47	0.43	-0.01	-0.38	0.62	0.44	0.31	0.38	-0.39	0.28	0.42	-0.22	-0.6	0.2	0.11	-0.6	-0.14	-0.33	-0.81	0.23	0.06	-0.22	-0.16	0.4	0.26	-0.14	0.42	0.27	-0.19	-0.28	0.4	0.33	0.64
NP_000511.2	91	HEXA	1	22.5179	-0.11	0.28	-0.01	0.18	0.45	-0.18	0.66	-0.11	0.15	0.26	0.17	0.17	-0.07	0.21	0.17	-0.11	0.02	0.42	0.14	0.38	0.51	0.27	0.07	-0.4	-0.17	0.06	0.14	-0.21	0.28	0.26	0.54	0.1	0.21	0.58	-0.31	-0.04	0.26	0.19	-0.03	-0.12	0.2	0.22	0.41	0.39	0.34
NP_000512.2	137	HEXB	1	23.6863	0.12	0.69	-0.14	0.28	0.14	-0.13	0.45	-0.17	-0.06	0.09	0.03	0.2	-0.06	0.36	-0.03	-0.12	-0.12	0.51	0.09	0.33	0.66	0.15	0.08	-0.1	-0.01	0.11	0.17	0.04	0.4	0.45	0.54	-0.09	0.19	0.35	-0.23	0.08	0.53	0.06	0.02	-0.29	0.01	0.39	0.3	0.53	0.22
NP_000518.1	4	LDLR	1	15.8667	-0.48	-0.15	0.56	0.51	0.61	0.32	0.74	0	-1.05	0.94	-1.69	0.46	0.64	-1.63	0.68	0.21	NA	NA	NA	NA	NA	NA	NA	NA	NA	NA	NA	NA	NA	NA	NA	NA	NA	-0.12	-1.93	-2.25	NA	-0.8	0.77	-0.98	0.63	-0.68	-0.04	-0.22	-2.16
NP_000519.2	93	MAN2B1	1	21.9717	-0.01	0.53	-0.03	0.09	0.24	-0.27	0.49	0.07	0.01	0.04	0.24	0.18	0.13	0.6	0.28	0.03	0.03	0.57	-0.12	0.54	0.12	0.04	-0.25	-0.13	-0.14	0.05	0.33	-0.24	0.27	0.28	0.18	0.07	0.07	0.29	-0.6	0.11	0.57	-0.33	0.17	-0.27	-0.05	0.05	0.52	0.52	0.23
NP_000523.2	172	PCCB	1	23.6259	0.31	1.02	-0.2	-0.12	-0.08	-0.15	0.15	0.17	0.09	0	0.11	-0.04	-0.24	0.78	0.34	-0.27	0.13	1.07	-0.13	0.93	0.1	0.11	0.05	-0.19	-0.2	0.15	0.37	-0.26	0.13	0.03	0.03	-0.16	0.17	0.06	-0.18	0.12	1.25	-0.1	0.65	-0.36	0.02	-0.17	0.14	1.17	0.22
NP_000525.1	15	PMS1	1	18.6043	-0.3	-0.27	0.34	0.26	0.33	0.45	0.67	-0.1	0.28	0.01	-0.37	0.52	0.22	-0.33	0.15	0.54	-0.42	-0.16	-0.16	-0.15	0.07	-0.19	-0.19	0.22	0.1	-0.29	-0.36	-0.28	-0.22	-0.17	-0.17	-0.51	0.35	0.42	0.62	0.05	-0.6	0.39	0.05	0.16	0.8	0.84	-0.47	-0.53	-1.09
NP_000526.2	13	PMS2	1	18.8141	-0.5	-0.65	0.44	0.15	0.37	0.04	0.51	0.07	0.2	0.1	0.02	0.28	0.6	0.08	0.12	0.23	-0.28	-0.11	0.51	-0.36	0.07	0.16	-0.01	-0.16	-0.07	-0.5	-0.68	-0.35	-0.37	-0.46	-0.31	-0.34	0.1	0.65	0	-0.47	-0.05	-0.32	0.76	-0.13	0.24	0.2	-0.36	-0.42	-0.37
NP_000534.3	1	SMPD1	1	15.2263	NA	NA	NA	NA	NA	NA	NA	NA	NA	NA	NA	NA	NA	NA	NA	NA	0.13	0.03	0.42	0.37	-0.67	0.25	-0.38	-0.62	NA	NA	NA	NA	NA	NA	NA	NA	NA	NA	NA	NA	NA	NA	NA	NA	NA	NA	NA	NA	NA
NP_000539.2	16	TSC2	1	19.5828	0.12	0.35	-0.14	0.16	0.24	-0.25	-0.04	0.28	-0.48	-0.17	0.12	-0.32	-0.37	-1.04	-0.27	-0.52	0.4	0.02	0.2	0.27	-0.52	0.32	0.13	-0.05	-0.26	-0.04	0.18	-0.35	0.09	-0.09	0.22	0.05	-0.6	-0.32	-0.25	-0.08	0.12	-0.25	0.44	-0.04	0.18	-0.11	0.01	0.14	-0.22
NP_000543.3	5	VWF	0.9974	19.5357	NA	NA	NA	NA	NA	NA	NA	NA	0.09	0.9	-0.43	-0.23	-0.52	-0.24	0	-0.82	-0.58	-0.5	-1.42	-0.57	-2.11	-1.07	-1.2	-2.19	-1.43	0.12	0.79	-1.14	-0.62	-0.95	-1.05	-0.06	-1.48	-2.25	-2.3	0.08	0.6	-1.61	2.24	-0.42	NA	NA	NA	NA	NA
NP_000552.2	9	GSTM1	1	19.8852	0.6	0.34	0.57	0.37	0.25	0.14	0.31	0.35	0.66	0.02	0.04	0.13	-0.13	0.26	0.09	-0.35	1.17	0.64	0.49	0.8	-0.25	0.75	-0.65	-0.91	-1.31	-0.06	-0.49	-1.98	0.07	-0.44	-0.5	0.09	-1.16	0.27	-0.19	0.02	0.91	-0.18	1.15	0.44	-0.03	-0.33	-0.33	0.65	-0.16
NP_000565.1	2	CD55	0.9947	16.0146	NA	NA	NA	NA	NA	NA	NA	NA	NA	NA	NA	NA	NA	NA	NA	NA	0.2	0.32	0.41	0.36	0.19	-0.14	0.54	-0.14	NA	NA	NA	NA	NA	NA	NA	NA	-0.25	0.52	-0.71	-0.05	0.84	-0.76	0.74	-0.35	NA	NA	NA	NA	NA
NP_000572.2	57	GPX1	1	22.6756	0.16	0.29	-0.12	-0.11	-0.05	-0.09	-0.25	-0.11	-0.14	-0.36	0.15	-0.06	-0.02	0.21	0.19	-0.21	-0.36	-0.22	-0.02	0.24	-0.14	-0.25	-0.08	-0.1	0.12	0.16	0.29	0.11	-0.07	-0.14	-0.01	-0.1	-0.11	0.07	0.08	0.01	0.44	0.06	0.39	-0.07	-0.05	-0.46	-0.01	0.58	0.06
NP_000588.3	34	IGFBP2	1	21.1687	-0.08	0.05	0.31	0.01	-0.04	0.35	-0.31	-0.09	-0.26	0.1	-0.05	-0.14	0.41	-0.29	-0.05	0.06	-0.16	-0.36	0.03	-0.27	0.53	-0.03	-0.06	0.29	0.66	-0.19	-0.02	-0.11	-0.16	0.1	0.37	-0.14	-0.14	-0.36	0.6	-0.58	-0.61	-1.09	-1.79	-0.58	-0.2	0.01	-0.51	0.18	-0.01
NP_000589.2	1	IGFBP3	0.9992	16.3732	0.52	0.91	-0.36	-0.37	0.96	-0.41	3.03	0.37	NA	NA	NA	NA	NA	NA	NA	NA	NA	NA	NA	NA	NA	NA	NA	NA	NA	NA	NA	NA	NA	NA	NA	NA	NA	NA	NA	NA	NA	NA	NA	NA	NA	NA	NA	NA	NA
NP_000593.1	1	SERPINE1	0.9945	17.41	NA	NA	NA	NA	NA	NA	NA	NA	-0.68	-0.93	-0.91	0.01	-0.08	-0.54	-0.69	-0.01	NA	NA	NA	NA	NA	NA	NA	NA	NA	NA	NA	NA	NA	NA	NA	NA	NA	NA	NA	NA	NA	NA	NA	NA	NA	NA	NA	NA	NA
NP_000602.1	34	CD59	1	22.9096	-0.07	0.72	-0.25	0.02	0.37	-0.02	0.55	0.15	-0.97	-1.37	-0.6	-0.91	-1.18	-1.08	-0.95	-1.05	0.39	0.92	-0.29	0.87	0.27	-0.01	0.09	-0.15	-0.4	-0.08	0.33	-0.6	-0.56	-0.75	-0.75	0	0.06	0.08	-0.69	0.24	1	-0.7	0.84	-0.15	-0.21	-0.01	0.16	0.57	0.62
NP_000603.1	4	IGF2	0.9997	20.6748	-0.52	-0.01	0.53	0.21	0.35	0.54	0.58	-0.05	NA	NA	NA	NA	NA	NA	NA	NA	-0.58	-0.52	-0.52	-0.69	0.45	-0.86	-0.15	0.43	0.14	0	-0.26	0.38	-0.94	-0.82	0.01	-0.2	-0.58	0.41	-0.46	-0.6	-0.38	0.02	-0.18	-0.18	NA	NA	NA	NA	NA
NP_000606.3	201	NCAM1	1	24.3174	0.85	1.14	-0.79	-0.85	-1.04	-0.84	-0.67	0.54	-0.7	-0.98	-0.31	-1.93	-1.91	-0.77	-0.31	-2.17	0.93	1.44	0.35	2.02	-0.46	0.55	0.29	-0.84	-1.53	0.28	0.73	-1.38	0.13	-0.18	-1.34	0.26	0.5	-1.18	-0.85	0.69	1.47	-0.47	1.24	0.03	-0.11	-0.88	0.54	1.25	0.89
NP_000608.1	8	SLC11A2	1	18.9643	-0.07	0.88	-0.27	-0.21	0.5	-0.37	0.63	-0.26	-0.38	-0.18	0.04	-0.25	-0.15	0.03	-0.57	-0.57	0.49	1.53	-0.06	0.91	0.86	0.16	0.09	0.69	0.93	0.69	1.26	0.59	0.57	0.39	-0.01	0.73	0.77	0.42	-0.34	0.41	1.3	-0.35	0.69	-0.41	-0.02	0.19	0.42	0.6	0.23
NP_000627.2	18	SOD2	1	22.0269	-0.16	1.45	-1.23	-0.84	-0.72	-1.02	-0.57	0.32	-0.34	-1.11	-0.93	-0.71	-1.49	1.71	-0.28	-1.48	0.07	0.84	-0.8	1.35	-0.52	-0.37	-0.56	-1.3	-1.73	-0.36	-0.05	-1.45	-1.12	-0.96	-1.44	-0.8	-0.54	0.05	-0.69	-0.15	0.83	-0.57	1.38	-0.72	-0.28	-0.25	-0.34	1.16	0.17
NP_000628.2	121	GSR	1	26.3501	0.4	0.47	-0.46	-0.23	-0.36	-0.26	-0.42	0.29	-0.32	-0.94	0.19	-0.27	-0.7	0.57	-0.02	-0.58	0.34	0.54	-0.09	0.61	0.24	0.16	-0.03	-0.32	-0.6	0.09	0.12	-0.41	0.03	-0.22	-0.14	0.08	0	-0.42	0.3	0.18	0.7	0.27	0	0.39	-0.36	-0.46	0.02	0.17	0.17
NP_000651.3	3	TGFB1	1	16.8231	-0.25	-0.23	0.05	0.03	0.16	-0.08	0.16	0.15	NA	NA	NA	NA	NA	NA	NA	NA	NA	NA	NA	NA	NA	NA	NA	NA	NA	NA	NA	NA	NA	NA	NA	NA	NA	NA	NA	NA	NA	NA	NA	NA	0.5	-0.32	0.66	0.31	0.78
NP_000652.2	206	RPL9	1	25.7933	-0.03	-0.34	-0.02	-0.11	-0.07	0.09	-0.27	-0.15	0.01	0.04	0.04	0.19	0.09	-0.19	-0.17	0.17	-0.28	-0.81	0.15	-0.65	0.22	-0.14	-0.03	0.11	0.03	-0.24	-0.49	0.05	-0.13	0.01	0.13	-0.22	-0.15	0.14	0.08	-0.22	-0.54	0.09	-0.22	0.09	-0.04	0.04	-0.11	-0.42	-0.16
NP_000653.3	1	NAT1	1	16.2653	NA	NA	NA	NA	NA	NA	NA	NA	NA	NA	NA	NA	NA	NA	NA	NA	NA	NA	NA	NA	NA	NA	NA	NA	NA	NA	NA	NA	NA	NA	NA	NA	-0.04	-0.59	0.01	-0.02	-0.17	0.14	-0.36	0.02	NA	NA	NA	NA	NA
NP_000654.2	36	ABAT	1	22.4735	-0.42	0.19	-0.43	-0.62	-0.53	-0.72	-0.43	0.06	-0.46	-0.49	-0.35	-0.19	0.07	0.4	0.25	-0.01	-0.52	0.24	-0.82	0.58	-0.64	-0.59	-0.38	-0.28	-0.22	-0.25	0.48	-0.54	-0.59	-1.15	-0.63	-0.32	-0.38	-0.54	-0.53	-0.33	0.98	-0.44	1.12	-0.32	-0.69	-0.75	-0.31	1.33	-0.09
NP_000657.1	108	ACY1	1	22.6484	0.09	0.21	-0.42	-0.17	-0.21	-0.22	-0.28	0.02	0.15	0.04	0.1	0.13	0.03	0.33	0.48	-0.12	0.15	0.69	0.09	0.45	0.03	0.07	0.03	-0.24	-0.31	0.11	0.36	-0.27	-0.1	-0.1	-0.1	0.13	0.2	-0.16	-0.02	0.03	0.76	-0.12	0.46	-0.09	0.08	-0.29	0.18	0.74	0.07
NP_000662.3	304	ADH5	1	26.1552	0.21	0.12	-0.13	0.13	0.09	0.06	-0.16	-0.18	0.04	-0.33	-0.1	-0.11	-0.38	0.15	-0.27	-0.34	0.15	0.17	0.19	0.17	0.35	0.16	0.15	0.08	0.04	0.01	0.1	-0.18	-0.1	0	-0.1	-0.18	0.27	-0.16	0.51	-0.02	0.09	0.38	-0.37	0.19	0.03	-0.24	-0.01	0.07	-0.04
NP_000678.1	326	AHCY	1	26.1827	-0.03	-0.11	-0.26	-0.1	0.08	-0.17	0.04	-0.27	0	-0.33	-0.14	-0.02	-0.29	-0.19	-0.26	-0.23	0.03	-0.04	-0.08	-0.02	0.26	-0.1	-0.15	-0.01	-0.02	0.04	0.19	-0.09	-0.04	0	-0.04	0.06	0.16	-0.11	0.44	-0.22	-0.19	0.15	-0.3	0.2	-0.09	-0.17	-0.1	-0.21	-0.3
NP_000680.2	2	ALDH1A1	1	15.1198	NA	NA	NA	NA	NA	NA	NA	NA	NA	NA	NA	NA	NA	NA	NA	NA	-0.46	1.59	-1.64	0.41	-2.14	-1.42	0.13	-1.2	-0.39	0.56	1.31	-0.81	-0.45	-1.84	-0.62	0.45	NA	NA	NA	NA	NA	NA	NA	NA	NA	NA	NA	NA	NA
NP_000681.2	336	ALDH2	1	24.8588	0.95	0.99	-0.76	-0.46	0	-0.74	0.54	0.36	0.54	0.27	0.61	-0.55	-0.59	0.65	0.63	-0.63	0.36	1.07	0.23	0.89	-0.63	0.36	0.09	-0.61	-0.49	0.87	0.44	-0.43	0.8	0.76	-0.59	0.76	0.64	-0.51	-0.61	0.57	0.98	-0.52	0.79	0.11	0.43	-0.49	0.63	1.13	0.89
NP_000683.3	107	ALDH1B1	1	23.1382	-0.96	-0.8	-0.7	-0.62	-0.83	-0.69	-0.83	-1.06	-0.66	-0.27	-0.56	-0.36	-0.37	-0.67	-0.35	-0.29	-0.46	-0.22	-0.39	-0.12	-0.15	-0.4	-0.19	-0.04	0.12	-0.16	-0.07	-0.02	-0.25	-0.26	-0.07	-0.24	-0.09	0.11	0.4	-0.08	0.26	0.21	0.22	-0.17	0.15	0.24	-0.37	0.38	-0.11
NP_000687.3	178	ALDH9A1	1	24.962	0.21	0.65	-0.21	0.02	0.1	-0.15	-0.01	0.01	-0.04	-0.24	-0.12	-0.26	-0.45	0.07	-0.05	-0.48	0.16	0.79	0.1	0.53	0.16	0.12	0.1	-0.04	-0.3	0.08	0.37	-0.32	-0.04	-0.08	-0.25	0.02	0.26	-0.21	0.13	-0.03	0.48	0.08	0.01	0.05	-0.03	-0.23	0.09	0.53	0.02
NP_000691.1	103	ANXA1	1	24.1004	0.09	0.74	0.18	-0.29	-0.61	-0.24	-0.44	0.31	-2.05	-1.77	-1.15	-1.41	-0.79	-1.3	-0.51	-1.16	-0.55	1.16	-0.52	0.49	-0.52	-0.74	0.72	-0.11	-1.01	-0.66	0.93	-1.07	-1.38	-1.68	-1.46	-0.86	-0.69	-0.93	-1.07	-0.77	0.72	-1.05	0.59	0.44	-0.7	-0.73	-0.74	0.95	-0.72
NP_000692.2	762	ATP1A1	1	27.3053	0.08	0.8	-0.51	-0.31	-0.11	-0.51	0.08	0.28	-0.27	-0.3	-0.1	-0.32	-0.48	0.45	0.19	-0.41	0.29	1	0.01	1.2	-0.17	0.08	-0.16	-0.22	-0.26	0.2	0.87	-0.36	0.27	0.25	-0.11	0.14	0.07	-0.43	-0.42	0.23	1.21	-0.49	0.99	-0.16	-0.41	-0.47	0.23	1.14	0.45
NP_000693.1	6	ATP1A2	1	18.1923	NA	NA	NA	NA	NA	NA	NA	NA	NA	NA	NA	NA	NA	NA	NA	NA	-0.8	-0.31	-0.02	-0.57	-0.5	-0.67	-0.88	-0.52	-0.66	-0.51	-0.3	-0.71	-0.45	-0.05	-0.09	-0.32	-0.5	-0.79	0.78	0.09	0.54	1.03	0.8	0.11	-0.3	-0.48	-0.26	0.27	-0.01
NP_000700.1	61	BCKDHA	1	22.3452	0.3	0.11	0	-0.1	0.03	-0.21	-0.13	0.14	0.18	0.15	0.2	-0.25	-0.14	0.42	0.54	-0.34	-0.14	0.18	-0.16	0.05	-0.46	-0.13	0.39	-0.41	-0.23	-0.25	-0.09	-0.34	-0.34	-0.23	-0.22	-0.3	-0.06	0.16	-0.41	-0.08	0.42	0.01	0.87	-0.06	0.26	0	0.14	0.59	0.11
NP_000703.2	45	BLVRA	1	22.4134	-0.16	-0.02	-0.46	-0.07	0.14	-0.27	-0.34	0.33	0.14	-0.18	-0.28	-0.03	-0.67	-0.25	-0.04	-0.54	-0.03	0.01	0.31	0.08	-0.12	0.13	0	-0.19	-0.55	-0.2	-0.11	-0.46	-0.13	-0.04	-0.04	-0.29	0.21	-0.26	-0.06	-0.08	0.32	-0.03	0.32	0.09	0.55	-0.1	-0.11	0.05	-0.36
NP_000704.1	25	BLVRB	1	21.6649	-0.37	-0.53	-0.33	-0.31	-0.29	-0.28	-0.26	0.19	-0.47	-0.18	-0.16	-0.02	-0.1	-0.15	-0.65	-0.18	-0.29	-0.44	-0.36	-0.23	-0.05	-0.29	-0.37	-0.12	-0.15	-0.54	-0.3	-0.22	-0.76	-0.89	-0.36	-0.5	-0.07	0.12	0.08	-0.24	0.05	0.17	0.34	0.11	0.08	0.12	-0.11	0.54	0.06
NP_000745.1	47	COMT	1	22.1868	-0.47	-0.35	-0.16	-0.02	-0.25	-0.1	-0.32	-0.29	-0.12	0.06	0.1	0	-0.28	0.04	-0.09	-0.22	-1.01	-0.57	-0.77	-0.67	-0.64	-1	-0.62	-0.28	-0.19	-0.89	-0.22	-0.39	-0.48	-0.47	-0.6	-0.06	-0.45	-0.13	0.1	-0.39	0.06	0.21	0.26	0.16	0.01	-0.13	-0.26	0.02	-0.48
NP_000746.3	31	CRAT	1	21.4952	0.09	0.27	-0.18	-0.39	-0.48	-0.31	-0.22	0.18	-0.38	-0.1	-0.26	-0.25	-0.35	0.59	0.24	-0.19	-0.46	-0.01	-0.77	0.15	-0.84	-0.76	-0.27	-1.11	-0.84	-0.1	-0.19	-0.74	-0.56	-0.24	-0.3	-0.01	-0.53	-0.21	-0.46	-0.03	0.14	-0.52	0.72	-0.14	-0.19	-0.04	-0.21	0.4	0.22
NP_000775.1	15	CYP27A1	1	20.3978	0.39	0.3	0.05	0.46	0.52	0.17	0.69	0.45	0.36	0.69	0.76	-0.2	-0.22	0.42	0.97	-0.36	0.16	0.43	0.44	0.52	0.11	0.24	0.08	-0.23	-0.06	0.76	0.3	0.2	0.68	1.24	0.17	0.58	0.86	0.16	-0.6	0.42	0.34	-0.19	0.06	-0.04	1.57	-0.21	0.82	0.52	0.89
NP_000777.1	61	CYP51A1	1	22.5468	-0.22	-0.22	0.52	-0.63	-0.76	-0.39	-0.25	-0.18	-0.58	-0.31	-0.43	-0.09	0.45	0.2	0.13	0.14	-0.16	0.13	-0.48	0.04	-0.48	-0.35	-0.37	0.26	0.45	0.32	-0.09	-0.17	-0.26	-0.51	-0.26	0.05	-0.45	-0.21	-0.16	-0.03	0.1	-0.36	0.76	-0.2	-0.25	0.07	-0.45	-0.2	-0.25
NP_000779.1	18	DCK	1	20.5976	-0.3	-0.52	-0.47	-0.42	-0.12	-0.31	-0.32	-0.35	0.14	-0.22	0.14	-0.05	-0.47	-0.2	-0.3	-0.28	0.2	0.06	0.22	0.05	0.12	0.19	0.33	-0.13	-0.62	-0.3	-0.36	-0.41	-0.15	-0.32	0.26	0.05	0.17	-0.08	0.14	-0.13	-0.82	0.28	-0.65	0.57	0.16	-0.16	0.14	-0.02	0.32
NP_000782.1	33	DHFR	1	21.6351	-0.25	-0.58	-0.35	-0.6	-0.18	-0.64	-0.33	0.15	-0.02	0.07	-0.24	-0.58	-0.12	-0.46	-0.54	-0.44	-0.21	-0.99	-0.01	-1.08	-0.6	-0.01	-0.44	0.06	0.45	0.01	-0.39	-0.19	0.35	0.27	0.3	0.05	0.29	-0.5	0.28	-0.11	-0.44	0.66	-0.72	0.69	0.19	-0.71	-0.35	-1.57	-0.6
NP_000792.1	43	FKBP1A	1	24.4644	0.63	0.54	-0.51	-0.2	-0.48	-0.52	-0.57	-0.07	-0.19	-0.21	0.26	-0.89	-0.72	0.02	-0.02	-0.97	0.61	0.78	0.41	0.64	0.72	0.44	0.43	0.08	-0.19	0.18	0.3	-0.37	0.04	0.08	0.13	0.02	0.36	-0.76	0.45	0.27	0.56	0.78	-0.13	0.17	0.16	-0.69	0.15	0.58	0.27
NP_000810.1	430	GART	1	24.7326	-0.54	-0.48	-0.01	-0.29	-0.22	0.07	-0.42	-0.34	-0.3	-0.36	-0.45	-0.05	-0.02	-0.46	-0.51	-0.02	-0.45	-0.56	-0.36	-0.48	-0.14	-0.4	-0.29	0.19	0.1	-0.5	-0.57	-0.1	-0.56	-0.56	-0.1	-0.57	-0.28	-0.13	0.62	-0.46	-0.42	0.11	-0.48	-0.08	-0.06	0	-0.4	-0.44	-0.67
NP_000811.1	2	GAS6	0.9993	14.9949	NA	NA	NA	NA	NA	NA	NA	NA	NA	NA	NA	NA	NA	NA	NA	NA	NA	NA	NA	NA	NA	NA	NA	NA	0.28	-0.11	-0.78	-0.29	-1.15	0.57	0.29	-1.2	-1.24	0.04	-1.75	-1.88	-1.62	-0.99	0.23	-2.5	NA	NA	NA	NA	NA
NP_000812.2	10	GGCX	1	18.7078	-0.28	-0.29	0.53	0.28	0.69	0.04	1.14	0.13	0.28	0.24	0.66	-0.03	0.12	0.77	0.56	-0.62	0.15	0.75	-0.21	0.06	0.32	0.48	0.3	-0.49	0.08	0.25	0.24	0.09	0.16	0.29	0.16	0.29	-0.38	-0.65	-0.59	-0.89	-0.16	-0.6	-0.24	-1.11	0.35	0.1	0.52	0.45	0.13
NP_000837.3	1	GSTA2	0.9991	14.571	-0.3	0.31	-0.61	-0.11	0.27	-0.62	1.22	0.77	NA	NA	NA	NA	NA	NA	NA	NA	NA	NA	NA	NA	NA	NA	NA	NA	NA	NA	NA	NA	NA	NA	NA	NA	NA	NA	NA	NA	NA	NA	NA	NA	NA	NA	NA	NA	NA
NP_000839.1	52	GSTM2	1	22.1999	0.3	0.15	-0.19	-0.15	-0.06	-0.27	0.03	0.5	-0.69	-0.98	-0.9	-0.78	-1.12	-0.38	-0.69	-1.11	0.33	0.23	-0.5	0.65	-0.71	-0.01	0.08	-0.58	-1.12	-0.32	0	-1.16	-0.89	-1.26	-1.03	-0.27	-0.72	-0.35	-0.34	-0.38	0.14	0.01	0.86	0.49	-0.35	-0.5	-0.11	0.61	-0.18
NP_000840.2	16	GSTM3	1	19.9571	-0.92	-0.47	-0.93	-0.5	-0.54	-0.84	-0.47	0.96	-0.57	-0.31	-0.66	-0.01	-0.27	0.49	0.79	-1.22	-0.22	-0.56	-0.89	0.34	-0.68	-0.62	-0.22	-1.13	-1.47	-1	-0.23	-1.38	-1.39	-1.1	-1.31	-0.87	-0.53	-0.88	-0.48	-0.13	0.53	-0.29	0.94	1.03	-0.73	-1.05	-0.64	0.38	-0.35
NP_000843.1	416	GSTP1	1	27.9188	0.04	0.16	-0.2	0.37	0.46	0.11	-0.03	-0.22	0.17	-0.14	-0.02	0.19	-0.38	-0.13	-0.3	-0.19	-0.06	0.21	0.21	0.15	0.81	0.14	-0.01	0.2	-0.07	-0.15	0.12	-0.05	-0.02	0.22	0.29	-0.18	0.14	0.01	0.28	-0.22	-0.09	0.18	-0.72	0	0.27	0.21	0.17	0.08	-0.18
NP_000850.1	4	HMGCR	1	17.3074	NA	NA	NA	NA	NA	NA	NA	NA	-0.19	-0.01	0.25	0.1	0.74	0.31	0.26	0.46	NA	NA	NA	NA	NA	NA	NA	NA	0.27	0.06	-0.11	0.07	-0.29	-0.46	0.51	-0.14	0.21	-0.21	0.02	0.1	-0.01	0	-0.2	-0.07	-1.32	-0.08	-1.27	-1.04	-0.82
NP_000866.1	54	IGF1R	1	21.2763	-0.29	0.03	0.2	0.49	0.37	0.29	0.47	0.16	0.37	0.5	0.17	0.25	0.08	-0.3	-0.17	0.32	0.13	0.34	0.42	0.32	0.26	0.4	-0.05	0.28	0.41	0.1	-0.2	0.41	0.37	0.52	0.3	0.18	0.35	0.31	-0.27	0.07	0.28	0.05	0	-0.24	0.22	0.21	0.51	0.24	0.16
NP_000867.3	425	IGF2R	1	23.3717	0.1	0.49	-0.24	0.11	0.21	-0.12	0.49	-0.15	0.05	0.31	-0.06	0.21	-0.16	0.29	0.09	0.02	0.23	0.67	0.19	0.42	0.28	0.24	0.09	-0.03	-0.06	0.18	0.31	-0.01	0.44	0.51	0.25	0.15	0.33	0.23	-0.23	0.29	0.6	-0.1	0.32	-0.03	0.06	0.13	0.38	0.34	0.39
NP_000874.2	10	IMPDH1	1	19.4793	NA	NA	NA	NA	NA	NA	NA	NA	NA	NA	NA	NA	NA	NA	NA	NA	-0.13	-0.09	0.32	-0.16	-0.09	-0.01	-0.08	0.11	-0.32	-0.55	-0.55	-0.29	-0.34	-0.11	0.27	-0.27	0.08	-0.11	0.08	-0.3	-0.51	-0.24	-0.65	-0.21	0.2	0.06	0.14	-0.54	-0.39
NP_000875.2	258	IMPDH2	1	25.422	-0.14	-0.3	0.01	-0.11	-0.19	0.08	-0.39	-0.52	-0.09	-0.19	-0.06	0.1	0	-0.28	-0.49	0.04	-0.44	-0.75	-0.05	-0.71	0.08	-0.22	-0.17	0.26	0.23	-0.29	-0.54	0.07	-0.24	-0.09	0.23	-0.33	-0.08	0.06	0.33	-0.24	-0.34	0.38	-0.64	0.12	0.09	0.12	-0.27	-0.38	-0.34
NP_000881.3	2	KCNJ5	0.9962	16.1853	NA	NA	NA	NA	NA	NA	NA	NA	-0.19	-0.1	-0.64	-0.28	-0.24	0.62	0.56	-0.22	0.01	0.59	-0.4	-0.07	-0.55	0.01	-0.39	-0.72	NA	NA	NA	NA	NA	NA	NA	NA	NA	NA	NA	NA	NA	NA	NA	NA	NA	NA	NA	NA	NA
NP_000886.1	241	LTA4H	1	24.4528	-0.08	0.09	-0.32	0.08	-0.01	-0.15	-0.18	-0.1	-0.09	-0.41	-0.16	-0.09	-0.5	0	-0.25	-0.37	-0.18	0.04	-0.05	0.11	0.39	-0.13	0.14	-0.1	-0.15	-0.33	0.08	-0.17	-0.2	-0.18	-0.11	-0.4	0.03	-0.15	0.37	-0.14	0.07	0.36	-0.16	0.11	-0.07	-0.04	0.03	0.1	-0.26
NP_000893.2	17	MME	1	20.6154	-0.13	0.29	-0.06	-0.04	-0.09	-0.14	-0.32	-0.39	-0.14	0.16	-0.11	0.32	0.29	-0.24	0.29	0.1	0.23	0.47	0.24	0.28	0.11	0.13	-0.01	-0.02	0.08	-0.24	0.91	-0.19	-0.03	-0.02	0.03	-0.14	0.24	0.11	0.12	-0.06	0.74	-0.05	0.36	-0.41	0	-0.08	0.09	0.33	0.29
NP_000894.1	32	NQO1	1	21.3321	-0.27	-0.39	0.53	-0.24	-0.43	-0.04	-0.52	-0.44	-0.39	-0.37	-0.38	-0.03	0.4	-0.22	-0.24	0.35	-0.84	-0.92	-0.65	-0.94	-0.49	-0.76	-1.22	0.17	0.01	-0.63	-0.74	-0.35	-1.46	-1.46	-0.66	-0.71	-0.66	-0.15	0.81	-1.11	-0.74	-0.38	-0.89	-0.6	-0.51	0	-0.53	-0.4	-0.97
NP_000895.2	48	NQO2	1	22.9503	0.2	0.76	-0.22	0.15	0.22	-0.07	-0.04	0.4	0.46	-0.28	0.09	0.02	-0.56	0.44	0.13	-0.08	0.39	0.39	0.15	0.35	0.26	0.3	0.38	0.07	-0.15	0.24	0.55	-0.03	0.15	0.12	0.02	0.02	0.19	0.05	0.15	0.23	0.4	0.29	-0.08	0.24	0.29	-0.12	0.47	0.32	-0.04
NP_000908.2	308	P4HA1	1	24.5003	0.44	0.58	-0.16	0.49	0.35	-0.02	0.54	-0.01	-0.09	0.11	-0.01	0.38	-0.37	-0.12	0	-0.34	0.42	0.95	0.15	0.6	0.5	0.17	0.39	-0.18	-0.33	0.57	0.53	-0.33	0.29	0.19	0.19	0.26	0.08	0.56	-0.56	0.35	0.44	-0.27	0.24	0.11	0.11	0.13	0.49	0.55	0.65
NP_000909.2	603	P4HB	1	26.9771	0.38	1.05	-0.16	0.18	0.22	-0.28	0.51	0.04	-0.15	0.02	0.08	0.17	-0.2	0.59	0.15	-0.17	0.11	0.97	0.24	0.88	0.06	0.26	-0.16	-0.24	-0.25	0.14	0.73	-0.17	0.59	0.78	0.37	0.09	0.16	-0.05	-0.67	0.37	0.73	-0.3	0.41	0.2	-0.09	-0.01	0.7	0.81	0.45
NP_000910.2	5	PAM	1	18.8246	0.84	1.15	-0.54	-0.48	-0.67	-0.54	-0.35	0.87	-0.33	-0.35	0.22	0	-0.21	0.73	0.72	-0.07	0.52	1	-0.06	0.83	0.13	0.44	0.35	-0.05	NA	NA	NA	NA	NA	NA	NA	NA	0.59	-0.24	0.07	1.32	1.29	-0.63	1.1	0.01	-0.19	-0.29	0.29	0.57	0.42
NP_000911.2	44	PC	1	21.4667	0.21	0.44	-0.17	-0.13	0	-0.14	0.13	0.04	0.23	0.25	0.13	-0.49	0.01	0.42	0.72	-0.42	0.38	0.43	0.11	0.36	-0.11	0.05	0.31	0.01	0.27	0.33	0.29	0.01	0.15	0.02	-0.06	0.36	0.38	0.09	0.21	0.34	0.35	0.15	0.21	0.11	0.39	-0.34	0.4	0.33	0.26
NP_000912.3	1	PDE3A	0.9971	15.3037	NA	NA	NA	NA	NA	NA	NA	NA	NA	NA	NA	NA	NA	NA	NA	NA	NA	NA	NA	NA	NA	NA	NA	NA	NA	NA	NA	NA	NA	NA	NA	NA	-1.21	-0.02	-1.56	0.59	-0.72	-0.42	-0.39	0.61	NA	NA	NA	NA	NA
NP_000916.2	252	PDHB	1	25.0558	0.33	0.48	-0.05	-0.21	-0.26	0.01	-0.29	0.42	-0.25	-0.26	-0.03	-0.14	-0.09	0.43	0.27	-0.08	-0.11	0.52	-0.39	0.74	-0.21	-0.33	-0.07	-0.05	-0.22	0.16	0.46	-0.15	-0.25	-0.55	-0.57	-0.26	-0.18	0.01	-0.33	0.04	0.91	-0.26	0.79	-0.27	-0.25	0.06	-0.08	0.96	0.32
NP_000921.1	2	PLAT	1	13.8138	NA	NA	NA	NA	NA	NA	NA	NA	0.97	-0.54	0.54	-0.5	-0.42	0.29	1.02	-0.15	1.17	-0.14	0.45	-0.21	-0.41	1.45	0.29	-0.29	NA	NA	NA	NA	NA	NA	NA	NA	NA	NA	NA	NA	NA	NA	NA	NA	NA	NA	NA	NA	NA
NP_000923.1	64	PLCB3	1	22.8992	-0.23	-0.31	0.43	0.24	0.22	0.21	0.09	-0.2	-0.01	0.06	-0.19	0.14	0.27	-0.36	-0.31	0.34	0.08	-0.42	0.19	-0.49	0.37	-0.06	0.09	0.19	0.27	-0.43	-0.12	0.21	-0.24	-0.16	0.01	-0.15	-0.18	0.32	0.11	-0.13	-0.27	-0.05	-0.46	-0.18	0.02	0.3	0.03	-0.03	-0.09
NP_000928.1	216	POLR2A	1	23.8852	0.09	0.03	0.13	0.07	0.1	0.03	0.14	-0.1	0.11	0.18	0.12	0.08	0.23	0.05	-0.02	0.14	0.05	-0.07	0.16	-0.22	0.05	0.09	0.05	0.13	0.12	0.05	0	0.08	0.13	0.09	0.12	0.12	0.16	0.12	0.01	-0.04	-0.14	0.15	-0.21	0.06	-0.02	0.05	0.1	-0.16	0.09
NP_000929.1	145	POLR2B	1	22.831	0.02	-0.09	0.15	0.07	0.09	0.1	0.22	-0.2	0.07	-0.08	-0.06	0.06	0.14	0	-0.05	0.03	0.13	-0.14	-0.05	-0.1	0.11	0.03	0.1	0.19	0.18	0.02	-0.09	0.09	-0.02	-0.02	0.08	0.01	0.17	0.14	-0.17	0.04	-0.2	0.09	-0.08	0.14	-0.01	0.04	-0.01	-0.29	-0.04
NP_000932.3	152	POR	1	23.823	-0.11	-0.08	0.3	0.06	-0.15	0.16	-0.16	-0.21	-0.29	-0.01	-0.13	0	0.27	-0.23	-0.07	0.39	-0.24	-0.21	-0.04	-0.3	0.06	-0.17	-0.28	0.45	0.37	0.01	0	0.16	-0.02	0.11	0.04	-0.04	-0.1	0.29	0.25	-0.34	-0.44	-0.16	-0.28	-0.19	-0.24	0.47	-0.02	-0.21	0.01
NP_000933.1	249	PPIB	1	26.6518	0.09	0.3	0.11	0.15	0.22	-0.12	0.62	0.11	-0.11	0.18	0.12	0.34	0.16	0.34	0.08	0.12	-0.08	0.09	-0.14	-0.03	0	-0.02	0	-0.31	-0.26	0.06	0.49	-0.05	0.1	0.23	0.2	-0.06	-0.04	0.16	-0.62	0.01	0.06	-0.28	0.29	-0.01	0.14	0.09	0.24	0.03	0
NP_000934.1	31	PPIC	1	22.7592	0.28	0.95	-0.46	-0.37	-0.18	-0.74	-0.09	0.99	-0.56	-0.75	0.21	-0.52	-0.78	0.77	0.64	-1.07	0.31	0.75	-0.43	1.06	-0.2	-0.12	-0.02	-0.66	-0.75	0.71	0.6	-0.64	0.24	-0.08	-0.88	0.61	0.03	-1.08	-0.87	0.52	0.92	-0.53	1.14	-0.09	-0.24	-0.6	0.31	0.71	0.47
NP_000935.1	51	PPP3CA	1	22.6401	0.01	0.07	0.12	-0.13	-0.19	-0.23	0.05	-0.27	-0.14	-0.16	-0.14	-0.45	-0.09	-0.35	0.08	-0.22	0.06	0.11	-0.05	0.12	-0.12	-0.18	0.03	0.04	0.12	0.27	0.13	0.05	-0.24	-0.07	-0.13	0.09	-0.1	-0.33	0.2	0.26	0.17	-0.14	0.02	0.16	-0.21	-0.01	-0.13	0.02	0.16
NP_000936.1	57	PPP3R1	1	21.8414	0.27	0.16	-0.09	-0.2	-0.33	-0.29	-0.21	0.2	-0.11	-0.39	0.01	-0.4	-0.23	0.11	-0.03	-0.38	0.32	0.66	0.17	0.47	-0.15	0.01	-0.05	0.09	-0.18	0.09	0.05	-0.32	-0.01	-0.06	-0.21	0.04	-0.2	-0.01	-0.17	0.06	-0.25	-0.26	0.14	0.15	-0.13	-0.04	0.16	0.26	0.24
NP_000937.1	35	PRIM1	1	21.0106	0.17	-0.37	0.18	0.13	0.46	0.14	0.21	0.23	0	-0.02	-0.2	0.07	0.18	-0.42	-0.06	0.15	-0.12	-0.3	0.02	-0.59	-0.16	0.05	0.06	0.01	0.21	-0.28	-0.37	0.31	0.28	0.27	0.16	-0.17	0.32	-0.05	0.29	-0.01	-0.39	0.1	-0.41	0.04	0.04	0.21	-0.08	-0.55	-0.19
NP_000938.2	35	PRIM2	1	21.4159	-0.49	-0.88	0.03	-0.09	0.04	-0.01	0.19	-0.45	0.14	0.21	-0.37	-0.01	0.55	-0.56	-0.22	0.26	-0.23	-0.98	0.05	-1.93	-0.07	0.03	-0.17	0.23	0.43	-0.32	-0.81	0.31	0	0.19	0.11	-0.32	0.27	0.32	0.07	0.06	-0.74	0.09	-0.45	-0.14	0.3	0.41	-0.14	-0.7	-0.02
NP_000952.1	28	PTGIS	1	22.2344	-0.17	0.1	0.36	0.53	0.52	0.01	0.51	0.44	0.24	-0.06	0.04	-0.32	-0.11	-0.07	0.36	-0.27	0.42	0.41	0.38	0.01	0.09	0.59	0.35	0.09	-0.43	-0.14	-0.02	-0.39	-0.03	0.18	-0.59	0.25	0.11	-0.07	0.03	0.15	0.33	-0.33	0.51	-0.28	0.29	-0.06	0.39	0.21	0.16
NP_000958.1	348	RPL3	1	26.5227	-0.19	-0.43	0	0.09	0.09	0.22	0.02	-0.02	0.05	0.11	-0.08	0.29	0.16	-0.19	-0.14	0.2	-0.28	-0.49	-0.07	-0.64	0.15	-0.15	-0.16	0.06	0.11	-0.17	-0.29	0.17	0.01	0.05	0.21	-0.26	-0.15	0.19	0.06	-0.17	-0.44	0.01	-0.12	0.02	0.12	0.19	-0.16	-0.49	-0.31
NP_000959.2	408	RPL4	1	26.7226	-0.13	-0.38	0.09	0.01	-0.01	0.08	-0.03	-0.18	-0.05	0.12	0.05	0.21	0.15	-0.45	-0.29	0.24	-0.43	-0.68	0.01	-0.71	0.12	-0.07	-0.26	0.07	0.07	-0.09	-0.34	0.22	0.09	0.12	0.27	-0.12	-0.16	0.15	0.12	-0.09	-0.32	-0.01	-0.15	-0.06	0.07	0.25	-0.18	-0.62	-0.26
NP_000960.2	263	RPL5	1	26.384	-0.1	-0.35	-0.02	-0.02	0	0.01	-0.01	-0.08	-0.01	0.06	0.04	0.16	0.02	-0.09	-0.19	0.1	-0.15	-0.59	0.12	-0.59	0.28	-0.11	-0.11	0.24	0.23	-0.01	-0.36	0.21	-0.02	0.19	0.19	0.02	0.05	0.12	0.11	-0.06	-0.37	0.06	-0.04	0.06	0.13	-0.08	-0.15	-0.62	-0.13
NP_000961.2	222	RPL6	1	27.0485	-0.27	-0.35	0.1	0.1	0.07	0.09	0.2	-0.3	-0.12	0.07	-0.05	0.26	0.13	-0.39	-0.18	0.23	-0.22	-0.39	-0.06	-0.64	0.37	-0.17	-0.25	0	0.23	-0.03	-0.19	0.23	-0.1	0.01	0.24	-0.29	-0.06	0.21	0.12	-0.08	-0.51	0.09	-0.12	-0.17	0.11	0.12	0.06	-0.48	-0.17
NP_000962.2	291	RPL7	1	26.7377	-0.41	-0.55	0.09	0.19	0.18	0.2	0.13	-0.1	-0.13	0.22	-0.26	0.28	0.23	-0.46	-0.16	0.34	-0.29	-0.66	-0.21	-0.68	0.09	-0.27	-0.25	-0.1	-0.13	-0.27	-0.4	0.04	-0.2	-0.21	0.06	-0.44	-0.07	0.18	0.04	-0.22	-0.46	0.02	-0.04	-0.18	0.21	0.19	-0.46	-0.49	-0.35
NP_000963.1	272	RPL7A	1	26.7094	-0.15	-0.33	0.12	0.06	0.2	0.16	0.09	-0.11	-0.03	-0.1	0.04	0.23	0.15	-0.27	-0.28	0.16	-0.37	-0.55	0	-0.58	0.33	-0.14	-0.25	0.2	0.22	-0.01	-0.41	0.2	-0.04	-0.07	0.25	-0.12	0.01	0.26	0	0.06	-0.25	-0.07	0.01	0.06	0.12	0.24	0.06	-0.45	-0.05
NP_000964.1	235	RPL8	1	27.0383	-0.15	-0.18	0.05	0.02	0.12	0.14	0.1	-0.14	0.04	0.04	-0.05	0.2	0.05	-0.44	-0.18	0.11	-0.49	-0.39	0.1	-0.59	0.22	0.02	-0.19	0.12	0.12	-0.1	-0.19	0.03	0.02	0.15	0.2	-0.2	0.07	0.17	0.13	-0.17	-0.3	-0.04	-0.08	-0.05	0.17	0.16	-0.19	-0.39	-0.17
NP_000966.2	110	RPL11	1	26.1645	-0.24	-0.41	0.09	0.04	0.03	0.14	0.01	-0.24	-0.08	0.21	-0.04	0.18	0.22	-0.59	-0.18	0.26	-0.37	-0.84	-0.1	-0.77	0	-0.23	-0.26	-0.03	0.12	-0.21	-0.4	0.03	-0.04	-0.1	0.33	-0.28	-0.11	0.11	0.19	-0.25	-0.47	0	-0.17	0	0.06	0.3	-0.06	-0.26	-0.21
NP_000967.1	165	RPL12	1	26.5291	-0.15	-0.12	-0.02	0.06	0.01	-0.05	-0.04	-0.23	-0.02	0.16	0.15	0.19	0.14	-0.07	-0.13	0.16	-0.24	-0.61	0.09	-0.66	0.17	-0.13	-0.16	0.1	0.15	-0.06	-0.12	0.19	0.18	0.22	0.28	-0.03	0.06	0.01	0.09	-0.08	-0.25	0.05	-0.11	0.04	0	0.09	-0.02	-0.26	-0.08
NP_000968.2	115	RPL13	1	26.6292	-0.13	-0.58	-0.06	-0.05	0	-0.01	0	-0.22	0.02	0.09	0.02	0.3	0.13	-0.65	-0.23	0.25	-0.38	-0.72	-0.04	-0.52	0.06	-0.28	-0.12	0.12	0.1	-0.26	-0.52	0.26	-0.09	0.09	0.41	-0.28	-0.14	0.05	-0.05	-0.11	-0.3	0.02	-0.23	-0.12	0	0.24	-0.09	-0.59	-0.26
NP_000969.1	196	RPL23	1	26.8689	-0.12	-0.45	0.19	0.04	0.11	0.09	-0.01	-0.18	-0.09	0.04	-0.01	0.21	0.21	-0.43	-0.31	0.28	-0.42	-0.59	0	-0.65	0.2	-0.23	-0.15	0.14	0.21	-0.1	-0.52	0.12	-0.15	-0.11	0.1	-0.07	-0.2	0.11	0.14	-0.09	-0.58	0.02	-0.27	0.15	0.26	0.33	-0.17	-0.44	-0.22
NP_000970.1	103	RPL18	1	26.1076	-0.2	-0.56	0.15	0.04	0.03	0.19	0.06	-0.15	-0.04	0.09	-0.05	0.3	0.24	-0.36	-0.35	0.3	-0.39	-0.55	-0.02	-0.72	0.35	-0.18	-0.19	0.13	0.16	-0.21	-0.29	0.09	-0.15	-0.02	0.16	-0.36	-0.15	0.15	0.19	-0.2	-0.45	0.05	-0.18	0.01	0.1	0.27	-0.29	-0.72	-0.41
NP_000971.1	155	RPL18A	1	26.5225	-0.15	-0.45	0.06	-0.09	0.05	0.15	0.04	-0.05	-0.19	0.02	-0.01	0.16	0.08	-0.42	-0.28	0.11	-0.39	-0.63	0.04	-0.52	0.21	-0.16	-0.25	0.14	0.17	-0.1	-0.27	0.27	0.11	0.18	0.22	-0.16	-0.2	0.15	-0.07	-0.1	-0.42	0.02	-0.11	0.05	-0.09	0.1	-0.23	-0.62	-0.16
NP_000972.1	95	RPL19	1	25.9245	-0.03	-0.25	-0.06	0.18	0.12	0.15	0.06	-0.25	-0.04	0.17	0.27	0.28	0.05	-0.7	-0.19	0.08	-0.24	-0.3	0.25	-0.17	0.35	0	0.03	0.14	0.18	0.05	-0.28	0.15	0.23	0.16	0.39	-0.03	0.07	0.11	0.03	0.07	-0.21	0.12	-0.19	-0.02	0.11	0	-0.12	-0.4	-0.07
NP_000973.2	96	RPL21	1	26.4546	-0.19	-0.47	0	-0.07	-0.06	-0.04	-0.18	-0.25	-0.07	0.2	0.08	0.13	0.1	-0.68	-0.09	0.14	-0.25	-0.7	0.2	-0.84	0.12	-0.01	-0.23	0.07	0.18	-0.02	-0.21	0.33	0.09	0.25	0.4	-0.19	0.01	-0.05	0.07	-0.25	-0.26	0.05	-0.16	-0.14	0.14	0.21	-0.07	-0.54	-0.22
NP_000974.1	124	RPL22	1	25.8909	-0.13	-0.26	-0.04	0.06	0.01	0.08	0.04	-0.14	-0.02	-0.06	0.02	0.34	0	-0.11	-0.08	0.25	-0.16	-0.05	0.05	-0.32	0.15	-0.12	-0.05	-0.01	-0.08	-0.08	-0.11	0.08	-0.09	0.01	0.1	-0.09	-0.1	0.13	-0.05	-0.21	-0.13	0.05	-0.02	0.12	-0.04	0.11	-0.02	-0.03	-0.07
NP_000975.2	203	RPL23A	1	26.8247	-0.14	-0.2	0.02	0.09	-0.03	0	0.19	-0.48	0.05	0.21	0.12	0.31	0.25	-0.41	-0.12	0.26	-0.07	-0.28	0.21	-0.33	0.32	0.14	-0.16	0.04	0.23	0.01	-0.04	0.29	0.26	0.48	0.7	-0.14	-0.03	0.01	0.11	0	-0.31	0.1	-0.12	-0.03	0.1	0.13	0.06	-0.4	-0.06
NP_000976.1	169	RPL17	1	26.3433	-0.14	-0.26	-0.01	0.02	0.03	0.08	0.01	-0.18	0.07	0.25	0.17	0.27	0.12	-0.37	-0.11	0.32	-0.46	-0.48	0.19	-0.41	0.2	-0.06	-0.09	0.07	0.42	-0.02	-0.23	0.35	0.13	0.38	0.39	-0.17	0	0.1	0.28	-0.05	-0.32	0.05	-0.32	-0.01	0.16	0.15	-0.11	-0.5	-0.17
NP_000977.1	132	RPL24	1	26.5793	-0.29	-0.6	0.05	0.07	0.09	0	0.2	-0.34	-0.18	-0.16	-0.09	0.33	0.12	-0.86	-0.4	0.29	-0.63	-0.82	-0.11	-0.71	0.19	-0.29	-0.14	0.05	0.21	-0.09	-0.46	0.09	-0.31	-0.19	0.22	-0.29	-0.1	0.24	0.23	-0.1	-0.63	0.09	-0.25	-0.21	-0.01	0.33	-0.2	-0.53	-0.28
NP_000978.1	59	RPL26	1	25.8843	-0.22	-0.54	0.24	0.15	0.13	0.24	0.43	0	-0.09	0.04	0.24	0.36	0.12	-0.66	-0.34	0.32	-0.31	-0.55	-0.29	-0.7	0.17	-0.29	-0.42	0.07	0.24	-0.08	-0.22	0.12	-0.03	0.08	0.26	-0.17	0	0.2	-0.05	-0.21	-0.52	0.08	-0.13	-0.14	-0.08	0.28	-0.13	-0.46	-0.16
NP_000979.1	79	RPL27	1	25.8741	-0.06	-0.03	0.15	0.07	0.22	0.12	0.26	-0.01	-0.05	0.06	0.15	0.28	0.09	-0.2	-0.14	0.1	-0.38	-0.21	0.18	-0.27	0.25	-0.06	-0.25	0.1	0.07	0.09	-0.21	0.25	0.13	0.26	0.26	0.15	0.08	0.23	0.01	-0.06	-0.33	0.01	-0.07	-0.13	-0.02	0.25	0.16	-0.33	0.02
NP_000980.1	131	RPL30	1	25.9691	-0.13	-0.11	0.01	-0.01	0.08	0.16	-0.08	-0.05	-0.09	0	0.01	0.08	-0.05	-0.09	-0.16	0	-0.21	-0.19	0.06	-0.28	0.27	0.09	-0.17	-0.06	0.16	-0.14	-0.07	0.21	0.16	0.35	0.35	-0.07	0.15	-0.16	0.08	0.09	-0.14	0	0.01	0.08	-0.04	0.08	-0.1	-0.12	-0.05
NP_000981.1	69	RPL27A	1	26.0745	-0.13	-0.35	0.14	0.07	0.02	0.03	0.17	-0.07	-0.12	-0.03	0.01	0.28	0.05	-0.44	-0.14	0.31	-0.33	-0.5	-0.19	-0.22	0.03	-0.1	-0.46	-0.22	-0.17	-0.17	-0.31	-0.01	0.02	0.24	0.04	-0.14	-0.39	0.09	-0.15	-0.28	-0.37	-0.36	-0.02	0.04	0.08	0.26	-0.43	-0.19	-0.04
NP_000982.2	99	RPL28	1	26.6871	-0.21	-0.81	0.07	-0.04	-0.02	0.06	-0.1	-0.31	-0.03	0.15	0.04	0.12	0.17	-0.92	-0.37	0.11	-0.34	-0.8	-0.04	-0.81	0.33	-0.17	-0.17	0.2	0.31	-0.19	-0.54	0.3	-0.07	0.1	0.37	-0.23	-0.01	0.09	0.16	-0.14	-0.65	0.23	-0.24	0.08	0.02	0.21	-0.18	-0.72	-0.22
NP_000983.1	84	RPL29	1	26.4591	-0.14	-0.01	-0.04	-0.01	0.04	-0.02	0.31	-0.23	-0.1	0.22	0.04	0.3	0.07	-0.56	-0.05	0.24	-0.21	-0.45	-0.19	-0.45	0.01	0	-0.32	-0.03	0.32	0.2	-0.15	0.19	0.3	0.32	0.66	-0.04	-0.05	0.16	0	0.15	-0.24	0.09	-0.07	-0.18	-0.09	0.18	0.13	-0.33	0.08
NP_000984.1	57	RPL31	1	26.2948	-0.58	-0.39	0.06	0.31	0.25	0.01	0.23	-0.04	-0.1	0.4	-0.25	0.65	0.36	-0.59	-0.03	0.64	-0.48	-0.51	0.02	-0.76	-0.19	-0.33	-0.37	-0.49	-0.1	-0.27	-0.62	0.05	-0.3	-0.07	0.14	-0.38	-0.37	0.32	-0.36	-0.5	-0.43	-0.11	0.11	-0.13	0.1	0.45	-0.24	-0.22	-0.51
NP_000985.1	166	RPL32	1	26.0554	-0.21	-0.33	0.12	-0.01	0.11	0.12	-0.03	-0.04	-0.05	-0.05	-0.05	0.28	0.19	-0.39	-0.29	0.2	-0.4	-0.78	-0.35	-0.95	0.25	-0.41	-0.44	0.09	0.1	-0.16	-0.5	0.19	-0.04	-0.09	0.1	-0.19	-0.13	0.2	0.25	-0.33	-0.69	-0.01	-0.23	-0.13	0.03	0.19	-0.3	-0.93	-0.39
NP_000986.2	132	RPL34	1	26.3894	-0.45	-0.51	0.07	-0.11	0.22	0.13	0.27	-0.15	-0.35	-0.33	-0.11	0.39	0.16	-0.93	-0.42	0.24	-0.25	-0.85	-0.66	-0.96	0.52	-0.59	-0.14	0.42	0.63	0.15	-0.25	0.35	-0.58	-0.46	0.19	-0.15	-0.14	0.31	0.16	-0.19	-0.45	-0.07	-0.01	-0.04	-0.13	0.21	-0.45	-0.74	-0.22
NP_000987.2	63	RPL35A	1	25.4864	-0.15	-0.4	0.32	-0.16	-0.03	0.14	0.02	0.02	-0.09	0.12	-0.06	0.11	-0.06	-0.18	-0.54	0.08	-0.27	-0.59	0.04	-0.34	0.21	-0.02	-0.27	0.07	0.04	-0.02	-0.39	0.12	0.1	0.53	0.33	-0.24	-0.02	0.06	-0.04	-0.19	-0.53	-0.13	-0.11	-0.05	-0.17	0.3	-0.29	-0.7	-0.37
NP_000988.1	27	RPL37	1	25.3464	0.01	-0.39	0.19	0.27	0.35	0.22	0.61	-0.23	-0.11	0.01	0.25	0.53	0.08	-0.82	-0.07	0.28	-0.11	-0.55	-0.27	-0.56	0.34	-0.17	-0.39	-0.08	0.12	0.1	-0.29	0.18	0.04	0	0.35	-0.15	-0.08	0.13	-0.05	0.07	-0.34	-0.02	-0.46	-0.28	0.06	0.27	-0.22	-0.68	-0.2
NP_000989.1	86	RPL37A	1	25.5928	-0.35	-0.56	0.06	-0.19	0.15	0.09	-0.03	-0.16	-0.36	-0.38	-0.09	0.25	0.13	-0.48	-0.24	0.14	-0.37	-0.68	-0.23	-0.6	0.33	-0.42	-0.26	0.19	0.27	-0.1	-0.49	0.27	-0.33	-0.12	0.21	-0.2	-0.22	0.21	-0.09	-0.19	-0.58	-0.06	-0.1	-0.1	-0.03	0.17	-0.16	-0.62	-0.22
NP_000990.1	67	RPL38	1	25.9326	-0.59	-0.82	-0.02	-0.09	-0.36	0.13	-0.09	-0.2	-0.07	-0.4	-0.05	0.17	0.15	-0.47	-0.28	0.27	-0.33	-1.21	-0.55	-1.12	0.14	-0.43	-0.06	0.14	0.19	-0.26	-0.9	0.09	-0.46	-0.54	0.15	-0.6	-0.86	0.01	0.09	-0.24	-0.86	-0.01	-0.32	0.16	0.07	0.15	-0.39	-0.51	-0.39
NP_000992.1	1	RPL36AL	0.9984	19.0802	NA	NA	NA	NA	NA	NA	NA	NA	NA	NA	NA	NA	NA	NA	NA	NA	-0.04	0.18	-0.12	-0.06	-0.1	-0.1	-0.08	-0.13	NA	NA	NA	NA	NA	NA	NA	NA	NA	NA	NA	NA	NA	NA	NA	NA	NA	NA	NA	NA	NA
NP_000993.1	349	RPLP0	1	27.3632	-0.3	-0.55	0.01	-0.02	-0.03	0.06	0	-0.17	-0.01	0.07	-0.18	0.16	0.15	-0.12	-0.2	0.15	-0.35	-0.83	-0.03	-0.84	0.15	-0.29	-0.24	-0.05	0.16	-0.32	-0.37	0.03	-0.18	-0.06	0.18	-0.34	-0.16	0.1	0.26	-0.21	-0.5	0.03	-0.19	-0.14	0.02	0.16	-0.21	-0.63	-0.36
NP_000994.1	92	RPLP1	1	26.4991	-0.32	-0.59	0.2	0.29	0.17	0.25	0.08	-0.11	-0.17	-0.13	-0.39	0.44	0.35	-0.07	-0.21	0.43	-0.35	-0.83	0.01	-1.01	-0.37	-0.25	-0.5	-0.29	-0.38	-0.71	-0.73	-0.42	-0.67	-0.31	0.02	-0.77	-0.39	0.22	0.09	-0.29	-1.01	-0.13	-0.03	-0.18	-0.08	0.27	-0.28	-0.87	-0.78
NP_000995.1	193	RPLP2	1	26.8945	-0.09	-0.31	0.06	-0.02	-0.03	0.08	-0.01	-0.02	0.07	-0.05	-0.04	0.38	0.01	0.3	-0.18	0.3	-0.23	-0.39	0.17	-0.32	0.04	-0.02	-0.33	-0.14	-0.25	-0.33	-0.2	-0.04	0.17	0.35	0.47	-0.31	-0.07	0	-0.01	-0.05	-0.29	0.06	-0.1	0	-0.21	0.19	0.08	-0.39	-0.24
NP_000996.2	363	RPS3	1	27.0048	-0.24	-0.44	0	-0.07	-0.06	0.04	-0.04	-0.23	-0.08	0.03	0.06	0.16	0.08	-0.16	-0.31	0.07	-0.12	-0.5	0.14	-0.42	0.36	-0.15	-0.1	0.19	0.19	-0.16	-0.49	0.11	-0.08	0.16	0.22	-0.21	0.03	0.03	0.24	-0.17	-0.5	0.08	-0.26	-0.03	-0.05	-0.03	-0.11	-0.53	-0.21
NP_000997.1	280	RPS3A	1	27.1357	-0.18	-0.34	0.06	0.02	0.03	0.07	-0.05	-0.24	-0.08	-0.04	-0.02	0.17	0.05	-0.38	-0.23	0.15	-0.09	-0.41	0.06	-0.28	0.4	-0.07	-0.1	0.26	0.18	-0.09	-0.29	0.16	-0.03	0.14	0.27	-0.18	0.07	0.03	0.19	-0.07	-0.4	0.02	-0.27	-0.01	-0.01	0.2	0	-0.47	-0.03
NP_000998.1	233	RPS4X	1	27.1714	-0.36	-0.7	-0.04	0	-0.07	0.07	-0.09	-0.35	-0.19	-0.11	-0.14	0.25	0.05	-0.46	-0.34	0.23	-0.43	-1.04	-0.23	-0.72	0.05	-0.37	-0.33	-0.09	-0.05	-0.38	-0.81	0.03	-0.31	-0.05	0.13	-0.49	-0.28	0.06	0.14	-0.21	-0.78	0	-0.33	0.02	0.09	0.33	-0.24	-0.66	-0.28
NP_000999.1	37	RPS4Y1	1	22.6202	0.74	0.25	0.81	0.94	0.95	0.95	0.65	0.89	0.3	0.35	-0.2	0.51	0.22	0.12	-0.23	0.44	0.51	-0.04	0.73	0.1	0.71	0.46	0.36	0.79	0.2	0	-0.52	0.23	0.16	0.25	0.41	0.11	-0.48	-0.72	-0.47	-0.61	-0.06	-0.72	-0.53	-1.04	-0.58	-0.94	-0.37	0.23	-0.96
NP_001000.2	144	RPS5	1	26.7759	-0.16	-0.33	-0.04	0.1	0.08	0.14	0.13	-0.19	-0.11	-0.1	-0.1	0.24	0.03	-0.46	-0.43	0.2	-0.2	-0.55	0.18	-0.53	0.41	-0.16	-0.08	0.26	0.22	-0.21	-0.53	0.18	-0.11	0.06	0.22	-0.19	-0.03	0.16	0.19	-0.02	-0.55	-0.03	-0.2	0.1	-0.05	0.32	-0.15	-0.6	-0.01
NP_001001.2	181	RPS6	1	26.637	-0.26	-0.32	0	0.04	0.08	0.22	0.06	-0.27	0.06	0	0.04	0.2	0.1	-0.6	-0.22	0.18	-0.11	-0.42	0.23	-0.2	0.25	0.04	0.07	0.14	0.08	-0.18	-0.45	0.2	0.09	0.11	0.31	-0.14	-0.22	0.22	0.19	-0.12	-0.56	-0.02	-0.23	0	0.11	0.26	-0.22	-0.65	-0.16
NP_001001323.1	172	ATP2B1	1	23.5916	0.57	0.74	-0.38	-0.11	0.09	-0.28	0.33	0.03	0.48	0.09	0.49	-0.24	-0.23	0.64	0.41	-0.23	0.54	1.03	0.08	0.98	-0.23	0.49	0.43	-0.17	-0.06	0.62	0.87	-0.14	0.72	0.57	-0.06	0.84	0.42	-0.34	-0.2	0.48	0.79	-0.13	0.25	0.24	-0.1	-0.35	0.71	0.7	0.7
NP_001001342.1	1	BLOC1S2	0.9998	14.3958	NA	NA	NA	NA	NA	NA	NA	NA	-1.14	0	0.06	0.33	-0.11	-1.31	-0.13	-0.11	NA	NA	NA	NA	NA	NA	NA	NA	NA	NA	NA	NA	NA	NA	NA	NA	NA	NA	NA	NA	NA	NA	NA	NA	NA	NA	NA	NA	NA
NP_001001349.1	3	NKIRAS2	1	15.9955	NA	NA	NA	NA	NA	NA	NA	NA	NA	NA	NA	NA	NA	NA	NA	NA	0.3	-0.28	-0.58	-0.34	-0.87	-0.24	-0.09	-0.54	0.12	-0.06	-0.07	-0.06	-0.02	-0.59	0.18	0.35	-1.34	-0.06	-0.19	-1.95	-1.18	-0.64	-0.52	-0.53	NA	NA	NA	NA	NA
NP_001001396.1	2	ATP2B4	1	17.1648	NA	NA	NA	NA	NA	NA	NA	NA	NA	NA	NA	NA	NA	NA	NA	NA	-0.36	0.29	-0.78	0.81	-0.48	-0.67	-0.68	-0.32	NA	NA	NA	NA	NA	NA	NA	NA	-0.71	1.14	-0.46	-0.01	0.38	-0.22	0.97	-0.15	NA	NA	NA	NA	NA
NP_001001414.1	8	NCCRP1	1	17.0725	NA	NA	NA	NA	NA	NA	NA	NA	NA	NA	NA	NA	NA	NA	NA	NA	NA	NA	NA	NA	NA	NA	NA	NA	-0.06	1.39	1.44	-0.46	0.55	0.48	-0.21	2.15	NA	NA	NA	NA	NA	NA	NA	NA	-0.14	-0.69	0.58	0.63	0.76
NP_001001419.1	9	SMAD5	1	19.5324	-0.18	-0.88	-0.51	0.1	0.33	-0.25	0.52	-0.52	0.91	0.42	0.46	-0.11	-0.19	-1.12	-0.28	-0.18	-0.06	-1.03	-0.31	-1.12	-0.45	0.23	0.13	-0.61	-0.53	-0.44	-0.84	-0.65	-0.11	-0.34	-0.29	-0.11	0.03	-0.13	-0.17	-0.11	-0.53	0.11	0.11	0.09	0.22	-0.02	0.11	-0.35	-0.25
NP_001001433.1	17	STX16	1	20.3759	0.12	0.34	0.13	0.21	-0.15	-0.03	-0.13	0.03	0.41	0.38	-0.09	0.34	-0.26	0.17	0.67	0.08	-0.02	-0.06	-0.28	0.15	-0.24	0.13	0.1	-0.45	-0.14	0.08	0.31	0.08	0.02	-0.25	-0.43	-0.06	-0.03	-0.13	-0.25	0.3	0.24	-0.03	0.23	-0.12	-0.22	0.05	0.13	0.46	0.24
NP_001001438.1	87	LSS	1	22.5863	0.01	0.51	0.04	0.04	-0.09	-0.14	0.02	-0.02	-0.13	0.13	-0.08	0.17	0.17	0.46	0.02	0.17	-0.43	0.24	-0.48	0.08	-0.17	-0.19	-0.38	0.17	0.18	0.03	0.04	0.05	0.08	0.14	-0.36	-0.08	0.04	0.11	-0.3	-0.06	0.46	-0.35	0.48	-0.08	-0.16	0.19	-0.01	0.27	-0.02
NP_001001484.1	6	PTER	1	18.6239	0.33	0.01	-0.31	-0.05	-0.11	-0.31	-0.35	0.21	NA	NA	NA	NA	NA	NA	NA	NA	NA	NA	NA	NA	NA	NA	NA	NA	-0.54	-0.53	-0.46	-0.49	-0.52	-0.19	-0.41	-0.66	0.18	-0.1	0.28	0.08	0.32	0.25	-0.03	-0.09	0.77	-0.17	0.23	0.32	0.01
NP_001001520.1	70	HDGFL2	1	23.9783	-0.05	-0.29	-0.13	0.04	-0.04	-0.19	-0.06	-0.11	0.05	-0.12	0.44	0.08	-0.1	0.01	-0.07	0.1	-0.16	-0.47	0.27	-0.22	-0.11	0.23	0.1	-0.28	-0.17	0.14	-0.03	0.17	0.22	0.28	0.17	0.28	0.19	0.07	-0.05	0.08	-0.23	0.2	-0.01	0.21	-0.05	0	0.15	-0.37	-0.02
NP_001001522.1	230	TAGLN	1	25.9693	0.81	0.43	-0.93	-0.96	-1.02	-0.95	-0.19	1.71	-1.33	-1.57	0.41	-1.05	-1.28	-0.34	0.47	-1.35	0.67	0.11	-1	0.59	-0.72	-0.54	0.29	-1.45	-1.98	-0.37	0.2	-1.81	-0.6	-1.16	-0.96	-0.66	-0.81	-1.19	-0.73	0.43	-0.06	-0.64	0.68	0.87	-1.38	-1.52	0.01	0.04	-0.16
NP_001001563.2	76	TIMM50	1	23.3217	-0.19	-0.09	0.34	-0.21	-0.16	0.3	-0.05	-0.01	-0.24	-0.19	-0.41	0.24	0.38	-0.04	0.2	0.4	-0.31	0.13	-0.11	0.1	0.14	-0.25	-0.04	0.21	0.18	-0.03	0.05	0.3	-0.01	0.18	0.01	-0.1	-0.16	0.09	-0.01	-0.06	0.19	-0.19	0.12	-0.46	0	0.21	-0.25	0	-0.06
NP_001001653.1	10	MED8	1	19.0661	NA	NA	NA	NA	NA	NA	NA	NA	NA	NA	NA	NA	NA	NA	NA	NA	0.05	-0.53	0.14	-0.3	-0.33	0.25	0	-0.36	-0.12	0.15	0.08	0.07	0.06	0.11	0.09	0.01	-0.75	-0.37	-0.97	-0.09	0.24	-0.19	0.8	-0.11	0.27	0.32	0.18	0.04	0.05
NP_001001683.1	8	MED11	1	17.4588	-0.21	-0.55	0.12	0.01	0.29	-0.11	0.01	0.1	0.14	0.41	-0.22	0.13	0.07	0.38	-0.02	0.02	0.07	-1.26	0.25	-1.07	0.08	-0.3	-0.25	-1.43	0.11	-0.36	-0.99	0.03	0.59	-0.07	-0.11	0.05	0.1	-0.47	-0.21	-0.14	-1.57	-0.02	-0.8	0.15	0.51	0.33	0.27	-1.73	0.12
NP_001001795.1	3	C8orf82	1	17.2635	-0.36	-0.04	0.01	-0.19	-0.03	-0.07	-0.11	0.48	NA	NA	NA	NA	NA	NA	NA	NA	0.05	0.96	-0.17	1.23	-0.34	0.04	0.15	0	NA	NA	NA	NA	NA	NA	NA	NA	NA	NA	NA	NA	NA	NA	NA	NA	NA	NA	NA	NA	NA
NP_001001924.1	1	MTUS1	0.9972	17.6904	NA	NA	NA	NA	NA	NA	NA	NA	0.13	-0.17	-0.06	-0.33	-0.56	0.43	0.08	-0.41	NA	NA	NA	NA	NA	NA	NA	NA	NA	NA	NA	NA	NA	NA	NA	NA	NA	NA	NA	NA	NA	NA	NA	NA	NA	NA	NA	NA	NA
NP_001001936.1	4	AFAP1L2	1	18.149	NA	NA	NA	NA	NA	NA	NA	NA	NA	NA	NA	NA	NA	NA	NA	NA	NA	NA	NA	NA	NA	NA	NA	NA	-0.48	0.1	0	0	0.69	0.95	-0.17	0.24	NA	NA	NA	NA	NA	NA	NA	NA	-0.54	-0.7	0.39	-0.2	-0.04
NP_001001937.1	642	ATP5F1A	1	27.6471	-0.13	0.21	-0.07	-0.1	-0.04	-0.04	-0.09	0.37	-0.22	-0.02	-0.28	0.14	-0.07	0.25	0.23	0.01	-0.18	0.51	-0.4	0.67	0.01	-0.38	-0.23	-0.16	-0.2	-0.01	0.35	-0.08	-0.34	-0.21	-0.16	-0.2	-0.33	0.08	-0.27	-0.02	0.74	-0.23	0.91	-0.31	0.01	-0.07	-0.16	0.58	0.11
NP_001001973.1	184	ATP5F1C	1	24.9509	-0.16	0.07	-0.02	-0.08	0.08	0.04	-0.01	0.52	-0.31	0.03	-0.44	0.12	-0.02	0.19	0.18	0	-0.29	0.31	-0.6	0.54	-0.11	-0.45	-0.31	-0.34	-0.13	0.07	0.27	-0.09	-0.41	-0.15	-0.15	-0.18	-0.42	0.16	-0.2	-0.06	0.54	-0.23	0.79	-0.26	-0.09	0.01	-0.34	0.52	-0.07
NP_001001974.1	4	PLEKHA1	1	17.4103	NA	NA	NA	NA	NA	NA	NA	NA	NA	NA	NA	NA	NA	NA	NA	NA	NA	NA	NA	NA	NA	NA	NA	NA	0.19	0.01	0.08	0.08	-0.09	0.01	0	0	0.04	-0.01	-0.02	0.07	0.08	-0.11	0.06	0.17	0.02	0.38	0.05	-0.01	0.09
NP_001001975.1	29	ATP5F1D	1	25.2887	-0.12	0.36	0.14	0.03	-0.03	-0.06	0.05	0.56	-0.4	-0.08	-0.52	0.26	0.01	0.85	0.28	0.04	-0.06	0.78	-0.33	1.15	-0.13	-0.31	-0.56	-0.53	-0.62	-0.19	0.48	-0.31	-0.16	-0.34	-0.34	-0.19	-0.26	-0.1	-0.48	-0.05	1.19	-0.75	1.27	-0.49	-0.43	-0.16	-0.59	0.89	-0.25
NP_001001992.1	3	USP16	1	15.7065	-0.57	-0.43	0.37	0.22	0.33	0.13	0.3	-0.16	NA	NA	NA	NA	NA	NA	NA	NA	NA	NA	NA	NA	NA	NA	NA	NA	NA	NA	NA	NA	NA	NA	NA	NA	0.29	1.4	0.97	0.17	-0.52	0.54	0.58	0.35	-0.11	0.42	-0.98	-0.48	-1.05
NP_001001995.1	7	GPM6B	1	18.8738	-0.46	-0.08	0.63	-0.58	-0.78	0.08	-0.78	-1.03	0.28	0.19	0.05	0.02	0.82	-0.08	0.28	0.52	-0.47	-0.54	-0.68	-1.03	-0.13	-0.27	-0.72	-0.17	-0.62	-1.25	-1.06	-0.64	-0.82	-1.12	-0.95	-1.14	0.04	0.93	-1.13	-0.07	-0.33	-1	-0.05	-1.21	0.36	0.62	0.03	-0.27	-0.01
NP_001001998.1	156	EXOSC10	1	22.7008	-0.1	-0.24	0.27	0.13	0.14	0.2	0.15	-0.47	0.17	0.36	0.13	0.22	0.28	-0.27	-0.2	0.35	-0.09	-0.34	0.23	-0.49	0.37	0.1	0.14	0.46	0.48	-0.02	-0.2	0.46	0.18	0.22	0.23	0.07	0.14	0.07	-0.12	-0.09	-0.24	0.1	-0.32	0.02	0.22	0.18	0.15	-0.16	-0.04
NP_001002.1	241	RPS7	1	27.0871	-0.18	-0.36	-0.02	0.11	0.09	0.12	0	-0.21	0.09	-0.03	-0.08	0.33	0.02	-0.34	-0.27	0.18	-0.26	-0.61	0.12	-0.63	0.3	-0.13	0.01	0.13	0.07	-0.24	-0.61	0.08	-0.15	0.23	0.29	-0.38	-0.04	0.06	0.3	0.03	-0.54	0.14	-0.12	0.2	-0.06	0.04	-0.19	-0.58	-0.19
NP_001002000.1	49	GMPR2	1	21.6717	0.05	0.28	-0.22	-0.11	-0.1	-0.11	-0.33	-0.26	0.01	-0.33	-0.03	0.03	-0.18	-0.04	0.05	-0.22	0.08	0.23	0.15	0.04	0.65	0.14	0.11	0.26	0.01	-0.17	0.28	-0.19	-0.05	0.07	0.06	-0.18	0.24	-0.16	0.23	-0.08	0.04	0.24	-0.44	0.09	0.13	0.13	0.33	0.21	0.01
NP_001002009.1	11	NT5C3A	1	20.1918	-0.23	-0.07	0.18	0.11	0.23	0.14	-0.19	-0.21	-0.16	0.1	0.03	0	0.43	0.37	0.06	0.26	NA	NA	NA	NA	NA	NA	NA	NA	0.15	0.08	0.05	0.35	0.17	-0.06	0.23	0.23	-0.13	0.3	-0.36	0.22	0	0	0.05	0.2	-0.34	-0.09	-0.3	-0.23	-0.57
NP_001002019.1	61	PUS1	1	23.2605	-0.18	-0.07	0.35	0	-0.15	0.47	-0.08	-0.56	-0.26	0.03	-0.18	0.2	0.53	-0.39	-0.32	0.68	-0.58	-0.74	-0.32	-0.71	0.16	-0.46	-0.36	0.49	0.47	-0.34	-0.36	0.38	-0.28	-0.3	-0.04	-0.4	-0.15	0.39	0.47	-0.25	-0.26	0.17	-0.47	-0.54	-0.11	0.26	-0.23	-0.26	-0.4
NP_001002027.1	14	ATP5MC1	0.999	24.4242	-0.34	-0.67	-0.38	-1.1	-0.28	-1.32	1.18	-0.81	-0.42	-0.68	-1.15	0.65	-0.08	0.63	-0.74	-0.57	-1.57	-0.26	-0.82	0.33	-1.02	-0.86	-0.17	-1.42	-1.02	-0.13	-0.53	-1.15	-0.76	-0.05	-0.22	-1.11	-0.9	0.31	-0.25	-0.47	-0.25	-0.24	0.65	-0.64	-0.84	0.93	-0.41	-0.44	-0.45
NP_001002030.1	47	ECHDC1	1	22.3633	-0.06	0.45	0.28	0.11	0.13	0.1	0.15	-0.07	0.28	0.21	0.02	0.23	0.27	0.02	0.03	0.24	-0.33	0.04	0	0.27	0.13	-0.06	0.16	0.15	0.18	-0.23	0.13	0.03	0.08	0.23	0.15	-0.22	-0.02	0.18	0.07	-0.08	0.12	-0.05	-0.29	0.21	-0.3	-0.04	-0.19	0.12	-0.21
NP_001002243.1	3	AFTPH	1	16.9616	-0.12	-0.05	0.12	0	0.27	0.21	-0.02	0.04	0.14	-0.03	0.07	-0.2	-0.05	0.32	0.29	-0.11	NA	NA	NA	NA	NA	NA	NA	NA	NA	NA	NA	NA	NA	NA	NA	NA	NA	NA	NA	NA	NA	NA	NA	NA	0.47	0.13	0.01	-0.06	0.21
NP_001002245.1	4	ANAPC11	0.9993	17.1385	NA	NA	NA	NA	NA	NA	NA	NA	NA	NA	NA	NA	NA	NA	NA	NA	0.43	0.14	0.28	0.44	0.47	0.66	0.35	0.59	0.39	0.19	0.61	0.64	0.31	0.19	0.41	0.21	0.23	-0.52	-0.14	-0.39	-0.64	0.55	0.19	-0.21	0.01	-0.17	0.15	0.03	0.02
NP_001002251.3	10	ARL6IP4	1	20.0479	0.09	-0.22	0.02	0.26	0.19	0.33	-0.07	-0.37	-0.71	-0.69	-0.06	-0.12	0.03	-1.13	-0.14	-0.34	-0.37	-1.01	-0.96	-0.83	-0.68	-0.47	-0.16	0.09	0.61	0.46	0.58	0.37	0.48	0.7	0.74	0.92	-0.26	-0.06	-0.08	-0.31	-0.42	0.12	-0.35	0.18	-0.42	-0.27	-0.11	-0.6	-0.41
NP_001002257.1	9	LCLAT1	0.9999	20.5137	0.08	-0.05	-0.21	-0.01	-0.19	0.01	0.09	0.26	NA	NA	NA	NA	NA	NA	NA	NA	0.41	0.37	0.37	0.16	0.24	0.27	0.23	0.1	-0.16	0.08	0.18	-0.24	0.11	-0.02	-0.09	0	0.39	0.06	-0.18	0.38	0.35	-0.14	0.19	0.21	0.03	-0.09	0.02	-0.1	0.08
NP_001002292.3	22	WLS	1	20.7989	0.5	0.45	-0.72	-0.27	0.12	-0.28	0.55	0.56	0.08	-0.08	0.23	-0.23	-0.47	0.12	0.1	-0.5	0.31	0.2	-0.01	0.46	-0.27	0.1	0.4	-0.24	-0.71	0.24	0.32	-0.46	0.51	0.66	0	0.26	0.62	-0.27	-1.02	0.65	0.26	-0.05	0.2	1.03	0.24	-0.58	0.51	0.17	0.05
NP_001002296.1	5	GOLGA7	1	18.7863	0.12	0.29	-0.3	0.08	-0.16	-0.17	-0.35	0.04	NA	NA	NA	NA	NA	NA	NA	NA	NA	NA	NA	NA	NA	NA	NA	NA	-0.98	-0.59	0.11	-0.86	-0.54	-0.38	-0.58	-0.99	0.33	-0.09	0.61	0.06	0.26	0.09	-0.02	-0.21	0.17	0.27	0.1	0.23	0.42
NP_001002755.1	26	NFU1	1	22.5001	-0.28	0.22	0.01	-0.35	-0.48	0.02	-0.29	0.3	-0.55	-0.19	-0.31	0.14	0.31	0.59	0.01	0.43	0.24	0.4	-0.1	0.66	-0.1	-0.1	-0.52	-0.3	0.08	0.05	0.17	0.01	-0.03	-0.19	-0.05	-0.21	-0.87	0.3	-0.47	-0.08	-0.18	-0.55	0.39	-0.29	-0.24	0.38	-0.05	0.3	-0.08
NP_001002762.3	3	DNAJB12	1	18.7019	NA	NA	NA	NA	NA	NA	NA	NA	NA	NA	NA	NA	NA	NA	NA	NA	-0.33	-0.83	-0.42	-0.56	0.14	-0.46	-0.31	0.39	NA	NA	NA	NA	NA	NA	NA	NA	0.23	-0.03	0.29	0.1	-0.01	0.16	0.16	-0.27	NA	NA	NA	NA	NA
NP_001002800.1	136	SMC4	1	22.4663	-0.17	-0.42	0.11	-0.16	0.04	0.14	-0.09	-0.13	0	0.08	0.02	0.01	0.15	-0.33	-0.45	-0.02	-0.13	-0.53	0.17	-0.77	-0.16	0.06	-0.15	0.11	0.28	-0.19	-0.24	0.19	0.1	0.04	0.26	-0.04	0.06	-0.03	0.15	-0.03	-0.28	0.12	-0.29	0.09	0.07	-0.08	-0.26	-0.54	-0.31
NP_001002810.1	2	PDE4DIP	0.9935	23.3205	NA	NA	NA	NA	NA	NA	NA	NA	NA	NA	NA	NA	NA	NA	NA	NA	NA	NA	NA	NA	NA	NA	NA	NA	-0.07	-0.25	-0.39	0.15	0.11	0.29	0.19	-0.54	-0.31	-0.51	-0.11	-0.24	-0.78	-0.08	-0.67	-0.32	NA	NA	NA	NA	NA
NP_001002814.2	27	RAB11FIP1	1	21.6297	0.4	0.37	0.15	-0.04	-0.13	0.01	-0.13	0.28	0.03	-0.18	0.18	-0.34	-0.09	0.18	0.02	-0.15	0.07	-0.46	-0.23	0.09	-0.17	-0.35	-0.19	0.37	0.28	0.48	0.32	0.39	-0.05	-0.02	0.06	0.83	0.05	-0.86	0.08	0.27	-0.15	0	-0.03	0.11	-0.58	-0.68	-0.32	-0.09	0.03
NP_001002836.2	8	ZNF787	1	20.3964	0.09	0.04	0.06	-0.02	-0.05	-0.04	0.23	-0.28	NA	NA	NA	NA	NA	NA	NA	NA	-0.21	-0.12	0.29	0.19	0.36	0.21	0.01	0.21	0.13	0.13	0.28	0.24	0.68	0.79	0.44	0.43	0.14	-0.04	0.15	0.15	0.12	0.22	-0.06	0.05	0.08	-0.34	0.14	-0.35	0.03
NP_001002838.1	12	WNK3	1	19.1708	-0.36	-0.27	-0.44	-0.43	-0.08	-0.08	-0.46	-0.26	0.25	0.38	-0.03	-0.06	0.17	-0.66	-0.01	0.06	-0.09	-0.61	-0.17	-0.89	-0.16	-0.23	-0.23	0.33	0.52	-0.38	-0.52	0.15	-0.17	0.07	0.33	-0.44	0.08	-0.19	0.79	-0.2	-0.31	0.56	-0.58	-0.03	-0.28	-0.25	-0.26	-0.65	-0.37
NP_001002841.1	266	MYL4	1	26.6154	0.17	0.04	-1.5	-1.58	-1.66	-1.19	-1.18	1.54	-0.86	-2.01	-0.16	-2.01	-1.74	0.02	0.7	-1.96	0.3	-0.14	-1.39	0.49	-1.8	-0.4	-0.92	-2.04	-2.31	-0.41	-0.32	-2.24	-0.55	-1.46	-2.18	-0.21	-0.97	-1.81	-1.38	0.84	0.4	-1.17	1.71	0.47	-1.85	-2.4	-0.18	0.11	0.66
NP_001002847.1	10	DERPC	1	21.297	NA	NA	NA	NA	NA	NA	NA	NA	0.9	0.53	1.04	-0.25	-0.16	-0.9	0.04	-0.24	0.02	0.34	0.01	0.18	0.32	0.22	0.34	0.72	0.45	0.26	0.26	0.63	-0.02	0.12	0.22	0.41	0.81	-1.21	1.27	0.6	0.49	1.07	-0.15	0.06	0.13	-0.63	0.32	0.51	0.47
NP_001002857.1	331	ANXA2	1	26.8431	-0.22	0.22	0.02	-0.05	0.17	-0.42	0.36	0.41	-0.35	-0.15	-0.37	-0.24	-0.11	-0.5	-0.27	-0.24	-0.45	0.41	-0.17	0.34	-0.08	-0.05	-0.12	-0.23	-0.39	-0.35	0.22	-0.45	-0.3	0.16	-0.38	-0.31	0.08	-0.33	-0.5	-0.08	0.36	-0.4	0.53	0.29	-0.04	-0.21	0.14	0.11	-0.3
NP_001002877.1	51	THOC5	1	21.7029	0.03	0.03	0.31	0.09	0.23	0.03	0.17	-0.18	0.11	0.26	0.31	0.11	0.14	0.09	0.12	0.04	0.15	-0.21	0.46	-0.21	-0.02	0.22	0.32	-0.14	0.03	0.14	0.16	0.3	0.23	0.1	0.16	0.22	0.14	0.1	-0.23	0.24	-0.28	0.02	-0.09	0.02	0.21	0.01	0.03	-0.28	0.23
NP_001002909.1	24	GPATCH8	1	19.6323	-0.22	-0.69	0.21	0.08	-0.16	0.08	-0.2	-0.87	-0.1	0.29	-0.11	0.2	0.45	-0.4	0.1	0.24	-0.06	-0.23	-0.37	-0.52	0.06	-0.37	-0.25	0.15	0.15	0	-0.06	0.15	-0.12	0.04	0.07	0.07	-0.89	0.25	-0.02	-0.51	-0.12	-0.15	0.27	-0.41	0.06	0.58	0.43	0.36	0.03
NP_001002913.1	2	PTRH1	1	16.6414	NA	NA	NA	NA	NA	NA	NA	NA	-0.28	-0.18	0.6	0.28	0.48	0.53	0.16	0.21	-0.08	-0.23	0.14	0.27	-0.41	0.12	-0.2	0.07	NA	NA	NA	NA	NA	NA	NA	NA	NA	NA	NA	NA	NA	NA	NA	NA	NA	NA	NA	NA	NA
NP_001002926.1	5	POLR1F	1	18.9019	-0.09	-0.57	0.59	0.22	0.16	0.38	-0.12	-0.1	-0.04	0.42	0.34	0.31	0.29	0.23	-0.16	0.46	NA	NA	NA	NA	NA	NA	NA	NA	0.29	0.07	0.21	0.21	0.11	0.02	0.24	0.09	0.36	0.27	0.01	0.16	-0.21	0.2	-0.29	-0.1	NA	NA	NA	NA	NA
NP_001003.1	180	RPS8	1	26.7296	-0.13	-0.26	-0.03	-0.07	-0.08	0.09	-0.14	-0.12	-0.07	0.03	-0.01	0.1	0.06	-0.29	-0.17	0.15	-0.12	-0.06	0.11	-0.31	0.3	-0.01	-0.08	0.12	0.01	-0.08	-0.29	0.12	-0.02	0.19	0.23	-0.24	-0.02	0.02	0.28	0.01	-0.38	0.17	-0.24	0.03	0.01	-0.02	-0.19	-0.56	-0.16
NP_001003395.1	1	TPD52L1	1	15.3555	NA	NA	NA	NA	NA	NA	NA	NA	NA	NA	NA	NA	NA	NA	NA	NA	NA	NA	NA	NA	NA	NA	NA	NA	NA	NA	NA	NA	NA	NA	NA	NA	-0.33	-0.03	-0.07	-0.16	-0.58	-0.3	0.04	0.3	NA	NA	NA	NA	NA
NP_001003407.1	24	ABLIM1	1	21.231	0.47	0.19	-0.43	-0.47	-0.68	-0.28	-0.5	1.65	-0.56	-0.71	-0.19	-0.42	-0.75	0.3	0.19	-0.36	0.34	0.8	-0.05	0.92	0.02	0.22	-0.03	-0.23	-0.34	0.13	0.16	-0.58	-0.01	0.02	-0.64	0.12	-0.41	-0.53	-0.4	0.03	0.46	-0.58	0.99	-0.07	-0.3	-0.43	0.28	1.04	0.61
NP_001003443.2	3	OR56A3	0.9966	19.5171	NA	NA	NA	NA	NA	NA	NA	NA	NA	NA	NA	NA	NA	NA	NA	NA	0.17	1.11	0.32	0.4	0.69	0.21	0.77	0.76	1.01	0.51	0.35	0.76	0.22	0.39	0	0.11	-0.01	0.02	0.57	-0.11	0.36	-0.23	-0.61	0.02	NA	NA	NA	NA	NA
NP_001003652.1	38	SMAD2	1	21.4596	0.09	0.09	-0.7	-0.43	-0.44	-0.44	-0.23	0.05	0.52	0.33	0.46	0.07	-0.06	0.39	0.44	-0.04	0.21	0.23	-0.39	0.11	-0.58	0.03	0.01	-0.11	-0.03	0.53	0.28	0.07	0.41	0.24	0.13	0.48	0.21	-0.36	-0.03	0.08	0.15	0.04	0.21	0.23	0.08	-0.09	0.08	0.16	0.18
NP_001003681.1	12	HMGXB4	1	18.8637	NA	NA	NA	NA	NA	NA	NA	NA	0.21	0.36	0.48	0.03	0.52	-0.97	-0.38	-0.3	-0.26	-1.2	-0.12	-1.09	-0.2	-0.06	0.34	0.66	0.77	-0.08	-0.41	0.82	0.01	-0.11	0.28	-0.23	-0.15	-0.41	0.77	-0.14	-0.61	0.72	-0.51	0.2	-0.07	-0.43	-0.18	-0.81	-0.36
NP_001003690.1	8	MAD2L1BP	1	19.1379	0.09	-0.31	0.51	0.24	0.43	0.41	0.45	0.25	-0.25	-0.45	-0.04	0.08	0.09	-0.35	-0.32	0.17	-0.71	-0.57	-0.25	-1.5	-0.47	-0.51	-0.66	-1.03	-0.58	-0.45	-1.19	-0.31	-1	-1.03	-0.39	-0.62	-0.62	0.34	-0.64	-0.29	-0.54	-0.05	-0.17	-0.08	-0.11	0.38	-0.16	-0.59	-0.28
NP_001003694.1	2	BRPF1	1	15.3609	0.14	0.21	-0.09	0.11	-0.04	0.45	-0.18	0.07	-0.36	-0.5	-0.24	0.13	0.27	-0.2	0.31	0.43	NA	NA	NA	NA	NA	NA	NA	NA	NA	NA	NA	NA	NA	NA	NA	NA	NA	NA	NA	NA	NA	NA	NA	NA	NA	NA	NA	NA	NA
NP_001003696.1	67	ATP5PF	1	24.2395	-0.13	0.03	0.13	-0.19	-0.13	0.07	0.09	0.57	-0.12	-0.02	-0.36	-0.04	0.19	0.39	0.29	-0.03	-0.3	0.16	-0.77	0.75	-0.38	-0.51	-0.7	-0.54	-0.65	-0.19	0.14	-0.23	-0.49	-0.45	-0.24	-0.42	-0.68	-0.12	-0.67	-0.28	0.4	-0.52	1.05	-0.4	-0.35	-0.07	-0.21	0.4	-0.04
NP_001003698.1	12	RREB1	1	19.0102	-0.14	-0.56	0.33	0.27	0.1	0.53	0.21	-0.16	-0.03	0.29	0.16	0.18	0.42	-0.44	-0.1	0.34	-0.08	-0.42	0.39	-0.74	0	0.28	0.25	-0.03	-0.48	0.08	0.31	0.56	0.36	0.18	0.22	0.06	0.23	0.44	-0.45	-0.02	-0.1	-0.15	0.27	-0.05	0.08	-0.39	-0.37	-0.88	0.04
NP_001003712.1	97	OSBPL8	1	22.8123	-0.25	-0.19	0.26	-0.19	-0.29	0.15	-0.23	-0.05	-0.09	-0.02	-0.16	0.13	0.36	-0.36	-0.05	0.29	-0.09	-0.38	-0.32	-0.39	0.1	-0.43	0.07	0.28	0.16	-0.01	-0.46	0.14	-0.26	-0.43	-0.14	-0.09	-0.44	0.41	0	-0.19	-0.16	-0.15	-0.22	-0.18	-0.16	0.14	-0.16	-0.16	-0.19
NP_001003715.1	9	RECQL5	0.9965	22.7695	-0.22	-0.41	-0.03	-0.3	-0.36	-0.35	-0.2	0	-0.88	-0.98	-0.51	-0.02	-0.07	-0.73	-0.51	-0.05	-0.08	-0.39	-0.55	0.03	0.3	-0.42	-0.4	0.43	0.32	0.04	-0.08	0.24	-0.1	-0.37	0.51	-0.08	-0.74	-0.2	0.25	-0.21	-0.8	0.07	-0.26	0.21	-0.7	0.05	-0.34	-0.7	-0.35
NP_001003722.1	10	GLE1	1	19.0967	-0.2	-0.51	0.52	0.27	-0.04	0.6	0.45	-0.49	0.06	0.43	0.09	0.2	0.22	0.05	0.14	0.34	0	0.11	0.13	-0.18	0.48	0.47	0.57	0.14	0.33	0.27	-0.28	0.47	0.41	0.01	-0.21	0.01	-0.9	0.55	0.06	-0.22	-0.9	0.09	-0.78	-0.36	0.04	0.18	0.03	-0.16	-0.02
NP_001003786.1	3	STRADA	0.9988	21.5238	0.12	0.33	-0.28	-0.06	-0.09	0.08	-0.26	0.09	0.2	-0.26	-0.1	0.39	-0.2	0.63	0.04	0.13	NA	NA	NA	NA	NA	NA	NA	NA	NA	NA	NA	NA	NA	NA	NA	NA	NA	NA	NA	NA	NA	NA	NA	NA	NA	NA	NA	NA	NA
NP_001003796.1	97	SNU13	1	24.3612	0.16	-0.2	0.37	0.28	0.19	0.4	0.13	-0.17	0.09	0.45	0.19	0.12	0.47	0.11	0.18	0.25	-0.12	-0.11	0.3	-0.47	0.19	0.15	0.38	0.22	0.17	-0.07	0.02	0.36	0.22	0.27	0.36	0	-0.06	0.14	-0.11	-0.2	-0.09	0.15	-0.32	-0.02	0.11	0.1	-0.06	-0.17	-0.02
NP_001003800.1	5	BICD2	1	19.0987	NA	NA	NA	NA	NA	NA	NA	NA	-0.42	-0.74	-0.06	-0.26	-0.47	-0.37	-0.37	-0.17	NA	NA	NA	NA	NA	NA	NA	NA	-0.16	-0.06	-0.25	-0.3	-0.29	-0.53	-0.08	0.27	0.12	-0.78	-0.01	0.3	0.27	-0.13	-0.2	0.46	0.01	-0.1	0.05	0.07	-0.03
NP_001003801.1	8	SMARCD3	1	18.9479	0.42	0.56	-0.17	-0.57	-0.04	-0.42	0.06	0.39	NA	NA	NA	NA	NA	NA	NA	NA	0.16	0.27	-0.36	0.2	-0.29	-0.56	0.04	-1.03	-0.29	0.36	0.78	-0.25	0.42	0.33	0.13	0.52	0.34	-0.69	-0.3	0.6	0.82	-0.22	1.01	0.39	0.42	0.39	-0.03	0.54	0.62
NP_001003803.2	2	DMAC2L	0.9988	17.1685	NA	NA	NA	NA	NA	NA	NA	NA	NA	NA	NA	NA	NA	NA	NA	NA	0.02	-0.16	-0.21	0.32	-0.43	0.08	0.04	0.04	NA	NA	NA	NA	NA	NA	NA	NA	NA	NA	NA	NA	NA	NA	NA	NA	0.1	0.13	0.34	0.15	0.46
NP_001003810.1	4	HNRNPD	1	21.1851	NA	NA	NA	NA	NA	NA	NA	NA	-0.24	-0.91	1.65	-0.65	0.27	0.97	-0.56	-0.95	0.77	0.88	0.63	0.69	0.94	0.67	0.65	0.26	NA	NA	NA	NA	NA	NA	NA	NA	0.46	-1.73	0.11	1.01	0.95	0.59	-1.1	0.89	-0.89	-1.05	0.93	1.08	1.4
NP_001003891.1	29	MED15	1	20.4667	0.04	-0.05	0.36	0.46	0.25	0.25	0.26	-0.03	0.35	0.39	0.36	0.05	0.18	0.33	0.09	0.46	-0.18	-0.17	0.02	0.09	-0.08	0.09	-0.1	0.2	0.23	-0.04	-0.1	0.23	0.15	0.11	0.13	0.16	-0.06	0.28	-0.02	0	0.1	-0.28	0.29	-0.14	0.19	0.1	0.08	0.07	0.08
NP_001003897.1	7	MANBAL	1	20.4737	-0.1	-0.23	0.17	0.1	0.12	0.1	0.04	0.14	-0.77	-1.08	-0.23	0.02	0	0.25	-0.18	-0.13	-0.26	-0.05	0.28	-0.02	-0.18	0.22	0.06	0.07	0.45	0.11	0.1	0.39	-0.53	-0.43	-0.29	-0.05	0.05	0.34	0.36	-0.07	0.01	0.16	0.16	-0.3	NA	NA	NA	NA	NA
NP_001003962.1	106	CAPNS1	1	22.9932	0.21	0.28	0.08	0.12	0.2	0.01	0.18	0.53	-0.13	-0.25	-0.04	-0.09	-0.33	0.14	0.25	-0.23	0.1	0.64	-0.33	0.62	-0.1	0.01	-0.34	-0.29	-0.64	-0.02	0.32	-0.54	-0.22	-0.38	-0.41	-0.08	-0.03	0.06	-0.18	0.04	0.3	-0.24	0.42	0.13	0	0.09	0.04	0.28	-0.1
NP_001004.2	167	RPS9	1	26.7992	-0.27	-0.57	0.12	0.01	0.02	0.09	0.1	-0.12	-0.04	-0.04	-0.01	0.22	0.08	-0.26	-0.42	0.2	-0.2	-0.67	-0.08	-0.42	0.23	-0.27	-0.24	0.06	0.02	-0.16	-0.47	0.11	-0.14	-0.03	0.09	-0.28	0	0.18	0.08	-0.11	-0.57	-0.03	-0.21	0.04	-0.08	0.05	-0.16	-0.76	-0.21
NP_001004019.1	37	FBLN2	1	22.3825	1.22	0.44	-0.2	0.33	0.87	-0.46	0.73	-0.32	0.36	0.14	1.02	-1.1	-0.9	-0.69	-0.24	-1.3	1.31	0.67	0.62	1.04	-0.27	1.52	0.53	-0.58	-1.01	0.23	0.47	-0.69	0.8	0.33	-0.78	0.6	1.72	-0.58	-0.66	1.4	0.11	-0.57	0.16	-0.81	0.99	-0.51	1.24	0.1	1.35
NP_001004051.1	3	GPRASP2	1	16.0001	1.29	-0.16	-0.04	-0.03	0.28	0	-0.1	0.48	-0.26	-0.38	-0.26	-0.59	-0.19	-0.85	-0.18	-0.58	NA	NA	NA	NA	NA	NA	NA	NA	NA	NA	NA	NA	NA	NA	NA	NA	-1.24	-0.24	0	0.04	-0.95	0.29	0	-0.36	NA	NA	NA	NA	NA
NP_001004060.1	307	NOMO2	1	23.9902	-0.28	-0.13	0.34	0.29	0.39	0.11	0.34	-0.01	-0.03	0.29	-0.2	0.21	0.25	0	-0.06	0.24	-0.18	-0.4	-0.12	-0.12	0.06	-0.2	-0.22	0.11	0.18	-0.29	-0.3	0.05	-0.04	0.14	0.02	-0.27	-0.32	0.24	-0.08	-0.15	-0.24	-0.22	0.04	-0.33	0.23	0.18	-0.1	-0.22	-0.16
NP_001004067.1	3	NOMO3	0.9979	18.0513	NA	NA	NA	NA	NA	NA	NA	NA	-0.8	-0.44	-0.34	0.28	0.57	-0.11	-0.36	0.4	NA	NA	NA	NA	NA	NA	NA	NA	0.43	-0.16	0	0.28	0.46	0.54	0.31	-0.05	NA	NA	NA	NA	NA	NA	NA	NA	-0.48	1.16	0.28	0.59	0.54
NP_001004105.1	3	GRK6	1	17.9109	0.45	0.67	0.15	-0.11	0	0.03	0.27	-0.29	0.13	-0.1	0.29	-0.03	0.22	0.02	-0.25	-0.06	NA	NA	NA	NA	NA	NA	NA	NA	NA	NA	NA	NA	NA	NA	NA	NA	-0.15	0.13	-0.28	-0.23	-0.42	-0.3	0.38	-0.05	NA	NA	NA	NA	NA
NP_001004128.1	4	QSOX1	1	16.4992	-0.26	-0.33	0.92	0.6	0.5	0.53	0.65	-0.09	0.14	0.33	-0.4	0.55	0.88	0.13	0.01	0.38	-0.73	-0.38	-0.87	-1.08	-0.05	-1.88	-0.58	-0.3	NA	NA	NA	NA	NA	NA	NA	NA	NA	NA	NA	NA	NA	NA	NA	NA	-0.21	0.78	0	-0.08	0.05
NP_001004196.2	10	CD200	1	20.1803	-0.14	0.08	0.03	0.49	0.48	0.11	0.69	-0.43	NA	NA	NA	NA	NA	NA	NA	NA	NA	NA	NA	NA	NA	NA	NA	NA	NA	NA	NA	NA	NA	NA	NA	NA	0.31	0.58	0.16	-0.09	-0.02	0.04	-0.49	-0.4	0.27	0.33	0.39	0.32	0.03
NP_001004317.1	49	LIN28B	1	21.8743	0.56	0.03	-0.02	0.03	-0.26	-0.01	-0.26	-0.58	0.43	0.22	0.73	0.27	0.17	0.21	0.34	0.35	0.41	0.24	0.35	0	0.02	0.44	0.28	-0.08	0.2	0.68	0.61	0.57	0.7	0.6	0.24	0.73	-0.18	-0.14	-0.33	0.16	-0.15	0.02	-0.17	0.29	-0.07	-0.1	0.2	-0.23	0.22
NP_001004720.1	11	NCK2	1	19.6245	0.04	-0.3	-0.09	0.12	0.09	0.44	-0.31	0.16	NA	NA	NA	NA	NA	NA	NA	NA	-0.23	-0.14	-0.03	-0.71	-0.11	-0.23	-0.34	0.12	-0.04	-0.23	-0.36	-0.22	-0.46	-0.42	0.06	-0.27	-0.08	0.15	0.18	-0.14	-0.06	0.16	0.19	0.32	0.12	-0.18	0.15	0.11	-0.2
NP_001005.1	134	RPS10	1	26.3049	-0.08	-0.21	0.05	0.05	-0.02	-0.04	0.09	-0.27	-0.03	0.09	0.1	0.13	0.12	-0.57	-0.11	0.02	-0.14	-0.42	-0.01	-0.27	0.07	-0.06	-0.39	0.16	0.22	-0.04	-0.03	0.06	-0.2	0.01	0.23	-0.28	0.21	0.09	0.28	-0.04	-0.37	0.16	-0.13	-0.4	0.05	0.15	-0.04	-0.5	-0.06
NP_001005242.2	177	PKP2	1	23.3713	0.59	0.29	-0.69	-0.61	-0.33	-0.62	-0.08	1.06	0.22	-0.59	0.41	-0.85	-0.71	0.9	0.72	-0.93	0.65	0.26	-0.16	0.34	-0.67	0.24	0.53	-0.81	-0.57	0.56	0.54	-0.51	0.45	0.19	-0.61	0.75	0.12	-0.89	-0.39	0.71	0.51	-0.78	0.98	0.66	-0.32	-0.82	0.2	0.22	0.72
NP_001005271.2	2	CHD3	0.9955	16.7462	NA	NA	NA	NA	NA	NA	NA	NA	NA	NA	NA	NA	NA	NA	NA	NA	0.22	-0.25	-0.28	-0.2	0.34	0.04	0.3	0.04	0	0.66	0.21	0.05	1.37	1.38	0.3	0.95	NA	NA	NA	NA	NA	NA	NA	NA	NA	NA	NA	NA	NA
NP_001005278.1	7	OR6N2	1	21.4004	0.01	-0.34	-0.33	-1.08	-0.49	-0.34	0.2	0.89	-0.49	-1.01	-0.1	-0.58	-0.52	0.33	0.21	-0.38	0.13	0.17	-1.34	0.08	-0.33	-0.71	-0.28	-0.1	-0.74	0.72	0.54	-0.6	-0.14	-0.59	-2.04	0.59	NA	NA	NA	NA	NA	NA	NA	NA	NA	NA	NA	NA	NA
NP_001005332.1	20	MAGED1	1	20.5423	0.01	0.01	-0.39	-0.25	-0.1	-1.31	0.62	-0.95	0.22	-0.12	0.81	-0.44	-0.11	-1.01	-0.31	-0.59	0.81	-0.18	0.39	-0.03	-0.18	0.66	-0.2	-0.04	0.24	0.18	-0.04	-0.17	0.47	0.68	0.83	0.71	0.53	-0.47	0.32	0.72	0.07	0.64	0.03	0.25	-0.06	-0.72	0.01	-0.5	-0.06
NP_001005336.1	3	DNM1	1	16.9302	-0.21	-0.05	-0.18	-0.14	-0.14	-0.13	0.09	-0.15	NA	NA	NA	NA	NA	NA	NA	NA	0.1	-0.02	-0.63	-0.35	-0.61	-0.37	-0.21	-0.52	NA	NA	NA	NA	NA	NA	NA	NA	NA	NA	NA	NA	NA	NA	NA	NA	NA	NA	NA	NA	NA
NP_001005339.1	2	RGS10	1	16.9918	NA	NA	NA	NA	NA	NA	NA	NA	0.79	0.43	0.43	0.82	-0.36	0.11	-0.07	0.17	NA	NA	NA	NA	NA	NA	NA	NA	NA	NA	NA	NA	NA	NA	NA	NA	NA	NA	NA	NA	NA	NA	NA	NA	0.39	-0.36	-0.07	0.12	0.19
NP_001005353.1	156	AK4	1	25.081	-0.18	-0.2	0.48	-0.11	-0.19	0.2	0.02	-0.25	-0.62	-0.39	-0.31	-0.16	0.25	-0.18	-0.32	0.27	-0.48	-0.14	-0.36	-0.1	0.02	-0.45	-0.27	0.8	0.65	-0.38	-0.45	0.37	-0.68	-0.49	-0.43	-0.59	-0.17	0.4	0.22	-0.36	0	-0.39	-0.29	-0.75	-0.23	0.59	-0.16	0.26	-0.03
NP_001005360.1	3	DNM2	1	16.1388	NA	NA	NA	NA	NA	NA	NA	NA	NA	NA	NA	NA	NA	NA	NA	NA	0.18	-0.19	-0.14	-0.07	-0.25	0	0.06	0.06	-0.23	0.1	-0.08	-0.13	0.03	-0.35	-0.09	0.28	0.05	-0.08	-0.21	-0.09	-0.12	-0.39	-0.24	0.03	NA	NA	NA	NA	NA
NP_001005361.1	168	DNM2	1	22.8936	0	-0.01	-0.08	0.05	0.03	0.03	0	0.27	0.1	0.11	-0.09	-0.06	-0.13	0.19	0.16	-0.12	-0.09	0.16	0.01	0.09	-0.38	0.02	-0.11	-0.15	-0.17	-0.08	-0.11	-0.29	-0.17	-0.18	-0.12	-0.1	0.09	-0.18	0.04	0.04	0.05	0	0.2	-0.05	0.01	-0.14	0.13	0.29	0.12
NP_001005369.1	26	MTIF2	1	21.2083	0.1	-0.2	-0.08	-0.11	-0.63	0.14	-0.41	0.51	0.05	-0.19	0.24	0.06	-0.18	0.38	-0.08	0.4	0.26	0.15	0.23	0.2	0.38	-0.23	-0.32	0.18	0.06	0.18	-0.03	0.17	-0.18	-0.28	-0.23	-0.07	-0.07	0.04	-0.4	-0.22	0.03	-0.06	0.24	-0.35	-0.27	-0.06	-0.25	0.1	0.01
NP_001005373.1	25	LRSAM1	1	20.147	-0.18	-0.04	0.1	-0.13	-0.05	0.1	-0.18	0.31	-0.34	-0.11	-0.06	-0.13	0.1	0.12	0.12	0.04	0.04	-0.22	0.06	0.17	-0.04	-0.01	-0.19	0	-0.21	-0.31	-0.12	-0.4	-0.34	-0.44	-0.37	-0.04	NA	NA	NA	NA	NA	NA	NA	NA	-0.41	-0.26	-0.3	0.01	-0.39
NP_001005413.1	5	ZWINT	1	22.4101	0.14	-0.4	1.04	1.09	0.93	1.67	1.06	1.37	0.04	-0.27	-0.39	-0.3	-0.53	-0.21	0.1	-0.29	-0.05	-0.35	0.21	-0.22	0.23	0.06	-0.33	0.1	NA	NA	NA	NA	NA	NA	NA	NA	NA	NA	NA	NA	NA	NA	NA	NA	-0.02	-0.38	-0.18	-0.33	-0.43
NP_001005464.1	34	H3C15	1	20.9792	-0.53	-0.81	0.85	0.56	0.53	-0.09	0.84	-0.06	-0.28	0.34	-0.55	0.44	1.2	0.24	0.16	0.39	-1.45	-0.95	-1.42	-2.14	-1.15	-0.6	-0.26	-1.23	-0.56	-0.73	-0.68	-0.41	-0.4	0.04	-0.42	-0.6	-2.2	0.96	-1.11	-1.9	-1.44	-2.17	0.27	-0.96	0.03	-0.05	-0.68	-1.29	-1.28
NP_001005505.1	14	CACNA2D2	1	20.7611	-0.47	0.32	-0.21	0.33	0.37	-0.39	0.51	-0.02	-0.51	-0.5	-0.44	-0.47	-1.01	-0.66	-0.59	-0.94	0.01	0.48	-0.01	0.97	0.57	0.49	-0.34	-0.01	-0.52	-0.15	0.29	-0.25	0.89	0.76	0.42	-0.14	0.46	0.24	-0.09	0.32	0.36	0.14	0.18	-0.45	0.54	0.65	0.82	0.75	0.59
NP_001005743.1	2	NUMB	1	17.3797	NA	NA	NA	NA	NA	NA	NA	NA	NA	NA	NA	NA	NA	NA	NA	NA	NA	NA	NA	NA	NA	NA	NA	NA	NA	NA	NA	NA	NA	NA	NA	NA	0.28	-0.07	0	0.1	0.3	0.16	-0.06	0.12	-0.05	0.01	-0.07	-0.42	-0.19
NP_001005751.1	10	WASHC2A	1	18.1911	0.31	0.82	-0.75	0.07	-0.62	0.5	-0.84	0.36	0.32	0.29	0.64	0.37	-0.04	0.03	0.37	0.45	0.16	0.37	0.19	0.07	0.02	0.33	0.5	0.03	0.39	0.61	0.06	0.01	0.4	0.35	0.45	0.51	0.37	-0.46	0.26	-0.27	0.59	0.16	-0.23	0.06	0.04	-0.53	-0.34	0.29	0.08
NP_001005753.1	4	CHMP3	0.9984	19.2759	0.5	0.24	-0.89	0.11	-0.03	-0.88	-0.6	-0.41	1.28	1.41	1.15	-0.48	-0.43	0.78	0.28	-0.43	NA	NA	NA	NA	NA	NA	NA	NA	NA	NA	NA	NA	NA	NA	NA	NA	0.75	-0.78	-0.45	0.01	-0.17	-0.15	-0.23	0.18	NA	NA	NA	NA	NA
NP_001005781.1	22	SUMO1	1	24.7418	0.36	-0.24	0.24	-0.05	-0.21	-0.01	0.02	-0.48	-0.18	0	0.17	-0.12	0.07	-0.4	-0.27	0.1	0.12	0.02	0.23	-0.04	0.43	0	-0.07	0.42	0.67	-0.05	-0.22	0.36	0.07	0.11	0.12	0.13	-0.08	-0.07	-0.03	-0.03	0.05	-0.19	-0.2	-0.25	-0.12	0.08	0.41	0.04	0.23
NP_001005783.2	5	HAO2	0.9946	19.4103	0.06	0.37	-0.26	-0.33	-0.16	-0.28	-0.03	-0.06	NA	NA	NA	NA	NA	NA	NA	NA	0.31	0.64	-0.07	0.52	-0.05	0.01	0.05	-0.21	-0.17	0.43	0.64	-0.24	0.26	0.27	-0.05	0.5	NA	NA	NA	NA	NA	NA	NA	NA	NA	NA	NA	NA	NA
NP_001005849.1	33	SUMO2	1	25.5708	0.06	0.04	-0.11	-0.06	-0.09	-0.27	-0.01	-0.32	0.34	-0.22	0.55	-0.04	0.06	-0.21	-0.1	0.1	0.37	0.34	0.25	0.32	0.25	0.35	-0.25	0.1	0	0.05	-0.21	-0.09	0.29	0.03	0.05	0.19	0.12	-0.06	0.07	0.24	-0.13	0.26	-0.33	0.29	0.03	0.16	0.12	-0.33	-0.08
NP_001005862.1	65	ERBB2	1	21.5755	-0.16	0	0.35	-0.19	-0.28	-0.23	-0.21	0.06	-0.18	0.07	-0.07	-0.18	0.3	0.13	-0.13	-0.04	-0.22	0.04	-0.03	0.26	-0.23	-0.19	-0.14	0.25	0.49	0.03	-0.03	-0.05	-0.24	-0.23	-0.24	0	0.07	-0.16	-0.08	-0.09	0.17	0.12	0.16	-0.36	-0.14	-0.2	0.05	0.04	0.07
NP_001006.1	158	RPS11	1	26.7073	-0.12	-0.51	0.05	-0.04	-0.11	-0.04	-0.05	-0.26	0.01	0.04	0.14	0.1	0.06	-0.29	-0.44	0.16	-0.27	-1.1	-0.07	-0.59	0.24	-0.19	-0.23	0.02	0.16	-0.02	-0.38	0.19	-0.09	0.13	0.31	-0.08	-0.21	-0.07	0.14	-0.07	-0.57	0.04	-0.29	0.1	0.05	0.16	-0.24	-0.74	-0.19
NP_001006109.1	6	HMCES	0.9974	18.7483	NA	NA	NA	NA	NA	NA	NA	NA	-0.47	-0.95	-0.47	-0.21	-0.23	-1.18	-0.61	-0.4	-0.32	-0.71	-0.24	-0.45	0.2	-0.35	-0.25	0.55	0.4	0.12	-0.26	0.54	0.13	0.17	-0.15	0.22	-0.39	0.29	0.39	-0.58	-1.02	0.27	-0.58	-0.09	0.09	0.34	-0.37	-0.63	-1.2
NP_001006600.1	8	ERBIN	1	17.8928	0	0.36	-0.21	-0.48	-0.32	-0.21	-0.02	0.15	-0.33	-0.42	-0.01	-0.46	-0.49	0.14	-0.09	-0.36	0.8	0.56	1.12	0.9	0.08	0.77	0.72	0.55	0.66	0.14	0.48	0.37	-0.09	-0.9	-0.02	0.68	-0.55	0.15	-0.28	0.11	0.4	-0.7	0.22	0.6	0.33	0.51	-0.01	0.56	0.42
NP_001006635.1	72	ARHGAP17	1	22.2806	-0.11	-0.3	-0.12	-0.07	0.16	0.02	-0.05	-0.2	0.32	0.14	0.02	0.01	-0.22	-0.07	-0.05	-0.1	0.18	-0.16	0.32	-0.25	0.14	0.08	0.41	0.1	0.09	-0.08	0.17	0.11	0.21	0.12	0.24	0.01	0.05	-0.11	0.1	-0.07	-0.04	0.06	-0.18	0.29	0.18	0.13	-0.04	-0.05	-0.14
NP_001006636.1	35	MTX2	1	21.9202	-0.67	-0.51	0	-0.04	-0.14	0	-0.1	0.08	-0.06	0.48	-0.48	0.26	0.52	0.05	0.48	0.18	-0.51	-0.27	-1.29	-0.46	-0.98	-0.59	-0.95	-1.35	-1.16	-0.57	-0.13	-0.88	-0.58	-1.19	-0.83	-0.38	-0.84	0.62	-0.78	-0.38	0.15	-0.6	0.87	-0.75	-0.33	0.2	-0.69	-0.38	-0.47
NP_001006666.1	64	RPS6KA1	1	22.3387	-0.05	-0.15	-0.08	-0.01	-0.09	-0.08	0.04	-0.02	-0.05	-0.21	0.19	-0.17	-0.23	0.13	-0.07	-0.25	-0.2	-0.31	-0.13	-0.14	-0.17	-0.15	0.24	-0.06	-0.17	-0.11	-0.25	-0.01	-0.38	-0.49	-0.21	0.02	-0.11	-0.09	0.3	0.01	-0.11	0.18	-0.27	0.11	0.19	-0.22	-0.28	-0.27	-0.26
NP_001006934.1	7	TCEAL3	1	19.1005	NA	NA	NA	NA	NA	NA	NA	NA	NA	NA	NA	NA	NA	NA	NA	NA	0.54	0.69	-0.14	0.98	-0.02	0.2	0.14	-0.69	-1.18	-0.37	-0.12	-1.03	-0.33	-0.73	-0.96	-0.2	-0.04	-1.3	-0.27	0.5	0.39	0.31	-1.03	0.91	-0.41	-0.59	0.43	0.47	0.5
NP_001006936.1	3	TCEAL4	0.9997	18.7385	NA	NA	NA	NA	NA	NA	NA	NA	NA	NA	NA	NA	NA	NA	NA	NA	NA	NA	NA	NA	NA	NA	NA	NA	0.22	-0.22	0.07	0.32	0.15	0.27	0.12	-0.04	0.1	0.46	0.03	0.02	-0.06	0.2	-0.16	0.08	NA	NA	NA	NA	NA
NP_001007.2	157	RPS12	1	26.9438	-0.04	-0.25	0	-0.02	-0.06	0.05	0	-0.11	-0.05	0.04	0.04	0.01	0.05	-0.41	-0.29	0.1	-0.1	-0.43	0.26	-0.22	0.32	-0.04	-0.49	0.18	0.19	-0.1	-0.54	0.23	0.13	0.52	0.44	0.09	0.08	0.07	0.1	0.06	-0.32	-0.02	-0.22	0.04	0.07	0.09	-0.02	-0.41	-0.05
NP_001007026.1	21	GOSR1	1	20.2916	0.15	0.01	0.21	0.09	-0.1	0.12	0.17	0.13	-0.08	0.04	0.06	0.1	0.32	0.08	-0.17	0.35	0.21	-0.03	-0.16	-0.01	-0.66	-0.04	-0.27	-0.07	-0.72	-0.06	0.32	-0.33	-0.24	-0.47	-0.22	-0.48	0.11	-0.07	-0.15	-0.06	-0.27	-0.09	-0.14	-0.11	0.39	0.36	-0.04	0.07	0.22
NP_001007028.1	5	ALG8	1	18.7679	NA	NA	NA	NA	NA	NA	NA	NA	-0.06	0.13	0.21	-0.44	-0.21	0.07	-0.47	-0.4	NA	NA	NA	NA	NA	NA	NA	NA	0.42	-0.31	-0.34	0.78	0.05	0.2	0.56	-0.27	0.42	-0.46	0.57	0.42	-0.27	0.31	-0.51	0.45	-0.4	-0.52	-0.08	-0.89	0.07
NP_001007068.1	42	SDCBP	1	22.2816	-0.02	0.26	-0.12	0.04	0.18	-0.18	0	-0.12	0.22	0	-0.02	-0.22	-0.14	0.1	-0.16	-0.31	0.19	0.07	0.1	0.08	-0.18	0.16	0.06	-0.08	-0.03	-0.01	0.26	-0.08	0.25	0.29	0.26	0.23	-0.09	0.06	-0.29	0.03	0.17	-0.13	-0.11	0.05	0.2	-0.18	0.27	0	0.01
NP_001007103.1	6	L3MBTL3	1	17.2889	-0.12	-0.16	0.36	0.24	0.24	0.4	0.4	-0.38	-0.14	0.26	0.19	0.26	0.55	-0.56	0.25	0.43	-0.33	-0.73	-0.09	-0.78	-0.25	-0.06	-0.23	-0.15	0.23	0.03	-0.55	0.35	-0.07	-0.73	0.2	-0.06	NA	NA	NA	NA	NA	NA	NA	NA	-0.27	0.19	-0.32	0.53	-0.07
NP_001007158.1	13	PHF14	1	19.8409	0.32	0.04	0.12	0.12	0.15	-0.11	-0.12	-0.41	0.07	0.11	0.41	-0.13	-0.09	0.27	-0.1	-0.23	0.23	0.43	0.11	0.54	0.03	0.44	0.28	-0.04	0.3	0.46	0.49	0.82	0.9	0.79	0.58	0.53	0.11	-0.1	-0.19	0.05	-0.08	0.16	-0.5	0.26	-0.18	-0.3	0.21	-0.48	0.08
NP_001007170.1	3	ZNF483	1	17.1635	NA	NA	NA	NA	NA	NA	NA	NA	NA	NA	NA	NA	NA	NA	NA	NA	NA	NA	NA	NA	NA	NA	NA	NA	NA	NA	NA	NA	NA	NA	NA	NA	-0.67	-0.01	0.61	-0.82	-1.04	-0.21	-1.03	-0.72	-0.27	0.35	-0.44	-0.54	-0.88
NP_001007238.1	19	IGSF3	1	20.0922	-0.33	0.26	-0.24	-0.02	0.08	-0.29	0	0.4	0.06	0	-0.06	0.06	0.2	0.08	0.15	-0.04	-0.03	0.15	0.02	0.02	-0.16	-0.1	-0.01	-0.14	-0.44	0.19	0	-0.45	0.35	0.6	0.12	0.23	0.68	-0.62	-0.56	0.37	0.7	-0.12	0.21	-0.16	0.28	-0.49	0.49	0.39	0.03
NP_001007270.1	2	GEMIN7	1	16.3467	0.14	0.03	0.13	-0.11	-0.07	0.29	-0.08	0.09	0.44	0.73	0.33	0.15	0.11	0.47	0.91	0.15	NA	NA	NA	NA	NA	NA	NA	NA	NA	NA	NA	NA	NA	NA	NA	NA	NA	NA	NA	NA	NA	NA	NA	NA	NA	NA	NA	NA	NA
NP_001007469.1	74	SMARCB1	1	22.7216	-0.01	-0.05	-0.14	0.18	0.12	0.11	0.17	-0.03	0.21	0.17	0.15	0.11	-0.06	-0.09	0.16	0.1	-0.06	-0.03	0.3	-0.15	0.15	0.18	0.28	-0.28	-0.15	0.06	0.08	0.1	0.31	0.43	0.22	0.24	0.11	0.22	-0.16	0.06	0.04	0.07	-0.1	0.02	0.09	-0.03	-0.11	-0.24	-0.04
NP_001007524.1	10	F8A2	1	20.5231	-0.13	-0.12	0.15	0.26	0.08	-0.15	-0.05	-0.27	0.37	0.32	0.25	-0.04	-0.08	-0.8	-0.02	-0.26	0.22	-0.14	0.25	-0.06	0.75	-0.03	0.34	0.34	-0.16	-0.21	-0.15	-0.36	-0.17	0.24	0.16	-0.28	-0.2	-0.05	0.4	0.47	-0.19	-0.29	0.11	0.46	-0.08	-0.26	-0.16	0.1	-0.12
NP_001007554.1	215	CSDE1	1	24.2539	-0.32	-0.48	-0.01	-0.28	-0.27	0.12	-0.11	0.07	-0.17	-0.22	-0.03	-0.21	0.1	-0.45	-0.44	0.09	-0.01	-0.75	-0.04	-0.27	-0.34	-0.09	-0.43	0.23	0.34	-0.25	-0.59	0.15	-0.09	-0.03	0.21	-0.16	-0.12	-0.26	0.15	0.02	-0.55	-0.09	-0.13	0.09	-0.29	-0.21	-0.42	-0.76	-0.33
NP_001007560.1	16	SS18	1	22.8027	0.19	0.36	-0.43	-0.3	0	-0.05	-0.2	-0.15	0.47	0.34	0.39	-0.16	-0.18	0.14	-0.11	-0.09	0.14	0.6	0.86	0.39	0.24	0.52	0.26	0.17	0.52	0.46	0.27	0.46	0.74	0.64	0.57	0.6	0.51	-0.31	0.14	0.28	0.19	0.21	-0.04	0.25	0.29	-0.26	0.25	0.22	0.38
NP_001007562.1	74	IRGQ	1	22.9035	0.24	0.4	-0.13	0.19	0.02	-0.12	0.14	0.01	0.13	-0.16	-0.01	-0.04	-0.19	0.12	0.27	-0.24	0.2	0.16	0.18	0.26	0.15	0.28	0.03	0.01	-0.03	0.35	0.3	-0.07	0.31	0.33	0.1	0.35	0.24	-0.12	0.19	-0.17	-0.3	0.22	-0.33	0.04	0.19	-0.35	0.03	-0.06	0.14
NP_001007564.1	2	IGFBPL1	1	17.1478	NA	NA	NA	NA	NA	NA	NA	NA	NA	NA	NA	NA	NA	NA	NA	NA	NA	NA	NA	NA	NA	NA	NA	NA	NA	NA	NA	NA	NA	NA	NA	NA	NA	NA	NA	NA	NA	NA	NA	NA	0.06	-0.09	0.4	0.51	0.13
NP_001007566.1	80	TFG	1	23.6603	0.43	0.54	-0.63	-0.29	-0.24	-0.22	-0.16	0.45	-0.2	-0.48	0.18	-0.33	-0.46	0.49	-0.01	-0.55	0.36	0.45	0.16	0.66	-0.41	0.33	0.01	-0.25	-0.45	0.23	0.52	-0.29	0.3	0.18	0.05	0.31	0.12	-0.3	-0.17	0.44	0.43	-0.07	0.35	0.4	-0.2	-0.24	0.28	0.45	0.36
NP_001007794.1	104	BUB3	1	24.1685	-0.03	-0.12	-0.02	0.09	0.16	0.13	0.14	-0.37	0.17	0.09	0.19	0.09	0.06	-0.19	-0.21	0.34	-0.03	-0.36	0.25	-0.3	0.22	0.14	-0.07	0.08	0.11	0.01	-0.18	0.32	0.19	0.28	0.15	0.1	0.1	0.02	0.07	0	-0.25	0.07	-0.51	0.06	0.04	0.05	0.13	-0.45	0.03
NP_001007795.1	5	CEPT1	0.9999	16.4595	0.01	0.12	-0.17	-0.18	-0.3	-0.39	-0.33	-0.16	0.76	1.56	1.49	0.18	0.31	0.74	1.13	-0.17	NA	NA	NA	NA	NA	NA	NA	NA	-1.6	0.26	0.29	-1.08	0.5	0.06	0.33	0.37	1.05	-0.01	-1.02	0.96	0.4	-0.06	0.18	-0.39	0.93	0	0.07	-0.01	0.76
NP_001008.1	194	RPS13	1	28.0172	-0.21	-0.28	0.08	0.1	0.18	0.07	0.23	-0.2	-0.07	0.17	-0.02	0.3	0.08	-0.42	-0.22	0.02	-0.16	-0.61	0.2	-0.64	0.24	-0.1	-0.07	0.16	0.28	-0.14	-0.54	0.15	-0.08	0	0.22	-0.17	0.03	0.12	0.25	0.03	-0.38	0.1	-0.15	-0.11	0.09	-0.01	-0.22	-0.63	-0.18
NP_001008212.1	4	OPTN	1	19.732	NA	NA	NA	NA	NA	NA	NA	NA	NA	NA	NA	NA	NA	NA	NA	NA	-0.12	0.04	-0.52	0.59	-0.76	-0.33	-0.55	-0.76	NA	NA	NA	NA	NA	NA	NA	NA	0.61	-0.3	0.88	0.3	0.38	0.34	-0.1	-0.13	-0.56	-0.28	-0.29	0.17	-0.45
NP_001008219.1	1	AMY1B	0.9987	14.5119	NA	NA	NA	NA	NA	NA	NA	NA	NA	NA	NA	NA	NA	NA	NA	NA	5.38	NA	1.76	0.14	0.2	NA	NA	NA	NA	NA	NA	NA	NA	NA	NA	NA	NA	NA	NA	NA	NA	NA	NA	NA	NA	NA	NA	NA	NA
NP_001008225.1	15	UACA	1	20.1017	-0.06	-0.64	-0.07	0.19	0.07	-0.19	0.27	0.37	0.42	0.05	0.42	0.17	-0.09	0.68	0.36	0.03	0.19	0.51	-0.14	0.54	-0.05	-0.05	-0.1	-0.22	-0.33	0.1	0.14	-0.46	0.14	0.05	-0.49	0.6	0.04	0.14	-0.23	0.19	0.37	0.07	0.53	0.33	0.1	0.3	-0.19	-0.08	0.22
NP_001008226.1	10	CNOT4	1	20.1645	0.49	0.52	-0.4	0	-0.21	-0.23	-0.43	0	0.43	0.27	0.56	-0.34	-0.35	-0.11	0.13	-0.35	0.36	0.43	0.58	0.38	0.01	0.21	0.04	-0.04	-0.26	0.16	0.51	-0.17	0.95	1.1	0.67	0.23	0.05	-0.33	0.11	0.01	-0.16	0.02	-0.42	0.06	0.67	-0.05	0.84	0.55	0.76
NP_001008240.1	10	C18orf25	1	19.3401	0.4	0.09	0.23	-0.24	-0.41	0.16	-0.19	0.32	-0.23	-0.08	0.19	-0.02	0.11	-0.48	0.44	-0.2	0.28	0.24	-0.15	0.56	-0.51	0.19	-0.07	0.32	0.07	0.02	0.12	0.05	-0.23	-0.21	-0.16	0.03	-0.04	-0.35	0.32	0.34	-0.14	0.17	0.31	-0.11	-0.3	-0.38	-0.1	0.14	0.06
NP_001008389.1	43	CISD2	1	23.5372	0.21	0.32	0.11	0.24	0.26	0.24	0.34	0.48	0.03	0.07	-0.1	0.31	-0.07	0.24	0.46	0.05	-0.45	-0.13	-0.64	-0.36	-0.17	-0.52	0.26	-0.08	-0.2	-0.15	0.01	0.02	-0.27	-0.37	-0.43	-0.41	-0.46	0.24	-0.35	-0.2	0.09	-0.2	0.44	0.11	0.06	0.32	-0.45	0.15	-0.14
NP_001008391.1	13	CGGBP1	1	19.8954	0.42	-0.18	-0.38	-0.19	-0.06	-0.14	-0.26	-0.24	0.89	0.3	1.29	0.39	-0.44	0.75	-0.98	-0.15	0.26	0.11	-0.09	0.03	0.36	0.4	0.36	0.15	-0.26	0.1	0.42	0.21	0.4	0.35	0.18	0.64	0.94	-0.19	0.78	0.49	0.48	0.29	-0.07	-0.11	-0.01	-0.55	0.29	-0.09	0.44
NP_001008396.1	12	LAMTOR4	1	21.3056	0.2	0.3	0.17	0.16	0.41	0.08	0.27	0.12	-0.12	-0.1	0.18	0.33	0.27	0.94	0.24	0.19	NA	NA	NA	NA	NA	NA	NA	NA	0.92	0.97	1.44	0.52	0.54	0.19	0.61	0.98	0.44	0.13	-0.01	0.07	0.65	0.32	0	-0.25	-0.13	0.5	-0.04	0.57	0.1
NP_001008398.2	8	GPX8	1	21.2869	NA	NA	NA	NA	NA	NA	NA	NA	0.19	0.06	-0.24	-0.08	0.24	-0.16	0.45	0.1	0.35	0.31	-0.3	0.19	-0.17	0	-0.12	-0.27	NA	NA	NA	NA	NA	NA	NA	NA	-0.15	-0.1	0.35	0.54	0.31	0.18	0.24	0.46	-0.58	0	-0.27	-0.61	-0.16
NP_001008405.1	5	BCAP29	1	21.4944	-0.23	-0.23	-0.15	0.01	-0.02	-0.06	-0.29	-0.5	-0.53	-0.33	-0.31	-0.34	-0.17	-0.48	-0.22	-0.36	0.06	0.19	0.2	0.23	0.1	0.09	0.07	0.14	NA	NA	NA	NA	NA	NA	NA	NA	NA	NA	NA	NA	NA	NA	NA	NA	0.26	0.08	-0.24	0.05	-0.1
NP_001008491.1	219	SEPTIN2	1	25.2815	0.04	0.55	-0.24	0.09	0.14	-0.18	0.28	0.24	0.36	-0.12	0.1	0.07	-0.24	0.29	0.34	-0.08	0.16	0.58	-0.03	0.54	0.16	0.06	0.04	-0.21	-0.28	0.12	0.53	-0.18	0.22	0.12	-0.06	0.38	-0.09	0.01	-0.34	0.12	0.33	-0.22	0.37	0.2	0.27	0	0.08	0.38	0.22
NP_001008493.1	145	ENAH	1	24.1519	0.26	-0.06	-0.05	-0.02	0.03	0.22	0.08	-0.35	0.3	-0.07	0.15	-0.04	-0.02	-0.51	-0.03	-0.08	0.2	0	0.1	-0.21	0.37	0.18	-0.03	0.32	0.23	0.26	0.11	0.17	0	0.03	0.08	0.13	0.1	-0.24	0.31	0.18	-0.24	0.21	-0.45	0.1	0.01	-0.13	0.03	-0.36	0
NP_001008529.1	11	MXRA7	1	20.8109	0.42	0.51	-1.38	-0.74	-1.17	-0.73	-0.74	0.71	-1.56	-2.14	0.28	-1.78	-1.9	0.87	-2.02	-2.12	0.64	1.74	0.23	2.16	-0.83	0.56	0.87	-0.18	-0.74	0.28	0.24	-0.43	-0.13	-0.14	-0.91	0.04	0.25	-0.88	-0.71	0.51	1.25	-0.7	0.55	0.63	-0.94	-0.69	0.04	0.71	0.41
NP_001008530.1	43	LGMN	1	22.6475	0.08	0.03	-0.26	-0.16	-0.02	-0.08	-0.24	0.39	0.08	0.12	0.33	-0.06	-0.1	-0.05	0.09	-0.02	-0.1	0.1	0	-0.11	-0.27	-0.2	-0.23	-0.05	-0.09	0.03	-0.24	-0.02	0.07	0.07	-0.22	0.25	0.24	0.07	0.14	0.3	-0.17	0.12	0.04	0.19	-0.12	0.03	0.04	-0.12	0.3
NP_001008564.1	34	NUP58	1	22.1019	0.08	0.12	0.04	-0.02	0	0.06	0.16	-0.39	0.15	0.24	0.1	0.14	0.11	0	0.22	0.07	-0.18	-0.2	-0.01	-0.17	0.22	-0.32	0.03	0.29	0.36	0.3	0.17	0.4	0.17	0.57	0.36	-0.06	0.01	0.18	0.28	-0.12	0.12	-0.01	-0.32	-0.26	0.25	0.12	0.01	0.13	0.07
NP_001008566.1	11	TPST2	1	20.078	-0.76	-0.4	0.21	0.2	0.03	0.06	-0.01	-0.06	-0.52	-0.15	-0.69	0.39	0.21	-0.19	-0.29	0.01	0	0.13	-0.02	-0.94	0.26	0	0.8	0.43	0.21	-0.7	-0.21	-0.11	-1.01	-1.23	-0.58	-0.63	-0.91	0.84	0.15	-0.8	-0.63	-0.34	0	-0.84	-0.12	0.41	-0.45	-0.68	-0.51
NP_001008660.1	106	PICALM	1	22.4602	0.24	-0.21	-0.13	-0.12	-0.07	-0.14	0.01	0.57	0.25	-0.17	0.1	-0.31	-0.24	-0.3	0.07	-0.24	0.16	-0.08	-0.08	-0.09	-0.63	0.09	0.01	-0.17	-0.52	-0.11	-0.25	-0.64	-0.01	-0.18	-0.72	-0.16	0	-0.23	-0.11	0.33	-0.19	-0.17	0.2	0.19	-0.04	-0.13	0.25	0.12	0.16
NP_001008661.1	96	KYAT3	1	22.8732	0.18	0.27	-0.15	0	-0.01	-0.07	0.03	-0.16	0.18	0.01	0.21	0.09	-0.14	0.14	0.22	-0.12	0.13	0.33	0.02	0.28	0.07	0.06	-0.2	-0.18	-0.12	0.37	0.57	-0.18	0.36	0.38	0.14	0.42	0	-0.27	-0.06	-0.16	0.17	0.29	-0.21	0.27	0.24	-0.05	0.12	0.21	0.03
NP_001008697.1	52	TFIP11	1	22.0212	0.11	-0.19	0	0.05	-0.01	-0.04	0.03	-0.31	0.15	0.56	0.34	0.14	0.34	0.37	0.38	0.32	0.13	-0.25	0.18	-0.26	-0.21	0.02	0.29	0.02	0.02	0.14	-0.17	0.23	0.09	0.01	0.19	-0.08	0.09	0.03	0.01	-0.13	-0.37	0.15	-0.22	0.24	0.14	0.14	0.05	-0.38	0.03
NP_001008707.1	8	EML1	1	18.8661	0.24	-0.03	-0.24	-0.02	0.42	0.26	0.3	0.15	NA	NA	NA	NA	NA	NA	NA	NA	0.16	-0.46	0.02	-0.1	-0.01	0.31	0.44	0.03	-0.46	0.1	-0.2	-0.38	-0.13	-0.39	-0.72	-0.01	0.18	-0.07	-0.37	0.24	0.35	0.32	0.23	0.56	0.12	0.22	0.14	0.07	-0.15
NP_001008710.1	37	RBPMS	1	23.2148	0.09	-0.14	0.23	-0.2	-0.29	0.13	-0.46	0.15	0.01	0.07	0.07	-0.13	0.14	0.05	-0.23	0.22	0.04	-0.29	-0.47	0.1	0	-0.01	-0.84	-0.07	-0.06	-0.4	-0.3	-0.23	-0.1	-0.29	-0.37	-0.1	-0.08	-0.25	0.12	0.06	-0.14	-0.02	0.1	-0.25	-0.17	-0.19	0.23	0.29	0.17
NP_001008726.1	4	WDR89	1	19.6338	0.09	-0.42	0.08	0.18	-0.35	0.26	-0.32	0.02	NA	NA	NA	NA	NA	NA	NA	NA	-1.35	0.59	-0.07	-0.14	-0.11	0.17	0.42	-0.18	-0.05	-0.47	-0.73	-0.08	-0.72	-0.26	-0.34	-0.69	NA	NA	NA	NA	NA	NA	NA	NA	NA	NA	NA	NA	NA
NP_001008744.1	9	TDP1	1	19.2347	-0.34	-0.04	0.41	0.35	0.51	0.63	0.02	-0.3	0.17	0.18	0.42	0.17	0.11	0.45	-0.09	0.37	NA	NA	NA	NA	NA	NA	NA	NA	NA	NA	NA	NA	NA	NA	NA	NA	0.54	-0.02	0.03	0.31	0.25	0.22	-0.13	0.09	-0.08	-0.09	-0.2	-0.4	-0.25
NP_001008895.1	110	CUL4A	1	22.8752	-0.12	-0.04	-0.21	0.05	0.08	-0.08	0.08	-0.03	0.04	0.11	0.09	0.06	-0.08	0.24	0.1	-0.09	-0.13	0.11	0.01	0.01	0.22	0.12	-0.03	-0.18	-0.19	-0.02	0	0.05	0.01	0.12	0.2	0	-0.05	0.07	0.07	-0.05	-0.1	0.15	-0.03	-0.09	0.24	0.1	0.04	0.07	-0.01
NP_001008938.1	291	CKAP5	1	24.1562	-0.47	-0.48	0.28	0.09	0	0.2	0.21	0.21	0.11	0	-0.33	0.16	0.21	-0.23	-0.08	0.31	-0.81	-0.89	-0.57	-0.8	0.2	-0.33	-0.18	-0.13	-0.06	-0.36	-0.37	0.15	-0.53	-0.34	-0.24	-0.26	-0.43	0.25	-0.16	-0.23	-0.52	-0.34	0.06	-0.05	0.07	0.27	-0.5	-0.49	-0.43
NP_001009.1	140	RPS15	1	25.9677	-0.14	-0.18	0.21	0.29	0.34	0.24	0.34	-0.21	0.14	0.21	-0.18	0.34	0.19	-0.14	-0.14	0.14	-0.18	-0.5	0.37	-0.4	0.35	0.1	-0.19	0.04	-0.02	-0.3	-0.52	-0.03	-0.19	0.19	0.35	-0.33	-0.04	0.33	0.1	-0.15	-0.48	0.02	-0.15	-0.04	0.12	0	-0.09	-0.3	-0.28
NP_001009552.1	18	PPP2CB	1	21.5043	0.31	0.35	-0.58	0.09	0.1	-0.18	-0.24	0.29	0.31	-0.15	0.38	-0.05	-0.47	0.02	-0.21	-0.36	0.18	0.59	0.32	0.54	0.31	0.32	0.18	-0.21	-0.42	-0.01	-0.17	-0.31	0.13	0.26	-0.05	0.2	0.32	-0.19	0.02	0.15	0.45	0.21	0.07	0.39	0.23	-0.33	0.1	0.16	-0.01
NP_001009566.1	3	CLSTN1	1	18.0016	0.31	0.1	0.16	-0.2	-0.07	-0.14	-0.06	-0.08	NA	NA	NA	NA	NA	NA	NA	NA	-0.36	0.07	0.08	0.06	0.09	-0.13	-0.02	0.26	NA	NA	NA	NA	NA	NA	NA	NA	NA	NA	NA	NA	NA	NA	NA	NA	-0.09	-0.18	0.38	0.79	0.35
NP_001009571.2	1	CADPS2	0.9999	15.0315	NA	NA	NA	NA	NA	NA	NA	NA	NA	NA	NA	NA	NA	NA	NA	NA	NA	NA	NA	NA	NA	NA	NA	NA	NA	NA	NA	NA	NA	NA	NA	NA	NA	NA	NA	NA	NA	NA	NA	NA	-0.39	-0.05	-0.19	-0.18	-0.11
NP_001009811.2	4	CEP131	1	17.9134	-0.1	-0.65	0.75	0.36	-0.2	0.65	0.17	-0.18	-0.43	0.06	-0.08	0.29	0.91	-0.07	0.08	0.87	NA	NA	NA	NA	NA	NA	NA	NA	-0.14	0.24	-0.08	0.25	0.31	0	0.22	0.27	NA	NA	NA	NA	NA	NA	NA	NA	NA	NA	NA	NA	NA
NP_001009881.1	12	TUT4	1	19.9031	-0.1	-0.03	-0.09	0.11	0.11	-0.09	-0.14	-0.07	0.11	0.72	-0.4	-0.24	0.03	-0.72	-0.37	0.1	0.19	-0.23	0.05	-0.23	-0.02	0.21	0.31	0.27	-0.62	-0.16	0.08	-0.01	0.2	0.1	-0.16	0.19	0.22	-0.43	0.12	-0.18	-0.84	0.16	0.11	0.1	-0.31	-0.29	0.13	-0.68	0.11
NP_001009921.1	14	VPS8	1	19.0551	-0.07	-0.38	0.25	-0.19	0.32	-0.12	0.33	0.27	0.33	0.08	-0.06	0.1	-0.1	0.69	0.2	0.03	0.23	0.57	0.03	0.47	-0.24	0.21	0.54	-0.13	-0.17	0.07	0.17	-0.26	-0.18	-0.05	-0.28	-0.02	0.15	-0.13	0.19	-0.05	0.17	-0.01	0.26	0.09	0.27	-0.32	-0.05	-0.13	0.04
NP_001009922.1	4	RCHY1	0.9996	18.1912	0.51	0.37	0	0.05	-0.02	-0.04	-0.05	0.18	-0.16	-0.13	-0.08	-0.15	-0.32	0.43	-0.04	-0.26	NA	NA	NA	NA	NA	NA	NA	NA	-0.25	-0.27	0.27	-0.09	-0.14	-0.02	-0.11	-0.23	NA	NA	NA	NA	NA	NA	NA	NA	NA	NA	NA	NA	NA
NP_001009923.1	6	TMEM230	1	18.1537	0.08	-0.25	0.1	-0.27	0.02	-0.07	-0.33	-0.18	0.01	0.02	-0.05	-0.09	0.16	0.51	0.28	0.14	0.01	0.17	0.37	0.1	-0.2	-0.11	0.61	0.38	NA	NA	NA	NA	NA	NA	NA	NA	NA	NA	NA	NA	NA	NA	NA	NA	0.97	-0.14	0.99	0.95	0.64
NP_001009954.1	5	ERCC6L	1	18.1096	NA	NA	NA	NA	NA	NA	NA	NA	-0.06	0.04	-0.08	-0.05	-0.01	-0.35	-0.52	-0.02	NA	NA	NA	NA	NA	NA	NA	NA	0.52	-0.37	-0.74	0.41	-0.18	0.12	0.33	-0.21	NA	NA	NA	NA	NA	NA	NA	NA	-0.06	-0.33	-0.06	-0.46	-0.32
NP_001009955.1	12	SSBP3	1	21.2282	-0.15	-0.5	0.07	0.69	0.81	0.14	0.85	-0.46	0.32	0.41	0.28	0.06	-0.02	-0.02	-0.25	0.09	-0.07	-0.8	0.17	-0.81	-0.29	0.22	0.02	0.21	1.41	0.89	0.6	1.19	1.36	1.18	1.15	1.46	0.58	-0.2	0.03	0.12	-0.14	0.1	-0.29	0.14	0.26	0.07	-0.07	-0.91	-0.3
NP_001009996.1	1	DALRD3	1	13.8138	NA	NA	NA	NA	NA	NA	NA	NA	0.12	0.09	-0.11	0.31	0.47	0.02	0.33	0.04	NA	NA	NA	NA	NA	NA	NA	NA	NA	NA	NA	NA	NA	NA	NA	NA	NA	NA	NA	NA	NA	NA	NA	NA	NA	NA	NA	NA	NA
NP_001009999.1	208	KDM1A	1	23.7314	-0.16	-0.24	0.22	0.19	0.18	0.11	0.27	-0.14	0.2	0.3	0.13	0.22	0.26	0.01	0.04	0.15	-0.05	-0.25	0.06	-0.23	0.05	0.02	0.02	0.08	0.05	-0.18	-0.36	-0.2	0	-0.12	0.02	0.15	0.09	0.34	-0.08	0.08	-0.27	-0.02	-0.11	-0.05	0.13	0.18	-0.05	-0.14	-0.02
NP_001010.2	89	RPS15A	1	25.3303	-0.18	-0.04	0.05	0.02	0.13	0.07	0.16	-0.03	-0.08	-0.11	0.12	0.2	0.14	-0.22	-0.12	0.11	-0.11	-0.83	-0.12	-0.37	0.23	-0.16	0.01	0.24	-0.07	0.06	0.02	-0.11	-0.02	-0.02	0.02	0.16	-0.14	0.23	-0.05	-0.06	-0.36	0.13	0.03	0.01	0.06	0.13	0.17	-0.61	0.12
NP_001010000.1	2	ARHGAP28	1	18.289	0.52	0.43	-0.1	-0.11	0.51	-0.11	0.03	0.03	NA	NA	NA	NA	NA	NA	NA	NA	NA	NA	NA	NA	NA	NA	NA	NA	0.1	0.28	0.07	0.36	0.2	0.87	0.08	0.75	NA	NA	NA	NA	NA	NA	NA	NA	NA	NA	NA	NA	NA
NP_001010854.1	9	TTC7B	1	18.891	0.59	0.52	-0.09	0.07	0.12	0.01	-0.24	0.44	0.19	-0.02	0.13	-0.62	-0.65	0.1	0.37	-0.92	0.8	0.77	0.45	0.74	0.4	0.62	1.04	0.19	0.34	0.65	0.44	0.02	0.45	0.13	-0.04	0.35	0.66	-0.01	0.39	0.47	0.59	0.36	0.51	0.3	0.37	-0.62	0.07	0.18	0.37
NP_001010867.1	20	IBA57	1	19.9633	-0.27	0.07	0.41	0.36	0.31	0.26	0.26	0.04	0	0.3	-0.07	0.3	0.12	0.3	0.4	0.38	-0.98	-0.39	-0.81	-0.83	0	-0.71	-0.16	-0.18	-0.19	-0.28	-0.04	-0.01	-0.64	-0.41	0.21	-0.49	-0.54	0.46	-0.14	-0.16	0.02	-0.34	0.14	-0.37	-0.13	0.07	-0.23	-0.1	-0.42
NP_001010870.1	1	TDRD6	0.999	18.9933	NA	NA	NA	NA	NA	NA	NA	NA	-0.48	0.41	0.06	0.4	0.82	0.45	0.25	0.66	NA	NA	NA	NA	NA	NA	NA	NA	NA	NA	NA	NA	NA	NA	NA	NA	NA	NA	NA	NA	NA	NA	NA	NA	NA	NA	NA	NA	NA
NP_001010891.4	4	MTX3	1	17.973	0.11	-0.28	-0.84	-0.25	-0.35	0.27	-0.79	0.1	0.5	0.29	0.02	0.06	-0.28	0.36	0.2	-0.07	NA	NA	NA	NA	NA	NA	NA	NA	NA	NA	NA	NA	NA	NA	NA	NA	0.51	0.22	0.09	0	0.38	-0.04	0.18	0.26	NA	NA	NA	NA	NA
NP_001010924.1	2	FAM171A1	1	15.8698	-0.18	0.19	-0.31	-0.39	-0.13	-0.12	0.37	0.03	NA	NA	NA	NA	NA	NA	NA	NA	0.68	-0.24	0.36	1.3	-0.43	-0.52	0.34	-0.04	NA	NA	NA	NA	NA	NA	NA	NA	NA	NA	NA	NA	NA	NA	NA	NA	NA	NA	NA	NA	NA
NP_001010935.1	19	RAP1A	1	21.8164	0.18	0.42	-0.31	-0.1	0.03	-0.05	-0.22	0.04	-0.25	-0.56	-0.23	-0.64	-0.39	-0.07	-0.62	-0.31	0	0.58	0.03	0.41	0.15	-0.11	0.07	0.22	-0.23	0.02	-0.17	-0.1	-0.25	-0.44	-0.24	-0.18	0.19	-0.17	-0.09	0.01	0.46	-0.19	0.37	0	-0.28	-0.07	0.16	0.45	0.23
NP_001010942.1	154	RAP1B	1	25.2427	-0.09	0.12	0.15	0.08	0.05	0.01	0.24	-0.07	-0.24	-0.03	-0.11	-0.05	0.01	0.01	-0.06	0.01	-0.05	0.1	-0.04	0.07	0.14	-0.06	-0.05	0.14	0.01	-0.17	0.05	-0.16	-0.11	-0.06	-0.39	-0.14	0.09	0.04	0.04	-0.02	0.06	-0.18	0.09	-0.09	0.01	0.07	-0.03	0.06	0.04
NP_001010972.1	151	ZYX	1	23.6096	0.3	0.03	-0.26	-0.23	-0.27	-0.08	-0.52	0.06	-0.39	-0.6	-0.06	-0.66	-0.54	-0.63	-0.28	-0.59	0.23	0.07	-0.06	0.35	0.02	0.23	0.04	0.35	0.03	-0.2	-0.31	-0.07	-0.2	-0.19	0.25	-0.26	-0.11	-0.76	0.38	0.08	-0.16	0.19	-0.32	0.13	-0.26	-0.4	0.13	-0.01	-0.01
NP_001010983.1	7	GLT8D1	1	18.1064	-0.03	0.07	0.75	0.75	0.96	0.42	1.02	0.47	0.16	0.71	-0.21	0.3	0.29	-0.03	0.19	0.16	-0.71	-0.95	-0.76	-0.63	-0.7	-0.88	-0.79	-0.84	-0.43	-0.8	-0.43	-0.59	-0.84	-0.7	-0.51	-0.68	NA	NA	NA	NA	NA	NA	NA	NA	NA	NA	NA	NA	NA
NP_001010986.2	17	ATP11C	1	20.4438	0.14	0.2	-0.19	-0.24	-0.23	-0.25	-0.21	-0.24	0.28	0.21	0.43	-0.4	0.03	0.27	0.24	0.05	0.27	0.29	0.08	0.43	0.18	0	0.25	0.29	0.49	0.28	0.22	0.23	0.12	0.41	-0.03	0.31	0.39	-0.3	0.3	0.14	0.26	0.18	-0.33	-0.38	-0.17	0.06	0.21	0.28	0.24
NP_001010989.1	1	HERPUD1	0.9997	16.086	2.37	0.83	0.17	-0.21	-0.28	-0.24	0.05	-0.12	NA	NA	NA	NA	NA	NA	NA	NA	NA	NA	NA	NA	NA	NA	NA	NA	NA	NA	NA	NA	NA	NA	NA	NA	NA	NA	NA	NA	NA	NA	NA	NA	NA	NA	NA	NA	NA
NP_001011.1	158	RPS16	1	27.0744	-0.2	-0.45	0.05	-0.17	-0.02	0.05	-0.14	-0.39	-0.19	0.08	0.03	0.04	0.08	-0.35	-0.2	0.06	-0.24	-0.29	-0.02	-0.47	0.46	-0.21	-0.04	0.42	0.31	0.03	-0.03	0.32	-0.25	0.07	0.39	-0.1	0.08	0.08	0.3	-0.14	-0.31	0.05	-0.32	-0.11	0	0.01	-0.15	-0.6	-0.09
NP_001011537.2	29	FYTTD1	1	23.886	0.72	0.35	-0.15	-0.09	-0.13	-0.1	-0.18	0.15	0.22	0.27	0.59	0.21	0.27	-0.08	0.49	-0.03	0.32	0.33	-0.39	0.48	0.33	0.11	0.48	0.14	0.41	0.81	0.51	0.22	0.39	-0.04	0.14	0.68	0.22	-0.2	-0.64	0.46	0.4	-0.28	0.38	0.1	-0.15	-0.23	0.15	0.03	0.27
NP_001011546.1	135	DSTN	1	24.8752	0.16	0.02	-0.17	-0.02	0.06	-0.13	0.08	0.89	-0.3	-0.58	-0.3	-0.35	-0.61	0.17	0.08	-0.6	0.51	0.22	-0.36	0.66	-0.32	-0.02	-0.05	-0.3	-0.7	-0.17	-0.09	-0.63	-0.45	-0.62	-0.74	-0.07	0.09	-0.31	-0.22	0.17	0.11	-0.3	0.44	0.37	0.1	-0.01	0.02	0.1	0.14
NP_001011649.1	2	CDK5RAP2	1	15.6164	-0.32	-0.54	0.19	0.05	0.14	0.05	-0.1	-0.07	0.7	0.54	0.27	0.1	0.38	0.29	0.09	0.26	NA	NA	NA	NA	NA	NA	NA	NA	NA	NA	NA	NA	NA	NA	NA	NA	NA	NA	NA	NA	NA	NA	NA	NA	NA	NA	NA	NA	NA
NP_001011663.1	8	PCGF6	1	18.6427	-0.25	0.03	-0.09	-0.16	-0.15	-0.14	-0.18	0.23	0.13	0.33	-0.04	-0.13	0.14	-0.81	-0.51	0.16	-0.05	-0.22	0.46	-0.48	0.23	0.09	0.01	0.41	0.35	-0.15	-0.41	0.61	0.14	0.27	0.51	0	0.23	0.16	0.03	-0.3	-0.39	0.28	-0.85	-0.55	0.51	0.42	-0.43	-0.39	0.02
NP_001011699.1	5	HAUS8	1	18.3262	NA	NA	NA	NA	NA	NA	NA	NA	0.54	0.07	0.7	-0.04	0.07	-0.47	0.29	0.06	NA	NA	NA	NA	NA	NA	NA	NA	NA	NA	NA	NA	NA	NA	NA	NA	-0.09	-2.5	1.6	-0.17	-1.22	0.99	-2.26	-1.49	0.37	0.2	-0.16	-0.63	-0.17
NP_001011722.2	3	ARHGEF10L	1	16.062	-0.04	0.19	0.18	-0.26	-0.17	-0.12	0	0.27	0	-0.55	-0.07	-0.3	-0.27	0	-0.1	-0.33	NA	NA	NA	NA	NA	NA	NA	NA	-0.55	-0.83	-0.29	-0.54	-0.28	-0.57	-1.25	-0.22	NA	NA	NA	NA	NA	NA	NA	NA	NA	NA	NA	NA	NA
NP_001012.1	221	RPS17	1	25.8332	-0.28	-0.43	0.17	0.34	0.26	0.32	0.27	-0.05	0	-0.01	-0.07	0.39	0.1	-0.33	-0.29	0.29	-0.3	-0.49	0.06	-0.45	0.29	-0.15	-0.14	0.01	-0.12	-0.28	-0.62	-0.04	-0.2	0.04	0.02	-0.18	0.06	0.19	0.01	0.09	-0.37	-0.09	-0.19	0.03	0.18	0.39	-0.16	-0.49	-0.21
NP_001012300.1	5	MCRS1	1	18.5713	0.04	-0.25	-0.19	0.03	-0.3	-0.24	-0.76	-0.03	-0.6	-1.38	-0.24	-1.06	-0.84	0.34	2.14	-0.79	NA	NA	NA	NA	NA	NA	NA	NA	0.46	-0.33	-0.67	0.62	-0.45	-0.15	-0.18	-0.17	-0.94	0.24	0.16	-0.29	-0.87	0.01	-0.46	-0.47	NA	NA	NA	NA	NA
NP_001012329.1	3	CTNNBIP1	1	18.3959	0.23	-0.18	-0.86	-0.19	-0.32	-0.57	-0.66	0.13	NA	NA	NA	NA	NA	NA	NA	NA	0.58	0.21	0.24	0.31	-0.08	0.16	-0.3	-0.32	NA	NA	NA	NA	NA	NA	NA	NA	0.09	-0.6	-0.15	0.07	-0.43	0.2	-0.57	0.75	NA	NA	NA	NA	NA
NP_001012333.1	107	MDK	1	24.5191	1.19	1.35	-0.26	-0.21	0.83	-0.82	1.47	-0.37	1.5	0.17	1.84	-1.01	-0.1	-0.77	1.21	-1.2	1.42	1.38	0.25	0.62	-0.32	1.68	1.08	-0.67	-0.31	0.96	1.7	-0.41	1.48	1.13	-0.4	1.51	0.38	-0.38	-1.06	1.66	1.35	-0.84	1.28	-0.68	0.49	-0.65	1	0.59	1.94
NP_001012339.2	15	DNAJC21	1	19.9595	0.05	-0.37	-0.18	-0.17	-0.22	0.16	-0.42	0.03	-0.31	-0.43	0.07	-0.48	-0.52	0.25	-0.32	-0.32	0.09	0.1	0.19	-0.42	0.25	0.29	0.33	0.13	0.09	0.35	0.25	0.34	0.33	0.67	0.49	0.22	0.13	-0.15	0.17	0.25	-0.3	0.21	-0.45	-0.06	-0.07	-0.19	0	-0.44	-0.15
NP_001012398.1	8	AKTIP	1	18.1752	-0.09	-0.14	0.17	0.2	0.27	0.21	0.21	0.63	-0.16	-0.28	-0.47	0.11	-0.14	0.14	0.12	0.03	0.13	-0.04	-0.15	0.13	-0.1	-0.14	-0.02	-0.27	-0.03	-0.11	-0.04	-0.16	-0.16	-0.03	0.05	-0.12	NA	NA	NA	NA	NA	NA	NA	NA	NA	NA	NA	NA	NA
NP_001012426.1	9	FOXP4	1	19.0304	0.1	0	0.31	0.33	0.46	-0.05	0.56	-0.07	0.63	0.25	0.35	0.16	-0.16	0.33	0.38	-0.39	0.26	0.24	0.56	0.26	0.08	0.52	0.37	-0.47	-0.17	0.24	0.08	-0.34	0.93	0.67	0.43	0.7	0.38	-0.19	-0.2	0.28	0.4	-0.09	0.05	0.4	0.28	-0.1	0.14	-0.19	0.15
NP_001012496.1	217	U2AF2	1	24.8309	-0.1	-0.17	0.25	0.17	0.13	0.01	0.5	-0.14	0.07	0.07	0.09	0.19	0.22	-0.15	0.02	0.29	0.05	-0.03	0	-0.25	-0.06	-0.03	-0.04	-0.05	-0.11	-0.09	-0.14	-0.22	0.07	0.13	-0.14	-0.12	-0.2	0.24	-0.4	-0.12	-0.33	-0.26	0.05	-0.07	0.02	0.15	0.11	-0.13	-0.07
NP_001012532.1	15	ITM2C	1	19.9483	-0.51	1.66	0.48	-0.13	-0.21	-0.26	-0.18	0.15	-0.28	-0.07	-0.23	0.08	0.43	0.45	0.05	0.05	-0.27	-0.1	-0.08	-0.2	0.14	-0.36	-0.49	0.3	0.14	-0.5	0.12	-0.38	-0.35	-0.12	0.09	-0.12	-0.22	0.29	0.15	-0.31	-0.02	-0.03	-0.13	-0.17	0.03	-0.04	-0.07	0.32	-0.2
NP_001012632.1	43	CTBP1	1	21.657	0.22	-0.01	0.14	0.3	0.35	0.17	0.34	0.15	0.2	0.2	-0.1	0.21	-0.15	-0.11	0.21	0.04	-0.14	-0.15	-0.06	-0.44	-0.42	-0.14	-0.05	-0.43	-0.15	0.06	-0.25	-0.01	-0.06	-0.02	-0.23	0.26	-0.04	0.08	-0.15	-0.04	-0.02	-0.28	0.01	0.14	0.22	-0.06	0.16	0.13	0.14
NP_001012680.1	317	SLC3A2	1	25.0167	0.29	0.87	0.23	0.07	0.21	0.28	0.6	-0.09	-0.21	0.02	-0.11	0.31	0.23	0.41	0.13	0.42	-0.42	0.53	-0.42	0.16	0.08	-0.35	0.02	0.51	0.61	0	0.36	0.45	-0.02	0.04	0.02	-0.27	-0.16	0.15	-0.02	-0.25	0.48	-0.28	0.02	-0.34	-0.37	0.32	0.05	0.34	-0.18
NP_001012750.1	13	DCTD	1	20.9779	0.27	0.45	-1.09	-0.13	0.07	-0.25	-0.2	-0.53	0.44	-0.41	0.3	-0.55	-0.91	-0.24	-0.34	-0.81	-0.24	-0.03	-0.25	-0.01	0	-0.07	0.17	-0.72	-0.54	-0.19	0.13	-0.39	-0.11	-0.14	-0.24	-0.13	0.07	-0.25	0.2	-0.15	-0.17	0.18	-0.49	0.36	0.03	-0.36	0	0	-0.11
NP_001012768.1	25	ABI1	1	21.211	0.25	0.04	-0.09	-0.11	-0.03	-0.03	0.11	0.22	0.43	-0.11	0.28	-0.27	-0.19	0.33	-0.02	-0.34	0.03	-0.05	-0.01	0.06	0.03	0.12	-0.03	-0.02	-0.09	0.08	0.01	-0.05	0.03	0.09	-0.34	0.33	0.04	-0.2	0.15	0.15	-0.01	0.07	0.13	0.3	0	-0.14	0.07	0.06	0.04
NP_001012772.1	2	NHLRC3	0.9999	17.4332	NA	NA	NA	NA	NA	NA	NA	NA	0.01	-1.03	-0.75	0.12	-0.11	-0.1	0.13	0.08	NA	NA	NA	NA	NA	NA	NA	NA	NA	NA	NA	NA	NA	NA	NA	NA	NA	NA	NA	NA	NA	NA	NA	NA	0.02	0.44	0.49	0.5	-0.07
NP_001012777.1	4	CTU2	1	21.5898	NA	NA	NA	NA	NA	NA	NA	NA	NA	NA	NA	NA	NA	NA	NA	NA	-0.64	-0.36	-0.52	-0.44	-0.19	-0.25	-0.44	-0.35	-0.15	-0.26	-0.35	-0.52	-0.49	-0.8	-0.17	-0.48	NA	NA	NA	NA	NA	NA	NA	NA	-0.15	-0.08	-0.17	-0.04	-0.18
NP_001012997.1	1	TCEAL5	0.9935	16.2989	NA	NA	NA	NA	NA	NA	NA	NA	NA	NA	NA	NA	NA	NA	NA	NA	NA	NA	NA	NA	NA	NA	NA	NA	NA	NA	NA	NA	NA	NA	NA	NA	0.15	-0.65	-0.13	-0.5	0.23	-0.1	-0.35	-0.89	NA	NA	NA	NA	NA
NP_001012999.3	2	ZKSCAN2	0.9973	16.6186	NA	NA	NA	NA	NA	NA	NA	NA	NA	NA	NA	NA	NA	NA	NA	NA	NA	NA	NA	NA	NA	NA	NA	NA	NA	NA	NA	NA	NA	NA	NA	NA	-0.35	-0.49	0.55	0.2	0.99	-0.43	0.16	-0.33	0	-0.33	0.1	1.02	0.49
NP_001013.1	205	RPS19	1	27.0241	-0.14	-0.41	0.03	0.1	0.17	0.13	0.19	-0.11	-0.06	0.25	0.01	0.36	-0.01	-0.62	-0.32	0.02	-0.16	-0.36	0.05	-0.54	0.38	-0.26	-0.19	0.22	0.34	-0.07	-0.44	0.12	-0.11	0.11	0.25	-0.19	0.23	0.14	0.02	-0.08	-0.42	-0.01	-0.23	-0.13	0.24	0.15	-0.15	-0.42	-0.19
NP_001013003.1	6	COA6	0.9998	20.2714	NA	NA	NA	NA	NA	NA	NA	NA	NA	NA	NA	NA	NA	NA	NA	NA	0.5	0.36	-0.09	0.76	-0.32	-0.05	-0.15	-0.09	0.26	0.07	0.23	0.29	-0.12	-0.2	0.1	0.17	-0.47	-0.24	0.04	-0.01	0.55	-0.2	0.16	0.04	-0.54	-0.14	-0.06	0.61	0.75
NP_001013009.2	48	KNOP1	1	21.2575	-0.11	-0.26	0.46	0.15	0.08	0.46	0.16	-0.36	0.01	0.28	0.11	-0.11	0.37	-0.47	-0.4	0.57	-0.36	-0.57	0.17	-0.35	-0.08	0.11	0.01	0.3	0.28	-0.1	-0.05	0.41	0.27	0.39	0.24	-0.08	0.16	0.13	0.21	-0.07	-0.18	0.26	-0.32	-0.03	-0.18	0.37	-0.28	-0.43	-0.3
NP_001013455.1	70	SEH1L	1	22.699	-0.04	0.09	0.06	0.06	0.14	0.06	0.21	-0.2	0.06	0.19	0.02	0.06	0.08	0.02	-0.12	0.13	-0.36	-0.01	0.18	-0.57	0.22	0.14	0.16	0.15	0.19	-0.04	-0.04	0.38	0.08	0.1	0.09	-0.06	0.07	0.24	0.2	-0.05	-0.3	0.2	-0.55	0.08	-0.09	0.13	-0.11	-0.24	-0.1
NP_001013685.1	18	PTRHD1	1	21.8003	-0.18	-0.22	-0.47	-0.13	-0.21	-0.57	-0.13	0	-0.12	-0.08	-0.15	-0.21	-0.25	0.12	0.03	-0.09	-0.07	0.15	0.2	0.2	-0.12	0.18	-0.18	-0.07	-0.22	0.15	0.46	-0.03	-0.12	0.22	0.13	-0.02	0.13	-0.14	0.06	-0.35	0.09	-0.09	0.14	-0.04	-0.07	-0.46	0.15	0.22	-0.09
NP_001013725.2	19	EIF2AK4	1	22.5826	-0.31	-0.47	0.03	-0.29	-0.39	-0.16	-0.43	-0.18	-0.26	-0.23	-0.14	-0.42	0.22	-0.16	-0.61	0.14	-0.42	-0.52	-0.25	-0.47	-0.16	-0.38	-0.12	0.32	0.45	-0.46	-0.71	0.21	-1.34	-0.77	-0.68	-0.66	-0.54	-0.01	0.97	-0.63	-0.59	-0.31	-0.87	-0.21	-0.3	0.24	-0.56	-0.72	-0.73
NP_001013858.1	46	MAD1L1	1	22.3648	0.1	0.1	0.14	0.03	-0.03	-0.06	-0.01	-0.43	0.17	0.11	-0.05	-0.05	0.2	-0.37	-0.14	0.27	-0.15	-0.06	0.28	-0.11	-0.14	0.02	0.25	0.3	0.54	0.23	0.17	0.44	0.3	0.58	0.4	0.42	0.31	-0.05	-0.04	-0.01	-0.02	0.27	-0.35	0.11	0.07	-0.06	0.38	0.15	0.15
NP_001013861.1	48	EXOC7	1	21.9521	0.2	0.37	-0.26	-0.05	0.12	-0.15	0.18	0.09	0.14	-0.08	0	0.02	-0.27	0.22	-0.02	-0.18	-0.02	-0.16	-0.24	-0.03	-0.35	0.01	-0.2	-0.31	-0.09	0.06	0.37	-0.16	0.31	0.31	0.14	0.12	-0.07	0.15	-0.46	-0.27	-0.15	-0.32	0.19	-0.03	0.17	-0.07	-0.04	0.15	0.12
NP_001013865.1	65	SLTM	1	22.5864	-0.03	-0.22	0.36	-0.26	-0.52	-0.19	-0.23	-0.84	-0.26	-0.07	0.21	0.08	0.52	-0.48	-0.23	0.5	0.09	-0.03	0.2	-0.19	0.14	0.11	0.17	0.13	0.59	0.4	0.49	0.71	0.55	0.54	0.44	0.38	-0.03	0.16	0.07	0.05	-0.01	0.19	-0.28	0.05	0.15	0.13	0.13	-0.17	0.18
NP_001014.1	77	RPS20	1	26.694	-0.09	-0.16	0.04	0	-0.03	0.15	-0.02	-0.3	-0.26	-0.27	-0.3	0.17	-0.01	-0.61	-0.47	0.11	0.2	-0.15	0.4	-0.04	0.23	0.13	0.04	0.27	0.29	-0.21	-0.6	0.15	-0.31	-0.01	0.07	-0.14	0.11	0.04	0.05	-0.09	-0.24	0.06	-0.18	-0.1	-0.07	0.16	0.01	-0.37	0.02
NP_001014308.2	6	SUPT20H	1	17.1879	-0.52	-0.14	0.46	0.44	0.38	0.43	0.8	0.27	-0.66	-0.11	-0.89	0.09	0.12	-0.02	0.2	-0.1	-0.67	-0.68	-0.92	-0.73	-0.4	-0.43	-0.36	-0.97	-1.02	-0.62	-0.59	-0.43	-1.03	-0.58	-0.25	-0.41	-0.76	0.8	0.11	-0.6	NA	0.03	-0.04	-0.46	0.01	0.31	0.05	-0.1	-0.37
NP_001014402.1	1	KATNAL1	1	14.6966	-0.07	-0.08	-0.32	-0.14	-0.22	-0.23	-0.51	0.68	NA	NA	NA	NA	NA	NA	NA	NA	NA	NA	NA	NA	NA	NA	NA	NA	NA	NA	NA	NA	NA	NA	NA	NA	NA	NA	NA	NA	NA	NA	NA	NA	NA	NA	NA	NA	NA
NP_001014431.1	10	AKT1	1	19.5698	0.09	-0.04	-0.33	-0.62	-0.24	-0.31	-0.39	0.55	-0.2	-0.16	-0.07	-0.4	-0.37	0.26	-0.06	-0.29	0.4	0.32	0.28	0.53	0.05	0.23	0.25	0.12	-0.06	0.52	0.27	-0.13	0.22	0.17	0.09	0.7	-0.47	-0.27	-0.1	0.62	1.01	0.36	0.42	0.09	0.13	-0.07	0.28	0.55	0.29
NP_001014433.2	54	CUTA	1	22.3892	-0.28	-0.28	0.31	0.42	0.31	0.16	0.3	0.31	0.27	0.01	-0.25	0.1	0.14	0.09	0.45	0	-0.03	0.24	-0.2	-0.07	-0.27	-0.22	0.13	-0.4	-0.94	-0.52	-0.12	-0.77	-0.48	-0.37	-0.55	-0.52	-0.22	0.23	-0.48	-0.39	-0.38	-0.33	0.65	-0.31	0.17	0.45	0.1	0.18	-0.26
NP_001014436.1	83	DBNL	1	22.4401	0.35	0.38	-0.32	-0.28	-0.17	-0.33	-0.28	0.24	0.02	-0.23	0.22	-0.34	-0.35	0.05	0.28	-0.47	0.38	0.55	0.17	0.55	-0.08	0.37	0.26	0.11	-0.31	0.4	0.34	-0.17	0.12	-0.13	-0.05	0.21	0.31	-0.53	-0.07	0.48	0.54	0.07	0.36	0.29	0	-0.51	0.29	0.45	0.41
NP_001014437.1	164	CARS1	1	23.357	0	0.12	-0.17	-0.05	-0.32	0.07	-0.41	-0.16	-0.09	-0.06	-0.12	0.14	-0.2	0.16	0.03	0.1	-0.25	-0.04	-0.11	-0.31	0.43	-0.18	0.15	0.16	0.01	-0.08	0.01	0.16	-0.16	-0.19	-0.01	-0.11	-0.18	0.05	0.53	-0.12	-0.02	0.18	-0.18	0.01	-0.01	0.15	-0.17	-0.03	-0.15
NP_001014446.1	49	OCIAD2	1	22.1883	-0.5	-0.58	0.81	-0.22	-0.02	0.47	0.17	-0.39	-0.58	-0.34	-0.84	0.25	0.75	-0.67	-0.47	0.4	-1.28	-1.6	-1.31	-1.01	0	-0.99	-0.8	-0.1	-0.4	-0.98	-0.89	-0.09	-1.21	-1.03	-0.61	-1.16	-0.87	0.76	0.31	-0.87	-0.7	-0.5	-0.42	-0.81	-0.05	0.71	-0.87	-0.35	-0.38
NP_001014447.2	1	CPZ	0.9943	14.8037	NA	NA	NA	NA	NA	NA	NA	NA	NA	NA	NA	NA	NA	NA	NA	NA	NA	NA	NA	NA	NA	NA	NA	NA	NA	NA	NA	NA	NA	NA	NA	NA	0.32	0.47	0.29	0.08	0.3	-0.38	0.61	0.33	NA	NA	NA	NA	NA
NP_001014794.1	55	ILK	1	21.9768	-0.06	-0.32	-0.33	-0.1	-0.04	-0.31	0.16	0.78	-0.38	-0.35	0.1	-0.24	-0.37	0.27	-0.23	-0.38	-0.04	-0.33	-0.37	0.02	-0.57	-0.17	-0.02	-0.38	-0.4	-0.01	-0.32	-0.47	-0.27	-0.45	-0.43	0.01	-0.44	-0.15	-0.24	0.07	-0.39	-0.12	0.81	0.39	-0.02	-0.69	-0.21	-0.59	-0.23
NP_001014811.1	1	ME3	0.9992	14.1777	0.97	1.59	-0.11	0.3	0.15	-0.1	0.05	1.15	NA	NA	NA	NA	NA	NA	NA	NA	NA	NA	NA	NA	NA	NA	NA	NA	NA	NA	NA	NA	NA	NA	NA	NA	NA	NA	NA	NA	NA	NA	NA	NA	NA	NA	NA	NA	NA
NP_001014831.1	32	PAK4	1	21.2828	-0.12	0.03	-0.08	-0.22	-0.05	-0.1	0.02	0	-0.06	-0.3	0.2	-0.37	0.15	-0.2	-0.03	-0.25	-0.12	-0.39	-0.12	-0.38	-0.33	0.05	0.13	-0.18	0.02	0.45	0.07	-0.15	0.02	-0.02	-0.16	0.73	0.08	-0.33	0.29	0.13	0.16	0.24	0.34	0.45	-0.07	-0.24	-0.11	-0.18	0.22
NP_001014839.1	12	NCDN	1	19.4335	-0.03	-0.17	-0.04	0.11	-0.08	-0.37	-0.2	0.19	-0.18	-0.04	-0.23	0.02	-0.25	0.08	-0.14	-0.13	-0.14	0.03	0.41	-0.12	-0.16	0.18	0.29	0.21	-0.27	-0.05	-0.51	-0.13	0.13	0.19	-0.4	0.37	-0.16	0	-0.13	-0.57	0.04	-0.07	0.45	0.06	-0.4	0.74	0.93	-0.61	0.75
NP_001014842.1	13	TM9SF1	1	19.7859	-0.04	0.3	-0.15	0.12	0.3	0.02	-0.04	-0.13	0.25	0.12	0.12	0	-0.28	0.7	0.01	0.23	0.15	0.31	0.15	0.11	0.62	0.04	0.2	0.41	-0.01	0.25	0.34	-0.05	0.08	0.27	-0.14	0.06	0.1	-0.05	0.14	-0.02	-0.03	0.11	-0.17	-0.1	0.17	0.15	0.07	0.49	0.12
NP_001014972.1	130	ZNF638	1	22.2759	0	-0.19	0.28	0.13	0.03	0.2	0.19	-0.12	0.2	0.19	0.1	0.09	0.37	-0.16	0.02	0.29	0.02	-0.25	0.23	-0.21	-0.01	0.2	0.22	-0.02	-0.12	0.14	0.09	0.44	0.33	0.29	0.07	0.22	0.1	0.11	-0.11	0.18	-0.28	0.11	-0.33	-0.08	-0.08	0.1	0.02	-0.47	0.24
NP_001015.1	49	RPS21	1	25.434	0.23	0.07	-0.83	-0.68	-0.78	-0.53	-0.97	-0.46	-0.03	0.02	0.22	-0.77	-0.63	-0.23	-0.4	-0.55	0.43	0.19	0.61	0.28	0.74	0.39	0.15	0.67	0.63	0.31	0.29	0.53	0.56	0.65	0.64	0.4	0.66	-0.63	0.53	0.36	0.37	0.42	-0.28	0.48	-0.15	-0.44	0.33	-0.03	0.23
NP_001015001.1	105	CKMT1A	1	23.9459	-0.63	-0.59	0.39	0.05	-0.45	0.49	-0.73	-0.6	-0.82	-0.49	-0.87	0.32	0.27	-0.56	-0.73	0.62	-1.18	-1.32	-0.42	-1.1	0.55	-0.84	-0.89	0.52	0.36	-0.79	-0.83	0.36	-0.59	-0.49	-0.11	-0.93	-0.71	0.6	0.46	-0.4	-0.04	-0.03	-0.54	-0.68	-0.44	0.72	-0.68	-0.43	-0.85
NP_001015048.1	34	BAG5	1	21.3273	-0.41	-0.75	0.02	-0.11	0.1	0	-0.06	-0.32	0.14	-0.16	-0.31	0.22	0.02	0.11	-0.1	0.16	0.35	-0.17	0.05	-0.23	-0.02	0.14	0.13	0.19	-0.08	0.05	-0.24	-0.31	-0.06	-0.22	-0.16	0.02	0.36	0.13	0.28	0	0.35	0.35	-0.09	0.55	0.05	0.02	-0.07	-0.31	-0.15
NP_001015052.1	14	MPG	1	20.5698	-0.22	-0.72	0.15	0.19	-0.04	0.27	0.21	-0.44	0.37	0.46	0.38	0.3	0.13	0.05	0.13	0.18	0.2	0.27	0.72	0.56	0.47	-0.08	0.25	0.27	0.25	-0.34	-0.27	0.34	0	0.04	0.08	-0.01	-0.08	0.79	0.04	-0.27	-0.46	-0.03	-0.25	-0.12	0.16	0.12	-0.34	-0.77	-0.3
NP_001015053.1	1	HDAC5	1	15.2085	NA	NA	NA	NA	NA	NA	NA	NA	NA	NA	NA	NA	NA	NA	NA	NA	NA	NA	NA	NA	NA	NA	NA	NA	NA	NA	NA	NA	NA	NA	NA	NA	0.72	-0.41	0.2	0.61	0.9	0.34	-0.12	-0.02	NA	NA	NA	NA	NA
NP_001015055.1	17	RTKN	1	20.0205	-0.12	0.08	0.09	-0.18	0.02	0.09	0	0.33	-0.16	0.14	0.04	0.07	-0.02	0.22	-0.07	0.06	0.06	-0.03	-0.29	-0.04	0.14	-0.22	-0.08	0.26	0.26	0.05	-0.07	-0.03	-0.16	-0.23	0.14	0.07	-0.36	-0.09	-0.24	-0.19	0.02	-0.09	-0.32	-0.07	-0.02	-0.07	0.1	0.28	-0.11
NP_001015509.1	40	PTRH2	1	23.0911	-0.12	-0.32	0.13	-0.02	0.02	0.4	-0.12	-0.37	-0.15	0.15	-0.26	0.28	0.41	-0.29	-0.19	0.4	-0.69	-1.07	-0.33	-1.02	-0.15	-0.47	-0.35	0.12	0.33	-0.52	-0.48	0.33	-0.29	-0.38	-0.11	-0.49	-0.18	0.27	0.26	-0.28	-0.47	0.23	-0.46	-0.24	0.15	0.35	-0.35	-0.48	-0.19
NP_001015877.1	54	PHF6	1	25.7795	0.09	-0.42	-0.1	-0.18	-0.07	-0.1	-0.14	-0.25	0.27	0.15	0.31	-0.08	0.09	-0.21	-0.26	0.12	-0.3	-1.33	-0.37	-0.77	-0.24	0.16	0.05	0.21	0.25	0.02	-0.23	0.32	0.36	0.24	0.06	0.24	0.09	0.25	0.32	0.08	-0.54	0.25	-0.21	0.07	-0.34	-0.05	-0.08	-0.81	-0.02
NP_001015880.1	14	PAPSS2	1	20.3303	-0.54	-0.45	0.36	0.36	0.15	0.45	-0.13	-0.32	-0.61	-0.45	-0.8	-0.01	0	-0.88	-1.15	0.06	-0.44	-0.66	-0.13	-0.33	-0.11	-0.23	-0.39	0.33	0.25	-0.61	-0.43	0.01	-0.77	-0.57	-0.12	-0.69	0.15	0.1	0.28	-0.23	-0.64	0.21	-0.48	-0.21	0.1	0.08	-0.42	-0.74	-0.54
NP_001015885.1	87	RAE1	1	23.2217	0.1	0.09	-0.04	-0.01	0.1	0.14	0.1	-0.27	0.26	0.38	0.23	0.16	-0.06	-0.02	0.14	0.06	0.04	0.08	0.37	0.09	0.4	0.17	0.12	0.02	0.24	0.28	0.3	0.29	0.33	0.52	0.28	0.37	0.19	0.05	-0.18	0.07	0	0.09	-0.24	0.02	0.5	0.07	0.18	0.02	0.16
NP_001015892.1	8	TAF9	1	18.4229	0	-0.09	0.33	-0.44	-0.15	-0.08	-0.3	0.26	-0.39	-0.13	-0.11	-0.16	0.32	-0.56	-0.11	0.16	0.05	-1.79	-0.26	NA	-1.62	-0.26	-0.71	0.16	-0.01	-0.42	0.34	0.28	-0.21	0.52	-0.35	-1.12	-0.79	-0.25	0.31	0.03	0.1	0.06	0.52	-0.01	0.36	-0.07	-0.16	-0.21	0.05
NP_001016.1	114	RPS23	1	26.2788	-0.26	-0.38	0	-0.06	0.09	0.09	-0.15	-0.1	-0.19	-0.1	-0.06	0.01	0.15	-0.41	-0.31	0.11	-0.13	-0.28	-0.04	-0.26	0.28	-0.22	-0.04	0.26	0.18	-0.01	-0.46	0.09	-0.7	-0.39	0.04	-0.07	-0.32	0.25	0.16	-0.13	-0.49	0.05	0.04	-0.05	-0.14	0.12	-0.31	-0.5	-0.34
NP_001017371.3	11	SP3	1	20.4437	0.23	0.07	0.09	0.19	0.21	0.03	0.18	-0.04	0.31	0.47	0.69	-0.05	0.1	0.12	-0.02	0.03	0.03	-0.46	0.29	-0.27	0.11	0.31	-0.1	0.16	0.33	0.51	0.19	0.55	0.74	0.55	0.43	0.68	-0.04	-0.21	-0.44	0.21	-0.22	0.18	-0.51	0.15	NA	NA	NA	NA	NA
NP_001017372.1	2	SLC27A6	1	17.204	NA	NA	NA	NA	NA	NA	NA	NA	NA	NA	NA	NA	NA	NA	NA	NA	NA	NA	NA	NA	NA	NA	NA	NA	NA	NA	NA	NA	NA	NA	NA	NA	0.17	-0.07	-0.14	-0.05	0.89	-0.28	1.07	-0.36	NA	NA	NA	NA	NA
NP_001017392.2	103	SUGP2	1	22.3129	0.11	-0.04	-0.12	-0.31	-0.35	-0.13	-0.2	0.28	0.04	0.02	0.18	-0.24	0.02	0.2	0.14	-0.06	0.1	0.32	-0.07	0.35	-0.28	-0.03	0.23	-0.13	-0.14	0.36	0.11	0.2	0.14	-0.08	-0.38	0.23	-0.16	-0.03	-0.16	0.21	0.32	0.03	0.58	0.2	-0.23	-0.15	0.06	0.23	0.33
NP_001017405.1	8	MAEA	1	19.2957	-0.08	-0.06	0	-0.12	-0.09	-0.01	-0.07	-0.05	-0.03	-0.1	0.04	0.02	-0.11	0.23	-0.05	0.09	0.06	0.01	0.03	0.02	0.05	-0.04	-0.11	-0.08	-0.31	-0.27	-0.3	-0.17	-0.47	-0.3	-0.18	-0.17	0.1	-0.35	0.14	0.22	-0.02	0.02	-0.04	0	NA	NA	NA	NA	NA
NP_001017408.1	16	GOPC	1	20.2943	0.18	-0.06	-0.07	-0.35	-0.2	-0.4	-0.11	-0.19	-0.38	-0.34	0.13	-0.17	0.05	-0.1	-0.06	-0.23	0.1	0.25	-0.19	0.23	-0.51	-0.1	0.02	0.23	0	-0.01	0	-0.23	-0.26	-0.08	0.04	-0.05	0.17	0.04	0.17	0.1	0.44	0.23	-0.02	0.27	-0.16	-0.08	-0.01	0.37	-0.06
NP_001017919.1	8	RCCD1	1	17.8982	NA	NA	NA	NA	NA	NA	NA	NA	0.21	0.02	-0.2	-0.08	-0.06	0.45	0.63	-0.11	0.41	0.43	0.02	0.39	-0.31	0.23	0.12	-0.58	-0.98	-0.01	-0.14	-1.19	-0.09	-1.19	-0.97	0.31	0.25	0.09	-0.43	-0.12	0.02	-0.33	0.24	-0.16	0.08	0.44	0.29	0.19	0.28
NP_001017927.2	2	C2orf76	0.9971	16.1798	NA	NA	NA	NA	NA	NA	NA	NA	NA	NA	NA	NA	NA	NA	NA	NA	NA	NA	NA	NA	NA	NA	NA	NA	NA	NA	NA	NA	NA	NA	NA	NA	0.09	-0.61	-0.23	-0.19	-0.29	0.15	0	0.25	0.53	-0.1	0.06	-0.12	-0.13
NP_001017928.1	46	CCDC58	1	23.0248	0.22	0.04	-0.05	-0.36	-0.47	-0.34	-0.25	-0.41	-0.45	-0.19	0.24	-0.04	0.19	0.07	-0.21	0.24	0.02	0.53	0.04	0.72	0.48	-0.04	-0.19	0.5	0.38	0.22	0.34	0.43	0.23	0.11	0.09	0.2	-0.14	0.13	-0.02	0	0.46	0.01	0.14	-0.05	-0.33	0.31	-0.03	0.45	0.2
NP_001017956.1	34	OS9	1	20.8095	0.13	0.2	0.21	0.37	0.13	0.05	0.3	-0.07	-0.1	0.13	0.25	0.1	0.2	0.19	-0.12	0.07	0.05	-0.26	0.36	-0.2	0.14	0.21	-0.22	0.2	0.37	-0.07	-0.07	0.09	0.19	0.35	0.3	0.14	0.03	0.28	0.09	0.08	-0.14	-0.14	-0.09	0.11	0.23	-0.05	0.06	-0.19	0.01
NP_001017961.1	1	FAM78B	0.9968	17.5821	NA	NA	NA	NA	NA	NA	NA	NA	0.41	-0.18	0.22	0.34	0.15	-0.21	-0.02	0.27	NA	NA	NA	NA	NA	NA	NA	NA	NA	NA	NA	NA	NA	NA	NA	NA	NA	NA	NA	NA	NA	NA	NA	NA	NA	NA	NA	NA	NA
NP_001017962.1	5	P4HA1	1	20.4326	0.29	0.71	-0.49	0.21	-0.57	-0.17	-0.19	-0.17	NA	NA	NA	NA	NA	NA	NA	NA	0.38	0.65	1.1	0.35	-0.27	0.44	0.51	-0.04	-0.08	0.82	1.03	-0.28	1.23	0.58	0.29	0.68	1	0.11	0.45	0.49	0.82	0.19	0.29	0.13	-0.16	-0.41	0.22	0.4	0.71
NP_001017963.2	791	HSP90AA1	1	27.7376	0.07	0.06	-0.08	0	-0.05	-0.1	-0.18	0.05	0	-0.17	-0.02	0.06	-0.11	0.05	-0.08	-0.03	-0.08	0.01	-0.02	0.26	0.05	-0.02	-0.24	-0.12	-0.1	-0.24	-0.2	-0.17	-0.16	-0.04	-0.06	-0.38	-0.14	-0.12	0.19	-0.05	-0.05	0.08	0	0.14	-0.08	0.04	-0.07	0.02	-0.17
NP_001017974.1	66	P4HA2	1	22.1517	0.52	0.78	-0.51	0.11	-0.03	-0.29	0.05	0.16	-0.24	-0.41	-0.29	-0.45	-0.94	-0.6	-0.3	-0.75	0.22	0.86	0.26	0.51	-0.14	0.22	0.43	-0.37	-0.85	0.22	0.21	-0.79	-0.1	-0.12	-0.54	0	0.51	-0.15	-0.47	0.52	0.68	-0.32	0.48	0.25	-0.06	-0.32	0.54	0.22	0.27
NP_001017980.1	11	VMA21	1	20.4944	-0.02	-0.01	0.3	0.07	0.04	0.07	-0.05	-0.15	-0.13	-0.28	-0.1	0.09	0.06	-0.22	-0.09	-0.18	-0.22	-0.23	-0.58	-0.29	0.08	-0.61	-0.01	0.22	0.11	0.2	0.02	-0.03	-0.41	-0.37	-0.06	0.41	-1.05	0.17	0.04	-0.57	-0.71	0.18	-0.51	0.05	0.04	0.41	-0.39	-0.33	0.06
NP_001017992.1	11	ACTBL2	1	23.1187	0.28	0.19	-0.31	0.07	0.05	-0.09	0	-0.2	0.16	0.37	-0.02	0.1	0.23	-0.21	0.15	0.16	0.13	0.2	0.17	0.02	-0.17	0.01	0.19	-0.12	0.72	0.37	0.52	0.27	0.42	0.52	0.32	0.4	NA	NA	NA	NA	NA	NA	NA	NA	-1.04	-0.64	0.99	-0.56	-0.31
NP_001017995.1	60	SH3PXD2B	1	22.4986	-0.38	-0.6	-0.06	-0.21	-0.16	0.1	-0.38	-0.68	-0.18	-0.11	-0.1	0.11	0.02	-0.37	-0.48	-0.1	-0.6	-0.92	0.23	-1.16	0.23	-0.09	-0.15	0.26	0.27	-0.24	-0.3	0.11	-0.21	-0.11	0.3	-0.11	-0.06	0.15	0.41	-0.26	-0.42	0.47	-0.4	0.01	0.08	0.02	-0.38	-0.65	-0.29
NP_001017998.1	13	GNG10	1	20.1093	-0.59	-0.12	-0.15	0.03	-0.42	-0.15	0.49	0.39	0.14	0.24	-0.1	-0.13	-0.31	0.01	-0.06	-0.32	-0.37	-0.11	-0.03	-0.12	-0.6	-0.17	-0.04	-0.34	-0.34	-0.34	-0.1	-0.2	0.04	0.13	-0.12	-0.21	0.5	0.39	0.06	0.39	0.41	0.17	0.28	0.38	0.19	0.09	-0.08	0.33	0.05
NP_001018003.1	14	SORBS3	1	20.729	0.52	0.37	-0.61	-0.3	-0.16	-0.06	-0.55	-0.06	0.14	-0.29	0.58	-0.72	-0.9	-0.06	-0.38	-0.93	0.47	0.6	0.36	0.56	0.28	0.49	0.46	0.11	-0.05	0.25	0.54	-0.12	0.5	0.3	0.29	0.46	0.52	-0.5	0.27	0.27	-0.05	0.17	-0.15	0.13	0.4	-0.27	0.34	0.31	0.22
NP_001018004.1	49	TPM1	1	25.0306	0.51	0.5	-0.26	-0.36	-0.46	-0.43	0.16	-0.2	0.92	-0.7	0.98	-0.4	-0.26	-0.17	0.24	-0.34	0.5	0.57	-0.05	0.34	-0.16	0.74	0.19	-0.23	-0.18	0.53	0.48	-0.27	0.98	0.67	-0.44	0.71	0.39	-0.58	-0.16	0.55	-0.06	-0.24	-0.4	0.43	-0.99	-0.89	0.63	-0.41	0.19
NP_001018005.1	217	TPM1	1	28.9587	0.25	0.2	-0.96	-0.99	-1.2	-0.96	-0.52	1.07	-0.4	-1.39	-0.15	-1.19	-0.97	-0.96	-0.36	-1.36	0.56	0.55	-0.81	0.92	-0.83	-0.1	-0.65	-0.96	-1.17	-0.09	-0.3	-1.04	-0.22	-0.7	-1.03	-0.2	-0.26	-1.02	-0.73	0.66	0.59	-0.5	1.15	0.27	-0.83	-1.11	0.25	0.7	0.53
NP_001018047.1	11	VPS13A	1	18.8612	-0.51	-0.74	0.11	0.13	0.07	0.25	0.18	0.15	0.02	0.05	0.05	0.01	-0.06	0.48	0.24	-0.12	NA	NA	NA	NA	NA	NA	NA	NA	NA	NA	NA	NA	NA	NA	NA	NA	-0.58	0.19	-0.03	-0.29	-0.18	0.07	0.03	-0.34	0.2	0.08	0.16	0.34	0.09
NP_001018060.1	5	POLR3H	1	17.5309	0.18	0.56	0.71	0.44	0.57	0.19	0.27	0.54	-0.22	0	0.13	0.11	0.23	-0.02	0.19	0.03	NA	NA	NA	NA	NA	NA	NA	NA	0	-0.46	-0.85	-0.17	-0.6	-0.92	-0.24	-0.62	NA	NA	NA	NA	NA	NA	NA	NA	-0.43	-0.24	-0.21	-0.19	-0.25
NP_001018063.1	8	PFKFB2	1	18.5304	-0.07	-0.27	-0.01	-0.02	-0.44	0.11	-0.25	0.15	0.21	-0.27	0.26	-0.02	-0.04	0.43	0.19	-0.01	-0.33	-0.13	-0.56	0.34	-0.23	-0.38	-0.33	-0.24	0.39	0.14	0.43	0.35	-0.04	-0.03	0.14	-0.04	NA	NA	NA	NA	NA	NA	NA	NA	0.44	0.58	-0.67	-0.64	-0.49
NP_001018064.1	2	LRP8	1	17.5631	0	0.4	-0.04	-0.03	-0.2	0.1	0.11	0.33	NA	NA	NA	NA	NA	NA	NA	NA	NA	NA	NA	NA	NA	NA	NA	NA	NA	NA	NA	NA	NA	NA	NA	NA	NA	NA	NA	NA	NA	NA	NA	NA	0.06	0.2	0.48	0.77	0.33
NP_001018065.1	17	BRCC3	1	20.3056	0.22	0.29	-0.23	-0.23	0.06	-0.26	-0.51	-0.35	-0.01	-0.23	-0.05	-0.37	-0.32	0.19	-0.23	-0.4	0.1	0.48	0.41	0.28	0.31	0.33	0.09	0.06	0.13	0.3	0.02	-0.1	-0.04	0.09	0.09	0.14	0.38	0.45	0	0.04	0.32	-0.01	0.16	0.31	-0.04	-0.09	0.1	0	0.32
NP_001018066.1	35	VLDLR	1	20.5988	-0.02	-0.13	0.2	0.06	-0.01	0	0.22	0.39	-0.03	-0.31	-0.19	0.18	-0.21	0.02	0.34	-0.29	0.21	0.15	-0.58	0.13	-0.26	-0.05	0.07	-0.48	-0.54	-0.45	0	-0.49	-0.42	-0.71	-0.54	-0.47	-0.25	0.5	-0.06	0.23	0.35	-0.35	0.45	-0.19	0.05	0.25	0.07	0.31	0.33
NP_001018077.1	284	SERBP1	1	26.5882	-0.21	-0.43	0.02	-0.23	-0.42	0.12	-0.33	-0.29	0.11	0.05	0.11	0.09	0.06	-0.59	-0.41	0.32	-0.11	-0.63	-0.1	-0.5	0.13	0.12	-0.18	0.17	0.18	-0.14	-0.27	0.26	0.03	0.16	0.13	-0.11	-0.15	-0.11	0.16	0.03	-0.28	0.19	-0.03	-0.12	0.01	0.14	-0.2	-0.52	-0.18
NP_001018080.1	80	CORO1B	1	23.8597	-0.06	0.11	-0.21	0	0.04	-0.12	-0.04	-0.03	0.11	-0.03	0.01	-0.02	-0.16	-0.23	0	-0.13	0.04	0.15	-0.07	-0.02	0.27	-0.08	0.14	0.09	0.18	0.27	0.36	0.09	0.1	0.26	-0.01	0.1	0.18	-0.09	0.26	0.04	-0.02	-0.03	-0.25	0.07	-0.07	-0.13	-0.09	-0.12	-0.04
NP_001018088.1	2	FPGS	1	16.8715	NA	NA	NA	NA	NA	NA	NA	NA	NA	NA	NA	NA	NA	NA	NA	NA	NA	NA	NA	NA	NA	NA	NA	NA	0.13	-0.2	-0.89	-0.33	-0.69	-0.7	-0.23	-0.15	-0.18	-0.05	0.12	-0.13	-0.7	-0.04	-0.01	0.18	NA	NA	NA	NA	NA
NP_001018098.1	49	VPS13C	1	20.8153	0.15	0.46	0.02	0	-0.08	-0.1	-0.02	0.16	-0.04	0.26	-0.02	0	-0.15	0.63	0.15	-0.23	0	0.32	-0.18	0.51	0.05	-0.22	0.16	-0.3	-0.44	0.2	0.42	-0.25	-0.18	-0.35	-0.19	0.08	0.05	-0.07	-0.06	0.08	0.57	0.25	0.1	0.08	-0.12	-0.2	0.2	0.77	0.28
NP_001018099.1	3	ICE2	1	17.1451	-0.17	NA	-0.05	0.56	0.42	0.37	0.33	-1.03	0.41	0.41	-0.2	0	0.06	-0.3	-0.16	0.67	NA	NA	NA	NA	NA	NA	NA	NA	-0.17	0.01	0.31	0.01	0.18	0.16	-0.02	0.14	NA	NA	NA	NA	NA	NA	NA	NA	NA	NA	NA	NA	NA
NP_001018100.1	2	GCOM1	1	19.8474	0.13	0	0.12	0.24	0.15	0.12	0.25	0.07	NA	NA	NA	NA	NA	NA	NA	NA	NA	NA	NA	NA	NA	NA	NA	NA	NA	NA	NA	NA	NA	NA	NA	NA	NA	NA	NA	NA	NA	NA	NA	NA	0.82	-0.16	0.38	0.06	0.08
NP_001018118.1	3	SERF2	1	17.8097	NA	NA	NA	NA	NA	NA	NA	NA	NA	NA	NA	NA	NA	NA	NA	NA	0.12	-0.4	-0.22	0.13	0	-0.11	0.07	0.02	NA	NA	NA	NA	NA	NA	NA	NA	-0.29	-0.51	0.32	0.22	-0.37	0.39	-0.14	0	NA	NA	NA	NA	NA
NP_001018119.1	17	PIR	1	20.9225	-0.48	-0.53	-0.34	-0.31	-0.52	-0.35	-0.88	-0.24	NA	NA	NA	NA	NA	NA	NA	NA	-0.85	-0.78	-0.83	-0.83	-0.72	-0.57	-1.11	0.06	-0.52	-1.11	-0.72	-0.52	-1.1	-1.2	-0.75	-0.87	-0.84	0.2	0.81	-0.45	-0.48	0.31	-0.42	-0.13	-0.09	0.13	-0.02	0.06	-0.27
NP_001018121.1	164	PODXL	1	26.3332	0.35	0.95	0.15	-0.35	-0.25	-0.19	-0.04	-0.67	-0.04	-0.61	0.09	-0.11	0.34	0.23	-0.16	0.19	-0.08	0.89	-0.42	0.5	-0.04	-0.2	-0.29	0.74	0.83	0.58	0.68	0.32	0.43	0.55	0.21	0.56	0.01	0.04	0.27	0.09	0.39	0.03	-0.28	-0.25	-0.63	0.37	0.33	0.36	0.11
NP_001018125.1	27	FANCD2	1	20.5199	-0.73	-1.09	0.69	0.28	0.51	0.47	0.34	-0.1	0.1	0.29	-0.3	0.14	0.47	-0.33	-0.07	0.26	-0.1	-0.18	0.63	-0.37	0.44	0.33	0.02	0.45	0.35	-0.75	-0.69	0.1	-0.15	-0.14	0.21	-0.37	0.1	0.33	0.16	-0.25	-0.51	0.15	-0.74	-0.41	0.24	0.21	-0.09	-0.25	-0.36
NP_001018146.1	317	NME1	1	27.7439	-0.37	-0.3	-0.01	-0.06	-0.06	-0.12	-0.11	-0.09	-0.16	-0.28	-0.26	0.13	-0.03	-0.32	-0.21	-0.03	-0.24	-0.27	-0.23	-0.09	0.15	-0.31	-0.51	-0.22	-0.22	-0.38	-0.28	-0.21	-0.33	-0.16	0.05	-0.42	-0.11	-0.16	0.37	-0.35	-0.17	-0.01	-0.15	-0.25	0.04	0.07	-0.14	-0.07	-0.37
NP_001018169.1	120	NAE1	1	23.4989	0.08	0.24	-0.11	0.05	0.04	-0.16	-0.05	0.05	0.13	-0.11	0.08	-0.12	-0.39	0.28	0.01	-0.27	0.19	0.39	0.22	0.36	0.39	0.22	0.27	-0.02	0.04	0.03	-0.02	-0.11	0.07	0.12	0.04	-0.03	0.22	-0.15	0.2	0.11	0.18	0.2	-0.02	0.17	0.21	-0.09	0.12	0.22	0.04
NP_001018238.1	6	HAX1	1	18.1422	-0.38	-0.26	0.74	-0.04	0.02	0.39	-0.11	-0.07	-0.53	-0.23	-0.4	0.05	0.55	-0.85	-0.17	0.33	-0.62	-0.8	-0.97	-0.39	-0.53	-0.7	-0.61	0.07	NA	NA	NA	NA	NA	NA	NA	NA	-1.02	0.26	-0.24	-0.99	-0.48	-0.64	0.39	-1.01	-0.16	0.55	-0.91	-0.58	-0.79
NP_001018494.1	3	PUM1	1	17.5899	0.28	0.13	-0.19	-0.23	0.14	-0.01	-0.34	0.46	NA	NA	NA	NA	NA	NA	NA	NA	0.29	1.42	0.24	1.65	0.54	0.12	0.55	-0.25	0.5	0.43	0.79	0.24	0.32	0.57	0.29	0.55	NA	NA	NA	NA	NA	NA	NA	NA	NA	NA	NA	NA	NA
NP_001018654.1	31	MYADM	1	22.0989	0.37	0.22	-0.49	-0.06	-0.15	-0.4	-0.47	0.1	0.31	0.38	0.48	0.47	0.01	0.52	0.31	0.13	0.07	0.11	0.13	0.25	-0.34	0.11	-0.04	-0.35	-0.2	0.28	0.5	-0.24	0.58	0.48	0.39	0.37	0.12	-0.45	-0.28	0.18	0.04	-0.14	0.11	0.47	0.09	-0.32	0.63	0.4	0.28
NP_001018864.2	5	IQCB1	1	18.653	NA	NA	NA	NA	NA	NA	NA	NA	NA	NA	NA	NA	NA	NA	NA	NA	NA	NA	NA	NA	NA	NA	NA	NA	0.03	-0.55	-0.68	0.19	-0.34	-0.37	-0.2	-0.45	-0.53	0.24	0.68	-0.42	-0.52	0.65	-0.42	-0.04	-0.43	0.25	-0.44	-0.56	-0.27
NP_001019.1	104	RPS25	1	26.6485	-0.44	-0.64	0.12	0.08	0.13	0.2	0.16	-0.25	-0.27	-0.21	-0.32	0.28	0.07	-0.46	-0.32	0.16	-0.46	-0.75	-0.46	-0.62	0.35	-0.56	-0.33	0.1	0.35	-0.17	-0.55	0.18	-0.52	-0.42	0.06	-0.31	-0.46	0.31	0.14	-0.44	-0.54	-0.11	-0.14	-0.04	-0.08	0.26	-0.35	-0.36	-0.28
NP_001019381.1	58	S100A13	1	24.8121	0.51	0.32	-0.61	-0.48	0.59	-0.86	1.35	0.16	0.75	-0.38	1.02	-0.38	-0.26	0.29	-0.05	-0.4	0	0.41	-0.12	0.14	-0.45	0.25	-0.54	-1.06	-0.5	0.44	-0.12	-0.43	0.78	0.87	-0.4	0.53	0.81	-0.97	-0.42	0.32	0.13	-0.33	0.13	0.39	0.13	-0.62	1.13	-0.05	0.41
NP_001019389.1	16	GPHN	1	20.0548	-0.17	0.14	-0.63	-1.04	-1.05	-1.13	-1.09	-0.99	0.12	0.1	0.09	0.06	0.23	-0.39	0.14	-0.01	-0.13	-0.28	0.13	0.09	-0.57	0.04	-0.11	-0.41	-0.16	-0.04	-0.11	-0.52	-0.04	-0.09	0.01	0	-0.37	0.27	-0.17	-0.56	0.23	-0.21	0.21	-0.32	0.26	0	0.4	0.22	0.23
NP_001019397.1	252	ARF1	1	26.1211	0.27	0.16	-0.12	0.05	0.1	0	0.03	0.25	-0.02	-0.23	0.1	-0.1	-0.22	0.52	-0.1	-0.1	0.14	0.18	-0.01	0.24	0.05	0.02	0.04	-0.02	-0.15	0.06	0.14	-0.06	-0.18	-0.03	0.01	-0.08	0.13	-0.14	-0.01	0.09	0.01	0.07	0.01	0.28	-0.08	0.02	0.19	0.3	-0.03
NP_001019770.1	422	H2BC18	1	30.2628	0.31	0.1	0.32	0.22	0.42	-0.16	0.5	-0.39	-0.44	0.27	0.94	0.47	0.85	0.64	-0.16	0.46	-0.45	-0.41	0.05	-1.22	0.98	0.82	0.81	-0.49	-0.15	0.43	0.89	0.83	1.16	0.91	1.05	0.73	-0.24	0.26	-1.1	0.46	0.09	-0.2	-0.2	0.41	-0.61	-0.28	0.21	-0.45	0.26
NP_001019818.1	3	RAB3IP	1	17.315	NA	NA	NA	NA	NA	NA	NA	NA	NA	NA	NA	NA	NA	NA	NA	NA	0.6	-0.44	-0.42	0.48	-0.35	0.66	0.02	-0.04	0.37	0.28	0.56	0.16	0.34	-0.2	-0.16	0.48	0.05	-0.24	0.19	0.07	0.29	-0.19	0.47	0.02	NA	NA	NA	NA	NA
NP_001019820.1	371	CANX	1	26.4774	0.35	0.67	0	0.21	0.05	0.02	0.23	0.35	-0.22	0.02	-0.15	0.12	-0.01	0.78	0.39	0.07	0.13	0.93	0.09	0.92	0.13	0.07	0.2	0.01	-0.14	0.15	0.77	0.04	0	0.09	-0.08	0	0.01	0.07	-0.28	-0.02	0.69	-0.3	0.35	-0.11	-0.23	-0.02	0.13	0.6	0.21
NP_001019831.2	1	KALRN	1	14.6104	-0.1	0.18	0.48	0.35	0.2	0.21	0.3	0.34	NA	NA	NA	NA	NA	NA	NA	NA	NA	NA	NA	NA	NA	NA	NA	NA	NA	NA	NA	NA	NA	NA	NA	NA	NA	NA	NA	NA	NA	NA	NA	NA	NA	NA	NA	NA	NA
NP_001019837.1	15	SH3KBP1	1	20.4574	0.38	-0.02	-0.59	-0.76	-0.75	-0.07	-0.38	0.6	0.52	-0.04	0.61	-0.54	-0.54	0.18	0.67	-0.46	0.46	0.13	0.24	0.22	-0.31	0.67	0.88	-0.48	-0.16	0.6	0.39	-0.07	1.27	0.91	0.47	0.73	0.22	-0.83	-0.67	0.7	0.67	0.24	0.7	0.73	0.18	-0.79	0.12	0.34	0.65
NP_001019859.1	16	NBN	1	19.782	0.14	-0.61	-0.07	-0.18	-0.1	0.4	0	0.05	0.44	-0.06	0.45	-0.4	-0.22	-0.47	-0.32	-0.11	-0.17	-0.07	0.31	-0.22	0.14	0.16	0.22	0.17	0.27	0.36	-0.01	0.55	0.42	0.28	0.26	0.56	0.29	-0.02	-0.06	0.25	-0.09	0.2	-0.61	0.09	NA	NA	NA	NA	NA
NP_001019907.1	42	CD276	1	22.3214	0.14	0.56	-0.07	-0.14	0	-0.27	0.25	-0.11	0.03	0.07	0.14	-0.21	-0.2	0.04	0.11	-0.19	-0.18	0.25	-0.03	-0.06	-0.52	-0.18	0.22	-0.11	0.14	-0.01	0.33	-0.07	-0.22	-0.03	-0.15	-0.03	0.28	-0.26	0.18	0.33	0.65	-0.17	0.18	0.22	-0.04	-0.4	0.36	0.54	0.17
NP_001019979.1	9	BCL7A	1	19.7887	0.36	0.42	-0.4	0.12	0.14	-0.2	0.55	0.13	0.04	0.21	0.37	-0.07	-0.25	0.19	0.22	-0.37	0.3	0.08	-0.06	0.09	0.31	0.1	0.48	0.35	0.35	0.25	0.09	0.33	0.54	0.67	0.33	0.46	-0.15	0.11	-0.5	0.46	-0.27	0.24	-0.25	0.52	0.01	-0.25	0.28	0.17	0.36
NP_001020.2	88	RPS26	1	25.9635	-0.08	-0.18	0.12	-0.08	-0.07	0.16	0.01	-0.09	-0.16	-0.05	-0.01	0.11	0.15	-0.19	-0.37	0.18	-0.22	-0.62	0.04	-0.47	0.28	-0.16	-0.2	0.26	0.21	0.05	-0.29	0.23	-0.01	0.1	0.23	-0.08	-0.06	-0.12	0.32	0.01	-0.51	0.13	-0.27	0.02	-0.1	-0.17	-0.27	-0.86	-0.34
NP_001020029.1	47	SPTB	1	21.4726	0.42	0.5	-0.36	-0.18	-0.29	-0.15	-0.14	0.88	-1.13	-1.25	-0.49	-1.34	-1.15	0.42	0.14	-1.44	0.34	0.93	-0.55	1.19	-0.79	-0.42	-0.56	-0.97	-0.4	-0.31	-0.07	-0.67	-0.97	-0.57	-0.69	-0.42	-0.77	-0.74	-0.71	0.67	1.04	-0.75	1.43	-0.15	-0.51	-0.55	0.01	0.76	0.35
NP_001020095.1	42	EXOC1	1	22.1333	-0.28	-0.29	-0.03	-0.14	0.01	-0.11	-0.03	0.07	0.09	-0.24	-0.03	-0.12	-0.25	0.32	0.02	-0.16	-0.15	-0.43	-0.17	-0.2	-0.11	0.17	0.11	-0.19	-0.03	0.07	0.21	0.08	0.21	0.04	0.02	0.23	-0.09	0.01	0.07	-0.09	0.08	0.21	0.22	0.19	0.05	-0.06	-0.18	-0.36	-0.15
NP_001020105.1	5	WASF1	0.9985	18.5118	NA	NA	NA	NA	NA	NA	NA	NA	0.1	-0.08	0.26	-0.28	-0.04	0.44	0.02	-0.04	0.09	-0.12	-0.15	0.06	0.04	0.22	0.16	-0.29	-0.17	0.44	0.46	0.03	0.45	0.26	0.1	0.49	-0.74	-0.34	-0.53	0	-0.7	-0.32	0.05	-0.04	NA	NA	NA	NA	NA
NP_001020118.1	2	YIPF5	1	18.5274	NA	NA	NA	NA	NA	NA	NA	NA	NA	NA	NA	NA	NA	NA	NA	NA	NA	NA	NA	NA	NA	NA	NA	NA	NA	NA	NA	NA	NA	NA	NA	NA	-0.23	0.1	-0.35	0.1	0.15	-0.3	0.43	0.46	-0.11	0.19	0.09	0.12	0.57
NP_001020119.1	28	FNBP1L	1	25.9382	-0.22	-0.36	0.06	0.4	0.27	0.09	0.24	-0.7	0.03	-0.08	-0.06	0	0.18	-0.15	-0.34	0.46	-0.2	-0.15	0.15	0.02	0.58	0	-0.08	0.53	0.29	-0.32	-0.13	0.48	-0.17	0.07	0.01	-0.5	0.31	0.37	0.47	-0.36	-0.25	0.31	-0.75	-0.27	-0.06	0.6	-0.14	-0.78	-0.06
NP_001020128.1	2	BRMS1	1	18.3327	NA	NA	NA	NA	NA	NA	NA	NA	NA	NA	NA	NA	NA	NA	NA	NA	-0.15	-0.23	0.27	-0.29	0.15	0	-0.1	0.18	NA	NA	NA	NA	NA	NA	NA	NA	-0.24	0.23	0.09	0.01	-0.17	0.18	-0.22	-0.03	NA	NA	NA	NA	NA
NP_001020241.1	134	RPS14	1	26.6513	-0.14	-0.36	0.07	0.09	0	0.14	-0.04	-0.05	0.07	0.01	0.04	0.28	0.13	-0.53	-0.37	0.23	-0.2	-0.49	0.06	-0.33	0.13	-0.09	-0.06	-0.01	0.03	0	-0.07	0.09	-0.05	0.16	0.13	-0.09	0.08	0.13	0.1	-0.01	-0.32	0.01	0.02	-0.01	0.18	0.11	-0.12	-0.28	-0.15
NP_001020247.1	35	CELF2	1	21.4905	0	0.33	-0.2	-0.15	-0.09	-0.3	0.01	0.25	-0.07	-0.26	-0.44	-0.15	-0.26	-0.25	0.12	-0.41	0.88	0.4	-0.09	0.85	-0.41	0.24	0.31	-0.12	-0.15	0.55	0.39	-0.13	0.28	-0.13	-0.61	0.57	0.28	-0.52	-0.75	0.67	0.41	-0.59	0.77	-0.14	-0.1	-0.66	0.27	0.2	0.95
NP_001020262.1	188	ABCF1	1	23.5759	-0.1	-0.31	-0.07	-0.02	-0.12	0.12	-0.13	-0.09	-0.02	-0.05	0.04	0.02	0.03	0.07	-0.07	0.04	-0.14	-0.67	-0.06	-0.65	0.04	-0.05	0.1	-0.12	0.09	0.05	-0.28	0.15	-0.03	0.09	0.13	0.05	-0.08	0.06	0.19	0	-0.35	0.21	-0.01	0.13	0.11	0.1	-0.26	-0.52	-0.12
NP_001020278.1	282	ADAR	1	24.8363	0.02	0.04	0.31	0.09	0	0.25	0.04	-0.29	-0.05	0.12	0.16	0.02	0.33	-0.25	-0.13	0.32	-0.23	-0.4	0.01	-0.47	0.11	-0.12	0.07	0.35	0.29	-0.09	-0.17	0.41	0.02	-0.02	-0.01	-0.12	0.01	0.35	0.04	-0.18	-0.3	-0.13	-0.31	-0.24	0.01	0.45	0	-0.26	-0.07
NP_001020329.1	2	CD74	0.9995	17.8888	NA	NA	NA	NA	NA	NA	NA	NA	NA	NA	NA	NA	NA	NA	NA	NA	NA	NA	NA	NA	NA	NA	NA	NA	NA	NA	NA	NA	NA	NA	NA	NA	-0.7	-0.23	0.01	-0.46	-0.63	-0.35	-1.35	-0.2	-0.1	-0.47	0.05	-0.79	-0.31
NP_001020372.2	4	CHN1	1	16.9976	NA	NA	NA	NA	NA	NA	NA	NA	0.05	-0.25	0.11	-0.24	-0.3	0.01	-0.07	-0.49	0.31	0.57	0.2	0.45	-0.1	0.16	0.34	-0.11	0.1	0.21	0.4	-0.14	0.31	0.26	-0.15	0.13	0.16	0.01	-0.1	0.24	0.31	0.14	0.25	0.16	NA	NA	NA	NA	NA
NP_001020376.1	143	AP2M1	1	24.6219	0.1	0.08	-0.16	0	0.08	-0.13	-0.08	0.28	-0.1	-0.04	0.08	-0.19	-0.26	-0.16	-0.05	-0.24	0.08	0.32	-0.11	0.1	0.06	-0.22	-0.04	-0.17	-0.07	0.15	0.09	-0.07	0.05	0.09	-0.04	0.15	0.27	0	-0.16	0.21	0.04	0.09	0.29	0.16	0.13	-0.18	0.06	-0.17	0.11
NP_001020418.1	1	TAF5L	1	14.8184	NA	NA	NA	NA	NA	NA	NA	NA	0.26	0.67	-0.12	0.19	0.3	0.46	0.23	0.31	NA	NA	NA	NA	NA	NA	NA	NA	NA	NA	NA	NA	NA	NA	NA	NA	NA	NA	NA	NA	NA	NA	NA	NA	NA	NA	NA	NA	NA
NP_001020419.1	109	DUT	1	24.527	-0.47	-0.35	0.15	-0.14	-0.25	0.71	-0.87	-0.44	-0.13	-0.1	-0.34	0.23	0.21	-0.64	-0.6	0.25	0	-0.34	0.16	-0.33	0.48	0.05	-0.15	0.26	0.29	-0.21	-0.27	0.14	0.21	0.25	0.36	-0.21	0.02	-0.39	0.55	-0.18	-0.26	0.02	-0.56	0.05	-0.04	-0.33	-0.23	-0.38	-0.18
NP_001020423.1	49	TPD52	1	23.0874	-0.12	-0.24	0.05	0.76	0.37	0.38	0.12	-0.44	-0.25	-0.37	-0.55	0.65	-0.32	-0.47	-0.91	0.14	-0.63	-0.57	-0.33	-0.44	0.78	-0.54	-0.39	0.26	-0.25	-1.16	-0.83	-0.05	-1.17	-0.77	-0.3	-1.57	-0.38	0.94	0.46	-0.32	-0.71	0.52	-0.5	-0.55	-0.09	0.94	-0.14	-0.26	-0.53
NP_001020471.2	33	RAB12	1	21.0929	0.36	0.34	0.11	0.1	-0.19	0.07	-0.54	0.78	-0.46	-0.62	-0.08	-0.36	-0.24	0.07	0.17	-0.37	0.08	0.09	-0.18	0.57	-0.03	-0.22	-0.12	0.25	0.01	-0.09	0.1	-0.02	-0.32	-0.32	-0.32	-0.13	-0.34	-0.16	0.12	-0.11	0.27	-0.2	0.46	-0.2	-0.29	0.19	-0.22	0.37	-0.09
NP_001020527.2	25	ANO6	1	21.9313	0.34	0.77	-0.04	-0.11	0.12	-0.32	0.25	-0.13	0	-0.28	-0.06	-0.18	-0.16	0.04	0.08	-0.22	0.31	1.16	0.17	0.96	0.35	0.35	0.13	0.09	0.02	0.15	0.23	-0.14	0.27	0.29	-0.02	0.07	0.26	0.06	0.04	0.09	0.55	-0.12	0.14	-0.35	-0.09	0.19	0.23	0.56	0.32
NP_001020750.1	1	NDEL1	1	14.6364	NA	NA	NA	NA	NA	NA	NA	NA	NA	NA	NA	NA	NA	NA	NA	NA	0.24	0.43	0.22	0.4	0.27	0.12	0.65	-0.05	NA	NA	NA	NA	NA	NA	NA	NA	NA	NA	NA	NA	NA	NA	NA	NA	NA	NA	NA	NA	NA
NP_001020764.1	1	ARFIP1	1	16.2917	NA	NA	NA	NA	NA	NA	NA	NA	NA	NA	NA	NA	NA	NA	NA	NA	0.17	-0.07	0.37	0.07	0.11	0.13	0.24	0.27	NA	NA	NA	NA	NA	NA	NA	NA	NA	NA	NA	NA	NA	NA	NA	NA	NA	NA	NA	NA	NA
NP_001020766.1	29	ARFIP1	1	22.1053	-0.14	-0.48	-0.15	0.27	-0.04	-0.01	0.03	-0.17	-0.5	-0.03	-1.24	0.2	0.52	-0.72	-0.25	0.41	0.27	-0.07	0.23	-0.07	0.25	0.12	0	0.05	0.22	-0.02	-0.14	0.41	0.18	0.19	0.15	-0.09	-0.03	0.19	0.16	-0.08	-0.14	-0.05	0	-0.11	0.03	0.02	-0.11	0.11	-0.03
NP_001020951.1	3	ABHD17B	1	15.8687	NA	NA	NA	NA	NA	NA	NA	NA	NA	NA	NA	NA	NA	NA	NA	NA	NA	NA	NA	NA	NA	NA	NA	NA	NA	NA	NA	NA	NA	NA	NA	NA	-0.4	0.35	0.19	-0.43	-0.57	0.26	-0.35	-0.59	0.28	0.41	0.12	0.14	0
NP_001021.1	66	RPS27	1	25.4965	-0.19	-0.36	-0.1	-0.07	-0.13	0.12	-0.1	-0.15	-0.27	-0.16	-0.04	0.09	-0.01	-0.36	-0.5	0.22	-0.33	-0.68	-0.44	-0.74	0.12	-0.33	-0.06	0.13	0.14	-0.15	-0.26	0.06	-0.43	-0.38	0.09	-0.32	-0.17	0.02	0.24	-0.19	-0.48	0.19	-0.3	0.1	-0.12	0	-0.39	-0.56	-0.49
NP_001022.1	58	RPS28	1	25.823	0.07	-0.43	-0.97	-1	-1.04	-0.86	-1.37	-1	-0.19	-0.02	0.62	-0.69	-0.56	-0.7	-0.65	-0.7	0.17	-0.12	0.2	-0.07	0.65	-0.03	0.29	0.62	0.85	0.48	0.02	0.74	0.47	0.72	1.06	0.22	0.38	-0.84	0.45	0.17	-0.17	0.35	-0.6	0.55	-0.37	-0.54	0.21	-0.44	-0.04
NP_001023.1	37	RPS29	1	23.4562	-0.01	0.07	-0.05	-0.25	-0.11	-0.19	-0.21	-0.83	-0.23	0.55	0.86	0.04	0.22	-1.16	-0.11	0.23	-0.02	-0.17	0.25	-0.16	1	0.56	0.53	0.44	0.26	0.26	0.37	0.72	0.8	0.88	1.2	0.44	0.07	-0.05	0.39	0.17	-0.02	0.42	-0.4	-0.05	-0.28	-0.09	-0.28	-0.53	-0.09
NP_001024.1	248	RRM1	1	23.7581	-0.2	-0.42	-0.02	-0.02	0.28	-0.01	0.15	-0.14	0.11	-0.05	-0.08	0.01	-0.13	-0.48	-0.42	-0.16	-0.08	-0.54	0.16	-0.88	0.03	0.13	-0.08	-0.09	-0.13	-0.33	-0.55	-0.11	-0.02	0.06	0.2	-0.17	0.13	-0.08	0.36	-0.15	-0.55	0.24	-0.52	0.25	0.17	-0.02	-0.19	-0.58	-0.33
NP_001025.1	66	RRM2	1	22.0196	-0.86	-0.65	0.28	0.24	0.18	0.13	0.3	-0.43	0.17	0.05	-0.59	0.02	0.17	-0.53	-0.72	0.31	-0.44	-1.06	-0.37	-1.09	0.31	-0.33	-0.44	0.37	0.42	-0.65	-0.66	0.33	-0.24	-0.03	0.63	-0.6	-0.18	0.01	0.23	-0.36	-0.89	0.08	-1.08	-0.03	-0.12	0.04	-0.32	-0.81	-0.97
NP_001025006.1	1	CCM2	1	15.3731	NA	NA	NA	NA	NA	NA	NA	NA	NA	NA	NA	NA	NA	NA	NA	NA	NA	NA	NA	NA	NA	NA	NA	NA	NA	NA	NA	NA	NA	NA	NA	NA	NA	NA	NA	NA	NA	NA	NA	NA	0.77	-0.02	0.36	0.66	0.61
NP_001025034.1	4	C6orf120	1	17.8345	0.22	0.37	-0.1	0.02	0.01	0.07	-0.07	-0.15	NA	NA	NA	NA	NA	NA	NA	NA	0.03	0.18	0.57	0.36	1.07	0.44	0.84	0.47	NA	NA	NA	NA	NA	NA	NA	NA	0.32	0.48	-0.02	0.09	0.02	0	-0.43	0.32	NA	NA	NA	NA	NA
NP_001025035.1	2	KIAA1755	0.9983	21.0482	0.31	0.65	0.07	-0.08	0.04	0.1	0.08	0.3	NA	NA	NA	NA	NA	NA	NA	NA	NA	NA	NA	NA	NA	NA	NA	NA	NA	NA	NA	NA	NA	NA	NA	NA	0.31	0.11	0.2	0.28	0.59	0.12	0.24	-0.06	NA	NA	NA	NA	NA
NP_001025147.2	2	ZNF16	0.9937	17.8087	NA	NA	NA	NA	NA	NA	NA	NA	NA	NA	NA	NA	NA	NA	NA	NA	NA	NA	NA	NA	NA	NA	NA	NA	NA	NA	NA	NA	NA	NA	NA	NA	0.07	-1.23	0.92	-0.33	-0.13	-0.12	-0.03	-0.56	-0.26	-0.99	0.07	-0.52	-0.59
NP_001025162.1	4	METTL17	0.9995	17.5182	NA	NA	NA	NA	NA	NA	NA	NA	-0.27	-0.07	-0.01	0.04	0.17	0.14	0.05	0	NA	NA	NA	NA	NA	NA	NA	NA	NA	NA	NA	NA	NA	NA	NA	NA	-0.43	0.17	-0.12	-0.29	-0.32	-0.12	0.03	-0.27	0.18	0.39	-0.08	0	0.09
NP_001025173.1	6	GRB7	1	17.0904	0.09	-0.98	1.4	1.09	1.46	0.39	1.28	0.31	0.24	0.13	-0.85	-0.02	0.43	0.08	0.55	0.08	NA	NA	NA	NA	NA	NA	NA	NA	NA	NA	NA	NA	NA	NA	NA	NA	-1.21	0.91	-0.19	-1.55	-0.64	-0.05	0.53	-0.84	0.09	0.29	-0.9	0.17	-0.36
NP_001025177.1	497	AP2B1	1	24.645	0.04	-0.01	-0.09	0.07	0.04	-0.01	-0.02	0.2	0.1	0	-0.04	0.02	-0.11	0.01	0.01	-0.06	0.09	0.05	0.01	0.05	0.04	-0.01	0.01	-0.1	-0.13	-0.02	0.05	-0.17	-0.09	0.02	-0.16	0.05	0.17	0.02	-0.11	0.06	-0.01	0.05	0.12	0.16	0.08	0.1	0.13	0.01	0.1
NP_001025178.1	126	AP1G1	1	22.7706	0.04	0.19	0.15	-0.05	0.01	0.15	-0.03	0.04	-0.03	-0.04	0.01	0.02	0.05	0.21	0.14	0.11	0.16	0.36	0.07	0.12	0.33	0.1	0.22	0.21	0.31	0.16	0.04	0.11	0.1	-0.02	-0.07	0.12	0.03	0.08	0.25	0.03	0.08	-0.1	-0.18	0.14	0	0.19	-0.06	0.07	0.03
NP_001025226.1	11	ARHGAP5	1	19.1106	0	-0.17	-0.37	-0.32	-0.12	-0.29	-0.01	0.39	0.25	0.31	0.03	-0.07	-0.2	-0.04	0.71	-0.4	-0.06	-0.15	0	-0.19	0.41	-0.1	-0.04	-0.78	-0.6	-0.06	-0.13	-0.43	-0.05	-0.24	-0.19	0.18	-0.27	-0.03	-0.14	-0.3	-0.21	-0.17	0.41	-0.19	NA	NA	NA	NA	NA
NP_001026.2	16	RYR2	1	19.3457	-0.01	0.24	-0.64	-0.67	-0.66	-0.55	-0.67	0.91	-0.88	-0.56	-0.93	-0.78	-0.81	0.33	0.03	-1.02	-0.37	0.2	-0.68	1.12	-1.11	-0.7	-0.56	-1.05	-0.01	-0.1	-0.01	-0.57	-0.33	-0.41	-0.45	-0.03	-0.82	-0.78	-0.43	0.17	1.34	-0.6	1.58	-0.19	-0.98	-1.42	-0.33	0.98	0.4
NP_001026794.1	2	ZNF451	1	15.6028	0.55	0.68	-0.14	0.28	-0.22	0.17	-0.19	0.05	NA	NA	NA	NA	NA	NA	NA	NA	NA	NA	NA	NA	NA	NA	NA	NA	NA	NA	NA	NA	NA	NA	NA	NA	NA	NA	NA	NA	NA	NA	NA	NA	0.45	0.28	-0.14	-0.09	-0.11
NP_001026847.1	11	RAB24	1	19.5323	-0.25	-0.2	0.14	0.07	0.04	0.16	0.25	0.09	-0.23	-0.04	-0.34	0.18	0.18	-0.47	0.21	0.15	-0.5	-0.68	-0.45	-0.31	-0.36	-0.92	-0.64	-0.46	-0.24	-0.39	-0.17	-0.27	-0.7	-0.67	-0.51	-0.17	-0.49	0.26	0.13	-0.1	0.19	-0.06	0.56	-0.03	-0.4	0.41	-0.57	0.02	-0.28
NP_001026854.1	67	SRSF7	1	25.2006	0.11	-0.23	0.22	0	-0.2	0.07	-0.03	-0.36	-0.16	0.26	0.48	0.19	0.39	0.1	-0.11	0.64	0.07	-0.23	0.07	-0.3	-0.02	0.1	0.01	0.14	0.17	0.48	-0.01	0.53	0.29	0.21	0.48	0.58	-0.24	0.13	-0.15	0.02	-0.22	0.03	-0.28	0.23	-0.45	0.1	0.15	-0.62	0.08
NP_001026855.2	19	TP53BP2	1	20.4521	-0.05	-0.36	-0.27	-0.07	0.03	-0.16	-0.16	0.03	0.28	0.17	0.16	0.09	-0.04	0.23	-0.18	0.02	0.17	-0.04	0.41	0.27	0	0.41	0.41	-0.09	0.12	0.19	0.24	0.03	0.32	0.51	0.22	0.16	0.31	-0.12	0.04	0.28	-0.34	0.24	0.02	0.05	-0.04	-0.31	-0.15	-0.53	-0.06
NP_001026859.1	171	PLAA	1	23.3061	-0.14	-0.1	-0.14	0.01	-0.11	-0.05	-0.15	0.05	-0.01	-0.08	-0.11	-0.09	-0.2	0.1	-0.13	-0.07	0.08	0.06	0.01	0.01	-0.27	-0.06	0.09	0.17	0.04	-0.02	-0.07	-0.09	-0.08	-0.23	-0.14	-0.05	0.03	-0.24	0.16	-0.09	-0.04	0	0	0.02	0.09	-0.05	0	0.15	-0.01
NP_001026866.1	55	PLD3	1	23.1409	0.01	0.41	0	-0.3	-0.42	-0.46	-0.04	-0.13	-0.36	-0.47	0.39	-0.12	0.2	0.41	-0.04	-0.14	0.27	0.25	-0.18	0.48	-0.28	-0.1	-0.17	-0.02	0.33	0.09	0.34	0.17	0.27	0.29	0.28	0.02	-0.04	-0.28	-0.26	0.2	0.46	-0.1	0.35	0.21	-0.48	-0.1	0.09	0.37	0.28
NP_001026868.2	3	PRPF40B	1	16.4863	NA	NA	NA	NA	NA	NA	NA	NA	-0.17	-0.16	0.25	-0.07	0.16	-0.24	-0.17	-0.12	-0.29	0.03	-0.29	0.37	-0.09	-0.37	0.22	-0.13	0.02	0.31	1.09	0.25	0.64	0.82	0.55	0.06	NA	NA	NA	NA	NA	NA	NA	NA	NA	NA	NA	NA	NA
NP_001026871.1	13	NT5DC3	1	19.7561	NA	NA	NA	NA	NA	NA	NA	NA	0.03	0.37	-0.2	0.22	-0.05	-0.08	0.45	0.05	-0.21	0.34	0.37	-0.05	0.09	-0.09	-0.23	-0.19	0.46	0.1	0.68	0.28	0.72	0.67	0.48	0.24	0.01	0	0.06	-0.15	0.78	0.22	0	-0.54	0.6	-0.12	0.12	0.61	0.01
NP_001026873.2	3	ELP6	0.9967	18.2854	-0.3	-0.45	-0.13	-0.12	-0.13	-0.07	-0.35	-0.23	NA	NA	NA	NA	NA	NA	NA	NA	-0.24	-0.3	-0.05	-0.31	0.08	-0.17	-0.01	-0.03	0.15	-0.11	-0.45	-0.06	-0.4	-0.39	0.02	-0.12	NA	NA	NA	NA	NA	NA	NA	NA	NA	NA	NA	NA	NA
NP_001026880.2	20	KLHL7	1	21.9646	-0.41	-0.02	0.46	-0.27	-0.14	0.05	-0.25	-0.21	-0.26	-0.33	0.01	-0.07	-0.07	-0.15	-0.28	0.26	0.34	-0.23	0.04	0.14	0.47	-0.22	-0.2	0.44	0.45	-0.35	-0.01	0.05	-0.29	0.03	-0.22	-0.39	0.47	-0.03	0.48	0.08	0.51	0.39	-0.02	0.08	-0.45	0.04	-0.04	-0.2	-0.16
NP_001026881.1	25	ERGIC1	1	21.1009	-0.19	0.01	0.26	0.31	0.19	-0.01	0.28	0.15	0.23	0.42	0.08	0.54	0.34	-0.03	0	0.33	-0.11	-0.39	-0.37	-0.07	-0.32	-0.1	-0.13	-0.41	-0.39	-0.1	0.02	-0.13	-0.12	-0.27	-0.12	0.09	-0.17	0.39	-0.03	-0.36	-0.43	-0.22	0.25	-0.22	0.23	0.08	0.05	0.1	-0.1
NP_001026882.2	8	TRMT11	1	18.2799	-0.22	0.55	0.38	0.24	-0.86	-0.01	-1.09	0.77	0.15	-0.34	0.21	0.05	-0.36	-0.02	-0.36	-0.09	-0.13	0.33	0.02	-0.25	-0.21	0.04	0.01	0.19	-0.27	-1.26	-0.25	0.07	-0.45	-0.72	-0.08	-0.31	0.41	0.07	0.07	-0.61	0.06	0.25	-0.1	0.02	0.74	0.31	-0.79	-0.69	-1.53
NP_001026883.1	1	MCUR1	0.989	15.1283	NA	NA	NA	NA	NA	NA	NA	NA	NA	NA	NA	NA	NA	NA	NA	NA	NA	NA	NA	NA	NA	NA	NA	NA	NA	NA	NA	NA	NA	NA	NA	NA	-1.49	-0.24	-1.87	-1.81	-1	-0.5	1.1	-1.13	NA	NA	NA	NA	NA
NP_001026884.3	65	INF2	1	21.9813	0.16	-0.14	-0.41	0.19	0.25	-0.04	-0.04	-0.11	0.26	0.23	-0.15	-0.03	-0.62	-0.17	-0.41	-0.29	-0.23	-0.3	0.47	-0.1	-0.08	-0.05	0.27	-0.26	0	0.26	-0.09	-0.11	0.09	0.3	0.16	0.03	0.42	-0.09	0.06	-0.05	-0.12	0.31	0.13	-0.16	0.26	-0.17	0.13	0.05	-0.03
NP_001026890.2	18	GSTCD	1	19.8131	-0.22	-0.51	0.14	-0.32	-0.25	-0.23	-0.29	-0.44	0.28	0.02	-0.1	-0.28	0.11	-0.16	-0.34	-0.24	-0.11	-0.98	-0.28	-1.07	-0.46	0.04	-0.06	-0.19	-0.03	-0.04	-0.9	-0.35	-0.08	-0.44	-0.37	0.14	-0.15	-0.27	0.53	-0.34	-0.22	0.12	-0.15	0.11	0.15	0.03	-0.35	-0.87	-0.55
NP_001026893.1	4	DNAJB14	0.9985	18.0207	0.09	-0.22	0.27	-0.01	-0.18	-0.33	-0.19	-0.88	NA	NA	NA	NA	NA	NA	NA	NA	-0.33	-0.74	-0.61	-0.53	0.05	-0.49	-0.48	-0.06	1.01	0.71	-0.21	0.48	0.4	0.63	0.76	0.3	-0.01	0.17	0.76	0.09	-0.03	0.45	-0.19	-0.16	NA	NA	NA	NA	NA
NP_001026897.1	29	MRI1	1	21.4917	0.34	0.42	0.05	0.03	0.04	-0.26	0.03	-0.05	0.06	-0.55	0.12	-0.32	-0.24	0	0.26	-0.58	0.32	0.64	0.22	0.25	0.04	0.23	0.01	-0.33	-0.52	-0.43	-0.37	-0.74	-0.38	-0.72	-0.16	-0.18	-0.42	-0.34	0.16	-0.14	0.04	0.04	-0.4	-0.01	0.06	-0.34	0.26	-0.1	-0.03
NP_001026902.1	29	YTHDC1	1	22.2406	0.11	-0.1	0.08	-0.1	-0.24	-0.02	-0.3	-0.24	-0.31	0.32	0.44	0.1	0.48	0.44	0.35	0.48	0.13	-0.27	0.04	0	0.04	0.03	0.17	0.03	0.15	0.36	0.18	0.57	0.08	0	-0.03	0.13	-0.01	-0.13	-0.26	0.16	0.1	-0.15	-0.35	-0.12	0.11	-0.11	0.13	-0.22	0.24
NP_001026904.2	1	FDX2	1	16.46	NA	NA	NA	NA	NA	NA	NA	NA	NA	NA	NA	NA	NA	NA	NA	NA	NA	NA	NA	NA	NA	NA	NA	NA	NA	NA	NA	NA	NA	NA	NA	NA	NA	NA	NA	NA	NA	NA	NA	NA	-0.08	-0.48	-0.13	0.33	-0.05
NP_001026973.1	35	LLGL2	1	22.156	0.2	0.04	0	0.04	0.4	0.29	0.49	0.05	0.25	0.03	0.39	-0.01	-0.05	-0.03	0.28	-0.11	-0.23	-0.06	-0.05	-0.23	-0.08	-0.31	-0.05	0	0.29	0.13	-0.09	0.13	0.08	-0.12	-0.11	0	-0.15	0.26	-0.19	-0.16	-0.11	-0.35	0.63	0.03	0.04	0.04	0.15	-0.05	-0.01
NP_001026982.1	6	CSNK1G3	1	19.0518	0.31	0.28	-0.07	0.02	-0.13	0	-0.04	-0.28	NA	NA	NA	NA	NA	NA	NA	NA	NA	NA	NA	NA	NA	NA	NA	NA	0.11	0.15	0.26	-0.15	0.44	0.47	0.31	0.13	0.25	0.06	0.14	0.05	0.31	0.12	-0.11	0.05	NA	NA	NA	NA	NA
NP_001026997.1	22	BOLA2	1	23.4103	0.14	0.16	-0.01	0.1	0.16	0.23	0.04	0.38	0.01	-0.41	0.24	0.01	-0.35	-0.15	-0.25	-0.06	-0.1	0	0.03	0.47	0.09	-0.05	-0.05	0.28	0.04	0	-0.48	0.08	-0.1	-0.35	0.1	-0.1	-0.16	-0.6	-0.3	-0.45	-0.57	-0.06	-0.37	0.09	0.1	-0.02	-0.15	0.08	-0.24
NP_001027392.1	16	STXBP1	1	20.4723	-0.11	0.21	-0.21	-0.27	-0.26	-0.22	-0.4	0.56	-0.05	-0.09	-0.11	-0.24	0.01	0.42	0.38	-0.19	0.13	-0.11	-0.65	0.2	-0.11	-0.03	0.03	-0.08	-0.21	-0.07	0.17	-0.09	-0.37	-0.39	0.1	-0.06	-0.12	-0.23	0.45	-0.05	0.13	0.04	0.17	-0.01	0.05	0.09	-0.1	0.15	-0.12
NP_001027454.1	93	TMPO	1	23.6674	0.21	-0.22	0.15	-0.05	-0.1	0.18	-0.03	-0.22	-0.05	-0.06	0.25	-0.13	0.24	-0.18	-0.13	-0.05	-0.15	-0.02	0.17	-0.32	0.24	0.22	0.39	0.15	-0.11	0.13	-0.03	0.31	0.09	0.23	0.14	0.13	0.07	0.13	0.07	0.18	0.08	0.09	-0.18	0.14	0.19	0.23	0.14	-0.21	0.03
NP_001027455.1	1	TMPO	0.9966	16.8215	NA	NA	NA	NA	NA	NA	NA	NA	NA	NA	NA	NA	NA	NA	NA	NA	NA	NA	NA	NA	NA	NA	NA	NA	NA	NA	NA	NA	NA	NA	NA	NA	-0.14	-0.24	-0.72	-0.43	-0.33	-0.42	-0.9	-0.49	NA	NA	NA	NA	NA
NP_001027464.1	35	ZNF207	1	23.9437	0.16	-0.01	-0.42	-0.09	0.05	0.11	-0.05	0.15	0.26	0.25	0.53	0.13	-0.18	0.32	-0.04	0.27	-0.36	-0.42	0.05	-0.36	0.15	0.13	0.06	0.17	0.56	0.25	0.17	0.49	0.29	0.55	0.52	0.38	0.33	-0.09	0.26	0.26	-0.27	0.41	0.06	0.43	0.08	-0.27	0.3	-0.31	0.11
NP_001027467.2	32	STK24	1	21.2366	0.11	0.35	-0.13	0.18	0.13	0.11	-0.13	0	-0.19	-0.21	-0.39	-0.12	0.19	0.19	0.06	-0.03	-0.02	0.07	0.42	0.11	0.18	0.1	0.06	0.09	0.05	-0.35	0.01	-0.08	0.05	0.22	0.43	0.03	-0.27	-0.03	0.1	0.23	0.21	0.11	-0.2	-0.31	0.13	-0.03	-0.11	-0.01	-0.12
NP_001027539.1	36	SPINT1	1	21.7628	-0.45	-0.02	0.62	0.25	0.18	0.48	0.4	-0.98	-0.48	0.11	-0.12	0.24	0.48	-0.44	-0.67	0.48	-0.73	-0.43	-0.3	-0.88	0.52	-0.35	-0.77	0.8	0.8	-0.54	-0.55	0.52	0.01	0.26	0.17	-0.7	0.35	0.36	0.09	-0.35	-0.33	0.07	-0.7	-0.82	0.19	0.71	0	-0.31	-0.35
NP_001027553.1	33	PQBP1	1	22.1401	0.23	-0.35	0.17	-0.23	-0.08	0.26	0.28	-0.06	0.05	-0.02	-0.09	-0.44	0.12	-0.35	-0.04	0.12	0.43	-0.1	0.16	0.18	-0.21	0.12	0.15	0.38	0.38	0.36	-0.08	0.5	0.27	0.34	0.35	0.41	-0.05	-0.34	0.19	0.23	-0.06	0.31	-0.06	0.17	-0.3	-0.09	-0.11	-0.49	0.08
NP_001027565.1	88	HNRNPH2	1	23.4283	0.05	0	0.2	0.25	0.15	0.03	0.07	0.22	0.07	0.13	0.11	-0.12	0.17	0.32	0.28	0.01	0.36	0.36	0.22	0.16	-0.17	0.04	0.28	-0.08	0.1	0.4	0.31	0.08	0.41	0.17	-0.19	0.36	0.11	-0.06	-0.09	0.24	0.46	-0.17	0.24	0.03	-0.11	-0.31	-0.05	0.26	0.37
NP_001028174.2	4	RPAIN	1	19.2195	NA	NA	NA	NA	NA	NA	NA	NA	NA	NA	NA	NA	NA	NA	NA	NA	0.02	-0.56	-0.73	-0.48	-0.57	-0.11	-0.42	-0.07	0.25	-0.06	-0.58	0.14	-0.44	-0.59	-0.4	0.17	-0.14	0.25	-0.03	0.04	-0.12	0.17	0.18	-0.02	-0.05	0.48	0.15	0.09	0.09
NP_001028196.1	10	FBXO7	1	19.2817	-0.44	-0.16	0.26	0.26	0.51	0.19	0.39	0.36	-0.15	-0.95	-0.55	0.32	-0.44	0.05	-0.15	0.1	0.02	-0.23	-0.86	0.02	-0.31	-0.07	-0.3	0.27	-0.32	-0.68	-0.7	-0.7	-0.93	-1.38	-0.7	-0.42	-0.45	0.1	0.15	-0.22	-0.04	-0.03	-0.05	0.12	0.13	0.29	-0.2	-0.31	-0.67
NP_001028197.1	12	EXTL2	1	19.5857	-0.2	0.1	0.2	0.3	0.34	0.13	0.35	-0.31	0.18	0.79	-0.75	0.09	0.35	-0.07	0.62	-0.05	-0.13	-0.04	-0.23	-0.22	0.07	-0.27	-0.08	-0.09	-0.09	-0.31	-0.01	-0.41	-0.46	-0.3	0	-0.24	-0.06	0.73	0.32	-0.71	-0.04	-0.03	0.02	-1.06	0.66	0.08	-0.4	-0.13	-0.69
NP_001028198.1	7	TMEM259	1	17.7084	-0.02	0.2	0.01	-0.18	0.11	0.13	-0.18	0.34	-0.57	-0.84	-0.98	-0.15	-0.62	-0.37	-0.43	-0.27	-0.02	-0.25	-0.26	0.01	0.02	0.09	-0.01	-0.07	-0.3	-0.68	-0.42	-0.34	-0.56	-0.17	-0.34	-0.05	-0.39	0.22	0.12	0.07	-0.66	0.25	-0.05	0.38	0.37	-0.2	0.27	0.4	0.13
NP_001028216.1	20	GLUL	1	21.5058	0.21	0.41	-0.54	-0.25	0.18	-0.66	0.29	0.19	0.55	0.24	0.58	-0.31	-0.33	0.32	0.19	-0.54	0.28	0.52	0.18	0.57	0.04	0.1	-0.01	-0.39	-0.71	0.34	0.81	-0.56	0.14	0.11	0.21	0.64	0.41	0	-0.1	0.19	0.36	0.05	0.13	-0.14	0.5	-0.46	0.3	0.14	0.01
NP_001028218.1	2	CYBC1	1	17.248	NA	NA	NA	NA	NA	NA	NA	NA	NA	NA	NA	NA	NA	NA	NA	NA	0.63	0.77	1.84	0.24	0.75	0.93	0.34	0.06	0.01	0.05	0.07	-0.26	0.63	0.93	0.88	0.03	NA	NA	NA	NA	NA	NA	NA	NA	NA	NA	NA	NA	NA
NP_001028229.1	13	MAGI1	1	22.1105	0.02	0.36	0.17	-0.15	-0.21	0.1	0.03	0.12	-0.29	-0.1	-0.08	-0.01	0.31	0.33	0.3	0.4	0.22	0.25	0.15	0.45	0.67	0.22	0.18	0.38	NA	NA	NA	NA	NA	NA	NA	NA	0.91	0.19	-0.22	0.5	0.92	-0.38	0.52	-0.2	0.41	0.22	0.47	0.51	0.53
NP_001028255.1	2	PBLD	0.9956	16.3332	NA	NA	NA	NA	NA	NA	NA	NA	-0.24	-1.02	-0.7	-0.72	-1.12	-0.25	-0.32	-0.94	0.29	0.64	-0.71	1.06	-0.53	-0.27	-0.12	-1.08	NA	NA	NA	NA	NA	NA	NA	NA	NA	NA	NA	NA	NA	NA	NA	NA	NA	NA	NA	NA	NA
NP_001028284.1	19	PAIP2	1	21.5911	-0.31	-0.25	-0.29	-0.21	-0.12	-0.4	-0.18	-0.21	-0.27	-0.24	0.71	-0.31	-0.31	0.34	0.9	-0.38	-0.05	0.17	0.24	0.13	-0.37	-0.05	-0.34	-0.41	-0.21	-0.31	0.02	-1.33	0.15	0.25	0.46	-0.04	-0.49	-0.75	-0.19	0	0.22	0.16	0.35	0.14	-0.38	-0.57	-0.01	-0.43	-0.31
NP_001028675.1	31	SAR1B	1	21.0926	0.73	0.56	-0.18	-0.32	-0.3	-0.05	-0.34	0.97	-0.44	-1.09	0	-0.41	-0.36	0.71	0.3	-0.25	0.31	0.21	-0.28	0.34	-0.43	-0.24	-0.24	-0.09	-0.26	0.27	0.21	-0.35	-0.07	-0.25	-0.24	-0.01	-0.14	-0.48	-0.15	0.66	0.53	-0.14	0.65	0.4	-0.35	-0.12	0.02	0.63	0.29
NP_001028693.1	30	CSTF1	1	22.2564	0.18	0.08	0.16	0.21	-0.06	0.18	0.12	0.12	-0.1	-0.09	0.19	-0.18	-0.16	0.42	0.17	-0.12	0.09	0.12	0.17	0.39	0.13	0.11	-0.02	-0.21	0.01	0.22	0.48	0.35	0.57	0.22	0.3	0.43	0.18	0.1	-0.18	0.13	0.58	-0.2	0.22	-0.02	-0.04	0.21	0.3	0.3	0.48
NP_001028721.1	26	BABAM1	1	21.299	-0.07	0.09	-0.1	0.06	-0.19	-0.17	-0.04	-0.29	-0.22	-0.23	0.09	0	0.01	-0.39	-0.11	-0.13	0.2	0.42	0.21	0.33	0.16	0.22	0.22	-0.13	-0.38	-0.15	-0.24	-0.2	-0.12	-0.14	-0.27	-0.02	-0.2	0.02	-0.1	-0.01	0.06	0.22	0.06	0.05	0.22	0.13	0.34	0.06	0.15
NP_001028723.1	10	TOM1L2	1	21.8484	0.19	0.36	-0.45	0.06	0	0.14	0.07	0.4	-0.41	-1.03	-0.2	-0.76	-1.17	-0.14	-0.67	-1.27	NA	NA	NA	NA	NA	NA	NA	NA	0.64	0.04	0.16	0.04	0.1	0.13	-0.12	0.02	-0.2	-0.57	-0.52	0.26	0.61	-0.52	0.09	0.36	-0.12	-0.63	0.07	0.15	0.14
NP_001028725.1	12	SPECC1	1	19.7105	-0.15	-0.22	0.26	-0.19	-0.45	0.06	-0.21	0.16	0.18	0.76	-0.1	0.04	-0.05	0.56	0.48	-0.08	NA	NA	NA	NA	NA	NA	NA	NA	0.11	0.19	0.21	0.01	0.34	0.22	-0.01	0.05	0.11	-0.11	0.19	0.13	0.46	-0.26	0.15	-0.03	0.2	0.16	-0.42	-0.48	-0.51
NP_001028738.1	38	RHOT1	1	20.8559	-0.09	-0.06	0.14	-0.05	-0.07	0.06	-0.09	0.07	0.01	0.11	0.07	0.17	0.18	0.35	0.39	0	0.01	0.16	-0.54	0.22	-0.38	-0.35	-0.15	-0.51	-0.28	0	0.27	-0.29	-0.3	-0.33	-0.39	0.05	-0.12	0.03	-0.12	-0.04	0.52	-0.1	0.55	-0.34	0.25	0.11	-0.13	0.06	0.01
NP_001028748.1	371	UNC45B	1	24.2188	0.75	0.63	-1.07	-1.03	-1.11	-1.05	-1.12	1.45	-0.4	-0.84	0.2	-0.98	-0.77	1.11	1.29	-1.11	1	0.99	-0.84	1.34	-1.1	-0.33	-0.21	-1.22	-1.22	1	0.5	-1.13	-0.04	-0.98	-1.06	0.58	-0.95	-1.25	-0.86	0.63	0.8	-0.91	1.49	0.27	-1.12	-1.62	-0.09	0.97	0.65
NP_001028755.2	97	ACOT9	1	22.1507	-0.52	-0.36	-0.02	-0.22	-0.17	-0.01	-0.2	-0.01	-0.48	-0.41	-0.55	-0.3	-0.32	-0.27	-0.22	-0.27	-0.34	-0.19	-0.28	-0.11	-0.14	-0.48	-0.21	0.01	-0.28	-0.49	-0.3	-0.18	-0.57	-0.57	-0.76	-0.88	-0.4	0.31	0.18	-0.28	0.15	-0.14	0.32	-0.21	0.02	0.24	-0.24	0.09	-0.16
NP_001028850.2	1	TRPT1	0.9946	17.14	NA	NA	NA	NA	NA	NA	NA	NA	NA	NA	NA	NA	NA	NA	NA	NA	NA	NA	NA	NA	NA	NA	NA	NA	NA	NA	NA	NA	NA	NA	NA	NA	0.09	0.12	0.37	0.12	0.52	0.2	0.06	0.34	NA	NA	NA	NA	NA
NP_001028886.1	112	NOP2	1	23.2465	-0.14	-0.28	0.36	0.11	0.02	0.34	-0.09	-0.33	-0.24	0.35	0.05	0.19	0.33	-0.34	-0.21	0.49	-0.32	-0.53	0.13	-0.67	0.26	-0.08	0.13	0.62	0.78	-0.13	-0.21	0.76	0.03	0.23	0.37	-0.33	-0.01	0.41	0.12	-0.25	-0.49	0.18	-0.4	-0.18	-0.06	0.25	-0.21	-0.61	-0.24
NP_001029102.1	2	UBA52	0.9664	21.0899	-0.04	-0.55	0.01	-0.15	-0.22	0.02	0.25	-0.27	NA	NA	NA	NA	NA	NA	NA	NA	0	-0.29	0.21	-0.16	0.47	0.27	0.19	0.31	NA	NA	NA	NA	NA	NA	NA	NA	NA	NA	NA	NA	NA	NA	NA	NA	NA	NA	NA	NA	NA
NP_001029195.1	12	DMAP1	1	19.4005	0.21	0.12	0.21	0.15	0.06	0.14	0.24	-0.13	0.26	0.27	0.63	0.15	0.25	0.1	0.39	0.29	0.27	0.23	0.62	0.03	-0.46	0.67	0.79	0	-0.02	0.09	0.25	0.27	0.74	0.68	0.15	0.43	0.57	0.24	-0.11	0.31	-0.36	-0.56	-0.78	-0.62	NA	NA	NA	NA	NA
NP_001029249.1	276	H4C15	1	29.4776	-0.01	-0.36	0.78	0.34	0.13	-0.4	0.87	-0.28	-0.54	-0.08	0.44	0.43	1.01	0.96	-0.29	0.49	-0.58	-0.87	-0.19	-1.03	0.11	0.32	0.24	-0.87	-0.76	0	0.32	0.37	0.47	0.45	0.16	0.03	-0.55	0.38	-1.21	-0.12	-0.59	-0.65	-0.05	0.09	-1.02	-0.14	-0.04	-0.91	-0.29
NP_001029288.1	56	EIF2B4	1	21.6608	0.04	0.01	-0.1	-0.03	-0.13	-0.03	0.1	0.11	0.02	-0.04	0.01	-0.13	-0.11	-0.47	0.02	-0.08	0.03	-0.15	0.04	-0.04	-0.09	0.04	0.11	0.06	0.15	0.22	0.04	0.03	0.03	0.02	0	0.24	0.12	-0.1	0.13	-0.08	-0.1	0.18	0.14	0.08	-0.04	0.02	-0.25	-0.07	0
NP_001029345.2	15	ALDH1L2	1	18.2487	-0.11	0.66	-0.12	-0.48	-0.82	-0.68	-0.58	-0.65	-0.72	-0.51	-0.9	-0.66	0	-0.15	0.38	0.15	-0.9	0.36	-0.65	0.06	-0.82	-1.65	0.37	0.45	0.07	-1.02	0.04	-0.1	-1.87	-0.96	-1.91	-1.08	-0.66	0.19	-0.13	-0.85	0.86	-0.99	0.79	-0.75	-0.56	0.26	-0.41	0.39	-0.39
NP_001029366.1	54	EXOSC9	1	23.0506	-0.01	-0.24	0.32	0.27	0.27	0.39	0.28	-0.05	0.34	0.26	-0.05	0.14	0.2	0.18	-0.22	0.27	0.04	-0.33	0.08	-0.33	0.42	0.05	-0.1	0.46	0.16	-0.32	-0.75	0.29	0.01	0.09	0.05	-0.12	0.07	0.31	-0.07	-0.07	-0.63	0.22	-0.44	-0.06	0.2	0.46	0.2	-0.49	0.02
NP_001030168.1	138	RPL14	1	26.5765	-0.22	-0.36	0.19	0.07	0.08	0.15	0.09	0.02	-0.05	-0.03	0	0.29	0.24	-0.32	-0.28	0.28	-0.41	-0.59	-0.12	-0.68	0.32	-0.37	-0.18	0.2	0.18	-0.05	-0.41	0.21	-0.16	-0.01	0.18	-0.23	-0.13	0.02	0.03	-0.35	-0.32	0.02	-0.14	-0.04	-0.14	0.06	-0.25	-0.77	-0.36
NP_001030177.1	12	C18orf32	1	20.9128	0.19	0.34	0.07	-0.19	-0.1	-0.18	0.01	-0.25	0.06	-0.31	0.23	-0.12	0.19	0.01	0.09	-0.3	0.42	0.51	0.11	0.38	0.55	0.21	0.4	0.16	0.61	0.73	0.63	0.62	0.59	0.28	0.58	0.76	0.22	-0.25	-0.06	0.38	0.34	0.08	0.08	0.06	-0.04	-0.43	0.13	0.13	0.84
NP_001030312.3	16	SRA1	1	20.2959	-0.26	-0.03	0.21	-0.05	-0.05	0.06	-0.06	-0.01	-0.09	-0.21	0.09	0.19	-0.01	-0.2	-0.39	0.12	0.07	-0.04	0.11	0.3	0.03	0.06	-0.04	0.25	-0.08	-0.17	0.11	-0.2	0.26	0.05	-0.18	0.05	-0.34	-0.07	0.04	0.07	0.26	-0.05	0.27	0.1	0.14	0.47	0.19	0.2	0.09
NP_001030589.1	5	SDHC	1	19.5035	0.16	-0.03	0.72	0.25	0.4	0.65	0.93	0.94	-0.31	-0.31	-0.37	0.37	0.31	0.23	-0.23	0.1	-0.1	0.32	-0.49	0.4	-0.04	-0.29	-0.12	-0.07	0.06	-0.17	-0.16	0.03	-0.45	-0.78	-0.29	-0.26	NA	NA	NA	NA	NA	NA	NA	NA	NA	NA	NA	NA	NA
NP_001030598.1	43	GTF3C2	1	22.5002	-0.11	-0.17	0.51	0.24	0.45	0.23	0.41	0.1	0	0.21	-0.31	0.25	0.4	-0.02	-0.16	0.25	-0.37	-0.58	-0.04	-0.56	-0.09	-0.09	0.06	-0.18	-0.14	-0.36	-0.38	0.22	-0.01	-0.17	0.18	-0.15	-0.14	0.28	-0.14	-0.11	-0.23	-0.1	-0.18	-0.1	-0.07	0.36	-0.03	-0.01	-0.09
NP_001030611.1	35	NIBAN2	1	23.1017	-0.26	-0.27	-0.01	0.3	0.44	0.23	0.17	0.23	-0.08	-0.27	-0.59	-0.04	-0.27	-0.41	-0.27	-0.18	-0.4	-0.33	0	-0.35	0.15	-0.16	-0.13	0.01	-0.59	-0.9	-0.84	-0.46	-0.78	-0.61	-0.66	-0.52	-0.49	-0.17	0.32	-0.11	0.09	-0.05	0.27	-0.11	0.32	0.22	0	-0.23	-0.18
NP_001032208.1	2	AGAP1	0.9997	16.1277	NA	NA	NA	NA	NA	NA	NA	NA	NA	NA	NA	NA	NA	NA	NA	NA	-0.42	-0.22	-0.46	-0.09	-0.03	-0.07	-0.18	-0.16	NA	NA	NA	NA	NA	NA	NA	NA	-0.79	-0.03	-0.39	-0.32	0.03	-0.25	0.34	-0.01	NA	NA	NA	NA	NA
NP_001032209.1	1	NRCAM	0.9979	14.5119	-1.69	NA	0.25	0.61	2.35	-0.3	1.54	-1.84	NA	NA	NA	NA	NA	NA	NA	NA	NA	NA	NA	NA	NA	NA	NA	NA	NA	NA	NA	NA	NA	NA	NA	NA	NA	NA	NA	NA	NA	NA	NA	NA	NA	NA	NA	NA	NA
NP_001032242.1	22	FOXK1	1	20.5556	0.31	0.36	-0.12	0.18	0.31	0.18	0.42	0.08	0.37	0.13	0.48	0.01	0.01	0.07	0.29	0.01	0.11	-0.21	0.2	0.19	0	0	0.08	0	-0.37	0.05	0.17	-0.08	0.21	0.11	0.07	0.29	0.23	-0.04	-0.21	0.23	0.14	-0.01	0.32	0.24	-0.04	-0.41	-0.26	-0.58	-0.03
NP_001032249.1	1	PXYLP1	1	16.8282	NA	NA	NA	NA	NA	NA	NA	NA	NA	NA	NA	NA	NA	NA	NA	NA	NA	NA	NA	NA	NA	NA	NA	NA	NA	NA	NA	NA	NA	NA	NA	NA	NA	NA	NA	NA	NA	NA	NA	NA	0.37	-0.79	0.15	0.64	0.3
NP_001032354.1	11	GGPS1	1	19.7379	0	-0.01	-0.06	-0.04	0.21	-0.21	0.37	-0.05	0.01	-0.01	-0.25	-0.11	-0.34	-0.05	-0.05	-0.26	0.1	0.23	-0.07	0.12	0.32	-0.07	0.21	-0.11	-0.35	-0.01	0.53	-0.35	-0.14	-0.11	-0.12	-0.21	0.35	-0.46	-0.8	-0.04	0.65	0.03	0.25	0.23	NA	NA	NA	NA	NA
NP_001032360.1	317	EIF3B	1	24.7341	-0.17	-0.14	0.09	-0.16	-0.16	0.02	-0.09	-0.22	-0.04	-0.2	-0.1	-0.06	0.07	-0.12	-0.18	0.04	-0.05	-0.2	0.07	-0.18	0.17	0.04	-0.07	0.21	0.28	-0.18	-0.09	0.1	0.02	0.11	0.26	-0.12	-0.01	0.03	0.15	-0.04	-0.22	0.01	-0.21	-0.1	-0.09	0.12	-0.08	-0.22	-0.18
NP_001032382.1	40	THYN1	1	22.9484	0.08	-0.27	-0.03	0.15	-0.02	0.06	-0.03	-0.32	0.45	0.69	0.34	0.12	0.02	0.3	0.28	0.07	-0.11	-0.32	-0.2	-0.53	0.46	0.03	0.25	0.09	-0.16	-0.1	-0.06	0.44	-0.08	-0.06	-0.09	-0.07	0.01	0.24	-0.02	-0.1	-0.35	0.11	-0.16	0.11	0.29	0.4	-0.07	-0.59	-0.11
NP_001032405.1	126	STAU1	1	23.1028	-0.21	-0.23	0.09	-0.12	-0.12	-0.01	-0.04	-0.04	-0.35	0.05	0.08	0.09	0.15	-0.61	-0.44	0.2	-0.07	-0.38	-0.05	-0.24	0.17	-0.13	-0.1	0.16	0.29	-0.15	-0.34	0.3	0.01	0.13	0.21	-0.14	-0.02	-0.08	0.06	0.04	-0.52	0.02	-0.18	0.19	-0.32	0.05	-0.02	-0.43	-0.14
NP_001032410.1	2	CYFIP2	1	15.0942	-0.49	-1.68	0.75	0.57	0.28	0.37	0.3	0.27	NA	NA	NA	NA	NA	NA	NA	NA	NA	NA	NA	NA	NA	NA	NA	NA	NA	NA	NA	NA	NA	NA	NA	NA	NA	-0.04	-0.23	0.22	-0.6	-0.41	0.92	0.03	NA	NA	NA	NA	NA
NP_001032519.1	2	RUFY3	0.9995	16.6278	NA	NA	NA	NA	NA	NA	NA	NA	0.83	0.42	-0.12	-0.01	0.02	-0.03	0.52	-0.08	NA	NA	NA	NA	NA	NA	NA	NA	NA	NA	NA	NA	NA	NA	NA	NA	0.15	-0.46	0.68	0.41	0.12	0.13	0.15	0.31	NA	NA	NA	NA	NA
NP_001032583.1	55	DYNLL1	1	26.0226	0.12	0	-0.41	-0.21	-0.26	-0.19	-0.01	0.13	0.25	0.05	0.51	-0.13	-0.11	0.32	0.18	0.03	0.09	-0.19	0.03	0.05	-0.36	0.12	0.08	-0.13	-0.11	0.4	0.27	0.14	0.8	0.58	0.04	0.59	0.25	0.02	-0.09	0.25	-0.04	-0.01	0.15	0.36	-0.13	-0.08	0.11	-0.27	0.31
NP_001032626.1	1	PHYH	0.9454	15.7616	NA	NA	NA	NA	NA	NA	NA	NA	NA	NA	NA	NA	NA	NA	NA	NA	NA	NA	NA	NA	NA	NA	NA	NA	NA	NA	NA	NA	NA	NA	NA	NA	NA	NA	NA	NA	NA	NA	NA	NA	0.11	0.33	0.1	0.06	0.21
NP_001032722.1	6	SIL1	1	17.4439	NA	NA	NA	NA	NA	NA	NA	NA	NA	NA	NA	NA	NA	NA	NA	NA	NA	NA	NA	NA	NA	NA	NA	NA	-0.58	-0.54	0.15	-0.4	-0.15	0	-0.16	-0.26	0.05	-0.41	-0.44	-0.14	0.44	-0.36	0.43	-0.13	0.09	0.2	-0.2	0.47	-0.24
NP_001032726.1	192	BTF3	1	25.2223	-0.3	-0.24	-0.01	0.07	0.03	0.05	0.05	-0.16	0	-0.04	-0.08	0.25	0.16	-0.14	-0.19	0.24	-0.25	-0.62	-0.19	-0.42	-0.01	-0.12	-0.45	-0.05	-0.03	-0.33	-0.44	-0.06	-0.11	0.12	0.46	-0.3	-0.26	0.02	0.12	0	-0.29	-0.12	-0.21	-0.11	-0.06	0.18	-0.05	-0.39	-0.25
NP_001032728.1	4	PARL	1	16.9958	NA	NA	NA	NA	NA	NA	NA	NA	-0.06	0.09	-0.06	-0.19	0.16	-0.15	-0.55	0.01	0.1	0.23	0.45	-0.09	-0.02	0.28	-0.04	0.06	-0.09	0.42	0.33	0.24	0.76	1.11	0.44	0.78	NA	NA	NA	NA	NA	NA	NA	NA	0.42	-0.23	0.1	0.34	0.09
NP_001032752.1	227	EEF1B2	1	26.9965	-0.11	-0.24	-0.05	-0.11	0	0.07	0.07	0.36	-0.06	-0.16	0.08	-0.08	-0.03	-0.11	-0.01	0.03	-0.17	-0.22	-0.1	-0.35	-0.07	-0.02	-0.16	-0.26	-0.09	0.01	0.05	0.08	0.17	0.15	0.2	0.09	-0.15	-0.17	-0.27	0.04	-0.05	-0.1	0.12	0.36	0	0.03	-0.06	-0.28	-0.05
NP_001032897.1	223	EIF3C	1	25.2203	-0.05	-0.11	0.12	-0.05	-0.08	-0.13	-0.02	-0.15	-0.04	-0.21	0.06	-0.1	-0.16	-0.17	-0.14	0	-0.07	-0.08	0.08	-0.02	0.16	0.02	-0.13	0.14	0.19	-0.04	0.13	0.07	0.13	0.08	0.2	0.01	0.07	-0.04	0.16	0.02	-0.01	-0.03	-0.15	-0.12	-0.08	-0.06	-0.05	-0.11	-0.05
NP_001032961.1	2	REV1	0.9938	18.473	NA	NA	NA	NA	NA	NA	NA	NA	NA	NA	NA	NA	NA	NA	NA	NA	NA	NA	NA	NA	NA	NA	NA	NA	NA	NA	NA	NA	NA	NA	NA	NA	0.22	-0.24	-0.98	0.24	1.03	-0.67	0.57	-0.3	0.14	-0.14	0.56	0.63	0.92
NP_001033.1	9	SLC2A4	1	19.0113	NA	NA	NA	NA	NA	NA	NA	NA	-0.06	-0.07	-0.4	-0.37	-0.46	1.94	1.45	-0.67	0.06	1.35	-0.71	1.69	-0.57	-0.44	-0.28	-0.66	-1.21	0.19	1.23	-0.98	-0.53	-0.82	-0.59	-0.38	-0.93	-0.5	-0.53	-0.03	1.46	-0.43	1.03	-0.16	-0.28	-0.38	-0.11	1.73	0.23
NP_001033073.1	19	SLC38A10	1	20.5167	-0.07	0.27	-0.25	-0.13	-0.03	-0.45	0.1	-0.03	NA	NA	NA	NA	NA	NA	NA	NA	0.09	0.22	0.03	0.32	0.04	-0.05	-0.03	0.01	0.25	0.32	0.59	0.16	0.6	0.66	0.24	0.44	0.13	-0.12	-0.21	0.08	0.71	-0.18	0.39	-0.41	-0.13	-0.06	-0.03	0.21	0
NP_001033707.1	3	NARF	1	14.7132	NA	NA	NA	NA	NA	NA	NA	NA	-0.13	0.65	0.07	0.54	0.76	0.02	0.57	0.06	-0.56	-1.74	-0.27	-1.65	-0.08	-0.38	-0.63	0.45	NA	NA	NA	NA	NA	NA	NA	NA	0.16	-0.39	0.53	0.26	0.18	0.13	-0.4	-0.15	NA	NA	NA	NA	NA
NP_001034180.1	35	PRPS2	1	22.5374	-0.28	-0.31	-0.07	-0.14	-0.08	-0.08	-0.27	-0.65	-0.11	-0.29	-0.16	0.01	-0.27	-0.35	-0.56	-0.18	-0.45	-0.57	-0.08	-0.58	0.32	-0.21	-0.41	0.1	-0.22	-0.48	-0.4	-0.28	-0.27	-0.19	0.11	-0.41	0.11	-0.05	0.4	-0.24	-0.27	0.21	-0.52	0.01	-0.02	-0.07	-0.29	-0.66	-0.6
NP_001034200.1	123	TRIM71	1	22.907	-0.34	-0.58	0.24	-0.01	0.15	0.16	0.12	-0.47	0.01	0.24	-0.19	0.02	0.4	-0.27	-0.08	0.28	-0.35	-0.59	-0.06	-0.78	-0.09	-0.2	-0.15	0.2	0.36	-0.28	-0.53	0.25	-0.17	-0.07	-0.23	-0.46	0.08	-0.05	0.38	-0.24	-0.25	0.15	-0.39	-0.28	-0.07	0.16	-0.1	-0.42	-0.19
NP_001034229.1	20	C20orf27	1	22.5736	-0.35	-0.21	-0.13	-0.13	-0.19	-0.04	-0.33	-0.51	-0.11	-0.15	0.08	0.13	0.05	0.21	-0.27	0.05	-0.39	-0.5	0.22	-0.51	0.05	-0.14	-0.32	0	-0.23	-0.13	-0.1	-0.02	0.1	0.39	0.1	-0.23	-0.1	0.08	0.52	-0.3	-0.51	0.52	-0.72	0.2	-0.19	-0.19	-0.35	-0.68	-0.82
NP_001034230.1	13	TRIOBP	1	19.4327	0.23	0.28	0.06	0.16	0.14	0.13	-0.03	0.59	0.39	-0.06	0.38	0.04	-0.35	0.42	0.01	-0.15	0.17	0.21	0.14	0.11	-0.03	0.34	0.16	0.02	-0.51	-0.04	0.13	-0.38	0.15	0.31	-0.02	0.22	-0.05	-0.17	-0.19	0.08	0.01	0.05	0.43	0.15	0.43	-0.03	-0.43	-0.3	0.05
NP_001034444.1	3	SLC25A29	1	17.4494	NA	NA	NA	NA	NA	NA	NA	NA	-0.42	-0.32	-0.08	-0.03	0.35	-0.27	-0.28	0.35	NA	NA	NA	NA	NA	NA	NA	NA	NA	NA	NA	NA	NA	NA	NA	NA	-0.1	-0.29	0.22	0.12	0.37	0.26	0.24	-0.11	-0.51	-0.74	-0.5	-2.02	-0.26
NP_001034554.1	53	SRSF5	1	22.713	0.05	-0.08	-0.15	0.22	0.18	0.44	0.23	-0.04	0.45	0.4	0.47	0.28	0.1	0.09	0.13	0.59	-0.03	-0.28	0.35	-0.29	-0.09	0.26	-0.05	0.07	0.43	0.45	-0.23	0.45	0.43	0.74	0.36	0.42	0.22	0.38	0.05	0	-0.32	0.27	-0.13	0.26	-0.07	0.35	-0.17	-0.45	-0.08
NP_001034558.2	30	MARK2	1	20.7205	0.06	0.13	-0.11	-0.18	-0.09	-0.12	-0.05	-0.1	0.2	0.17	0.26	0.19	-0.08	0.23	-0.11	0.21	-0.1	-0.33	-0.1	-0.24	-0.17	-0.17	-0.05	0.03	0.53	0.31	0.1	0.31	0.38	0.18	0.45	0.06	0.19	-0.08	0.15	-0.11	0.13	0.23	-0.03	0.19	0.01	0	-0.28	-0.19	-0.15
NP_001034579.1	12	CD151	1	22.4202	-0.15	0.29	-0.04	-0.26	0.04	-0.19	0.62	0.16	-0.41	-0.33	-0.22	-0.34	-0.32	-0.34	-0.48	-0.34	0.16	0.41	0	0.37	0.45	0.1	-0.22	0.25	0.24	-0.06	0.08	-0.31	-0.11	-0.06	-0.25	0.01	0.26	-0.07	-0.23	0.03	0.69	-0.3	0.66	0.05	-0.19	0.14	-0.25	0.18	0.42
NP_001034581.1	65	FHL2	1	22.4222	-0.16	-0.2	-1.02	-1.26	-1.16	-0.98	-1.12	0.26	-1.4	-1.44	-0.94	-1.03	-1.03	-0.6	-0.76	-0.86	-0.77	0.08	-0.84	0.67	-0.62	-0.43	-0.48	-0.59	-1.04	-0.87	-0.84	-1.13	-1.12	-1.25	-1	-1.41	-0.45	-0.94	-0.25	-0.26	1.07	-0.41	1.7	-0.27	-0.7	-0.86	-0.38	1.3	-0.22
NP_001034658.1	1	AP1S3	1	14.7853	0.18	-0.03	0.13	0.06	0.13	0.47	-0.41	-0.31	NA	NA	NA	NA	NA	NA	NA	NA	NA	NA	NA	NA	NA	NA	NA	NA	NA	NA	NA	NA	NA	NA	NA	NA	NA	NA	NA	NA	NA	NA	NA	NA	NA	NA	NA	NA	NA
NP_001034679.2	212	USP9X	1	22.2128	-0.15	-0.21	0.12	-0.12	-0.14	0.01	-0.2	-0.01	-0.3	-0.37	-0.08	-0.23	-0.03	0.08	-0.19	0.04	-0.05	-0.06	-0.21	-0.11	-0.22	-0.12	-0.17	0.14	0.08	-0.02	-0.2	-0.06	-0.3	-0.46	-0.37	-0.1	-0.09	-0.11	0.43	-0.1	-0.18	0.26	-0.16	-0.1	-0.12	0.12	-0.16	-0.23	-0.17
NP_001034702.1	16	IAH1	1	19.2453	0.48	0.51	-0.09	0.21	0.35	-0.06	0.44	0.97	-0.18	-0.41	-0.41	-0.04	-0.39	0.18	-0.09	-0.41	-0.07	0.14	0.04	0.05	0.02	-0.07	0.28	-0.06	-0.51	-0.39	-0.27	-0.82	-0.52	-0.33	-0.52	-0.42	-0.93	-0.04	-0.31	-0.74	-0.45	-0.44	0.52	-0.26	NA	NA	NA	NA	NA
NP_001034760.1	3	YIF1B	1	16.7557	-0.29	-0.36	-0.14	0.37	0.25	0.06	-0.17	0.35	0.6	1.47	-1.37	-0.18	0.2	-0.38	1.77	0.28	NA	NA	NA	NA	NA	NA	NA	NA	NA	NA	NA	NA	NA	NA	NA	NA	NA	NA	NA	NA	NA	NA	NA	NA	NA	NA	NA	NA	NA
NP_001034764.1	88	UNC45A	1	21.5722	-0.05	-0.04	0.07	0.11	0.2	0	0.01	-0.1	-0.06	-0.08	0.12	0.04	-0.04	0.03	-0.33	0	-0.07	-0.27	0.11	-0.36	-0.04	0.03	0.1	-0.02	0.01	0.06	-0.18	0.01	0.03	0.11	0.31	0.14	0.22	0.11	0.26	-0.13	-0.33	0.31	-0.24	0.3	-0.18	-0.15	-0.17	-0.47	-0.25
NP_001034779.1	2	CHTF8	0.9999	17.4816	NA	NA	NA	NA	NA	NA	NA	NA	NA	NA	NA	NA	NA	NA	NA	NA	NA	NA	NA	NA	NA	NA	NA	NA	-0.08	-0.68	-0.76	-0.12	-0.9	-1.03	-0.47	-0.8	-0.3	0.7	0.44	-1	-2.34	0.03	-0.61	-0.57	NA	NA	NA	NA	NA
NP_001034782.1	1	TYW5	1	16.3858	NA	NA	NA	NA	NA	NA	NA	NA	NA	NA	NA	NA	NA	NA	NA	NA	NA	NA	NA	NA	NA	NA	NA	NA	NA	NA	NA	NA	NA	NA	NA	NA	NA	NA	NA	NA	NA	NA	NA	NA	-0.5	-0.92	-0.13	-0.14	-0.4
NP_001034859.2	3	TMPPE	1	16.1648	0.23	0.21	0.04	0.13	0.32	0.25	0.14	0.26	NA	NA	NA	NA	NA	NA	NA	NA	0.12	0.18	0.32	0.59	0.24	0.37	0.04	-0.13	NA	NA	NA	NA	NA	NA	NA	NA	NA	NA	NA	NA	NA	NA	NA	NA	NA	NA	NA	NA	NA
NP_001034891.1	120	CDC42	1	25.237	-0.05	0.19	-0.03	0.18	0.16	-0.04	0.23	-0.01	-0.22	-0.31	-0.06	0.1	-0.19	-0.2	-0.17	0.02	0.1	0.35	0.06	0.29	0.32	0	-0.03	0.02	-0.25	0.01	0.15	-0.14	-0.02	0.23	-0.13	0.01	0.2	0.06	-0.19	0.04	0.09	-0.13	0.01	0.04	0.15	0.38	0.18	0.16	-0.05
NP_001034937.1	44	GPX4	1	22.5418	0.2	0.1	-0.19	-0.01	-0.12	-0.12	-0.17	0.31	0.01	-0.04	0.2	-0.11	-0.24	0.12	0.05	-0.3	0.26	-0.1	0.17	-0.09	0.09	0.27	0.03	-0.16	-0.4	0.11	-0.02	-0.15	-0.06	0.02	0	-0.11	0.05	-0.16	0.1	0	-0.24	0.23	-0.05	0.21	0.09	-0.19	-0.08	-0.15	-0.07
NP_001034966.1	39	STRN4	1	21.5627	0.16	-0.02	-0.32	-0.22	-0.22	-0.39	-0.23	0.07	0.02	0.08	0.32	-0.1	-0.07	-0.25	-0.07	-0.25	0.25	0.04	0.15	0.11	-0.2	0.09	-0.03	0.06	0.22	0.38	0.25	0.12	0.39	0.3	0.36	0.4	0.03	-0.13	0.1	0.21	0.43	0.11	0.21	0.12	0.1	-0.17	-0.06	0.06	0.14
NP_001035026.1	10	INTS6	1	19.0636	0.43	-1.5	1.25	0.51	0.97	0.57	0.54	0.16	-0.01	0.21	0.12	0.17	-0.01	-0.06	-0.11	0.1	0.11	0.08	0.08	0.02	0.01	0.09	0.35	0.53	0.13	-0.01	-0.17	0	-0.2	-0.11	0.11	-0.2	0	-0.04	0.11	0.04	0.03	0.33	0.06	0.16	0.37	-0.11	0.23	0.12	0.02
NP_001035095.1	133	TCERG1	1	23.0644	-0.14	-0.3	0.13	0.07	0.08	0.2	0.18	-0.09	0.18	0.09	0.16	0.02	0.23	-0.27	0.07	0.21	-0.06	-0.48	-0.07	-0.32	0.02	-0.03	0.08	0.1	0.01	0.05	-0.24	0.3	-0.15	-0.21	-0.04	0.09	-0.27	0.18	0.03	-0.13	-0.32	-0.08	-0.13	-0.11	0.14	0.04	-0.08	-0.18	-0.05
NP_001035109.1	69	FAM3C	1	23.834	-0.06	0.41	0.03	0.3	0.53	0.05	0.76	-0.36	0.02	0.32	-0.09	0.22	0	0.13	0.22	0.11	-0.12	0.33	0	0.06	0.18	0.06	0.01	0.31	0.09	-0.14	0.32	0.16	0.18	0.18	0.19	-0.05	0.03	0.26	-0.25	-0.13	0.33	-0.25	0.07	-0.09	0.2	0.09	0.12	0.18	-0.24
NP_001035111.1	13	SIRPA	1	19.9132	0.4	1	-0.28	-0.48	-0.31	-0.37	0.06	1.3	-1.22	-1.15	-0.77	-1.01	-1.22	0.26	0.27	-0.9	0.56	1.72	-0.69	1.84	-0.36	-0.27	-0.66	-0.47	-0.65	0.34	1.18	-0.76	-0.67	-0.92	-0.86	0	-0.21	-0.47	-0.68	0.29	0.89	-0.54	1.09	-0.21	-0.74	-0.25	-0.07	1.15	0.57
NP_001035146.1	1	FAM133B	1	16.6799	NA	NA	NA	NA	NA	NA	NA	NA	NA	NA	NA	NA	NA	NA	NA	NA	NA	NA	NA	NA	NA	NA	NA	NA	NA	NA	NA	NA	NA	NA	NA	NA	NA	NA	NA	NA	NA	NA	NA	NA	-0.44	0.01	0.19	0.48	0.36
NP_001035196.1	5	HVCN1	1	18.9911	0.14	0.28	-0.14	-0.31	-0.3	-0.39	-0.15	0.31	0.32	0.57	0.38	-0.1	-0.3	-0.6	-0.27	-0.72	-0.13	-0.16	0.45	0.17	0.25	0.12	-0.19	0.05	NA	NA	NA	NA	NA	NA	NA	NA	0.22	-0.38	0.1	-0.05	0.54	0.22	-0.13	-0.46	0.56	-0.25	0.06	0.1	0.05
NP_001035199.1	11	NRF1	1	18.7456	-0.22	-0.01	0.28	0.18	0.39	0.09	0.61	0.35	-0.12	0.21	-0.22	0.32	0.33	0.23	0.35	0.18	-0.66	-0.79	-0.58	-1.11	0.13	-0.21	-0.01	-0.36	-0.5	-0.2	-0.24	-0.15	-0.21	-0.16	0.42	0.45	-0.45	0.5	-0.19	0.02	-0.56	-0.07	0.11	0.37	0.24	0.21	-0.14	0.23	-0.42
NP_001035202.1	5	MYH11	1	18.4127	0.19	0.26	-0.31	0.17	-0.48	0.18	-0.36	0.31	NA	NA	NA	NA	NA	NA	NA	NA	NA	NA	NA	NA	NA	NA	NA	NA	0.23	0.19	1.07	0.16	0.1	0.06	0.1	0.36	0.04	-0.27	-0.14	0.26	0.67	-0.12	0.49	0.36	NA	NA	NA	NA	NA
NP_001035207.1	50	ARAP1	1	20.9978	0.02	-0.01	0.08	0.05	-0.13	-0.07	-0.33	0.13	0.1	0.24	0.19	0.14	0.14	0.49	0.41	-0.02	0.35	0.31	0.4	0.36	0.3	0.24	0.41	0.21	-0.03	0.08	-0.1	-0.14	0.03	-0.07	0.01	0.12	0.03	-0.11	0.22	0.2	0.25	0.04	0.01	0.03	-0.01	-0.21	0.07	0.25	0.19
NP_001035224.1	16	PALM	1	20.184	0.42	0.46	-0.52	-0.01	0.08	-0.99	-0.15	-0.11	0.05	0.09	0.34	-0.22	-0.12	-0.46	-0.17	-0.43	0.44	0.85	0.18	0.7	-0.38	0.38	0.13	-0.5	-0.91	0.44	0.46	-0.97	0.54	0.43	-0.53	0.66	0.41	-0.94	-0.48	0.46	0.1	0.39	0.03	0.81	1.11	-0.62	0.88	0.61	0.84
NP_001035237.1	6	SERPINB7	0.9999	19.6216	-0.34	-0.68	0.03	0.01	-0.15	-0.16	-0.06	0.09	1.23	2.74	0.7	0.45	0.83	0.87	1.59	0.8	-0.2	-0.24	0.69	-0.32	-0.97	0.22	-0.67	-0.45	0.51	0.13	0.32	-0.23	0.56	1.15	0.48	-0.25	NA	NA	NA	NA	NA	NA	NA	NA	2.58	-0.22	1	-1.59	0.17
NP_001035247.1	3	CEP44	1	17.3249	NA	NA	NA	NA	NA	NA	NA	NA	NA	NA	NA	NA	NA	NA	NA	NA	NA	NA	NA	NA	NA	NA	NA	NA	NA	NA	NA	NA	NA	NA	NA	NA	0.19	0.42	0.29	0.02	-0.19	0.27	-0.3	0.06	0.42	0.26	0.01	-0.24	0
NP_001035248.1	203	MACROH2A1	1	25.6306	0.62	0.5	-0.41	-0.11	0	-0.73	0.09	0.43	-0.23	0.16	1.19	-0.09	0.03	1.57	0.32	-0.3	-0.12	0.15	0.01	-0.37	0.05	0.66	0.88	-0.62	-0.3	0.91	1.48	0.03	1.06	0.71	0.4	1.09	-0.12	-0.45	-0.84	0.44	0.63	-0.39	0.53	0.34	-0.42	-0.87	0.44	0.27	0.54
NP_001035250.1	3	METTL26	1	17.1234	0.03	0.2	0.36	0.09	0.76	0.56	0.42	0.85	-0.68	-0.41	-0.29	-0.38	-0.94	-0.74	0.13	-0.6	NA	NA	NA	NA	NA	NA	NA	NA	NA	NA	NA	NA	NA	NA	NA	NA	NA	NA	NA	NA	NA	NA	NA	NA	-0.38	0.09	-0.4	-0.56	-0.36
NP_001035271.1	8	CLDND1	1	18.0033	0.15	0.68	-0.26	0.22	0.05	-0.28	0.35	0	0.33	0.22	-0.01	0.35	-0.39	0.58	-0.24	0.34	0.21	0.87	0.53	0.75	0.31	0.04	0.52	0.22	0.23	0.2	0.56	0.2	0.31	0.3	0.29	-0.02	0.15	0.09	-0.52	0.23	0.44	-0.28	0.46	0.04	0.02	0.03	0.61	0.87	0.36
NP_001035284.1	6	AGTRAP	1	18.627	NA	NA	NA	NA	NA	NA	NA	NA	0.02	0.52	-0.03	0.59	0.23	-0.43	0.05	0.37	NA	NA	NA	NA	NA	NA	NA	NA	-0.34	0.25	-0.03	-0.18	0.13	0.04	-0.39	-0.05	0.53	0.05	0.3	0.03	0.85	0.19	0.19	-0.05	-0.2	-0.21	0.52	0.57	0.6
NP_001035374.2	8	TENT4B	1	17.2245	0	-0.32	0.23	-0.59	-0.89	-0.39	-1.11	-0.46	-0.08	0.16	-0.08	0.01	0.66	-0.15	-0.1	0.21	-0.56	-0.87	-0.41	-0.74	-0.78	-0.55	-0.65	-0.34	0.56	-0.46	-0.63	0.14	-0.7	-0.58	-0.1	-0.54	NA	NA	NA	NA	NA	NA	NA	NA	-0.11	0.21	-0.1	0.38	-0.41
NP_001035517.1	29	HAGH	1	21.8112	0.16	0.26	-0.19	-0.13	-0.09	-0.18	-0.48	0.69	-0.14	-0.36	0.04	-0.56	-0.5	0.23	0.36	-0.63	0.09	0.62	-0.56	0.77	-0.25	-0.13	-0.22	-0.46	-0.41	0.08	0.41	-0.49	-0.03	-0.06	-0.21	0.02	0.04	-0.17	0.13	0.12	0.67	-0.08	0.51	0.22	0.22	-0.32	0.01	1.22	0.15
NP_001035521.1	13	COA3	1	22.0722	-0.37	-0.17	0.27	-0.22	-0.22	0.27	0.1	0.46	-0.41	0.12	-0.65	0.4	0.34	0.43	0.26	0.47	-0.86	-0.1	-1.16	0.21	-0.75	-0.94	-0.48	-0.42	-0.44	-0.53	-0.23	-0.01	-0.73	-0.6	-0.42	-0.6	-0.34	0.47	-0.48	-0.04	0.38	-0.33	1	-0.52	-0.58	0.3	-0.47	-0.13	-0.46
NP_001035526.1	72	YARS2	1	24.8348	-0.1	-0.2	0.15	0	-0.1	0.2	0.17	-0.09	-0.08	0.05	-0.3	-0.03	0.32	-0.21	0.17	0.28	-0.37	-0.44	-0.09	-0.22	-0.3	-0.18	-0.1	0.25	0.19	-0.12	-0.1	0.13	-0.16	-0.2	-0.28	-0.15	-0.08	0.05	0.17	-0.2	-0.28	0	0.01	-0.25	0	0.31	-0.11	0.06	-0.09
NP_001035529.1	5	MAPK8IP3	1	17.1409	NA	NA	NA	NA	NA	NA	NA	NA	0.54	-0.42	0.24	-1.06	-1.09	-0.23	0.09	-0.61	0.49	0.54	-0.18	0.66	-0.63	-0.14	0.19	-0.94	NA	NA	NA	NA	NA	NA	NA	NA	-0.16	-0.25	-0.07	0.04	0.03	0.13	0.74	0.88	-1.08	-0.69	-0.12	-0.08	-0.14
NP_001035536.1	16	MTMR12	1	20.3091	0.15	0.19	0.29	0.28	0.21	0.17	0.13	0.05	0.14	0.21	-0.43	-0.11	0.24	0.13	0.36	-0.02	-0.37	-0.47	-0.08	-0.25	0.01	-0.1	-0.22	0.14	0.24	0.16	0.3	0.14	0.26	0.14	0.08	0.09	0.15	0.03	0.32	-0.13	-0.18	-0.03	-0.16	0	-0.13	-0.06	-0.03	-0.15	-0.08
NP_001035544.1	1	SLC26A6	1	16.4781	NA	NA	NA	NA	NA	NA	NA	NA	NA	NA	NA	NA	NA	NA	NA	NA	NA	NA	NA	NA	NA	NA	NA	NA	NA	NA	NA	NA	NA	NA	NA	NA	0.57	0.02	-0.13	0.5	0.92	0.05	0.48	0.12	NA	NA	NA	NA	NA
NP_001035546.1	8	RHBDD2	1	19.3997	0.09	-0.45	0.28	0.52	0.33	-0.4	0.87	0.3	0.32	0.64	-0.28	0.41	0.64	0.65	0.62	0.39	0.06	-0.26	0.14	-0.26	-0.7	0.04	-0.32	-0.92	NA	NA	NA	NA	NA	NA	NA	NA	-0.21	0	-0.28	-0.29	-0.45	-0.35	0	-0.23	0.44	0.39	-0.03	-0.29	-0.2
NP_001035548.1	59	ERAP1	1	21.1184	-0.36	0.03	-0.4	-0.76	-0.22	-0.61	-0.57	-0.03	-0.35	-0.1	-0.48	-0.12	-0.05	-0.21	-0.03	-0.33	-0.43	0.54	-0.26	0.29	0.01	-0.21	-0.21	-0.34	-0.16	-0.05	0.16	-0.4	-0.06	-0.05	0.01	-0.16	0.19	0.03	0	0.09	0.56	-0.26	0.33	-0.01	-0.05	0.07	0.11	0.61	0.01
NP_001035700.1	60	EFL1	1	21.5455	0.24	0.15	-0.27	-0.26	-0.12	-0.18	-0.33	0.34	-0.34	-0.28	-0.1	-0.25	-0.34	0.2	0.34	-0.26	0.03	0.21	-0.23	0.06	-0.14	-0.13	0.14	0.13	-0.26	0.06	0.06	-0.25	0.02	-0.14	-0.19	-0.17	-0.01	-0.38	0.23	0.07	0.45	0.04	-0.06	0.15	-0.25	-0.2	0.14	0.4	0.08
NP_001035714.1	9	NCALD	1	19.791	-0.23	0.05	-0.22	-0.26	-0.36	-0.25	-0.24	-0.2	-0.32	-0.65	-0.93	-0.63	-0.93	0.47	0.42	-1.41	0.09	0.61	-0.49	0.38	-0.74	-0.35	-0.37	-0.86	-0.06	0.31	0.59	-0.23	-0.29	-0.9	-0.62	0.12	-0.32	-0.32	-0.33	0.17	0.52	-0.49	0.62	0.9	-0.04	-0.93	-0.14	0.34	-0.13
NP_001035723.1	1	PRKAG2	1	15.6769	-0.54	-0.42	0.22	-0.12	-0.32	-0.15	-0.35	1.29	NA	NA	NA	NA	NA	NA	NA	NA	NA	NA	NA	NA	NA	NA	NA	NA	NA	NA	NA	NA	NA	NA	NA	NA	NA	NA	NA	NA	NA	NA	NA	NA	NA	NA	NA	NA	NA
NP_001035758.1	2	BCL2L12	1	17.7678	NA	NA	NA	NA	NA	NA	NA	NA	NA	NA	NA	NA	NA	NA	NA	NA	NA	NA	NA	NA	NA	NA	NA	NA	0.1	0	-0.48	-0.19	0.15	0.69	0.11	0.29	NA	NA	NA	NA	NA	NA	NA	NA	0.08	-0.21	0.42	-0.72	-0.11
NP_001035784.1	8	INCENP	1	18.2147	NA	NA	NA	NA	NA	NA	NA	NA	0.02	0.38	-0.42	0.05	0.62	-0.11	0.09	0.41	NA	NA	NA	NA	NA	NA	NA	NA	0.72	0.13	0.22	0.87	0.3	0.28	0.56	-0.03	0.09	0.01	0.54	-0.09	-0.82	0.16	-1.09	-0.11	0.34	0.27	-0.41	-0.69	-0.57
NP_001035807.1	7	H2AC19	1	16.4031	-0.2	-0.28	0.68	0.49	0.92	0.13	0.85	0.12	0.14	0.41	-1.04	0.38	0.15	-0.34	0.6	-0.19	NA	NA	NA	NA	NA	NA	NA	NA	NA	NA	NA	NA	NA	NA	NA	NA	NA	NA	NA	NA	NA	NA	NA	NA	1.72	1.17	1.27	0.98	1.2
NP_001035808.1	10	GDAP1	1	20.4554	-0.12	0.16	0.13	0.01	-0.32	0.31	-0.13	-0.2	-0.18	-0.3	-0.33	-0.24	-0.11	0.23	-0.03	-0.06	0.36	0.65	-0.06	0.86	0.25	-0.01	0.52	-0.75	-0.17	-0.1	0.01	0.12	-0.33	-0.16	-0.39	-0.02	0.13	0.06	0.18	-0.11	0.13	-0.1	-0.03	0.29	0.14	0.02	-0.08	-0.35	0.08
NP_001035809.1	234	ABCE1	1	24.4432	-0.37	-0.63	0.01	-0.12	-0.15	0.12	-0.39	-0.14	-0.19	-0.25	-0.27	-0.01	0.03	-0.38	-0.34	0	-0.43	-0.67	-0.18	-0.65	-0.06	-0.33	-0.15	0.19	0.12	-0.35	-0.56	-0.04	-0.53	-0.36	-0.07	-0.44	-0.25	-0.09	0.52	-0.36	-0.42	0.13	-0.4	0.05	-0.12	-0.09	-0.42	-0.56	-0.48
NP_001035830.1	76	PGP	1	22.3172	-0.01	0.12	-0.16	-0.01	0.06	-0.11	-0.06	0.19	0.08	-0.27	-0.36	0.01	-0.14	-0.05	-0.01	-0.15	-0.06	0.36	-0.2	0.27	0.17	-0.04	-0.08	-0.17	-0.34	-0.15	0.09	-0.48	-0.2	-0.2	-0.22	-0.19	0.08	0.01	0.33	-0.15	0.29	0.11	0.14	0.18	0.17	0.02	-0.16	0.3	-0.22
NP_001035844.1	3	PREPL	1	17.312	0.22	0.05	-0.61	-0.89	-0.14	-0.45	-0.47	0.51	NA	NA	NA	NA	NA	NA	NA	NA	NA	NA	NA	NA	NA	NA	NA	NA	0.13	0.06	-0.02	-0.32	-0.16	-0.15	-0.35	0.14	NA	NA	NA	NA	NA	NA	NA	NA	0.07	-0.03	0.19	-0.27	-0.18
NP_001035847.1	21	PPP4R1	1	20.4438	0.27	0.24	-0.37	-0.14	0.06	-0.02	0.11	0.53	0.36	-0.26	0.5	-0.26	-0.21	0.37	0.02	-0.28	-0.16	0.07	0.14	0.09	-0.33	-0.12	0.11	-0.06	0.07	0.36	0.42	-0.1	0.32	0.32	-0.05	0.29	0.44	-0.08	0.27	0.44	0.08	-0.02	-0.1	0.24	0.01	-0.26	0.04	-0.12	0.08
NP_001035869.1	6	ANKZF1	1	19.0167	-0.06	0.17	0.02	-0.17	-0.44	-0.14	-0.33	-0.43	-0.27	-0.14	-0.36	0.29	0.36	-0.5	-0.46	0.37	NA	NA	NA	NA	NA	NA	NA	NA	0.3	0.44	0.64	-0.18	0.29	-0.12	0.13	-0.09	-0.32	0.14	0.09	-0.23	0.09	-0.16	0.16	-0.08	-0.28	0.05	-0.22	-0.41	-0.03
NP_001035879.1	151	PSPC1	1	24.5366	0.15	-0.03	0.07	0.09	0.05	0.15	0.16	-0.08	0.28	0.3	0.17	0.19	0.09	0	0.3	0.29	0.17	0.06	0.18	-0.31	-0.01	0.23	0.22	0.55	0.47	0.27	0	0.36	0.21	0.18	0.12	0.05	0.21	0.11	-0.06	0.05	-0.01	0.04	-0.1	0.06	-0.04	0.06	0.17	0.08	0.09
NP_001035887.1	32	SLC16A3	1	22.6412	0.66	1.06	-0.26	0.61	0.09	-0.08	0.14	0.62	0	0.3	0.42	0.22	-0.23	0.98	0.11	-0.38	0.73	1.86	0.34	1.57	0.47	0.31	0.61	-0.07	-0.56	0.63	0.56	-0.61	0.2	0	-0.19	0.39	0.39	0.73	-0.86	0.55	1.56	0.19	0.75	-0.65	0.62	-0.11	0.29	1.4	0.92
NP_001035889.1	8	NSD2	1	18.7238	NA	NA	NA	NA	NA	NA	NA	NA	-0.01	-0.14	0.23	0.14	0.32	-0.52	-0.45	0.34	-0.5	-1.25	-0.18	-0.65	0.05	0.05	0.24	-0.25	0.16	-0.04	-0.16	-0.04	0.53	0.28	0.43	0.38	0.74	0.13	-0.34	0.49	-0.09	0.2	-0.03	0.4	0.29	-0.29	0.35	-0.34	0.17
NP_001035905.1	81	CAST	1	22.5012	0.26	0.31	-0.75	-0.68	-0.71	-0.66	-0.68	0.51	-0.17	-0.61	-0.2	-1.06	-1.26	0.24	-0.23	-0.99	0.28	0.49	0.22	0.81	-0.58	0.27	0.02	-0.52	-0.63	0.06	0.38	-0.71	-0.1	-0.13	-0.55	0.15	0.09	-0.68	-0.05	0.22	0.47	0.03	0.46	0.59	-0.2	-0.71	0.03	0.55	-0.03
NP_001035919.1	9	TGFB1I1	1	19.6021	0.45	-0.24	-0.15	0.21	0.03	0.19	0.22	1.15	-0.55	-0.23	-0.94	-0.25	-0.39	-0.63	-0.28	-0.35	-0.03	0.06	-0.38	0.41	-0.8	-0.35	0.28	-0.9	-1.92	-1.24	-1.28	-3.12	-1.85	-1.95	-2.47	-2.02	0.07	-0.22	-1.2	0.35	0.74	-0.76	1.45	-0.26	-0.33	-0.5	0.04	0.38	0.31
NP_001035926.1	5	TRAPPC5	1	17.7572	-0.75	0.09	0.79	0.45	0.25	0.37	0.39	0.22	NA	NA	NA	NA	NA	NA	NA	NA	NA	NA	NA	NA	NA	NA	NA	NA	0.09	0.14	0.54	0.33	0.41	0.48	0.43	0.22	-0.28	-0.41	-0.3	-0.29	0.17	-0.09	0.12	-0.24	-0.23	-0.33	0.26	0.08	-0.09
NP_001035930.1	258	PSAP	1	25.7174	-0.03	0.31	-0.23	0.4	0.45	-0.04	0.72	0.19	-0.24	-0.18	-0.24	0.33	-0.16	0.58	-0.36	0.06	0.07	0.81	0.46	0.76	0.42	0.32	-0.54	-0.27	-0.58	-0.17	-0.53	-0.55	0.44	0.58	-0.2	-0.18	0.16	0.96	-0.38	0.03	0.39	-0.28	0.25	-0.19	0.12	0.54	-0.02	-0.04	0.24
NP_001035933.3	37	SUMF2	1	21.5925	0.22	0.26	0.02	0.08	0.58	-0.04	0.09	-0.27	0.48	0.43	0.34	0.11	0.05	-0.05	0.04	0.07	-0.22	-0.02	-0.02	-0.28	0.09	-0.18	-0.45	-0.36	-0.39	0.21	0.12	-0.41	0.16	0.25	-0.03	0.15	0.5	0.08	-0.36	0.32	-0.14	-0.19	-0.19	-0.12	0.53	-0.02	0.19	0.08	0.37
NP_001035937.1	23	ABHD12	1	22.5662	-0.28	-0.51	0.38	0.4	0.3	0.15	0.48	0.22	-0.11	0.18	-0.15	0.18	0.26	0.22	-0.08	0.26	-0.03	-0.15	-0.2	-0.18	0.16	-0.24	-0.17	-0.16	0.2	-0.05	0.21	0.15	-0.05	0.06	-0.11	-0.03	-0.32	0.07	-0.19	-0.14	0.01	-0.31	0.2	-0.28	0.07	0.09	-0.09	0.15	-0.16
NP_001035938.1	7	ACBD5	1	18.7335	NA	NA	NA	NA	NA	NA	NA	NA	0.35	0.68	-0.04	0.36	0.49	-0.21	0.41	0.32	NA	NA	NA	NA	NA	NA	NA	NA	NA	NA	NA	NA	NA	NA	NA	NA	0.09	0.78	-0.08	-0.39	0.21	0.13	0.44	-0.67	0.25	0.38	-0.43	0.15	-0.08
NP_001035941.1	69	CARHSP1	1	25.0454	-0.16	-0.24	-0.16	-0.1	0.19	-0.08	-0.02	-0.84	0.05	0.03	0.06	-0.43	-0.25	-0.44	-0.51	-0.63	-0.32	-0.75	-0.17	-0.53	0.11	-0.26	-0.49	0.49	0.43	-0.1	-0.47	0.18	-0.35	-0.32	-0.06	-0.23	0.1	-0.42	0.76	-0.04	-0.2	0.44	-0.8	0.17	0.22	-0.1	-0.06	-0.41	-0.18
NP_001035951.1	32	DLGAP4	1	22.1593	-0.11	-0.19	-0.46	-0.09	0.07	-0.65	0.29	-0.1	0.25	0.05	0.26	-0.08	-0.21	0.26	0.16	-0.21	0.25	0.04	-0.32	-0.5	0.02	0.07	0.17	-0.32	-0.25	0.13	0.32	-0.16	0.33	0.29	-0.08	0.37	0.18	-0.32	0.13	0.06	0.19	0.09	0.06	0.26	0.17	-0.2	0.02	-0.18	0.16
NP_001035963.1	2	SLC35A2	0.9996	16.2458	NA	NA	NA	NA	NA	NA	NA	NA	-0.05	0.1	0.32	-0.11	0.34	0.26	0.1	-0.04	NA	NA	NA	NA	NA	NA	NA	NA	0.6	0.65	0.52	0.43	0.23	0.09	0.47	0.17	NA	NA	NA	NA	NA	NA	NA	NA	NA	NA	NA	NA	NA
NP_001035972.1	1	LGALS7B	1	15.9323	NA	NA	NA	NA	NA	NA	NA	NA	NA	NA	NA	NA	NA	NA	NA	NA	1.87	0.32	0.99	0.32	0.29	0.34	0.35	0.32	NA	NA	NA	NA	NA	NA	NA	NA	NA	NA	NA	NA	NA	NA	NA	NA	NA	NA	NA	NA	NA
NP_001035982.1	8	DIAPH3	1	17.4873	-0.21	-0.24	-0.1	-0.25	0.01	0.09	-0.07	-0.05	NA	NA	NA	NA	NA	NA	NA	NA	-0.03	0.11	0.13	0.16	0.27	0.32	0.34	0.12	0.39	0.21	0.35	0.32	0.23	0.3	0.18	0.25	0.12	0.3	0.16	0	-0.22	-0.32	-0.13	0.03	0.03	-0.13	0.59	-0.12	0.18
NP_001035994.1	24	COASY	1	20.1236	0.09	-0.18	0.07	0.4	0.38	-0.02	-0.03	0.05	0	-0.09	-0.37	-0.07	-0.41	0.04	0.11	-0.25	-0.07	0.17	0.11	0.19	-0.32	0.05	0.19	-0.23	-0.48	-0.36	-0.29	-0.6	-0.42	-0.74	-0.29	-0.55	-0.19	0.38	0.08	-0.03	-0.04	-0.01	0.48	0	0.69	0.58	0.28	0.7	0.11
NP_001035998.1	7	RIOX2	1	17.4631	-0.28	-0.1	0.75	0.48	0.57	0.6	0.64	0.36	0.07	-0.2	-0.87	0.24	0.48	-0.26	-0.09	0.63	NA	NA	NA	NA	NA	NA	NA	NA	NA	NA	NA	NA	NA	NA	NA	NA	NA	0.71	0.04	-1.7	NA	-2.09	0	-1.87	0.21	0.17	-0.26	-0.2	-0.41
NP_001036004.1	14	MAZ	1	21.8366	-0.22	0.26	0.06	0.2	0	0.1	-0.05	-0.13	0.15	0.46	0.04	-0.05	0.4	-0.64	-0.05	0.5	-0.96	-0.86	-0.26	-0.53	0.21	-0.17	-0.22	-0.06	-0.08	-0.41	0.16	0	-0.23	-0.12	0.27	-0.15	-0.33	0.23	-0.31	-0.3	-0.35	0.03	-0.53	-0.34	0.25	0	-0.47	-0.52	-0.38
NP_001036013.1	5	FEZ2	1	21.0022	0.16	0.05	-0.1	0.06	-0.07	-0.12	-0.3	-0.12	0.08	0.08	-0.05	-0.12	-0.33	-0.42	0.21	-0.49	NA	NA	NA	NA	NA	NA	NA	NA	-0.16	-0.1	-0.1	-0.1	-0.1	-0.06	0.06	-0.01	-1.12	-0.05	-0.22	-0.44	-1.11	-0.53	0.08	-0.42	NA	NA	NA	NA	NA
NP_001036015.1	130	SMC2	1	22.6069	-0.27	-0.63	0.15	-0.04	0.11	0.15	-0.05	-0.35	0.02	0.2	0.04	0.1	0.26	-0.69	-0.46	0.26	-0.19	-0.94	0.31	-1	0.03	0.15	-0.08	0.29	0.43	-0.12	-0.48	0.4	0.21	0.21	0.32	0.05	-0.05	0.19	0.23	-0.23	-0.78	0.16	-0.69	0.1	0.2	0.12	-0.24	-0.49	-0.34
NP_001036041.2	3	RRBP1	1	17.7653	0.28	0.27	0.13	0.01	-0.17	-0.26	-0.24	-0.33	0.51	1.11	0.38	0.06	0.04	0.8	0.48	-0.09	NA	NA	NA	NA	NA	NA	NA	NA	NA	NA	NA	NA	NA	NA	NA	NA	0.08	-0.23	-0.11	0.11	0.19	-0.2	-0.04	-0.2	NA	NA	NA	NA	NA
NP_001036046.1	7	SNUPN	1	20.2225	-0.25	-0.13	0.03	0	-0.37	0.01	-0.27	-0.29	-0.13	-0.07	0.12	-0.06	-0.06	-0.69	-0.6	-0.05	0.06	-0.01	-0.09	0	0.36	-0.25	-0.32	0.47	0.89	0.06	0.33	0.6	0.15	0.11	0.74	0.21	0.08	-0.02	0.53	-0.3	-0.29	0.35	-1.24	-0.04	0.15	-0.29	-0.47	-0.81	-0.59
NP_001036059.1	3	POT1	1	15.5551	NA	NA	NA	NA	NA	NA	NA	NA	NA	NA	NA	NA	NA	NA	NA	NA	NA	NA	NA	NA	NA	NA	NA	NA	-0.68	-0.52	-0.17	-0.53	-0.19	-0.01	-0.17	0.2	-1.54	0.07	-0.27	-0.62	-1.7	-0.64	-0.61	-0.46	0.19	-0.18	-0.18	-0.94	-0.49
NP_001036083.1	17	PARP2	1	19.7151	-0.4	-0.29	0.31	-0.07	-0.14	0.13	-0.11	-0.31	-0.46	-0.42	-0.05	-0.02	0.37	-0.76	-0.5	0.08	-0.66	-0.93	-0.33	-0.89	0.09	-0.26	-0.13	0.45	0.46	-0.2	-0.21	0.52	0	-0.28	0.03	-0.04	0.05	-0.05	0.23	-0.18	-0.45	0.53	-0.84	0.1	NA	NA	NA	NA	NA
NP_001036100.1	13	NGDN	1	20.6426	0.37	0.53	0.18	0.34	0.14	0.12	0.27	0.36	-0.07	0.41	0.21	0.38	0.25	0.23	-0.16	0.24	-0.41	-0.8	0.07	-0.63	0.32	-0.65	-0.16	0.36	0.64	-0.04	0.14	0.77	0.48	0.53	0.38	0.24	-0.14	0.34	-0.25	-0.11	-0.25	-0.04	-0.14	-0.09	0.15	0.22	-0.16	-0.37	-0.09
NP_001036143.1	21	RHOC	1	20.8669	0.43	0.46	-0.46	0.05	-0.06	-0.46	0.07	1.19	-0.43	-0.91	-0.24	-0.86	-1.18	-0.09	-0.38	-1.23	0.37	0.52	0.29	0.96	-0.68	0.11	-0.26	-0.61	-1.1	0.37	0.26	-0.72	0.07	0.17	-0.13	0.6	-0.09	-0.47	-0.28	0.26	0.81	-0.4	1.03	0.29	-0.67	-1.01	-0.15	0.56	0.02
NP_001036146.1	5	RERE	1	17.785	NA	NA	NA	NA	NA	NA	NA	NA	NA	NA	NA	NA	NA	NA	NA	NA	0.14	-0.19	0.24	-0.1	0.03	0.23	-0.17	-0.27	-0.31	-0.19	-0.22	-0.18	0.14	-0.06	-0.11	0.07	NA	NA	NA	NA	NA	NA	NA	NA	0.24	-0.34	0.44	0.47	0.4
NP_001036148.2	1	SHPRH	1	15.8936	NA	NA	NA	NA	NA	NA	NA	NA	-0.12	0.3	-0.17	0.04	0.1	-0.21	0.25	0.28	NA	NA	NA	NA	NA	NA	NA	NA	NA	NA	NA	NA	NA	NA	NA	NA	NA	NA	NA	NA	NA	NA	NA	NA	NA	NA	NA	NA	NA
NP_001036199.1	53	SEC24B	1	22.5734	-0.19	0.01	0.11	0.01	0.06	-0.14	0.03	0.13	0.03	0.22	0.07	0.17	0.19	0.16	0.08	0.11	-0.35	-0.31	-0.35	-0.1	-0.24	-0.26	-0.16	-0.3	-0.28	0.04	0.03	-0.21	-0.27	-0.4	-0.03	-0.08	0.24	-0.18	-0.24	0.11	0.16	-0.18	0.16	-0.17	0.01	0.08	-0.04	-0.11	-0.02
NP_001036214.1	117	STAG2	1	22.5069	-0.07	-0.04	0.13	0.19	0.22	0.14	0.31	-0.2	0.14	0.24	0.23	0.27	0.25	0.17	-0.06	0.29	-0.16	-0.15	0.24	-0.26	0.03	0.12	0.08	-0.07	0.21	0.06	0.12	0.26	0.41	0.43	0.15	0.13	0.18	0.22	-0.22	0.14	-0.15	0.07	-0.39	0.01	0.18	0	0.13	-0.28	0.15
NP_001036236.1	14	LCK	1	19.5889	-0.15	-0.25	0.38	-0.01	-0.25	0.34	-0.78	-0.74	-0.5	-0.02	-0.5	0.29	0.33	-0.69	-0.22	0.38	-1.35	-1.3	-0.75	-1.28	-0.13	-0.89	-0.98	0.44	-0.09	-0.28	0.03	0.3	-0.03	0.01	-0.05	-0.16	-0.84	0.16	0.51	-0.76	-0.97	-0.01	-0.72	-0.89	-0.53	-0.05	-0.56	-0.38	-0.78
NP_001036783.1	4	MIDEAS	1	16.8762	0.26	0.17	-0.17	-0.05	-0.21	-0.03	0.13	0.07	-0.29	0.29	-0.05	0.44	0.33	-0.6	-0.12	0.25	-0.99	-0.46	-0.53	-1.05	-0.6	-0.78	-0.5	-0.32	0.06	-0.72	-0.59	-0.01	-0.82	-1.05	-0.3	-0.82	NA	NA	NA	NA	NA	NA	NA	NA	NA	NA	NA	NA	NA
NP_001037.1	19	SLC12A2	1	20.4324	-0.27	-0.13	-0.16	-0.58	-0.1	-0.55	0.1	-0.5	-0.08	0.15	-0.06	-0.18	-0.05	0.01	0.15	-0.3	-0.54	-0.44	-0.72	-0.68	-0.28	-0.58	-0.3	-0.26	-0.64	-0.26	-0.16	-0.46	-0.27	-0.49	-0.13	-0.28	-0.1	0.33	-0.05	-0.13	-0.3	-0.05	0.14	-0.16	0.09	0.06	0.09	-0.38	0.14
NP_001041629.1	15	SLC7A3	1	20.9882	-0.27	-0.37	0.48	-0.04	-0.16	0	-0.02	-0.34	-0.4	-0.22	-0.94	-0.21	0.59	-0.29	-0.37	0.26	-0.67	-0.03	-0.21	-0.27	-0.42	-0.23	-0.47	0.32	0.1	-0.57	-0.16	-0.35	-0.5	-0.87	-0.39	-0.52	-0.4	-0.04	0.53	-0.5	-0.53	-0.19	-0.55	-0.73	-0.23	-0.2	-0.24	-0.53	-0.63
NP_001041648.1	12	PHACTR4	1	19.1604	-0.17	0.13	0.08	-0.07	-0.09	0.01	-0.22	-0.41	0.1	0.15	-0.08	0.09	0.05	-0.08	0.03	-0.04	0.21	0.48	0.32	0.29	0.34	0.12	0.51	0.49	0.07	-0.09	-0.14	0.18	0.2	-0.1	0.32	-0.2	0	0.34	0.07	0.1	-0.32	0.55	-0.2	0.3	0.11	-0.18	-0.04	0.16	-0.12
NP_001041659.1	90	RCC1	1	23.2734	-0.11	-0.2	0.55	0.27	0.15	0.14	-0.01	-0.07	-0.29	0.12	-0.07	0.32	0.58	0.01	-0.16	0.39	-0.57	-0.14	0.35	-0.37	0.93	0.23	0.41	-0.05	0.02	0.08	0.19	0.47	0.26	0.34	0.36	0.24	-0.13	0.58	-0.34	-0.12	-0.17	-0.21	-0.39	-0.13	-0.03	0.02	-0.24	-0.37	-0.3
NP_001041666.1	24	UHRF1	1	20.5825	-0.84	-1.05	0.73	0.05	0.44	0.19	0.99	-0.49	-0.14	-0.01	-0.3	-0.06	0.47	-0.54	-0.45	0.03	-0.69	-1.07	-0.23	-0.83	0.2	-0.08	-0.54	0.28	0.17	-0.95	-2.03	-0.29	-1.56	-1.17	-0.22	-0.54	-0.72	0.26	-0.39	-1.03	-1.52	0.1	-0.76	-0.03	-0.29	0.29	-1.07	-1.26	-1.07
NP_001041675.1	5	CLCC1	1	18.5554	NA	NA	NA	NA	NA	NA	NA	NA	-0.2	-0.08	-0.29	-0.07	0.38	-1.49	-0.36	0.46	-0.29	-0.14	-0.53	0.05	-0.34	-0.73	-0.16	0.34	0.34	-0.11	-0.2	0.31	-0.64	-0.76	-0.82	-0.22	-0.29	0.28	0.37	-0.01	-0.27	0.01	0.05	-0.27	-0.16	0.5	-0.29	-0.38	0
NP_001041683.1	29	SCYL1	1	21.4573	0.02	-0.03	-0.27	-0.08	-0.07	-0.12	-0.03	0.34	0.34	0.13	0.14	-0.21	-0.22	-0.01	0.31	-0.01	0.07	-0.14	0.14	-0.21	-0.2	0.29	0.09	-0.23	0.22	0.56	0.35	0.18	0.13	0.03	0.08	0.52	-0.2	0.05	-0.11	0.05	0.27	-0.14	0.11	0.17	0.32	-0.04	0.11	0.34	-0.12
NP_001041706.1	13	UBL5	1	21	0.06	-0.22	-0.24	0.03	0.01	-0.2	0.56	0.39	-0.24	-0.18	0.31	0.05	0.1	-0.05	-0.4	-0.18	0.1	-0.55	-0.02	-0.27	-0.48	0.06	-0.24	-0.29	-0.14	0.21	0	0.12	0.29	-0.15	0.39	0.42	0.43	-0.13	-0.48	0.32	0.3	0.33	0.12	0.49	-0.14	-0.58	0.07	0.06	-0.01
NP_001045.2	3	SULT1A2	1	17.4913	NA	NA	NA	NA	NA	NA	NA	NA	NA	NA	NA	NA	NA	NA	NA	NA	0.05	-0.31	-0.61	-0.12	-0.53	0.1	0.49	-0.24	-0.78	-0.2	0.1	-0.76	-0.17	-0.38	-0.79	-0.03	NA	NA	NA	NA	NA	NA	NA	NA	-0.04	-0.15	0.1	0.28	0.18
NP_001054.2	199	TF	1	24.8603	0.04	0.6	0.32	-0.16	0.07	-0.33	0.63	-0.18	-0.22	-0.39	-0.23	-0.01	0.06	0.43	-0.15	-0.35	0.76	0.95	0.56	1.36	-0.08	0.57	-0.59	-0.37	-0.34	-0.02	0.04	-0.46	0.66	0.71	-0.32	0.28	0.45	-0.01	-0.69	0.51	0.75	-0.49	0.76	-0.22	-0.14	-0.04	0.16	0.2	0.64
NP_001055.1	472	TKT	1	25.8493	-0.16	0.11	0.39	0.13	0.07	0.15	0.09	-0.5	0.17	-0.18	-0.01	0.44	0.2	-0.08	-0.21	0.34	-0.22	-0.12	0.14	-0.29	1.16	-0.19	-0.11	1.09	0.84	-0.23	-0.16	0.47	0.04	0.3	0.34	-0.14	-0.08	0.15	0.06	-0.18	-0.11	0.03	-0.75	-0.21	0.08	0.49	0.25	0.01	-0.16
NP_001058.2	364	TOP2A	1	24.3179	-1.08	-0.84	0.74	-0.5	-0.6	-0.01	-0.81	-0.79	-0.77	-0.49	-0.48	-0.18	0.85	-0.53	-0.6	0.38	-0.94	-1.1	-0.54	-1.4	0.33	-0.6	-0.63	0.22	0.4	-0.57	-0.7	0.66	-0.39	-0.36	0.11	-0.51	-0.68	0.34	0.26	-0.69	-1.06	-0.36	-1.18	-0.33	-0.52	0.23	-0.62	-0.87	-0.84
NP_001059.2	215	TOP2B	1	23.6009	-0.3	-0.31	0.31	0.06	-0.02	-0.12	-0.19	-0.12	-0.35	0.08	0.25	0.05	0.43	0.08	-0.16	0.25	-0.27	-0.41	0.23	-0.65	0.28	0.28	0.15	-0.15	0.06	0.09	0.14	0.41	0.38	0.46	0.15	0.25	0.01	0.42	-0.15	-0.02	-0.38	0.08	-0.32	0.09	-0.15	0.1	0.08	-0.53	0.07
NP_001060.1	21	TUBB2A	1	24.2202	-0.67	-0.82	0.23	0.56	0.18	0.97	-0.7	-0.79	-0.18	-0.16	-0.22	0.98	0.13	-0.86	-1.23	0.89	-0.87	-1.92	-0.32	-1.3	0.55	-0.5	-0.48	0.08	-0.14	-0.88	-0.92	0.55	-1.02	-0.69	0.44	-0.94	-0.04	0.92	0	-0.54	-0.62	0.53	-0.83	-0.24	0.14	0.8	-0.77	-0.78	-0.83
NP_001061.2	79	TUBG1	1	21.7201	0.07	-0.13	0.13	0.05	0.38	0.16	0.23	0.29	0.15	0.21	-0.16	0.11	0.03	0.05	0.32	0.2	0.14	0.1	0.2	0.05	0.17	0.09	0.26	0.09	-0.03	-0.1	-0.01	-0.03	-0.12	0.13	0.13	-0.01	-0.26	-0.06	0.06	-0.26	-0.26	-0.04	-0.02	0.01	0.31	0.1	-0.03	-0.03	-0.16
NP_001062.1	19	TYMS	1	21.0963	0.17	1.2	0.05	0.04	0.33	0.05	-0.25	-0.1	0.72	0.17	0.21	-0.46	-0.1	-0.57	-0.45	-0.32	0.2	-1.14	0.06	-0.76	-0.47	0.19	-0.65	-0.49	0.17	-0.31	-0.22	-0.17	0.33	0.24	0.6	0.11	-0.09	-0.34	0.07	0.07	-0.36	0.66	-0.2	0.53	0.19	-0.29	-0.07	-0.59	-0.09
NP_001069.1	19	VCAM1	1	20.5797	-0.26	0.24	-0.95	-1.42	-1.49	-1.35	-0.97	1.22	NA	NA	NA	NA	NA	NA	NA	NA	1.11	0.5	-0.59	1.38	-1.27	0.35	-0.28	-1.42	-0.98	-0.19	0.29	-0.89	-0.5	-0.75	-1.05	0.26	-0.31	-0.73	-0.95	0.55	0.93	-0.54	1.64	-0.29	-0.45	-0.51	0.23	1.21	0.96
NP_001070.2	3	ZAP70	0.9999	16.806	NA	NA	NA	NA	NA	NA	NA	NA	0.07	0.09	0.17	-0.22	-0.48	0.17	-0.05	-0.96	NA	NA	NA	NA	NA	NA	NA	NA	NA	NA	NA	NA	NA	NA	NA	NA	1.29	-0.71	-0.94	0.15	0.46	-0.33	-0.07	0.12	1.97	-0.4	0.79	0.16	0.22
NP_001070020.2	7	ACSS2	1	18.7325	0.32	0.24	-0.31	-0.52	-0.61	-0.6	-0.52	0.37	-0.49	-0.6	-0.36	-0.38	-0.03	-0.1	-0.67	-0.08	0.15	0.09	-0.41	0.69	-0.57	-0.22	-0.39	-0.46	-0.48	-0.3	-0.52	-0.57	-1	-1.22	-1.03	-0.32	0.42	-0.29	0.28	0.3	0.69	-0.12	0.62	0.11	NA	NA	NA	NA	NA
NP_001070151.1	100	UBTF	1	22.9623	-0.06	-0.31	0.44	0.13	0	0.02	-0.31	-0.23	-0.18	0.33	-0.01	0.11	0.65	-0.01	-0.08	0.57	-0.49	-0.1	0.33	-0.35	0.27	0.1	0.1	0.11	0.23	0.09	0.23	0.58	0.32	0.18	0.47	0.19	0.11	0.37	-0.33	-0.16	-0.3	0.08	-0.6	-0.13	0.26	0.19	-0.15	-0.6	-0.27
NP_001070254.2	1	QSER1	1	15.9368	NA	NA	NA	NA	NA	NA	NA	NA	NA	NA	NA	NA	NA	NA	NA	NA	NA	NA	NA	NA	NA	NA	NA	NA	NA	NA	NA	NA	NA	NA	NA	NA	-0.31	0.07	-0.08	-0.17	-0.93	-0.06	0.05	-0.26	NA	NA	NA	NA	NA
NP_001070256.1	12	ZC3H13	1	21.0912	-0.11	-0.16	0.07	0.22	-0.06	0.29	0.11	-0.02	-0.34	-0.05	0	-0.1	-0.09	0.06	-0.3	-0.03	-0.15	0.34	0.44	-0.11	-0.33	0.13	-0.08	0.05	-0.03	0.04	-0.2	-0.09	-0.2	-0.24	0.02	0.09	0.29	-0.31	0.08	-0.24	-0.47	0.17	-0.5	-0.58	0.05	0.1	-0.04	-0.13	0.02
NP_001070648.1	1	METTL9	1	15.8126	NA	NA	NA	NA	NA	NA	NA	NA	NA	NA	NA	NA	NA	NA	NA	NA	0.12	0.16	0.17	0.2	0.1	0.19	0.03	0.05	NA	NA	NA	NA	NA	NA	NA	NA	NA	NA	NA	NA	NA	NA	NA	NA	NA	NA	NA	NA	NA
NP_001070666.1	10	ATG9A	1	19.3287	-0.38	-0.33	0.27	0.1	-0.12	-0.02	0.16	0.12	-0.07	0.22	0.09	0.03	-0.01	0.13	-0.31	-0.14	-0.27	-0.56	-0.95	-0.57	-0.49	-0.74	-0.98	-0.03	0.45	0.11	-0.45	0.05	-0.23	-0.56	-0.38	-0.11	-0.34	-0.07	0.12	0.03	-0.19	-0.25	0.04	0.07	-0.73	0.13	-0.1	0.11	0.31
NP_001070667.1	61	SREK1	1	22.1506	0.17	0.03	-0.16	0.1	0.02	-0.03	0.08	-0.07	0.27	0.37	0.33	-0.08	-0.01	0.02	0.05	-0.06	0.22	-0.16	0.23	-0.16	0.24	0.25	0.35	0.01	-0.36	-0.12	-0.02	0.01	0.11	0.07	0.19	0.03	0.16	0.09	-0.55	0.15	-0.09	-0.14	-0.08	0.04	0.1	0.12	0.24	-0.15	0.18
NP_001070671.1	3	SENP7	1	15.7562	NA	NA	NA	NA	NA	NA	NA	NA	NA	NA	NA	NA	NA	NA	NA	NA	-0.06	0.31	0.27	0.12	0.39	0.18	0.26	-0.18	0.16	0.49	0.85	0.14	1.21	0.98	0.74	0.95	NA	NA	NA	NA	NA	NA	NA	NA	NA	NA	NA	NA	NA
NP_001070674.1	198	SEC31A	1	23.2502	0.32	0.28	-0.06	-0.03	0.06	-0.1	0.29	0.21	0.04	0.02	0.14	-0.06	-0.06	0.16	0.17	-0.16	0.31	0.32	0.24	0.16	-0.08	0.2	0.3	0.01	-0.04	0.34	0.44	0	0.09	0.14	-0.09	0.27	0.24	-0.17	-0.08	0.27	0.17	-0.06	0.19	0.18	0.09	0.01	0.06	0.2	0.08
NP_001070707.1	29	RNF214	1	22.2424	0	0.04	-0.05	0.09	0.01	-0.09	0.12	-0.01	0.01	-0.01	0.19	0.12	0.07	-0.07	0.06	0.05	0.54	0.6	-0.06	0.42	0.16	0.11	0.43	0.22	-0.01	0.18	0.11	0.05	0.33	0.23	0.11	0.4	0.06	-0.19	0.07	0.16	0.24	0.04	0.17	0.37	0.14	0.1	0.15	0.06	-0.09
NP_001070729.2	11	NCOR2	1	19.769	NA	NA	NA	NA	NA	NA	NA	NA	0.13	0.03	0.13	0.42	0.27	0.11	-0.27	0.47	0.19	-0.21	-0.12	0.17	-0.4	0	-0.35	-0.19	0.23	0.29	0.23	0.16	0.39	0.48	0.49	0.11	-0.69	-0.03	-0.14	-0.11	-0.58	-0.09	0.18	0.04	0.03	0.14	0.08	0.01	0.09
NP_001070862.1	22	DPH5	1	21.1028	0.17	0.2	-0.06	-0.13	-0.04	-0.01	-0.17	0.43	-0.11	0.03	-0.1	0	0.26	0.08	-0.08	0.07	-0.25	-0.39	-0.2	-0.49	-0.27	-0.2	-0.31	-0.18	-0.27	-0.54	-0.74	-0.53	-0.83	-1.13	-0.13	-0.38	-0.58	0.11	0.39	-0.43	-0.35	-0.25	0.13	-0.32	-0.12	-0.37	-0.19	0.18	0.01
NP_001070865.1	6	IRF2BP2	1	19.6764	-0.15	-0.79	-1.12	-0.95	-1.17	-1.25	-0.76	-0.84	NA	NA	NA	NA	NA	NA	NA	NA	-0.21	0.01	-0.33	-0.05	0.05	-0.14	-0.24	-0.07	NA	NA	NA	NA	NA	NA	NA	NA	0.3	-0.8	-0.2	0.76	0.47	0.05	0.61	0.66	0.04	-0.53	0.07	0.34	0.61
NP_001070867.1	5	PNKD	1	18.8185	0.33	-0.11	-0.08	0.24	0.11	-0.09	0.14	0.23	0.42	0	0.07	-0.09	-0.11	0.03	0.28	0.13	NA	NA	NA	NA	NA	NA	NA	NA	NA	NA	NA	NA	NA	NA	NA	NA	-0.32	0.09	-0.17	0.04	0.19	-0.11	0.66	-0.04	0.34	0.21	-0.27	0.12	0.15
NP_001070883.2	23	CRELD1	1	20.7945	0.45	0.04	-0.1	-0.01	0.17	-0.01	0.21	0.37	NA	NA	NA	NA	NA	NA	NA	NA	-0.5	0.53	-0.73	0.33	-0.6	-0.21	0.31	-0.91	-0.75	0.16	0.51	-0.27	-0.25	-0.6	-0.48	0	0.19	-0.26	-0.7	0.27	0.89	-0.07	0.97	0.46	0.01	-0.43	-0.04	0.55	0.43
NP_001070908.1	146	BCLAF1	1	23.7548	0.34	0.23	0.18	0.03	0.04	-0.07	0.37	-0.39	0.11	0.19	0.36	0.04	0.12	-0.28	0.03	0.2	0.24	0.13	0.53	0.09	0.07	0.5	0.21	0.06	0.25	0.4	0.34	0.47	0.78	0.86	0.62	0.49	0.16	0.04	-0.32	0.32	0.21	0.09	-0.03	-0.01	-0.1	0.26	0.3	-0.05	0.37
NP_001070910.1	11	HNRNPC	1	19.0804	0.16	0.42	-0.18	-0.1	-0.18	0.11	-0.41	0.08	0.09	0.12	0.22	-0.07	0	0.24	0.24	-0.15	0.04	0.49	0.37	0.48	0.36	0.24	0.44	0.14	-0.25	0.36	0.88	0.17	0.49	0.39	0.1	0.62	0.14	-0.36	0	0.16	0.37	0.11	0.13	-0.08	0.03	-0.34	0.29	0.62	-0.03
NP_001070911.1	413	HNRNPC	1	27.975	0.27	-0.03	0.4	0.09	0.08	0.28	0.22	-0.29	-0.07	0.39	0.43	0.08	0.44	0.16	0.05	0.44	0.17	-0.13	0.23	-0.19	-0.04	0.27	0.15	-0.16	0.04	0.31	0.05	0.62	0.52	0.38	0.34	0.45	-0.19	0.34	-0.61	0.21	-0.13	-0.13	-0.26	0.07	-0.03	-0.05	0.24	-0.1	0.38
NP_001070952.1	14	SLC38A1	1	21.3	0.5	1.28	0.19	-0.47	-0.71	-0.46	-0.21	0.19	-0.6	-0.42	-0.12	-0.21	0.43	1.7	0.48	-0.06	-0.31	1.06	-0.87	0.82	-0.29	-0.6	-0.18	0.66	0.61	0.11	0.97	0.34	-0.03	-0.26	0.17	-0.88	-0.57	-0.15	0.15	0.13	1.64	-0.78	0.36	-0.54	-0.75	0.02	-0.55	0.08	-0.57
NP_001070962.1	2	NFKB2	1	16.4691	-0.51	-0.14	0.2	-0.02	0.56	0.16	0.16	-0.09	NA	NA	NA	NA	NA	NA	NA	NA	-0.14	0.21	-0.02	0.4	-0.12	-0.11	-0.02	-0.27	NA	NA	NA	NA	NA	NA	NA	NA	NA	NA	NA	NA	NA	NA	NA	NA	NA	NA	NA	NA	NA
NP_001070966.1	3	FAM222B	0.9978	17.1908	-1.01	-0.29	0.06	-0.52	-0.54	-0.02	-0.28	0.59	-0.86	-0.58	-0.87	-0.31	0.28	0.2	0.1	0.19	NA	NA	NA	NA	NA	NA	NA	NA	-0.17	-0.36	-0.28	-0.23	-0.74	-0.79	-0.61	-0.38	NA	NA	NA	NA	NA	NA	NA	NA	NA	NA	NA	NA	NA
NP_001070984.1	3	SLC39A7	1	19.2279	-0.54	-0.51	-0.85	0.42	0.43	0.33	0.48	0.98	NA	NA	NA	NA	NA	NA	NA	NA	NA	NA	NA	NA	NA	NA	NA	NA	0.09	0.47	0.47	0	0.37	0.49	-0.19	0.27	0.14	-0.21	-0.34	0.12	0.24	-0.11	0.52	-0.01	NA	NA	NA	NA	NA
NP_001070993.1	13	MTMR14	1	19.5035	-0.18	0.15	0.54	0.23	0.2	0.01	0.23	0.15	-0.1	-0.02	0.09	-0.04	-0.21	-0.28	-0.2	-0.2	-0.07	0.17	-0.05	-0.57	-0.27	0.2	0.06	0.2	-0.11	0.62	0.08	-0.24	0.27	0.06	0.53	0.31	-0.12	0.1	0.33	0.02	-0.68	0	-0.18	-0.21	0.58	0.55	0.51	0.21	0.41
NP_001071.1	60	ALDH5A1	1	21.7457	0.59	1.14	-0.56	-0.47	-0.26	-0.66	0.18	0.63	0.08	-0.06	-0.03	-0.34	-0.52	0.56	0.79	-0.3	0.41	1.4	-0.35	1.37	-0.1	0.04	0.45	-0.13	-0.44	0.38	1.03	-0.39	0.25	0.07	-0.37	0.38	-0.18	-0.66	-0.41	0.24	1.15	-0.3	0.88	-0.05	-0.44	-0.22	0.33	0.87	0.43
NP_001071087.1	2	UBXN2B	1	16.4553	-0.2	0.38	-0.36	-0.38	-0.11	-0.27	-0.34	-0.08	NA	NA	NA	NA	NA	NA	NA	NA	NA	NA	NA	NA	NA	NA	NA	NA	NA	NA	NA	NA	NA	NA	NA	NA	0.48	-0.35	0.21	0.27	0.02	-0.26	-0.03	0.4	NA	NA	NA	NA	NA
NP_001071122.1	6	TNFAIP8	1	18.3888	0.2	0.16	0.08	-0.05	0.21	0.05	-0.34	-0.03	0	-0.62	-0.25	-0.24	-0.62	0.05	-0.48	-0.46	NA	NA	NA	NA	NA	NA	NA	NA	0.01	-0.47	-0.11	-0.54	-0.2	-0.09	-0.35	-0.13	0.62	-0.36	-0.38	0.02	-0.17	-0.35	-0.55	-0.36	NA	NA	NA	NA	NA
NP_001071158.1	3	ALG9	1	18.3973	0.12	0.13	-0.17	0.11	0.44	-0.45	0.44	0.33	-0.12	-0.04	0.06	0.06	-0.08	-0.1	0.37	-0.09	NA	NA	NA	NA	NA	NA	NA	NA	-0.58	-0.06	-0.28	-0.56	-0.06	0.48	-0.43	-0.26	NA	NA	NA	NA	NA	NA	NA	NA	NA	NA	NA	NA	NA
NP_001071168.2	11	MIER1	1	19.0548	0.34	-0.09	-0.16	-0.18	-0.13	0.21	-0.36	-0.14	0.27	0.04	0.52	0.11	-0.11	0.17	-0.36	0.02	0.43	-0.19	0.74	-0.54	0.51	0.6	0.76	0.48	0.17	0.28	-0.01	0.25	0.66	0.8	-0.01	0.35	0.67	-0.01	0.15	0.5	-0.28	0.29	-0.7	0.21	0.07	0.47	0.89	-0.41	0.51
NP_001071174.1	2	ECT2L	0.9943	16.7513	NA	NA	NA	NA	NA	NA	NA	NA	NA	NA	NA	NA	NA	NA	NA	NA	NA	NA	NA	NA	NA	NA	NA	NA	NA	NA	NA	NA	NA	NA	NA	NA	0.86	-0.77	-0.58	0.74	0.99	-0.02	-0.04	-0.3	0.89	-0.39	0.77	1.13	0.79
NP_001071639.1	6	RTL8C	0.9981	18.4041	-0.15	0.02	0.22	-0.13	0.4	0.11	0.29	0.36	NA	NA	NA	NA	NA	NA	NA	NA	-0.04	-0.26	0	0.07	-0.11	-0.49	0.21	-0.14	0.37	0.23	-0.04	0.03	-0.26	0.58	-0.31	-0.05	-0.98	-1.21	-0.42	-0.19	-0.04	-0.56	0.34	-0.09	-1.46	-0.68	-0.47	-0.72	-0.28
NP_001071643.1	23	SLC29A1	1	21.8437	-0.41	-0.29	0.69	0.2	0.68	0.04	0.8	-1.07	-0.07	0.33	-0.7	0.24	0.83	-0.18	-0.44	0.59	-1.46	-0.87	-0.88	-0.96	-0.55	-0.84	-1.07	-0.25	-0.41	-1.66	-1.38	-0.76	-0.97	-0.49	-0.49	-2.19	-0.48	0.78	0.59	-0.73	-0.77	-0.01	-0.45	-1.47	0.11	0.83	-0.25	-0.73	-0.81
NP_001072113.1	24	CDC16	1	21.6515	-0.11	0.18	0.14	0.02	-0.06	0.05	0.11	0.11	-0.06	0.18	-0.02	-0.21	0	0.47	-0.04	0.13	-0.01	0.17	0.23	0.15	0.05	0.25	0.34	0.34	0.02	0	0.34	0.02	0.27	0.14	0.26	0.1	-0.22	0.05	0.22	0.19	-0.18	0.22	-0.01	-0.18	-0.24	0.18	-0.12	-0.18	0.07
NP_001072983.1	102	TBCE	1	22.2233	0.04	-0.07	-0.02	0.03	0.05	-0.03	-0.13	-0.07	-0.01	-0.15	-0.14	0.01	-0.02	-0.29	0.11	-0.13	-0.24	-0.54	-0.13	-0.32	0.03	-0.19	0.02	0.1	0.07	-0.38	-0.35	-0.29	-0.35	-0.48	-0.12	-0.51	-0.25	0.09	0.4	-0.17	-0.33	0.21	-0.19	0.06	0.09	-0.07	-0.3	-0.21	-0.27
NP_001072986.1	17	MED24	1	19.2794	-0.23	-0.37	0.2	0.18	0.22	0.26	0.39	-0.19	-0.06	0.21	-0.34	0.33	0.52	-0.49	0.06	0.19	0.01	-0.2	-0.1	0.09	-0.34	-0.09	0.08	-0.5	-1	-0.93	-0.29	-0.51	-0.27	-0.51	-0.38	-0.23	-0.22	0.47	-0.44	-0.02	-1.39	0.3	-0.61	-0.99	1.16	1.04	0.85	0.41	0.77
NP_001072987.1	16	FAM177A1	1	20.6543	0.06	0.34	0.33	0.01	-0.04	-0.08	0.23	0.24	0.02	0.02	0.04	-0.16	0.09	-0.07	0.09	-0.08	-0.08	0.15	-0.31	-0.07	0.27	-0.05	-0.14	0.23	0.14	0.32	0.31	-0.13	0.2	0.09	0.06	0.35	-0.47	0.35	-0.09	-0.19	-0.18	-0.3	0.26	0.17	-0.11	0.31	-0.16	-0.18	0.05
NP_001072989.1	484	KTN1	1	24.868	0.3	0.36	-0.2	-0.11	-0.06	-0.32	0.27	0.27	0.19	-0.02	0.3	-0.17	-0.16	0.27	0.27	-0.11	0.37	0.82	0.14	0.75	-0.23	0.25	0.14	-0.27	-0.18	0.47	0.54	-0.03	0.52	0.48	-0.04	0.52	0.21	-0.26	-0.37	0.41	0.51	-0.14	0.45	0.11	-0.14	-0.12	0.33	0.5	0.54
NP_001072992.1	401	PAICS	1	26.3335	-0.36	-0.34	-0.01	-0.01	-0.09	-0.01	-0.33	-0.41	0.01	-0.08	-0.22	0.13	-0.07	-0.49	-0.37	-0.02	-0.26	-0.31	0.04	-0.39	0.38	-0.2	-0.12	0.05	0.02	-0.34	-0.32	0.09	-0.21	-0.12	0.05	-0.4	-0.1	0.1	0.43	-0.26	-0.29	0.24	-0.49	0.05	0.11	0	-0.21	-0.3	-0.31
NP_001072998.1	1	CFC1B	0.9977	15.1366	NA	NA	NA	NA	NA	NA	NA	NA	0.36	0.74	0.16	0.3	0.21	0.83	0.29	0.13	NA	NA	NA	NA	NA	NA	NA	NA	NA	NA	NA	NA	NA	NA	NA	NA	NA	NA	NA	NA	NA	NA	NA	NA	NA	NA	NA	NA	NA
NP_001073005.1	9	TRAPPC6B	1	19.7369	0.07	0.08	-0.17	0.18	-0.04	-0.17	-0.08	0.25	-0.06	0.12	0.36	0.04	0.24	0.19	-0.15	-0.02	0.39	0.22	0.46	0.22	0.19	0.56	0.17	0.11	0.06	0.27	0.13	0.04	0.42	0.32	0.52	0.18	-0.27	0.13	-0.47	-0.13	-0.01	-0.24	0.42	-0.33	0.19	0.37	0.03	0.14	0.02
NP_001073027.1	281	HNRNPUL2	1	24.3716	0.38	0.19	-0.1	-0.04	-0.03	-0.05	-0.04	-0.08	0.12	0.19	0.53	-0.01	0.11	0.17	0.16	0.21	0.28	0.26	0.33	0.2	-0.1	0.29	0.45	-0.2	-0.11	0.46	0.34	0.24	0.54	0.4	-0.06	0.59	0.2	0.13	-0.39	0.32	0.42	-0.14	0.14	0.34	-0.13	-0.16	0.11	0.12	0.41
NP_001073138.1	8	CAB39L	1	17.6537	0.26	0.22	-0.76	-0.77	-0.49	-0.36	-0.7	0.46	-0.17	-0.99	-0.21	-0.85	-0.88	-0.3	-0.29	-0.7	0.19	0.46	-0.21	0.3	-0.61	-0.06	0.07	-0.47	NA	NA	NA	NA	NA	NA	NA	NA	0.72	-0.73	-0.84	0.21	0.7	-0.11	0.85	0.4	0.16	-0.16	0.09	0.38	0.58
NP_001073141.1	36	FNDC3A	1	20.2596	0.15	0.15	-0.1	0.09	0.01	0	-0.25	0.11	0.26	0.43	0.01	0.1	0.11	0.11	0.26	-0.21	0.36	-0.21	0.21	0.12	-0.1	0.12	0.41	0	-0.16	0.43	0.67	0.06	0	-0.2	-0.18	0.58	-0.31	0.22	-0.11	0.02	0.17	-0.05	0.28	-0.16	-0.02	-0.19	0.07	0.06	0.26
NP_001073308.1	45	OCIAD1	1	22.349	-0.41	0.05	0.26	-0.25	-0.11	0.06	0.39	0.09	-0.18	-0.11	-0.21	-0.11	0.29	-0.72	0.11	0.17	0	-0.32	-0.54	-0.27	0.08	-0.33	-0.38	-0.36	-0.14	-0.18	-0.02	0.13	-0.21	-0.24	0.15	-0.13	-0.4	0.3	-0.08	-0.14	0.1	-0.26	0.52	-0.32	-0.1	0.49	-0.44	-0.11	-0.28
NP_001073312.1	10	CASZ1	1	19.8598	0.43	0.03	-0.43	-1.08	-0.79	-0.92	-0.77	0.48	-0.01	0.14	0.63	-0.5	-0.13	-0.38	0.89	-0.36	0.72	0.46	0.27	0.22	-0.53	0.49	0.28	-0.42	-0.11	0.88	0.63	0.22	0.77	0.76	0.62	0.75	-0.2	-0.38	-0.15	0.24	-0.05	0.01	0.48	0.11	-0.22	-0.14	0.15	0.27	0.41
NP_001073324.1	3	GYG2	1	17.036	NA	NA	NA	NA	NA	NA	NA	NA	NA	NA	NA	NA	NA	NA	NA	NA	NA	NA	NA	NA	NA	NA	NA	NA	NA	NA	NA	NA	NA	NA	NA	NA	0.42	0.15	0.41	-0.1	-0.17	0.2	-0.3	0.16	0.25	-0.39	0.33	0.63	0.68
NP_001073331.1	30	DBI	1	24.1075	-0.17	-0.14	0.22	0.23	-0.07	-0.08	0.19	0.21	-0.48	-0.73	-0.21	0.06	-0.12	-0.31	-0.97	0.09	0.03	-0.09	-0.37	0.55	0.1	-0.2	-0.76	-0.39	-0.84	-0.59	-0.21	-0.59	-0.53	-0.07	-0.46	-0.61	-0.08	-0.29	-0.12	-0.03	0.06	0.17	0.11	0.43	-0.42	0.2	0.29	0.43	-0.08
NP_001073335.1	16	BCS1L	1	19.3891	-0.2	0.12	-0.03	-0.17	0.05	-0.14	0.21	0.36	-0.07	-0.04	-0.52	0.19	0.01	0.22	0.2	0.08	-0.23	-0.08	-0.13	-0.31	-0.35	-0.14	-0.13	-0.24	-1.06	-0.21	0.06	-0.84	-0.87	-0.97	-0.1	-0.81	-0.09	0.03	-0.13	-0.43	0.27	-0.44	0.33	-0.74	0.13	-0.04	-0.5	0.5	-0.22
NP_001073341.1	42	CUL4B	1	21.717	0.02	0.24	-0.07	0.1	0.1	-0.11	0.22	-0.03	0.11	0.11	0.23	-0.03	-0.18	0.45	0.05	-0.12	-0.02	-0.07	-0.33	-0.07	0.15	-0.13	-0.24	-0.29	-0.25	0.1	0.28	-0.19	0.2	-0.04	0.33	0.11	0.32	0.13	0.08	0.21	0.36	0.15	0.35	0.24	0.24	-0.14	0.14	0.4	0.22
NP_001073349.1	3	PRKD2	1	17.7981	NA	NA	NA	NA	NA	NA	NA	NA	NA	NA	NA	NA	NA	NA	NA	NA	NA	NA	NA	NA	NA	NA	NA	NA	NA	NA	NA	NA	NA	NA	NA	NA	-0.96	-0.1	0.52	-0.16	-0.24	0.04	-0.12	-0.04	-0.19	-0.05	0.01	0.12	-0.16
NP_001073863.1	1	SPIDR	0.9999	13.8138	-0.42	-0.35	0.58	0.5	0.35	0.25	0.19	-0.05	NA	NA	NA	NA	NA	NA	NA	NA	NA	NA	NA	NA	NA	NA	NA	NA	NA	NA	NA	NA	NA	NA	NA	NA	NA	NA	NA	NA	NA	NA	NA	NA	NA	NA	NA	NA	NA
NP_001073884.1	145	U2SURP	1	22.8571	-0.04	-0.1	0.11	0.08	-0.04	0.21	0.07	-0.35	-0.04	0.13	0.11	0.06	0.26	-0.04	-0.08	0.26	0.06	-0.18	0.02	-0.19	0.13	-0.03	0.07	0.26	0.49	0.16	-0.13	0.55	0.36	0.42	0.32	0.22	-0.02	0.32	0	0.04	-0.21	-0.01	-0.27	-0.11	-0.08	0.22	-0.1	-0.31	-0.06
NP_001073886.1	4	ZNF629	1	17.2372	0.6	0.68	-0.21	0.24	0.48	-0.25	0.87	0.18	NA	NA	NA	NA	NA	NA	NA	NA	-0.26	0.09	-0.15	0	0.09	0.06	0.17	-0.36	-0.25	0.51	0.51	0.05	0.42	0.06	0.6	0.55	-0.08	-0.07	0.02	0.11	-0.15	-0.16	0.37	-0.34	NA	NA	NA	NA	NA
NP_001073893.1	1	KDM6B	0.9997	15.2676	NA	NA	NA	NA	NA	NA	NA	NA	NA	NA	NA	NA	NA	NA	NA	NA	0.06	0.14	0.09	0.45	0.07	0.23	-0.12	0.06	NA	NA	NA	NA	NA	NA	NA	NA	NA	NA	NA	NA	NA	NA	NA	NA	NA	NA	NA	NA	NA
NP_001073895.1	2	STYXL2	1	15.9812	0.51	0.68	-0.33	-0.12	-0.49	-0.03	-0.82	0.75	-0.33	-0.65	0.17	-0.29	-0.52	0.3	-0.13	-0.39	NA	NA	NA	NA	NA	NA	NA	NA	NA	NA	NA	NA	NA	NA	NA	NA	NA	NA	NA	NA	NA	NA	NA	NA	NA	NA	NA	NA	NA
NP_001073898.1	11	CAMSAP3	1	20.617	-0.1	0.44	0.14	0.51	0.64	0.14	0.28	-0.12	0.67	0.88	0.2	0.39	1.07	-0.2	0.88	0.64	-0.05	0.57	0.23	0.01	0.22	0.2	0.71	0.32	-0.12	-0.2	0.47	-0.58	-0.07	0.05	0.16	-0.41	-0.26	0.21	0.13	0.06	-0.67	-0.14	0.15	-0.38	0.42	0.16	0.12	0.18	0.05
NP_001073901.1	83	FTO	1	22.2209	0.09	0.07	-0.18	0.02	-0.04	0.02	-0.09	0.13	0.3	-0.22	0.15	-0.01	-0.39	0.06	0.01	-0.33	0.2	0.22	0.34	0.31	0.18	0.32	0.3	-0.09	-0.27	0.05	-0.22	-0.31	0.09	0.21	-0.24	-0.04	-0.02	0.02	0.09	-0.04	-0.05	0.19	-0.09	0.14	0.44	-0.03	0.16	-0.08	0
NP_001073919.1	32	BEND3	1	21.4012	-0.6	-0.88	0.82	0.39	0.04	0.63	0.04	-0.26	-0.21	0.19	-0.31	0.25	0.75	-0.18	-0.24	0.9	-0.63	-1.85	-0.07	-2.13	-0.39	-0.8	-0.27	-0.01	0.61	-0.24	-0.54	0.72	-0.31	-0.09	0.47	-0.29	-0.51	0.81	-0.67	-0.45	-0.99	-0.08	-0.73	-0.25	-0.42	0.22	-0.84	-0.99	-0.58
NP_001073922.2	67	INTS1	1	22.5792	0.04	0.1	0.11	0.14	0.02	0.02	0.24	0.02	0.15	0.19	0.29	0.13	0.11	0.22	0.16	0.05	-0.06	-0.11	-0.1	-0.22	-0.19	0.05	0.1	-0.15	-0.22	0.02	-0.12	-0.02	0.16	0.1	-0.09	0.07	0.07	-0.1	0.01	0.19	0.08	0.06	0.08	-0.1	-0.12	0	0.17	-0.08	0.11
NP_001073932.1	12	DYNC2H1	1	21.5485	0.24	0.34	0.09	-0.1	-0.19	0.03	-0.08	-0.41	0.33	0.55	-0.13	0.23	0.01	0.21	0.66	-0.02	0.05	0.09	-0.19	0.04	0.15	-0.02	0.14	-0.04	0.15	-0.21	-0.54	-0.26	-0.34	-0.25	-0.35	-0.35	-0.27	0.02	-0.04	-0.35	-0.59	0	-0.01	0.01	0.4	-0.08	-0.42	-0.38	-0.3
NP_001073936.1	2	MYO5B	1	16.8739	NA	NA	NA	NA	NA	NA	NA	NA	NA	NA	NA	NA	NA	NA	NA	NA	NA	NA	NA	NA	NA	NA	NA	NA	-0.16	-0.2	0.08	0	-0.36	-0.34	-0.19	-0.07	NA	NA	NA	NA	NA	NA	NA	NA	0.09	0.15	0.26	-0.21	0.17
NP_001073941.1	1	FITM2	0.9939	17.724	NA	NA	NA	NA	NA	NA	NA	NA	NA	NA	NA	NA	NA	NA	NA	NA	NA	NA	NA	NA	NA	NA	NA	NA	NA	NA	NA	NA	NA	NA	NA	NA	NA	NA	NA	NA	NA	NA	NA	NA	-0.12	-0.11	-0.22	0.6	0.16
NP_001073946.1	4	TENM3	1	18.9073	0.05	0.05	-0.07	0.15	0.14	0	0.09	-0.02	NA	NA	NA	NA	NA	NA	NA	NA	0.12	0.14	0.08	0.19	0.05	0.21	0.14	0	-0.03	0.22	1.37	0.21	0.49	0.26	0.25	0.49	NA	NA	NA	NA	NA	NA	NA	NA	NA	NA	NA	NA	NA
NP_001073951.2	1	AJM1	0.9977	21.2995	0.27	-0.48	-0.07	0.4	-0.03	0.36	-0.3	-0.03	NA	NA	NA	NA	NA	NA	NA	NA	NA	NA	NA	NA	NA	NA	NA	NA	NA	NA	NA	NA	NA	NA	NA	NA	NA	NA	NA	NA	NA	NA	NA	NA	NA	NA	NA	NA	NA
NP_001073960.1	1	USP6NL	0.9966	14.834	NA	NA	NA	NA	NA	NA	NA	NA	NA	NA	NA	NA	NA	NA	NA	NA	NA	NA	NA	NA	NA	NA	NA	NA	NA	NA	NA	NA	NA	NA	NA	NA	NA	NA	NA	NA	NA	NA	NA	NA	-0.24	-0.41	-0.96	-2.32	-0.86
NP_001073963.1	1	TTC39A	1	15.449	0.07	0.14	-0.01	-0.31	-0.09	-0.05	-0.02	0.51	NA	NA	NA	NA	NA	NA	NA	NA	NA	NA	NA	NA	NA	NA	NA	NA	NA	NA	NA	NA	NA	NA	NA	NA	NA	NA	NA	NA	NA	NA	NA	NA	NA	NA	NA	NA	NA
NP_001073964.2	5	TNRC18	1	17.1541	0.15	0.2	0.41	0.28	0.35	0.08	0.52	-0.17	0.14	0.55	0.32	0.21	0.2	-0.14	-0.03	-0.32	0	0.09	0.24	0.58	-0.14	0.08	-0.53	-0.19	-0.09	-0.03	-0.23	0.03	0.7	0.26	-0.04	0.45	0.2	0.13	-0.19	-0.14	-0.4	0.07	0.2	0.12	NA	NA	NA	NA	NA
NP_001073965.2	2	RGP1	1	16.0219	NA	NA	NA	NA	NA	NA	NA	NA	NA	NA	NA	NA	NA	NA	NA	NA	0.34	1	0.88	0.81	-0.01	0.31	-0.08	-0.19	NA	NA	NA	NA	NA	NA	NA	NA	-0.09	-0.26	0.01	-0.06	-0.06	-0.33	1.13	-0.37	NA	NA	NA	NA	NA
NP_001073998.2	5	WIPF3	1	17.0724	NA	NA	NA	NA	NA	NA	NA	NA	0.37	0.21	0.1	-0.27	-0.51	-0.37	0.16	-0.86	-0.19	-0.15	-0.42	-0.12	-0.28	-0.14	0.09	-0.48	-0.01	0.32	1.02	0.04	0.27	0.3	0.32	0.51	-1.17	-0.25	0.32	0.62	0.17	0.35	0.17	0.56	-0.08	-0.22	0.47	0.7	0.18
NP_001074.2	1	PDE5A	1	14.8706	-0.15	-0.07	-0.01	-0.16	-0.5	-0.34	-1.08	-0.53	NA	NA	NA	NA	NA	NA	NA	NA	NA	NA	NA	NA	NA	NA	NA	NA	NA	NA	NA	NA	NA	NA	NA	NA	NA	NA	NA	NA	NA	NA	NA	NA	NA	NA	NA	NA	NA
NP_001074002.1	13	UNC119B	1	20.9728	-0.06	-0.08	-0.12	-0.06	0.03	-0.15	-0.08	0.05	0.2	0.23	0.42	-0.01	0.04	0.13	0	0.04	0.29	-0.37	0.15	-0.38	-0.13	0.22	-0.02	-0.04	0.02	0.02	-0.1	0.1	0.49	0.45	0.24	0.35	0.02	-0.26	0.2	0.04	-0.43	0.37	-0.3	0.5	0.33	0.09	0.13	-0.28	0.05
NP_001074010.2	14	MGA	1	18.9324	-0.01	0.06	0.04	-0.03	0.01	0.07	-0.02	-0.03	-0.24	0.22	0.05	0.15	0.25	-0.28	-0.01	0.07	-0.14	0	0.07	-0.19	0.13	-0.18	0.02	0.29	0.08	-0.29	-0.05	0.21	0.17	0.06	0.32	-0.46	-0.13	0.18	0.1	-0.28	-0.51	-0.12	-0.04	-0.13	-0.01	0.33	0.06	-0.15	0.01
NP_001074012.1	6	CACTIN	1	19.3003	0.1	0.18	-0.24	-0.12	-0.14	-0.15	-0.26	-0.19	NA	NA	NA	NA	NA	NA	NA	NA	0.26	1.4	0.64	1.09	0.57	0.56	0.36	0.29	1.1	0.47	0.98	0.33	0.66	0.63	0.7	0.16	NA	NA	NA	NA	NA	NA	NA	NA	0.21	-0.32	0.11	0.38	-0.05
NP_001074248.1	92	MYO1C	1	22.543	0.25	0.17	-0.11	-0.05	-0.18	-0.04	-0.2	0.41	-0.4	-0.4	-0.16	-0.4	-0.16	0.14	-0.01	-0.32	-0.25	-0.02	-0.11	0.12	-0.37	-0.21	0.05	-0.05	-0.31	-0.38	-0.38	-0.18	-0.44	-0.39	-0.52	-0.35	0.09	-0.26	-0.12	0.01	0.25	-0.18	0.36	-0.09	-0.16	-0.24	0.03	0.03	0.12
NP_001074260.2	2	CCDC32	1	16.2258	-0.54	-0.48	-0.14	-0.2	-0.14	-0.15	-0.07	0.39	NA	NA	NA	NA	NA	NA	NA	NA	NA	NA	NA	NA	NA	NA	NA	NA	NA	NA	NA	NA	NA	NA	NA	NA	-0.28	-0.35	0.34	-0.08	-0.09	0.05	0.46	0.31	NA	NA	NA	NA	NA
NP_001074312.1	13	GSTT2B	1	18.6399	-0.07	0.11	0.17	-0.03	0.31	-0.04	0.45	0.26	-0.42	-0.86	-0.51	0.31	-0.43	0.79	-0.48	-0.31	0.36	0.53	-0.01	0.59	1.17	0.12	0.48	0.49	0.27	0.03	0.22	0.18	0.17	0	0.33	-0.04	NA	NA	NA	NA	NA	NA	NA	NA	-0.29	-0.22	-0.75	0.35	-0.82
NP_001074324.1	82	PXN	1	22.8145	0.17	-0.01	-0.15	-0.29	-0.21	-0.06	-0.08	0.4	-0.31	-0.75	-0.11	-0.39	-0.46	-0.54	-0.27	-0.47	-0.03	0.04	-0.09	0.25	-0.44	0.04	-0.03	0.25	-0.06	0	-0.25	-0.1	-0.26	-0.21	-0.29	-0.22	-0.02	-0.24	0.34	-0.03	0.2	-0.17	0.08	0.17	-0.26	-0.18	-0.15	0.02	-0.26
NP_001074472.1	6	COMMD5	1	17.5236	-0.42	0.13	0.45	0.27	0.28	0.29	0.2	0.16	0.05	0.17	-0.15	0.24	0.54	-0.06	-0.19	-0.01	-0.62	-0.12	0.05	-0.1	-1.49	-0.14	0.01	-0.66	-0.95	-0.65	-0.49	-1.53	-0.55	-0.8	-0.8	-0.92	-0.26	0.04	-1	-0.03	-0.02	-0.17	0.19	-0.35	0.2	-0.31	0.24	-0.31	0.09
NP_001074930.1	12	JMJD6	1	19.5642	-0.07	-0.49	0.18	-0.02	-0.16	0.08	0.01	0.43	-0.2	-0.09	0.11	0.05	-0.08	0	0.09	-0.02	0.38	-0.5	-0.03	-0.2	-0.26	-0.02	-0.18	0.17	-0.08	-0.08	-0.41	-0.48	-0.52	-0.28	0.05	-0.18	0.88	-0.47	0.8	0.55	0.39	0.63	0.43	0.14	-0.15	0.24	-0.26	-0.1	-0.7
NP_001075.1	40	PLOD3	1	21.6177	0.02	0.28	-0.27	-0.03	0.16	-0.13	0.29	0.36	0.04	0.19	-0.22	0.19	-0.03	0.18	0.18	0	0.31	0.8	0.54	0.47	0.32	0.51	0.23	0.06	0.11	0.28	0.36	0.24	0.58	0.48	0.42	0.33	0.35	-0.03	-0.12	0.34	0.46	-0.23	0.07	0.02	0.08	0.19	0.11	0.05	0.25
NP_001075019.1	107	THOC2	1	22.1772	0.02	-0.16	0.31	0.12	0.19	0.03	0.44	-0.17	0.05	0.24	0.24	0.05	0.37	0.26	0.12	0.14	0.22	-0.21	-0.05	-0.24	-0.07	-0.04	0.18	-0.08	0	0.2	-0.05	0.15	0.14	0.13	0.03	0.12	0.12	0.11	-0.11	0.07	-0.27	0	-0.13	-0.12	0.14	0.1	0.1	-0.31	0.29
NP_001075028.1	34	CPSF4	1	20.6886	0.12	0.12	0.17	0.16	0.13	0.25	0.05	-0.04	0.19	0.46	0.2	0.09	0.18	0.12	0.19	0.19	-0.12	-0.04	0.14	-0.27	-0.22	0.05	0.16	-0.09	0.05	0.15	0.18	0.09	0.3	0.23	0.41	0.27	0.1	0.07	-0.15	0	-0.08	0.03	-0.03	0.01	0.45	0.15	0.33	0.24	0.23
NP_001076428.1	11	SCARB1	1	18.404	-0.83	0.11	0.33	0.18	0.24	-0.07	0.54	-0.6	-0.26	0.22	-0.2	0.34	0.38	0.18	-0.32	0.32	-0.4	0.12	-0.39	-0.17	0.8	0.04	-0.18	0.45	0.43	-0.19	0.39	0.37	0.41	0.44	0.57	-0.19	0.03	0.49	0.05	-0.09	0.33	-0.16	0.2	-0.25	0.26	0.81	0.06	0.28	-0.04
NP_001077054.1	10	RABEP1	1	20.2136	0.06	0.24	-0.4	-0.16	-0.26	-0.23	-0.35	0.01	0.17	0.2	0.44	-0.03	0.33	-0.05	0.12	0.22	0.21	0.22	0.22	0.31	-0.03	0.14	0.24	0.29	-0.53	-0.03	0.07	-0.38	-0.04	-0.08	-0.2	0	-0.14	-0.24	-0.1	0.13	0.24	-0.14	0.05	0.18	-0.43	-0.16	0.07	0.35	-0.33
NP_001077057.1	3	E2F5	1	15.48	NA	NA	NA	NA	NA	NA	NA	NA	NA	NA	NA	NA	NA	NA	NA	NA	0.17	0.24	0.2	0.02	0.09	0.31	-0.11	-0.15	-0.05	-0.18	-1.47	0.01	0.46	-0.62	0.21	0.4	NA	NA	NA	NA	NA	NA	NA	NA	-0.55	0.04	-0.4	-0.34	-0.12
NP_001077059.1	73	TMEM214	1	23.4694	-0.11	-0.09	0.19	0.08	-0.04	0.06	0.26	-0.01	-0.14	0.28	-0.1	0.13	0.25	-0.11	-0.03	0.27	-0.17	-0.56	-0.06	-0.62	0.13	-0.22	0.1	0.08	0.04	0.02	-0.17	0.15	-0.16	-0.08	0.05	-0.02	-0.19	0.23	-0.14	-0.23	-0.39	-0.21	-0.17	-0.16	0.05	0.33	-0.21	-0.32	-0.07
NP_001077083.1	62	EARS2	1	22.3062	-0.16	-0.09	0.07	-0.04	-0.31	-0.03	-0.09	0.04	0.12	0.17	-0.09	0.01	0.2	-0.1	0.17	0.11	-0.22	0.05	-0.42	-0.05	-0.18	-0.24	-0.11	0.07	0.21	-0.17	-0.06	0.18	-0.33	-0.45	-0.14	-0.23	-0.17	0.34	0.01	-0.3	-0.06	-0.31	0.21	-0.3	0.1	0.43	-0.1	0.14	-0.18
NP_001077084.2	3	MYO3B	0.9951	17.692	0.06	0.27	-0.04	0.07	-0.22	-0.43	0.14	-0.17	NA	NA	NA	NA	NA	NA	NA	NA	0.04	0.56	-0.15	0.31	0.14	-0.12	-0.05	0.14	NA	NA	NA	NA	NA	NA	NA	NA	NA	NA	NA	NA	NA	NA	NA	NA	NA	NA	NA	NA	NA
NP_001077086.1	3	RB1CC1	1	16.8716	-0.25	0.02	-0.17	-0.23	-0.48	-0.32	-0.49	-0.46	-0.21	-0.5	-0.18	-0.13	-0.12	0.17	0.22	-0.19	NA	NA	NA	NA	NA	NA	NA	NA	NA	NA	NA	NA	NA	NA	NA	NA	NA	NA	NA	NA	NA	NA	NA	NA	-0.28	0.14	0.31	-0.11	-0.38
NP_001077383.1	85	CTBP2	1	23.3699	-0.01	-0.19	0.19	0.12	0.16	0.25	-0.08	-0.23	0.11	0.28	0.1	0.03	0.1	-0.04	0.11	0.09	-0.02	-0.45	0.33	-0.58	0.06	-0.03	0.15	0.23	0.48	-0.24	-0.38	0.41	-0.16	-0.08	0.08	-0.15	-0.11	0.17	0.12	-0.18	-0.13	0.06	-0.37	-0.21	0.06	0.34	-0.12	-0.35	-0.14
NP_001077395.1	8	ASRGL1	1	18.8588	0.1	0.25	-0.14	-0.03	0.32	0.35	-0.33	0.46	-0.25	-0.17	0.48	-0.26	-0.26	0.39	-0.12	-0.31	0.57	0.44	0.39	0.37	0.22	0.72	0.27	0.32	0.05	0.17	0.45	-0.24	0.68	0.6	0.5	0.31	0.18	-0.15	-0.18	0.04	0.17	0.17	-0.1	0.36	0.28	-0.09	0.27	0.03	-0.02
NP_001077422.1	6	THADA	1	18.8898	NA	NA	NA	NA	NA	NA	NA	NA	-0.33	-0.59	-1.24	-0.25	-0.02	-0.72	-0.44	-0.44	-1.11	-0.96	-1.38	-1.24	-0.86	-1.36	-0.71	-0.61	-0.07	-0.21	0.28	-0.22	-0.4	0.13	-0.19	-0.03	-0.03	-0.03	0.35	-0.66	-0.62	0.04	-0.52	-0.27	NA	NA	NA	NA	NA
NP_001077431.1	2	TCF4	0.9978	18.0112	NA	NA	NA	NA	NA	NA	NA	NA	-0.12	0.17	-0.34	0.03	0.38	-0.24	-0.14	0.19	NA	NA	NA	NA	NA	NA	NA	NA	0.43	-0.25	-0.59	0.3	-0.43	-0.04	-0.35	0.18	NA	NA	NA	NA	NA	NA	NA	NA	NA	NA	NA	NA	NA
NP_001077432.1	3	TDRKH	1	18.3518	NA	NA	NA	NA	NA	NA	NA	NA	-0.09	-0.37	-0.25	-0.21	0.18	0.27	-0.22	0.05	NA	NA	NA	NA	NA	NA	NA	NA	NA	NA	NA	NA	NA	NA	NA	NA	-1.32	0.87	-0.2	-1.04	-0.7	-1.54	0.5	-1.53	-0.31	-0.09	0	-0.03	0.16
NP_001077861.1	40	DDT	1	22.6572	-0.09	-0.15	0.3	0.68	0.44	0.39	0.27	0.25	-0.15	-0.24	-0.45	0.17	-0.13	0.01	-0.27	-0.28	-0.19	-0.15	0.08	-0.03	0.13	-0.26	-0.68	-0.43	-0.99	0.04	-0.77	-1	-1.22	-0.73	-0.21	-1.25	-0.69	0.27	-0.06	-0.68	-0.09	-0.51	0.21	-0.99	0.13	-0.23	0.31	0.72	-0.36
NP_001078.2	32	AAMP	1	22.106	0.01	-0.18	0.02	0.31	0.46	0.15	-0.25	0.24	0.05	0.25	-0.22	0.08	0.3	0	0.02	0.09	0.01	0.09	0.07	0.01	-0.24	0.18	-0.25	-0.17	-0.78	0.06	-0.88	-0.43	0.08	-0.04	-0.06	0.19	-0.12	-0.21	-0.13	-0.04	-0.11	-0.13	-0.16	0.11	0.03	-0.19	-0.08	-0.23	-0.22
NP_001078816.2	1	TOR2A	0.9979	14.0931	NA	NA	NA	NA	NA	NA	NA	NA	-0.34	-0.44	-0.05	0.94	0.89	-0.28	0.04	1.06	NA	NA	NA	NA	NA	NA	NA	NA	NA	NA	NA	NA	NA	NA	NA	NA	NA	NA	NA	NA	NA	NA	NA	NA	NA	NA	NA	NA	NA
NP_001078844.1	1	C1orf226	1	15.7893	NA	NA	NA	NA	NA	NA	NA	NA	NA	NA	NA	NA	NA	NA	NA	NA	0.3	0.74	0.21	0.11	0.55	0.03	0.39	0.47	NA	NA	NA	NA	NA	NA	NA	NA	NA	NA	NA	NA	NA	NA	NA	NA	NA	NA	NA	NA	NA
NP_001078868.1	1	RELL1	1	17.1666	NA	NA	NA	NA	NA	NA	NA	NA	NA	NA	NA	NA	NA	NA	NA	NA	NA	NA	NA	NA	NA	NA	NA	NA	NA	NA	NA	NA	NA	NA	NA	NA	0.11	0.09	0.38	-0.08	0.33	0.34	-0.09	0.37	NA	NA	NA	NA	NA
NP_001078880.1	18	NADK2	1	20.4058	NA	NA	NA	NA	NA	NA	NA	NA	0.01	-0.2	0.15	-0.4	-0.29	0.5	0.35	-0.58	0.12	0.88	-0.06	0.83	-0.18	0.03	0.3	-0.35	-0.21	0.12	0.6	-0.24	0.18	-0.07	-0.13	0.17	-0.07	-0.25	-0.31	-0.09	0.69	-0.31	0.91	0	0.05	-0.26	0.23	0.75	0.28
NP_001078929.1	314	CTNND1	1	25.0704	0.11	-0.13	0	-0.19	-0.2	-0.03	-0.23	0.07	0.03	0.03	0.04	-0.09	0.19	-0.01	0.03	0.13	0.16	-0.09	0.04	-0.11	-0.17	0.06	0.14	0.19	0.25	0.15	-0.12	0.14	0.14	0.1	-0.31	0.07	0.21	0.03	-0.02	0.21	0.1	-0.05	0.22	0.02	-0.09	-0.07	-0.03	-0.12	0.17
NP_001078950.1	17	MAP1LC3B2	1	22.3509	0.55	0.33	0.05	-0.28	-0.95	-0.42	-0.49	0	0.09	-0.35	0.53	-0.42	0.18	0.61	0.55	-0.06	0.31	0.24	-0.32	0.36	-0.13	0.07	-0.37	-0.29	-0.21	0.14	0.19	0	0.05	0	-0.07	0.41	-0.41	-0.54	-0.24	0.15	-0.19	-0.23	0.75	0.35	0.1	-0.18	-0.04	0.4	0.22
NP_001078956.1	1	MYSM1	0.9984	15.1821	NA	NA	NA	NA	NA	NA	NA	NA	-0.06	-0.45	-0.2	0.03	0.17	-0.47	-0.34	0.29	NA	NA	NA	NA	NA	NA	NA	NA	NA	NA	NA	NA	NA	NA	NA	NA	NA	NA	NA	NA	NA	NA	NA	NA	NA	NA	NA	NA	NA
NP_001083.2	9	ABR	1	18.5242	-0.12	-0.07	0.39	0.39	0.5	-0.01	0.4	0.48	-0.08	0.14	-0.52	-0.17	-0.23	-0.3	-0.13	-0.48	0.04	0.16	-0.13	-0.12	-0.47	0.01	0.02	-0.59	-0.77	-0.32	-0.14	-0.81	-0.19	-0.14	-0.47	-0.14	-0.01	-0.33	-0.17	-0.2	-0.04	-0.11	0.27	0.13	0.61	0.42	0.31	-0.15	-0.03
NP_001087.2	481	ACLY	1	25.4868	-0.69	-0.82	0.13	-0.28	-0.27	-0.26	-0.22	-0.66	-0.36	-0.2	-0.37	-0.2	0.26	-0.54	-0.44	0.02	-0.41	-0.85	-0.12	-0.78	-0.43	-0.35	-0.52	0.22	0.33	-0.3	-0.7	-0.12	-0.31	-0.14	0.1	-0.3	0.03	-0.38	0.54	-0.29	-0.61	-0.09	-0.41	-0.04	-0.17	-0.1	-0.42	-0.67	-0.61
NP_001087194.1	20	MEX3A	1	20.2879	-0.12	0	-0.13	-0.26	-0.17	-0.05	0.06	-0.05	0.12	0.09	0.31	0.05	0.01	-0.2	-0.19	-0.07	0.05	-0.18	0.1	0.21	-0.22	-0.04	-0.02	-0.11	0.13	-0.08	-0.34	0.11	0.03	0.08	0.1	0.19	0.31	0.04	-0.04	-0.02	-0.49	0.09	-0.37	0.22	-0.27	0.01	0.16	-0.43	-0.09
NP_001087225.1	7	TRAPPC13	1	18.1107	0.18	-0.27	0.34	0.53	0.44	0.41	0.08	0.21	0.14	-0.12	-0.25	-0.02	-0.24	-0.13	-0.26	-0.49	-0.44	-0.84	-0.41	-0.63	-0.6	-0.43	-0.68	-0.6	-0.18	-0.05	-0.15	-0.11	0.21	0.24	0.04	0.11	-0.8	0.22	-0.35	-0.65	-0.81	-0.37	0.14	-0.61	0.45	0.67	-0.23	0.06	-0.18
NP_001087236.1	9	MCRIP1	1	20.3551	NA	NA	NA	NA	NA	NA	NA	NA	NA	NA	NA	NA	NA	NA	NA	NA	0.51	0.35	0.4	0.24	-0.08	0.19	0.38	0.07	0.69	0.55	0.26	0.76	0.69	0.66	0.59	0.52	0.63	-0.93	0.34	0.61	0.84	0.36	-0.19	0.25	-0.45	-0.64	-0.07	-0.68	0.08
NP_001087240.1	190	TXNRD1	1	23.4413	-0.04	0.35	0.07	0	0.01	0.09	-0.06	0.17	-0.18	-0.51	-0.14	0.18	0.02	0.32	0.04	0.05	-0.02	0.45	-0.24	0.32	0.47	-0.14	-0.18	0.22	-0.02	-0.04	0.33	-0.1	-0.09	-0.17	-0.05	-0.03	-0.22	0.14	0.04	-0.17	0.33	0.02	0.19	0.02	-0.2	0.22	-0.03	0.35	-0.13
NP_001088.2	1	ACR	0.9989	20.9892	NA	NA	NA	NA	NA	NA	NA	NA	NA	NA	NA	NA	NA	NA	NA	NA	0.57	0.86	0.28	0.56	0.81	-0.12	0.14	0.29	NA	NA	NA	NA	NA	NA	NA	NA	NA	NA	NA	NA	NA	NA	NA	NA	NA	NA	NA	NA	NA
NP_001089.1	570	ACO2	1	25.558	0.17	0.54	-0.36	-0.51	-0.56	-0.29	-0.55	0.7	-0.51	-0.47	-0.43	-0.34	-0.43	0.69	0.34	-0.35	0.01	1.03	-0.49	1.36	-0.17	-0.31	-0.2	-0.27	-0.38	0.31	0.67	-0.39	-0.49	-0.72	-0.69	-0.2	-0.33	-0.19	-0.39	0.05	1.11	-0.37	1.13	-0.24	-0.32	-0.21	-0.25	1.22	0.37
NP_001090.2	5	ACP3	1	19.4101	NA	NA	NA	NA	NA	NA	NA	NA	0.17	-0.03	0.42	-0.13	-0.31	0.68	0.33	-0.26	NA	NA	NA	NA	NA	NA	NA	NA	-0.02	0.82	1.3	0.08	0.24	-0.64	-0.72	0.87	-0.01	-1.02	0.53	0.09	0.53	-0.28	0.09	0.34	0.31	-0.27	0.52	0.84	0.88
NP_001091.1	32	ACTA1	1	22.835	0.82	0.41	-0.68	-0.25	-0.26	-0.42	-0.11	2.01	-1.36	-1.49	-0.24	-1.17	-1.52	0.32	0.38	-1.67	0.5	0.05	-0.81	0.77	-0.87	-0.91	-0.2	-0.57	-2.51	-1.03	-0.66	-2.47	-1.85	-1.93	-1.95	-1.84	-0.8	-0.96	-0.79	-0.01	0.7	-0.5	1.18	0.33	-1.22	-0.83	-0.58	0.82	-0.33
NP_001091059.1	13	RPP38	1	19.0811	0.25	0.27	0.17	0.17	0.26	0.07	0.86	0.18	-0.05	0.05	0.16	0.05	0.17	0.17	0.22	0.15	0	-0.3	0.01	-0.28	0.39	0.03	0.04	-0.03	-0.36	-0.16	-0.14	-0.06	-0.18	-0.15	-0.16	-0.07	NA	NA	NA	NA	NA	NA	NA	NA	0.34	-0.2	-0.62	-0.41	-0.78
NP_001091081.1	22	GPR89A	1	20.7843	0.34	0.46	0.13	0.26	0.25	0.24	-0.02	0.29	0.09	0.2	-0.01	0.17	0.32	0.17	0.4	0.21	-0.47	-0.25	-0.46	-0.29	-0.2	-0.46	-0.01	-0.24	0.37	0.06	0.01	0.17	-0.06	-0.4	-0.07	0.12	-0.04	0.4	-0.23	-0.25	-0.13	0.06	0.15	0.24	0.05	0.14	-0.06	-0.02	0.13
NP_001091084.2	24	POLR2J3	1	21.4863	0.16	-0.05	0.3	0.15	0.21	0.02	0.18	-0.04	0.04	0.26	0.13	0.14	0.17	0.23	0.02	0.01	0.52	-0.44	0.27	-0.14	0.08	0.06	-0.02	0.29	0.04	-0.07	-0.4	0.09	0.26	0.04	0.31	-0.08	-0.06	0.06	-0.31	-0.04	0.01	-0.16	-0.09	0.01	0.31	-0.15	-0.01	-0.56	0.04
NP_001091674.1	208	HNRNPF	1	25.2153	-0.02	-0.02	0.17	0.09	-0.02	0.14	0.11	-0.1	0.1	0.29	0.34	0.19	0.42	0.38	0.05	0.47	-0.02	-0.26	0.25	-0.26	-0.05	0.1	-0.19	0.17	0.2	0.14	0	0.4	0.43	0.43	0.23	0.29	0.03	0.16	-0.19	0.08	-0.26	0.15	-0.28	-0.04	0.08	0.22	0.09	-0.22	0.06
NP_001091679.1	366	CTNNB1	1	24.76	0.18	0.23	-0.17	-0.08	-0.14	0.01	-0.17	0.29	-0.08	-0.03	0.07	0.1	-0.05	0.24	0.21	0.17	0.34	0.47	0.06	0.47	0.37	0.05	-0.05	-0.06	0.1	0.28	0.23	0.06	0.09	0.06	-0.04	0.24	-0.02	0.09	-0.27	0.1	0.24	-0.24	0.43	0.05	-0.08	0.08	0.11	0.33	0.26
NP_001091738.1	3	LIG4	0.9995	16.7649	0.58	0.65	-0.5	-0.6	-0.38	-0.66	-0.5	0.27	NA	NA	NA	NA	NA	NA	NA	NA	NA	NA	NA	NA	NA	NA	NA	NA	NA	NA	NA	NA	NA	NA	NA	NA	-1.07	0.05	-0.35	0.13	0.26	-0.24	0.9	0.31	-0.32	-0.04	-0.16	0.13	0.06
NP_001091742.1	170	HMGCS1	1	23.5498	-0.41	-0.54	0.22	-0.5	-0.51	-0.59	-0.26	-0.18	-0.69	-0.5	-0.6	-0.44	0.31	-0.28	-0.19	-0.03	-0.06	-0.48	-0.64	-0.13	-0.65	-0.27	-0.61	0.55	0.62	-0.04	-0.52	-0.43	-0.37	-0.41	0.21	-0.39	-0.44	-0.91	0.52	-0.12	-0.32	-0.44	0.25	0.07	-0.86	-0.65	-0.71	-0.54	-0.77
NP_001091894.1	46	DLG1	1	21.435	-0.01	0.04	0.12	0.06	-0.1	-0.13	0.12	0	-0.22	-0.21	-0.2	-0.48	-0.34	-0.2	-0.09	-0.34	0.11	0.35	0.12	0.42	0.11	0.21	0.17	0.16	0.27	0.01	0.11	0.19	0.21	0.27	0.13	0.09	0.1	0.02	-0.15	0.02	0.19	0.01	0.24	-0.15	0.08	-0.17	0.01	0.29	0.13
NP_001091896.1	26	SMARCD2	1	21.0538	-0.35	-0.19	0.41	0.4	0.26	0.35	0.3	-0.79	0.67	0.24	0.88	-0.22	0.13	-0.62	0.78	0.17	-0.15	-0.34	0.19	-0.57	0.05	0.05	0.01	-0.1	0.51	0.03	0.3	0.59	0.42	0.86	0.52	0.55	0.09	0.27	-0.05	-0.04	-0.09	0.12	-0.37	-0.16	0.26	0.33	-0.07	-0.44	-0.25
NP_001091952.1	4	CRTC1	1	16.6112	NA	NA	NA	NA	NA	NA	NA	NA	NA	NA	NA	NA	NA	NA	NA	NA	0.09	1.3	-0.13	0.84	-0.65	0.04	0.55	-0.15	-0.06	-0.58	0.24	-0.18	-0.59	-0.98	-0.08	-0.24	NA	NA	NA	NA	NA	NA	NA	NA	-0.05	0.05	-0.17	0.85	0.23
NP_001091972.1	28	CHCHD4	1	21.4264	0.26	0.35	-0.29	-0.36	-0.57	0.26	-0.62	0.27	-0.09	-0.56	0	0.26	-0.38	0.41	-0.45	0.39	0.27	0.91	0.02	1.19	0.55	-0.1	-0.45	0.43	0.53	0.56	0.59	0.75	0.45	0.57	-0.16	0.44	-0.2	0.86	-0.21	0.3	0.83	-0.49	0.79	0.18	-0.42	0.7	-0.19	0.35	0.48
NP_001091974.1	535	DDX17	1	26.5466	0.26	-0.09	0.05	0.15	0.12	0.04	0.32	-0.26	0.15	0.41	0.26	0.1	0.1	-0.1	0.12	0.23	0.04	-0.36	0.24	-0.43	0.05	0.16	0.35	0.13	0.34	0.33	0.04	0.38	0.33	0.31	0.25	0.24	0.36	0.28	-0.13	0.11	-0.25	0.21	-0.23	0.1	0.26	0.02	0.09	-0.42	0
NP_001091979.1	5	SGSM2	0.9959	19.8804	NA	NA	NA	NA	NA	NA	NA	NA	-0.1	0.31	0.12	0.09	-0.07	-0.29	-0.23	0.39	NA	NA	NA	NA	NA	NA	NA	NA	NA	NA	NA	NA	NA	NA	NA	NA	0.26	-0.09	0.06	0.25	0.19	-0.05	0.27	-0.08	-0.51	-0.03	0.03	0.42	0.33
NP_001091981.1	50	KIF2A	1	22.0562	-0.11	-0.09	-0.15	0.02	-0.02	-0.05	-0.13	-0.18	0.31	0.38	0.04	0	0.07	0.11	0.13	0.03	-0.09	-0.08	0.05	-0.27	-0.07	0.01	0.08	-0.09	0.11	-0.02	-0.03	0.24	0.07	0	0.11	0.1	-0.03	0.06	0.22	0.23	-0.04	0.11	-0.19	0.14	-0.08	0.02	-0.42	-0.53	-0.19
NP_001091982.1	1	PRKG1	0.9958	15.8157	0.11	0.38	-0.35	-0.66	-0.55	-0.43	-0.5	0.27	NA	NA	NA	NA	NA	NA	NA	NA	NA	NA	NA	NA	NA	NA	NA	NA	NA	NA	NA	NA	NA	NA	NA	NA	NA	NA	NA	NA	NA	NA	NA	NA	NA	NA	NA	NA	NA
NP_001091987.1	75	CADM1	1	22.7524	0.82	1.12	-0.44	0.08	0.37	-0.56	0.64	0.36	0.56	0.73	0.55	-0.54	-0.51	0.17	0.4	-0.82	0.63	0.96	1.13	1.05	-0.36	0.69	0.71	-0.26	-0.54	0.35	0.82	-0.52	0.5	0.45	-0.25	0.44	0.95	-0.5	-0.26	0.41	0.87	0.12	0.64	0	0.44	-0.56	0.68	0.98	0.6
NP_001091990.1	5	HTATIP2	1	18.7966	NA	NA	NA	NA	NA	NA	NA	NA	-0.39	-0.46	-0.83	-0.06	0.08	-0.16	-0.85	0.16	-0.06	-0.23	-0.45	0.14	-0.06	-0.32	-0.63	0.08	NA	NA	NA	NA	NA	NA	NA	NA	0.22	0.06	-0.05	0.11	0.24	-0.13	-0.02	-0.54	0.16	0.51	0.02	-0.06	-0.08
NP_001091995.1	12	CKAP2	1	20.0031	-0.26	-0.98	0.06	-0.6	-1	-0.23	-0.83	-1.38	0.45	-0.05	-0.58	-0.55	-0.1	-0.92	-0.57	-0.28	-0.67	-2.15	-0.54	-1.27	-0.33	0.06	0.41	0.84	0.71	-0.66	-0.93	0.61	-0.54	-0.12	0.3	-0.88	-0.08	-1.07	1.09	0.16	-1.57	1	-0.49	0.02	-0.38	-0.45	-0.7	-1.06	-0.99
NP_001092004.1	136	BAG6	1	22.7919	0.14	0.05	-0.11	-0.03	-0.12	-0.01	-0.04	-0.02	0.03	-0.07	0.13	0.06	-0.11	0.19	-0.05	-0.11	0.03	0.03	0.07	0.13	0.03	0.09	-0.01	0.04	0.21	0.08	0.37	0.15	0.24	0.25	0.28	0.26	0.1	-0.08	0.19	0.21	0	0.08	0.04	0.08	-0.14	-0.01	0.17	-0.01	0.15
NP_001092090.1	44	PCBP2	1	22.8722	-0.34	-0.47	0.27	0.15	0.48	0.34	0.17	0.09	0.47	0.64	-0.27	-0.06	0.3	0.3	0.51	0.06	-0.32	-0.53	0.08	-0.38	-0.61	-0.18	-0.08	-0.22	-0.24	-0.59	-0.37	-0.85	-1.11	-1	-0.22	-0.76	-0.46	0.44	-0.23	-0.56	-0.04	-0.44	0.2	-0.48	0.62	0.14	-0.35	0.36	-0.01
NP_001092102.1	10	AKT1S1	1	18.3995	0.13	-0.06	0.68	0.35	0.46	0.17	0.69	0.43	0.11	-0.01	-0.21	0.16	0.31	-0.25	0.29	0	0.07	0.03	-0.65	-0.4	-1.04	-0.08	-0.56	-0.59	-0.8	-0.49	-0.06	-0.16	-0.54	-0.49	-0.23	-0.61	-1.03	-0.05	-0.43	-0.42	-0.42	-0.44	0.55	-0.19	0.09	0.05	0.04	-0.12	-0.01
NP_001092104.1	29	RBM47	1	21.0978	-0.17	-0.25	0.61	0.01	0.18	0.46	0.45	-0.8	-0.4	-0.23	-0.03	0.08	0.32	-0.14	-0.6	0.02	-0.32	0.2	-0.37	-0.38	-0.05	-0.32	0.15	0.48	0.73	-0.08	-0.21	0.53	-0.05	-0.42	-0.2	-0.56	0	0.41	0.18	0.1	0.22	-0.06	-0.4	-0.25	-0.22	0.23	-0.51	-0.44	-0.31
NP_001092191.1	2	GNG4	1	16.5135	0.21	0.03	0.08	0.06	-0.32	0.07	-0.31	-0.07	NA	NA	NA	NA	NA	NA	NA	NA	NA	NA	NA	NA	NA	NA	NA	NA	NA	NA	NA	NA	NA	NA	NA	NA	NA	NA	NA	NA	NA	NA	NA	NA	0.29	0.02	-0.36	-0.35	0.01
NP_001092198.1	4	GTF2H2C	1	18.7863	-0.2	-0.16	0.44	-0.19	-0.12	0.07	0.24	0.04	NA	NA	NA	NA	NA	NA	NA	NA	NA	NA	NA	NA	NA	NA	NA	NA	NA	NA	NA	NA	NA	NA	NA	NA	-0.17	0.2	0.28	-0.26	-0.51	0.26	-0.25	-0.16	-1.25	0.25	-0.78	-1.06	-0.64
NP_001092253.1	3	RPP14	1	15.258	NA	NA	NA	NA	NA	NA	NA	NA	NA	NA	NA	NA	NA	NA	NA	NA	NA	NA	NA	NA	NA	NA	NA	NA	0.07	-0.05	0.4	0.26	0.99	0.59	0.51	0.14	-0.17	-0.09	0.07	-0.32	-0.05	-0.64	-0.57	0.17	-0.62	-0.28	0.18	-0.1	-0.29
NP_001092257.1	6	BET1L	1	18.8457	0.18	-0.16	0.52	0.18	0.03	0.67	0.47	0.1	-0.22	0.28	-0.49	0.04	0.29	-0.11	0.27	0.25	NA	NA	NA	NA	NA	NA	NA	NA	0.01	-0.29	-0.08	-0.15	-0.4	-0.38	-0.24	-0.39	0.28	0.32	0.18	0.2	0.51	-0.03	0.47	-0.13	0.07	0.59	-0.02	-0.15	-0.03
NP_001092260.1	8	MID1IP1	1	19.573	NA	NA	NA	NA	NA	NA	NA	NA	0.38	0.5	0.2	-0.09	0.01	0.27	0.13	-0.33	-0.89	-0.88	-0.49	-0.87	-0.42	-0.36	-0.59	-0.27	-0.4	-1.16	-0.46	-0.75	-1.05	-1.44	-0.29	-1.42	-0.03	0.89	0.29	-0.69	-1.9	-0.8	-0.31	-0.67	0.06	-0.17	-0.57	-1.16	-0.88
NP_001092271.1	4	FAM210A	1	21.676	-0.38	-0.19	0.38	0.02	-0.19	0.38	0.1	-0.13	NA	NA	NA	NA	NA	NA	NA	NA	-0.54	-0.07	-0.36	0.08	-0.01	-0.64	-0.57	0.04	NA	NA	NA	NA	NA	NA	NA	NA	NA	NA	NA	NA	NA	NA	NA	NA	-0.16	0.25	-0.25	0.42	-0.18
NP_001092272.1	1	CEP78	0.997	14.1767	NA	NA	NA	NA	NA	NA	NA	NA	NA	NA	NA	NA	NA	NA	NA	NA	NA	NA	NA	NA	NA	NA	NA	NA	-0.13	0.36	0.1	-0.49	0.66	0.21	0.24	0.65	NA	NA	NA	NA	NA	NA	NA	NA	NA	NA	NA	NA	NA
NP_001092281.1	26	SEPTIN8	1	20.4867	0.31	0.46	-0.36	0.25	0.24	-0.03	0.08	1.02	0.41	-0.13	0.2	-0.3	-0.47	0.34	0.6	-0.53	0.34	0.97	0.22	1.21	-0.19	0.21	-0.14	-0.13	-0.06	0.27	0.56	-0.18	0.1	-0.16	-0.14	0.32	-0.34	-0.16	-0.59	0.06	0.63	-0.25	0.8	0.18	0.11	0.17	0.5	0.86	0.44
NP_001092286.2	4	TENM4	1	17.4821	NA	NA	NA	NA	NA	NA	NA	NA	NA	NA	NA	NA	NA	NA	NA	NA	0.49	0	0.36	-0.04	-0.08	0.45	0.07	-0.06	-0.5	-0.55	0.32	-0.22	-0.54	0.1	-0.27	-0.05	NA	NA	NA	NA	NA	NA	NA	NA	NA	NA	NA	NA	NA
NP_001092305.1	1	MS4A15	1	15.3924	-1.01	-0.61	0.71	0.47	0.21	0.52	0.44	-0.36	NA	NA	NA	NA	NA	NA	NA	NA	NA	NA	NA	NA	NA	NA	NA	NA	NA	NA	NA	NA	NA	NA	NA	NA	NA	NA	NA	NA	NA	NA	NA	NA	NA	NA	NA	NA	NA
NP_001092692.1	3	IFT74	1	18.2548	NA	NA	NA	NA	NA	NA	NA	NA	0.66	0.22	0.52	0.12	0.15	0.19	0.42	0.38	NA	NA	NA	NA	NA	NA	NA	NA	-0.39	-0.4	-0.29	-0.11	-0.03	-0.17	-0.3	-0.06	NA	NA	NA	NA	NA	NA	NA	NA	NA	NA	NA	NA	NA
NP_001092695.1	2	CCDC43	1	17.9749	NA	NA	NA	NA	NA	NA	NA	NA	NA	NA	NA	NA	NA	NA	NA	NA	0.15	-0.22	0.3	-0.33	0.11	0.12	-0.43	0.02	NA	NA	NA	NA	NA	NA	NA	NA	NA	NA	NA	NA	NA	NA	NA	NA	0.08	-0.19	0.28	-0.01	0.36
NP_001092755.1	84	PTMA	1	27.4275	0.01	-0.45	-0.08	-0.83	-0.81	-0.24	-0.74	-1.4	0	-0.75	0.74	-0.2	0.37	-0.17	-0.98	-0.38	0.19	-0.65	0.69	-0.6	-0.1	0.44	0.18	0.64	0.92	0.23	-0.24	0.95	0.63	0.58	0.63	0.41	0.27	-0.38	0.68	0.16	-0.35	0.45	-1.19	0.27	-0.26	-0.4	0.02	-0.77	-0.05
NP_001092805.1	3	PHYHIP	0.9962	20.6694	NA	NA	NA	NA	NA	NA	NA	NA	-0.1	-0.08	0.07	-0.24	0.09	-0.8	-0.43	-0.09	NA	NA	NA	NA	NA	NA	NA	NA	0.37	0.15	0.24	0.2	0.35	0.24	0.13	0.24	NA	NA	NA	NA	NA	NA	NA	NA	-0.12	0.23	0.22	0.13	0.2
NP_001092809.1	1	COMMD7	0.9992	16.6171	NA	NA	NA	NA	NA	NA	NA	NA	NA	NA	NA	NA	NA	NA	NA	NA	NA	NA	NA	NA	NA	NA	NA	NA	NA	NA	NA	NA	NA	NA	NA	NA	-0.03	-0.27	-0.32	0.19	0.23	0.09	0.69	0.2	NA	NA	NA	NA	NA
NP_001092872.1	35	CCNK	1	22.8006	0.19	0.15	-0.03	0.15	-0.12	-0.02	-0.06	-0.1	0.23	0.01	0.25	0.15	0.2	0.18	-0.1	0.38	0.06	-0.11	0.18	-0.36	0.21	0.11	0.16	0.33	0.43	0.15	0.08	0.51	0.36	0.39	0.28	0.24	0.19	0.02	0.02	-0.04	-0.49	0.17	-0.35	-0.14	-0.09	0.15	0.15	-0.24	0.13
NP_001092879.1	1	EHBP1L1	1	15.7226	NA	NA	NA	NA	NA	NA	NA	NA	NA	NA	NA	NA	NA	NA	NA	NA	NA	NA	NA	NA	NA	NA	NA	NA	NA	NA	NA	NA	NA	NA	NA	NA	NA	NA	NA	NA	NA	NA	NA	NA	0.07	-0.03	-0.07	-0.05	0.31
NP_001092885.2	10	POM121C	1	19.0975	0.21	0.08	-0.32	-0.23	0.04	-0.01	0.05	-0.38	0.21	0.38	0.12	-0.16	-0.16	-0.18	0.5	-0.07	0.04	-0.37	0.59	-0.74	0.22	0.38	0.16	-0.05	NA	NA	NA	NA	NA	NA	NA	NA	0.78	-0.06	0.62	0.39	-0.26	0.56	-0.64	0.37	0.51	-0.23	0.25	-0.52	0.12
NP_001092902.1	4	BCAS3	1	16.8059	0.17	0.15	-0.37	-0.43	-0.05	-0.65	0.01	0.13	NA	NA	NA	NA	NA	NA	NA	NA	NA	NA	NA	NA	NA	NA	NA	NA	-0.88	-1.13	0.12	-0.79	-0.59	-1.22	-0.77	-0.47	0.28	0.14	-0.17	0.12	0.54	-0.16	0.23	-0.17	0.55	-0.45	0.63	1.16	0.4
NP_001092906.3	3	ULK3	1	17.3781	NA	NA	NA	NA	NA	NA	NA	NA	NA	NA	NA	NA	NA	NA	NA	NA	NA	NA	NA	NA	NA	NA	NA	NA	-0.1	-0.24	-0.25	-0.27	-0.71	-0.99	-1.37	-0.43	-0.43	-0.1	0.28	0.06	0.25	0.01	0.22	0.19	NA	NA	NA	NA	NA
NP_001093.1	809	ACTN1	1	26.8633	0.23	0.45	-0.3	-0.09	-0.22	-0.38	-0.19	0.32	-0.21	-0.34	0.08	-0.19	-0.3	0.24	0.14	-0.17	0.33	0.53	0.02	0.64	-0.12	0.1	-0.1	-0.26	-0.35	0.07	0.42	-0.27	0.17	0.32	-0.16	0.04	-0.04	-0.31	-0.19	0.36	0.33	-0.15	0.3	0.25	-0.34	-0.27	0.3	0.3	0.31
NP_001093095.1	21	MTFR1L	1	20.4319	-0.11	-0.16	-0.1	-0.33	-0.26	-0.15	-0.27	0.2	0.12	-0.25	0.32	-0.55	-0.43	0.07	0.38	-0.55	-0.17	0.33	-0.31	0.55	-0.3	-0.28	-0.16	-0.2	-0.71	0.03	-0.08	-0.7	-0.64	-0.9	-0.46	-0.33	-0.53	-0.27	-0.93	-0.09	0.67	-0.43	1.17	0.19	0.29	-0.46	-0.6	0.1	-0.43
NP_001093115.1	10	RPL22L1	1	19.6624	-0.67	-0.35	0.2	-0.28	-0.28	0.05	-0.36	0.13	-0.5	-0.78	-0.81	0.02	0.59	-0.32	-0.56	0.3	-0.33	-0.41	-0.77	-0.38	-0.98	-0.31	-0.47	-0.49	-0.07	-1.02	-1.06	-0.31	-0.78	-1.3	-0.1	-0.39	-1.07	-0.12	0.23	-0.36	-0.59	-0.56	-0.01	-0.7	-0.69	0.01	-0.81	-0.44	-1.01
NP_001093120.1	11	GXYLT1	1	21.0524	-0.01	0.44	-0.04	0.54	0.82	-0.18	1.24	-0.19	0.54	0.89	0.63	0.63	0.02	0.36	0.06	-0.15	0.27	0.83	0.26	0.51	0.11	0.43	0.09	-0.44	-0.82	0.04	0.71	-0.58	-0.5	-0.81	0.08	-0.42	0.57	0.02	-0.71	0.43	0.6	-0.2	0.05	0.21	0.18	0.07	0.74	0.63	0.46
NP_001093138.1	3	HIGD1A	1	18.7204	-0.23	0.19	0.46	0.18	0.46	0.1	0.24	0.14	0.11	1	-0.78	0.22	0.48	-0.71	1.62	-0.17	NA	NA	NA	NA	NA	NA	NA	NA	NA	NA	NA	NA	NA	NA	NA	NA	0.06	-0.65	0.26	1.28	1.51	0.54	0.11	0.32	NA	NA	NA	NA	NA
NP_001093140.1	5	RBIS	0.9999	18.3537	-0.92	-0.85	0.22	-0.52	-0.51	0.51	-0.01	-0.41	-1.03	-0.82	-0.83	0.16	0.39	-1.57	-0.74	0.2	-0.63	-0.45	-0.92	-0.77	0.21	-0.53	-0.33	1.04	NA	NA	NA	NA	NA	NA	NA	NA	-0.19	-0.5	0.03	-0.11	-0.34	0.05	-0.2	0.01	NA	NA	NA	NA	NA
NP_001093149.1	2	TRIM32	1	16.4245	-0.67	-0.94	0.29	0.08	-0.1	-0.37	-0.59	-0.22	NA	NA	NA	NA	NA	NA	NA	NA	-0.55	NA	-0.17	-0.11	0.16	-0.1	-0.14	-0.32	NA	NA	NA	NA	NA	NA	NA	NA	NA	NA	NA	NA	NA	NA	NA	NA	NA	NA	NA	NA	NA
NP_001093205.1	35	CKMT2	1	21.0823	-0.5	-0.16	-0.63	-0.57	-0.54	-0.5	-0.95	0.64	-2.09	-1.9	-2.52	-1.8	-2.01	-1.77	-1.37	-2.24	-0.39	0.43	-0.61	0.58	-0.52	-0.93	-0.32	-0.58	-2.23	-1.36	-1.32	-1.99	-2.05	-1.96	-1.93	-1.92	-0.82	-0.93	-0.26	-0.12	0.36	-0.01	1.34	-0.09	-0.76	-0.78	-0.36	0.47	0.11
NP_001093207.1	2	WDR83	0.9986	17.4632	NA	NA	NA	NA	NA	NA	NA	NA	NA	NA	NA	NA	NA	NA	NA	NA	-0.35	-0.36	0.13	-0.47	0.19	-0.07	-0.36	-0.11	NA	NA	NA	NA	NA	NA	NA	NA	NA	NA	NA	NA	NA	NA	NA	NA	-0.06	-0.13	0.13	0.07	0.06
NP_001093241.1	16	POTEF	1	21.8254	0.3	0.19	-0.9	-0.75	-0.99	-0.73	-1.08	0.78	-1.65	-2.07	0.51	-1.76	-1.67	0.36	0.59	-1.77	0.75	0.68	-1	1.32	-1.7	-0.79	-0.84	-1.84	-0.99	1.17	-0.14	-0.79	0.01	-0.68	-0.85	0.48	-0.94	-1.26	-0.91	0.44	0.95	-0.67	1.67	0.24	-2.04	-2.04	-0.61	1.08	0.75
NP_001093326.2	4	IKBKG	1	18.9125	NA	NA	NA	NA	NA	NA	NA	NA	NA	NA	NA	NA	NA	NA	NA	NA	NA	NA	NA	NA	NA	NA	NA	NA	0.07	0.34	-0.01	0.03	-0.31	-0.49	0.01	0.36	NA	NA	NA	NA	NA	NA	NA	NA	-0.14	-0.49	-0.02	0.17	0.18
NP_001093422.2	4	ITPR1	1	17.9793	0.09	0.25	0.29	-0.37	-0.18	-0.31	-0.09	0.08	NA	NA	NA	NA	NA	NA	NA	NA	-0.03	0.19	0.22	0.06	-0.34	0.02	0.49	-0.27	NA	NA	NA	NA	NA	NA	NA	NA	-1.35	0.23	-0.38	0.4	0.25	-0.46	0.27	-0.06	NA	NA	NA	NA	NA
NP_001093639.1	245	IMMT	1	24.2909	-0.53	-0.24	-0.02	-0.25	-0.13	0.08	-0.05	0.34	-0.03	0.22	-0.35	0.01	0.21	-0.04	0.31	0.18	-0.32	-0.08	-0.65	-0.17	-0.31	-0.35	-0.49	-1.01	-0.69	-0.34	0.21	-0.66	-0.34	-0.44	-0.29	-0.35	-0.43	0.22	-0.54	-0.11	0.36	-0.24	0.92	-0.3	0.11	-0.04	-0.31	-0.11	-0.31
NP_001093640.1	13	IMMT	1	20.9254	-0.24	0	-0.46	0.11	0.11	0.48	-0.08	0.95	-0.07	0.33	-0.71	-0.07	-0.76	-0.21	0.35	0.43	-1.01	-0.9	-1.06	-0.4	-0.46	-0.77	-1.01	-1.06	-0.23	-0.18	-0.41	-0.1	-0.31	-0.29	-0.52	-0.51	-0.48	0.11	-0.51	0.09	0.31	-0.21	0.99	-0.08	0.07	0.01	-0.32	-0.19	-0.2
NP_001093646.1	9	HOOK2	1	18.7853	-0.2	0.07	-0.25	-0.23	-0.36	-0.11	-0.37	-0.1	0.64	0.41	1.25	0.15	0.06	0.47	0.43	0.4	0.34	0.82	-0.62	0	-0.19	0.14	0.78	0.29	0.26	-0.36	-0.08	-0.02	-0.2	-0.29	-0.25	-0.23	0.88	0.07	0.79	0.32	-1.04	0.23	0.04	0.16	-0.11	-0.01	-0.01	-0.26	-0.08
NP_001093859.1	5	TMEM192	1	19.1614	NA	NA	NA	NA	NA	NA	NA	NA	0.08	0.02	0.08	-0.11	-0.4	0.72	0.19	-0.11	-0.64	0.7	0.19	0.86	0.4	-0.26	0.17	0.22	0.04	0.34	1.18	-0.06	0.29	0.45	-0.16	0.1	NA	NA	NA	NA	NA	NA	NA	NA	0.05	-0.24	0.38	0.62	0.53
NP_001093868.1	9	RAP1GAP2	1	18.3949	-0.77	-0.51	0.8	0.39	-0.05	0.5	-0.79	-0.23	-0.45	-0.33	-0.71	0.19	0.1	-0.26	-0.32	0.06	-0.44	-0.4	0.05	0.38	0.7	-0.02	-0.19	0.18	0.61	-0.97	-0.49	0.05	-1.16	-0.58	0.02	-0.64	-1.1	0.62	0.23	-0.35	-0.85	-0.34	-0.54	-0.47	-0.26	0.36	-0.82	-0.42	-0.73
NP_001093869.1	115	PDS5A	1	22.4925	-0.06	-0.04	0.28	0.13	0.07	0.11	0.26	-0.15	0.06	0.17	0.21	0.11	0.15	-0.15	-0.09	0.14	-0.07	-0.47	0.11	-0.46	-0.11	0.01	-0.04	0.03	0	-0.26	-0.43	-0.06	0.04	0.07	-0.14	-0.12	0.04	0.21	0	-0.05	-0.51	0.04	-0.39	-0.14	0.1	0.27	-0.08	-0.33	-0.19
NP_001093879.1	2	SENP6	0.994	14.8241	NA	NA	NA	NA	NA	NA	NA	NA	0.32	0.96	0.64	0.71	0.86	0.51	0.64	0.49	1.43	-0.24	0.23	-0.13	0.11	0.14	-0.07	0.01	NA	NA	NA	NA	NA	NA	NA	NA	NA	NA	NA	NA	NA	NA	NA	NA	NA	NA	NA	NA	NA
NP_001093882.1	21	DROSHA	1	19.2168	-0.4	-0.57	0.09	-0.28	-0.09	0.05	-0.34	-0.07	0.1	0.52	0.07	-0.05	0.52	0.18	0.02	0.41	-0.13	-0.25	0.28	-0.33	-0.17	0.16	0.13	0.02	0.47	0.21	-0.82	0.61	0.13	0.04	-0.13	0.37	-0.13	-0.12	0.04	-0.14	-0.14	-0.1	-0.21	0.07	-0.14	-0.11	-0.04	-0.72	-0.53
NP_001093892.1	58	SPATS2L	1	22.298	-0.19	-0.38	0.33	-0.31	-0.33	-0.11	-0.13	-0.29	-0.71	-0.56	-0.61	-0.26	0.3	-0.76	-0.53	-0.05	-0.89	-0.76	-0.76	-0.65	-0.25	-0.75	-0.63	0.39	0.41	-0.39	-0.63	-0.07	-0.71	-0.7	-0.43	-0.54	-0.52	-0.2	0.52	-0.47	-0.56	-0.4	-0.45	-0.52	-0.43	-0.27	-0.66	-0.91	-0.76
NP_001093894.1	2	SPATS2L	1	18.514	NA	NA	NA	NA	NA	NA	NA	NA	NA	NA	NA	NA	NA	NA	NA	NA	NA	NA	NA	NA	NA	NA	NA	NA	0.54	-0.23	-0.26	0.27	-0.48	-0.4	-0.31	-0.49	-0.36	0.01	0.89	-0.41	-0.44	-0.24	-0.89	-0.59	NA	NA	NA	NA	NA
NP_001093896.1	70	RAP1GDS1	1	22.1124	0.37	0.26	-0.19	0.06	0.18	-0.39	-0.01	0.95	-0.25	-0.6	-0.28	-0.45	-0.73	0.4	-0.06	-0.76	0.4	0.4	0.2	0.56	-0.38	0.11	0.03	-0.58	-0.67	-0.19	0.17	-0.94	-0.28	-0.42	-0.48	-0.1	0.05	-0.42	0.13	0.1	0.23	0.06	0.15	0.41	-0.24	-0.42	-0.1	0.3	0.03
NP_001094.1	427	ACTN2	1	25.8207	-0.13	0.33	-1.21	-1.18	-1.26	-1.07	-1.27	1.14	-1.66	-1.99	-1.43	-1.91	-2.01	0.22	-0.49	-2.08	0.26	0.86	-0.68	1.53	-0.97	-0.6	-0.81	-1.14	-2.02	-0.48	-0.01	-1.84	-1.48	-1.87	-1.94	-0.66	-0.61	-0.96	-0.81	0.34	0.98	-0.67	1.61	-0.02	-1.28	-1.25	-0.41	1.08	0.63
NP_001094073.1	6	KDELR2	1	21.3167	0.07	0.44	0.38	0.15	0.08	-0.14	0.4	0.5	-0.02	-0.03	0.16	-0.16	0.07	0.69	-0.29	-0.13	0.24	0.32	-0.09	0.44	-0.1	-0.07	-0.09	-0.29	-0.46	0.29	0.48	0.12	0.53	0.15	-0.12	0.4	0.11	-0.14	-0.42	0.22	0.12	-0.24	0.2	0.28	0.7	-0.58	0.53	0.42	0.62
NP_001094096.1	52	ERLIN1	1	22.6633	-0.32	-0.02	0.05	0.08	0.3	0.05	0.19	-0.28	0.17	0.43	0.18	0.22	-0.04	0.14	0.1	0.01	0.04	-0.27	0.11	-0.25	0.17	-0.04	0.2	-0.3	-0.07	-0.38	-0.25	0.07	0.03	-0.11	-0.03	-0.39	0.04	0.63	-0.19	-0.56	-0.48	0.02	-0.39	-0.17	0.55	0.27	0.05	-0.39	-0.1
NP_001094282.1	3	CXCL16	0.9983	21.2523	NA	NA	NA	NA	NA	NA	NA	NA	0.02	-0.11	0.06	-0.24	-0.7	-0.65	-0.07	-0.97	NA	NA	NA	NA	NA	NA	NA	NA	NA	NA	NA	NA	NA	NA	NA	NA	0.42	-0.59	-0.39	0.08	0.27	0.4	0.22	0.49	1.34	0.92	1.1	1.61	1.1
NP_001094286.1	3	MED7	1	17.8223	NA	NA	NA	NA	NA	NA	NA	NA	-0.58	-0.19	0.33	-0.05	0.08	0.06	0.24	-0.16	NA	NA	NA	NA	NA	NA	NA	NA	NA	NA	NA	NA	NA	NA	NA	NA	0.61	0	0.48	-0.13	0.05	-0.03	-0.7	-0.21	NA	NA	NA	NA	NA
NP_001094385.1	1	KCTD19	0.9937	20.0738	NA	NA	NA	NA	NA	NA	NA	NA	NA	NA	NA	NA	NA	NA	NA	NA	NA	NA	NA	NA	NA	NA	NA	NA	NA	NA	NA	NA	NA	NA	NA	NA	NA	NA	NA	NA	NA	NA	NA	NA	0.08	-1.1	0.51	0.25	0.38
NP_001094842.1	3	IGLON5	1	17.8122	0	-0.3	0.02	-0.03	-0.46	-0.18	-0.59	0.47	NA	NA	NA	NA	NA	NA	NA	NA	0.09	-0.15	0.05	-0.12	-0.3	-0.13	-0.01	-0.16	0.21	0.16	0.31	0.05	0.83	0.69	0.27	0.56	NA	NA	NA	NA	NA	NA	NA	NA	NA	NA	NA	NA	NA
NP_001094874.1	1	SH2D7	0.9959	13.8138	NA	NA	NA	NA	NA	NA	NA	NA	NA	NA	NA	NA	NA	NA	NA	NA	0.25	0.36	0.07	0.35	-0.02	0.14	0.1	0.05	NA	NA	NA	NA	NA	NA	NA	NA	NA	NA	NA	NA	NA	NA	NA	NA	NA	NA	NA	NA	NA
NP_001095.2	9	ACTN3	1	20.0134	NA	NA	NA	NA	NA	NA	NA	NA	NA	NA	NA	NA	NA	NA	NA	NA	NA	NA	NA	NA	NA	NA	NA	NA	NA	NA	NA	NA	NA	NA	NA	NA	-0.54	-0.95	-0.23	-0.04	0.31	0.01	0.22	0.65	-0.65	-0.8	-0.19	0.5	0.58
NP_001095124.1	13	CXXC1	1	19.2346	0.2	0.23	0.25	-0.59	0.44	0.25	0.26	-0.54	0.47	0.62	0.69	0	0.25	0.58	0.49	0.04	-0.13	-0.61	-0.03	-0.08	0.05	0.29	0.49	-0.07	0.7	0.75	0.23	0.98	0.61	0.72	0.72	0.78	0.04	-0.22	0.11	0.5	-0.04	0.51	-0.43	0.31	0.6	-0.13	0.27	-0.37	0.25
NP_001095132.1	90	NRDC	1	22.395	-0.26	-0.08	0.14	-0.07	-0.06	-0.05	-0.25	0.13	-0.37	-0.49	-0.26	0.15	0.12	-0.01	-0.19	0.2	-0.09	-0.44	-0.18	-0.39	0.09	-0.12	-0.35	0.03	-0.04	-0.22	-0.39	-0.11	-0.22	-0.16	0.17	-0.14	0.02	-0.34	0.2	-0.01	-0.11	-0.01	-0.25	0.09	-0.39	-0.18	-0.23	-0.48	-0.41
NP_001095142.1	2	ZNF219	1	16.3841	-0.62	-0.47	-0.34	-0.31	-0.47	-0.32	-0.68	-0.25	NA	NA	NA	NA	NA	NA	NA	NA	NA	NA	NA	NA	NA	NA	NA	NA	0.01	-0.46	0.45	-0.13	-0.42	-0.21	-0.48	-0.09	NA	NA	NA	NA	NA	NA	NA	NA	NA	NA	NA	NA	NA
NP_001095836.1	49	DGLUCY	1	21.638	0.21	0.8	-0.38	-0.5	-0.4	-0.43	-0.38	0.21	-1.01	-1.02	-0.78	-0.86	-1.01	-0.51	-0.38	-0.81	-0.88	-0.74	-1.38	-0.33	-0.92	-0.97	-0.2	-0.21	-0.68	-0.86	-0.76	-0.7	-1.21	-1.47	-0.95	-1.41	-0.32	-0.35	-0.04	-0.08	1.22	-0.03	0.77	-0.2	-0.2	-0.27	0.17	1.27	0.3
NP_001095841.1	1	FOXRED2	0.9955	14.3214	NA	NA	NA	NA	NA	NA	NA	NA	NA	NA	NA	NA	NA	NA	NA	NA	NA	NA	NA	NA	NA	NA	NA	NA	0.38	0.11	-0.06	0.33	0.63	0.6	0.66	0.39	NA	NA	NA	NA	NA	NA	NA	NA	NA	NA	NA	NA	NA
NP_001095868.1	14	HNRNPR	1	21.4819	0.18	0.02	-0.35	-0.3	-0.15	-0.13	-0.14	0.05	0.23	0.08	0.46	-0.27	-0.1	0.3	0.16	0.04	0.23	-0.02	0.43	0.41	-0.19	0.21	0.37	-0.17	-0.11	0.46	0.29	0.12	0.66	0.39	0.14	0.63	0.26	0.03	-0.38	0.28	0.19	0.07	-0.04	0.33	-0.18	-0.22	0.19	-0.09	0.33
NP_001095871.1	13	TTI2	1	19.9257	0.29	0.7	0.14	0.07	-0.17	0.16	-0.14	0.25	-0.2	-0.01	-0.26	-0.34	-0.27	-0.15	0.02	-0.51	-0.13	0.12	-1.05	-0.49	0.07	-0.19	0.2	0.56	0.67	-0.26	-0.79	0.21	-0.58	-0.31	-0.49	-0.63	-0.25	0.46	0.44	-0.3	-0.25	0.03	-0.25	0.29	-0.94	-0.16	0	-0.26	-0.25
NP_001096.1	1	ACVR1	1	15.2014	NA	NA	NA	NA	NA	NA	NA	NA	NA	NA	NA	NA	NA	NA	NA	NA	NA	NA	NA	NA	NA	NA	NA	NA	0.37	0.89	0.34	0.42	1.07	0.55	0.25	1.22	NA	NA	NA	NA	NA	NA	NA	NA	NA	NA	NA	NA	NA
NP_001096045.1	17	SNX18	1	20.0185	0.4	0.38	-0.5	0.19	0.08	0.45	-0.22	0.5	0.01	-0.22	-0.06	-0.2	-0.05	0.44	0.46	-0.24	0.59	0.24	-0.1	0.37	0.12	-0.1	0.32	-0.15	0.58	0.25	0.95	0.49	-0.15	0.19	0.06	0.21	-0.11	-0.26	-0.44	0.07	0.15	-0.45	0.01	-0.17	-0.19	-0.51	-0.23	0.11	-0.06
NP_001096137.1	217	PSMA4	1	26.2001	0.01	0.34	-0.15	0.01	0.04	-0.05	-0.08	-0.01	0.13	-0.2	-0.01	0.01	-0.14	0.21	-0.03	-0.03	0.03	0.51	-0.05	0.44	0.25	0.03	-0.09	0.06	0.07	-0.05	0.13	0	0.07	0.05	0.06	-0.06	-0.05	-0.01	0.19	0	0.31	0.1	0.06	0.08	0.07	0.03	-0.03	0.34	0.05
NP_001096616.1	90	GIGYF2	1	22.5218	-0.06	-0.08	0.03	-0.03	-0.01	0.14	-0.03	0	0.07	0.19	0.06	0	0.25	-0.31	-0.23	0.14	0.1	-0.23	0.05	-0.35	-0.27	-0.09	-0.21	0.12	0.13	-0.04	-0.27	0.08	0.08	0.12	0.15	-0.04	0.17	-0.19	0.21	0.1	-0.29	0.12	-0.35	0.04	0.22	0.01	0.11	0.06	0.09
NP_001098.1	16	ACYP1	1	20.4759	0.46	0.36	-0.57	-0.18	-0.18	-0.2	-0.37	0.1	-0.25	-0.58	0.17	-0.58	-0.98	-0.17	-0.3	-0.73	0.05	0.03	-0.04	0.09	0.12	0.1	0.03	-0.22	-0.53	-0.11	-0.1	-0.62	-0.17	-0.33	0.02	-0.22	0.19	-0.37	0.06	0.16	0.23	0.4	-0.04	0.37	0.12	-0.51	0.08	0.58	-0.08
NP_001098016.1	58	RPP30	1	22.8502	-0.02	-0.12	0.25	0.06	0.14	-0.02	0.03	-0.01	0.22	0.28	-0.03	0.12	0.39	0.02	0.14	0.26	-0.18	-0.63	0.22	-0.22	-0.04	-0.05	-0.14	0.1	0.02	-0.06	-0.09	0.05	-0.02	0.05	0.19	-0.11	-0.2	0.04	0.03	-0.38	-0.41	-0.08	-0.08	-0.15	0.22	0.13	-0.09	-0.16	-0.11
NP_001098117.1	1	SLC25A36	1	15.0121	NA	NA	NA	NA	NA	NA	NA	NA	NA	NA	NA	NA	NA	NA	NA	NA	NA	NA	NA	NA	NA	NA	NA	NA	NA	NA	NA	NA	NA	NA	NA	NA	NA	NA	NA	NA	NA	NA	NA	NA	0.13	0.21	0.27	0.43	0.04
NP_001098662.1	46	TLE3	1	21.815	-0.19	-0.39	0.18	0.08	0.29	0.11	0.22	-0.54	0.13	0.12	0.29	0.19	0.09	-0.32	-0.23	0.08	-0.12	-0.11	0.39	-0.55	0.39	0.22	-0.12	0.12	0.38	-0.01	-0.2	0.25	0.17	0.52	0.48	0.19	0.39	0.17	-0.02	-0.02	-0.27	0.24	-0.64	-0.04	0.27	0.22	0.13	-0.38	-0.19
NP_001098676.2	11	LAMA4	1	18.6975	NA	NA	NA	NA	NA	NA	NA	NA	0.08	-0.3	-0.17	-0.35	-0.7	0.29	-0.04	-0.62	-0.06	0.6	-1.04	0.76	-0.78	-0.59	-0.63	-0.59	NA	NA	NA	NA	NA	NA	NA	NA	-0.43	-0.43	-0.09	-0.19	0.76	-0.27	1.19	-0.15	-0.84	-0.66	-0.48	1.66	0.2
NP_001098684.1	64	ASH2L	1	22.3387	0.27	-0.38	-0.03	0.27	0.28	-0.05	0.54	-0.15	0.55	0.16	0.44	-0.08	-0.09	-0.13	0.1	-0.08	0.15	-0.3	0.18	-0.25	-0.11	0.35	0.36	-0.28	-0.21	0.07	-0.3	-0.06	0.18	0.1	-0.25	0.04	0.08	0.24	0.12	0.18	-0.15	0.12	0.05	0.08	0.87	0.56	0.06	-0.19	0.03
NP_001098707.1	169	CORO1C	1	23.7491	0.14	0.08	-0.16	-0.21	0.02	-0.12	-0.05	-0.04	0.2	-0.18	0.2	0.02	-0.04	0.18	0.26	0.05	0.14	0.09	-0.07	0.21	0.1	0.07	-0.03	-0.18	-0.18	0.44	0.24	-0.04	0.34	0.17	-0.07	0.44	-0.06	-0.06	-0.16	0.38	0.03	0	0.05	0.55	-0.06	-0.06	0.28	0.18	0.47
NP_001098714.1	3	PTPRM	1	16.754	NA	NA	NA	NA	NA	NA	NA	NA	NA	NA	NA	NA	NA	NA	NA	NA	NA	NA	NA	NA	NA	NA	NA	NA	NA	NA	NA	NA	NA	NA	NA	NA	0.13	-0.45	-0.34	0.35	0.27	-0.27	0.57	0.15	-0.2	-0.33	0.24	0.11	0.28
NP_001098721.2	12	ZFYVE16	1	19.5874	-0.1	-0.75	0	0.01	-0.09	-0.05	0.14	0.68	0.02	0.15	0.54	-0.21	-0.29	0.45	0.33	-0.24	0	-1.17	-0.78	-0.58	-0.79	-0.23	-0.73	-1.11	NA	NA	NA	NA	NA	NA	NA	NA	-0.19	-0.23	-0.25	0.35	0.27	-0.3	0.9	0.24	0.07	-0.48	-0.19	0.06	0.03
NP_001099000.2	423	CAP1	1	26.3551	0.13	0.33	-0.14	0.15	0.16	0.05	-0.24	-0.01	0.17	-0.07	-0.04	0.13	-0.33	-0.19	-0.11	-0.18	0.13	0.37	0.2	0.24	0.5	0.19	0.07	0.07	0.02	0.04	0.31	0.01	0.25	0.34	0.2	-0.03	0.36	-0.14	0.2	0.1	0.22	0.11	-0.46	0.1	0.19	-0.15	0.28	0.21	0.01
NP_001099007.1	1	ZNF142	0.9976	16.3035	NA	NA	NA	NA	NA	NA	NA	NA	NA	NA	NA	NA	NA	NA	NA	NA	NA	NA	NA	NA	NA	NA	NA	NA	NA	NA	NA	NA	NA	NA	NA	NA	NA	NA	NA	NA	NA	NA	NA	NA	-0.26	-1.05	0.55	0.12	0.72
NP_001099008.1	355	MYBBP1A	1	24.4197	-0.4	-0.47	0.48	0.01	-0.16	0.34	-0.23	-0.27	-0.32	0.21	-0.26	0.15	0.47	-0.29	-0.31	0.46	-0.72	-1.04	-0.05	-1.07	0.01	-0.6	-0.2	0.4	0.56	-0.3	-0.48	0.42	-0.37	-0.2	0.04	-0.47	-0.44	0.47	0.2	-0.5	-0.88	0.09	-0.62	-0.49	-0.13	0.33	-0.51	-0.5	-0.57
NP_001099009.1	10	ZBTB10	1	19.3051	0.21	-0.15	-0.75	0.26	0.23	0.34	-0.19	-0.18	0.02	-0.17	0.24	-0.03	-0.11	0.22	0.16	-0.03	0.08	-0.53	0.8	-0.55	-0.43	0.21	0.14	-0.25	0.16	0.19	-0.02	0.37	0.14	0.18	0.83	0.24	0.65	-0.1	-0.42	0.14	-0.22	0.31	-0.2	0.03	-0.56	-0.69	0.44	-0.28	0.05
NP_001099010.1	5	DGKZ	0.9997	16.9055	-0.03	-0.15	0.21	0.3	0.15	0.21	0.53	0.4	-0.21	-0.11	-0.02	-0.2	0.33	-0.04	0.15	-0.09	NA	NA	NA	NA	NA	NA	NA	NA	NA	NA	NA	NA	NA	NA	NA	NA	-0.22	0.09	0.45	-0.23	-0.58	0.1	-0.24	-0.04	0.54	1.1	0.21	0.39	0.47
NP_001099013.1	1	PLXNA4	0.9952	17.103	NA	NA	NA	NA	NA	NA	NA	NA	NA	NA	NA	NA	NA	NA	NA	NA	NA	NA	NA	NA	NA	NA	NA	NA	NA	NA	NA	NA	NA	NA	NA	NA	NA	NA	NA	NA	NA	NA	NA	NA	-0.22	0.05	-0.54	-0.61	-0.37
NP_001099032.1	77	UBE4B	1	21.1077	-0.23	-0.34	0.12	0.11	0.22	-0.03	0.12	0.22	-0.11	-0.27	-0.12	-0.02	-0.24	0.31	0.01	-0.15	0.42	0.12	0.05	0.26	-0.11	-0.08	-0.01	0.07	0	0.04	0.11	-0.06	-0.04	-0.24	-0.11	0.1	0.04	-0.1	0.12	0.15	0.15	0.24	0.05	0.1	-0.27	-0.02	0.07	0.22	-0.07
NP_001099036.1	2	KIF13A	1	17.2871	NA	NA	NA	NA	NA	NA	NA	NA	NA	NA	NA	NA	NA	NA	NA	NA	NA	NA	NA	NA	NA	NA	NA	NA	0	0.26	0.36	-0.6	-0.2	-0.71	-0.49	-0.1	NA	NA	NA	NA	NA	NA	NA	NA	NA	NA	NA	NA	NA
NP_001099040.1	2	NUDT19	1	15.896	NA	NA	NA	NA	NA	NA	NA	NA	NA	NA	NA	NA	NA	NA	NA	NA	NA	NA	NA	NA	NA	NA	NA	NA	NA	NA	NA	NA	NA	NA	NA	NA	-0.12	-0.53	0.26	-0.15	1.15	0.03	-0.13	0.29	-0.14	-0.08	-0.03	0.7	-0.29
NP_001101.1	66	ADAM10	1	22.1434	0.04	0.33	-0.07	-0.02	0.06	-0.17	0.21	-0.14	-0.02	0.22	0.17	-0.09	0.06	-0.12	-0.16	-0.01	-0.01	0.13	0.09	0.13	0.25	0.12	-0.19	0.18	0.22	0.13	-0.03	0.21	0.51	0.38	0.23	0.29	0.37	0.09	-0.21	0.19	0.44	-0.29	0.09	-0.07	0.23	0.05	0.14	0.4	0.2
NP_001103132.4	3	HECTD4	1	16.1794	NA	NA	NA	NA	NA	NA	NA	NA	NA	NA	NA	NA	NA	NA	NA	NA	-0.05	-0.99	-0.06	-0.3	-0.52	0.29	-0.04	-0.92	NA	NA	NA	NA	NA	NA	NA	NA	NA	NA	NA	NA	NA	NA	NA	NA	NA	NA	NA	NA	NA
NP_001103373.1	1	RNFT2	0.9965	17.4727	NA	NA	NA	NA	NA	NA	NA	NA	NA	NA	NA	NA	NA	NA	NA	NA	NA	NA	NA	NA	NA	NA	NA	NA	NA	NA	NA	NA	NA	NA	NA	NA	0.05	-0.26	0.4	0.29	0.66	-0.23	0.74	-0.16	NA	NA	NA	NA	NA
NP_001103447.1	1	FAM160A1	1	15.7577	NA	NA	NA	NA	NA	NA	NA	NA	NA	NA	NA	NA	NA	NA	NA	NA	NA	NA	NA	NA	NA	NA	NA	NA	NA	NA	NA	NA	NA	NA	NA	NA	0.32	0.33	0.6	-0.22	0.4	0.06	0.07	-0.23	NA	NA	NA	NA	NA
NP_001104026.1	1956	FLNA	1	26.6367	-0.03	-0.2	0.16	-0.09	-0.16	-0.02	0.08	-0.6	0.07	-0.19	0.22	-0.03	0.12	-0.48	-0.44	0.13	-0.18	-0.22	0.11	-0.47	0.12	0.06	0.05	0.2	0.17	0.06	-0.15	0.2	0.26	0.28	0.05	0.16	0.36	-0.02	0.17	-0.05	-0.52	0.01	-0.75	-0.01	-0.05	0.18	0.24	-0.57	-0.16
NP_001104262.1	17	MECP2	1	20.3146	0.61	0.6	-0.04	-0.03	0.29	-0.47	-0.11	0.49	-0.64	0.1	0.4	-0.19	-0.15	-0.39	0.11	-0.41	-0.42	0.08	-0.14	-0.2	0.03	0.36	0.63	-0.38	-0.18	0.21	0.86	0.24	0.3	0.33	0.17	0.24	-0.23	-0.2	-0.11	-0.04	0.29	-0.02	0.35	0.11	-0.03	-0.23	0.17	0.47	0
NP_001104488.1	5	NAV2	1	17.8011	NA	NA	NA	NA	NA	NA	NA	NA	-0.12	0.1	0.23	-0.13	-0.03	0.3	0.37	-0.21	NA	NA	NA	NA	NA	NA	NA	NA	0.44	0.95	0.52	0.94	0.28	-0.51	-0.17	1.13	0.27	-0.72	0.5	0.56	0.15	0.31	-0.53	0.54	-0.59	-0.32	-0.05	0.2	0.27
NP_001104490.1	134	SUPT5H	1	22.8561	0.27	-0.01	0	0	-0.06	0.17	-0.07	0.07	0.03	0.01	0.07	0.07	0.14	0.03	0	0.18	-0.07	-0.19	0.16	-0.26	0.09	0.1	0.11	0.22	0.26	0.11	-0.07	0.28	0.18	0.25	0.21	0.09	0.14	-0.03	0.07	-0.14	-0.23	-0.03	-0.26	-0.06	-0.03	0.04	-0.06	-0.18	-0.05
NP_001104547.1	512	EZR	1	26.5866	-0.14	-0.11	0.38	0.15	0.01	0.12	-0.12	0.75	-0.43	-0.59	-0.55	0.05	0.08	0.25	0.04	0.1	-0.27	-0.04	-0.56	0.03	0.33	-0.26	-0.32	-0.05	-0.28	-0.05	0.47	-0.21	-0.6	-0.67	-0.42	-0.14	-0.64	-0.01	-0.19	-0.34	-0.03	-0.39	0.51	-0.22	-0.27	0.15	-0.41	-0.06	-0.46
NP_001104567.1	34	LYN	1	21.0342	0.14	0.08	0.37	-0.09	0.05	-0.08	-0.08	-0.1	0.23	0.19	0.28	0.04	0.2	0.32	0.29	0.1	0.28	0.69	0.36	0.69	0.38	0.27	0.03	0.15	0.25	0.52	0.42	0.05	0.37	0.39	-0.12	0.39	0.24	-0.01	0.03	0.2	0.73	0.01	0.31	-0.01	0.09	-0.21	0.28	0.27	0.26
NP_001104571.1	3	CNRIP1	1	17.751	0.96	1.02	-0.06	-0.26	-0.38	-0.38	-0.37	0.81	-0.72	-0.98	-0.14	-0.48	-0.16	0.88	0.7	-0.43	NA	NA	NA	NA	NA	NA	NA	NA	NA	NA	NA	NA	NA	NA	NA	NA	NA	NA	NA	NA	NA	NA	NA	NA	NA	NA	NA	NA	NA
NP_001104768.2	3	PPIL6	0.9998	17.0518	-0.38	-0.25	0.18	-0.42	-0.33	-0.2	0.52	0.13	-0.26	-0.07	0.15	-0.03	0.51	0.14	-0.18	0.32	-0.02	-0.16	0.01	-0.02	-0.23	-0.01	-0.28	-0.04	NA	NA	NA	NA	NA	NA	NA	NA	NA	NA	NA	NA	NA	NA	NA	NA	NA	NA	NA	NA	NA
NP_001104792.1	27	DDX54	1	20.513	0.17	-0.25	-0.11	-0.18	-0.21	0.15	-0.07	0	-0.18	0.45	-0.14	0.1	0.57	0.07	-0.04	0.36	-0.23	-0.54	0.25	-0.59	0.13	0.03	-0.04	-0.08	0.27	-0.52	-0.57	-0.13	-0.38	-0.11	0.35	-0.65	-0.01	0.23	-0.16	-0.26	-0.31	-0.09	-0.43	-0.02	0.12	0.33	-0.13	-0.71	-0.31
NP_001106188.1	1	LIMCH1	1	14.8803	NA	NA	NA	NA	NA	NA	NA	NA	NA	NA	NA	NA	NA	NA	NA	NA	NA	NA	NA	NA	NA	NA	NA	NA	-0.41	1	0.59	-0.33	0.65	0.48	-0.16	1.28	NA	NA	NA	NA	NA	NA	NA	NA	NA	NA	NA	NA	NA
NP_001106207.1	9	TASOR	1	18.463	0.09	-0.07	0.4	0.47	0.49	0.03	0.15	0.2	0.39	0.78	0.35	-0.1	0.11	-0.15	0.93	-0.05	0.33	0.14	0.14	-1.05	0.06	0.13	0.21	-0.01	-0.23	-0.41	-0.01	-0.65	0.06	0.25	0.06	-0.48	0.68	-0.25	0.62	-0.23	-0.05	0.4	-0.55	-0.49	0.26	0.16	0	0.32	0.15
NP_001106653.1	13	BRD2	1	19.3236	0.03	0.04	0.47	0.18	0.23	0.43	0.08	-0.09	-0.34	0.03	-0.04	-0.03	0.35	-0.87	-0.15	0.4	NA	NA	NA	NA	NA	NA	NA	NA	0.21	0.09	-0.03	1.05	0.46	0.72	1.03	0.48	-0.78	-0.05	0.38	-0.2	-1.35	0.63	-0.84	0.05	0.09	0.39	-0.16	-0.48	-0.36
NP_001106676.1	27	TSTD1	1	20.4034	-0.24	0.09	-0.18	0.57	0.51	0.13	-0.04	0.59	0.12	-0.05	-0.18	-0.07	-0.78	0.14	-0.05	-0.27	-1.05	-0.71	-0.99	-0.45	-0.61	-1.25	-1.14	-0.75	-2.73	-2.95	-2.71	-2.18	-3.51	-3.61	-2.01	-3.87	0.01	0.65	0.02	-0.99	-0.05	-0.15	0.26	-0.34	0.67	0.44	-0.17	0.67	-0.32
NP_001106819.1	54	ECE1	1	22.2892	-0.02	0.24	-0.14	0	0.25	-0.13	0.73	0.15	0.28	0.53	-0.12	-0.04	0.04	-0.01	0.22	-0.37	0.2	0.45	0.48	0.42	-0.2	0.46	-0.24	-0.45	-0.44	0.1	0.15	-0.56	0.53	0.4	0.07	0.59	0.48	-0.3	-0.31	0.35	0.5	-0.21	0.56	-0.27	0.29	-0.28	0.41	0.45	0.33
NP_001106849.1	71	FANCI	1	21.6583	-0.5	-0.67	0.46	0.16	0.39	0.49	0.32	-0.33	0.14	0.24	-0.17	0.09	0.21	-0.51	-0.37	0.23	0.01	-1.53	0.46	-1.38	0.19	0.21	-0.26	0.31	0.22	-0.43	-0.53	0.24	0.21	0.1	0.14	-0.02	0.13	0.36	0.04	-0.04	-0.67	0.3	-0.55	0.16	0	0.4	-0.36	-0.74	-0.6
NP_001106873.1	1	AMN1	1	15.1352	NA	NA	NA	NA	NA	NA	NA	NA	NA	NA	NA	NA	NA	NA	NA	NA	-0.48	-0.1	-0.34	-0.17	-0.33	-0.37	-0.07	-0.27	NA	NA	NA	NA	NA	NA	NA	NA	NA	NA	NA	NA	NA	NA	NA	NA	NA	NA	NA	NA	NA
NP_001106878.1	28	LDB1	1	20.8685	-0.28	-0.18	0.07	0.07	0.45	-0.04	0.59	-0.07	0.31	0.14	0.14	-0.01	-0.07	0.01	-0.37	-0.07	-0.06	-0.48	0.04	-0.8	-0.38	0.18	0.13	-0.14	-0.05	-0.36	-0.4	0.15	0.05	-0.12	-0.02	0.06	0.12	-0.03	-0.16	0.01	-0.67	0.04	-0.23	0.21	0.26	0.17	-0.07	-0.66	-0.28
NP_001106962.1	5	AMOT	1	19.3756	NA	NA	NA	NA	NA	NA	NA	NA	NA	NA	NA	NA	NA	NA	NA	NA	-0.16	0.02	-0.34	-0.06	-0.31	0.53	-0.42	-0.29	NA	NA	NA	NA	NA	NA	NA	NA	1.62	-1.57	-0.42	0.72	0.85	0	0.08	-0.11	0.22	-0.66	0.92	0.24	0.19
NP_001106963.1	308	SEPTIN9	1	25.1807	-0.06	-0.01	-0.07	0.08	0.21	-0.09	0.32	0.04	0.35	0.05	0.06	-0.03	-0.04	0	0.19	-0.17	-0.03	0.24	0	0.07	-0.08	0.24	0.22	-0.16	-0.24	0.01	0.2	-0.13	0.16	0.13	-0.04	0.34	-0.05	-0.14	-0.29	0.07	0	-0.13	0.1	0.13	0.29	-0.05	0.05	-0.02	0.02
NP_001107000.1	15	METTL15	1	19.5161	0	-0.21	0.1	0.46	0.04	0.01	0.04	0.1	0.22	0.42	-0.31	-0.64	-0.15	-0.65	0.42	-0.14	0.14	-0.12	0.55	-0.1	-0.06	0.26	0.29	0.13	0.34	-0.5	-0.26	-0.06	-0.94	-0.92	-0.48	-0.46	-0.79	0.17	0.09	-0.48	-0.99	-0.14	0.25	-0.33	-0.23	0.38	-0.61	-0.12	-0.19
NP_001107018.1	55	LIMA1	1	22.53	0.25	-0.39	0.08	-0.07	-0.4	0.43	0.04	-0.59	-0.14	-0.18	0.1	-0.06	0.1	-0.45	-0.23	0.13	0.38	-0.24	-0.1	-0.11	0.13	0.47	0.21	0.15	0.25	0.07	-0.43	0.61	0.59	0.01	0.26	0.19	0.1	0.12	0.23	0.42	-0.2	0.14	-0.65	0.01	-0.17	0.06	0.2	-0.3	0.25
NP_001107558.1	4	CLIC5	1	17.6679	0.11	0.5	0.06	-0.19	0.08	-0.22	0	0.44	NA	NA	NA	NA	NA	NA	NA	NA	0.3	0.98	0.12	0.98	0.13	-0.02	0.41	-0.19	-1.28	-0.87	-0.13	-1.13	-1.11	-1.07	-1.45	-1.14	-0.51	-2.11	-1.24	0.27	1.27	-0.04	0.38	0.39	NA	NA	NA	NA	NA
NP_001107563.1	35	CDC27	1	21.8292	0.01	-0.14	0.06	-0.09	0.01	0.1	-0.1	0.05	0.19	0.22	0.03	0.02	0.08	0.11	0.08	0.22	0.02	-0.21	0.03	-0.67	-0.16	0.27	0.23	-0.28	0.05	0.18	0.17	-0.06	0.24	-0.02	0.18	0.22	-0.24	0.01	-0.09	-0.01	-0.05	-0.02	-0.01	0.08	0.13	0.04	-0.15	-0.1	-0.28
NP_001107564.1	35	THUMPD3	1	21.0699	-0.34	-0.33	-0.05	-0.31	-0.1	0.09	-0.37	-0.17	-0.15	-0.08	-0.18	0.22	0.05	-0.64	-0.28	0.18	-0.14	-0.63	-0.4	-0.52	-0.1	-0.22	-0.01	0.25	0	-0.03	-0.38	0.13	-0.38	-0.44	-0.05	-0.14	-0.34	0	0.36	-0.39	-0.39	0.46	-0.12	0.06	0.02	0.14	-0.36	-0.31	-0.39
NP_001107565.1	39	LSM14A	1	22.0598	0.4	0.12	0.07	-0.28	-0.03	0.01	-0.29	-0.03	0.51	0.26	0.6	-0.06	-0.22	-0.1	0.27	-0.12	0.15	0.03	0.28	-0.16	-0.3	0.19	0.3	0.25	0.05	0.16	-0.08	0.24	0.2	0.44	0.02	0.15	0.3	-0.46	0.27	0.23	0.15	0.21	-0.11	0.35	-0.21	0.11	0.03	-0.39	0.01
NP_001107571.1	1	SEZ6L2	0.9991	14.9515	NA	NA	NA	NA	NA	NA	NA	NA	NA	NA	NA	NA	NA	NA	NA	NA	NA	NA	NA	NA	NA	NA	NA	NA	0.15	0.1	0.13	0.01	0.52	0.46	0.03	0.41	NA	NA	NA	NA	NA	NA	NA	NA	NA	NA	NA	NA	NA
NP_001107579.1	23	PDLIM3	1	19.9038	0.45	0.39	-0.38	-0.36	-0.32	-0.21	-0.67	0.67	NA	NA	NA	NA	NA	NA	NA	NA	0.29	0.27	-0.13	0.38	-0.11	-0.08	-0.01	-0.34	-1.09	-0.45	-0.28	-1.04	-0.68	-1.02	-0.93	-0.82	0.23	-0.41	0.22	0.27	0.48	-0.03	0.24	0	-0.05	-0.45	0.06	0.41	0.1
NP_001107590.1	10	NCBP3	1	19.3758	0.5	0.26	0.09	-0.04	0.01	-0.31	0.5	0.16	NA	NA	NA	NA	NA	NA	NA	NA	NA	NA	NA	NA	NA	NA	NA	NA	-0.2	0.11	0.49	0.14	0.37	0.46	0.3	0.33	0.48	-0.17	-0.55	0.57	0.6	-0.2	0.61	0.24	-0.26	-0.25	0.12	0.14	0.46
NP_001107593.1	9	CHEK1	1	19.368	-0.41	-0.34	0.35	0.06	0.14	0.12	0.19	-0.29	0.21	0.21	-0.29	0.04	-0.01	-0.31	-0.24	-0.02	-0.55	-1.11	-0.2	-0.63	-0.15	-0.12	-0.3	0.33	NA	NA	NA	NA	NA	NA	NA	NA	-0.1	-0.16	0.28	-0.3	-0.09	0.29	-0.56	-0.14	0.05	-0.08	-0.39	-0.13	-0.38
NP_001107605.1	1	SYNPO2L	0.9969	15.5155	NA	NA	NA	NA	NA	NA	NA	NA	NA	NA	NA	NA	NA	NA	NA	NA	NA	NA	NA	NA	NA	NA	NA	NA	NA	NA	NA	NA	NA	NA	NA	NA	-0.47	-0.46	-0.66	0.06	0.73	-0.39	1.27	-0.17	NA	NA	NA	NA	NA
NP_001107869.1	79	DHX36	1	22.4734	-0.02	-0.07	0.12	0.07	0.15	0.32	-0.13	-0.19	0.05	-0.04	0.11	-0.05	0.03	-0.04	-0.35	0.17	-0.14	-0.41	0.15	-0.46	0.03	-0.01	-0.03	0.29	0.4	-0.04	-0.14	0.4	0.12	0.18	0.04	0.08	0.2	-0.02	0.21	0.15	-0.32	0.19	-0.43	0.08	-0.03	0.04	-0.11	-0.26	-0.29
NP_001108089.1	7	MGAT1	1	19.7621	-0.49	-0.37	0.35	0.28	0.27	0.04	0.6	-0.25	0.08	0.26	-0.01	0.33	0.47	-0.14	0.35	0.22	-0.31	-0.14	0.18	0.17	NA	0.33	NA	1.23	0.23	-0.29	-0.59	0.16	-0.63	-0.02	0.65	-0.63	NA	NA	NA	NA	NA	NA	NA	NA	0.23	-0.19	-0.07	0.1	-0.07
NP_001110.2	178	ADD1	1	23.6985	0.09	0.1	-0.14	-0.21	0.01	-0.13	0.11	0.32	-0.11	-0.25	0.01	-0.3	-0.07	0.14	0.02	-0.06	0.16	0.21	0.08	0.46	-0.11	0.15	-0.04	0.05	-0.03	0.32	0.13	0.13	0.18	-0.03	0.05	0.34	0.02	-0.19	-0.01	0.24	0.32	0.02	0.19	0.07	-0.17	0.11	0.08	0.36	0.24
NP_001111.3	14	MFSD10	1	22.0497	-0.32	-0.59	0.52	0.12	0.29	-0.01	0.15	-0.16	-0.22	0.31	-0.57	0.42	0.3	-0.02	-0.1	0.46	NA	NA	NA	NA	NA	NA	NA	NA	0.63	-0.85	-0.1	0.33	-0.29	-1.14	0.01	-0.36	-0.61	0.51	0.09	-0.59	-0.56	-0.19	0.08	-0.39	-0.01	0.53	-0.63	-0.83	-0.84
NP_001112.2	115	ADD3	1	23.0266	0.22	0.22	-0.28	-0.22	0.44	-0.33	0.6	0.39	0.11	-0.23	0.11	-0.44	-0.4	0.17	0.21	-0.49	0.08	0.51	0.36	0.76	-0.31	0.11	0.12	-0.19	-0.35	0.2	0.19	-0.4	0.26	0.18	-0.24	0.23	0.26	-0.28	-0.21	0.23	0.51	-0.24	0.57	0.25	0.1	-0.19	0.47	0.63	0.54
NP_001112362.1	29	GLRX	1	21.752	0.08	0.16	-0.5	-0.15	-0.06	-0.36	-0.46	0.5	-0.05	-0.31	-0.23	-0.38	-0.38	-0.05	0.08	-0.44	0.34	0.18	-0.42	0.3	-0.18	-0.02	-0.14	-0.44	-0.4	0.24	-0.12	-0.52	-0.59	-0.99	-0.67	0.24	-0.19	-0.57	-0.18	-0.23	0.53	-0.31	-0.02	0.16	0.58	-0.98	0.04	0.42	-0.08
NP_001113.2	80	PLIN2	1	22.2702	0.52	0.52	-0.21	0.28	0.54	-0.15	0.75	0.25	0.72	0.31	0.67	0.15	-0.57	-0.45	-0.14	-0.61	-0.58	-0.47	0.27	-0.53	-0.07	0.34	0.53	-0.5	-0.7	-0.91	-0.68	-0.62	0.35	0.21	0.3	-0.88	0.84	0.19	-0.55	0.06	-0.05	0.78	-0.36	0.1	0.66	-0.12	0.79	-0.15	0.49
NP_001114.2	66	ADK	1	22.2002	0.26	0.11	-0.19	-0.01	0.02	-0.15	-0.11	0.33	0.11	-0.33	0.02	-0.11	-0.42	0.45	0.25	-0.12	0.23	0.05	-0.3	0.06	-0.14	-0.27	0.12	-0.17	-0.65	-0.09	-0.2	-0.55	-0.53	-0.51	-0.39	-0.22	-0.12	-0.29	0.03	-0.03	0.13	0.1	0.39	0.41	-0.26	-0.32	-0.11	0.18	-0.08
NP_001116078.1	5	LAMP2	1	19.3891	NA	NA	NA	NA	NA	NA	NA	NA	NA	NA	NA	NA	NA	NA	NA	NA	-0.02	0.82	0.08	0.66	0.45	0.08	-0.39	-0.49	-0.35	-0.31	0.49	-0.79	0.36	0.11	0.07	-0.34	-0.25	0.79	-0.47	-0.19	0.57	-0.6	0.92	-0.83	0.17	0.91	0.37	1.12	0.15
NP_001116080.1	37	HCCS	1	21.9923	-0.01	0.02	-0.11	-0.14	-0.45	0.04	-0.43	0.08	-0.33	-0.09	0	-0.11	0.14	-0.05	0.1	0.24	0.04	0.19	-0.16	0.39	0.01	0.16	0.04	0.01	0.01	0.26	-0.03	0.16	0.1	0.15	-0.17	0.06	-0.23	0.01	0.11	0.32	0.63	-0.09	0.56	-0.12	-0.17	0.03	0.15	0.24	0.22
NP_001116105.2	19	CPS1	1	19.4461	NA	NA	NA	NA	NA	NA	NA	NA	NA	NA	NA	NA	NA	NA	NA	NA	-0.29	-0.36	-0.45	-0.51	-0.81	-0.32	-0.01	-0.62	0.07	0.49	0.84	0.04	0.18	-0.19	0.02	0.64	-0.23	-0.48	-0.28	0	0.49	0.01	0.64	0.47	-0.17	-0.47	-0.12	0.53	0.04
NP_001116137.1	4	DDX3Y	1	16.1282	-0.07	-0.55	0.83	0.67	0.35	0.21	0.42	0.18	NA	NA	NA	NA	NA	NA	NA	NA	-0.25	-1.16	0.19	-1.5	-0.63	-0.01	0.04	-0.02	NA	NA	NA	NA	NA	NA	NA	NA	NA	NA	NA	NA	NA	NA	NA	NA	NA	NA	NA	NA	NA
NP_001116142.1	7	PHKA1	1	18.9127	-0.04	-0.22	0.34	0.19	0.01	0.19	0.25	0.23	NA	NA	NA	NA	NA	NA	NA	NA	0.82	0.96	0.12	0.76	0.68	0.54	0.72	0.75	0.38	0.62	0.27	0.03	0.09	-0.09	-0.23	0.45	0.24	0.01	0.31	0.33	0.46	0.02	-0.21	0.4	-1.11	-0.32	-0.32	-0.43	-0.42
NP_001116143.1	4	KYAT1	1	18.0943	NA	NA	NA	NA	NA	NA	NA	NA	NA	NA	NA	NA	NA	NA	NA	NA	0.11	-0.11	-0.14	0.25	-0.19	-0.15	-0.25	-0.43	NA	NA	NA	NA	NA	NA	NA	NA	-0.33	-0.53	0.41	-0.19	-0.21	0.6	-0.25	0.33	-1.1	-0.68	-0.51	-0.19	0.32
NP_001116293.1	273	SET	1	27.0155	-0.45	-0.88	0.22	0.46	0.32	0.28	0.67	-0.77	0.16	-0.11	-0.22	0.39	-0.02	-0.17	-0.25	0.25	-0.45	-1.07	0.29	-1	0.66	-0.21	-0.22	0.38	0.37	-0.58	-0.9	0.41	-0.25	0.43	0.24	-0.51	-0.06	0.41	0.27	-0.35	-1.32	0.43	-0.47	-0.18	0.05	0.47	-0.02	-1.25	-0.66
NP_001116295.1	19	GTF3C5	1	20.8723	0.14	-0.25	0.02	-0.1	-0.09	0	-0.05	-0.17	0.13	-0.09	0.29	0.2	0.4	0.4	-0.11	0.15	-0.06	-0.59	0.05	-0.51	-0.07	-0.03	-0.02	0.23	0.08	-0.19	0.03	0.39	0.08	-0.01	0	0.16	0.03	0.08	0.22	0.1	0.06	0.23	-0.09	0.22	0.14	0.33	0.09	-0.01	0.07
NP_001116296.1	1	TACC1	1	16.2744	NA	NA	NA	NA	NA	NA	NA	NA	NA	NA	NA	NA	NA	NA	NA	NA	NA	NA	NA	NA	NA	NA	NA	NA	NA	NA	NA	NA	NA	NA	NA	NA	0.81	-0.41	0.19	0.61	1.06	-0.03	0.28	0	NA	NA	NA	NA	NA
NP_001116297.1	44	ESRP1	1	21.9552	-0.43	-0.73	0.5	0.31	0.17	0.35	0.05	-0.4	-0.25	0.18	0	-0.04	0.76	-0.4	-0.47	0.58	-2.75	-2.39	-2.25	-3.62	-0.88	-2.09	-1.33	-0.18	0.57	-0.34	-0.63	0.48	-0.11	-0.46	-0.13	-0.34	-0.02	0.21	0.37	-0.25	-0.67	-0.28	-0.53	-0.4	-0.24	0.27	-0.23	-0.27	-0.28
NP_001116307.2	6	TTC13	1	19.051	0.28	0.29	0.3	0.21	0.33	0.14	0.46	0.29	NA	NA	NA	NA	NA	NA	NA	NA	0.04	0	-0.04	0.06	0.25	-0.07	-0.08	0.16	-0.36	-0.24	-0.12	-0.17	0.05	0.06	-0.01	-0.09	NA	NA	NA	NA	NA	NA	NA	NA	0.24	0	0.29	0.23	0.01
NP_001116428.1	2	DBNL	1	17.2671	NA	NA	NA	NA	NA	NA	NA	NA	NA	NA	NA	NA	NA	NA	NA	NA	NA	NA	NA	NA	NA	NA	NA	NA	NA	NA	NA	NA	NA	NA	NA	NA	0.06	-0.65	-0.09	0.97	0.92	-0.08	-0.04	0.3	0.04	-0.84	0.46	0.5	0.52
NP_001116429.1	19	BCKDK	1	21.4941	0.03	0.56	-0.04	-0.08	-0.31	-0.33	-0.48	-0.23	0.11	0.15	-0.19	0.16	0.05	0.39	0.28	0.25	-0.04	0.25	0.21	0.65	0.07	0.24	0.02	-0.02	0.18	0.26	0.31	0.21	0.14	0.21	0.36	-0.09	0.02	-0.26	-0.53	-0.34	0.35	-0.51	0.19	-0.24	0.42	0.3	0.04	0.75	0.48
NP_001116436.3	5	PPP4R3B	1	18.5366	-0.17	-0.36	0.02	0.02	0.17	0.17	0.3	0.29	NA	NA	NA	NA	NA	NA	NA	NA	0.02	-0.62	-0.33	-0.44	-0.5	-0.41	-0.38	-0.37	0	-0.19	-0.12	0.12	-0.09	0.06	-0.05	-0.09	NA	NA	NA	NA	NA	NA	NA	NA	NA	NA	NA	NA	NA
NP_001116801.1	1	ZBTB1	1	15.2562	-0.15	-0.19	-0.57	-0.51	-0.56	-0.11	-0.77	-0.23	NA	NA	NA	NA	NA	NA	NA	NA	NA	NA	NA	NA	NA	NA	NA	NA	NA	NA	NA	NA	NA	NA	NA	NA	NA	NA	NA	NA	NA	NA	NA	NA	NA	NA	NA	NA	NA
NP_001116827.1	53	PPP6C	1	22.9383	0.15	0.03	-0.22	0.04	0.08	0.17	0.03	0	-0.18	-0.27	-0.07	-0.09	-0.35	0.01	-0.05	-0.34	0.23	0.35	-0.06	0.16	-0.18	0	0.09	0.01	-0.12	0.11	-0.12	-0.32	-0.18	-0.22	-0.12	0.01	-0.04	-0.15	0.3	0.06	0	0.18	-0.16	0.06	-0.57	-0.36	0.06	0.06	-0.26
NP_001116849.1	331	PARK7	1	26.697	0.29	0.33	-0.37	0	0	-0.14	-0.34	-0.06	0.18	-0.19	0.04	-0.2	-0.57	-0.24	-0.09	-0.44	0.14	0.48	0.13	0.47	0.41	0.25	0.04	-0.13	-0.28	0	0.31	-0.32	0.02	0.18	0.05	-0.06	0.34	-0.23	0.21	-0.03	0.31	0.32	-0.17	0.21	0.23	-0.35	0.18	0.32	0.05
NP_001117.2	146	ADSS2	1	23.7589	-0.3	-0.22	0.09	0.11	-0.03	0.09	-0.16	-0.43	-0.07	-0.23	-0.07	0.17	0.06	-0.15	-0.46	0.14	-0.42	-0.34	-0.24	-0.52	0.39	-0.32	-0.2	0.2	0.23	-0.3	-0.13	0.03	-0.21	-0.1	0.04	-0.34	0.03	-0.01	0.33	-0.36	-0.22	0.21	-0.66	-0.08	0	0.17	-0.07	-0.12	-0.36
NP_001118.3	4	AP1B1	1	19.9376	NA	NA	NA	NA	NA	NA	NA	NA	NA	NA	NA	NA	NA	NA	NA	NA	NA	NA	NA	NA	NA	NA	NA	NA	0.19	0.31	0.6	0	0.32	0.37	-0.15	0.41	NA	NA	NA	NA	NA	NA	NA	NA	0.31	-0.02	0.47	1.05	0.92
NP_001119527.1	63	CASK	1	22.4046	0.25	0.71	-0.34	-0.06	0.06	-0.3	0.1	0.12	0.09	-0.02	0.39	0.13	-0.01	0.38	0.1	-0.18	0.17	0.22	-0.07	0.36	-0.05	0.07	-0.08	0.12	-0.02	0.05	0.21	-0.04	0.31	0.09	-0.04	0.15	0.18	0.05	-0.19	0.06	0.31	0.02	0.17	0.02	0.13	0.03	0.33	0.31	0.38
NP_001119575.1	6	RACGAP1	1	18.7702	-0.51	-1.06	0.22	-0.35	-0.2	-0.03	0.06	-0.58	NA	NA	NA	NA	NA	NA	NA	NA	-0.54	-1.72	-0.35	-1.8	-0.02	-0.06	-0.56	0.29	NA	NA	NA	NA	NA	NA	NA	NA	-0.18	0.1	-0.2	0.07	-0.73	-0.3	-0.55	0.17	0.08	0.59	-0.23	-0.43	-0.6
NP_001119601.1	37	GINS3	1	21.7444	-0.52	-1.01	-0.36	0.03	0.02	-0.05	-0.43	-0.48	0.34	0.08	-0.23	0.28	-0.14	-1.27	-0.78	0.13	-0.12	-0.43	0.31	-0.4	0.26	0.04	-0.06	0.28	0.46	-0.08	-0.18	0.39	0.28	0.51	0.45	0.24	0.32	0.23	0.35	-0.17	-0.71	0.29	-0.71	0.01	-0.14	0.09	0.04	-0.85	-0.55
NP_001119603.1	6	POLG	1	18.3777	0.17	-1.14	0.52	0.02	0.6	0.01	0.77	0.17	NA	NA	NA	NA	NA	NA	NA	NA	0.3	1.46	0.59	1.02	-0.1	0.56	0.48	-0.34	-0.24	0.65	0.84	0.35	0.26	0.35	-0.01	0.61	0.11	-0.23	0.12	-0.22	0.13	0.06	-0.04	-0.33	-0.25	0.21	0.07	0.29	0.1
NP_001120.3	2	AEBP1	1	16.6185	NA	NA	NA	NA	NA	NA	NA	NA	NA	NA	NA	NA	NA	NA	NA	NA	NA	NA	NA	NA	NA	NA	NA	NA	NA	NA	NA	NA	NA	NA	NA	NA	-0.26	-0.7	0.15	0.15	0.37	-0.19	-0.24	0.2	0.56	-0.31	-0.09	0.42	0.12
NP_001120650.1	3	PIGG	1	15.7577	-0.38	-0.12	0.13	0.12	0.24	-0.23	0.15	-0.33	NA	NA	NA	NA	NA	NA	NA	NA	NA	NA	NA	NA	NA	NA	NA	NA	NA	NA	NA	NA	NA	NA	NA	NA	-0.12	0.35	-0.55	-0.85	-0.58	-0.64	0.15	-0.66	0.08	-0.63	-0.6	-0.87	-0.67
NP_001120654.2	1	CEP55	0.9887	16.3291	NA	NA	NA	NA	NA	NA	NA	NA	NA	NA	NA	NA	NA	NA	NA	NA	NA	NA	NA	NA	NA	NA	NA	NA	NA	NA	NA	NA	NA	NA	NA	NA	-0.1	-0.07	-0.33	-0.34	-0.24	-0.1	-1.25	-0.41	NA	NA	NA	NA	NA
NP_001120662.1	62	CSK	1	22.3529	0.1	-0.03	-0.13	0.13	0.04	-0.06	0.05	0.31	0.18	-0.01	0.07	-0.27	-0.31	0.26	0.09	-0.38	0.13	0.01	-0.03	0.33	-0.29	0.12	0.11	-0.37	-0.65	0.05	-0.11	-0.42	-0.07	0.15	0	0.03	0.07	-0.26	0.03	-0.01	0.2	0.15	0.16	0.1	-0.01	-0.34	-0.19	0.25	-0.09
NP_001120668.1	53	CNBP	1	23.8193	0.18	0.08	-0.08	-0.01	-0.12	-0.25	-0.49	-0.69	-0.11	0.13	0.73	-0.34	-0.09	-0.26	-0.12	-0.04	-0.36	-0.33	-0.13	-0.11	0.05	-0.07	-0.44	0.56	0.46	0.07	0.21	0.42	-0.02	0.21	0.58	0.21	-0.16	-0.16	0.33	-0.18	-0.08	-0.03	-0.12	-0.3	0.05	-0.11	-0.18	-0.06	-0.38
NP_001120674.1	24	PCID2	1	21.4948	-0.17	-0.14	0.07	-0.13	-0.1	0.04	0.08	-0.17	-0.03	-0.09	-0.04	0	0	0.03	-0.21	0.07	-0.12	-0.23	0	-0.28	0.36	-0.02	-0.03	0.11	0.79	0.41	0.43	0.4	0.44	0.54	0.45	0.44	-0.15	0.07	0.08	-0.21	-0.04	0.18	-0.38	0.14	0.05	0.23	0.05	-0.3	0.02
NP_001120676.1	93	HMOX2	1	22.7773	-0.09	-0.11	0.21	-0.02	-0.49	0.22	-0.54	0.17	-0.41	-0.28	-0.41	0	0.17	-0.23	-0.26	0.3	-0.16	0.02	-0.1	0.14	0.05	-0.28	-0.17	0.32	0.34	-0.24	-0.02	0.1	-0.43	-0.42	-0.25	-0.31	-0.22	0.02	0.12	-0.11	0.11	-0.11	0.15	-0.24	-0.29	0.24	-0.18	0.3	0.13
NP_001120679.1	9	SMARCAL1	1	20.7569	NA	-1.28	1.04	0.41	0.72	0.08	0.98	-1.08	-0.19	-0.16	-0.31	0.3	0.27	-0.37	0.24	0.1	0.34	0.56	0.59	0.16	0.65	0.31	0.3	0.1	-0.63	-0.76	-0.5	-0.7	0.12	0.02	-0.17	-0.54	0.91	-0.17	-1.06	0.3	0.35	-0.49	-0.37	-0.82	0.39	-0.55	0.32	-0.33	0.18
NP_001120683.1	9	SHTN1	1	19.6708	0.01	-0.31	-0.26	0.14	0.53	-0.01	0.44	-0.03	0.02	-0.02	-0.17	-0.11	0.7	-0.3	-0.2	0.06	0.56	0.24	0.37	0.57	-0.13	0.42	0.48	-0.2	-0.46	0.19	0.55	0.03	0.26	0.48	0.08	0.51	0.35	-0.32	0.12	0.02	0.12	0.18	-0.11	0.27	0.24	-0.58	0.33	-0.04	0.41
NP_001120686.1	35	ACSF3	1	19.8084	-0.06	-0.11	0.31	0.17	0.11	-0.09	0.43	0.18	0.22	0.22	0.01	0.04	0.16	0.22	0.48	0.04	-0.07	-0.03	-0.05	0.06	-0.26	0.01	0.1	0	-0.12	-0.07	-0.15	-0.36	-0.22	-0.57	-0.07	-0.21	0.11	0.09	-0.09	0.01	0.48	-0.02	0.25	-0.02	0.16	-0.05	0.1	0.51	-0.2
NP_001120690.1	54	POLD2	1	22.171	-0.2	-0.16	-0.15	-0.12	-0.06	0.12	-0.06	-0.37	0.04	0.04	-0.01	0	0.05	-0.21	-0.27	0.04	-0.01	-0.07	0.28	-0.05	0.24	0.13	0.17	0.36	0.15	0.04	0.14	0.16	0.08	0.12	0.18	0.01	0.07	0.12	0.23	-0.05	-0.13	0.29	-0.19	0.04	0.37	0.04	0.09	-0.17	-0.16
NP_001120700.1	110	CBX1	1	23.3464	0.27	0.08	-0.24	0.26	0.05	0.14	-0.13	-0.54	0.26	0.14	0.47	0.11	-0.19	0.14	-0.12	0.07	0.07	0.44	0.61	0.1	0.32	0.39	0.22	0.01	0.29	0.15	0.3	0.38	0.61	0.91	0.24	0.27	0.56	0.23	0.09	0.21	0.11	0.16	-0.53	0.32	-0.24	-0.07	0.36	-0.23	0.24
NP_001120701.1	6	AURKAIP1	1	20.2815	-0.15	0.21	-0.14	-0.32	-0.4	-0.24	0.02	-0.14	-0.36	-0.1	-0.1	0.16	0.29	0.16	0	0.31	-0.09	0.13	0.03	0.29	-0.08	-0.1	-0.15	0.06	0.25	0.07	-0.1	0.33	0.16	-0.12	0.26	-0.09	-0.01	0.37	-0.12	0.05	0.62	0.04	0.64	-0.2	-0.14	-0.06	-0.2	0.03	0.1
NP_001120707.2	1	GPBP1	0.9938	15.1611	NA	NA	NA	NA	NA	NA	NA	NA	NA	NA	NA	NA	NA	NA	NA	NA	NA	NA	NA	NA	NA	NA	NA	NA	1.38	0.54	-0.47	0.93	0.87	0.81	0.93	0.7	NA	NA	NA	NA	NA	NA	NA	NA	NA	NA	NA	NA	NA
NP_001120716.1	10	LRRC8A	1	18.7566	-0.43	-0.54	0.74	0.47	0.08	0.05	0.21	-0.07	-0.14	0.4	-0.55	0.13	0.46	0	0.09	0.15	0.01	0.07	-0.27	0.33	0.08	-0.26	0.02	-0.09	-0.1	-0.3	-0.02	-0.16	0.1	-0.11	-0.22	-0.14	-0.5	0.51	-0.14	-0.21	-0.13	-0.36	0.34	-0.21	-0.24	0.14	0.21	-0.09	0.1
NP_001120729.1	10	SLC39A10	1	19.4714	NA	NA	NA	NA	NA	NA	NA	NA	0.12	0.06	0.13	0.17	0.14	0.14	-0.12	-0.03	-0.18	-0.43	-0.59	0.18	0.09	-0.67	-0.6	0.07	1.05	0.1	0.2	0.4	-0.41	-1.23	0.11	-0.14	-0.44	0.3	0.09	-0.4	-0.32	-0.15	0.42	-0.42	-0.19	-0.1	0.1	0.23	0.18
NP_001120792.1	4	UBAP2L	0.9999	19.0551	-0.24	-0.02	-0.06	-0.34	-0.47	-0.13	-0.17	-0.15	NA	NA	NA	NA	NA	NA	NA	NA	-0.06	-0.16	0.38	-0.2	-0.19	0.12	-0.28	0.71	0.45	0.04	-0.22	0.17	-0.41	-0.22	0	-0.05	NA	NA	NA	NA	NA	NA	NA	NA	-0.39	0.32	-0.14	-0.6	-0.07
NP_001120793.1	114	CBX5	1	24.9833	0.08	-0.42	0.15	0.18	0.02	-0.06	0.07	0	0.22	0.29	0.7	0.1	0.27	0.44	0.06	0.19	0.01	-0.28	0.38	-0.35	0.27	0.52	0.28	-0.22	0.21	0.38	0.05	0.42	0.72	0.74	0.27	0.54	0.2	0.19	-0.31	0.35	-0.35	0.13	-0.4	0.46	0	0	0.03	-0.75	0.14
NP_001120797.1	14	MAD2L2	1	20.5912	-1.24	-1	1.04	-0.09	-0.29	0.12	-0.28	-1.02	-0.28	-0.37	-0.09	-0.15	0.78	-0.12	-0.06	0.88	-1.33	-1.39	-0.75	-1.14	0.36	-0.58	-0.64	1.67	1.16	-0.05	-0.84	0.87	-0.6	-0.26	-0.38	-0.42	-0.91	0.13	-0.2	-0.72	-0.87	-0.79	-0.55	-1.13	-0.81	0.58	-0.64	-0.82	-0.82
NP_001120822.1	20	MED18	1	23.7395	0.21	0.14	-0.1	-0.06	-0.12	0.06	0.01	-0.06	-0.02	-0.27	0.06	0.02	0.05	0.04	-0.1	0.08	0.06	0.05	-0.43	-0.21	0.18	-0.25	0.11	0.32	0.03	0.05	-0.19	-0.13	-0.21	-0.3	-0.37	0.04	-0.08	0.05	0.22	0.15	-0.02	-0.01	0.04	0.13	-0.02	0.21	-0.18	-0.09	0.16
NP_001120842.1	4	CDCA7L	1	16.4903	-0.32	-0.57	1.21	0.35	0.42	0.07	0.05	-0.24	0.03	0.17	-0.2	0.05	0.31	0.06	0.44	0.03	NA	NA	NA	NA	NA	NA	NA	NA	NA	NA	NA	NA	NA	NA	NA	NA	NA	NA	NA	NA	NA	NA	NA	NA	0.18	0.97	0.16	-0.06	-0.37
NP_001120856.1	55	CTNNA3	1	22.4054	0.41	0.81	-0.73	-0.8	-1.07	-0.71	-1.05	1.11	-1.34	-1.65	-1.65	-1.06	-1.17	0.71	0.52	-1.05	0.61	0.94	-0.29	1.16	-0.7	-0.33	-0.01	-0.51	-1.99	-0.18	-0.09	-1.99	-1.14	-2.01	-1.88	-0.51	-0.33	-0.71	-0.71	0.14	1.01	-0.65	1.54	-0.01	-0.08	-0.55	0.23	0.95	0.68
NP_001120866.1	1	TSEN15	1	13.8138	NA	NA	NA	NA	NA	NA	NA	NA	NA	NA	NA	NA	NA	NA	NA	NA	NA	NA	NA	NA	NA	NA	NA	NA	NA	NA	NA	NA	NA	NA	NA	NA	NA	NA	NA	NA	NA	NA	NA	NA	-0.1	-0.17	-0.19	0.08	-0.27
NP_001120869.1	22	ERLEC1	1	19.478	0.1	0.33	0.19	0.39	0.32	0.14	0	-0.07	0.03	0.16	-0.04	-0.18	0	-0.21	0.27	-0.33	0.12	0.32	0.12	0.15	0.07	0.14	0.16	0.13	-0.47	-0.1	0.01	-0.29	-0.1	0.18	-0.13	0.05	-0.04	0.21	0.01	0.1	0.71	-0.28	0.39	-0.21	0.16	0.03	0.06	0.47	0.21
NP_001120871.1	2	YPEL5	1	16.7748	NA	NA	NA	NA	NA	NA	NA	NA	NA	NA	NA	NA	NA	NA	NA	NA	NA	NA	NA	NA	NA	NA	NA	NA	NA	NA	NA	NA	NA	NA	NA	NA	-0.48	-0.07	0.01	-0.46	-0.14	0.07	0.13	0.19	-0.27	-0.19	-0.01	0.17	0.05
NP_001120925.1	5	GSDME	1	17.0867	-0.06	-0.05	-0.57	-0.57	-0.2	-0.71	0.29	0.55	NA	NA	NA	NA	NA	NA	NA	NA	0.16	0.44	-0.35	0.65	-0.69	0	0.1	-0.45	-0.32	0.3	0.31	-0.37	0.12	-0.09	-0.59	0.39	0.5	-0.88	-0.39	0.05	-0.09	-0.35	-0.2	0.34	NA	NA	NA	NA	NA
NP_001120932.2	2	PAN2	0.9986	16.8642	-0.21	-0.36	-0.07	-0.03	0.07	0.24	0.26	0.3	NA	NA	NA	NA	NA	NA	NA	NA	NA	NA	NA	NA	NA	NA	NA	NA	NA	NA	NA	NA	NA	NA	NA	NA	-0.63	0.28	-0.29	-0.51	-0.85	-0.31	-0.35	0.01	NA	NA	NA	NA	NA
NP_001120965.1	41	ANK2	1	20.8054	0.21	0.42	-0.24	-0.15	-0.28	-0.23	-0.67	0.59	-0.15	-0.3	-0.31	-0.44	-0.33	0.31	-0.02	-0.45	-0.32	0.18	-0.33	0.32	-0.34	-0.3	-0.56	-0.24	-0.71	-0.46	0	-0.68	-0.77	-0.89	-0.35	-0.54	-0.1	-0.48	-0.37	0.11	0.65	-0.39	0.71	-0.15	-0.15	-0.85	-0.1	0.91	0.11
NP_001120968.1	7	SPRY4	1	19.4202	0.06	0.55	-0.04	0.17	-0.28	-0.03	-0.27	0.2	-0.26	-0.16	-0.4	0.5	0.09	0.13	0.22	-0.2	-0.22	0.26	-0.62	0.16	-0.04	-0.6	-0.26	0.15	-0.23	-0.32	-0.02	-0.52	-0.35	-0.64	0.38	-0.44	-0.37	0.18	0.36	0.28	0.46	-0.03	0.52	0.2	0.05	-0.09	0.2	0.69	0.43
NP_001121.2	4	TLE5	1	19.6185	-0.13	0.19	-0.16	0.17	0.67	-0.18	0.88	0.33	NA	NA	NA	NA	NA	NA	NA	NA	NA	NA	NA	NA	NA	NA	NA	NA	-0.35	-0.02	-0.49	-0.51	0.27	0.12	-0.08	0.3	0.5	-0.52	-0.37	0.41	0.04	0.03	0.32	-0.2	0.08	-0.44	0.54	0.06	0.39
NP_001121089.1	670	ALDOA	1	28.2736	0.08	0.29	-0.28	0.21	-0.12	-0.08	-0.55	0.47	-0.34	-0.37	-0.41	-0.07	-0.53	-0.18	0.04	-0.39	0.21	0.66	-0.13	0.76	0.56	-0.2	-0.14	-0.07	-0.34	-0.05	0.19	-0.4	-0.45	-0.45	-0.15	-0.41	-0.25	0.18	0.04	-0.04	0.59	0.2	0.37	-0.13	0.06	0.02	-0.09	0.73	0.07
NP_001121121.1	2	PEX26	1	15.2869	0.13	0.85	-0.38	-0.39	0.07	-0.04	-0.22	-0.03	NA	NA	NA	NA	NA	NA	NA	NA	0.39	0.44	0.3	0.38	0.18	0.06	0.4	0.03	NA	NA	NA	NA	NA	NA	NA	NA	NA	NA	NA	NA	NA	NA	NA	NA	NA	NA	NA	NA	NA
NP_001121132.1	19	MFN2	1	20.569	0.01	-0.12	-0.11	-0.23	-0.33	-0.2	-0.42	0.25	-0.26	-0.28	-0.26	-0.05	0.16	0.21	0.33	0.05	-0.07	0.03	-0.45	0.23	-0.38	-0.3	-0.34	-0.19	-0.24	-0.09	0.28	-0.12	-0.02	-0.05	-0.3	0.06	0.05	-0.38	-0.03	0.1	0.1	-0.21	0.51	-0.17	0.17	-0.18	-0.39	0.09	-0.21
NP_001121134.1	220	GSN	1	24.3695	0.1	0.51	-0.49	0.11	0.21	-0.33	0.04	0.23	-1.24	-1.27	-1.07	-1.23	-1.69	-0.8	-1.34	-1.73	-0.17	0.34	-0.05	0.7	-0.19	0	0.02	-0.36	-1.59	-1.44	-0.68	-1.58	-1.36	-1.16	-1.36	-1.2	0.3	-0.33	0.02	-0.01	0.93	0.58	0.28	0.33	0.1	-0.38	0.25	0.89	0.16
NP_001121168.1	13	ATXN3	1	20.0361	0.41	0.28	0	0.12	-0.21	-0.12	-0.58	0.25	-0.35	-0.36	-0.1	-0.09	-0.28	-0.46	-0.2	-0.44	0.01	-0.23	0.15	-0.35	0.22	0	0.21	0.49	0.55	-0.13	-0.45	0.29	-0.26	-0.46	0.1	-0.04	0.36	-0.21	0.83	-0.03	0.14	0.56	-0.21	0.18	-0.19	0.02	-0.2	-0.06	-0.4
NP_001121361.1	5	SPG21	1	18.4348	-0.33	-0.11	-0.83	-0.17	-0.21	-0.11	-0.45	-0.23	0.02	-0.33	-0.18	0.01	-0.08	0.44	0.01	0.05	-0.7	-0.59	0.24	-0.27	-0.13	-0.15	0.07	-0.01	-0.11	-0.2	-0.05	0.01	0.07	0.14	-0.22	0.06	0.14	0.23	-0.18	-0.05	0.02	0.1	-0.19	0.4	NA	NA	NA	NA	NA
NP_001121370.1	5	CLCN5	0.9981	18.9319	0.41	0.89	0.1	0.44	0.72	0.08	0.48	0.14	-1.55	-0.22	-0.17	-0.09	0.08	0.36	0.11	-0.27	NA	NA	NA	NA	NA	NA	NA	NA	-1.97	0.78	0.96	-1.01	0.35	0.41	-0.59	0.76	-0.1	0.22	0.27	0.62	0.94	-0.17	0.02	-0.1	-0.12	-1.42	0.02	-0.07	0
NP_001121598.1	2	AP4S1	0.9968	15.2463	-0.08	-0.19	0.5	0.36	0.36	-0.11	0.6	0.3	NA	NA	NA	NA	NA	NA	NA	NA	NA	NA	NA	NA	NA	NA	NA	NA	-0.22	-0.21	0.2	-0.78	-0.66	-0.6	-0.48	-0.18	NA	NA	NA	NA	NA	NA	NA	NA	NA	NA	NA	NA	NA
NP_001121620.1	280	TFRC	1	23.8742	-0.02	0.54	-0.3	-0.36	-0.2	-0.27	0.28	-0.2	-0.37	-0.53	-0.13	-0.06	-0.24	0.27	-0.04	-0.17	0.67	0.65	-0.03	0.84	0.08	0.15	-0.12	0.23	0.14	0.16	0.63	-0.13	0.32	0.23	0.07	0.18	-0.02	-0.14	-0.45	0.59	0.68	-0.25	0.65	0.08	-0.24	-0.19	0.34	0.67	0.51
NP_001121622.1	7	ORMDL1	1	20.0059	-0.49	-0.55	0.8	-0.15	-0.52	-0.31	0	-0.47	-0.61	0.23	0.04	0.05	1.16	0.37	-0.17	0.4	-0.43	-0.74	-0.69	-0.71	-0.46	-0.59	-0.39	0.06	0.46	-0.04	-0.14	0.57	-0.08	-0.33	0.1	-0.19	0.15	0.13	0.12	-0.11	-0.54	-0.04	0	-0.28	-0.59	-0.09	-0.48	-0.98	-0.54
NP_001121631.1	32	VPS53	1	20.272	-0.01	0.05	0.04	0.03	0.15	0.09	0.06	0.56	0.12	-0.11	-0.08	0	-0.1	0.43	0.14	-0.05	-0.36	-0.23	-0.38	-0.45	-0.19	-0.42	0.1	-0.03	-0.28	0.01	-0.04	0.05	-0.76	-0.46	0	0.18	-0.35	-0.1	0.04	-0.04	-0.09	-0.22	0.18	-0.32	-0.46	-0.17	-0.09	0.28	-0.07
NP_001121632.1	5	UBP1	1	22.6019	-0.23	0.14	0.1	-0.03	-0.17	0.15	0	0.4	NA	NA	NA	NA	NA	NA	NA	NA	NA	NA	NA	NA	NA	NA	NA	NA	0.94	0.39	0.39	-0.03	0.07	0.24	0.04	0.67	-0.08	0.19	-0.36	-0.29	-0.33	-0.07	-0.08	0.24	0.02	1.37	0.07	0.35	1.06
NP_001121646.2	10	UGT8	1	20.4026	-1.02	-0.68	0.99	0.09	-0.08	0.59	-0.59	-0.38	-0.35	-0.08	-1.13	0.67	0.99	-0.49	-0.05	0.63	NA	NA	NA	NA	NA	NA	NA	NA	0.54	-2.08	-2.06	0.05	-1.99	-2.16	-0.94	-2.48	-1.53	0.53	0.3	-1.67	-1.15	-0.76	-0.79	-1.39	-0.73	0.74	-1.25	-1.04	-1.88
NP_001121689.1	211	PSIP1	1	24.7778	-0.34	-0.5	0.79	0.21	0.01	0.07	-0.25	-0.84	-0.4	0.09	0.08	0.17	0.82	-0.2	-0.32	0.74	-0.68	-0.84	-0.09	-0.94	0.4	-0.04	0.11	0.16	0.34	-0.1	-0.25	1.05	0.05	-0.01	0.17	0.07	-0.25	0.56	-0.31	-0.2	-0.55	0.1	-0.79	-0.02	-0.37	0.61	-0.39	-0.65	-0.34
NP_001121903.1	31	SLC39A14	1	22.4526	0.21	0.46	0.1	-0.09	0.16	-0.15	0.4	-0.32	-0.23	0.25	-0.3	-0.14	0.18	0.11	0.18	0.12	-0.32	0.08	-0.31	-0.39	0.08	-0.33	0.02	0.64	0.48	-0.35	-0.26	0.15	-0.35	-0.34	0.03	-0.66	-0.06	-0.06	0.34	-0.03	0.11	0.01	0.12	-0.26	-0.07	-0.07	0.1	0.23	-0.21
NP_001122082.1	34	USP8	1	21.0542	-0.12	-0.08	0.07	0.19	0.17	0.15	-0.09	-0.03	0.14	0.22	0.02	0.35	-0.03	-0.28	0.05	0.16	-0.12	-0.42	-0.16	-0.46	0.16	-0.21	-0.07	0.11	-0.08	-0.42	-0.29	-0.14	-0.35	-0.38	-0.29	-0.41	-0.11	0.35	0.15	-0.14	-0.59	0.14	-0.05	-0.39	0.26	0.09	-0.34	-0.2	-0.18
NP_001122089.1	30	REPS1	1	21.6073	0.23	0.03	-0.09	0.05	0.02	-0.05	-0.13	-0.33	0.09	0.11	0.26	-0.03	0.03	-0.3	-0.11	0.05	0.16	-0.38	0.06	0.15	0.21	0.53	0.04	0.28	0.04	0.06	0.25	0.16	0.87	0.61	0.42	0.4	0.26	-0.12	0.1	0.12	0.09	0.16	-0.11	-0.02	0	-0.11	0.56	0.25	0.26
NP_001122103.1	20	DCAKD	1	20.3715	-0.44	-0.24	0.26	0.24	0.01	-0.07	0.18	-0.05	0.19	-0.03	0.01	-0.13	0.18	-0.24	0.2	-0.1	0.28	-0.01	-0.04	0.09	-1.07	-0.05	0.01	-0.68	0.07	-0.26	-0.46	0.15	-0.15	-0.27	-0.09	-0.22	-0.72	0.11	-0.01	0.06	0.13	-0.13	-0.01	0.13	0.15	0.38	-0.69	-0.94	-0.6
NP_001122298.1	12	NCS1	1	19.4213	-0.01	0.41	-0.47	-0.38	-0.06	-0.41	-0.28	-0.46	-0.08	-0.02	-0.6	0.23	-0.29	-0.26	-0.02	-0.09	0.12	0.63	0.53	0.3	0.65	0.17	0.23	0.36	-0.11	0.19	0.42	-0.14	0.27	0.03	-0.17	0.13	0.04	-0.06	-0.28	0.03	-0.25	-0.14	0.15	-0.13	-0.76	0.1	-0.31	0.35	0.45
NP_001122299.1	1	DLG4	0.9953	16.926	0.28	-0.06	-0.16	0.02	-0.15	0.06	-0.41	-0.63	NA	NA	NA	NA	NA	NA	NA	NA	NA	NA	NA	NA	NA	NA	NA	NA	NA	NA	NA	NA	NA	NA	NA	NA	NA	NA	NA	NA	NA	NA	NA	NA	NA	NA	NA	NA	NA
NP_001122317.1	269	SMARCA4	1	24.0012	0.02	-0.23	0.01	0.09	0.1	0.05	0.16	-0.17	0.38	0.25	0.23	0.12	0.09	-0.04	-0.02	0.15	-0.23	-0.61	0.3	-0.66	0.23	0.27	0.27	-0.1	0.03	0.02	-0.06	0.33	0.44	0.48	0.28	0.27	0.11	0.15	-0.09	0.02	-0.41	0.08	-0.3	0.2	0.1	0.07	-0.02	-0.5	-0.01
NP_001122322.1	5	RRAD	1	17.2839	NA	NA	NA	NA	NA	NA	NA	NA	-1.37	-1.14	-1	-1.4	-1.75	-0.53	-0.54	-1.63	0.54	1.04	-0.6	1.38	-0.4	0.01	-0.38	-0.53	-1.5	-0.72	-0.49	-2.01	-1.67	-2.35	-1.79	-1.07	-0.46	0.27	-0.35	0.1	0.33	-0.27	1.03	-0.3	-0.48	-0.63	0.09	0.69	0.12
NP_001122324.1	233	SRRT	1	24.0254	0.06	0.01	-0.09	-0.03	-0.06	-0.02	0.12	-0.17	0.05	0.09	0.15	0.03	0.04	-0.01	-0.1	0.16	0.22	-0.03	0.2	-0.02	-0.19	0.11	0.07	0.3	0.44	0.3	0.08	0.32	0.35	0.28	0.12	0.27	0.2	0	-0.1	0.12	0	0.02	-0.08	0.02	-0.08	0.17	0.2	0.1	0.25
NP_001122327.1	9	GTPBP3	1	19.1992	0.39	0.28	0.25	-0.06	0.1	0.13	0.01	-0.21	0.01	-0.29	0.31	-0.6	-0.31	0.14	0.23	-0.2	0.06	0.12	-0.15	-0.04	0.23	-0.05	0.27	0.04	0.8	0.95	0.62	0.53	0.44	0.8	0.2	0.61	0.57	-0.13	0.66	0.47	0.68	0.56	-0.05	0.38	-0.35	0.1	0.21	0.52	0.25
NP_001122383.1	65	PCBP2	1	23.7775	-0.07	-0.27	-0.02	0.21	0.34	-0.03	0.47	0.07	0.17	0.13	-0.21	-0.1	-0.05	-0.1	0.23	0	-0.06	-0.64	0.19	-0.53	-0.28	-0.07	0.03	-0.06	0.12	-0.04	-0.16	-0.23	0.03	0.04	0.02	0.08	0.05	0.06	0.01	-0.12	-0.65	0.03	0.01	0.27	0.46	0	0.09	-0.23	-0.07
NP_001122388.1	88	TOMM40	1	23.3417	-0.44	-0.27	0.35	0	0.33	0.25	0.32	0.26	0	0.06	-0.72	0.18	0.33	-0.29	0.16	0.26	-0.18	-0.27	-0.3	-0.13	-0.15	-0.28	-0.06	-0.31	-0.45	-0.63	-0.33	-0.44	-0.63	-0.55	-0.36	-0.6	-0.49	0.43	-0.54	-0.58	-0.34	-0.49	0.51	-0.55	0.28	0.47	-0.53	-0.11	-0.7
NP_001122390.2	10	MARK3	1	20.1686	NA	NA	NA	NA	NA	NA	NA	NA	-0.15	-0.14	-0.32	0.01	-1.4	0.53	-0.03	-0.55	NA	NA	NA	NA	NA	NA	NA	NA	0.07	0.07	-0.17	0.19	0.03	-0.18	0.32	0.25	0.43	-0.53	-0.64	0.17	0.46	-0.4	1.5	-0.1	-0.06	-0.62	-0.07	0.03	0.09
NP_001122402.1	5	ENTPD4	1	16.6147	NA	NA	NA	NA	NA	NA	NA	NA	NA	NA	NA	NA	NA	NA	NA	NA	0.61	0.37	0.07	0.25	0.08	0.22	0.39	0.36	0.06	0.23	0.47	-0.34	0.58	0.64	0.12	0.35	0.16	-0.29	-0.3	0.43	0.47	-0.6	0.51	0.24	NA	NA	NA	NA	NA
NP_001122403.1	5	NAF1	1	19.5685	NA	NA	NA	NA	NA	NA	NA	NA	-0.15	0.47	-0.13	-0.13	0.23	-0.45	0.02	0.36	-0.22	-0.76	-0.17	-0.79	-0.11	-0.23	-0.48	0.54	0.67	-0.07	-0.4	0.59	0	0.01	0.34	-0.14	0.04	0.28	0.36	0	-0.74	0.4	-0.57	0.1	-0.18	0.37	-0.02	-0.7	-0.25
NP_001123237.1	99	NSDHL	1	22.9751	0.11	0.14	0.05	0.06	-0.1	-0.09	-0.19	-0.03	-0.14	-0.02	-0.2	-0.01	0.04	0	0.17	0.13	0.09	0.3	0.07	0.33	0.07	-0.14	0	0.17	0.22	0.47	0.4	0.15	0.28	0.23	0.06	0.26	0.23	-0.01	-0.08	0.19	0.2	-0.18	0.39	-0.12	0.17	0.08	0.07	0.17	0.12
NP_001123466.1	15	KCTD15	1	19.2783	0.03	-0.21	-0.11	0.1	0.26	0.14	0.03	0.17	0.35	0.34	-0.18	0.35	0.28	-0.05	0.29	-0.17	-0.28	-1.32	-0.08	-0.37	-0.47	0.2	-0.11	0.19	0.18	-0.14	-0.42	-0.12	-0.38	-0.44	0.15	-0.23	0.14	-0.26	-0.22	0.07	-0.27	0.12	0.19	0.26	0.24	-0.18	-0.01	-0.25	-0.05
NP_001123476.1	8	ACTN1	1	20.0881	0.01	0.3	-0.85	-0.81	-0.63	-0.72	-0.18	0.84	NA	NA	NA	NA	NA	NA	NA	NA	0.33	0.65	-0.07	0.86	-0.4	0	-0.07	-0.24	NA	NA	NA	NA	NA	NA	NA	NA	-0.24	-0.6	-0.41	0.48	0.65	-0.2	1.09	0.34	0.18	-0.22	-0.03	0.3	0.02
NP_001123478.2	155	GSPT1	1	23.9144	-0.18	-0.13	-0.19	-0.2	-0.26	-0.08	-0.36	-0.08	-0.2	-0.25	-0.2	-0.09	-0.11	-0.2	0.01	-0.05	-0.15	-0.11	-0.16	-0.06	-0.04	-0.09	-0.02	0.13	0	-0.07	0.02	0.02	-0.1	-0.16	0.01	-0.05	-0.09	-0.11	0.25	0.08	-0.12	0.07	-0.04	0.07	-0.1	0.06	-0.15	-0.14	-0.25
NP_001123493.1	46	ATP6V0A1	1	21.2035	0.13	0.4	0.04	-0.1	-0.13	-0.19	-0.05	0.25	-0.24	0.08	-0.1	0.06	-0.19	0.66	0.12	-0.05	0.29	0.64	0.03	0.52	0.14	0.13	0.03	-0.17	-0.24	0.15	0.45	-0.17	0.28	0.36	-0.08	0.11	0.15	-0.23	-0.05	0.39	0.6	0.01	0.22	0.18	-0.02	-0.18	0.28	0.45	0.37
NP_001123500.2	1	CLK3	1	14.3038	NA	NA	NA	NA	NA	NA	NA	NA	NA	NA	NA	NA	NA	NA	NA	NA	NA	NA	NA	NA	NA	NA	NA	NA	NA	NA	NA	NA	NA	NA	NA	NA	-1.47	0.36	-0.36	-1.97	-1.67	-0.49	0.31	-1.12	NA	NA	NA	NA	NA
NP_001123512.1	24	SHC1	1	20.8784	-0.26	-0.42	0.2	0.19	0.46	0.35	0.31	0.39	-0.19	0.12	0.19	-0.05	-0.13	0.04	0.05	-0.06	0.24	0.65	0.58	0.52	0.01	0.52	0.14	0.01	0.21	0.06	-0.03	0.13	-0.21	0.11	0.23	-0.07	0.17	-0.04	0.3	-0.07	0.01	0.08	-0.01	-0.09	-0.11	-0.03	-0.24	-0.04	-0.08
NP_001123514.1	177	CRYZ	1	24.4565	0.2	0.38	0.06	0.07	0.04	-0.06	0.17	0.15	0	-0.03	0.09	-0.11	-0.23	0.08	0.05	-0.29	0.29	0.84	0.28	0.94	0.3	0.33	-0.38	-0.64	-0.6	0.23	0.61	-0.64	0.29	0.2	0.22	0.11	-0.11	-0.23	0.09	-0.02	0.43	-0.02	0.29	0.03	0.07	-0.21	0.07	0.49	-0.01
NP_001123520.1	3	DOCK9	1	17.5892	NA	NA	NA	NA	NA	NA	NA	NA	NA	NA	NA	NA	NA	NA	NA	NA	-0.22	0.25	-0.08	0.09	-0.12	0.04	0.25	-0.32	NA	NA	NA	NA	NA	NA	NA	NA	NA	NA	NA	NA	NA	NA	NA	NA	0.4	0.38	0.24	0.26	0.01
NP_001123527.1	207	EEF1D	1	25.8073	-0.02	-0.12	0	0.12	0.08	-0.02	0.05	0.11	0.11	-0.02	0.14	0.22	0.04	-0.12	0.06	0.25	0.02	-0.11	-0.18	-0.2	0.14	-0.04	-0.12	-0.35	-0.24	-0.03	0.13	0.04	0.01	0.15	0.03	0.03	-0.3	-0.08	-0.32	0.01	-0.2	-0.19	0.18	0.17	0.01	0.14	0.02	-0.21	0
NP_001123528.1	5	EEF1D	1	17.05	0.52	0.34	0.53	0.11	0.01	0.27	0.51	0.51	NA	NA	NA	NA	NA	NA	NA	NA	NA	NA	NA	NA	NA	NA	NA	NA	0.12	0.42	0.17	0.49	0.37	0.17	0.25	0.69	0.16	-0.42	-0.71	0.45	0.6	-0.5	0.54	0.48	-0.24	0.33	0.39	-0.03	0.42
NP_001123536.1	44	GAP43	1	22.0747	0.87	1.39	-0.09	0	-0.87	0.44	-0.83	-0.23	-0.22	-0.26	0.46	0.33	0.11	1.2	0.61	0.35	0.64	1.64	-0.25	1.4	0.42	-0.01	0.64	0.02	0.33	1.29	1.49	0.7	0.93	0.29	0.21	1.71	-0.22	-0.08	-0.66	0.11	0.33	-0.59	-0.34	0.34	-0.8	0.3	-0.26	0.32	0.03
NP_001123537.1	20	MYO9B	1	19.9796	-0.46	-0.1	-0.37	0.05	-0.29	-0.2	-0.12	0.06	0.15	0.25	0.38	-0.28	-0.06	0	-0.08	-0.33	-0.15	0.26	0.2	-0.4	-0.3	0.02	0	-0.09	0.13	0.07	-0.28	0.12	0.14	-0.11	-0.18	0.14	0.51	-0.34	0.48	0.06	-0.08	0.29	-0.19	0.01	0.45	-0.11	-0.14	-0.33	-0.2
NP_001123539.1	4	TRIM2	1	16.8259	NA	NA	NA	NA	NA	NA	NA	NA	NA	NA	NA	NA	NA	NA	NA	NA	NA	NA	NA	NA	NA	NA	NA	NA	0.75	0.29	0.52	0.59	0.34	0.26	0.31	0.33	-1.15	-0.13	0.57	-0.35	-1.07	0.46	-0.06	0.12	-0.02	0.15	0	-0.12	0.06
NP_001123543.1	46	EPN1	1	21.9077	-0.07	-0.39	0.06	-0.04	-0.12	0.06	0.29	0.09	-0.17	-0.33	0.1	0.02	-0.07	0.05	-0.18	-0.14	0.28	-0.01	0.19	0.05	-0.02	0.24	-0.08	-0.02	0.22	0.16	-0.06	0.09	0.18	0.11	0.05	0.2	-0.18	-0.02	0.26	0.07	-0.02	0.08	-0.21	0.23	-0.3	0.13	-0.13	-0.31	-0.19
NP_001123551.1	123	MOV10	1	22.6724	0.18	0.12	0.02	0.06	0.19	-0.03	0.22	-0.24	0.34	0.29	0.41	-0.03	0.2	0.21	-0.01	0.21	0.03	-0.17	0.01	-0.22	0.02	0.14	0.16	0.1	-0.08	0.16	0.15	0.09	0.28	0.3	0.09	0.29	0.31	0	-0.01	0.09	0.01	0.09	-0.25	0	0.27	0.15	0.21	-0.16	0.12
NP_001123553.1	3	PLD1	0.9955	17.3996	NA	NA	NA	NA	NA	NA	NA	NA	NA	NA	NA	NA	NA	NA	NA	NA	NA	NA	NA	NA	NA	NA	NA	NA	-0.55	0.25	0.76	-0.45	0.03	-0.21	-0.29	0.45	-0.41	-0.21	-0.77	0.21	0.55	-0.74	0.7	0.01	NA	NA	NA	NA	NA
NP_001123554.1	3	PLXNB1	1	16.3011	-0.01	0.07	0.06	0.04	0.17	-0.15	0.17	-0.2	NA	NA	NA	NA	NA	NA	NA	NA	NA	NA	NA	NA	NA	NA	NA	NA	0.52	0.38	0.55	0.38	0.51	0.59	0.3	0.55	0.71	0.26	0.23	0.25	0.85	0.41	0.36	0.38	NA	NA	NA	NA	NA
NP_001123577.1	21	CERT1	1	20.8565	0.12	0.34	0.14	0.19	0.23	0.15	0.28	0.29	0.15	0.1	0.09	0.35	-0.19	-0.04	-0.09	0.1	-0.23	0.12	0.11	0.19	0.52	-0.11	-0.1	-0.1	-0.34	-0.07	-0.13	-0.1	-0.11	0.06	-0.04	0.08	0.28	-0.02	0.25	0.2	-0.07	0.25	0.05	0.1	0.31	0.36	0.15	0.01	0
NP_001123578.1	75	HSPBP1	1	22.8672	-0.29	-0.44	0.29	0.29	0.16	0.18	0.12	0.14	-0.21	-0.11	-0.35	0.3	-0.07	0.02	-0.08	0.09	-0.26	-0.32	-0.47	-0.31	-0.05	-0.35	-0.38	-0.23	-0.21	-0.23	-0.36	-0.29	-0.24	-0.43	-0.14	-0.31	-0.33	0.28	0.14	-0.38	-0.32	-0.13	-0.14	-0.2	0.04	0.25	-0.02	-0.05	-0.22
NP_001123579.1	136	KLC1	1	22.8259	0.18	-0.14	-0.26	-0.14	-0.22	-0.2	-0.14	0.26	-0.01	-0.14	-0.02	-0.16	-0.34	-0.11	-0.02	-0.25	0.33	0.16	0.02	0.3	-0.25	0.1	0.01	-0.25	-0.27	0.21	0.07	-0.13	0.2	-0.07	-0.02	0.3	0.24	-0.3	0	0.17	0.07	0.05	0.14	0.23	-0.07	-0.16	0.09	0.09	0.17
NP_001123614.1	20	VWA5A	1	21.5024	0.11	0.09	-0.2	0.06	0.21	-0.15	0.01	-0.25	0.22	0.4	0.41	-0.12	-0.33	0.09	0.28	-0.65	-0.09	-0.25	-0.36	-0.19	-0.36	-0.06	-0.23	-0.47	-0.17	-0.46	-0.32	-0.26	-0.5	-0.19	-0.13	-0.37	0.01	-0.75	0.05	-0.14	0.08	0.11	0.21	-0.02	-0.27	-0.78	0.31	0.4	0.11
NP_001123618.1	3	CCDC77	1	15.69	-0.8	-0.45	0.21	-0.05	0.04	0.27	-0.09	-0.37	0.24	0.34	-0.5	0.13	0.68	-0.57	0.36	0.45	-0.82	-0.85	0.17	-1.52	0.36	0.27	0.43	0.08	NA	NA	NA	NA	NA	NA	NA	NA	NA	NA	NA	NA	NA	NA	NA	NA	NA	NA	NA	NA	NA
NP_001123630.1	207	MYO1B	1	23.0828	0.24	-0.16	0	-0.01	0.19	-0.08	0.24	0.13	0.4	0.19	0.28	-0.08	-0.01	0	0.12	-0.07	0.36	-0.12	0.16	-0.25	-0.35	0.32	0.5	-0.07	-0.14	0.23	-0.21	-0.12	0.28	0.13	-0.35	0.12	0.35	-0.11	0.02	0.35	-0.12	-0.08	-0.15	0.17	0.2	0	0.17	-0.21	0.36
NP_001123886.1	3	APBA2	1	16.0013	NA	NA	NA	NA	NA	NA	NA	NA	NA	NA	NA	NA	NA	NA	NA	NA	-0.7	-0.35	-0.02	-0.48	-0.81	0.14	-0.86	-0.5	-0.38	-0.69	-1.37	-0.48	-0.45	-0.53	-0.52	-0.45	-0.42	0.07	-0.3	-0.73	-0.52	-0.19	-0.48	-0.17	NA	NA	NA	NA	NA
NP_001123914.1	1	HRAS	0.9951	17.467	NA	NA	NA	NA	NA	NA	NA	NA	NA	NA	NA	NA	NA	NA	NA	NA	NA	NA	NA	NA	NA	NA	NA	NA	0.05	0.13	0.15	0.14	0.04	0.09	-0.25	-0.16	NA	NA	NA	NA	NA	NA	NA	NA	NA	NA	NA	NA	NA
NP_001123919.1	3	HAUS2	1	15.3357	NA	NA	NA	NA	NA	NA	NA	NA	NA	NA	NA	NA	NA	NA	NA	NA	NA	NA	NA	NA	NA	NA	NA	NA	-0.21	-0.64	-0.44	0.49	0.57	-0.1	0.37	0.01	-0.57	0.64	0.54	0.45	0.26	-0.02	-0.57	0.99	-0.87	0.63	0.25	-1.72	0.02
NP_001123927.1	100	DYSF	1	21.6944	-0.15	0.45	-0.39	-0.52	-0.6	-0.48	-0.12	0.67	-0.41	-0.39	-0.39	-0.5	-0.31	0.67	0.52	-0.47	0.03	1.1	-0.59	1.36	-0.4	-0.26	-0.23	-0.2	-0.51	0.3	0.66	-0.5	-0.21	-0.72	-0.72	0.07	-0.47	-0.57	-0.62	-0.06	0.93	-0.72	1.54	-0.48	-0.63	-0.54	-0.21	0.7	-0.08
NP_001123952.1	8	VRK2	1	18.9022	-0.39	-0.37	0.26	0.07	0.08	0.05	0.16	-0.26	-0.03	0.57	-0.75	0.16	0.65	-0.52	-0.1	0.29	-0.16	-0.14	0.27	-0.15	0.17	0.11	0.1	0.11	NA	NA	NA	NA	NA	NA	NA	NA	0.22	0.05	0.01	-0.14	-0.41	-0.01	-0.08	-0.14	0.77	0.67	0.02	0.01	-0.48
NP_001123959.1	1	NDRG4	1	16.6961	NA	NA	NA	NA	NA	NA	NA	NA	NA	NA	NA	NA	NA	NA	NA	NA	NA	NA	NA	NA	NA	NA	NA	NA	-0.33	0.37	0.33	-0.33	0.52	0.55	0.23	0.74	NA	NA	NA	NA	NA	NA	NA	NA	NA	NA	NA	NA	NA
NP_001123991.1	1	ZNF195	1	13.8138	NA	NA	NA	NA	NA	NA	NA	NA	NA	NA	NA	NA	NA	NA	NA	NA	-0.02	0.06	0.04	0.13	0.22	0.07	0.02	0.29	NA	NA	NA	NA	NA	NA	NA	NA	NA	NA	NA	NA	NA	NA	NA	NA	NA	NA	NA	NA	NA
NP_001123996.1	63	AP1M1	1	22.0245	0.08	0.12	0.03	0.1	0.12	-0.01	0.1	0.33	-0.16	-0.24	-0.22	0.02	-0.12	-0.02	-0.01	-0.19	-0.02	0.19	-0.13	0.05	0.05	0.03	0.05	-0.1	-0.31	0	0.31	-0.19	-0.28	-0.34	-0.03	0.05	-0.17	0.09	-0.18	0.07	0.06	0.11	0.16	0.1	0.02	0.07	0	0.33	0.17
NP_001123999.1	78	SPAG9	1	21.7232	0.16	0.2	-0.26	-0.19	-0.29	-0.21	-0.49	0.24	-0.3	-0.1	-0.01	-0.1	-0.27	0.09	-0.04	-0.47	0.27	0.27	0.04	0.28	-0.01	-0.01	0.09	-0.29	-0.24	0.16	0.12	-0.21	-0.06	-0.01	-0.26	0.08	0.02	-0.41	0.17	0.07	0.2	-0.06	0	0.11	-0.17	-0.34	-0.04	0.25	0.14
NP_001124146.1	11	CALU	1	21.6949	NA	NA	NA	NA	NA	NA	NA	NA	NA	NA	NA	NA	NA	NA	NA	NA	0.24	0.99	0.28	1.07	0.39	0.57	-0.32	-0.4	0.72	1.16	1.67	0.18	1.6	1.56	1.42	1.55	0.3	-0.16	-0.32	0.64	0.87	-0.05	0.04	0.37	-0.08	-0.43	0.95	1.24	1.06
NP_001124147.1	42	CLGN	1	21.6984	0.82	0.5	-1.17	-0.42	-0.63	-0.16	-0.41	0.33	0.49	-0.44	0.37	-1.08	-1.29	0.66	0.2	-1.58	0.49	0.99	0.06	0.77	-0.2	0.48	0.19	-0.66	-1.03	0.53	0.31	-0.83	0.69	0.6	-0.76	0.54	0.38	-0.44	-0.65	0.52	0.97	-0.19	0.68	0.2	0.05	-0.61	0.56	0.79	0.83
NP_001124150.1	47	EIF4E	1	24.5477	-0.18	-0.1	-0.03	0.25	0.01	0.16	-0.14	-0.22	-0.17	-0.11	-0.28	0.09	-0.09	-0.36	-0.23	-0.1	0.12	-0.21	0.13	-0.2	0.24	0.07	-0.16	0.08	-0.02	-0.17	-0.12	0.05	-0.22	-0.08	-0.17	-0.17	-0.07	0.32	0.23	-0.21	-0.11	0.24	-0.17	-0.02	-0.03	0.27	-0.11	-0.18	-0.1
NP_001124160.1	122	HMGB2	1	25.9155	0.1	-0.55	-0.26	0.19	0.57	0.01	0.63	-0.21	0.82	0.22	0.28	0.14	-0.22	0.11	0.36	0	-0.47	-0.66	0.01	-0.94	0.4	0.64	0.25	-0.64	-0.73	0	-0.02	0.12	0.41	0.47	0.12	0.26	-0.03	0.19	-0.45	0.13	-0.2	-0.04	-0.05	0.53	0.63	0.13	0.04	-0.64	0
NP_001124173.1	2	STYX	1	16.6281	-0.16	-0.22	0.27	0.49	0.51	0.46	0.47	0.06	0.43	0.31	-0.18	0.48	0.28	-0.29	-0.16	0.14	NA	NA	NA	NA	NA	NA	NA	NA	NA	NA	NA	NA	NA	NA	NA	NA	NA	NA	NA	NA	NA	NA	NA	NA	NA	NA	NA	NA	NA
NP_001124182.1	28	LSM5	1	20.6454	0.08	0.14	0.08	0.06	0.21	0.07	-0.2	-0.15	0.33	0.1	0.13	0.01	-0.08	0.02	0.05	0.1	-0.01	0.56	0.23	-0.32	-0.03	0.18	0.23	0.14	-0.28	-0.08	-0.05	-0.23	0.03	-0.16	-0.32	-0.13	0.43	0.14	0.56	0.33	0.13	0.08	-0.73	0.19	0.07	-0.04	0.03	-0.19	0.09
NP_001124192.1	6	AHCYL2	1	19.6181	-0.31	-0.81	0.09	0.38	0.24	0	0.11	0	-0.14	0.58	-0.23	0.33	0.93	-0.44	0.34	0.43	0.43	0.36	-0.07	0.02	0.01	-0.04	0.25	0.35	NA	NA	NA	NA	NA	NA	NA	NA	NA	NA	NA	NA	NA	NA	NA	NA	0.18	0.17	0.01	0.01	0.24
NP_001124193.1	1	ELOVL6	1	15.2727	NA	NA	NA	NA	NA	NA	NA	NA	0.08	0.64	0.06	0.24	0.25	0.13	0.12	0.27	NA	NA	NA	NA	NA	NA	NA	NA	NA	NA	NA	NA	NA	NA	NA	NA	NA	NA	NA	NA	NA	NA	NA	NA	NA	NA	NA	NA	NA
NP_001124295.1	111	DNMT1	1	22.6751	-0.21	-0.28	0.2	-0.01	0.16	0.16	0.24	-0.02	0.22	0.17	0.07	0.03	0.12	-0.1	-0.05	0.17	-0.32	-1.03	0.15	-0.67	0.01	0.11	-0.03	0.02	0.17	-0.35	-0.3	0.24	0.03	0.14	0.34	-0.09	-0.14	0.27	0.03	-0.12	-0.51	-0.13	-0.18	0.14	0.06	0.2	-0.37	-0.51	-0.31
NP_001124306.1	1	LDB2	1	17.1425	NA	NA	NA	NA	NA	NA	NA	NA	NA	NA	NA	NA	NA	NA	NA	NA	NA	NA	NA	NA	NA	NA	NA	NA	NA	NA	NA	NA	NA	NA	NA	NA	-0.21	-0.07	-0.11	-0.38	-0.34	0.22	-0.67	-0.4	NA	NA	NA	NA	NA
NP_001124313.1	38	RTCA	1	21.0452	-0.46	-0.44	0.04	-0.08	-0.09	0.11	-0.21	0.13	-0.05	-0.19	-0.1	-0.19	-0.28	0.41	-0.13	-0.24	-0.2	-0.4	-0.2	-0.58	-0.62	-0.11	-0.27	0	-0.02	0	-0.37	-0.15	-0.47	-0.52	-0.29	-0.22	-0.35	0.12	0.28	-0.25	-0.23	0.08	-0.05	-0.17	-0.08	0.01	-0.31	-0.2	-0.34
NP_001124317.1	6	BCL6	0.9942	19.9591	0.24	0.01	-0.15	-0.34	0.17	-0.67	-0.42	-0.72	0.19	0.15	0.31	0.19	0.48	-0.28	0	0.09	0.26	-0.11	0.2	-0.34	0.47	0.51	0.92	-0.32	0.29	0.23	0.5	0.41	0.67	0.63	0.46	0.9	0.38	0.7	-0.39	0.33	0.21	0.36	0.37	0.47	-0.5	-0.29	-0.2	-0.26	0.14
NP_001124321.1	68	CAB39	1	22.7132	-0.02	0.13	0.03	0.01	0.35	-0.18	0.24	0.03	0.12	-0.04	0.39	-0.14	-0.08	0.52	0.09	-0.32	0.11	0.22	-0.11	0.29	0.16	0.07	-0.18	-0.14	-0.35	-0.2	0.03	-0.49	-0.16	-0.06	-0.18	-0.17	0.27	-0.13	0.04	0.17	0.46	0.01	0.12	-0.03	0.25	-0.1	0.36	0.48	0.13
NP_001124332.1	6	HEPH	1	18.1096	NA	NA	NA	NA	NA	NA	NA	NA	NA	NA	NA	NA	NA	NA	NA	NA	0.05	0.13	0	0.51	-0.3	-0.16	-0.51	-0.22	NA	NA	NA	NA	NA	NA	NA	NA	0.1	-0.28	-0.08	0.19	0.14	-0.17	0.83	-0.08	-0.61	-0.15	0.79	1.38	0.77
NP_001124336.1	9	PWWP2A	1	19.1314	-0.41	-0.34	0.3	-0.35	-0.18	-0.08	-0.23	-0.27	NA	-0.88	-1.13	-1.54	0.77	-0.43	-0.14	-0.11	-0.6	-0.59	-0.27	-0.52	-0.16	-0.38	-0.44	-0.02	0.03	-0.19	-0.19	0.01	-0.19	-0.14	-0.23	-0.26	0.04	0.05	0.17	-0.07	-0.64	-0.04	-0.45	-0.24	0.11	-0.01	-0.22	-0.5	-0.29
NP_001124396.2	8	TMEM201	1	19.1226	-0.2	0.15	-0.27	-0.23	-0.13	-0.24	-0.02	0.48	0.21	0.65	-0.04	0.1	0.05	0.33	0.54	0.11	NA	NA	NA	NA	NA	NA	NA	NA	NA	NA	NA	NA	NA	NA	NA	NA	-0.48	0.02	-0.44	-0.2	0.33	-0.27	0.93	-0.01	0	-0.16	0.01	0.07	-0.26
NP_001124427.2	11	ARHGEF18	1	18.4171	-0.02	-0.17	-0.11	-0.16	0.13	0.18	-0.04	-0.12	0.06	-0.38	0.33	0.07	-0.26	0.23	0.09	0.25	-0.34	-0.13	-0.17	-0.02	-0.31	-0.1	-0.51	0.05	0.43	0.39	-0.89	0.52	0.52	-0.48	0.33	0.54	0.46	0.11	0.26	0	-0.11	0.03	0.11	0.32	0.06	-0.01	-0.11	-0.02	0.02
NP_001124432.1	21	PLCH1	0.9994	23.0376	-0.11	1.07	0.29	0.24	0.7	0.28	1.12	0.01	-0.6	-0.63	-0.54	0.71	0.46	-0.01	0.57	-0.05	-0.39	1.46	-0.9	0.53	0.81	-0.83	0.08	0.43	0.53	-0.02	0.92	-0.15	-0.53	-0.81	-0.2	-0.16	0.08	0.61	-0.62	0.17	1.06	-0.47	0.89	-0.56	-0.41	0.37	0.2	0.55	0.14
NP_001124435.1	1	NEMP1	1	15.4997	NA	NA	NA	NA	NA	NA	NA	NA	NA	NA	NA	NA	NA	NA	NA	NA	NA	NA	NA	NA	NA	NA	NA	NA	NA	NA	NA	NA	NA	NA	NA	NA	-0.27	-0.1	-0.04	0	-0.34	0.05	-0.15	0.01	NA	NA	NA	NA	NA
NP_001124437.1	34	SUN1	1	21.1859	-0.04	0	0.4	0.13	0.2	0.38	0.11	0.01	-0.02	0.21	0.01	0.19	0.21	0.54	0.15	0.21	-0.12	-0.23	0.03	0.07	0.31	0.36	0.49	-0.01	-0.36	-0.21	-0.17	-0.07	-0.44	-0.65	-0.02	-0.23	-0.39	0.28	-0.43	-0.05	-0.21	-0.36	0.3	0.2	0.15	-0.23	-0.06	-0.04	0.02
NP_001124463.1	706	HYOU1	1	26.0399	0.5	0.84	-0.02	0.14	0.14	-0.04	0.18	-0.01	-0.09	0.26	0.01	0.24	0.09	0.6	0.42	0.14	-0.11	0.84	0.25	0.54	0.16	0.07	0.56	0.07	0.15	0.26	0.93	0.09	0.37	0.51	0.38	-0.04	0.29	-0.05	-0.2	0.04	0.57	-0.14	0.2	0.07	-0.03	0.05	0.27	0.52	0.05
NP_001124487.1	1	CIZ1	0.9992	15.9538	NA	NA	NA	NA	NA	NA	NA	NA	NA	NA	NA	NA	NA	NA	NA	NA	NA	NA	NA	NA	NA	NA	NA	NA	0.15	-0.06	-0.05	0	0.13	0.07	0.16	-0.07	NA	NA	NA	NA	NA	NA	NA	NA	NA	NA	NA	NA	NA
NP_001124507.1	6	ZCCHC9	1	18.0249	NA	NA	NA	NA	NA	NA	NA	NA	-0.95	-0.19	0.18	-0.81	-0.2	-0.04	-0.24	-0.24	0.47	-0.02	1.05	0.32	0.2	0.35	0.02	0.46	NA	NA	NA	NA	NA	NA	NA	NA	-0.09	-0.25	-0.03	0.06	0.28	-0.23	-0.1	-0.04	-0.45	-0.22	-0.01	-0.09	-0.02
NP_001127695.1	9	USP46	1	19.0538	-0.13	-0.05	0.13	0.09	-0.25	-0.04	0.36	-0.13	-0.2	-0.12	-0.31	-0.25	-0.07	0.34	-0.4	-0.28	-0.06	-0.1	-0.04	0.41	-0.11	0.14	-0.06	0.2	0.17	0.04	0.2	-0.01	0.02	0.03	0.15	0.05	0.31	0.05	-0.25	-0.4	-0.4	-0.1	-0.26	-0.38	0.04	0	0.01	-0.12	-0.13
NP_001127696.1	2	INPP4A	1	16.5473	NA	NA	NA	NA	NA	NA	NA	NA	NA	NA	NA	NA	NA	NA	NA	NA	NA	NA	NA	NA	NA	NA	NA	NA	NA	NA	NA	NA	NA	NA	NA	NA	-1.07	0.05	-0.14	-0.61	-1.41	0.33	-0.03	-0.14	0.2	0.07	0.19	0.05	0.29
NP_001127703.1	98	NT5DC2	1	22.3928	-0.35	-0.44	0.49	0	0.13	-0.05	0.05	-0.34	0.01	0.21	-0.05	-0.06	0.41	-0.13	0.26	0.24	-0.33	-0.34	0.03	-0.49	-0.28	-0.37	-0.39	-0.1	0.08	0.1	-0.32	-0.18	0.09	0.09	0.17	0.05	-0.08	0.22	-0.22	0.03	-0.13	-0.08	-0.21	0.09	0.21	0.08	-0.04	-0.21	0.02
NP_001127704.1	6	TMEM106B	1	19.8929	NA	NA	NA	NA	NA	NA	NA	NA	NA	NA	NA	NA	NA	NA	NA	NA	0.08	0.81	-0.11	0.85	0.46	0.11	-0.15	-0.05	0.31	0.73	1.06	0.44	0.53	0.53	0.76	0.8	0.25	0.35	0.02	0.26	0.86	-0.01	0.5	0.26	-0.19	0.11	0.33	0.71	0.54
NP_001127768.1	11	AP3M2	1	19.7557	-0.3	0.34	1.01	0.83	0.97	0.83	0.66	0.37	-0.04	-0.12	-0.1	-0.16	-0.32	-0.39	0.14	-0.3	-0.11	0	0.48	0.23	-0.16	0.26	-0.02	-0.38	-0.59	-0.01	-0.06	-0.4	-0.24	-0.15	-0.2	-0.33	-0.15	-0.3	-0.01	0.19	0.11	-0.17	0.13	-0.14	0.44	-0.36	0.36	0.23	0.1
NP_001127812.1	4	PSMG3	1	18.8712	-0.22	-0.24	-0.12	-0.19	-0.34	-0.22	-0.66	-0.68	NA	NA	NA	NA	NA	NA	NA	NA	NA	NA	NA	NA	NA	NA	NA	NA	NA	NA	NA	NA	NA	NA	NA	NA	-0.63	0.33	0.14	-0.05	-0.15	0.19	0.28	0.08	0.07	0.32	0.1	0.73	0.26
NP_001127835.2	12	RBM20	1	18.8433	NA	NA	NA	NA	NA	NA	NA	NA	NA	NA	NA	NA	NA	NA	NA	NA	0.93	0.73	-0.12	0.81	-0.31	0.46	0.75	-0.55	-1.43	-0.08	-0.92	-0.67	-0.37	-1.06	-0.55	-0.21	0.13	0.02	-0.02	0.59	0.84	-0.39	0.78	-0.38	-0.03	-0.69	0.02	0.72	0.53
NP_001127839.2	10	SLC6A6	1	20.609	0.04	0.7	0.49	-0.27	-0.29	-0.1	-0.31	-0.75	0.09	0.18	0.34	-0.22	0.6	-0.11	-0.33	0.04	-0.41	-0.52	-0.11	-0.4	0.32	-0.03	-0.32	0.62	0.75	-0.6	-0.21	0.24	-0.16	-0.18	0.03	-0.63	-0.06	-0.15	0.55	-0.19	-0.1	-0.01	-0.65	-0.63	-0.2	0.1	-0.1	0.16	-0.05
NP_001127841.1	3	LRRFIP2	1	21.0783	0.02	0.1	-0.47	-0.01	-0.6	0.06	-0.52	-0.32	NA	NA	NA	NA	NA	NA	NA	NA	NA	NA	NA	NA	NA	NA	NA	NA	0.04	0.28	0.25	0.09	-0.19	-0.26	0.03	0.16	NA	NA	NA	NA	NA	NA	NA	NA	0.12	-0.22	0.25	0.02	0.47
NP_001127853.1	31	TBC1D5	1	21.6433	0.17	0.07	-0.11	-0.01	0.11	0	0.07	-0.07	0.37	0.14	0.28	-0.03	-0.21	0.43	-0.04	-0.17	0.22	0.15	0.12	0.01	-0.21	0.15	0.16	-0.31	-0.11	0.02	0.09	-0.25	0.07	0.17	-0.1	0.07	-0.1	-0.05	0.12	0.04	0.23	0.11	0.35	0.18	0.2	-0.27	0.34	0.27	0.17
NP_001127854.1	4	IQSEC1	0.9999	16.8416	0.38	0.27	0.01	-0.13	-0.35	0.28	-0.23	0.48	NA	NA	NA	NA	NA	NA	NA	NA	NA	NA	NA	NA	NA	NA	NA	NA	0.19	-0.73	-0.74	0.07	-0.84	-1.36	-0.65	-0.53	-0.58	0.1	0.22	-0.48	-0.83	-0.14	-0.16	-0.12	NA	NA	NA	NA	NA
NP_001127867.1	12	C7orf50	1	21.3648	0.38	0.08	0.44	0.41	0.36	0.72	0.14	0.28	0.4	0.29	0.45	0.24	0.22	0.43	0.12	0.43	0.13	0.23	0.6	0.01	0.51	0.49	0.6	0.64	0.68	0.43	0.17	0.73	0.71	0.87	0.59	0.34	0.02	0.03	0.05	-0.28	-0.07	0.04	-0.4	0.11	-0.52	-0.28	0	-0.61	-0.04
NP_001127870.1	26	VAV2	1	20.9867	-0.31	-0.24	0.29	0.21	0.31	0.18	0.35	0.04	0.41	0.73	0.05	-0.03	0.13	0.27	-0.19	0.06	-0.1	-0.27	0	-0.53	-0.41	-0.18	0.07	-0.06	-0.37	-0.36	-0.5	-0.61	-0.45	-0.12	-0.17	-0.4	0.02	-0.01	0.32	-0.19	-0.4	-0.2	-0.91	0.06	-0.02	0.12	0.01	-0.27	-0.25
NP_001127891.1	3	CDC7	1	17.4437	NA	NA	NA	NA	NA	NA	NA	NA	-0.36	-0.16	-0.24	0.04	0.52	-0.17	-0.53	0.25	NA	NA	NA	NA	NA	NA	NA	NA	NA	NA	NA	NA	NA	NA	NA	NA	0.65	0.28	0.36	0.31	0.26	0.2	0	0.09	0.67	0.21	-0.25	-0.59	-0.62
NP_001127909.1	12	PHLDB2	1	19.5911	-0.08	-0.01	0.2	0.01	0.09	0.19	0.08	-0.11	-0.35	-0.1	-0.23	0.15	0	-0.19	-0.25	-0.03	-0.12	-0.11	-0.15	-0.12	0.07	-0.18	-0.17	0.14	-0.15	-0.11	-0.2	0.06	-0.21	-0.02	-0.24	0.36	0.16	0.08	0.01	0.02	-0.51	-0.23	-0.18	0.03	-0.5	-0.48	-0.04	0.03	0.37
NP_001127945.1	5	GSE1	1	17.4421	-0.9	-1.28	-0.16	0.31	0.25	-0.42	-0.16	0.04	-0.34	0.03	0	0.33	0.08	0.08	-0.16	-0.52	NA	NA	NA	NA	NA	NA	NA	NA	-0.33	-0.07	-0.68	-0.33	0	-0.04	0.08	0.19	0.04	-0.02	-0.38	-0.18	-0.64	-0.79	-0.16	-0.26	-0.1	0.13	0.54	0.06	0.29
NP_001127948.1	1	LRRC8B	0.9929	14.3201	NA	NA	NA	NA	NA	NA	NA	NA	-0.21	-0.14	-0.16	0.08	0.37	0.66	0.04	0.15	NA	NA	NA	NA	NA	NA	NA	NA	NA	NA	NA	NA	NA	NA	NA	NA	NA	NA	NA	NA	NA	NA	NA	NA	NA	NA	NA	NA	NA
NP_001127949.1	47	PARN	1	21.4283	-0.21	-0.24	0.28	-0.05	-0.01	0.39	-0.07	-0.14	-0.24	0.02	0	0.08	0.32	0.1	-0.27	0.4	-0.08	-0.08	0.2	-0.02	0.12	0.16	0.02	0.4	0.4	-0.07	0.06	0.49	0.14	0.27	0.26	0.06	0.05	0.14	-0.01	-0.07	-0.35	0.11	-0.58	-0.18	-0.25	0.28	-0.15	-0.29	-0.22
NP_001127965.1	13	TOMM6	1	21.4578	-0.29	0.09	0.41	0.07	0.15	0.24	0.31	0.53	-0.05	-0.35	-0.75	-0.06	-0.12	-0.22	-0.06	0.18	-0.1	-0.04	-0.18	0.03	-0.01	-0.3	-0.12	-0.01	0.27	-0.26	0.01	0.09	-0.34	-0.34	-0.2	-0.57	-1.06	0.48	-0.62	-0.35	-0.28	-0.23	0.76	-0.48	0.37	0.55	-0.62	-0.18	-0.41
NP_001128137.1	4	TRMT10A	0.9997	19.3878	NA	NA	NA	NA	NA	NA	NA	NA	NA	NA	NA	NA	NA	NA	NA	NA	0.49	-0.38	0.29	-0.44	0.05	0.18	0.09	-0.23	NA	NA	NA	NA	NA	NA	NA	NA	0.57	-0.26	-0.01	0.35	0.14	0.2	-0.1	0.26	0.12	0.12	0.14	-0.36	0
NP_001128143.1	6	DERL1	1	18.1657	0.02	0.18	0.32	0.27	0.16	0.05	0.23	-0.37	NA	NA	NA	NA	NA	NA	NA	NA	-0.12	-0.71	-0.04	-0.77	-0.32	-0.15	-0.09	-0.92	0.4	0.09	-0.06	0.47	-0.03	0.07	0.59	-0.03	-0.51	0.01	-0.7	-0.25	-0.37	-0.61	0.13	-0.86	0.56	0.15	0.04	0.12	0.03
NP_001128179.1	7	SARDH	1	19.3494	-0.1	0.02	-0.52	-0.02	0.05	0.3	-0.2	-0.18	0.12	-0.07	0.42	-0.26	-0.04	0.07	0.85	-0.45	0.49	0.81	0.38	0.23	0.2	0.47	0.57	0.46	-0.33	-0.27	0.4	-0.57	-0.1	-0.19	-0.22	-0.22	0.09	-0.17	0.43	-0.01	0.79	0.14	-0.03	-0.01	0.13	0.33	0.15	-0.14	0.01
NP_001128230.1	6	ARFRP1	1	18.6493	0.24	0.07	0.39	0.25	0.16	0.18	0.48	0.21	-0.02	-0.41	-0.41	-0.11	0.07	0.34	-0.28	0.03	-0.17	-0.65	-0.33	-0.21	-0.37	-0.59	-0.09	-0.32	NA	NA	NA	NA	NA	NA	NA	NA	-0.5	0.05	-0.19	-0.08	-0.02	-0.12	0.06	0.03	-0.26	0.04	-0.15	0.04	0.1
NP_001128247.1	17	KLC2	1	20.0587	0.25	0.18	-0.31	-0.03	-0.1	-0.39	-0.09	-0.13	-0.19	-0.01	0.33	-0.36	-0.36	-1.22	-0.22	-0.62	0.29	0.19	0.05	0.03	0	0.24	0.23	-0.02	0.14	0.28	0.15	0.17	0.35	0.19	0.15	0.46	0.25	-0.19	0.15	0.11	-0.07	0.31	-0.24	0.15	0.12	-0.28	0.04	-0.27	0
NP_001128251.1	45	IPO11	1	21.081	-0.24	-0.19	0.44	0.4	0.31	0.12	0.12	-0.1	0.33	0.57	-0.65	0.33	0.65	-0.13	0.42	0.1	-0.28	-0.65	-0.04	-0.64	0.01	-0.37	-0.08	-0.08	-0.49	-0.62	-0.31	-0.64	-0.68	-0.56	-0.15	-0.67	-0.26	-0.01	0.18	-0.4	-0.21	-0.01	0.13	-0.31	0.15	0.22	-0.04	-0.36	-0.15
NP_001128342.1	9	PPP1R18	1	19.733	0.33	0.26	-0.18	-0.1	-0.28	-0.02	-0.37	-0.17	-0.36	-0.85	-0.42	-0.66	-0.98	-0.28	0.42	-0.77	0.55	0.88	0.52	0.75	0.42	0.36	0.43	0.28	0.27	0.33	0.32	0.1	0.16	0.12	0.18	0.25	0.23	-0.74	0.11	0.29	0.82	0.16	0.45	-0.02	NA	NA	NA	NA	NA
NP_001128409.1	84	FIP1L1	1	23.165	0.33	-0.06	0.27	0.02	-0.03	0.15	0.01	-0.31	0.37	0.28	0.28	0.14	0.2	-0.3	-0.07	0.12	0.09	-0.09	0.05	-0.06	0.07	0.25	0.16	0.22	0.19	0.21	0.1	0.26	0.35	0.16	0.06	0.15	0.13	-0.16	-0.09	0.22	0.15	-0.02	-0.18	0.03	0.09	-0.05	0.34	0.07	0.18
NP_001128471.1	306	FERMT2	1	23.9335	0.45	0.44	-0.38	0.3	0.59	-0.25	0.22	0.46	0.32	0.19	0.22	-0.1	-0.57	0.17	0.24	-0.64	0.21	0.51	0.33	0.36	-0.1	0.3	0.22	-0.24	-0.58	0.06	0.19	-0.55	0.22	0.3	0.28	-0.02	0.56	-0.33	-0.18	0.34	0.31	0.26	0.14	0.28	0.51	-0.45	0.43	0.22	0.21
NP_001128512.1	264	DCTN1	1	23.4171	0.15	0.2	-0.3	-0.24	-0.29	-0.19	-0.16	0.29	-0.01	-0.22	0.11	-0.26	-0.35	0.1	0.03	-0.45	0.3	0.37	0.11	0.53	-0.19	0.18	0.07	-0.11	-0.12	0.38	0.28	-0.24	0.19	0.09	-0.18	0.33	0.27	-0.31	-0.04	0.17	0.32	-0.03	0.17	0.21	0.02	-0.29	0.25	0.26	0.21
NP_001128523.1	11	FAM160B1	1	18.8949	0.09	0.27	-0.26	-0.13	-0.06	-0.2	-0.12	0.23	0.26	0.4	0.12	-0.11	0.08	-0.2	0.09	-0.09	0.03	-0.16	-0.3	-0.25	-0.65	-0.09	-0.31	-0.06	-0.75	-0.38	-0.37	-0.31	-0.43	-0.55	-0.26	-0.42	-0.08	-0.01	0.14	-0.1	0.07	-0.18	0.08	-0.2	0.33	0.24	0.09	0.33	-0.03
NP_001128567.1	15	FNDC3B	1	19.7981	0.1	0.18	0.09	0.42	0.2	0.25	0.43	0.24	0.04	0.69	0.1	0.02	0.07	-0.06	0.4	0.19	-0.3	-0.5	0.53	-0.36	0.27	-0.27	0.45	-0.18	0.63	0.86	0.53	0.39	0.45	0.55	0.77	0.42	0.54	-0.03	0.05	0.07	0.05	0.07	0.22	0.17	0.5	-0.7	-0.18	-0.46	-0.18
NP_001128573.1	30	CRELD2	1	21.5112	0.46	1.03	0.09	0.13	0.37	-0.26	0.48	0.26	0.13	0.21	0.22	0.14	0.03	0.27	0.72	-0.07	0.19	1.47	-0.02	1.54	-0.1	0.19	-0.05	-0.22	-0.13	0.54	1.41	-0.14	0.67	0.73	0.63	0.24	0.32	-0.28	-0.17	0.28	0.86	-0.46	0.4	0.03	-0.08	0.2	0.22	0.23	0.14
NP_001128582.1	53	DNAJA3	1	22.0294	-0.04	-0.14	0.2	-0.23	-0.22	0.23	-0.27	0.07	-0.1	-0.06	-0.03	-0.09	0.25	-0.07	-0.03	0.31	-0.11	0	-0.05	0.02	0.04	-0.12	0.19	0.35	0.18	0.07	0.03	0.34	-0.28	-0.22	-0.06	-0.22	-0.08	-0.05	0.17	-0.11	0.15	-0.05	-0.07	-0.3	0.03	0.02	-0.14	0.11	-0.05
NP_001128618.1	9	SLC39A8	1	19.4443	0.12	0.42	0.33	0.69	0.82	0.66	0.97	0.13	-0.31	0.26	-0.57	1.04	-0.21	0.45	-0.27	0.6	0.1	0.5	0.16	0.16	1.13	0.08	-0.84	0.09	-0.19	-0.4	-0.24	0.72	0.3	0.57	0.99	-0.59	-0.19	0.97	-0.53	-0.18	-0.36	-0.63	-0.06	-1.04	0.48	0.95	0.78	0.54	0.9
NP_001128627.2	2	DPF1	1	15.8482	NA	NA	NA	NA	NA	NA	NA	NA	0.44	0.32	-0.7	0.12	0.43	0	0.85	0.11	NA	NA	NA	NA	NA	NA	NA	NA	NA	NA	NA	NA	NA	NA	NA	NA	-0.4	-0.06	-0.22	0.04	-0.24	-0.41	0.71	-0.67	NA	NA	NA	NA	NA
NP_001128647.1	28	NEDD1	1	20.2247	-0.15	-0.16	-0.04	-0.01	0.06	0	0.19	-0.15	0.25	-0.04	0.34	0.13	0.19	0.14	-0.1	0.14	0.02	-0.29	-0.26	-0.51	-0.27	-0.09	-0.17	0	0.17	-0.07	-0.16	-0.08	-0.24	0.02	-0.03	0.03	-0.02	-0.12	0.08	-0.02	-0.09	0.15	0.03	0.28	0.04	-0.14	-0.19	-0.22	-0.27
NP_001128651.1	2	ZDHHC3	1	16.9587	NA	NA	NA	NA	NA	NA	NA	NA	NA	NA	NA	NA	NA	NA	NA	NA	NA	NA	NA	NA	NA	NA	NA	NA	NA	NA	NA	NA	NA	NA	NA	NA	0.4	0.04	-0.43	0.27	0.61	-0.48	0.44	-0.27	0.71	0.22	0.42	1.18	0.5
NP_001128659.1	55	AGFG1	1	21.7548	0.34	0.07	-0.42	-0.23	-0.3	0.01	-0.36	-0.12	0.25	-0.62	0.11	-0.68	-0.59	-0.44	-0.26	-0.41	0.06	-0.1	-0.07	-0.54	-0.33	-0.02	0.03	0.16	0.13	0.14	0.1	0.15	0.17	-0.1	0.09	0.14	0.14	-0.46	0.38	0.06	-0.22	0.3	-0.59	0.12	-0.2	-0.16	0.06	-0.12	-0.04
NP_001128663.1	6	ASAP2	1	18.0294	0.04	0.34	0.48	0.15	0.13	0.37	0.37	0.59	1.05	1.51	1.03	-0.19	-0.71	1.78	1.49	-0.96	0.01	0.23	-0.37	0.52	-0.55	0.29	0.51	-0.31	-0.33	0.3	0.55	0.01	0.1	0.62	0.63	0.21	-1.41	-0.09	0.28	-0.45	0.57	-0.03	0.36	-0.07	NA	NA	NA	NA	NA
NP_001128680.1	68	FKBP2	1	22.6174	0.39	0.7	-0.25	0.1	0.07	-0.25	0.06	0.31	-0.07	-0.04	0.13	-0.05	-0.4	0.47	0.28	-0.37	0.34	0.78	0.18	0.65	0.22	0.43	0.23	0.01	-0.04	0.28	0.66	0.03	0.45	0.39	0.36	0.04	0.35	-0.08	-0.18	0.38	0.6	-0.01	0.33	0.03	0.17	-0.41	0.37	0.72	0.51
NP_001128684.1	23	FKBP7	1	20.6917	0.02	0.13	-0.4	-0.28	-0.32	-0.64	0.19	-0.26	-0.16	-0.37	0.2	-0.6	-0.25	-0.15	-0.17	-0.39	-0.01	0.31	-0.05	0.37	-0.34	0	0.17	-0.53	-0.38	0.43	0.81	-0.19	0.38	0.5	-0.25	0.66	0.12	-0.4	-0.57	0.22	0.35	-0.36	0.22	0.39	0.02	-0.47	0.57	0.12	0.36
NP_001128686.1	22	GIT2	1	20.0189	0.12	0.15	-0.38	0.02	-0.09	0.17	-0.1	0.66	NA	NA	NA	NA	NA	NA	NA	NA	0.08	-0.21	-0.07	0.08	0.02	0.13	0.06	-0.26	-0.33	-0.04	0.27	-0.28	-0.28	-0.19	-0.23	-0.2	-0.03	-0.34	-0.14	0.11	0.29	-0.19	0.28	0.05	-0.03	-0.17	-0.04	0.24	0.05
NP_001128714.1	6	NDRG1	1	19.6535	0.65	1.14	-0.71	-0.05	-0.22	-0.74	-0.31	0.4	-0.12	-1.14	-0.13	-0.83	-1.72	0.43	-0.42	-1.86	0.81	1.66	0.58	1.51	-0.19	0.82	0.7	-0.28	NA	NA	NA	NA	NA	NA	NA	NA	-0.34	0.22	-0.98	-0.67	0.05	-0.43	0.05	-0.65	NA	NA	NA	NA	NA
NP_001128716.1	4	TCOF1	1	17.0954	NA	NA	NA	NA	NA	NA	NA	NA	0.73	-0.07	0.51	0.19	0.42	-0.16	0.91	-0.31	NA	NA	NA	NA	NA	NA	NA	NA	0	0.22	0.09	-0.28	0.09	0.09	-0.29	0.35	0.24	-0.47	-0.07	0.06	-0.22	-0.33	0.39	0.11	NA	NA	NA	NA	NA
NP_001128719.1	5	MFAP2	1	20.0861	0.55	0.38	-0.57	-0.29	-0.14	-0.39	-0.41	-0.3	-0.15	-0.24	0.15	-0.27	-0.17	-0.36	0.1	-0.32	0.29	0.46	0.21	0.3	-0.14	0.3	0.41	-0.24	NA	NA	NA	NA	NA	NA	NA	NA	0.33	-0.09	0.35	0.25	0.24	-0.22	0.55	0.18	0.32	-0.35	-0.11	0.29	0.48
NP_001129028.1	8	DYNC1I1	1	18.5955	0.2	0.51	-0.21	0.05	0.03	0.03	-0.24	-0.05	NA	NA	NA	NA	NA	NA	NA	NA	-0.3	0.05	-0.86	-0.29	-1.27	-0.55	-0.46	-1.59	-0.08	0.26	0.51	0.1	0.24	0.48	0.41	0.22	-0.81	0.01	0.38	0.04	0.19	0.05	-0.07	0.13	0.85	0.14	-0.05	-0.13	0.27
NP_001129037.1	29	PUDP	1	21.2686	-0.14	-0.01	-0.49	-0.35	-0.24	-0.64	-0.66	0.07	-0.22	-0.61	0.1	-0.44	-0.93	0.73	-0.16	-0.65	-0.02	0.45	-0.16	0.66	-0.35	0.15	-0.25	-0.72	-1.1	0.02	0.17	-0.77	-0.23	-0.18	-0.28	-0.05	-0.12	-0.14	-0.26	-0.07	0.8	0	0.34	0.08	0.25	0.18	0.21	1	0.26
NP_001129058.1	2	C5orf24	1	16.0869	NA	NA	NA	NA	NA	NA	NA	NA	NA	NA	NA	NA	NA	NA	NA	NA	0.15	-0.34	-0.12	-0.43	0.08	0.12	0.44	0.04	-0.33	0.47	0.42	0.16	0.38	0.25	0.2	1.01	NA	NA	NA	NA	NA	NA	NA	NA	NA	NA	NA	NA	NA
NP_001129064.1	146	RPS27A	1	26.7476	0.24	0.19	-0.13	-0.22	-0.27	-0.42	-0.24	-0.16	-0.25	-0.62	0.65	-0.16	-0.12	0.01	-0.4	-0.1	0.18	0.14	0.1	0.36	0.29	0.38	0.13	-0.07	-0.24	-0.08	0.14	0.12	0.3	0.51	0.05	0.23	0.04	-0.4	-0.05	0.38	0.08	0.2	0.01	0.49	-0.6	-0.15	0.26	0.14	0.28
NP_001129069.1	11	CCDC88A	1	19.7585	0.09	-0.24	-0.35	-0.27	-0.55	-0.19	-0.82	0.18	0.48	-0.36	0.43	-0.06	-0.29	-0.32	-0.23	0.25	-0.13	-0.18	0.26	-0.07	-0.04	0.07	0.1	-0.13	-0.14	0.19	0.08	-0.02	-0.08	-0.11	-0.16	-0.11	0.06	-0.01	-0.05	0	0.21	0.06	0.03	0.08	NA	NA	NA	NA	NA
NP_001129071.1	8	TGFB2	1	19.707	NA	NA	NA	NA	NA	NA	NA	NA	NA	NA	NA	NA	NA	NA	NA	NA	1.66	1.05	0.28	1.05	-1.31	0.91	0.51	-1.23	-0.41	0.99	1.01	-0.36	0.78	0.47	-0.06	1.67	0.57	-1.32	-0.93	1.46	0.55	-1.31	1.15	0.48	-0.23	-0.78	0.68	0.32	1.18
NP_001129101.1	17	PPP1R21	1	22.7859	0	0.1	0.17	0.28	0.24	0.08	0.09	0.25	-0.04	0	-0.28	0.02	0.13	0.07	0.02	0.27	-0.2	-0.11	-0.35	0.32	0.09	-0.17	-0.12	-0.1	0.17	-0.11	0.43	0.12	0.1	-0.17	-0.29	0.01	0.12	0.04	-0.06	0.1	0.61	0.06	0.5	-0.14	0.39	-0.24	-0.3	0.45	-0.09
NP_001129107.1	7	C11orf68	1	19.2947	0.12	0.38	-0.21	0.04	-0.06	-0.15	-0.23	0.03	0.04	0.05	0.05	0.06	-0.15	0.42	0.26	-0.11	-0.05	0.24	-0.15	0.05	0.15	0.05	0.01	0.03	0.03	-0.13	-0.63	-0.64	-0.25	-0.47	-0.01	0.1	-0.12	0.08	0.01	-0.04	-0.02	0.17	0.2	0.04	1.03	0.39	0.56	1.07	0.65
NP_001129108.1	6	PIP5K1A	1	17.4584	-0.75	-0.54	-0.01	0.42	-0.11	0.07	0.21	-0.06	0.21	0.14	-0.12	0.14	0.24	-0.28	0.03	0.51	0.1	0.65	0.1	0.31	0.41	0.59	0.2	0.29	NA	NA	NA	NA	NA	NA	NA	NA	0.04	0.17	0.86	0.05	-0.27	-0.26	0.08	-0.35	-0.03	0.37	-0.24	-0.92	-0.08
NP_001129114.1	5	INPP5K	1	17.6147	-0.11	0.08	0.34	-0.21	-0.04	-0.01	0.05	-0.14	0.01	0.31	0.17	0.26	0.22	0.53	0.27	0.19	NA	NA	NA	NA	NA	NA	NA	NA	NA	NA	NA	NA	NA	NA	NA	NA	-0.13	-0.04	-0.39	0.05	0.17	-0.18	0.1	-0.51	-0.32	0.31	0.1	0.24	-0.24
NP_001129115.1	77	DCTN4	1	22.0138	0.11	0.35	-0.22	0.02	0	-0.17	0.01	0.3	-0.11	-0.28	-0.18	-0.07	-0.01	-0.22	-0.13	-0.08	0.21	0.25	0	0.29	0.2	0.03	0.12	-0.03	-0.21	0.19	0.26	-0.18	0.06	0.11	-0.15	0.18	0.14	-0.11	0.15	0.09	0.28	-0.01	0.03	0.04	0.11	0.01	0.02	0.3	0.08
NP_001129120.1	25	PTPRK	1	19.8798	0.08	0.5	-0.32	-0.21	0.04	-0.14	-0.06	-0.11	0.04	-0.12	-0.35	-0.32	-0.97	-0.13	-0.34	-0.48	0.69	0.71	0.22	0.71	0.04	0.68	-0.15	0.05	-0.07	0.98	0.41	-0.05	0.82	0.55	0.39	0.54	0	-0.17	-0.13	0.36	0.04	-0.01	-0.07	-0.06	-0.17	-0.16	0.21	0	0.29
NP_001129123.1	68	EIF2AK2	1	22.1104	-0.4	-0.64	0.18	0.07	0.18	0.33	0	-0.29	-0.09	-0.11	-0.03	0.02	0.21	-0.19	-0.51	0.15	-0.27	-0.87	-0.41	-0.57	-0.26	-0.28	-0.4	0.1	0.11	-0.31	-0.56	0.02	-0.37	-0.41	-0.22	-0.25	-0.38	0.16	0.55	-0.54	-0.73	0.18	-0.53	-0.03	-0.14	0.21	-0.48	-0.59	-0.48
NP_001129125.1	154	PABPC4	1	23.8669	0.04	-0.14	0.03	-0.21	-0.15	0.07	-0.07	0.01	-0.06	0	0.05	-0.07	0.09	0.2	-0.1	0.03	-0.18	-0.04	-0.01	0.15	-0.21	-0.12	-0.29	0.08	0.12	0.03	-0.05	0.07	-0.03	-0.04	0.27	-0.09	-0.29	0.04	0.17	-0.14	-0.11	-0.1	0.01	-0.2	-0.2	0.24	-0.1	0.06	-0.08
NP_001129142.1	2	MSRA	0.9982	16.261	NA	NA	NA	NA	NA	NA	NA	NA	NA	NA	NA	NA	NA	NA	NA	NA	NA	NA	NA	NA	NA	NA	NA	NA	NA	NA	NA	NA	NA	NA	NA	NA	-0.73	-0.65	-0.37	-0.08	0.67	-0.66	0.95	0.29	-0.39	-0.18	-0.13	1.1	-0.07
NP_001129145.1	44	ATL2	1	21.9557	0.23	-0.01	0.18	0.11	-0.01	0.06	0.03	-0.02	0.01	0.25	0.2	0.04	0.01	-0.03	-0.22	0.24	0.01	0.09	0.27	-0.08	-0.04	0.06	-0.04	0.09	0.25	-0.25	-0.25	0.09	0.15	0.1	0.01	0	0.14	-0.08	-0.01	0.24	0.14	-0.02	-0.05	0.11	0.13	0.15	0.02	-0.06	0.25
NP_001129171.1	391	YWHAZ	1	27.9127	0.33	0.46	-0.3	-0.03	-0.03	-0.22	-0.05	0.18	0.04	-0.31	0.23	-0.1	-0.47	0.55	0.07	-0.35	0.25	0.63	0.19	0.65	0.27	0.32	0.01	-0.21	-0.5	0.03	0.45	-0.35	0.2	0.22	0.01	0.02	0.11	-0.23	-0.14	0.17	0.42	0.08	0.13	0.32	-0.03	-0.28	0.37	0.51	0.22
NP_001129206.1	8	ZNF384	1	21.135	-0.02	-0.65	0.81	0.29	0.36	0.35	0.32	-0.15	-0.12	0.32	0.36	0.14	0.39	-0.28	-0.03	0.26	-0.08	-0.17	0.25	-0.23	0.46	0.34	0.54	0.05	0.7	0.6	0.61	0.72	0.3	0.41	0.39	0.54	0.19	0.22	0.11	0.14	0.14	0.19	-0.14	0.18	NA	NA	NA	NA	NA
NP_001129224.1	16	ECD	1	19.1674	-0.12	0.32	-0.03	0.06	-0.12	-0.05	-0.15	0.25	-0.11	-0.05	-0.31	0.11	-0.07	0.26	-0.18	0.3	-0.64	-0.6	-0.64	-0.33	-0.68	-0.53	-0.67	-0.32	-0.01	-0.35	-0.26	-0.14	-0.61	-0.41	0.17	-0.74	0.12	-0.18	0.51	-0.07	-0.78	0.08	-0.37	0.16	-0.27	-0.18	-0.24	-0.38	-0.11
NP_001129240.1	5	PVR	1	19.1785	0.87	1.5	-0.21	0.16	0.35	-0.24	1.55	1.2	-0.36	-0.31	0.02	-0.64	-1.01	-0.42	-0.44	-1.1	0.51	1.21	0.36	1.55	0	0.45	0.23	-0.06	-0.55	0.19	0.23	-0.63	0.23	0.23	-0.15	0.11	NA	NA	NA	NA	NA	NA	NA	NA	0.45	-0.24	0.91	0.63	0.83
NP_001129247.1	7	CACFD1	1	20.2537	0.4	0.73	-0.35	-0.09	-0.12	-0.19	0.26	-0.1	-0.26	-0.94	-0.31	-0.24	-0.28	0.27	-0.18	-0.13	0.93	1.03	0.62	1.13	0.72	0.74	0.84	0.98	0.45	0.26	1.24	0.44	0.61	-0.97	0.21	0.62	-0.07	-0.33	-0.68	-0.69	0.49	-0.4	-0.32	-0.58	0.1	0.07	0.32	0.33	0.17
NP_001129248.1	3	ZBTB43	1	17.5748	NA	NA	NA	NA	NA	NA	NA	NA	NA	NA	NA	NA	NA	NA	NA	NA	0.38	-0.26	0.76	-0.63	-0.11	0.16	-0.08	-0.48	NA	NA	NA	NA	NA	NA	NA	NA	0.07	-0.18	-0.14	0.05	-0.23	-0.18	0.28	-0.08	NA	NA	NA	NA	NA
NP_001129277.1	4	SYT1	0.9991	17.9165	-0.75	-0.31	1.22	-0.28	-0.37	-0.16	-0.39	-1.32	-0.98	-0.56	-0.55	-0.35	1.29	-0.5	-0.66	0.41	-0.95	-1.08	-1.18	-0.83	-0.58	-0.95	-0.96	1.01	0.88	-0.84	-0.47	0.06	-0.88	-1	-0.38	-0.71	NA	NA	NA	NA	NA	NA	NA	NA	NA	NA	NA	NA	NA
NP_001129283.1	15	SINHCAF	1	21.0178	-0.43	-0.57	0.37	0	0.15	0.45	0.34	-0.71	-0.91	-0.41	-0.45	0.05	0.43	-1.02	-1.14	0.33	-0.84	-1.19	-0.75	-1.16	-0.11	-0.74	-0.33	0.43	0.32	-0.34	-0.3	0.27	-0.41	-0.32	-0.02	-0.39	0.06	0.47	0.08	-0.23	-0.45	0.36	-0.38	-0.33	0.39	0.6	0	-0.12	-0.35
NP_001129293.1	94	FDPS	1	24.6502	-0.45	-0.23	-0.06	0.02	-0.26	-0.09	-0.39	-0.01	-0.15	-0.48	-0.55	-0.05	-0.03	-0.31	-0.22	-0.05	-0.13	-0.05	-0.34	-0.08	0.12	-0.39	-0.32	0.02	0.14	-0.15	0.06	-0.11	-0.1	-0.34	-0.26	-0.08	0	-0.29	0.48	-0.18	0.07	0.07	-0.03	0.08	-0.28	-0.09	-0.4	0.19	-0.35
NP_001129389.1	3	DOLPP1	1	16.9284	NA	NA	NA	NA	NA	NA	NA	NA	-0.1	0.64	-0.73	0.44	0.85	-0.48	0.49	0.57	NA	NA	NA	NA	NA	NA	NA	NA	0.85	0.76	0.6	0.81	0.55	0.63	0.44	0.97	NA	NA	NA	NA	NA	NA	NA	NA	-0.4	-0.25	0.05	-0.12	0.35
NP_001129415.1	2	MADD	0.9858	16.067	NA	NA	NA	NA	NA	NA	NA	NA	-0.17	-0.57	0.28	0.02	0.03	0.03	-0.11	-0.03	NA	NA	NA	NA	NA	NA	NA	NA	NA	NA	NA	NA	NA	NA	NA	NA	-0.46	-0.29	-0.19	0.15	-0.53	0.09	-0.67	-0.04	NA	NA	NA	NA	NA
NP_001129470.1	34	NDUFB11	1	22.9423	-0.38	-0.18	-0.12	-0.09	-0.13	-0.06	0.1	0.28	0.14	0.15	-0.43	0.16	-0.07	0.13	0.31	0.42	-0.58	-0.2	-0.98	-0.04	-0.74	-0.78	-0.33	-0.7	-0.09	0.12	0.1	0.27	-0.28	-0.31	-0.08	-0.18	-0.38	0.25	-0.58	-0.05	0.44	-0.22	1.26	-0.08	0.07	-0.19	-0.61	-0.05	-0.32
NP_001129497.1	248	PLS3	1	23.7337	0.21	0.22	-0.24	-0.24	-0.34	-0.44	-0.22	-0.07	-0.02	-0.58	0.14	-0.23	-0.25	-0.12	0.08	-0.28	0.53	0.27	-0.29	-0.1	0.08	0.07	0.21	-0.45	-0.51	-0.03	0.81	-0.43	-0.1	-0.21	-0.27	0.14	0	-0.01	0.2	0.13	-0.21	-0.04	-0.44	0.2	-0.06	0.56	0.16	-0.09	-0.08
NP_001129507.1	40	TRMT1	1	20.9072	0.29	-0.36	0.07	-0.06	-0.09	0.01	-0.35	-0.25	0.05	0.01	0.16	0.26	-0.15	-0.03	0.03	0.1	-0.26	-0.26	-0.1	-0.08	0.15	-0.2	-0.41	0.22	0.18	0.01	-0.08	0.32	0.15	0.35	0.43	-0.03	0.05	-0.26	0.34	-0.01	0.05	0.27	-0.19	-0.16	-0.02	0.23	-0.24	0.14	-0.11
NP_001129509.2	1	LIMS2	0.999	13.8138	0.13	0.32	0.18	0.07	-0.02	-0.38	-0.21	0.55	NA	NA	NA	NA	NA	NA	NA	NA	NA	NA	NA	NA	NA	NA	NA	NA	NA	NA	NA	NA	NA	NA	NA	NA	NA	NA	NA	NA	NA	NA	NA	NA	NA	NA	NA	NA	NA
NP_001129511.1	51	NIF3L1	1	22.6825	0.08	0.45	-0.13	0.17	0.2	-0.06	0.07	-0.04	-0.01	-0.13	-0.06	0.07	-0.46	-0.12	-0.22	-0.22	0.08	0.51	-0.44	0.28	0.49	-0.06	-0.01	0.1	0.03	-0.2	0.02	0.04	-0.13	0.28	-0.03	-0.17	0.04	0.15	0.3	0.02	0.39	0.25	-0.02	0.01	-0.06	0.09	-0.17	0.35	0.04
NP_001129512.1	121	CPSF7	1	23.1888	0.07	-0.25	-0.01	-0.11	-0.1	-0.01	0.05	-0.24	0.33	0.32	0.33	-0.09	0.14	-0.23	0.11	0.15	0.37	-0.07	0.19	-0.26	0.19	0.23	0.23	0.02	0.35	0.33	0.13	0.33	0.43	0.22	0.08	0.4	0.24	-0.11	-0.14	0.26	-0.07	0.21	-0.09	0.18	0.12	-0.06	0.2	-0.22	0.21
NP_001129514.2	36	PTGES3L	1	21.4336	-0.01	-0.01	-0.17	-0.2	0.02	0.25	-0.03	0.32	-0.41	-0.32	-0.04	-0.06	-0.14	-0.01	-0.26	-0.2	-0.15	-0.54	-0.53	-0.36	-0.31	-0.07	-0.19	0.18	0.09	0.05	0.02	0.01	-0.26	0.03	0	0.06	-0.35	0.12	0.1	-0.34	0.24	-0.07	0.01	-0.07	-0.13	-0.26	-0.34	-0.21	-0.32
NP_001129515.1	26	INTS14	1	20.4714	-0.16	-0.29	0.3	0.19	0	-0.05	0.16	-0.15	0.29	0.45	-0.05	0.25	0.17	0.03	0.49	0.13	-0.21	-0.11	-0.05	0.07	-0.01	-0.16	0.05	-0.08	-0.25	0	0.23	0.07	0.08	-0.03	-0.02	0.06	0.19	0.09	-0.49	-0.12	-0.47	0.2	-0.41	0.08	-0.03	0.21	0.06	-0.04	-0.05
NP_001129516.1	15	TMUB1	1	20.8985	-0.08	0.16	-0.04	-0.13	-0.15	0.03	-0.04	-0.27	-0.17	0.24	0.28	-0.17	0.21	-0.64	-0.19	-0.09	-0.05	-0.35	-0.15	-0.18	-0.11	-0.28	0.01	0.36	0.14	0.26	0.13	0.14	0.75	0.87	0.32	0.32	0.32	-0.3	0.18	0.21	0.12	0.17	-0.18	0.14	0.26	-0.15	0	0.07	0.25
NP_001129522.1	22	DHRS1	1	20.2137	-0.17	-0.07	-0.2	-0.08	-0.12	-0.28	-0.04	0.17	0.11	0.43	-0.1	-0.14	0.47	-0.18	-0.25	0.15	-0.46	-0.21	0.11	-0.21	-0.03	-0.22	-0.41	-0.28	0.21	0.41	0.55	0.59	0.27	0.68	-0.26	0.46	0.29	0.09	-0.24	0.12	-0.02	-0.07	0.21	0.25	0.04	0.19	0.33	0.21	0.22
NP_001129524.1	1	CPT1C	1	15.6529	NA	NA	NA	NA	NA	NA	NA	NA	NA	NA	NA	NA	NA	NA	NA	NA	NA	NA	NA	NA	NA	NA	NA	NA	0.52	-0.02	0.42	0.19	0.14	0.34	-0.32	-0.02	NA	NA	NA	NA	NA	NA	NA	NA	NA	NA	NA	NA	NA
NP_001129611.1	4	TCF3	1	17.7165	NA	NA	NA	NA	NA	NA	NA	NA	1.17	0.42	0.82	-0.69	-0.37	-1.2	-0.97	-0.13	0.45	-1.59	0.54	-1.25	-0.24	0.54	-0.27	0.57	0.96	0.22	-0.85	0.15	0.85	0.82	0.89	0.8	1.06	-0.76	0.35	0.36	-0.83	0.77	-1.07	1.01	NA	NA	NA	NA	NA
NP_001129629.1	2	OTUD5	0.9983	14.7485	0.47	-1.27	0.41	0.54	0.84	0.27	1.27	0.23	0.52	0.74	0.1	0.09	0.94	-0.11	0.59	0.27	NA	NA	NA	NA	NA	NA	NA	NA	NA	NA	NA	NA	NA	NA	NA	NA	NA	NA	NA	NA	NA	NA	NA	NA	NA	NA	NA	NA	NA
NP_001129663.1	7	KANK2	1	17.2311	0.06	-0.02	0.09	0.22	0.38	0.07	0.31	0.31	NA	NA	NA	NA	NA	NA	NA	NA	-0.27	-1.52	-0.72	0.11	-0.26	-0.25	-0.48	-0.8	-1.98	-0.81	-1.64	-1.95	-1.04	-1.05	-0.9	-0.2	-0.41	0.33	-0.8	-0.41	-1.02	-0.59	0.44	0.13	0.92	-0.75	0.05	0.02	0.18
NP_001129665.1	23	FASTKD2	1	20.9364	-0.05	0.17	0.44	-0.03	-0.05	0.15	0.12	0.26	-0.66	-0.05	-0.38	0.24	0.75	0.05	0.03	0.47	-0.17	-0.35	0.18	-0.15	0.01	-0.23	-0.15	0.55	0.88	0.07	-0.09	0.82	-0.09	-0.04	0.16	-0.19	-0.15	-0.11	-0.08	-0.12	-0.17	-0.08	-0.1	-0.46	-0.51	0.05	-0.1	-0.07	-0.07
NP_001129667.1	46	TNPO2	1	21.5439	0.04	0.07	0.05	0.22	0	0.24	0.16	0.34	0.03	-0.11	-0.15	0.09	-0.18	0.38	-0.12	0.01	0.12	0.02	0.18	0.11	-0.21	0.04	-0.25	-0.08	-0.32	-0.11	-0.09	-0.22	-0.47	-0.29	-0.54	-0.03	0.05	0.13	0.04	0.13	-0.04	-0.01	0.21	0.04	0.24	0.32	-0.15	-0.04	-0.16
NP_001129671.1	12	GRAMD1A	1	19.7001	-0.61	-0.64	1.03	-0.06	-0.35	0.38	-0.47	-0.54	-1.38	0.32	0.12	0.31	1.15	-1.82	-1.55	0.93	-0.33	-0.52	-0.49	-0.5	0.26	-0.65	-0.23	0.89	0.82	-0.25	-0.44	0.69	-0.08	-0.19	0	-0.49	-0.52	0.13	0.01	-0.4	-0.65	-0.71	-0.06	-1.42	-0.65	-0.31	-0.6	-0.44	-0.25
NP_001129673.1	80	ISOC2	1	22.94	-0.12	0.58	0.26	0.02	0.01	0.28	0.05	0.35	-0.11	0.01	-0.33	0.08	0.09	0.74	0.31	-0.03	-0.06	0.67	-0.07	0.69	0.03	-0.06	-0.28	-0.17	-0.39	-0.33	0.16	-0.15	-0.04	-0.01	-0.11	-0.33	-0.26	0.08	-0.34	-0.15	0.32	-0.18	0.76	-0.52	-0.1	0.29	0.06	0.75	-0.09
NP_001129675.1	45	CCDC124	1	22.2628	-0.01	-0.34	-0.2	-0.23	-0.36	-0.09	-0.66	-0.35	0.19	-0.04	0.24	0.04	0.01	-0.22	-0.1	0.12	0.03	-0.13	-0.5	-0.27	0.26	-0.27	0.07	0.18	0.48	0.27	0.33	0.52	0.41	0.42	0.42	0.36	0.13	-0.52	0.21	0.3	-0.2	0.13	-0.07	0.34	0.06	-0.36	-0.23	-0.39	-0.07
NP_001129676.1	343	RCC2	1	25.5028	-0.54	-0.66	0.26	0.35	0.18	0.45	-0.1	-0.86	-0.07	0.06	-0.19	0.27	0.28	-0.4	-0.41	0.47	-0.84	-1.02	-0.13	-1.1	0.62	-0.21	-0.17	0.4	0.34	-0.53	-0.42	0.59	-0.2	-0.04	0.13	-0.53	-0.18	0.36	0.4	-0.36	-0.67	0.17	-0.87	-0.19	0.19	0.38	-0.25	-0.55	-0.48
NP_001129687.1	3	ARTN	0.9972	25.4195	NA	NA	NA	NA	NA	NA	NA	NA	NA	NA	NA	NA	NA	NA	NA	NA	-0.85	-0.9	-1.09	-1.28	0.21	-0.68	0.01	0.54	NA	NA	NA	NA	NA	NA	NA	NA	-1.39	0.53	0.47	-1.51	-1.28	0.36	-0.32	-0.4	-2.09	0.42	-3.13	-1.35	-1.15
NP_001129695.1	6	RCOR3	1	17.6004	0.66	0.49	0.1	0.31	0.25	-0.5	0.67	0.54	0.73	0.43	0.54	0.01	-0.49	0.98	0.04	-0.12	0.64	0.08	0.24	0.2	-0.45	0.7	0.32	-0.32	-0.51	0.53	0.32	-0.17	0.67	0.4	-0.05	0.88	NA	NA	NA	NA	NA	NA	NA	NA	0.06	-0.28	0.11	0.21	0.54
NP_001129734.1	3	ATXN7L3B	1	18.3248	-0.19	-0.38	-0.27	-0.07	0.18	0.03	0.26	-0.2	NA	NA	NA	NA	NA	NA	NA	NA	NA	NA	NA	NA	NA	NA	NA	NA	-0.64	-0.2	0.3	-0.62	-0.01	-0.26	-0.43	0.12	0.16	-0.34	-0.16	0.25	0.08	0.33	-0.19	0.55	NA	NA	NA	NA	NA
NP_001129735.1	2	C2CD4C	0.9981	15.7945	-0.55	0.14	-0.01	-0.43	-0.13	-0.18	0.14	-0.29	0.15	0.63	-0.02	0.09	0.36	0.24	0.4	0.28	NA	NA	NA	NA	NA	NA	NA	NA	NA	NA	NA	NA	NA	NA	NA	NA	NA	NA	NA	NA	NA	NA	NA	NA	NA	NA	NA	NA	NA
NP_001129966.1	18	C1orf198	1	20.318	0.41	0.08	-0.36	-0.14	0.05	-0.09	-0.3	0.82	-0.79	-1.31	-0.42	-1.3	-1.14	-1.68	-0.57	-0.89	0.38	0.48	-0.72	0.48	-0.07	-0.28	0.06	0.09	-0.62	-0.15	-0.41	-0.59	-1.23	-1.58	-1.62	-0.49	-0.18	-0.72	-0.1	0.28	0.21	0.31	0.21	0.68	-0.34	-0.47	-0.38	-0.01	-0.19
NP_001129970.1	1	CISD3	0.9987	20.9454	NA	NA	NA	NA	NA	NA	NA	NA	NA	NA	NA	NA	NA	NA	NA	NA	NA	NA	NA	NA	NA	NA	NA	NA	-0.01	-0.32	0.2	-0.29	-1.99	-1.53	-1.09	-0.5	NA	NA	NA	NA	NA	NA	NA	NA	NA	NA	NA	NA	NA
NP_001130000.1	87	SERPINE2	1	22.1647	-0.36	-0.01	-0.26	0.69	1.43	-0.14	1.05	-0.36	0.89	0.92	0.37	0.13	-0.27	-0.72	-0.58	-0.43	-1.06	-0.75	0.33	-0.76	-0.43	-0.24	-0.78	-0.85	-0.79	-0.78	-0.75	-0.71	0.07	0.72	0.47	-0.55	0.42	0.67	-1.03	-0.76	-0.62	-0.67	-0.22	-1.41	1.29	-0.57	0.59	-0.23	-0.18
NP_001130010.1	29	ACAD10	1	20.2093	0.02	0.16	-0.04	-0.25	-0.21	0.16	-0.24	0.22	0.03	0.38	-0.12	-0.16	-0.03	0.03	0.31	0.02	-0.33	0.19	-0.42	0.31	0.03	-0.33	-0.2	-0.24	-0.24	-0.04	-0.03	-0.22	-0.12	-0.32	-0.65	-0.34	-0.24	0.51	-0.22	-0.39	0.44	-0.03	0.56	-0.33	0.08	0.16	-0.49	0.2	0.26
NP_001130026.1	9	TLK1	1	18.9864	-0.41	-0.19	-0.08	-0.26	-0.75	0.14	-0.42	-0.19	0.07	-0.2	-0.04	0.15	-0.1	0.13	-0.12	0.16	-0.52	-0.63	-0.15	-0.65	0.48	-0.34	-0.18	0.12	-0.07	-0.28	-0.26	0.68	-0.03	-0.08	0.39	-0.23	-0.23	0	1.14	-0.2	-0.95	1.07	-1	0.01	-0.4	0.06	-0.39	-0.67	-0.34
NP_001130046.1	31	LANCL1	1	23.0822	0.09	0.11	0.1	-0.05	0.23	0.09	0.18	0.23	0.18	-0.17	0	-0.36	-0.55	-0.16	0.09	-0.5	0	-0.11	-0.04	-0.11	0.04	-0.1	0.21	-0.19	-0.5	-0.11	0.07	-0.39	-0.7	-0.82	-0.03	-0.05	0.04	-0.3	-0.06	-0.06	0.24	0.02	0.14	0.08	-0.05	-0.35	0.12	0.3	0.09
NP_001131024.1	16	LRRFIP1	1	20.9079	0.1	-0.09	-0.14	0.16	-0.08	-0.09	-0.21	0.71	-0.08	-0.22	0.16	-0.14	-0.27	0.03	-0.11	-0.08	0.11	-0.03	-0.26	0.11	-0.26	-0.22	-0.36	-0.3	-0.09	0.05	-0.04	-0.02	-0.37	-0.01	-0.05	-0.11	-0.25	-0.29	0.08	-0.14	-0.05	-0.14	0.47	0.1	-0.24	-0.34	-0.02	-0.31	-0.09
NP_001131025.1	10	LRRFIP1	1	20.3873	-0.15	-0.26	0.18	-0.12	-0.34	0.1	-0.07	-0.09	-0.08	-0.09	0.14	0.05	0.1	0.11	-0.32	0.22	0.13	-0.46	0.15	-0.08	0.16	0.28	-0.34	0.22	0.3	0.09	0.32	0.56	0.66	0.66	0.61	0.76	-0.23	-0.19	-0.05	-0.11	-0.19	-0.16	-0.3	-0.09	-0.36	-0.29	0.43	0.35	0.05
NP_001132913.1	85	BCAP31	1	25.136	-0.24	-0.2	0.06	-0.03	-0.19	0.08	0.17	-0.1	-0.21	-0.15	-0.1	-0.16	0.14	0	-0.33	-0.03	0.04	-0.25	-0.06	0.05	-0.16	-0.34	-0.59	0.15	-0.07	0.04	-0.19	0.13	0.02	0.13	-0.15	-0.17	0.06	0.16	-0.15	-0.08	-0.22	-0.1	0.1	-0.06	-0.23	0.42	0	-0.15	-0.06
NP_001132938.1	5	TBL1X	0.998	19.0208	0.09	0.24	-0.05	-0.09	-0.36	-0.48	-0.31	-0.02	NA	NA	NA	NA	NA	NA	NA	NA	-0.02	-0.14	0.63	0.25	0	0.36	-0.08	-0.35	-0.34	0.13	0.45	-0.05	1	1.24	0.56	0.38	0.26	0.01	0.02	-0.04	0.27	0.3	0.29	0.2	0.29	-0.03	0.01	0.08	0.06
NP_001132986.1	2	DACH2	0.9939	17.378	NA	NA	NA	NA	NA	NA	NA	NA	NA	NA	NA	NA	NA	NA	NA	NA	-0.19	-0.78	-0.64	-0.31	-1.13	0.12	0.14	-1.04	NA	NA	NA	NA	NA	NA	NA	NA	-0.79	-0.6	-1.27	-0.05	-0.81	-0.85	-0.08	1.64	NA	NA	NA	NA	NA
NP_001135.3	2	AMFR	1	16.0627	0.27	0.84	-0.14	0.29	0.35	0.2	1	0.8	NA	NA	NA	NA	NA	NA	NA	NA	NA	NA	NA	NA	NA	NA	NA	NA	NA	NA	NA	NA	NA	NA	NA	NA	NA	NA	NA	NA	NA	NA	NA	NA	0.06	0.21	0.37	0.44	0.56
NP_001135417.1	144	ACTA2	1	26.6826	0.19	0.21	-1.13	-1.31	-1.41	-0.8	-0.98	1.71	-1.98	-1.91	-1.4	-1.8	-2.19	-0.07	-0.45	-2.02	0.42	0.87	-0.75	1.49	-0.51	-0.81	-0.85	-1.19	-1.64	-0.35	-0.6	-2.1	-1.21	-1.89	-1.76	-0.85	-0.46	-0.85	-0.63	0.19	0.91	-0.76	1.26	0.27	-1.15	-1.14	-0.16	1.26	0.48
NP_001135441.1	33	DAXX	1	20.5797	-0.36	-0.3	0.05	0.05	-0.08	0.14	0.08	-0.32	0.18	0.27	0.05	-0.08	0.3	-0.32	-0.66	0.36	-0.08	-0.9	0.22	-0.49	-0.32	0.1	-0.21	0.04	-0.12	-0.21	-0.08	0.29	0.18	0.32	0.06	-0.05	-0.03	0.42	0.15	-0.14	-0.65	0.3	-0.54	0.11	0.02	0.49	-0.25	-1.2	-0.13
NP_001135452.1	260	TP53BP1	1	23.6034	0.47	0.24	-0.41	-0.22	-0.26	-0.37	-0.02	0.11	0.31	0.17	0.66	-0.34	-0.15	0.45	0.4	-0.28	0.48	0.39	0.38	0.36	-0.24	0.38	0.48	-0.35	-0.06	0.73	0.6	0.21	0.99	0.86	0.27	0.97	0.18	-0.42	-0.36	0.61	0.32	0.1	0.38	0.39	-0.06	-0.45	0.39	0.23	0.66
NP_001135748.1	34	APLP2	1	20.8477	0.17	0.71	0.08	0.41	0.39	0.22	0.5	0.27	-0.05	-0.27	-0.08	-0.05	-0.02	0.4	-0.16	-0.2	-0.03	0.3	0.13	0	0.36	-0.07	-0.3	0.4	0.11	-0.02	0.21	-0.18	0.16	0.32	0	-0.08	0.03	0.36	-0.06	0.01	0.32	-0.13	0.29	-0.17	-0.3	0.02	0.05	0.16	0.08
NP_001135754.1	85	RPS24	1	26.6221	-0.29	-0.54	0.3	-0.03	0.01	0.09	0.17	-0.22	-0.22	-0.22	-0.14	0.17	0.19	-0.65	-0.53	0.32	-0.21	-0.76	-0.15	-0.66	0	-0.03	-0.42	-0.12	-0.26	-0.53	-0.89	-0.08	-0.43	-0.32	-0.13	-0.58	-0.37	0.27	-0.06	-0.18	-0.76	0.08	-0.16	0.01	-0.23	0.36	-0.34	-0.78	-0.37
NP_001135758.1	27	SMC6	1	20.7676	-0.13	-0.37	0.22	0.09	0.21	0.12	0.04	-0.46	0.4	0.53	0.65	0.16	0.28	-0.15	-0.04	0.39	-0.54	-0.94	0.03	-0.89	0.36	0.03	0.25	-0.04	0.27	-0.03	0.16	0.48	0.41	0.39	0.37	0.01	-0.08	0.2	-0.17	-0.27	-0.84	0.13	-0.7	-0.14	0.27	0.04	0.13	0.15	0.05
NP_001135761.2	10	MGRN1	1	19.1344	-0.35	0.14	-0.22	-0.26	-0.07	-0.42	-0.02	-0.11	0.33	0.33	-0.72	-0.42	0.11	-0.17	0.24	-0.22	-0.02	-0.12	-0.29	0.44	0.03	-0.12	-0.09	-0.01	NA	NA	NA	NA	NA	NA	NA	NA	-0.2	0.04	0.1	0.18	-0.11	-0.33	0.36	-0.15	0.19	-0.06	-0.03	0.24	0.09
NP_001135764.1	18	LMAN2L	1	21.4846	0.27	0.49	-0.28	0.12	0.09	-0.13	0.33	0.46	0.03	0.05	0.04	-0.1	-0.27	0.35	-0.1	-0.25	0.39	0.7	0.72	0.2	0.34	0.26	0.79	0.3	0.02	0.21	0.41	0.01	0.25	0.17	-0.04	0.06	0.48	0.02	-0.46	0.31	0.6	0.15	0.26	0.05	0.31	-0.23	0.1	-0.02	0.23
NP_001135766.1	68	SPART	1	23.0084	-0.32	-0.48	0.17	-0.33	-0.39	0.52	-0.39	-0.5	-0.1	-0.24	-0.08	0.03	0.11	-0.55	-0.41	0.22	-0.14	-0.4	-0.1	-0.42	0.31	-0.04	-0.19	0.45	0.43	-0.23	-0.27	0.54	-0.34	-0.01	-0.05	-0.17	0.17	-0.03	0.27	-0.23	-0.3	-0.1	-0.9	-0.12	0.06	0.14	-0.3	-0.28	-0.28
NP_001135770.1	8	SQSTM1	1	18.4713	0.63	0.63	-0.3	-0.29	-0.22	0	-0.35	0.43	0.25	-0.04	0.25	-0.16	-0.6	0.73	0.33	-0.11	0.53	1.69	0.54	1.08	0.24	0.52	0.69	0.29	-0.08	0.1	0.6	0.01	0.04	0.2	0.13	-0.05	0.23	0.3	0.1	0.55	1.22	-0.09	0.06	-0.21	-0.59	0.42	-0.05	0.49	-0.06
NP_001135779.1	1	GTF2H1	1	13.8138	NA	NA	NA	NA	NA	NA	NA	NA	NA	NA	NA	NA	NA	NA	NA	NA	NA	NA	NA	NA	NA	NA	NA	NA	NA	NA	NA	NA	NA	NA	NA	NA	-0.62	0.17	0.01	0.06	-0.43	-0.11	-0.12	-0.21	NA	NA	NA	NA	NA
NP_001135789.1	3	TXNL4B	0.9947	16.6904	NA	NA	NA	NA	NA	NA	NA	NA	NA	NA	NA	NA	NA	NA	NA	NA	NA	NA	NA	NA	NA	NA	NA	NA	0.83	0.18	0.46	0.15	-0.08	0.05	-0.06	-0.1	0.58	-0.01	0.59	0.5	-0.68	0.46	-0.25	-0.23	0.06	-0.24	-0.36	0.07	-0.22
NP_001135825.1	9	PPP3CB	1	19.1553	0.09	0.25	-0.03	-0.17	-0.08	-0.1	-0.16	0.13	-0.45	-0.49	-0.14	-0.33	-0.31	-1.12	-0.17	-0.34	0.06	-0.01	-0.34	0.45	-0.97	0.12	-0.03	-0.15	-0.29	0.21	0.2	-0.69	-0.53	-0.46	0.36	-0.18	0.24	-0.29	-0.09	0.38	0.01	-0.04	-0.27	-0.03	0.32	-0.06	0.18	-0.16	0.03
NP_001135836.1	12	ALG5	1	19.7715	0.17	0.12	0.27	0.44	0.3	0.33	0.27	-0.2	-0.11	0.04	-0.25	0.02	0.13	0.43	0.11	0.18	-0.03	-0.05	0.15	-0.07	0.12	-0.05	0.13	-0.08	-0.04	0.03	0.34	0	0.26	0.24	0.1	0.13	NA	NA	NA	NA	NA	NA	NA	NA	NA	NA	NA	NA	NA
NP_001135858.1	46	PDK3	1	22.4501	-0.38	-0.46	0.04	-0.25	-0.59	-0.08	-0.77	0.02	-0.51	-0.41	-0.17	0.01	0.29	0.28	0.01	0.16	-0.2	-0.4	-0.37	-0.29	-0.13	-0.4	-0.14	0.05	-0.09	-0.01	-0.24	-0.05	-0.19	-0.43	-0.32	-0.19	-0.14	0.61	-0.25	0.03	0.37	-0.27	0.08	-0.48	-0.15	0.77	-0.16	0.32	0.12
NP_001135861.1	4	PNPLA4	1	16.259	NA	NA	NA	NA	NA	NA	NA	NA	0	0.33	-0.35	0.62	0.6	-0.18	0.42	0.5	NA	NA	NA	NA	NA	NA	NA	NA	-1.25	-0.9	-0.66	-0.8	-0.78	-1.06	-0.44	-1.2	-0.68	0.66	-0.22	-0.32	0.48	-0.43	0.96	-0.38	NA	NA	NA	NA	NA
NP_001135869.1	5	CTIF	1	17.0973	0.28	0.29	-0.1	0.04	-0.09	0.01	-0.33	0.05	0.04	-0.38	-0.14	-0.26	-0.42	-0.16	0.04	-0.39	0.36	-0.03	0.16	0.03	-0.65	-0.37	0.13	-0.22	NA	NA	NA	NA	NA	NA	NA	NA	NA	NA	NA	NA	NA	NA	NA	NA	NA	NA	NA	NA	NA
NP_001135887.1	161	AIMP1	1	24.1255	0.11	-0.08	-0.12	-0.17	-0.16	0.03	-0.22	-0.11	-0.09	-0.16	-0.04	-0.01	-0.12	-0.14	-0.23	-0.09	0.02	-0.1	0.07	0.11	0.18	-0.01	0.13	0.22	0.26	0.21	0.09	0.08	0.04	0.09	0.01	0.02	0.23	-0.2	0.26	0	-0.15	0.17	0.03	0.05	-0.02	0	-0.11	-0.09	0.03
NP_001135890.1	24	MORF4L2	1	21.3293	-0.08	-0.61	-0.25	-0.03	0.01	0.12	0.26	-0.44	0.21	0.32	0.13	0.54	0.08	-0.29	0.34	0.47	-0.11	-0.71	0.05	-0.84	-0.01	0.03	-0.09	-0.51	-0.55	-0.24	-0.12	-0.25	0.15	0.18	0.55	0.04	-0.14	0.59	-0.64	0.11	-0.7	-0.37	-0.45	0.18	0.39	0.11	-0.26	-0.58	-0.45
NP_001135915.1	53	EDC3	1	21.5584	-0.09	-0.09	0.23	-0.01	-0.21	-0.05	0.09	-0.11	0.14	0.09	0.05	-0.09	-0.02	-0.01	-0.05	-0.15	-0.08	-0.35	-0.07	-0.67	-0.26	-0.11	0.09	-0.18	0.33	0.1	-0.02	0.19	0.09	0.15	0.16	0.05	0.33	-0.15	0.18	-0.01	-0.11	-0.12	0.13	-0.07	0.09	0.18	-0.15	-0.62	-0.18
NP_001135920.1	11	SPNS1	1	19.5669	0.35	0.6	0	0.27	0.31	-0.11	0.16	0.31	0.06	0.24	-0.11	-0.11	0.31	0.33	0.27	0.29	NA	NA	NA	NA	NA	NA	NA	NA	-0.26	-0.5	0.08	-0.77	-0.51	-0.79	-1.01	-0.64	-1.02	-0.65	0.22	-0.29	-0.13	-0.13	0.21	-0.19	0	-0.19	0.3	0.58	0.15
NP_001135940.1	5	MTRES1	1	18.2759	0.16	0.47	-0.2	-0.12	-0.11	0.02	-0.52	-0.01	NA	NA	NA	NA	NA	NA	NA	NA	-0.19	0.56	0.06	0.78	0.46	0.05	0.06	-0.07	NA	NA	NA	NA	NA	NA	NA	NA	-0.28	-0.14	-0.18	0.17	0.58	0.04	0.58	0.2	NA	NA	NA	NA	NA
NP_001135943.1	4	INTS12	1	18.0176	NA	NA	NA	NA	NA	NA	NA	NA	NA	NA	NA	NA	NA	NA	NA	NA	NA	NA	NA	NA	NA	NA	NA	NA	0.33	0.62	0.3	0.58	0.65	0.65	0.41	0.75	-0.05	-0.47	-0.07	0.33	-0.32	0.21	-0.07	0.29	0.09	-0.21	0.09	-0.43	0.34
NP_001135971.1	7	FLYWCH2	1	19.4612	NA	NA	NA	NA	NA	NA	NA	NA	-0.54	-1.17	-0.21	-1.52	-1.55	0.71	0.09	-2.41	0.49	0.52	0.03	0.57	0.04	0.55	0.26	0.08	-0.96	0.06	0.31	-0.64	-0.07	-0.19	-0.45	0.05	-0.42	-0.49	0.17	0.07	0.25	0.11	0.05	-0.01	NA	NA	NA	NA	NA
NP_001135974.1	4	PPP1R13L	1	17.9213	NA	NA	NA	NA	NA	NA	NA	NA	NA	NA	NA	NA	NA	NA	NA	NA	NA	NA	NA	NA	NA	NA	NA	NA	NA	NA	NA	NA	NA	NA	NA	NA	0.21	0.07	0.13	0.47	0.46	0.18	0.4	0.36	0	-0.54	0.27	0.76	0.72
NP_001136012.1	1	SLC35B3	0.9956	15.6225	NA	NA	NA	NA	NA	NA	NA	NA	NA	NA	NA	NA	NA	NA	NA	NA	NA	NA	NA	NA	NA	NA	NA	NA	NA	NA	NA	NA	NA	NA	NA	NA	-0.31	0.62	-0.35	-0.13	-0.29	0.09	-0.07	-0.28	NA	NA	NA	NA	NA
NP_001136018.1	18	LUZP1	1	20.91	-0.04	0	-0.1	-0.07	-0.4	0.09	-0.11	-0.13	-0.01	-0.06	0.21	-0.49	0.15	-1.58	-0.44	-0.25	-0.28	-0.14	0.05	-0.03	0.17	-0.03	0.27	0.28	0.38	0.18	0.38	0.53	0.08	0.07	0.32	0.1	-0.4	-0.22	-0.28	-0.33	-0.9	-0.4	-0.86	-0.66	-0.54	-0.36	0.04	0.07	0.05
NP_001136022.1	2	WDR47	1	15.3699	NA	NA	NA	NA	NA	NA	NA	NA	NA	NA	NA	NA	NA	NA	NA	NA	0.19	-0.26	0.25	0.02	-0.27	0.31	-0.14	0.15	-0.08	-0.39	0.35	0	0.21	0.22	0.53	0.2	NA	NA	NA	NA	NA	NA	NA	NA	NA	NA	NA	NA	NA
NP_001136028.1	6	HMMR	1	17.7192	-0.67	-0.02	0.43	-0.03	-0.03	0.44	-0.26	0.16	0.09	0	-0.48	-0.15	0.55	-0.45	-0.78	0.64	-1.03	-1.11	-0.27	-1.67	-0.68	-0.73	-1.68	0.14	0.53	-0.58	-0.64	0.01	-0.48	-0.41	-0.22	-0.97	NA	NA	NA	NA	NA	NA	NA	NA	-0.27	0.15	-0.55	-0.92	-0.71
NP_001136040.1	3	BBX	0.9985	19.1104	-0.11	0.21	-0.16	-0.45	-0.46	-0.21	0.12	-0.17	-0.41	0.09	0.08	-0.3	-0.35	-0.46	0.28	-0.38	0.43	1.12	0.17	0.7	0.45	0.29	0.36	0.27	NA	NA	NA	NA	NA	NA	NA	NA	NA	NA	NA	NA	NA	NA	NA	NA	NA	NA	NA	NA	NA
NP_001136059.1	18	NFYC	1	20.7058	-0.12	-0.22	0.39	0.11	0.19	-0.01	0.29	-0.15	NA	NA	NA	NA	NA	NA	NA	NA	-0.11	-0.51	-0.23	-0.45	0.39	0.02	0.01	0.06	-0.17	-0.13	-0.14	-0.04	-0.1	-0.36	-0.27	-0.24	-0.12	-0.04	-0.25	-0.07	-0.21	0.13	-0.54	0.15	-0.1	0.21	-0.03	-0.46	-0.11
NP_001136065.1	5	ITPK1	1	18.6376	NA	NA	NA	NA	NA	NA	NA	NA	NA	NA	NA	NA	NA	NA	NA	NA	-0.72	-0.69	0.01	-0.7	-0.25	-0.4	-0.3	0.49	0.15	-0.18	0.03	0.01	-0.01	0.07	-0.03	-0.12	-0.9	-1.55	0.89	-0.25	-1.1	-0.06	-0.5	-1.25	NA	NA	NA	NA	NA
NP_001136069.1	7	CLP1	1	18.67	NA	NA	NA	NA	NA	NA	NA	NA	NA	NA	NA	NA	NA	NA	NA	NA	0.09	0.42	0.05	0.11	0.03	0.09	0.07	0.3	0.38	0.09	0.16	0.14	0.04	0.36	0.28	0.01	0.25	-0.13	0.06	-0.03	0.37	-0.05	-0.29	-0.11	-0.02	-0.13	0.24	0.37	0.05
NP_001136077.1	479	EFTUD2	1	24.9018	0.1	0	0.09	0.16	0.15	0.14	0.24	-0.05	0.04	0.06	0.22	0.22	0.17	0.02	-0.02	0.23	0.06	-0.01	0.11	-0.09	0.13	0.05	0.04	-0.02	0.01	0.03	-0.06	0.19	0.28	0.29	0.13	0.14	-0.02	0.17	-0.1	0.09	-0.11	0.03	-0.08	0.06	0.04	0.09	0.13	-0.13	0.14
NP_001136086.1	15	EHBP1	1	19.5928	0.27	0.39	-0.26	-0.15	-0.14	-0.16	-0.1	0.32	0.14	-0.21	0.16	-0.31	-0.28	-0.07	0.15	-0.36	0.15	0.13	-0.4	-0.2	-0.41	0.02	-0.05	-0.03	NA	NA	NA	NA	NA	NA	NA	NA	-0.07	-0.2	0.31	-0.12	-0.21	0.12	-0.08	0.31	-0.21	-0.6	-0.01	0.16	0.2
NP_001136089.1	5	STRA6	1	19.3794	NA	NA	NA	NA	NA	NA	NA	NA	0.52	1.04	0.1	0.44	-0.16	0.59	0.46	0.05	1.23	1.34	1.1	1.39	0.68	1.25	1.22	0.14	0.56	0.52	1.91	0.46	1.27	1.42	1.18	0.74	0.72	0.21	-0.62	0.42	1.48	-0.17	0.56	-0.17	0.53	-0.35	0.68	1	0.34
NP_001136093.1	3	TGFBRAP1	1	16.6404	-0.11	0.14	-0.15	-0.14	0.07	-0.21	0.16	0	-0.02	-0.06	-0.54	-0.61	-0.13	0.04	-0.02	-0.32	-0.09	-0.15	-0.24	-0.59	-0.29	0.35	0.29	-0.43	NA	NA	NA	NA	NA	NA	NA	NA	NA	NA	NA	NA	NA	NA	NA	NA	NA	NA	NA	NA	NA
NP_001136099.1	11	SEC61A2	1	23.6241	-0.04	0.12	-0.05	-0.22	0.01	-0.23	0.05	0.6	-0.6	-0.28	-0.67	-0.17	0.1	-0.44	-0.09	-0.43	0.46	-0.01	-0.16	0.2	0.41	-0.19	0.23	0	0.2	0.05	-0.38	0.17	-0.46	-0.84	-0.3	0.05	-0.26	-0.15	-0.05	0.1	0.17	-0.01	0.54	0.12	-0.14	0.12	-0.25	-0.09	0.06
NP_001136115.1	1	CASKIN2	0.9999	15.086	NA	NA	NA	NA	NA	NA	NA	NA	NA	NA	NA	NA	NA	NA	NA	NA	NA	NA	NA	NA	NA	NA	NA	NA	0.04	0.14	-0.42	0.07	0.41	0.22	-0.05	-0.17	NA	NA	NA	NA	NA	NA	NA	NA	NA	NA	NA	NA	NA
NP_001136120.1	112	SAR1A	1	24.0057	0.19	-0.08	0.12	0.01	0.12	0.28	0.01	0.11	0.01	-0.2	-0.01	0.01	-0.06	0.15	-0.06	0.2	0.18	-0.21	-0.12	-0.06	0	-0.01	-0.19	0.25	0.24	0.11	-0.18	0.28	-0.15	-0.08	0.15	-0.08	0.01	0.23	-0.19	-0.02	-0.39	0.07	-0.11	0.06	0.08	0.44	-0.02	-0.03	-0.08
NP_001136122.1	115	HNRNPLL	1	22.5528	0.03	-0.03	0.07	0.08	-0.01	0.25	0.01	-0.22	0.18	0.12	0.37	0.08	0.24	0.21	-0.02	0.28	0.2	-0.26	0.4	-0.18	0.05	0.31	0.27	0.16	0.15	0.02	-0.12	0.09	0.26	0.16	0.04	0.14	0.1	0.11	-0.06	0.12	-0.16	-0.11	-0.11	0.02	0.12	0.07	0	-0.33	0.06
NP_001136145.1	1	ATG13	0.9985	13.8138	NA	NA	NA	NA	NA	NA	NA	NA	NA	NA	NA	NA	NA	NA	NA	NA	NA	NA	NA	NA	NA	NA	NA	NA	NA	NA	NA	NA	NA	NA	NA	NA	NA	NA	NA	NA	NA	NA	NA	NA	-1.23	-0.22	-0.2	-1.73	-0.03
NP_001136146.1	38	CHID1	1	21.9538	-0.29	-0.28	-0.05	0.02	0.09	0.14	0.32	-0.14	0.08	0.13	-0.07	0.24	-0.08	-0.17	-0.18	0.03	0.06	0.13	-0.81	-0.02	0.32	0.14	-0.79	-0.26	-0.22	-0.29	-0.11	-0.01	0.06	0.12	0.1	0.01	0.01	0.56	0.01	-0.24	-0.14	-0.09	0.6	-0.1	-0.12	0.07	-0.22	-0.17	-0.15
NP_001136205.2	3	ASB14	0.9976	18.1944	NA	NA	NA	NA	NA	NA	NA	NA	NA	NA	NA	NA	NA	NA	NA	NA	0.21	1.07	-0.22	0.61	0.47	-0.04	0.46	0.04	0.58	0.61	1.23	0.09	-0.13	-0.55	-0.4	0.41	NA	NA	NA	NA	NA	NA	NA	NA	0.38	-1.18	-0.48	0.12	0.1
NP_001136221.1	36	ELAPOR2	1	20.8955	0.55	1.08	-0.48	-0.7	-0.61	-0.59	-0.15	-0.02	0.2	-0.59	1.14	-0.55	-0.56	1.31	0.86	-0.69	0.46	1.1	-0.26	1.11	-0.65	-0.03	-0.26	-0.61	-0.34	1.09	1.44	-0.12	0.81	0.53	-0.12	1.39	0.14	-0.66	-0.4	0.84	1.22	-0.48	0.63	0.44	-0.17	-0.77	0.54	1.12	0.99
NP_001136270.1	62	C17orf49	1	21.9623	-0.06	-0.06	-0.04	0.18	0.08	0	-0.19	-0.26	0.12	0.02	-0.05	0.01	-0.1	0.1	0.01	-0.04	-0.3	-0.48	0.11	-0.21	0.21	0.21	-0.03	-0.09	-0.01	-0.18	0.07	0.21	-0.01	0.25	0.07	-0.14	0.16	0.18	0.24	-0.07	-0.32	0.35	-0.37	0.05	0.21	0.38	0.13	0.06	-0.12
NP_001136277.1	9	SLC6A8	1	18.2671	-0.24	0.02	0.34	0.02	-0.2	0.06	0.06	-0.21	-0.21	0.02	0.13	-0.07	0.29	-0.01	0.07	0.39	0.21	0	-0.02	-0.06	0.29	-0.02	-0.22	0.48	0.73	0.25	0.29	0.33	0.46	0.57	0.55	0.16	0	-0.2	0.21	0	0.12	0.14	0.21	-0.45	-1.22	-0.08	0.22	0.45	0.21
NP_001136336.2	2	PIEZO1	0.9991	16.0746	NA	NA	NA	NA	NA	NA	NA	NA	NA	NA	NA	NA	NA	NA	NA	NA	NA	NA	NA	NA	NA	NA	NA	NA	NA	NA	NA	NA	NA	NA	NA	NA	0.92	-0.59	-0.26	0.1	0.49	-0.09	0.2	0.25	-0.5	-1.16	0.82	0.68	0.68
NP_001136402.1	269	API5	1	24.9665	0.11	-0.17	0.02	0.17	0.2	0.12	0.26	-0.26	0.28	0.19	0.19	0.29	0.04	0.03	0.09	0.14	-0.04	-0.29	0.19	-0.34	0.43	0.16	0.27	0.04	0.01	-0.07	-0.01	0.15	0.09	0.23	0.09	-0.14	0.09	0.39	-0.15	0.09	-0.15	0.08	-0.13	-0.01	0.27	0.27	0.14	-0.23	0.09
NP_001136438.1	2	GREB1L	1	15.1594	1.25	1.46	1.71	1.25	1.94	1.87	2.17	1.4	NA	NA	NA	NA	NA	NA	NA	NA	NA	NA	NA	NA	NA	NA	NA	NA	NA	NA	NA	NA	NA	NA	NA	NA	0.77	-0.29	-0.21	0.07	-0.51	0.79	-0.1	0.42	NA	NA	NA	NA	NA
NP_001137146.1	6	MPC2	1	20.5206	-0.44	0.08	-0.44	-0.96	-0.63	-0.5	-0.52	1.26	-0.7	-0.86	-0.89	-0.35	-0.41	0.77	0.71	-0.4	-0.26	0.61	-1.25	1.09	-0.55	-0.57	-0.46	-0.39	NA	NA	NA	NA	NA	NA	NA	NA	-0.85	-0.75	-0.73	-0.01	1.27	-0.69	1.75	-0.42	NA	NA	NA	NA	NA
NP_001137154.1	1	CALCOCO1	1	16.0529	NA	NA	NA	NA	NA	NA	NA	NA	-0.5	-0.62	0.15	-0.72	-0.85	0.66	0.6	-0.83	NA	NA	NA	NA	NA	NA	NA	NA	NA	NA	NA	NA	NA	NA	NA	NA	NA	NA	NA	NA	NA	NA	NA	NA	NA	NA	NA	NA	NA
NP_001137232.1	278	EIF5A	1	27.2606	-0.25	-0.35	0.04	-0.07	-0.29	0.16	-0.44	-0.19	-0.18	-0.24	-0.1	0.1	-0.1	-0.1	-0.51	0.17	-0.19	-0.48	0.07	-0.42	0.02	-0.13	-0.47	0.18	-0.13	-0.29	-0.39	0.04	-0.08	0.14	0.22	-0.28	-0.21	-0.07	0.32	-0.19	-0.49	0.18	-0.44	0.18	-0.11	0.23	-0.26	-0.25	-0.32
NP_001137250.1	5	ASAP3	1	17.5317	0.01	-0.04	-0.18	-0.15	-0.07	-0.05	-0.28	-0.13	NA	NA	NA	NA	NA	NA	NA	NA	NA	NA	NA	NA	NA	NA	NA	NA	NA	NA	NA	NA	NA	NA	NA	NA	0.06	-0.07	0.23	-0.07	0.18	-0.06	0.12	-0.08	-0.25	-0.46	0.4	-0.48	-0.28
NP_001137251.1	2	IFT81	1	17.2523	NA	NA	NA	NA	NA	NA	NA	NA	-0.09	-0.19	-0.21	-0.39	-0.32	-0.5	-0.37	-0.56	NA	NA	NA	NA	NA	NA	NA	NA	NA	NA	NA	NA	NA	NA	NA	NA	0.51	-0.35	0.63	0.02	0.74	0.39	0.5	0.06	NA	NA	NA	NA	NA
NP_001137254.1	12	FKBP11	1	21.6727	-0.45	-0.45	0.26	0.06	0.28	0.17	0.29	-0.67	-0.03	0.61	-0.37	0.55	0.17	-0.02	-0.35	0.35	-0.56	-0.33	-0.02	-0.59	0.05	-0.22	-0.28	-0.02	-0.03	-0.5	-0.13	0.31	-0.35	-0.14	0.14	-0.84	-0.49	0.39	0.26	-0.51	-0.55	-0.06	-0.53	-0.65	0.38	0.45	-0.51	-0.55	-0.87
NP_001137291.1	1	TPCN1	0.9958	16.0744	NA	NA	NA	NA	NA	NA	NA	NA	-0.05	0.35	0.35	0.21	0.13	0.24	0.14	0.13	NA	NA	NA	NA	NA	NA	NA	NA	NA	NA	NA	NA	NA	NA	NA	NA	NA	NA	NA	NA	NA	NA	NA	NA	NA	NA	NA	NA	NA
NP_001137293.2	42	PLEKHA5	1	21.9104	0.38	0.43	-0.03	0.13	-0.21	0.05	-0.39	0.05	-0.15	0.21	0.24	-0.22	-0.09	-0.21	0.12	-0.26	0.25	0.13	0.07	0.31	0.04	0.12	-0.11	0.06	-0.14	-0.02	0.18	0	0.07	-0.02	-0.09	-0.13	0.13	-0.22	0.18	0.17	0.19	0.03	0.01	-0.09	0.06	-0.34	0.26	0.34	0.54
NP_001137295.1	3	ZBTB14	1	15.5801	0.22	0	0.29	0.41	0.36	0.23	0.38	-0.42	NA	NA	NA	NA	NA	NA	NA	NA	NA	NA	NA	NA	NA	NA	NA	NA	0.11	-0.09	-0.24	-0.18	0.1	-0.23	-0.08	-0.66	NA	NA	NA	NA	NA	NA	NA	NA	NA	NA	NA	NA	NA
NP_001137298.1	35	MAPRE2	1	22.1178	-0.33	-0.55	-0.24	-0.32	-0.38	-0.28	-0.2	0.3	-0.26	-0.65	-0.51	-0.16	-0.32	-0.07	-0.35	-0.28	-0.26	-0.13	-0.4	0.14	-0.2	-0.27	-0.1	-0.51	-0.36	-0.24	-0.33	-0.19	-0.29	-0.45	-0.09	-0.15	-0.37	-0.16	0.22	-0.15	0.2	0.04	0.25	0.28	-0.27	-0.08	-0.72	-0.73	-0.71
NP_001137307.1	5	NFRKB	1	18.7196	NA	NA	NA	NA	NA	NA	NA	NA	-0.05	-0.22	-0.18	0.16	0.42	-0.21	-0.08	0.18	-0.59	-0.48	-0.49	-0.55	-0.23	-0.59	-0.31	0.03	0.34	-0.25	-0.51	0.58	-0.06	0.07	0.31	-0.43	-0.61	0.24	-0.46	-0.27	-0.43	-0.36	0.2	-0.2	0.23	0.08	0.33	0.5	0.17
NP_001137325.1	62	PYM1	1	22.6644	0.29	-0.03	-0.22	0.05	-0.09	-0.04	-0.11	-0.23	0.19	-0.06	0.48	-0.1	-0.27	-0.83	-0.23	-0.47	0.14	-0.48	0.15	-0.35	-0.32	0.15	0.06	0.2	0.31	0.27	0.05	0.37	0.46	0.49	0.38	0.38	0.3	-0.23	0.22	0.2	-0.2	0.27	-0.12	0.07	-0.11	0.07	0.13	-0.3	0.1
NP_001137357.1	154	PPP1R12A	1	22.7701	0.3	0.17	-0.07	-0.04	-0.34	-0.11	-0.37	0.17	0.14	0.01	0.35	-0.13	-0.1	0.56	0.17	-0.2	0.36	0.37	0.05	0.45	-0.06	0.37	0.16	0.08	-0.03	0.16	0.12	0.03	0.16	-0.04	-0.12	0.24	-0.14	-0.42	-0.02	0.31	0.26	0.15	0.37	-0.05	-0.26	-0.21	0.07	0.25	0.35
NP_001137360.1	7	BSDC1	1	18.3735	NA	NA	NA	NA	NA	NA	NA	NA	0.23	-0.27	-0.18	0.14	0.5	0.12	0.3	0.46	-0.45	-0.81	-0.38	-0.72	-0.26	-0.59	-0.63	-0.15	0	-0.08	-0.28	-0.25	-0.55	-0.33	-0.25	-0.3	-1.14	0.29	-0.44	-0.94	-0.87	-0.48	-0.38	-0.69	-0.06	0.13	-0.89	-0.68	-0.97
NP_001137378.1	5	TRAFD1	1	19.2147	NA	NA	NA	NA	NA	NA	NA	NA	NA	NA	NA	NA	NA	NA	NA	NA	NA	NA	NA	NA	NA	NA	NA	NA	0.06	0.12	0.28	0.04	0.64	0.68	0.36	0.16	-0.12	-0.22	-0.24	-0.32	-0.39	-0.25	-0.3	-0.06	-0.03	-0.29	0.03	0.26	0.22
NP_001137414.1	1	RBM24	1	19.2537	0.07	0.18	-0.68	-0.61	-0.53	-0.61	-0.29	0.26	NA	NA	NA	NA	NA	NA	NA	NA	NA	NA	NA	NA	NA	NA	NA	NA	NA	NA	NA	NA	NA	NA	NA	NA	NA	NA	NA	NA	NA	NA	NA	NA	NA	NA	NA	NA	NA
NP_001137430.1	11	TMEM30A	1	20.3526	0.07	0.43	0.13	-0.09	0.04	-0.13	0.18	0.05	0.1	-0.04	-0.1	-0.34	0.16	0.33	0.28	-0.23	0.38	0.04	-0.49	0.12	-0.5	-0.06	-0.16	0.05	-0.03	0.05	0.25	-0.3	-0.26	-0.78	-0.24	0.22	-0.37	0.22	0.01	-0.29	-0.14	-0.36	0.24	-0.2	-0.22	0.32	-0.24	0.14	-0.1
NP_001137436.1	3	TBC1D7	0.9992	17.3411	-0.35	0.05	-0.33	-0.17	-0.24	-0.35	-0.3	-0.08	NA	NA	NA	NA	NA	NA	NA	NA	NA	NA	NA	NA	NA	NA	NA	NA	NA	NA	NA	NA	NA	NA	NA	NA	-0.34	-0.04	0.32	-0.1	-0.02	0.15	0.21	0.05	-0.32	-0.3	-0.46	-0.39	-0.38
NP_001137442.1	9	CDYL	1	19.4518	-1.01	-1.03	0.42	0.54	0.57	0.29	0.76	-0.26	0.29	0.51	0.34	0.01	0.08	-0.33	0.41	-0.17	NA	NA	NA	NA	NA	NA	NA	NA	0.38	0.28	0.15	0.28	0.7	0.79	-0.31	0.6	-0.06	0.43	0.21	0.25	-0.22	0.33	0.01	0.28	0.34	-0.08	0.13	-0.76	0.43
NP_001137448.1	3	WEE1	1	17.3137	NA	NA	NA	NA	NA	NA	NA	NA	0.42	0.61	-0.63	0.48	0.64	0.18	0.76	-0.45	NA	NA	NA	NA	NA	NA	NA	NA	0.4	-0.24	0.04	-0.08	0.1	0.38	0.06	-0.42	NA	NA	NA	NA	NA	NA	NA	NA	0.48	0.11	-1.03	-0.39	-0.05
NP_001137451.1	5	NDE1	1	17.635	-0.69	-0.54	0.64	0.4	0.69	0.38	0.6	0.31	0.03	-0.1	0.02	-0.65	-0.55	0.06	0.06	-0.14	0.18	0.5	0.27	0.65	-0.2	0.12	-0.15	-0.43	0.13	0.08	0.14	0.17	0.13	0.39	-0.11	0.18	-0.05	-0.1	-0.29	-0.18	0.31	-0.39	0.65	-0.05	NA	NA	NA	NA	NA
NP_001137456.1	1	PTPMT1	0.9959	14.5452	0.16	0.11	0.26	0.13	0.02	0.24	0.59	0.25	NA	NA	NA	NA	NA	NA	NA	NA	NA	NA	NA	NA	NA	NA	NA	NA	NA	NA	NA	NA	NA	NA	NA	NA	NA	NA	NA	NA	NA	NA	NA	NA	NA	NA	NA	NA	NA
NP_001137457.1	106	BANF1	1	25.8935	-0.05	-0.01	-0.31	0.21	0.32	-0.35	-0.02	-0.14	0.64	-0.39	0.62	0	-0.25	0.6	-0.19	-0.34	0.78	-0.38	0.49	-0.47	0.61	0.73	-0.05	-0.65	-0.78	0.1	-0.24	-0.07	0.61	0.5	0.76	0.35	0.17	0.12	-0.06	0.11	-0.27	0.34	-0.23	0.45	0.16	-0.38	0.06	-0.27	-0.14
NP_001137462.1	17	WRAP53	1	19.0456	0.24	-0.07	-0.64	-0.36	-0.52	0	-0.5	1.2	-0.02	-0.22	-0.11	0.11	-0.32	0.03	0.26	0.05	-0.49	-0.73	0.13	-0.44	0.16	-0.31	-0.28	0.4	0.64	0.25	0.43	0.51	0.55	0.68	-0.31	0.16	0.04	-0.07	-0.12	0.06	0.01	-0.16	0.08	0	-0.26	-0.18	0.14	0.31	-0.14
NP_001137474.1	90	CTPS2	1	22.7955	-0.16	0.37	-0.63	-0.29	-0.14	-0.31	-0.38	-0.17	0.1	0.02	0	-0.11	-0.41	0.03	0	-0.21	-0.38	-0.28	-0.19	-0.4	-0.14	-0.32	-0.21	-0.31	-0.21	-0.19	-0.35	-0.18	-0.1	-0.02	-0.1	-0.17	-0.25	0.14	0.12	-0.28	0.1	0.28	-0.15	0.14	0.26	0.2	0.06	0.18	-0.22
NP_001137484.1	39	TMX2	1	22.1346	-0.15	-0.06	0.38	-0.03	0.08	0.17	-0.01	0.31	-0.26	-0.01	-0.19	0.05	0.34	-0.14	0.03	0.27	-0.21	-0.36	-0.35	0.03	-0.15	-0.47	-0.21	0.07	-0.22	-0.44	-0.45	0.05	-0.54	-0.59	-0.3	-0.43	-0.4	0.09	-0.18	0.05	-0.39	-0.19	0.42	-0.26	-0.1	0.61	-0.42	-0.24	-0.39
NP_001137532.1	2	NHSL1	0.999	15.7886	NA	NA	NA	NA	NA	NA	NA	NA	NA	NA	NA	NA	NA	NA	NA	NA	NA	NA	NA	NA	NA	NA	NA	NA	0.41	0.34	0.62	0.52	-0.09	-0.09	0.54	0.1	NA	NA	NA	NA	NA	NA	NA	NA	-0.37	0.02	-0.72	-0.25	-0.29
NP_001137533.1	333	COPB1	1	24.4017	0.15	0.05	-0.05	0.01	0.04	-0.02	0.15	0.24	-0.07	-0.15	-0.05	-0.08	-0.1	0.14	0.06	0.02	0.19	0.04	0.18	0.16	-0.14	0.06	0.2	0.01	-0.01	0.16	0.11	-0.04	-0.05	0.01	-0.07	0.11	0.09	-0.17	0.08	0.02	-0.05	-0.03	0	0.26	-0.03	0.09	-0.01	-0.02	0
NP_001137535.1	2	OSBPL5	1	17.0208	NA	NA	NA	NA	NA	NA	NA	NA	NA	NA	NA	NA	NA	NA	NA	NA	NA	NA	NA	NA	NA	NA	NA	NA	NA	NA	NA	NA	NA	NA	NA	NA	-0.25	-0.17	0.28	-0.38	0.33	-0.09	-0.11	-0.52	0.13	-0.28	0.04	0.37	0.06
NP_001137544.1	9	UBAC2	1	21.1453	0.26	0.42	0.12	0.12	0.09	0.01	0.13	0.46	-0.32	-0.09	0.31	-0.14	-0.05	0.46	0.34	-0.17	0.28	-0.18	-0.08	-0.09	0	0.01	-0.21	-0.08	-0.12	-0.01	-0.04	0.05	-0.07	-0.07	-0.14	-0.12	0.13	0.23	-0.17	-0.05	0.66	-0.19	0.37	-0.09	-0.21	-0.13	0.19	0.22	0.14
NP_001137854.1	2	PLCL2	1	17.1651	-0.21	-0.32	-0.21	-0.2	-0.4	0.22	-0.56	-0.11	NA	NA	NA	NA	NA	NA	NA	NA	0.23	0.61	-0.23	0.76	-0.19	0	-0.13	-0.14	NA	NA	NA	NA	NA	NA	NA	NA	NA	NA	NA	NA	NA	NA	NA	NA	NA	NA	NA	NA	NA
NP_001138230.1	9	PHLDB1	1	18.2882	0.01	0.19	-0.41	-0.11	-0.48	-0.06	-0.56	0.2	NA	NA	NA	NA	NA	NA	NA	NA	0.2	0.16	0.16	0.61	0.05	0.29	0.05	0.2	0.15	-0.12	-0.27	0.04	-0.17	-0.09	0.08	-0.12	0.33	-0.16	0.14	0.14	0.35	-0.12	0.29	0.19	-0.39	-0.21	-0.13	0.01	-0.19
NP_001138244.1	9	NSMAF	1	18.3776	0.06	-0.09	0.01	0.12	0.08	0.12	0.19	0.05	0.38	-0.08	-0.01	-0.21	-0.19	-0.11	0.33	-0.06	0.47	0.24	0.25	0.15	0.13	0.19	0.23	0.07	-0.08	-0.19	0.14	-0.54	-0.08	-0.38	-0.27	-0.34	-0.25	0.02	0.09	-0.73	-0.5	-0.47	0.11	-0.07	-0.3	-0.38	-0.17	-0.22	-0.13
NP_001138246.1	7	ELAVL4	0.9991	18.0187	-0.33	-0.13	-0.04	0.15	0.22	0	-0.06	0.15	-0.18	-0.04	-0.59	-0.04	-0.31	-0.04	-0.37	0.15	-0.03	-0.1	-0.05	-0.54	-0.11	-0.14	0.14	-0.84	-0.82	-1.39	-0.66	-1.52	-1.52	-3.04	-0.82	-1.66	NA	NA	NA	NA	NA	NA	NA	NA	NA	NA	NA	NA	NA
NP_001138294.1	2	CD58	1	17.4989	NA	NA	NA	NA	NA	NA	NA	NA	-0.08	0.26	0.11	-0.24	-0.22	-0.04	0.12	-0.03	NA	NA	NA	NA	NA	NA	NA	NA	NA	NA	NA	NA	NA	NA	NA	NA	NA	NA	NA	NA	NA	NA	NA	NA	-0.33	-0.6	0.26	0.55	0.23
NP_001138303.1	273	PHB2	1	26.2221	-0.28	-0.04	0.32	0.01	0.26	0.39	0.14	0.11	-0.11	0.22	-0.35	0.24	0.35	-0.07	0.28	0.39	-0.34	-0.28	-0.7	-0.26	0.11	-0.49	-0.04	-0.12	-0.17	-0.31	-0.16	0.05	-0.44	-0.52	-0.15	-0.46	-0.44	0.46	-0.25	-0.24	0.19	-0.1	0.35	-0.6	0.26	0.29	-0.37	-0.12	-0.35
NP_001138349.1	12	SCAI	1	19.5533	-0.06	0.04	0.18	0.2	0.18	-0.01	0.18	0.19	-0.36	0.29	-0.3	-0.26	0.11	0.21	0.15	0.13	-0.2	-0.02	-0.09	-0.33	0.13	-0.15	0.37	0.08	NA	NA	NA	NA	NA	NA	NA	NA	0.24	0.32	-0.17	-0.35	-0.89	-0.07	-0.11	-0.07	0.27	0.19	0.05	-0.3	-0.01
NP_001138350.1	69	IMPA1	1	22.4735	0.16	0.46	-0.44	-0.06	-0.22	-0.21	-0.27	0.52	-0.15	-0.46	0.1	-0.41	-0.74	0.16	0.05	-0.85	0.55	0.93	0.19	0.99	0.27	0.31	0.33	-0.12	-0.47	0.26	0.68	-0.46	0	0.06	-0.12	0.15	-0.01	-0.16	-0.24	0.14	0.65	0.16	0.42	0.41	-0.16	-0.34	0.23	1.04	0.24
NP_001138356.1	4	SLC30A7	1	18.3604	NA	NA	NA	NA	NA	NA	NA	NA	-0.2	0.11	0.28	-0.04	-0.18	0.74	0.2	-0.17	0.41	0.9	0.58	0.58	0.36	0.33	0.28	0.14	0.24	0.02	0.51	0.12	-0.25	0.22	0.12	0.05	0.54	0.04	-0.08	0.34	0.65	0.16	0.09	0.15	NA	NA	NA	NA	NA
NP_001138363.1	2	MBIP	1	16.4061	-0.29	-0.51	0.09	0.01	0.04	0.02	-0.14	0.15	0.3	0.12	-0.25	0.19	0.22	-0.16	0.17	0.2	NA	NA	NA	NA	NA	NA	NA	NA	NA	NA	NA	NA	NA	NA	NA	NA	NA	NA	NA	NA	NA	NA	NA	NA	NA	NA	NA	NA	NA
NP_001138375.1	1	TM6SF1	0.9957	22.7864	NA	NA	NA	NA	NA	NA	NA	NA	NA	NA	NA	NA	NA	NA	NA	NA	NA	NA	NA	NA	NA	NA	NA	NA	NA	NA	NA	NA	NA	NA	NA	NA	NA	NA	NA	NA	NA	NA	NA	NA	-0.32	0.19	-0.34	-0.4	-0.28
NP_001138415.1	46	RAB34	1	22.4316	-0.14	-0.02	0.3	0.13	-0.01	0.08	0.01	-0.25	-0.27	-0.02	-0.07	-0.02	0.45	0	-0.11	0.23	-0.12	-0.21	-0.26	-0.14	-0.02	-0.27	-0.12	0.24	0.22	-0.07	-0.11	0.16	-0.18	-0.04	-0.31	-0.1	0.11	-0.1	0.17	-0.1	0	-0.13	-0.33	-0.05	-0.33	0.16	-0.19	-0.34	0.03
NP_001138416.1	1	MYL12B	1	13.8138	NA	-0.81	1.86	1.26	2.1	0.65	1.74	-1.58	NA	NA	NA	NA	NA	NA	NA	NA	NA	NA	NA	NA	NA	NA	NA	NA	NA	NA	NA	NA	NA	NA	NA	NA	NA	NA	NA	NA	NA	NA	NA	NA	NA	NA	NA	NA	NA
NP_001138439.1	17	NEDD4L	1	22.2599	0.37	0.42	0.09	-0.11	0.36	0.03	0.48	0.2	-0.18	-0.4	0.61	-0.49	0.12	0.09	-0.16	-0.31	-0.3	-0.58	-0.8	-0.19	-0.41	-0.2	-0.3	0.4	0.3	0.01	0.14	0.16	0.34	0.25	-0.05	0.03	-0.14	-0.17	0.04	0.34	0.47	-0.27	-0.09	0.08	-0.1	-0.05	0.08	0	-0.02
NP_001138467.1	2	CCDC85C	1	17.775	NA	NA	NA	NA	NA	NA	NA	NA	NA	NA	NA	NA	NA	NA	NA	NA	NA	NA	NA	NA	NA	NA	NA	NA	NA	NA	NA	NA	NA	NA	NA	NA	-0.24	-0.42	-0.19	-0.25	-0.05	0.09	-0.03	-0.11	0.03	-0.3	0.34	-0.12	0.31
NP_001138468.1	13	ITGA7	1	19.7654	NA	NA	NA	NA	NA	NA	NA	NA	-0.08	-0.33	-0.06	-0.12	-0.38	-0.24	-0.32	-0.15	-0.21	0.24	-0.49	0.44	-0.54	-0.74	-0.57	-0.51	-1.01	-0.46	0.3	-1.12	-0.75	-1	-0.61	-0.44	-0.65	-0.65	-0.45	-0.14	0.56	-0.49	1.46	-0.33	-0.12	-0.23	-0.42	0.25	-0.28
NP_001138471.2	179	ITGAV	1	23.0129	0.34	0.92	-0.3	-0.17	0.08	-0.4	0.48	0.37	0.17	-0.24	0.35	-0.33	-0.37	0.36	0.41	-0.57	0.37	0.95	-0.13	0.98	-0.3	0.16	0.15	-0.25	-0.31	0.15	0.61	-0.51	0.3	0.21	-0.19	0.21	0.23	-0.37	-0.49	0.27	0.89	-0.46	0.74	0.02	-0.27	-0.45	0.32	0.78	0.47
NP_001138508.1	20	COG2	1	20.5421	NA	NA	NA	NA	NA	NA	NA	NA	0.13	0.19	0.33	-0.09	-0.07	0.35	0.19	0.04	0.13	0.21	-0.17	0.42	-0.4	-0.18	0.07	0.03	0.16	0.41	0.27	0.29	0.25	0.08	0	0.28	-0.21	0.13	-0.14	-0.38	0.05	-0.38	0.34	-0.22	0.03	-0.03	0.06	0.36	0.17
NP_001138528.1	2	SLC44A2	1	17.384	NA	NA	NA	NA	NA	NA	NA	NA	NA	NA	NA	NA	NA	NA	NA	NA	NA	NA	NA	NA	NA	NA	NA	NA	-0.8	0.34	1.09	-0.66	1.02	0.77	0.15	0.5	0.18	-0.62	0.14	0.22	0.27	-0.19	0.65	-0.36	NA	NA	NA	NA	NA
NP_001138536.1	8	CASTOR2	1	19.2608	0.3	0.48	-0.28	0.11	0.35	-0.17	-0.18	0.08	0.23	0.72	0.29	0.16	0.23	0.2	0.38	0.15	0.27	0.29	-0.1	0.27	0.16	0.21	-0.23	0.04	-0.3	-0.11	-0.36	-0.32	-0.16	-0.46	-0.21	0.11	NA	NA	NA	NA	NA	NA	NA	NA	0.3	-0.34	0.06	-0.08	-0.01
NP_001138573.1	1	BTBD18	0.9967	16.292	NA	NA	NA	NA	NA	NA	NA	NA	NA	NA	NA	NA	NA	NA	NA	NA	NA	NA	NA	NA	NA	NA	NA	NA	NA	NA	NA	NA	NA	NA	NA	NA	0.78	0.27	-0.32	0.28	0.9	-0.31	1.17	0.2	NA	NA	NA	NA	NA
NP_001138610.1	13	RELA	1	19.3939	0.13	-0.31	-0.45	-0.11	-0.35	0.04	-0.36	0.45	-0.14	-0.14	-0.01	-0.22	0.02	0.11	0.21	-0.12	0.47	0.23	0.45	0.18	0.19	0.09	0.59	0.12	-0.22	0.24	0.32	-0.37	-0.26	-0.05	-0.32	-0.22	0.24	0	-0.02	0.05	0.04	0.2	0.26	0.01	-0.15	-0.24	0.03	0.18	0.05
NP_001138624.1	10	VPS37A	1	18.5149	0.34	0.26	-0.31	0.04	-0.06	0.24	-0.01	0.64	-0.3	-0.05	-0.21	-0.06	-0.34	0.24	-0.12	-0.27	0.33	-0.07	-0.31	0.33	-0.86	-0.25	-0.5	-0.15	-0.6	-0.34	-0.33	-0.69	-0.59	-0.66	-0.58	-0.39	-0.06	-0.4	-0.08	0.08	0.24	-0.02	0.38	0.22	NA	-0.25	-0.46	0.34	0.44
NP_001138630.1	81	HBS1L	1	22.0158	0.05	-0.37	0.02	0.03	0.03	0.08	-0.25	-0.03	-0.06	-0.07	-0.08	-0.01	-0.04	-0.04	-0.1	-0.09	0.01	-0.45	0.03	-0.27	-0.14	-0.01	-0.11	0.02	-0.12	-0.24	-0.26	-0.08	-0.1	-0.1	-0.08	-0.22	0.04	-0.15	0.15	-0.01	-0.17	0.14	-0.18	0.07	0.06	-0.12	-0.25	-0.4	-0.14
NP_001138631.1	36	INTS9	1	21.1345	-0.36	-0.21	0.62	0.39	0.68	0.14	0.47	0.11	-0.06	0.21	-0.04	0.03	0.4	-0.33	-0.05	-0.04	-0.05	-0.41	-0.1	-0.39	0.13	-0.09	-0.14	-0.01	-0.26	-0.23	-0.34	-0.15	-0.31	-0.36	-0.34	0.18	-0.05	0.37	-0.19	0.03	-0.43	0.22	0	0.14	0.19	0.4	-0.17	-0.33	-0.06
NP_001138632.1	40	TPM4	1	25.0727	-0.25	-0.22	-0.2	0.16	0.12	-0.06	0.18	-1.13	0.13	-0.27	-0.11	0.11	-0.38	-0.12	-0.7	-0.05	-0.24	0.11	0.57	-0.23	0.49	0.54	0.14	0.09	-0.18	-0.39	-0.56	0	0.02	0.29	0	-0.38	0.42	0.09	-0.27	-0.16	-0.45	0.29	-0.86	0.36	-0.1	0.37	0.19	-0.92	-0.36
NP_001138637.1	9	DOHH	1	19.1383	0	-0.02	-0.17	-0.55	-0.09	-0.55	-0.15	0.32	NA	NA	NA	NA	NA	NA	NA	NA	0.94	-0.16	0.21	0.7	-0.26	0.05	0.64	0.01	-0.29	-0.13	0.01	-0.49	-0.28	-0.28	0.38	-0.14	0.55	-0.96	0.11	0.3	-0.59	-0.34	0.52	0.43	-0.09	-1.38	-0.38	-0.19	-0.18
NP_001138638.1	55	PRMT3	1	22.9486	-0.67	-0.49	0.19	-0.13	0.07	0.17	-0.13	-0.41	-0.27	-0.18	-0.3	-0.07	0.18	-0.6	-0.56	0.11	-0.47	-0.7	-0.24	-0.67	-0.01	-0.49	-0.26	0.36	0.15	-0.61	-0.96	-0.23	-0.5	-0.45	-0.22	-0.52	-0.5	-0.08	0.53	-0.4	-0.75	0.12	-0.82	-0.02	-0.07	0.23	-0.6	-0.65	-0.63
NP_001138678.1	4	KIAA1671	1	18.2673	NA	NA	NA	NA	NA	NA	NA	NA	NA	NA	NA	NA	NA	NA	NA	NA	NA	NA	NA	NA	NA	NA	NA	NA	0.2	0.07	0.02	-0.14	-0.18	-0.25	-0.51	0.16	-0.19	-0.16	0.13	0.03	0.76	-0.42	0.76	-0.42	NA	NA	NA	NA	NA
NP_001138682.1	1	ANKRD65	0.9965	17.2985	NA	NA	NA	NA	NA	NA	NA	NA	0.08	0.17	1.04	0.32	0.45	-0.6	0.63	0.3	NA	NA	NA	NA	NA	NA	NA	NA	NA	NA	NA	NA	NA	NA	NA	NA	NA	NA	NA	NA	NA	NA	NA	NA	NA	NA	NA	NA	NA
NP_001138749.1	19	NECAP2	1	19.9025	0.31	0.29	-0.51	0.06	0.13	-0.07	0.08	-0.17	0.1	0.03	0.42	0.08	-0.52	0.27	0.09	-0.02	0.13	0.15	0.01	-0.13	0.06	0.05	0.41	0.1	-0.11	0.39	0.12	-0.03	0.36	0.15	0.07	0.56	0.51	-0.31	0.17	0.16	0.21	0.03	0.01	0.34	0.15	-0.38	0.13	-0.3	-0.06
NP_001138767.1	9	NGLY1	1	19.4934	0.09	0.28	-0.04	-0.11	-0.1	0.02	-0.41	0.42	NA	NA	NA	NA	NA	NA	NA	NA	-0.14	-0.22	-1.08	-0.12	-0.06	-0.88	-0.44	0.03	-0.19	-0.19	0.13	-0.32	-0.24	-0.47	-0.54	-0.25	-0.52	-0.07	0.15	-0.07	0.02	0.05	0.12	0.22	-0.37	0.14	-0.34	0.25	-0.19
NP_001138778.1	75	CDK6	1	23.786	1.12	0.16	-0.6	-0.72	-0.53	-0.79	0.1	0.06	0.98	-0.65	1.28	-0.73	-0.55	0.04	0.26	-1.01	1.22	0.19	0.32	0.08	-0.77	1.06	0.58	-0.4	-0.33	0.71	0.45	-0.25	1.13	0.6	-0.13	0.93	0.57	-0.66	-0.47	0.76	-0.15	-0.75	-0.2	0.73	-0.02	-0.75	0.72	-0.28	0.5
NP_001138787.1	10	DSN1	1	19.9388	0.2	0	0.11	0.33	0.24	0.39	0.16	0.26	-0.2	-0.18	0.21	0.1	-0.21	0.22	-0.37	0.06	-0.05	-0.02	0.12	-0.16	0.11	0.1	0.3	-0.15	-0.24	-0.19	-0.24	0.11	0.06	0.54	-0.22	0.33	-0.03	-0.04	-0.15	0.06	-0.15	0.1	-0.2	0	0.02	-0.01	-0.07	-0.29	0.13
NP_001138791.1	24	PLS1	1	20.8123	-0.46	-0.45	0.34	0.29	0.3	0.37	-0.18	-0.57	-0.06	-0.16	-0.08	-0.04	-0.09	-0.29	0.03	-0.12	-0.39	-0.64	-0.28	-0.24	-0.16	-0.25	-0.04	0.07	0.34	-0.35	-0.29	0.22	-0.23	-0.18	-0.28	-0.47	0.15	0.04	0.42	-0.36	-0.53	0.38	-0.82	-0.23	-0.32	-0.03	-0.42	-0.67	-0.46
NP_001138829.1	160	SIN3A	1	23.1586	-0.11	-0.2	0.29	0.16	0.06	0.16	0.11	-0.19	0.31	0.24	0.13	0.1	0.28	-0.15	-0.04	0.17	-0.21	-0.41	0.17	-0.54	-0.09	-0.06	0.12	0.07	-0.05	-0.24	-0.21	0.15	0.11	-0.01	-0.04	-0.14	0.16	0.21	-0.03	-0.09	-0.29	0.09	-0.44	-0.16	0.05	0.33	-0.1	-0.26	-0.04
NP_001138871.1	2	MPPED2	1	17.1076	NA	NA	NA	NA	NA	NA	NA	NA	NA	NA	NA	NA	NA	NA	NA	NA	NA	NA	NA	NA	NA	NA	NA	NA	-0.43	0.36	0.76	-0.46	0.2	0.05	-0.32	0.67	-0.1	0.34	-0.16	0.05	0.14	-0.1	0.4	0.06	NA	NA	NA	NA	NA
NP_001138880.1	330	NONO	1	26.6637	0.24	-0.03	0.08	-0.02	0.03	0	0.18	-0.25	0.12	0.12	0.21	0	0.18	-0.22	0.02	0.1	0.25	0	0.19	-0.13	0.02	0.18	0.34	0.35	0.49	0.33	0.13	0.32	0.26	0.17	0.23	0.41	0.26	0.02	0.08	0.23	-0.04	0.16	-0.12	0.15	0.09	-0.09	0.12	-0.08	0.23
NP_001138887.1	38	SETDB1	1	22.5678	-0.37	-0.23	-0.01	0.06	-0.09	0.14	-0.04	-0.23	-0.31	0.06	0.13	-0.1	-0.05	-0.24	0.04	0.06	-0.37	-0.46	0.04	-0.12	0.05	-0.2	-0.32	0.07	-0.01	-0.18	-0.32	0.27	-0.13	0	0.11	-0.1	0.47	-0.49	-0.3	0.61	0.53	0	-0.18	-0.53	0.08	0.24	0.12	-0.15	0.03
NP_001138888.1	14	TMEM205	1	22.6698	1.17	1.9	0.81	0.79	0.87	1.12	1.02	1.45	-0.19	-0.03	0.22	-0.14	0.14	0.14	-0.16	0.13	0	-0.09	-0.02	-0.1	0.28	-0.19	-0.1	0.13	-0.35	0.61	-0.58	0.83	0.16	0.21	0.46	0.08	-0.61	0.36	0.15	-0.01	-0.69	-0.08	0.09	-0.44	0.2	0.65	-0.29	0.09	0.11
NP_001138904.1	8	SMIM20	1	20.3382	-0.11	0.15	0.46	-0.07	-0.21	0.21	0.16	0.05	-0.26	-0.2	0.12	-0.2	0.05	-0.17	0.19	0.11	0.33	0.3	0.09	0.47	-0.49	0.07	0.11	-0.27	0.09	-0.38	-0.44	0.13	-0.51	-0.58	-0.19	-0.33	-0.15	0.14	0.2	-0.16	0.1	-0.19	0.48	-0.47	0.05	0.61	-0.69	-0.21	-0.43
NP_001138912.2	4	TYW1B	1	18.0787	-0.08	-0.35	0.15	-0.06	-0.27	0.03	-0.42	-0.16	NA	NA	NA	NA	NA	NA	NA	NA	NA	NA	NA	NA	NA	NA	NA	NA	NA	NA	NA	NA	NA	NA	NA	NA	NA	NA	NA	NA	NA	NA	NA	NA	-0.3	0.26	-0.56	-0.53	-0.01
NP_001138915.1	3	PFKFB3	1	16.5174	NA	NA	NA	NA	NA	NA	NA	NA	NA	NA	NA	NA	NA	NA	NA	NA	0.2	-0.01	0.34	0.04	-0.05	0.49	0.15	0.21	-0.04	-0.14	-0.31	-0.27	-0.05	-0.47	-0.22	0.09	0.24	0.27	-0.01	0.01	-0.11	-0.14	-0.29	-0.12	NA	NA	NA	NA	NA
NP_001138916.1	83	SCAF4	1	22.1758	0.16	-0.06	-0.28	0.19	0.1	-0.07	0.08	-0.39	0.28	0.34	0.35	0.14	0.02	0.04	0.17	0.23	0.27	0.2	0.5	0	0.2	0.41	0.41	0.21	0.13	0.21	0.34	0.28	0.46	0.52	0.26	0.35	0.44	-0.13	0.16	0.27	0.07	0.36	-0.33	0.19	-0.01	-0.09	0.16	0.11	0.14
NP_001138940.4	18	SPECC1L	1	19.6204	-0.08	-0.22	0.44	-0.18	-0.1	0.14	0.25	-0.28	-0.31	-0.31	-0.28	0.03	0.48	-1.01	-0.23	0.34	-0.18	-0.3	-0.34	-0.66	0.81	0.11	0.18	0.49	0.4	-0.21	0.05	0.34	-0.07	0.17	0.32	0.05	-0.14	-0.08	0.26	-0.2	-0.28	0.14	-0.51	-0.16	-0.49	-0.23	-0.39	-0.23	-0.36
NP_001138985.1	70	SCRN1	1	23.3464	0.41	0.44	0.18	0.23	0.12	0.14	0.1	0.43	0.04	-0.22	0.12	-0.05	-0.26	0.3	0.08	-0.28	0.26	0.41	0.14	0.45	0.02	0.15	0.23	0.1	-0.42	-0.1	0.09	-0.19	0.03	-0.27	-0.29	-0.05	-0.04	-0.14	-0.11	-0.01	0.35	0.09	-0.1	0.09	-0.01	-0.33	-0.21	0.04	0.02
NP_001138992.1	36	RAI14	1	22.6331	-0.27	-0.42	0	-0.06	-0.04	-0.03	-0.03	0.51	-0.04	-0.41	-0.19	-0.34	-0.03	-0.35	0.02	-0.16	-0.26	-0.44	-0.11	-0.34	-0.32	-0.01	0.15	-0.35	-0.57	-0.21	-0.19	0.01	-0.37	-0.19	-0.44	-0.1	-0.24	-0.15	-0.15	-0.04	-0.04	-0.14	0.36	0.19	-0.13	0.25	-0.2	-0.19	-0.34
NP_001139019.1	50	RBM17	1	22.9063	0.07	0.08	0.2	-0.13	-0.01	0.21	-0.07	-0.28	-0.04	0.1	0.28	0.03	0.25	-0.25	-0.03	0.3	0.16	0.28	0.44	0.06	0.18	0.08	0.31	0.26	0.43	0.2	0.09	0.55	0.34	0.31	0.37	0.18	0.06	0.12	0.25	0	0.08	0.11	-0.19	0.19	-0.07	-0.17	0.06	0.24	-0.05
NP_001139110.2	5	GPSM1	1	17.5473	0.42	0.21	-0.51	-0.26	-0.03	-0.49	-0.35	0.34	0.61	-0.06	0.69	-0.41	-0.37	0.16	0.1	-0.49	0.51	0.38	0.32	0.31	-0.06	0.28	0.7	-0.05	-0.45	0.46	0.25	-0.32	0.28	0.17	-0.1	0.46	NA	NA	NA	NA	NA	NA	NA	NA	0.11	0.21	0.15	0.45	0.01
NP_001139114.1	2	RUBCN	0.9987	19.3873	NA	NA	NA	NA	NA	NA	NA	NA	NA	NA	NA	NA	NA	NA	NA	NA	NA	NA	NA	NA	NA	NA	NA	NA	0.55	0.12	0.05	0.44	0	0	0.01	0.08	NA	NA	NA	NA	NA	NA	NA	NA	NA	NA	NA	NA	NA
NP_001139139.1	422	GLG1	1	24.9903	-0.07	0.18	0.04	0.18	0.26	0.08	0.36	-0.1	0.13	0.22	-0.14	0.27	0.04	0.1	0.03	0.09	0.03	0.02	0.29	-0.13	0.47	0.14	-0.1	0.21	0.22	-0.06	-0.11	0.1	0.23	0.3	0.11	0	0.17	0.28	0.09	0.05	-0.12	-0.12	0.04	-0.19	0.22	0.26	0.05	-0.24	0.1
NP_001139193.1	13	HOMER3	1	19.9016	NA	NA	NA	NA	NA	NA	NA	NA	0.14	-0.33	0.28	-0.35	-0.43	0.46	0.02	-0.28	0.43	0.43	0.02	0.37	-0.3	0.39	0.2	-0.54	-0.52	0.21	0.27	-0.23	0.28	0.37	0.07	0.52	0.14	-0.27	-0.01	0.13	0.41	-0.06	0.25	0.4	0.02	-0.65	0.25	0.56	0.41
NP_001139197.1	111	LYAR	1	23.0136	-0.26	-0.44	0.29	0.35	-0.06	0.31	-0.03	-0.58	-0.12	0.2	0.04	0.19	0.26	-0.23	-0.15	0.4	-0.33	-0.62	0.09	-0.77	0.17	-0.12	-0.19	0.34	0.29	-0.27	-0.54	0.54	0.07	0.24	0.3	-0.35	-0.24	0.48	0.24	-0.28	-0.47	0.21	-0.52	-0.24	0.09	0.64	-0.19	-0.3	-0.33
NP_001139247.1	83	FKBP5	1	23.7572	-0.22	-0.25	-0.23	-0.14	-0.49	-0.07	-0.44	0	-0.07	-0.33	-0.39	-0.03	-0.3	0.17	-0.34	-0.17	-0.08	0.14	-0.12	0	0.18	-0.21	-0.16	0.17	-0.06	-0.31	-0.53	0.07	-0.39	-0.51	-0.19	-0.53	-0.03	-0.1	0.35	-0.14	0.12	0.3	0.02	-0.01	-0.1	0.03	-0.39	0	-0.24
NP_001139266.1	8	ANTXR2	1	19.9742	NA	NA	NA	NA	NA	NA	NA	NA	0.32	0.4	0.71	-0.5	-0.76	0.75	0.97	-0.61	0.36	1.3	0.08	1.05	-0.45	0.28	0.18	-0.75	-0.68	0.12	0.56	-0.36	0.31	0.06	-0.22	0.28	0.12	-0.15	-0.34	0.58	0.91	-0.39	1.12	0.01	-0.36	-0.54	0.6	0.88	0.58
NP_001139319.1	61	PROM1	1	21.5358	-0.12	0.39	0.29	0.01	0.22	0.02	0.45	-0.21	0.21	-0.08	-0.26	-0.01	0.29	0.26	-0.03	0.24	-0.32	0.24	-0.33	-0.11	0.32	-0.19	0.03	0.5	0.51	-0.55	-0.34	-0.09	-0.17	-0.05	0.06	-0.51	0.15	0.23	0.51	-0.22	-0.09	-0.39	-0.3	-0.19	-0.21	0.58	-0.08	-0.15	-0.25
NP_001139325.1	27	WFS1	1	20.8015	NA	NA	NA	NA	NA	NA	NA	NA	-0.11	0.14	0	-0.06	0.06	0.17	0.18	-0.02	-0.01	0.43	-0.19	0.52	-0.1	-0.23	0.18	-0.11	0.17	-0.11	0.13	0.32	-0.45	-0.39	-0.28	-0.37	0.06	0.17	0.05	-0.05	0.24	-0.04	0.36	0.02	0.31	0.13	-0.64	-0.32	-0.46
NP_001139332.1	58	POP1	1	22.465	-0.04	-0.08	0.08	-0.06	0.11	0.08	-0.05	0	0.37	0.24	-0.06	0.11	0.11	0.06	0.05	0.11	-0.11	-0.45	-0.05	-0.88	-0.31	-0.35	-0.08	-0.16	0.14	0	0.05	-0.03	0.07	0.06	0.1	0.01	-0.17	0.34	0	0.04	-0.08	0.13	-0.11	-0.29	0.17	0.07	0.07	0.07	0.06
NP_001139334.1	4	MTMR11	0.9996	18.3516	1.49	0.83	0.27	0.17	0.1	-0.64	1.56	-0.27	0.44	-0.02	1.89	-0.31	0.99	-1.91	1.58	0.32	NA	NA	NA	NA	NA	NA	NA	NA	0.44	1.42	1.71	0.77	0.91	0.66	-0.01	1.83	NA	NA	NA	NA	NA	NA	NA	NA	NA	NA	NA	NA	NA
NP_001139381.1	1	TANC1	0.9953	14.497	NA	NA	NA	NA	NA	NA	NA	NA	NA	NA	NA	NA	NA	NA	NA	NA	NA	NA	NA	NA	NA	NA	NA	NA	NA	NA	NA	NA	NA	NA	NA	NA	NA	-0.31	0.07	-2.14	-1.19	-1.56	0.82	-1.14	NA	NA	NA	NA	NA
NP_001139400.1	8	SAP130	1	19.7214	NA	NA	NA	NA	NA	NA	NA	NA	0.11	0.16	0.39	-0.09	0.13	-0.33	0.03	0.07	0.2	0.19	0.32	0.67	0.55	0.43	0.12	0.07	0.19	1.01	0.32	0.24	0.96	0.88	-0.12	1.17	0.16	-0.26	0.06	-0.02	-0.01	0.25	-0.16	0.26	0.01	-0.06	0.03	-0.04	-0.01
NP_001139411.1	83	PAFAH1B3	1	23.8198	-0.02	-0.2	-0.09	0.05	-0.04	-0.05	-0.05	0.01	0.15	0	0	-0.03	-0.16	-0.25	0.09	-0.29	0.12	0.24	-0.03	0.43	0.2	0.1	0.08	0.04	-0.28	0.02	0.23	-0.27	-0.09	-0.28	-0.31	0.06	-0.3	-0.13	0.14	-0.11	-0.34	0.04	-0.09	0.24	-0.25	-0.18	-0.18	-0.12	-0.19
NP_001139433.1	29	SLC12A4	1	19.9996	-0.03	0.5	-0.08	0.05	-0.05	0.11	-0.21	0.27	-0.12	-0.11	-0.17	-0.08	0.16	-1.02	-0.08	-0.45	-0.01	0.49	-0.11	0.6	-0.29	-0.03	0.22	0.1	0.09	0.27	0.84	-0.04	0.03	-0.01	-0.08	0.2	0.11	0.18	-0.22	0.24	0.44	-0.11	0.3	0.01	0.18	-0.21	0.09	0.36	0.33
NP_001139443.1	12	RDH13	1	19.3639	-0.52	-0.47	-0.47	-0.49	-0.4	-0.03	-1.01	-0.16	-0.27	-0.1	-0.66	-0.05	0.1	-0.34	-0.34	-0.23	0.01	-0.19	-0.06	0.17	-0.14	-0.25	0.01	-0.37	NA	NA	NA	NA	NA	NA	NA	NA	-0.32	0.29	0.16	-0.13	0.41	0.12	0.66	-0.18	-0.1	0.16	0	-0.05	-0.02
NP_001139487.1	19	DLGAP5	1	19.5534	-0.69	-0.67	0.34	-0.22	-0.16	0.35	-0.11	-0.64	-0.16	-0.08	-0.34	-0.06	0.26	-0.47	-0.33	0.36	-0.62	-1.61	-0.44	-1.51	-0.02	-0.32	-0.62	0.08	NA	NA	NA	NA	NA	NA	NA	NA	-0.31	-0.06	0.17	-0.09	-0.39	-0.13	-0.64	-0.09	-0.2	0.33	0.34	0.28	-0.16
NP_001139488.1	4	TJAP1	1	19.7133	NA	NA	NA	NA	NA	NA	NA	NA	NA	NA	NA	NA	NA	NA	NA	NA	NA	NA	NA	NA	NA	NA	NA	NA	0.14	-0.12	-0.49	-0.36	-0.25	-0.21	-0.11	-0.11	-0.14	-0.12	-0.12	-0.11	-0.19	-0.31	0.28	-0.33	NA	NA	NA	NA	NA
NP_001139528.1	43	MBOAT7	1	21.8429	-0.27	0.13	-0.15	0.07	0.2	-0.18	0.3	-0.2	-0.07	-0.06	0.03	-0.01	-0.13	-0.07	-0.07	0	-0.1	-0.03	0.11	0.11	0.22	0.14	-0.01	-0.16	0.16	0	-0.04	-0.04	-0.02	-0.09	-0.12	0.14	0.1	0.2	-0.15	-0.12	0.14	0.1	0.09	0.3	0.19	0.06	-0.11	-0.12	0.18
NP_001139542.1	6	TDRD3	1	18.813	0.02	-0.25	-0.3	-0.16	-0.15	0.02	-0.12	0.1	0.31	0.55	0	-0.2	-0.23	-0.18	0.1	-0.08	0.35	0.23	0.54	0.41	0.23	0.29	0.44	0.19	0.25	0.04	-0.06	0.09	0.16	0.03	0.08	-0.07	0.23	-0.14	0.83	0.33	0.06	0.47	-0.17	0.54	-0.12	-0.83	0.02	-0.41	-0.2
NP_001139580.1	130	PTGR1	1	23.7693	0.23	0.36	-0.33	0.46	0.87	-0.3	0.48	0.21	0.68	0.28	0.35	-0.2	-0.65	0.11	0.27	-0.69	0.09	0.44	0.18	0.06	0.24	0.2	0.46	-0.43	-0.39	0.19	0.34	-0.39	0.28	0.36	0.01	0.13	0.6	-0.2	-0.04	0.07	0.39	0.32	-0.1	0.36	0.98	-0.41	0.21	0.26	0.05
NP_001139588.1	3	DIP2A	1	16.8751	NA	NA	NA	NA	NA	NA	NA	NA	NA	NA	NA	NA	NA	NA	NA	NA	NA	NA	NA	NA	NA	NA	NA	NA	NA	NA	NA	NA	NA	NA	NA	NA	-0.2	0.25	-0.2	-0.05	0.07	0.25	0.06	0.11	-0.19	0.16	0.23	0.35	0.31
NP_001139626.1	29	PTGR2	1	20.9906	-0.15	-0.4	0	0.03	-0.08	-0.15	-0.28	0.06	0.12	-0.43	-0.28	-0.34	-0.4	0.13	-0.16	-0.36	-0.15	0.24	0.06	0.33	0.41	0.19	0.14	0.17	-0.12	-0.44	-0.08	-0.26	-0.45	-0.32	-0.15	-0.56	0.17	-0.27	0.37	-0.04	0.19	0.17	0.01	-0.14	0.24	-0.2	-0.2	0.44	0.02
NP_001139628.1	39	GSK3B	1	21.9804	-0.11	0.02	-0.37	-0.03	0.08	-0.1	0.01	0.08	0.2	0.19	0.01	0.22	-0.12	0.12	0.26	-0.03	-0.08	-0.21	0.03	-0.18	-0.23	0.11	-0.01	-0.54	-0.47	-0.01	-0.05	-0.27	0.08	-0.08	-0.21	0.06	0.13	-0.13	-0.07	0	-0.11	0.04	0.4	0.08	0.31	0.17	-0.1	-0.1	-0.15
NP_001139647.1	1	ZNF414	1	16.3453	NA	NA	NA	NA	NA	NA	NA	NA	NA	NA	NA	NA	NA	NA	NA	NA	NA	NA	NA	NA	NA	NA	NA	NA	-1.65	-0.46	-0.43	-1.79	-1.01	-1.94	-1.71	-0.63	NA	NA	NA	NA	NA	NA	NA	NA	NA	NA	NA	NA	NA
NP_001139685.2	38	TBC1D15	1	21.424	0	0.03	-0.01	-0.33	-0.02	-0.01	-0.25	-0.12	-0.14	-0.31	-0.02	-0.17	-0.16	0.05	-0.36	-0.11	-0.2	-0.14	-0.07	-0.07	-0.13	0.01	-0.15	-0.08	-0.03	-0.18	-0.13	-0.24	-0.17	-0.06	-0.13	-0.1	-0.01	-0.05	0.36	0.03	0.02	0.17	-0.3	0.11	-0.18	0.01	-0.16	0.04	-0.32
NP_001139730.1	28	PIP4K2C	1	21.3822	-0.06	0.05	-0.08	0.29	0.2	0.18	0.14	0.17	0.02	-0.14	-0.01	0.08	-0.36	0.07	0.13	-0.05	0.15	0.11	-0.12	0.52	-0.17	0.05	0.09	0.07	0.11	0.09	0.07	0.27	0.12	-0.19	0.2	0.24	0.04	-0.2	0.12	-0.25	-0.03	-0.01	-0.14	0.13	0.05	0.06	0.03	0.19	0.04
NP_001139746.1	2	TCF7L2	0.9995	16.8582	0.03	-0.11	-0.09	-0.09	-0.01	-0.31	-0.01	-0.82	NA	NA	NA	NA	NA	NA	NA	NA	NA	NA	NA	NA	NA	NA	NA	NA	NA	NA	NA	NA	NA	NA	NA	NA	-0.18	0.31	-0.08	-0.03	0.02	0.11	0.1	0.64	NA	NA	NA	NA	NA
NP_001139748.2	4	NCEH1	1	17.2773	-0.08	0.1	-0.17	0.05	0.13	0.19	-0.1	0.18	-0.23	0.02	-0.33	-0.21	0.16	-0.03	-0.08	-0.12	NA	NA	NA	NA	NA	NA	NA	NA	NA	NA	NA	NA	NA	NA	NA	NA	-0.73	-0.37	0.37	-0.29	0.06	-0.12	-0.25	-0.09	0.07	-0.19	-0.05	0.37	-0.17
NP_001140160.1	9	KDM3A	1	18.4526	0.13	-0.4	0.37	-0.23	-0.11	0.28	-0.12	-0.27	-0.19	0.06	-0.14	0.06	0.45	-0.85	-0.26	0.14	-0.13	-1.06	-0.77	-0.92	-0.33	-0.43	-0.18	0.49	0.14	-0.45	-0.92	-0.13	-0.36	-0.44	-0.18	-0.43	-1.01	0.8	-0.3	-1.02	-1.4	-0.44	-0.22	-1.04	0.09	0.69	-0.42	-0.81	-0.13
NP_001140170.1	28	RBM19	1	20.7089	-0.09	-0.13	0.43	-0.01	-0.01	0.18	-0.05	-0.31	-0.44	0	-0.09	-0.1	0.48	-0.51	-0.18	0.28	-0.29	-0.17	-0.07	-0.65	0.01	-0.12	0.2	0.76	1.12	0.2	-0.17	0.64	-0.2	-0.27	0.02	-0.26	-0.33	0.21	-0.09	-0.39	-0.53	-0.25	-0.52	-0.56	-0.33	0.08	-0.13	-0.65	-0.51
NP_001141.2	16	ANPEP	1	19.7668	0.53	1.16	-0.81	-0.29	-0.29	-1.17	0.38	-0.4	1.5	1.78	1.02	0.61	0.37	1.17	1.28	0.23	0.46	0.21	0.95	0.04	-0.57	0.72	0.31	-0.78	-0.79	0.06	0.27	-0.6	0.93	1.09	0.51	0.19	0.71	-0.41	-1.05	0.54	1.25	0.29	0.71	-0.29	0.99	-0.9	0.95	0.9	0.18
NP_001142.2	45	SLC25A4	1	24.6136	-0.7	-0.13	-0.9	-1.11	-1.22	-0.91	-1.37	1.06	-0.98	-0.84	-1.1	-0.33	-0.43	1.02	0.85	-0.53	-0.6	-0.02	-1.86	0.79	-1.37	-1.2	-1.25	-1.41	-1.03	0.17	0.39	-0.87	-0.85	-1.41	-1.2	-0.5	-1.31	-0.57	-0.92	-0.32	0.87	-0.6	1.86	-0.53	-1.15	-0.81	-0.92	0.7	-0.17
NP_001143.2	83	SLC25A5	1	25.209	-0.39	0.02	0.27	-0.18	-0.05	0.08	-0.08	0.39	-0.41	0.05	-0.58	0.24	0.3	0.33	0.19	0.3	-0.75	-0.21	-0.95	-0.08	-0.17	-0.77	-0.58	-0.27	-0.06	-0.2	-0.04	0	-0.43	-0.39	-0.04	-0.17	-0.99	0.28	-0.35	-0.35	0.44	-0.41	0.97	-0.65	-0.02	0.26	-0.57	0.31	-0.35
NP_001144.1	93	ANXA4	1	22.8011	0.2	0.87	-0.57	-0.08	0.15	-0.57	0.22	0.21	-0.05	-0.19	-0.17	-0.58	-0.78	0.28	0.1	-0.89	-0.37	0.94	-0.29	0.66	-0.43	-0.3	-0.04	-0.75	-0.61	0.04	0.02	-0.86	-0.02	0.09	-0.46	-0.49	0.21	-0.29	-0.5	0	1.41	-0.47	1.08	-0.27	-0.05	-0.41	0.33	1.37	0
NP_001145.1	461	ANXA5	1	27.6553	-0.1	0.46	0	0.19	-0.01	-0.16	-0.08	-0.26	-0.34	-0.41	-0.43	-0.18	-0.54	-0.26	-0.36	-0.47	0.08	0.73	0.2	0.68	0.35	0.24	-0.12	-0.04	-0.43	-0.3	0.4	-0.63	-0.02	0.22	-0.28	-0.32	0.23	0.05	-0.24	0.05	0.47	0.05	-0.08	0.07	0.02	-0.05	0.42	0.69	-0.02
NP_001146.2	815	ANXA6	1	27.137	0.6	1.32	-0.96	-0.62	-0.49	-0.9	-0.31	0.53	-0.13	-0.45	-0.01	-0.78	-0.95	0.62	0.46	-1.04	0.63	1.78	0.07	1.73	-0.46	0.3	0.14	-0.66	-0.79	0.62	1.04	-0.84	0.3	0.23	-0.54	0.37	0.22	-0.92	-0.76	0.57	1.73	-0.58	1.1	0	-0.23	-0.89	0.53	1.65	0.55
NP_001146918.1	22	SCOC	1	22.4791	-0.1	-0.11	-0.08	-0.11	-0.24	-0.38	-0.32	0.18	-0.17	-0.13	0.15	0.14	0.08	-0.01	0.12	-0.21	-0.69	-0.99	-0.86	-0.95	-0.38	-0.43	-1.19	-0.47	-0.35	-0.29	-0.19	-0.61	0.06	-0.3	-0.4	0.26	-0.38	0.02	-0.51	0.04	-0.36	0.08	-0.05	0.07	-0.06	-0.1	0.16	0.14	-0.04
NP_001147.1	152	ANXA7	1	24.0575	0.11	0.6	-0.1	0.07	0.06	-0.08	0.24	-0.15	-0.17	-0.05	-0.25	0.06	-0.22	-0.15	-0.06	-0.37	-0.04	0.79	-0.23	0.75	0.27	-0.07	-0.14	0.05	0.07	-0.17	0.47	-0.21	0.05	0.14	0.04	-0.39	0.22	0.11	-0.02	0.06	0.93	-0.01	0.33	-0.16	0.07	0.03	0.32	0.8	0.12
NP_001148.1	147	ANXA11	1	24.4805	0.32	0.77	-0.28	-0.01	0.18	-0.18	0.18	0.09	0.06	-0.13	0.04	-0.24	-0.53	-0.14	-0.12	-0.51	0.08	0.88	0.16	0.7	0.36	0.25	-0.13	0.15	-0.34	0.06	0.34	-0.35	0.21	0.27	-0.23	0.04	0.47	-0.05	-0.1	0.16	0.89	-0.24	0.4	-0.31	0.15	-0.37	0.44	0.73	0.25
NP_001151.1	1	APAF1	1	14.6502	-0.37	-0.95	0.25	0.25	0.26	-0.03	0.55	0.15	NA	NA	NA	NA	NA	NA	NA	NA	NA	NA	NA	NA	NA	NA	NA	NA	NA	NA	NA	NA	NA	NA	NA	NA	NA	NA	NA	NA	NA	NA	NA	NA	NA	NA	NA	NA	NA
NP_001152.1	6	NUDT2	1	19.0459	0.3	0.24	-0.25	0.09	-0.16	0.25	-0.37	0.3	NA	NA	NA	NA	NA	NA	NA	NA	0.04	0.65	-0.85	0.84	-0.86	-0.39	-0.75	-0.92	-0.63	-0.51	-0.11	-0.78	-0.68	-0.07	-0.42	-0.05	0.6	0.02	0.04	0.34	0.89	-0.23	0.42	-0.03	0.19	-0.63	0.4	0.26	-0.11
NP_001152862.1	7	GUK1	1	19.1415	0.31	0.23	0.16	-0.11	0	0.12	-0.1	0.08	NA	NA	NA	NA	NA	NA	NA	NA	0.07	0.25	-0.06	0.38	0.08	-0.05	0.21	-0.07	0.84	1.19	1.04	0.43	0.89	0.89	0.09	0.97	0.56	-1.21	0.52	0.81	1.32	0.24	-0.51	0.45	0.27	0.22	0.06	0.61	0.38
NP_001153101.1	3	SLC27A2	1	15.8804	-0.27	-0.48	0.14	-0.34	-0.1	-0.06	0.33	-0.42	-0.11	0.18	-0.74	0.07	0.41	-0.33	0.19	0.52	NA	NA	NA	NA	NA	NA	NA	NA	NA	NA	NA	NA	NA	NA	NA	NA	-0.21	0.12	0.37	-0.51	-0.57	-0.07	-0.82	0.03	NA	NA	NA	NA	NA
NP_001153148.1	8	SYNCRIP	1	22.7503	0.43	0.05	-0.28	-0.58	-0.72	0.04	-0.49	-0.14	NA	NA	NA	NA	NA	NA	NA	NA	-0.16	-1.28	-0.07	-1.4	-0.32	-0.18	-0.14	0.65	0.38	0.04	-0.06	0.04	0.06	0.18	-0.02	0.31	0.47	0.3	0.38	0.28	0.61	0.26	-0.82	0.1	-0.07	-0.51	-0.54	-0.7	-0.29
NP_001153171.1	105	FHL1	1	23.3231	0.7	0.63	-0.37	-0.41	-0.32	-0.02	-0.47	0.87	-1.59	-1.69	-1.15	-1.88	-2.07	-1.35	-1.09	-2.26	0.35	0.37	-0.34	0.26	-0.08	0.01	0.77	-0.22	-1.84	-1.31	-0.96	-1.68	-1.51	-1.87	-1.92	-1.33	-0.05	-0.05	0.1	0.37	0.5	0.64	0.06	0.52	0.21	0.01	0.13	0.89	0.37
NP_001153208.1	4	BUD13	1	18.5582	0.23	0.51	-0.01	0	0.28	-0.05	0.07	-0.05	NA	NA	NA	NA	NA	NA	NA	NA	NA	NA	NA	NA	NA	NA	NA	NA	NA	NA	NA	NA	NA	NA	NA	NA	0.09	-0.18	-0.02	0.1	0.34	0.07	-0.29	0.01	0.34	-0.25	0.1	-0.13	0.22
NP_001153239.1	99	BZW2	1	23.859	-0.12	-0.18	-0.38	-0.48	-0.17	-0.39	0.04	0.65	-0.15	-0.58	0.16	-0.28	-0.46	0.6	0	-0.08	0.18	0.03	-0.3	0.22	-0.32	-0.06	-0.09	-0.32	-0.33	0.16	0.26	-0.17	0.05	-0.11	-0.29	0.2	-0.01	-0.45	-0.19	0.44	0.45	-0.33	0.7	0.28	-0.51	-0.33	0.05	0.27	0.31
NP_001153244.1	9	CANT1	1	19.0292	-0.23	-0.07	0.78	0.81	0.74	0.61	0.65	0.03	0.24	0.4	0.23	0.18	0.39	0.41	0.16	0	-0.2	0.17	0.19	0.02	0.13	-0.17	-0.19	0.1	0.22	0.07	-0.04	0.09	0.31	0.22	0.48	0.05	0.52	-0.07	0.22	0.21	0.71	0.14	0.09	0.11	0.92	0.28	0.35	0	0.05
NP_001153408.1	48	EBNA1BP2	1	23.5871	0	-0.24	0.32	0.17	0.07	0.34	0.08	-0.57	0.02	0.51	0.06	0.2	0.4	-0.57	0.06	0.47	-0.41	-0.56	0.21	-0.98	0.28	-0.12	0.02	0.31	0.34	-0.08	-0.31	0.43	0.3	0.27	0.29	-0.27	0.09	0.17	-0.18	-0.07	0.11	0.02	-0.18	-0.18	-0.2	0.16	-0.08	-0.38	-0.36
NP_001153566.1	61	ACOT13	1	23.9495	0.28	1.16	-0.12	-0.11	-0.05	-0.17	-0.16	-0.14	-0.28	-0.34	-0.06	-0.33	-0.54	0.78	-0.22	-0.49	-0.04	0.98	-0.46	1.27	0.18	-0.1	0	0.25	-0.11	-0.25	0.48	-0.33	-0.33	-0.43	-0.65	-0.5	-0.23	0.02	0.11	-0.03	1.24	-0.09	0.45	-0.24	0.07	-0.04	0.29	1.41	0.32
NP_001153619.1	5	DDHD1	0.9948	20.3987	-0.85	-1.33	0.79	-0.26	-0.74	0.27	-0.9	-0.76	NA	NA	NA	NA	NA	NA	NA	NA	NA	NA	NA	NA	NA	NA	NA	NA	0.49	-0.81	-1.01	0.11	-0.98	-1.07	-0.5	-1.05	-0.78	0.34	0.78	-0.32	-1.22	-0.36	-0.55	-0.53	-0.48	0.3	-0.95	-0.73	-1.19
NP_001153682.1	206	SLC25A13	1	24.0981	-0.23	0.04	0.38	0.47	0.69	0.31	0.78	0.1	0.3	0.58	-0.37	0.36	0.3	0.05	0.58	0.21	-0.16	-0.1	-0.25	-0.32	0.19	-0.24	0	-0.24	-0.32	-0.11	-0.02	-0.2	-0.18	-0.21	0.04	-0.11	-0.52	0.34	-0.52	-0.47	-0.01	-0.2	0.67	-0.57	0.35	0.06	-0.18	-0.11	-0.51
NP_001153699.1	4	SPG11	1	16.8673	-0.89	-0.9	0.21	0.13	0.06	-0.09	0.28	-0.08	-0.1	-0.06	-0.68	-0.07	0.2	-0.32	0.09	-0.12	NA	NA	NA	NA	NA	NA	NA	NA	-0.46	-2.23	-1.58	-0.9	-2.05	-0.95	-1.77	-1.18	NA	NA	NA	NA	NA	NA	NA	NA	NA	NA	NA	NA	NA
NP_001153844.1	6	TRAPPC9	1	18.0371	-0.12	-0.22	-0.03	-0.03	0.01	-0.03	-0.08	0.28	0.24	0.08	-0.16	-0.2	0.16	-0.1	0.25	0.06	0.11	-0.29	-0.3	-0.05	-0.23	0.04	0.04	-0.27	0.26	-0.07	0.02	-0.29	0.02	-0.1	-0.11	0.16	-0.47	0.13	0.2	-0.12	-0.08	0.14	-0.07	-0.13	0.13	0.07	-0.26	-0.19	0.18
NP_001154481.1	26	ARMC10	1	20.7302	0	0	0.35	-0.05	-0.09	0.23	-0.02	-0.01	-0.29	-0.62	-0.53	-0.21	0.29	0.53	-0.03	0.22	-0.27	-0.02	-0.5	0	-0.32	-0.52	-0.14	-0.03	-0.14	-0.58	0.04	-0.18	-0.57	-0.55	-0.38	-0.57	-0.35	0.14	-0.13	-0.21	0.21	0.02	0.2	-0.2	-0.09	0.41	-0.29	0.26	-0.07
NP_001154826.1	3	PLEKHA4	0.9671	19.0914	0.18	-0.55	-0.17	0.45	0.33	-0.36	0.24	0.23	NA	NA	NA	NA	NA	NA	NA	NA	0.24	1.19	-0.15	-0.15	-0.72	-0.26	-0.13	-0.62	NA	NA	NA	NA	NA	NA	NA	NA	0.49	0.18	-0.17	0.3	0.06	-0.18	0.46	0.23	NA	NA	NA	NA	NA
NP_001155.1	3	APBB1	0.9998	17.8657	NA	NA	NA	NA	NA	NA	NA	NA	0.51	-0.25	1.05	-0.55	-0.5	-0.26	-0.5	-0.78	NA	NA	NA	NA	NA	NA	NA	NA	-0.67	-0.65	-0.79	-0.91	0.36	0.29	-0.54	0.31	0.22	-0.82	0.23	0.65	0.6	0.4	0.73	0.4	NA	NA	NA	NA	NA
NP_001155032.1	10	TNIK	1	19.5995	0.07	-0.28	0.02	-0.05	-0.24	0.32	-0.52	0.02	-0.32	-0.63	-0.25	-0.29	0.16	-0.21	-0.05	0.35	-0.53	-0.23	-0.3	-0.19	-0.26	-0.39	-0.08	-0.46	-0.17	-0.19	-0.61	-0.16	-0.92	-1.11	-0.42	-0.36	-0.31	-0.26	-0.01	-0.13	-0.38	-0.37	-1.11	-0.39	NA	NA	NA	NA	NA
NP_001155044.1	2	MAFF	1	15.486	NA	NA	NA	NA	NA	NA	NA	NA	NA	NA	NA	NA	NA	NA	NA	NA	NA	NA	NA	NA	NA	NA	NA	NA	NA	NA	NA	NA	NA	NA	NA	NA	-0.31	0.64	-0.17	-0.18	-0.51	-0.24	0.12	-0.25	-0.06	-0.27	-0.88	-0.5	-0.72
NP_001155056.1	75	TEX10	1	22.1976	-0.35	-0.38	0.53	0.41	0.3	0.27	0.37	0.09	-0.04	0.25	-0.01	0.2	0.32	0.26	0.18	0.39	-0.24	-0.3	-0.04	-0.24	-0.03	-0.1	-0.14	-0.28	-0.36	-0.24	-0.3	0.23	-0.37	-0.26	-0.06	-0.2	-0.38	0.41	-0.14	-0.32	-0.3	0.04	-0.04	-0.16	0.01	0.4	-0.18	-0.17	-0.16
NP_001155059.1	100	GYS1	1	22.2036	0.22	0.25	-0.2	0	-0.06	-0.19	0.03	0.74	-0.27	-0.38	-0.37	-0.47	-0.57	-0.03	-0.01	-0.71	0.18	0.59	-0.17	0.34	0	-0.04	0.02	-0.24	-0.81	-0.17	-0.18	-0.76	-0.53	-0.72	-0.51	-0.63	-0.19	-0.23	-0.2	-0.01	0.56	-0.16	0.72	0	0.07	-0.21	0.03	0.77	0.45
NP_001155197.1	15	PPP2R5C	1	20.3048	0.15	0.07	0	-0.07	0.17	-0.22	0.09	0.16	0.04	0.14	0.22	-0.1	0	0.37	-0.02	-0.1	0.18	-0.22	0.01	-0.18	-0.4	0.13	0.03	-0.21	-0.07	0.12	-0.1	-0.21	0.45	0.42	0.09	0.25	0.19	-0.21	-0.08	-0.13	-0.05	-0.05	0.2	0.04	0.1	-0.05	0	-0.22	0.18
NP_001155251.1	19	PDP1	1	20.8697	-0.23	0	0.41	0.26	0	-0.01	0.02	-0.06	-0.17	0.36	-0.03	0.09	0.27	0.09	0.07	0.38	-0.22	0.29	-0.43	0.16	0.43	-0.25	-0.15	0.39	0.3	-0.09	0.27	-0.01	-0.22	-0.05	-0.39	-0.17	-0.11	-0.09	-0.21	-0.27	0.46	-0.09	0.22	-0.24	0.01	-0.35	0.68	0.81	0.21
NP_001155855.1	84	ARHGEF2	1	22.935	0.26	-0.07	-0.05	0.2	0.18	0	0.19	0.04	0.2	0.21	0.27	-0.06	0.04	0.08	0.24	-0.24	0.06	-0.12	0.26	-0.15	-0.23	0.01	0.31	-0.12	0.06	0.29	0.1	0.07	0.14	0.23	0.2	0.16	0.41	-0.26	0.12	0.29	-0.07	0.39	-0.02	0.08	0.27	0.04	0.12	-0.19	0.15
NP_001155971.1	13	CAND2	1	18.903	0.1	0.3	-0.09	-0.15	-0.13	-0.11	-0.17	0.46	-0.07	-0.03	-0.01	-0.24	-0.26	0.34	-0.02	-0.25	0.61	0.59	0.35	1.1	-0.07	0.08	0.78	0.13	-0.24	-0.05	-0.05	-0.35	-0.19	-0.16	-0.35	-0.03	-0.03	-0.32	-0.13	0.24	-0.16	0.3	0.66	0.12	0.02	-0.2	-0.52	-0.06	-0.34
NP_001155973.1	13	TNRC6B	1	18.802	0.33	0.29	-0.2	-0.16	-0.24	-0.14	-0.21	-0.02	-0.15	0.83	1.04	0.47	0.47	0.08	0.64	0.33	0.42	0.05	-0.21	0.35	-0.4	0.15	0.01	-0.07	0.18	0.42	0.43	-0.1	0.66	0.32	0.15	0.49	-0.19	-0.45	0	0.08	0.12	-0.16	0.2	0.15	-0.53	-0.43	-0.09	-0.19	0
NP_001155977.2	3	PEDS1	1	19.4071	-0.49	-0.53	0.2	0.09	0.13	0.05	0.32	-0.18	NA	NA	NA	NA	NA	NA	NA	NA	-0.29	-0.55	0.03	-0.3	0.12	-0.2	-0.28	-0.17	NA	NA	NA	NA	NA	NA	NA	NA	0.04	0.24	0.23	-0.1	-0.11	0.18	0.33	0.1	NA	NA	NA	NA	NA
NP_001156008.1	26	RBMXL1	1	21.6292	0.65	0.27	0.16	0.24	-0.22	-0.15	-0.39	-0.19	-0.18	0.45	0.53	-0.27	0.24	0.5	0.35	0.24	0.59	0.35	0.47	0.26	0.17	0.37	0.1	-0.26	-0.23	0.65	0.57	0.4	0.69	0.65	-0.06	0.5	-0.2	-0.1	-0.53	0.39	0.25	-0.15	0.24	0.05	0.03	-0.09	0.37	0.42	0.81
NP_001156388.1	2	TYW3	1	15.5055	0.37	0	0.95	0.44	0.54	0.65	0.54	0.54	0.14	0.29	-0.16	0.21	0.76	0.2	0.39	0.47	NA	NA	NA	NA	NA	NA	NA	NA	NA	NA	NA	NA	NA	NA	NA	NA	NA	NA	NA	NA	NA	NA	NA	NA	NA	NA	NA	NA	NA
NP_001156506.1	9	RPTOR	1	17.9917	0.17	-0.3	0.12	0.12	0.37	-0.04	0.48	0.3	0.6	0.13	0.44	0.05	0.41	0.39	0.47	0.2	0.26	0.08	0.06	0.47	-0.27	0.25	0.19	-0.2	-0.05	0.13	-0.12	-0.72	-0.49	-0.21	-0.48	0.1	-0.05	-0.01	0.05	0.16	-0.25	-0.08	-0.08	0.01	0.27	0.17	0.14	-0.13	0.18
NP_001156752.1	117	HTATSF1	1	23.5052	-0.02	-0.34	-0.12	0.01	0.09	0	0.24	-0.13	0.28	0	0.29	-0.09	-0.08	0.23	0.05	0.01	0.05	-0.18	0.39	-0.17	-0.35	0.19	-0.06	0.05	0.34	0.11	-0.06	0.34	0.21	0.29	0.2	0.29	0.34	-0.09	0.15	0.17	-0.04	0.31	-0.04	0.16	0.16	-0.14	0.02	-0.32	0.05
NP_001156757.1	135	EWSR1	1	24.9021	0.28	0.08	-0.24	0.13	0.17	-0.04	0.04	-0.27	0.32	0.34	0.42	0.23	0.11	-0.25	0.27	0.42	0.27	0.15	0.48	-0.18	0.32	0.42	0.15	0.14	0.46	0.31	0.25	0.51	0.6	0.45	0.32	0.34	0.26	-0.28	-0.04	0.28	0.12	0.18	-0.2	0.19	-0.01	-0.19	0.22	-0.27	0.25
NP_001156849.1	7	QPCTL	1	19.9315	0.06	0.48	0.03	0.2	0.34	0.24	-0.19	0.13	0.33	0.65	0.22	0.57	0.27	0.19	0.13	0.39	-0.42	-0.4	-0.08	-0.31	0.13	-0.11	-0.25	0.09	NA	NA	NA	NA	NA	NA	NA	NA	NA	NA	NA	NA	NA	NA	NA	NA	0.17	0	-0.2	-0.01	-0.03
NP_001156889.1	3	FAM172A	1	17.2536	NA	NA	NA	NA	NA	NA	NA	NA	0.13	-0.35	-0.29	-0.33	-0.3	-0.32	0.02	0.3	-0.03	-0.35	-0.16	0.04	0.14	-0.18	-0.02	-0.28	NA	NA	NA	NA	NA	NA	NA	NA	NA	NA	NA	NA	NA	NA	NA	NA	0.26	0.19	0.28	0.48	0.01
NP_001156896.1	3	COPS9	1	16.6399	0.29	0.19	-0.77	-0.18	-0.58	-0.06	-0.32	0.45	-0.12	-0.48	0.07	-0.11	-0.65	0.6	-0.3	-0.25	NA	NA	NA	NA	NA	NA	NA	NA	NA	NA	NA	NA	NA	NA	NA	NA	NA	NA	NA	NA	NA	NA	NA	NA	NA	NA	NA	NA	NA
NP_001156907.2	1	TBCK	1	14.8747	NA	NA	NA	NA	NA	NA	NA	NA	NA	NA	NA	NA	NA	NA	NA	NA	NA	NA	NA	NA	NA	NA	NA	NA	NA	NA	NA	NA	NA	NA	NA	NA	NA	NA	NA	NA	NA	NA	NA	NA	0.34	0.22	-0.22	0.14	0.06
NP_001156956.1	9	DCAF11	1	18.8446	NA	NA	NA	NA	NA	NA	NA	NA	NA	NA	NA	NA	NA	NA	NA	NA	0.7	0.37	0.58	0.46	0.14	0.03	0.37	0.41	0.67	0.67	0.34	0.21	0.32	0.67	0.76	0.37	-0.28	0.01	0.56	0.04	-0.27	0.38	-0.14	0.11	-0.08	-0.25	-0.19	0.13	-0.02
NP_001157.1	2	BIRC2	0.9999	15.2263	NA	NA	NA	NA	NA	NA	NA	NA	NA	NA	NA	NA	NA	NA	NA	NA	NA	NA	NA	NA	NA	NA	NA	NA	-0.02	0.34	0.45	-0.08	0.55	0.58	0.26	0.5	-0.08	-0.31	0.37	0.06	-0.44	0.21	0.05	0.35	NA	NA	NA	NA	NA
NP_001157108.1	354	GTF2I	1	24.3957	-0.16	-0.36	0.27	0.08	0.21	0.18	0.41	-0.17	0.22	0.3	0	0.14	0.32	-0.22	-0.1	0.28	-0.24	-0.61	-0.07	-0.6	-0.24	-0.08	-0.01	0	0	-0.25	-0.41	0.08	0.01	-0.1	-0.02	-0.07	-0.08	0.24	-0.09	-0.07	-0.35	0.16	-0.01	-0.11	0.1	0.4	-0.14	-0.27	-0.08
NP_001157145.1	5	WDR81	1	16.5626	0.19	0.53	0.03	0.43	0.74	0.56	1.03	0.51	NA	NA	NA	NA	NA	NA	NA	NA	0.35	0.72	0.04	0.52	-0.68	0.16	0.12	-0.34	-0.75	0.36	0.33	-0.26	0.06	0.19	-0.33	0.34	0.26	0.03	-0.25	-0.47	0.11	0.01	0.22	-0.21	0.36	-0.18	-0.03	-0.15	-0.28
NP_001157260.1	26	PTBP3	1	21.4602	0.09	-0.05	0.28	0.19	0.13	0.34	-0.1	0.49	-0.36	0.4	-0.06	0.07	0.2	0.02	-0.12	0.01	-0.18	-0.29	0.12	-0.1	-0.13	-0.09	0.08	0.24	0.08	-0.36	-0.2	0.14	-0.11	-0.46	0	-0.28	-0.07	0.14	0.08	-0.31	-1.38	0.01	0.08	-0.65	0.29	-0.07	0.48	0.31	0.39
NP_001157284.1	1	TWNK	1	14.4792	-0.11	-1.39	0.64	0.07	0.24	0.61	-0.33	-0.15	NA	NA	NA	NA	NA	NA	NA	NA	NA	NA	NA	NA	NA	NA	NA	NA	NA	NA	NA	NA	NA	NA	NA	NA	NA	NA	NA	NA	NA	NA	NA	NA	NA	NA	NA	NA	NA
NP_001157289.1	45	DHCR7	1	23.1661	-0.24	-0.52	0.55	0.01	-0.1	0.17	0.22	-0.15	-0.27	-0.03	-0.29	0.06	0.46	0.06	0.03	0.4	0.05	0.02	-0.38	0.02	-0.14	-0.31	0.17	0.32	0.13	0.16	0.19	0.15	0.06	-0.05	-0.46	0.18	-0.06	-0.11	-0.23	-0.13	-0.14	-0.4	0.18	-0.23	-0.41	0.24	-0.43	0.14	-0.29
NP_001157412.1	217	PYGL	1	23.7653	-0.32	0.06	-0.04	0.39	0.04	0.22	-0.31	0.2	-0.67	-0.74	-0.84	-0.29	-0.77	-0.55	-0.87	-0.78	-0.07	0.33	-0.06	0.32	0.59	-0.26	-0.14	0.2	-0.7	-1.09	-0.68	-0.64	-1.06	-1.05	-0.71	-1.11	-0.32	0.42	-0.08	-0.2	0.22	0.11	0.12	-0.03	0.06	0.18	-0.05	0.42	-0.1
NP_001157565.1	11	COPS7A	1	19.3442	-0.03	0.16	-0.1	-0.17	-0.15	-0.24	-0.4	0.07	0.73	1.48	-0.63	1.18	0.96	0.33	1.26	-0.17	0.73	0.77	0.82	0.91	0.09	0.14	1.22	0.17	0.11	0.16	0.36	0	-0.08	-0.18	-0.2	0.04	NA	NA	NA	NA	NA	NA	NA	NA	0.17	-0.17	-0.03	0.44	-0.06
NP_001157569.1	158	VCAN	1	23.7075	-0.03	0.69	-0.83	-0.85	-0.1	-0.86	0.08	-0.74	0.52	-0.37	0.41	-0.79	-0.75	-0.49	0.1	-0.5	0.87	0.79	-0.15	1.49	-0.64	0.59	0.18	-0.51	-0.47	0.6	1.29	-0.34	0.43	0.42	-0.67	0.55	0.24	-0.74	-0.79	0.38	0.88	-0.76	1.35	-0.62	-0.1	-0.8	0.59	0.64	0.47
NP_001157616.1	109	CHAMP1	1	22.9475	0.14	-0.11	0	0.05	0.1	0.07	0.19	-0.27	0.46	0.47	0.37	0.08	0.25	-0.41	0.28	0.07	-0.23	-0.34	0.15	-0.51	0.09	0.13	0.21	-0.26	0.08	0.35	0.03	0.36	0.37	0.3	0.27	0.45	0.17	0.09	-0.17	0.17	-0.12	0.05	-0.13	0.12	0.12	-0.08	0.18	-0.38	0.18
NP_001157632.1	90	PPP6R3	1	22.1804	0.09	-0.1	-0.05	0.01	0.06	0.11	-0.26	-0.02	0.1	-0.15	0.06	0.01	-0.28	-0.14	-0.24	-0.1	-0.03	-0.13	0.1	-0.26	-0.16	0.03	-0.13	-0.08	-0.06	-0.12	-0.44	-0.09	0	-0.06	-0.1	-0.22	0.07	-0.03	0.31	0.07	-0.11	0.25	-0.3	0.25	-0.06	0.04	0.05	-0.12	0.02
NP_001157637.1	1	GPR75	0.9269	16.2023	NA	NA	NA	NA	NA	NA	NA	NA	NA	NA	NA	NA	NA	NA	NA	NA	NA	NA	NA	NA	NA	NA	NA	NA	NA	NA	NA	NA	NA	NA	NA	NA	NA	NA	NA	NA	NA	NA	NA	NA	-0.35	-0.16	-0.43	-0.85	-0.26
NP_001157666.1	197	PLIN3	1	24.5601	0.24	0.04	-0.32	-0.12	0.02	-0.43	0.1	0.26	-0.01	-0.34	0.15	-0.46	-0.43	-0.3	-0.1	-0.6	0.26	0.18	-0.19	0.44	-0.55	0.1	-0.07	-0.61	-0.59	0.2	0.12	-0.53	0	-0.12	-0.39	0.26	0.1	-0.4	-0.05	0.05	0.16	0.11	0.2	0.34	-0.2	-0.24	0.09	0.09	0.09
NP_001157704.1	4	DDHD2	1	16.9537	NA	NA	NA	NA	NA	NA	NA	NA	NA	NA	NA	NA	NA	NA	NA	NA	0.37	0.48	0.6	0.26	-0.07	0.37	0.56	0.15	NA	NA	NA	NA	NA	NA	NA	NA	-1.19	-0.07	-0.5	0.27	0.51	-0.15	0.62	0.11	0.29	-0.38	0.01	0.49	0.37
NP_001157718.1	21	ODR4	1	19.7567	-0.27	-0.34	0.13	-0.11	-0.05	0.12	0.14	-0.18	0.05	0.11	0.19	0.24	0.37	-0.24	0.12	0.37	-0.22	-0.02	0	-0.39	0.09	-0.11	-0.08	-0.2	-0.01	-0.12	0.06	-0.17	-0.41	-0.13	-0.06	0.06	-0.32	0.32	-0.32	-0.26	-0.14	-0.37	0.51	-0.14	-0.01	0.43	-0.27	-0.26	-0.08
NP_001157749.1	2	SLC37A4	1	15.5107	-0.15	-0.46	0.28	0.59	0.47	0.11	0.47	0.85	NA	NA	NA	NA	NA	NA	NA	NA	NA	NA	NA	NA	NA	NA	NA	NA	NA	NA	NA	NA	NA	NA	NA	NA	NA	NA	NA	NA	NA	NA	NA	NA	NA	NA	NA	NA	NA
NP_001157790.1	978	FLNB	1	25.0794	0	0.04	0.38	0.32	0.37	0.08	0.52	-0.38	0.04	-0.03	0.17	0.1	0.29	-0.5	-0.51	0.24	-0.42	-0.03	-0.05	-0.37	0.32	-0.26	-0.34	-0.16	-0.24	-0.08	-0.15	-0.34	-0.26	0.06	-0.01	0.07	0.22	0.14	0.21	-0.44	-0.5	-0.14	-0.68	-0.2	0.12	0.43	0	-0.47	-0.31
NP_001157844.1	20	GPN3	1	19.7396	0.19	0.31	0.05	0.25	-0.07	0.14	-0.49	0.45	-0.02	-0.75	-0.36	-0.21	-0.37	-0.21	-0.53	-0.01	0.26	0.33	0.67	0.36	0.48	-0.17	0.51	-0.44	0.1	0.08	-0.04	0	-0.09	0.09	0.02	-0.33	0.01	0	0.58	-0.08	0.19	0.32	-0.18	0.13	-0.66	-0.35	-0.02	-0.11	-0.42
NP_001157852.1	54	STAU2	1	22.2965	0.08	0.01	0.03	0.07	0.25	0.01	0.2	-0.08	0.19	0.09	0.27	-0.14	0.06	0.01	-0.08	0.01	0.16	0.08	-0.08	-0.07	-0.02	0.16	0.05	0.16	0.19	0.33	-0.09	0.38	0.31	0.29	0.3	0.38	0.08	-0.43	0.06	0.24	0.02	0.07	0.11	0.2	0.08	-0.31	0.17	-0.25	0.38
NP_001157863.1	2	MTF2	0.9996	18.4154	NA	NA	NA	NA	NA	NA	NA	NA	NA	NA	NA	NA	NA	NA	NA	NA	0.03	-0.14	0.11	0.05	0.36	0.11	0.05	0.41	NA	NA	NA	NA	NA	NA	NA	NA	NA	NA	NA	NA	NA	NA	NA	NA	1.39	-0.76	1.39	0.57	0.84
NP_001157940.1	51	TMED7	1	23.469	0.3	0.86	-0.18	0.01	0.25	-0.03	0.15	0.2	0.14	0.21	0.07	0.1	-0.22	0.86	0.45	-0.28	0.14	0.9	0.14	0.63	0.28	0.13	0.41	0.07	0.06	0.27	0.5	0	0.19	0.16	-0.16	0.23	0.31	-0.01	-0.34	0.09	0.46	-0.12	0.29	0.13	0.17	0.14	0.19	0.42	0.05
[truncated: 5,253 more rows]
[truncated: 3 more columns]
