# Supplementary material for: SEPepQuant enhances the detection of possible isoform regulations in shotgun proteomics
Source: Nat Commun. 2023 Sep 19;14:5809. doi: 10.1038/s41467-023-41558-2 (PMC10509223; doi:10.1038/s41467-023-41558-2)
Supplement: Supplementary file 8 — Supplemental Dataset 5 [file 41467_2023_41558_MOESM8_ESM.xlsx]

## Sheet: HCC-TMT-SEPEP-quantification-MD
idx	T112	P111	T113	P114	T123	P124	T125	P126	T127	P128	T131	P132	T135	P136	T137	P138	T141	P142	T145	P146	T147	P148	T161	P162	T171	P172	T185	P186	T187	P188	T191	P192	T195	P196	T213	P214	T217	P218	T221	P222	T231	P232	T257	P258	T261	P262	T267	P268	T271
AAGAB_SEPEP.1_C4	-0.45	-0.17	0.31	-0.23	0.49	-0.61	0.32	-0.11	0.65	-0.5	NA	NA	NA	NA	NA	NA	NA	NA	NA	NA	0.27	-0.46	0.2	-0.6	0.6	-0.58	0.25	-0.63	0.38	-0.1	0.35	-0.41	0.37	-0.38	0.54	-0.35	0.39	0.02	0.02	-0.17	0.68	-0.45	1.39	-0.27	0.06	-0.02	-0.05	-0.04	0.11
AAMP_SEPEP.2_C2	-0.26	-0.38	0.37	-0.47	0.17	-0.44	0.65	-0.3	-0.1	-0.48	NA	NA	NA	NA	NA	NA	NA	NA	NA	NA	0.2	-0.31	0.07	-0.3	-0.35	-0.54	-0.03	-0.28	-0.08	0.03	NA	NA	NA	NA	NA	NA	NA	NA	NA	NA	NA	NA	NA	NA	NA	NA	NA	NA	NA
ABCA1_SEPEP.3_C3	0.16	0.47	0.13	0.4	0.07	0.83	0.26	0.44	0	0.34	NA	NA	NA	NA	NA	NA	NA	NA	NA	NA	NA	NA	NA	NA	NA	NA	NA	NA	NA	NA	NA	NA	NA	NA	NA	NA	NA	NA	NA	NA	NA	NA	NA	NA	NA	NA	NA	NA	NA
ABCA1_SEPEP.4_C3	0.59	-0.08	0.73	0.15	0	0.71	1.41	0.19	0.56	-0.08	-0.88	1.13	0.3	0.99	0.96	0.91	0.78	0.27	0.94	0.77	NA	NA	NA	NA	NA	NA	NA	NA	NA	NA	NA	NA	NA	NA	NA	NA	NA	NA	NA	NA	NA	NA	NA	NA	NA	NA	NA	NA	NA
ABCA5_SEPEP.1_C4	0.36	0.4	0.35	0.2	1.75	0.31	0.78	0.37	0.08	0.15	NA	NA	NA	NA	NA	NA	NA	NA	NA	NA	0.69	-0.23	-0.07	-0.22	0.38	-0.32	-0.25	-0.31	0.18	-0.11	0.07	0	-0.08	-0.24	-0.43	-0.28	-0.21	-0.36	1.26	-0.21	0	0.01	0.46	-0.21	0.25	-0.18	0.26	0.01	1.17
ABCB11_SEPEP.8_C3	-0.93	1.05	1.09	1.31	-1.25	1.28	-1.45	0.71	0.68	1.65	NA	NA	NA	NA	NA	NA	NA	NA	NA	NA	NA	NA	NA	NA	NA	NA	NA	NA	NA	NA	NA	NA	NA	NA	NA	NA	NA	NA	NA	NA	NA	NA	NA	NA	NA	NA	NA	NA	NA
ABCB4_SEPEP.2_C3	-1.8	0.21	-0.67	0.7	-1.79	-0.16	-1.73	0.69	-1.25	0.01	-1.44	0.56	-0.92	0.57	1.09	-0.06	-0.02	-0.58	-0.4	-0.35	0.63	0.11	-1.21	0.24	-1.06	0.48	0.05	-0.24	0.2	0.9	0.12	-0.5	0.51	-0.11	-0.56	0.31	-0.72	0.32	-1.85	0.47	-0.68	0.25	0.59	0.72	0.43	1.04	-0.29	0.91	-1.77
ABCB4_SEPEP.3_C3	-1.01	0.89	0.04	1.44	-0.98	0.64	-0.63	1.37	-0.2	0.59	-0.55	1.21	0.01	1.29	1.32	0.83	0.33	0.26	0.53	0.61	0.14	0.39	-0.1	0.31	-0.31	0.51	0.09	0.35	0.23	0.82	0.19	-0.33	0.47	0	-0.38	0.12	-0.68	0.36	-2.16	0.53	-0.45	0.28	0.24	0.54	0.34	0.87	0.19	0.85	-0.71
ABCC10_SEPEP.2_C3	0.3	0.25	0.25	0.32	0.98	0.67	1.17	0.48	0.79	0.1	NA	NA	NA	NA	NA	NA	NA	NA	NA	NA	NA	NA	NA	NA	NA	NA	NA	NA	NA	NA	NA	NA	NA	NA	NA	NA	NA	NA	NA	NA	0.12	0.25	0.37	0.22	0.26	0.28	0.02	0.43	0.85
ABCC4_SEPEP.1_C4	-0.75	-0.06	0.44	-0.33	0.64	-0.37	0.24	-0.18	-0.69	-0.42	1.23	-0.71	1.16	-0.67	0.29	-0.58	0.25	-0.66	0.24	-0.31	0.08	-0.98	0.12	-0.83	-1.94	-0.88	0.31	-1.18	0.89	-0.36	0.7	0.24	-0.09	-0.72	-0.65	-0.52	-0.91	-0.76	-1.83	-0.46	-1.14	-0.39	1.73	-0.27	-0.24	-0.41	1.36	0	0.19
ABCC4_SEPEP.4_C3	-1.07	-0.8	0.34	-0.79	0.45	-0.89	-0.15	-0.55	-1.13	-1.13	NA	NA	NA	NA	NA	NA	NA	NA	NA	NA	NA	NA	NA	NA	NA	NA	NA	NA	NA	NA	NA	NA	NA	NA	NA	NA	NA	NA	NA	NA	NA	NA	NA	NA	NA	NA	NA	NA	NA
ABCC6_SEPEP.2_C2	0.52	1.1	0.99	1	-0.26	0.55	-0.37	0.41	0.24	0.79	-1.15	0.58	0.11	0.81	0.07	0.47	0.3	0.66	0.48	0.49	-1.47	0.2	0.07	0.28	-0.82	0.35	-0.75	0.4	0.39	0.16	-1.26	-0.42	-0.97	0.47	-2.28	0.47	-0.85	0.49	-1.77	-0.04	-1	-0.1	-1.53	-0.07	0.68	0.05	0.8	-0.54	-1.06
ABCD3_SEPEP.2_C2	1.02	0.6	0.72	0.56	1.27	0.66	0.29	0.68	0.53	0.58	-0.73	0.46	-0.01	0.25	0.1	0.43	0.21	0.15	0.8	0.43	NA	NA	NA	NA	NA	NA	NA	NA	NA	NA	0.72	-0.28	-0.07	0.14	-0.56	0.27	0.02	0.33	-0.57	0.64	NA	NA	NA	NA	NA	NA	NA	NA	NA
ABCD3_SEPEP.6_C3	0.87	0.25	0	0.13	0.82	0.01	-0.22	-0.03	0.17	0.09	-1.18	0.2	0.13	0.57	0.4	0.09	-0.96	0.06	0.35	0.22	0.85	0.32	-0.47	0.04	0.55	0.21	-0.45	0.4	-0.37	0.04	NA	NA	NA	NA	NA	NA	NA	NA	NA	NA	1.16	0.33	0.12	0.53	0.58	0.54	-0.26	0.44	-0.52
ABCD4_SEPEP.2_C3	1.88	1.75	0.38	0.94	0.03	1.3	0.59	0.74	1.18	0.82	-1.1	0.81	0.31	0.74	0.87	0.71	0.27	0.15	0.19	0.73	1.16	1.35	-0.3	0.4	0.29	0.77	0.58	0.7	0.93	0.86	-0.08	0.29	0.55	0.96	-0.46	0.12	0.19	0.49	0.14	0.74	0.35	0.57	0.44	0.43	0.13	0.53	0.7	0.15	0.29
ABCD4_SEPEP.4_C3	0.49	0.39	-0.57	-0.26	-0.45	0.23	-0.1	-0.33	-0.12	-0.39	-0.3	0.01	0.11	0.37	0.61	0.22	-0.14	0.5	0.02	0.06	0.55	0.3	-0.61	-0.32	-0.35	-0.05	0.13	-0.3	0.17	0.09	-0.8	-0.09	-0.55	0.93	-1.39	0.38	-0.38	0.58	-0.5	1.34	0.25	0.26	0.32	0.15	-0.09	-0.2	-0.2	-0.45	0.33
ABCD4_SEPEP.5_C3	1.6	1.39	-0.54	0.36	-0.3	1.35	0.59	0.11	0.4	0.1	NA	NA	NA	NA	NA	NA	NA	NA	NA	NA	0.81	0.35	-0.65	-0.21	-0.02	0.59	0.37	0.33	0.45	0.11	-0.16	0.28	0.46	1	-0.27	0.24	0.55	0.47	0.11	0.77	NA	NA	NA	NA	NA	NA	NA	NA	NA
ABCF3_SEPEP.2_C2	1.26	-0.02	0.08	0.05	1.66	0.34	0.95	-0.52	0.08	-0.3	NA	NA	NA	NA	NA	NA	NA	NA	NA	NA	-0.54	-0.52	0.79	-0.13	1.31	-0.29	-0.57	-0.1	-0.35	-0.2	NA	NA	NA	NA	NA	NA	NA	NA	NA	NA	1.02	0.28	0.22	0.11	0	0.04	0.8	0.07	0.38
ABCF3_SEPEP.4_C3	0.66	-0.42	0.33	-0.03	0.75	-0.22	0.1	-0.17	0.36	-0.04	0.9	0.08	0.22	0.06	0.24	0.23	0.2	-0.23	0.16	-0.03	0.22	0.49	0.95	0.38	1.37	0.38	0.36	0.29	0.73	0.34	-0.03	0.35	0.21	-0.03	-0.02	-0.14	0.03	-0.12	0.81	1.16	0.91	0.51	-0.09	0.29	0.13	0.28	0.4	0.37	0.74
ABCG2_SEPEP.1_C4	-0.21	0.18	-0.46	-0.5	0.23	-0.11	-0.78	-0.47	0.66	-0.37	-0.37	-0.11	0.02	-0.15	0.14	-0.11	-0.46	-0.13	0.22	-0.14	-0.35	0.05	-0.34	-0.18	0.01	-0.06	-0.2	0.33	-0.05	-0.36	NA	NA	NA	NA	NA	NA	NA	NA	NA	NA	0.07	0.38	-0.33	0.38	1.86	0.4	0.61	0.28	-0.57
ABCG5_SEPEP.4_C3	-0.25	-0.02	0.01	0.48	-0.61	0.17	-0.67	0.27	-0.38	0.46	NA	NA	NA	NA	NA	NA	NA	NA	NA	NA	-0.04	0.52	-0.01	0.77	-0.01	0.31	-0.38	0.47	-0.16	0.09	NA	NA	NA	NA	NA	NA	NA	NA	NA	NA	-0.03	0.58	0.07	0.78	-0.04	0.63	0.06	0.47	-0.58
ABCG8_SEPEP.2_C3	-0.29	-0.35	-0.11	0.43	-0.68	0	-1.47	0.19	-0.17	0.32	NA	NA	NA	NA	NA	NA	NA	NA	NA	NA	-0.19	0.57	-0.23	0.61	0.34	0.26	-0.21	0.4	0.23	0.28	NA	NA	NA	NA	NA	NA	NA	NA	NA	NA	-1.19	0.44	0.45	0.76	-0.49	0.2	-0.41	-0.04	-1.87
ABHD13_SEPEP.1_C4	0.6	0.85	0.62	0.82	0.28	0.84	0.53	0.86	0.76	1.1	-0.17	0.5	0.89	0.48	0.12	0.39	0.04	0.05	0.72	0.41	-0.35	0.13	0.32	0.29	-0.32	0.25	0.15	0.36	0.1	0.24	NA	NA	NA	NA	NA	NA	NA	NA	NA	NA	0.49	0.61	0.83	0.63	0.21	0.56	0.35	0.57	0.1
ABHD14A_SEPEP.2_C2	1.14	0.97	0.75	1.21	0.98	1.24	0.68	0.93	0.37	1.01	0.43	0.27	0.31	0.23	0.31	0.15	0.51	0.28	0.3	0.35	NA	NA	NA	NA	NA	NA	NA	NA	NA	NA	NA	NA	NA	NA	NA	NA	NA	NA	NA	NA	NA	NA	NA	NA	NA	NA	NA	NA	NA
ABHD17B_SEPEP.3_C3	-0.34	-0.06	-0.41	-0.14	0.09	0.05	0.13	-0.24	-0.2	-0.02	NA	NA	NA	NA	NA	NA	NA	NA	NA	NA	1.07	-0.44	-0.4	-0.14	0.22	-0.16	-0.33	-0.14	-0.59	-0.37	NA	NA	NA	NA	NA	NA	NA	NA	NA	NA	-0.26	-0.37	0.39	-0.18	-0.07	-0.57	-0.37	-0.27	-0.08
ABHD3_SEPEP.3_C3	-0.85	-0.6	-0.6	-0.71	NA	-0.65	NA	-0.73	NA	-0.28	0.19	-0.53	-0.02	-0.29	-0.28	-0.36	-0.42	-0.12	-0.46	-0.54	1.11	-0.3	-0.35	-0.49	0.98	-0.53	0.33	-0.29	-0.34	-0.62	-0.63	-0.93	-0.72	-0.49	-0.53	-0.55	-0.66	-0.74	0.63	-0.78	-0.07	-0.06	-0.1	-0.29	-0.31	-0.25	0.4	-0.47	1.67
ABHD3_SEPEP.4_C3	-0.08	-0.16	-0.38	-0.26	0.92	-0.02	0.08	-0.37	-0.16	-0.09	-0.58	0.33	0.01	0.05	-0.07	0	-0.43	0.03	0.18	-0.01	1.2	-0.8	-0.25	-0.92	1.25	-0.77	0.53	-0.43	-0.64	-0.99	-0.05	-0.52	0.28	-0.01	-0.03	-0.09	0	-0.12	1.29	0.08	0.4	-0.02	-0.09	0	-0.35	-0.01	0.46	-0.12	1.39
ABHD5_SEPEP.1_C4	0.73	1.2	0.63	1.21	0.79	1.21	0.97	0.94	1.21	1.09	-0.21	0.48	-1.84	0.33	-1.15	-1.21	-0.11	-0.83	0.39	NA	0.68	0.65	0.23	0.19	0.56	0.67	-0.38	0.12	0.52	0.29	0.44	0.11	0.22	0.26	-0.12	0.29	0.14	0.36	1.41	1.2	0.59	0.65	0.46	0.54	0.25	0.43	0.67	0.05	1.25
ABI1_SEPEP.4_C3	-0.03	-0.59	-0.23	-0.51	-0.42	-0.4	-0.14	-0.47	-0.54	-0.56	NA	NA	NA	NA	NA	NA	NA	NA	NA	NA	0.48	-0.42	0.31	-0.27	0.57	-0.32	0.23	-0.52	-0.42	-0.23	-1.12	-0.22	-0.32	-0.47	-0.02	-0.43	0.07	-0.27	0.22	-0.41	0.13	-0.57	0.17	-0.37	-0.12	-0.32	-0.02	-0.14	0.53
ABI2_SEPEP.2_C3	0.24	0.46	0.13	0.64	-0.65	0.56	0.3	0.48	-0.15	0.65	0.83	0.11	0.32	0.01	0.53	0.1	-0.12	0.09	-0.14	0.18	NA	NA	NA	NA	NA	NA	NA	NA	NA	NA	NA	NA	NA	NA	NA	NA	NA	NA	NA	NA	NA	NA	NA	NA	NA	NA	NA	NA	NA
ABI3BP_SEPEP.2_C3	-0.92	-0.91	-1.64	-0.44	-1.65	-0.48	-1.91	-0.41	-1.36	-1.27	-1.61	-0.15	-0.01	-0.13	0.37	0.28	1.13	-0.03	0.73	0.33	NA	NA	NA	NA	NA	NA	NA	NA	NA	NA	NA	NA	NA	NA	NA	NA	NA	NA	NA	NA	NA	NA	NA	NA	NA	NA	NA	NA	NA
ABI3BP_SEPEP.3_C3	-1.91	-0.91	-1.85	-0.93	-2.69	-0.72	-1.57	0.07	-1.69	-1.44	-1.42	-0.55	0.01	-0.59	0.36	-0.21	0.79	-0.5	0.53	0.35	-0.61	0.18	-0.31	-0.06	-0.76	0.01	0.68	0.16	0.55	0.23	0.65	0.96	0.06	0.07	0.84	-0.02	0.06	0.01	-0.57	-0.36	-1.02	-0.22	-1.2	-0.49	-1.23	-0.21	-1.33	0.41	-0.97
ABITRAM_SEPEP.1_C4	0.35	0.62	0.69	0.49	1	0.28	0.55	0.52	0.3	0.53	NA	NA	NA	NA	NA	NA	NA	NA	NA	NA	NA	NA	NA	NA	NA	NA	NA	NA	NA	NA	NA	NA	NA	NA	NA	NA	NA	NA	NA	NA	NA	NA	NA	NA	NA	NA	NA	NA	NA
ABITRAM_SEPEP.2_C2	-0.08	-0.17	-0.04	-0.11	0.35	-0.04	-0.14	-0.33	-0.09	0.07	NA	NA	NA	NA	NA	NA	NA	NA	NA	NA	-0.43	0.33	-1	-0.03	-0.74	0.02	-0.05	0.58	-0.52	0.17	-1.36	0	-1.39	-0.26	-0.94	-0.43	-0.73	-0.45	-1.38	-0.37	-0.9	-0.14	-0.17	-0.14	0.03	-0.19	-0.78	-1.12	-0.27
ABL2_SEPEP.2_C3	-0.3	-0.15	0.05	-0.07	0.46	-0.09	-0.08	-0.15	-0.2	-0.35	NA	NA	NA	NA	NA	NA	NA	NA	NA	NA	NA	NA	NA	NA	NA	NA	NA	NA	NA	NA	NA	NA	NA	NA	NA	NA	NA	NA	NA	NA	0.76	0.11	0.41	-0.04	-0.28	-0.15	0.44	-0.03	0.56
ABLIM1_SEPEP.4_C3	-0.22	0.25	-0.25	-0.6	-0.75	-0.61	-0.72	-0.39	-0.4	-0.25	-0.44	-0.43	0.72	-0.04	-0.04	-0.26	-0.15	0.03	-0.2	-0.14	-0.79	-0.27	-0.23	-0.51	0.43	-0.21	-0.49	-0.73	0.32	0.07	-0.06	-0.05	-0.2	0.04	-0.39	0.06	-0.24	0.05	-0.24	0.22	0.94	0.42	0.14	-0.11	0.61	-0.03	0.3	0.31	0.07
ABLIM2_SEPEP.1_C4	-0.86	0.13	-0.7	-0.04	0.51	0.33	-0.68	0.5	-0.45	-0.28	0.02	-0.12	0.42	0.09	0.14	0.18	-0.3	0.29	0.12	0.37	-0.5	1.01	1.07	1.3	0.89	1.61	0.57	1.57	0.32	1.13	0.31	1.18	0.57	0.13	0.08	0.16	-0.22	0.11	0.27	-0.13	0.47	-0.15	-1.14	-0.16	-0.78	-0.2	-0.74	0.42	0.47
ABLIM3_SEPEP.3_C3	0.05	0.4	0.6	0.36	-0.53	0.65	-0.65	0.05	-0.28	0.57	-2.08	0.12	0.45	-0.21	0.36	0.26	-0.89	0.25	0.24	-0.57	-0.73	0.11	0.08	0.12	-0.5	0.08	-0.33	0.24	0.37	0.23	-1.15	-0.83	-0.37	-0.32	-0.53	0.12	-0.16	0.89	-1.38	0.23	-1.32	-0.56	-1.46	-1.29	-1.26	0.1	-0.02	-0.57	-1.5
ABLIM3_SEPEP.4_C3	-0.64	0.43	0.5	0.48	-1.14	0.45	-1.18	-0.01	-0.57	0.44	NA	NA	NA	NA	NA	NA	NA	NA	NA	NA	-1.75	0.43	0.13	-0.05	-1.54	0.03	-0.27	0.38	0.68	0.39	0.28	-0.04	0.11	0.66	-0.53	0.55	0.17	1.23	-1.86	0.55	-1.83	0.96	-0.86	0.41	-0.56	0.31	0.86	0.35	-1.55
ABRAXAS1_SEPEP.1_C4	0.2	-0.5	-0.13	-0.49	0.56	-0.3	0.01	-0.25	-0.39	-0.69	0.17	-0.16	0.01	-0.21	0.37	-0.08	0.37	-0.27	0.63	0.04	-0.03	-0.07	0.38	-0.16	-0.19	-0.12	0.25	0.15	0.18	-0.04	0.17	0.31	-0.07	-0.31	-0.07	-0.28	0.02	-0.28	0.56	-0.28	NA	NA	NA	NA	NA	NA	NA	NA	NA
ABT1_SEPEP.1_C1	0.5	-0.73	0.19	-0.68	0.74	-0.67	-0.03	-0.69	0.37	-0.82	0.82	-0.82	0.41	-0.65	-0.45	-0.75	-0.21	-0.65	-0.51	-0.74	-0.12	-0.46	0.09	-0.51	1.15	-0.47	0.63	-0.51	0.44	-0.35	-0.11	-0.37	-0.13	-0.47	0.39	-0.53	0.39	-0.34	0.72	-0.35	0.76	-0.19	0.14	-0.17	-0.17	-0.27	0.7	-0.4	0.45
ABTB1_SEPEP.1_C4	0.77	0.88	0.7	1.13	0.47	0.92	0.84	1.11	0.71	0.87	NA	NA	NA	NA	NA	NA	NA	NA	NA	NA	-0.02	-0.29	-0.21	-0.24	-0.91	-0.18	-0.57	-0.68	-0.27	-0.16	NA	NA	NA	NA	NA	NA	NA	NA	NA	NA	NA	NA	NA	NA	NA	NA	NA	NA	NA
ACACA_SEPEP.2_C3	0.84	-0.44	0.33	-0.3	0.5	-0.55	0.1	-0.29	0.76	-0.37	-0.61	0.35	0.31	0.05	-0.12	-0.09	0.21	-0.43	0.15	-0.14	0.92	0.16	0.08	-0.25	0.51	0.11	-0.49	-0.15	0.67	-0.4	NA	NA	NA	NA	NA	NA	NA	NA	NA	NA	0.25	0.09	0.81	0.21	-0.14	-0.07	0.86	-0.42	-0.09
ACACB_SEPEP.3_C3	-0.7	0.57	-0.56	0.29	-2.06	-0.07	-0.58	0	-2.01	0.15	-2.37	1.07	-1.08	1.18	0.01	0.54	0.22	0.82	-0.16	0.18	NA	NA	NA	NA	NA	NA	NA	NA	NA	NA	-1.06	-0.15	-0.41	0.83	-1.86	0	-0.41	0.94	-2.78	1.35	-1.76	0.91	0.12	0.95	-0.82	0.4	-0.12	0.04	-1.31
ACAP1_SEPEP.2_C2	-0.29	0.55	0.02	0.56	-0.45	0.43	0.21	0.74	-0.16	0.32	-1.33	0.14	-0.57	0.19	-0.03	0.48	0.43	0.22	-0.12	0.78	-1.23	-0.2	-0.32	-0.18	-1	-0.02	0.89	-0.19	0.12	0.71	0.2	0.76	0.45	-0.06	1.1	0.04	0.13	-0.03	-0.15	0.12	-1.23	-0.58	-0.74	-0.27	-0.73	0.29	-0.82	0.43	-0.28
ACBD4_SEPEP.4_C3	-0.52	0.33	-0.34	0.29	-0.97	0.14	-0.77	0.13	-0.36	0.53	NA	NA	NA	NA	NA	NA	NA	NA	NA	NA	NA	NA	NA	NA	NA	NA	NA	NA	NA	NA	NA	NA	NA	NA	NA	NA	NA	NA	NA	NA	NA	NA	NA	NA	NA	NA	NA	NA	NA
ACE_SEPEP.2_C2	-0.69	0.32	-0.58	0.1	-0.8	0.2	0.1	0.14	-0.52	0.1	0.26	0.11	-0.38	0.29	-0.38	-0.01	0.24	0.38	-0.44	0.22	-0.33	0.53	-0.1	0.97	0.33	0.72	-0.12	0.43	0.2	0.52	NA	NA	NA	NA	NA	NA	NA	NA	NA	NA	-0.78	-0.28	-1.1	0.4	0.27	-0.28	-0.73	-0.09	-0.2
ACE_SEPEP.3_C3	-0.12	0.55	0.09	0.19	-0.19	-0.04	0.42	-0.07	-0.17	-0.13	NA	NA	NA	NA	NA	NA	NA	NA	NA	NA	NA	NA	NA	NA	NA	NA	NA	NA	NA	NA	NA	NA	NA	NA	NA	NA	NA	NA	NA	NA	-0.33	0	-0.87	0.53	0.18	0.24	-0.64	0	0
ACE2_SEPEP.2_C3	-0.12	0.21	-0.13	-0.2	2.32	0.12	-0.16	0.58	0.64	0.27	NA	NA	NA	NA	NA	NA	NA	NA	NA	NA	1.96	-0.43	0.51	-0.42	0.17	-0.36	-0.78	0.02	-1.03	-0.03	NA	NA	NA	NA	NA	NA	NA	NA	NA	NA	NA	NA	NA	NA	NA	NA	NA	NA	NA
ACHE_SEPEP.1_C4	-0.05	0.22	0.37	0.26	0.36	0.47	-0.28	0.19	-0.09	-0.03	NA	NA	NA	NA	NA	NA	NA	NA	NA	NA	NA	NA	NA	NA	NA	NA	NA	NA	NA	NA	NA	NA	NA	NA	NA	NA	NA	NA	NA	NA	NA	NA	NA	NA	NA	NA	NA	NA	NA
ACIN1_SEPEP.4_C3	0.51	-0.74	0.29	-0.53	0.98	-0.55	0.77	-0.2	0.1	-0.66	0.6	-0.91	0.33	-0.87	-0.48	-0.76	0.55	-0.54	-0.48	-0.63	0.09	-0.82	0.33	-0.83	-0.09	-0.75	0.15	-0.86	0.16	-0.2	0.4	-0.42	-0.05	-0.71	0.73	-0.57	0.14	-0.55	0.59	-0.68	0.13	-0.56	0.28	-0.53	-0.41	-0.42	-0.24	-0.19	0.22
ACIN1_SEPEP.5_C3	-0.01	-0.27	0	-0.4	0.31	-0.5	-0.05	-0.3	-0.1	-0.27	NA	NA	NA	NA	NA	NA	NA	NA	NA	NA	NA	NA	NA	NA	NA	NA	NA	NA	NA	NA	-0.45	-0.23	-0.43	-0.49	-0.29	-0.54	-0.46	-0.79	0.05	-0.63	NA	NA	NA	NA	NA	NA	NA	NA	NA
ACKR2_SEPEP.1_C1	0.83	-0.36	0.37	-0.02	-0.11	0.92	-0.82	-0.02	-0.57	-0.21	NA	NA	NA	NA	NA	NA	NA	NA	NA	NA	NA	NA	NA	NA	NA	NA	NA	NA	NA	NA	NA	NA	NA	NA	NA	NA	NA	NA	NA	NA	NA	NA	NA	NA	NA	NA	NA	NA	NA
ACLY_SEPEP.3_C3	0.51	-0.63	0.35	-0.85	0.18	-1.22	-0.57	-1	-0.33	-1.43	0.27	-0.45	0.72	-0.12	-0.57	-0.36	-0.28	-0.2	-0.08	-0.52	0.71	-0.78	-0.15	0.37	0.21	0.82	-0.72	-0.96	0.25	-0.11	-0.4	-0.55	-0.61	-1.18	-0.87	-0.7	-0.82	-0.96	-1.34	-0.55	0.42	-0.29	0.74	-0.73	-0.55	-0.39	0.15	-0.76	-0.4
ACOT1_SEPEP.1_C4	-1.44	-0.8	1.01	1.88	-1.24	-0.93	0.44	1.57	-1.1	-1.01	1.07	2.21	-1.39	-0.82	-1.58	-1.19	1.66	1.62	1.97	1.78	-0.11	0.39	-0.39	0.46	-0.41	0.35	-0.02	0.6	-0.02	0.21	-4.19	-2.11	0.86	2.18	-2.9	-1.79	-3.31	-2.43	0.99	2.25	0.18	0.75	-0.23	0.87	-0.04	0.56	0.26	0.62	0.03
ACOT12_SEPEP.4_C3	-1.46	0.56	-0.24	-0.36	-2.73	-0.12	-2.44	0.29	-0.7	0.47	-2.97	0.04	-1.63	0.38	0.54	0.28	-1.45	0.39	-1.14	0.64	-1.12	-0.39	-1.98	0.1	-1.64	-0.16	-0.3	0.1	-0.09	0.22	-0.81	0.22	-1.26	0.44	-2.08	0.61	-1.16	-0.32	-2.19	-0.31	-2.67	0.07	-0.38	0.36	-0.21	0.72	-1.45	0.15	-0.53
ACOT12_SEPEP.5_C3	-1.19	0.35	-0.06	-0.22	-2.37	-0.08	-2.24	0.43	-0.47	0.6	-1.56	0.38	0	0.59	0.45	0.41	-0.65	0.38	-0.25	0.65	-0.06	-0.02	-0.57	0.41	-0.92	0.26	-0.13	0.48	0.15	0.49	-0.37	0.3	-0.77	0.51	-1.6	0.47	-0.96	-0.11	-1.4	0.06	-1.6	0.15	-0.35	0.34	-0.18	0.49	-1.2	0.02	-0.6
ACOT13_SEPEP.2_C2	0.37	0.53	-0.04	0.33	0.71	0.42	-1.33	-0.27	0.09	0.93	-0.89	0.48	-0.79	-0.01	-0.16	0.18	-0.37	0.15	-0.71	0.55	0.01	0.32	-0.22	0.74	-0.31	0.32	-0.5	0.9	-0.98	0.27	-1.07	-0.51	-0.1	0.77	-1.29	-0.39	-0.83	-0.45	-0.48	0.32	0.81	0.61	-0.67	0.45	0.29	0.26	-0.12	-0.03	-0.75
ACOT9_SEPEP.3_C3	0.9	0.11	0.51	0.39	0.92	0.58	0.44	0.24	0.56	0.18	NA	NA	NA	NA	NA	NA	NA	NA	NA	NA	0.16	0.13	0.08	0.19	1.31	0.38	0.69	0.15	0.41	0.35	0.81	0.96	0.58	0.88	0.58	0.73	0.95	0.95	1.03	0.72	2.11	0.06	0.57	0.23	0.47	0.46	-0.1	0.86	0.31
ACOX1_SEPEP.2_C2	2.33	1.19	0.85	1.76	0.67	1.32	0.79	1.24	1.13	1.21	-0.59	0.75	-0.18	0.56	-0.09	0.59	-0.06	0.49	0.32	0.35	NA	NA	NA	NA	NA	NA	NA	NA	NA	NA	2.5	0.96	1.8	1.25	0.61	1.26	0.96	1.25	1.26	2.39	1.27	1.47	0.32	1.9	0.76	1.52	0.59	2.44	0.58
ACOX1_SEPEP.4_C3	1.15	1.48	0.94	1.7	0.56	1.28	0.05	1.62	1.11	1.59	-1.29	1.27	0.34	1.01	0.42	0.94	0.14	0.12	0.53	0.66	0.57	0.63	0.77	0.47	0.72	0.88	0.3	0.92	0.61	0.86	0.34	0.27	0.22	0.57	-0.32	0.56	0	0.23	-0.49	0.83	0.24	1.12	0.61	1.44	0.56	1.15	0.42	1.26	0.07
ACOX3_SEPEP.2_C3	0.49	-0.07	-0.35	0.06	0.63	-0.07	-0.65	-0.1	-0.23	0.24	-0.78	0.14	0.13	0.47	-0.62	0.27	0.11	-0.1	2.17	0.1	-1.12	0.04	-0.72	0.02	0.35	0.6	-0.78	0.09	-0.14	0.36	0.54	0.16	0.06	0.16	0.21	0.2	-0.12	-0.05	0.21	0.57	1.35	0.09	0.29	-0.01	1.05	0.24	-0.05	0.43	-0.36
ACOX3_SEPEP.5_C3	0.04	0.19	-0.23	-0.11	0.65	-0.07	-0.52	-0.08	-0.31	0.61	-1.34	-0.16	0.22	-0.16	-0.34	-0.44	0.14	-0.21	1.19	-0.12	NA	NA	NA	NA	NA	NA	NA	NA	NA	NA	NA	NA	NA	NA	NA	NA	NA	NA	NA	NA	0.76	0.21	0.51	0.29	1.2	0.18	0.16	-0.03	0.04
ACOX3_SEPEP.7_C3	0.16	0.47	0.16	0.15	0.21	0.33	-0.46	-0.12	0.26	0.67	-0.99	-0.38	-0.63	-0.07	-0.18	-0.16	-0.43	0.01	0.54	-0.12	-0.36	-0.23	-0.36	0.01	0.09	0.02	-0.43	-0.31	-0.2	-0.16	0.21	-0.09	-0.03	-0.08	-0.12	0.21	-0.19	-0.57	-0.17	0.38	1.05	0.04	0.37	0.27	0.45	0.21	-0.23	0.18	-0.18
ACOX3_SEPEP.8_C3	1.34	0.56	0.31	0.94	1.44	0.66	0.63	0.45	0.01	1.18	-1.63	0.51	0.49	0.82	-0.5	0.54	0.19	-0.49	2.27	0.01	-1.19	-0.17	-0.31	-0.23	0.98	0.41	-0.45	0.18	-0.1	0.39	-0.67	-0.64	-0.38	-0.16	0	0.23	-0.79	-0.43	-0.19	0.48	2.06	-0.13	0.9	0.36	1.34	0.59	0.17	0.65	-0.26
ACOX3_SEPEP.10_C3	0.29	0	-0.11	0	0.34	-0.13	-0.39	-0.24	-0.09	0.26	-0.76	0.47	0.54	0.75	-0.23	0.48	0.26	0.1	2.1	0.54	NA	NA	NA	NA	NA	NA	NA	NA	NA	NA	0.47	0.1	0.11	0.44	0.32	0.39	-0.01	0.14	0.22	0.7	0.89	0.18	0.16	0.29	0.47	0.45	0.35	0.33	0.28
ACP2_SEPEP.5_C3	0.74	1.19	0.96	1.3	1.17	1.74	1.3	1.15	0.82	0.83	0.04	0.61	0.24	0.85	0.68	0.57	0.58	0.24	1.15	0.36	NA	NA	NA	NA	NA	NA	NA	NA	NA	NA	0.63	0.09	1.14	0.48	0.46	0.29	0.63	0.61	0.91	0.86	0.36	0.75	0.61	1.19	-0.14	0.83	0.43	0.78	0.64
ACSF3_SEPEP.5_C3	2.02	0.96	1.15	1.33	0.49	1.02	-0.03	0.78	0.52	1.38	NA	NA	NA	NA	NA	NA	NA	NA	NA	NA	NA	NA	NA	NA	NA	NA	NA	NA	NA	NA	NA	NA	NA	NA	NA	NA	NA	NA	NA	NA	NA	NA	NA	NA	NA	NA	NA	NA	NA
ACSF3_SEPEP.7_C3	-0.24	0.84	-0.34	0.94	-0.05	0.78	-1.6	0.25	-1.42	0.82	NA	NA	NA	NA	NA	NA	NA	NA	NA	NA	NA	NA	NA	NA	NA	NA	NA	NA	NA	NA	0.67	0.21	0.56	0.66	-0.26	0.43	1.52	1.04	-0.68	1.37	NA	NA	NA	NA	NA	NA	NA	NA	NA
ACSL1_SEPEP.2_C3	-0.25	0.56	1.32	0.69	-0.97	0.55	-0.75	0.38	-1.01	0.48	-3.19	0.2	-1.21	0.31	-1.09	0.42	-0.24	0.12	0.31	-0.45	-0.55	0.03	0.17	0.36	-1.54	0.52	-1.36	0.86	-0.82	-0.19	1.15	-0.82	1.31	0.06	0.17	0.52	1.31	2.26	-1.81	0.49	-0.76	-0.05	-0.89	0.94	-0.45	0.23	-0.06	-0.28	-0.94
ACSL6_SEPEP.2_C3	0.34	1.18	0.23	1.15	1.1	1.74	1.33	2.07	-0.34	0.4	NA	NA	NA	NA	NA	NA	NA	NA	NA	NA	NA	NA	NA	NA	NA	NA	NA	NA	NA	NA	NA	NA	NA	NA	NA	NA	NA	NA	NA	NA	0.81	0.18	0.27	0.4	1.32	0.3	0.55	0.36	-0.1
ACSM1_SEPEP.1_C4	1.31	-1.02	-1.02	-0.83	2.08	-0.77	-1.45	-0.37	0.83	0.46	-1.45	-0.47	0.99	0.48	0.84	0.52	0.26	-0.73	0.14	-0.35	-3.58	-1.89	0.86	-1.64	0.89	-0.39	0.41	0.93	-0.42	0.65	2.03	-2.03	-0.23	-1.65	-1.92	1.15	-2.33	-2.05	-1.8	-0.97	-0.1	0.14	2.91	-8.62	0.07	-0.47	0.66	-1.37	-2.93
ACSM1_SEPEP.3_C3	0.31	-1.88	-2.9	-2.39	1.2	NA	-2.65	-1.29	0.1	-0.02	-1.44	-0.8	0.37	-0.22	0.87	-0.04	0.04	-0.19	-0.22	-0.48	-3.12	-1.72	0.03	-2.19	0.05	-1.46	-0.59	-0.18	-1.01	-0.46	NA	NA	NA	NA	NA	NA	NA	NA	NA	NA	-0.36	0.32	2.15	-2.44	0.43	-0.23	0.25	-0.95	-1.87
ACSM1_SEPEP.5_C3	1.29	-0.37	-0.91	-0.29	2.46	0.18	-0.83	0	1.35	1.28	-1.82	-0.37	0.47	0.5	0.8	0.18	-0.03	-0.65	-0.09	-0.8	-1.37	-0.56	0.74	-0.57	0.99	-0.07	0.32	0.84	-0.21	0.55	1.52	-0.13	-0.06	-0.05	-0.86	0.93	-0.71	-0.34	-0.72	0.12	-0.02	0.21	2.57	0.01	0.67	-0.11	0.68	-0.53	-1.02
ACSM5_SEPEP.3_C3	-0.33	1.05	-0.16	1.29	-0.94	1.4	-2.71	-0.08	0.28	1.2	-3.53	0.87	-1.63	0.43	-0.36	0.36	-1.54	-0.02	-0.17	0.48	-2.2	0.63	-2.29	-1.38	-1.53	-0.37	-0.84	0.59	-1.79	-1.04	-0.77	0	-0.64	0.89	-1.78	0.89	-0.44	0.27	-2.49	-0.44	-0.96	0.33	-1.76	0.5	-0.7	0.72	-0.55	0.13	-2.88
ACSS1_SEPEP.5_C3	-1.59	-0.87	-0.26	-0.98	-1.12	-0.9	2.16	-0.19	-0.42	-1.26	-0.92	-0.21	0.56	-0.33	0.14	-0.32	-0.15	-0.34	0.42	-0.04	1.17	-0.15	0.58	-0.14	-0.13	-0.01	0.29	-0.03	0.65	0.23	NA	NA	NA	NA	NA	NA	NA	NA	NA	NA	0.03	-0.16	2.2	NA	0.11	-0.11	0.69	0.16	0.49
ACSS3_SEPEP.4_C3	0.88	-0.48	-0.01	0.2	-0.73	-0.06	-0.9	-0.13	1.29	-0.07	-3.61	0.73	0.67	0.36	-0.15	0.41	-0.14	0.37	1.25	0.16	NA	NA	NA	NA	NA	NA	NA	NA	NA	NA	-0.44	-0.23	-0.54	0.3	-0.7	0.45	-0.73	0.34	-0.88	0.36	0.3	0.22	0.62	0.43	1.61	0.3	-0.58	-0.01	-0.81
ACTA1_SEPEP.1_C1	-1.76	-0.62	-1.21	-0.79	-2.26	0.66	-1.8	0.24	-0.47	-0.91	-1.61	0.04	-0.52	0.16	0.45	0.09	0.42	0.26	0.14	0.22	-1.72	-0.22	0.09	-0.42	-1.56	-0.59	1.68	-0.27	0.81	0.21	0	0.69	0.03	0.19	-0.07	0.3	-0.16	0.37	-0.37	0.4	NA	NA	NA	NA	NA	NA	NA	NA	NA
ACTG1_SEPEP.1_C4	-0.72	-0.63	-0.09	-0.76	-1.12	-0.37	-0.52	-0.81	-0.86	-0.77	0.81	-0.66	-0.07	-0.84	-0.09	-0.8	0.28	-0.36	0.54	-0.2	-0.59	-0.54	-0.09	-0.32	-0.35	-0.41	0.21	-0.1	-0.15	0.46	NA	NA	NA	NA	NA	NA	NA	NA	NA	NA	0.5	0.03	0.36	-0.17	-0.19	0.56	-0.09	0.4	0
ACTN1_SEPEP.3_C3	0.23	0.21	-0.23	0.5	-0.88	0.68	0.57	0.25	0.06	0.05	0.61	0.14	0.42	0.41	0.31	0.32	-0.23	0.42	0.18	0.17	-0.19	0.17	-0.73	0.09	-1.31	0.1	0.61	0.06	0	0.24	0.18	0.4	0.45	0.25	0.2	0.39	0.28	0.54	-0.04	0.02	-0.46	0.05	0.04	0.3	-0.08	0.24	-0.43	0.44	-0.03
ACTN1_SEPEP.5_C3	-0.33	0.18	-2.31	0.49	-2.94	0.42	0.02	-0.02	-0.25	0.02	0.47	0.33	0.04	0.28	0.43	0.4	-0.16	0.39	0.48	0.6	-0.37	0.31	-0.13	0.19	-0.65	0.23	0.23	0.24	0.16	0.51	-0.26	0.03	0.75	-0.31	-0.21	0.22	-0.41	-0.21	-0.36	-0.33	-0.7	0.39	-0.48	-0.27	-0.31	0.34	0.2	0.19	0.01
ACTN2_SEPEP.1_C4	0.24	0.49	0.12	0.55	-0.27	0.83	0.45	0.66	0.87	1.26	NA	1.21	0.75	1.49	NA	NA	NA	NA	NA	NA	1.5	2.1	1.12	1.82	0.4	1.95	2.81	2.13	2.04	2.94	0.32	0.45	0.65	0	0.3	0.62	0.14	0.33	0.09	0.04	0.37	0.9	0.21	1.2	0.03	0.87	0.46	1.23	0.85
ACTN3_SEPEP.1_C4	2.23	1.3	0.64	1.52	1.15	2.03	1.12	1.05	0.56	1.22	NA	NA	NA	NA	NA	NA	NA	NA	NA	NA	1.15	0.77	1.25	0.8	1.55	1.1	2.06	1.5	0.94	1.8	NA	NA	NA	NA	NA	NA	NA	NA	NA	NA	1.93	0.83	0.74	1.49	0.38	1.19	1.22	1.38	1.27
ACTR10_SEPEP.2_C3	-0.37	0.2	-0.32	-0.07	-0.51	0.01	-0.37	-0.03	-0.22	0.07	-0.16	-0.23	-0.67	-0.29	-0.62	-0.54	-0.62	-0.32	-0.16	-0.47	0.09	-0.03	-0.2	0.2	-0.3	0.05	0.11	-0.04	-0.04	0.23	-0.52	0.09	-0.23	0.18	-0.56	0.04	-0.38	-0.03	-0.01	0.08	-0.48	-0.09	-0.23	-0.23	-0.07	0.01	-0.4	-0.09	-0.12
ACTR6_SEPEP.1_C1	0.55	0.28	0.41	0.27	1.41	-0.33	-0.07	0.13	0.48	-0.37	0.39	-0.46	0.11	-0.4	-0.11	-0.21	0.16	-0.09	0.03	-0.17	0.32	-0.49	0.21	-0.42	0.16	-0.44	0.33	-0.58	-0.02	-0.12	NA	NA	NA	NA	NA	NA	NA	NA	NA	NA	0.04	-0.09	-0.22	-0.18	0.02	0.04	-0.02	-0.12	-0.34
ACVR1B_SEPEP.1_C4	0.73	0.64	NA	NA	-0.32	NA	0.42	0.78	NA	NA	NA	NA	NA	NA	NA	NA	NA	NA	NA	NA	NA	NA	NA	NA	NA	NA	NA	NA	NA	NA	NA	NA	NA	NA	NA	NA	NA	NA	NA	NA	NA	NA	NA	NA	NA	NA	NA	NA	NA
ACY3_SEPEP.2_C3	-0.23	-0.18	-0.59	0.34	-0.99	0.14	-2.19	0.15	-0.7	0.25	-1.34	0.48	-0.56	0.27	-0.62	0.19	-0.93	0.34	-0.41	0.47	-0.76	0.41	-0.23	0.1	0.75	-0.18	-0.79	-0.36	-0.92	0.06	-1.45	0.01	-1.17	0.11	-1.08	-0.08	-0.85	-0.38	-2.01	0.09	NA	NA	NA	NA	NA	NA	NA	NA	NA
ADA_SEPEP.2_C3	-1.22	-0.48	-0.05	-0.1	-0.38	-0.16	0.17	0.18	-0.44	-0.65	NA	NA	NA	NA	NA	NA	NA	NA	NA	NA	NA	NA	NA	NA	NA	NA	NA	NA	NA	NA	0.54	0.66	0.71	-0.6	0.97	0.01	1.19	0.57	0.1	-0.16	-0.74	-0.55	-0.35	-0.23	-0.23	0.32	0.56	0.55	-0.22
ADA2_SEPEP.2_C3	-0.94	0.44	-1.28	-0.18	-2.04	-0.12	-1.67	0.02	-0.95	-0.1	-1.33	0.12	-0.75	0.1	-0.4	0.21	-0.32	0.3	-0.35	0.04	-0.82	-0.01	-0.64	0.25	-0.91	0.23	-0.08	0.25	-0.07	0.42	-0.41	0.19	-0.14	0.18	0.17	0.24	0.12	0.29	-1.29	0.05	-0.6	0.38	-0.77	0.37	-0.32	0.54	-0.67	0.41	-0.41
ADA2_SEPEP.3_C3	0.24	1.21	-0.1	0.88	-0.22	0.99	-0.57	1.06	0.58	0.82	-1.09	0.47	-0.27	0.68	-0.4	0.45	-0.08	0.58	0.46	0.25	-0.83	0.07	-0.26	0.36	-0.92	0.5	0.21	0.58	0.28	0.93	-0.02	0.52	0.17	0.09	0.62	0.54	0.51	0.66	-1.23	0.16	-0.44	0.4	-0.41	0.52	-0.04	0.82	-0.21	0.55	0.06
ADAM15_SEPEP.1_C4	-0.53	0.42	-0.41	0.27	-0.9	-0.18	-0.31	-0.06	-0.25	0.59	-0.83	-0.48	0	-0.5	-0.11	-0.25	0.04	-0.59	0.07	-0.33	0.11	-0.14	0.32	-0.03	-0.44	-0.1	0.03	0	-0.09	0.01	0.77	0.35	0.11	0.36	0.58	0.08	-0.2	0.15	-0.11	0.29	NA	NA	NA	NA	NA	NA	NA	NA	NA
ADAM17_SEPEP.3_C3	-0.22	-0.18	-0.23	-0.3	-0.26	-0.02	0.42	-0.1	-0.16	-0.22	-0.35	0.5	-0.11	0.37	0.03	0.62	-0.2	0.23	0.4	0.23	NA	NA	NA	NA	NA	NA	NA	NA	NA	NA	NA	NA	NA	NA	NA	NA	NA	NA	NA	NA	NA	NA	NA	NA	NA	NA	NA	NA	NA
ADAM9_SEPEP.1_C4	-0.1	-0.04	0.53	0.06	0.16	0.25	1.41	0.09	-0.03	0	0.27	-0.25	0.84	-0.22	-0.1	-0.11	-0.1	-0.19	0.41	-0.04	0.03	0.34	-0.23	0.3	-0.13	0.42	-0.21	0.3	0.06	0.25	NA	NA	NA	NA	NA	NA	NA	NA	NA	NA	-0.01	0.52	0.4	0.61	0.25	0.21	0.01	0.25	0.32
ADAMTSL2_SEPEP.2_C3	-1.08	-0.38	-0.43	-0.52	-1.02	-0.21	-1.11	0.05	-0.9	-0.67	NA	NA	NA	NA	NA	NA	NA	NA	NA	NA	NA	NA	NA	NA	NA	NA	NA	NA	NA	NA	-0.48	0.51	-0.46	-0.71	0.16	-0.25	-0.32	-0.08	-0.42	-0.56	NA	NA	NA	NA	NA	NA	NA	NA	NA
ADAMTSL4_SEPEP.2_C3	-0.14	-0.04	-0.55	-0.33	-0.47	0.32	0.62	0.12	0.41	-0.37	0.65	0.23	0.13	0.28	-0.04	0.28	0.38	0.11	0.22	0.21	NA	NA	NA	NA	NA	NA	NA	NA	NA	NA	-0.34	0.1	-0.03	-0.1	0.12	0	-0.02	0.11	0.12	-0.04	NA	NA	NA	NA	NA	NA	NA	NA	NA
ADAMTSL4_SEPEP.3_C3	-0.75	0.2	-1.18	0.02	-1.49	0.66	-0.3	-0.13	-1.24	0.35	0.85	0.14	-0.39	0.13	0.51	0.05	1.03	0.04	-0.75	-0.2	-0.26	-0.01	0.81	-0.14	-0.69	-0.3	0.58	0.2	0.06	0.17	NA	NA	NA	NA	NA	NA	NA	NA	NA	NA	-0.66	-0.33	0.76	-0.69	-0.08	-0.38	-0.78	-0.02	0.65
ADAP1_SEPEP.1_C4	-0.99	-0.08	-0.19	0.13	-1.69	0.31	-0.14	0.53	-0.95	-0.17	0.57	0.36	-0.12	0.55	-0.14	0.71	0.27	0.62	0.38	0.75	NA	NA	NA	NA	NA	NA	NA	NA	NA	NA	-0.05	0.49	0.11	0.07	0.06	0.07	0.25	0.1	0.8	0.05	0.09	0.2	-0.28	0.35	0.05	0.87	-0.18	0.56	1.71
ADAP2_SEPEP.1_C4	0.16	0.4	-0.14	0.43	-0.26	0.51	0.01	0.42	-0.39	0.23	-0.25	0.08	-0.07	0.65	0.32	0.84	0.35	0.82	0.4	0.74	-0.44	-0.11	-0.52	0.08	-0.93	-0.02	-0.43	-0.11	-0.5	-0.11	-0.42	0.21	0.03	-0.18	0.02	0.08	0.07	0.05	-0.78	-0.39	0.09	-0.08	-0.42	0.17	-0.07	0.5	-0.75	0.32	-0.32
ADAP2_SEPEP.2_C3	-0.22	0.79	0.25	0.51	-0.41	0.45	0.18	0.83	-0.42	0.61	-0.54	0.52	-0.27	0.54	0.48	0.68	-0.44	0.77	-0.01	0.43	NA	NA	NA	NA	NA	NA	NA	NA	NA	NA	NA	NA	NA	NA	NA	NA	NA	NA	NA	NA	-0.46	-0.3	-0.67	-0.33	0.42	0.25	0.02	0.14	-0.89
ADAP2_SEPEP.3_C3	-0.63	0.51	-0.04	0.54	-0.91	0.79	0.01	0.48	-0.4	0.28	-0.2	0.44	-0.02	0.38	0.1	0.68	-0.09	0.47	0.45	0.62	NA	NA	NA	NA	NA	NA	NA	NA	NA	NA	-0.15	0.47	0.22	0.21	0.33	0.48	0.38	0.43	-0.59	-0.02	0.34	-0.24	-0.43	-0.25	0.15	0.28	-0.52	-0.12	-0.46
ADAP2_SEPEP.4_C3	-0.36	0.54	-0.04	0.34	-0.97	0.68	-0.21	0.44	-0.56	-0.06	-0.8	0.47	0.02	0.63	0	0.67	0.02	0.58	0.44	0.81	-0.79	0.2	-0.17	0.14	-0.9	0.3	-0.28	0.24	-0.24	0.09	-0.06	0.6	0.55	0	0.57	0.45	0.63	0.62	-0.22	-0.04	0.41	0.37	-0.4	0.54	0.23	0.83	-0.16	0.56	-0.06
ADARB1_SEPEP.1_C4	-0.65	-0.06	-0.89	-0.6	-1.21	-0.25	0.15	0.48	-0.28	0.42	0.52	0.48	-0.12	-0.09	0.01	0.17	0.06	0.3	-0.22	0.23	-0.67	-0.12	-0.93	-0.15	-0.5	0.48	-0.4	-0.29	-0.39	-0.03	0.45	1.02	0.1	0.15	0.3	0.27	0.18	0.21	-0.01	0.26	NA	NA	NA	NA	NA	NA	NA	NA	NA
ADARB1_SEPEP.2_C3	-0.09	0.53	-0.1	0.06	-0.88	-0.05	0.4	0.34	-0.67	-0.24	-0.38	-0.01	-0.43	0.28	-0.08	0.27	0.09	0.26	0.18	0.24	NA	NA	NA	NA	NA	NA	NA	NA	NA	NA	0.23	1.65	0.3	-0.04	0.18	0.39	0	0.26	0.43	0.35	NA	NA	NA	NA	NA	NA	NA	NA	NA
ADCK1_SEPEP.4_C3	-0.3	-0.51	-0.81	-0.36	-0.73	-0.39	0.26	-0.23	0.29	0.11	NA	NA	NA	NA	NA	NA	NA	NA	NA	NA	NA	NA	NA	NA	NA	NA	NA	NA	NA	NA	0.6	-0.29	0.15	-0.45	-0.15	-0.04	-0.4	-0.2	0.76	-0.16	0.5	-0.01	0.48	-0.09	0.09	-0.02	0.7	-0.03	0.07
ADCK1_SEPEP.5_C3	-0.41	-0.02	-0.59	0.2	-0.57	-0.11	0.32	0.29	0.32	0.56	NA	NA	NA	NA	NA	NA	NA	NA	NA	NA	0.19	0.02	-0.29	-0.02	-0.15	0.04	-0.1	0.09	0.27	0.05	0.6	0.65	0.17	-0.22	0.26	0.1	0.09	-0.17	0.66	0.06	0.97	-0.18	0.97	-0.24	0.55	0.2	1.16	0.32	0.37
ADCK1_SEPEP.6_C3	-0.18	0.26	-0.37	0.53	-0.69	0.1	-0.64	0.26	-0.26	0.68	NA	NA	NA	NA	NA	NA	NA	NA	NA	NA	NA	NA	NA	NA	NA	NA	NA	NA	NA	NA	0.63	0.31	0.23	0.33	0	0.24	0.33	0.08	0.51	0.43	NA	NA	NA	NA	NA	NA	NA	NA	NA
ADCK1_SEPEP.7_C3	-0.33	-0.78	-0.9	-0.62	-0.85	-0.73	-0.07	-0.27	0.08	-0.49	NA	NA	NA	NA	NA	NA	NA	NA	NA	NA	NA	NA	NA	NA	NA	NA	NA	NA	NA	NA	NA	NA	NA	NA	NA	NA	NA	NA	NA	NA	NA	NA	NA	NA	NA	NA	NA	NA	NA
ADCK1_SEPEP.8_C3	0.19	-0.05	-0.11	0	0.35	0.24	0.65	0.42	0.86	0.18	-0.66	0.77	0.18	0.51	-0.45	0.03	-0.48	-0.22	-0.02	-0.06	0.14	-0.2	-0.19	-0.18	0.02	0.13	0.12	-0.05	-0.01	0.08	0.48	0.21	0.25	0.13	0.16	0.26	0.2	0.14	0.54	0.21	0.72	-0.18	0.52	-0.19	-0.21	0.05	0.98	-0.26	0.45
ADCK2_SEPEP.1_C4	0.17	0.08	-0.18	0.07	-0.16	0.22	0.18	0.07	-0.59	-0.06	NA	NA	NA	NA	NA	NA	NA	NA	NA	NA	0.24	-0.02	0.31	0.21	0.06	0.18	0.15	0.34	0.36	0.26	-0.2	-0.02	-0.22	0.13	-0.13	0.04	0.09	-0.09	-0.44	-0.07	NA	NA	NA	NA	NA	NA	NA	NA	NA
ADCK5_SEPEP.2_C3	0.65	0.35	0.34	0.47	0.04	0.46	-0.1	0.33	0.85	0.61	-0.7	0.16	-0.45	-0.03	-0.51	-0.12	-0.68	0.12	-0.19	0.12	0.36	0.68	0.54	0.63	0.16	0.72	0.41	0.93	0.29	0.34	0.33	0.47	0.13	0.4	0.06	0.33	0.42	0.3	0.28	0.5	0.91	0.16	0.34	0.27	-0.15	0.46	1.18	0.18	0.17
ADCK5_SEPEP.3_C3	0.27	0.13	-0.4	-0.43	-0.76	-0.33	-0.95	-0.42	0.85	0.62	NA	NA	NA	NA	NA	NA	NA	NA	NA	NA	0.18	0.08	-0.03	0.05	-0.4	0.02	-0.16	0.45	-0.17	-0.23	NA	NA	NA	NA	NA	NA	NA	NA	NA	NA	0.65	0.87	-0.11	0.53	-0.01	0.6	1.22	0.35	-0.06
ADCY6_SEPEP.1_C4	-0.43	0.33	0.05	0.49	0.37	0.07	-0.14	0.39	0.26	0.41	NA	NA	NA	NA	NA	NA	NA	NA	NA	NA	0.8	0.09	0.47	0.18	0.04	0.11	-0.26	0.16	0.3	0.2	0.15	0.84	0.53	0.24	0.32	0.36	0.41	0.36	0.38	0.49	NA	NA	NA	NA	NA	NA	NA	NA	NA
ADCY9_SEPEP.2_C3	0.03	0.27	0.64	0.27	-0.29	0.54	-0.23	0.19	0.06	0.3	-0.71	0.45	-0.17	0.33	-0.3	0.27	0.04	0.38	0.48	0.46	0.04	0.02	0.13	0.18	-0.24	0.16	0.04	0.07	0.05	-0.02	NA	NA	NA	NA	NA	NA	NA	NA	NA	NA	-0.12	-0.05	0.13	-0.01	-0.23	-0.06	0.27	0.17	0.31
ADD1_SEPEP.2_C3	-0.2	-0.16	-0.45	-0.39	-0.24	-0.22	-0.37	0.06	-0.71	-0.66	0.33	-0.17	-0.55	-0.26	-0.62	-0.05	-0.22	-0.05	-0.01	0.01	-0.36	-0.05	-0.32	-0.26	0.39	-0.37	-0.3	-0.1	-0.12	-0.03	-0.46	0.97	0.08	-0.1	-0.3	-0.11	-0.2	-0.23	0.41	-0.21	0.31	-0.12	-0.04	-0.13	0.37	0.05	-0.26	0.02	-0.06
ADD2_SEPEP.2_C3	-0.2	0.12	0.1	0.27	-0.41	0.24	-0.37	0.19	-1.5	-0.82	NA	NA	NA	NA	NA	NA	NA	NA	NA	NA	NA	NA	NA	NA	NA	NA	NA	NA	NA	NA	-0.4	1.81	-0.32	0.22	0.18	0.08	0.82	-0.02	-0.59	0.16	NA	NA	NA	NA	NA	NA	NA	NA	NA
ADD3_SEPEP.4_C3	-0.24	-0.33	-0.63	-0.38	-0.78	-0.01	-0.26	0.04	-0.69	-0.88	0.93	0.2	-0.54	-0.08	-0.29	0.32	-0.02	0.11	-0.18	0.45	0.4	0.17	-0.09	0.06	-0.03	-0.27	-0.34	0.14	-0.08	0.2	-0.74	0.68	-0.3	-0.25	-0.69	-0.17	-0.72	-0.51	-0.22	-0.25	-0.06	0.02	-0.15	-0.38	0.32	-0.3	-0.14	-0.08	0.07
ADGRA2_SEPEP.1_C4	-0.2	0.12	-0.69	0.71	-0.88	0.98	-0.68	0.96	0.53	0.72	NA	NA	NA	NA	NA	NA	NA	NA	NA	NA	-0.49	0.26	-0.05	0.25	-0.6	0.11	0.65	0.16	0.07	0.61	0.4	1.37	0.33	0.28	0.2	0.29	0.01	0.28	-0.27	0.23	-0.61	-0.08	-0.75	0.06	-0.32	0.15	-0.89	0.76	-0.62
ADGRE1_SEPEP.1_C4	-0.83	0.7	-0.55	0.94	-0.79	0.74	-0.42	0.81	-0.89	-0.72	NA	NA	NA	NA	NA	NA	NA	NA	NA	NA	NA	NA	NA	NA	NA	NA	NA	NA	NA	NA	-0.81	0.23	0.08	0.08	0.28	0.29	2.54	1.73	-0.66	0.22	-0.63	1.07	-1.35	0.52	0.46	1.65	-0.85	0.84	-0.23
ADGRE2_SEPEP.1_C4	-0.66	-0.2	-0.53	0.13	-1.39	-0.47	0.32	0.1	-0.48	0.1	NA	NA	NA	NA	NA	NA	NA	NA	NA	NA	NA	NA	NA	NA	NA	NA	NA	NA	NA	NA	-0.1	0.47	0.05	0.42	-0.11	0.17	0.65	0.21	-0.33	0.02	NA	NA	NA	NA	NA	NA	NA	NA	NA
ADGRG3_SEPEP.1_C4	0.2	0.77	0.31	0.94	-0.11	1.31	3.17	1.05	0.39	0.92	NA	NA	NA	NA	NA	NA	NA	NA	NA	NA	NA	NA	NA	NA	NA	NA	NA	NA	NA	NA	NA	NA	NA	NA	NA	NA	NA	NA	NA	NA	NA	NA	NA	NA	NA	NA	NA	NA	NA
ADGRG6_SEPEP.1_C4	0.08	-0.05	0.13	-0.07	-0.13	0.22	-0.7	-0.01	-0.89	0.08	-1.05	0.28	0.54	0.21	0.58	0.01	-0.48	0.37	0.23	0.03	-0.1	0.44	-0.42	0.57	-0.89	0.62	-0.06	0.18	-0.4	-0.03	-0.22	0.09	-0.33	0.32	-0.51	0.24	-0.01	0.16	0.07	0.34	NA	NA	NA	NA	NA	NA	NA	NA	NA
ADGRL2_SEPEP.2_C3	0.17	0.34	0	0.15	-1.14	0.11	0.57	0.3	-0.86	-0.06	NA	NA	NA	NA	NA	NA	NA	NA	NA	NA	-0.37	0.23	0.64	0.25	-0.61	0.12	0.03	0.35	-0.61	0.32	0.39	0.37	-0.09	0.44	-0.56	-0.01	0.13	0.33	-0.2	0.22	-1.43	0.19	0.13	0.41	-0.35	0.13	-0.27	0.38	-0.59
ADGRL2_SEPEP.3_C3	0.35	0.75	0.78	0.79	-0.37	0.25	0.29	0.95	-0.21	0.25	NA	NA	NA	NA	NA	NA	NA	NA	NA	NA	NA	NA	NA	NA	NA	NA	NA	NA	NA	NA	NA	NA	NA	NA	NA	NA	NA	NA	NA	NA	NA	NA	NA	NA	NA	NA	NA	NA	NA
ADGRL4_SEPEP.1_C1	-0.05	0.66	0.44	0.45	-0.57	0.49	-0.6	0.21	0.48	-0.03	-0.51	0.09	-0.38	0.25	-0.07	0.09	-0.12	0.57	0.15	0.51	NA	NA	NA	NA	NA	NA	NA	NA	NA	NA	0.19	0.23	0.11	0.28	0.13	0.17	0.02	0.36	0	0.09	NA	NA	NA	NA	NA	NA	NA	NA	NA
ADIPOQ_SEPEP.1_C4	0.57	-1.08	0.36	-0.81	0.46	-0.67	-0.53	-0.46	0.12	-1.32	-0.27	-0.16	0.06	-0.31	0.23	-0.13	0.27	-0.06	0.35	0.44	0.1	-1.27	0.09	-1.29	0.75	-1.2	0.68	-0.94	0.38	-0.81	0.67	1.39	0.81	-0.33	0.59	-0.11	-0.25	-0.71	0.97	-1.03	1.07	-0.5	0.25	-1.94	1.67	NA	-0.33	-1.02	-0.69
ADIPOR2_SEPEP.1_C4	2.23	-0.05	-0.17	-0.32	0.88	-0.35	0.34	-0.26	-0.11	0.13	0.53	-0.25	-0.79	-0.31	-0.14	-0.41	-0.29	-0.06	-0.33	-0.3	2.08	0.52	-0.51	0.14	0.78	0.14	-0.18	0.35	0.59	0.16	NA	NA	NA	NA	NA	NA	NA	NA	NA	NA	-0.54	-0.47	0.59	-0.16	-0.53	-0.07	0.21	-0.4	-0.65
ADPGK_SEPEP.3_C3	-0.69	-0.16	-0.44	-0.37	-0.5	-0.01	-0.47	-0.13	-0.47	-0.21	0.22	-0.35	0.14	-0.42	-0.67	-0.25	-0.94	0.18	-0.65	-0.15	-1.26	-0.15	-0.57	-0.41	-0.48	-0.39	-0.46	-0.29	-0.55	-0.29	0.05	-0.07	0.07	0.07	0.17	-0.03	-0.02	-0.16	-0.51	-0.21	-0.44	-0.27	-0.44	-0.28	-0.08	-0.06	-0.79	-0.14	-0.57
ADPRM_SEPEP.1_C1	0.24	0.57	0.71	0.99	0.47	0.85	0.02	0.9	0.3	1.3	NA	NA	NA	NA	NA	NA	NA	NA	NA	NA	NA	NA	NA	NA	NA	NA	NA	NA	NA	NA	NA	NA	NA	NA	NA	NA	NA	NA	NA	NA	NA	NA	NA	NA	NA	NA	NA	NA	NA
ADRA1A_SEPEP.3_C3	-0.02	1.31	0.59	0.58	-0.2	0.38	0.13	0.66	-0.25	0.45	-1.75	-0.24	-2.63	0.6	-0.59	0.24	0.19	0.31	-0.98	-0.14	NA	NA	NA	NA	NA	NA	NA	NA	NA	NA	NA	NA	NA	NA	NA	NA	NA	NA	NA	NA	-1.24	0.28	0.52	0.53	-0.44	0.36	-0.49	-0.04	-1.46
AFAP1L1_SEPEP.1_C4	0.73	0.65	0.42	0.61	0.05	0.58	0.03	0.61	0.39	0.58	NA	NA	NA	NA	NA	NA	NA	NA	NA	NA	0.09	-0.74	0.38	-0.53	0.4	-0.45	0.16	-0.64	-0.2	-0.65	-0.51	-0.46	-0.52	-0.72	0.13	-0.55	-0.49	-0.5	-0.44	-0.66	0.24	-0.99	0.5	-0.86	0.51	-0.91	0.08	-0.55	0.12
AFAP1L2_SEPEP.1_C4	-0.5	0.15	-0.43	-0.05	-0.95	0.79	-0.67	0.14	-0.71	-0.01	-0.33	0.56	-0.28	0.65	0.41	0.71	0.1	0.7	0.59	0.3	NA	NA	NA	NA	NA	NA	NA	NA	NA	NA	NA	NA	NA	NA	NA	NA	NA	NA	NA	NA	NA	NA	NA	NA	NA	NA	NA	NA	NA
AFDN_SEPEP.3_C3	-0.02	-0.05	0.07	-0.13	-0.77	-0.15	-0.84	-0.25	-0.64	0.02	0.77	0	-0.38	0.02	0.05	-0.04	0.1	0.02	0.02	-0.03	0.53	0.13	-0.47	0.15	-0.93	-0.04	-0.08	-0.02	-0.05	-0.29	NA	NA	NA	NA	NA	NA	NA	NA	NA	NA	0.15	0.01	-0.35	0.1	-0.42	-0.2	0.14	0.12	0.43
AFDN_SEPEP.7_C3	0.27	0.61	0.65	0.63	-0.95	0.41	-0.61	0.51	-0.47	0.6	-0.96	0.25	-0.4	0	-0.4	0.31	-0.15	0.05	0.28	-0.19	-0.04	0.42	-1.2	0.19	-1.02	0.36	-0.3	0.29	-0.35	-0.39	-0.53	-0.05	-0.89	0.61	-0.98	0.49	0.07	0.49	0.65	0.53	-0.18	0.21	-1.18	0.42	-0.02	0.31	0.23	0.22	-0.21
AFG1L_SEPEP.2_C3	-0.48	-0.09	0.1	-0.05	0.39	-0.17	-0.81	-0.45	-0.87	0.01	-0.89	-0.2	-0.31	-0.31	0.29	-0.35	0.05	-0.39	-0.15	-0.57	-0.45	0.27	-0.52	0.13	-0.8	0.2	-0.23	-0.15	0.08	0.08	-0.31	-0.38	-0.42	-0.07	-0.73	0.13	-0.24	0.03	0.41	0.01	NA	NA	NA	NA	NA	NA	NA	NA	NA
AFG1L_SEPEP.3_C3	0.67	0.16	0.25	0.38	0.37	0.39	-0.21	0.12	-0.01	0.13	NA	NA	NA	NA	NA	NA	NA	NA	NA	NA	NA	NA	NA	NA	NA	NA	NA	NA	NA	NA	NA	NA	NA	NA	NA	NA	NA	NA	NA	NA	NA	NA	NA	NA	NA	NA	NA	NA	NA
AFMID_SEPEP.2_C3	-0.85	0.1	-0.69	0.71	-1.88	-0.13	-1.89	0.07	-0.93	0.5	-1.37	0.92	-1.56	0.47	-0.29	0.71	-0.77	0.82	-0.56	0.47	-0.45	0.17	-0.97	0.61	-0.1	0.21	-0.87	0.74	-1.03	0.12	-0.46	0.15	0.37	0.94	-0.66	0.4	0.1	0.76	-0.07	0.95	-1.18	0.62	-0.03	1.08	-0.74	-0.27	-0.27	0.1	-0.63
AFMID_SEPEP.5_C3	-0.4	0.28	-0.5	0.82	-1.91	0.13	-1.54	0.16	-0.49	0.56	-1.81	0.67	-1.55	0.06	-0.52	0.48	-1.1	0.37	-0.78	0.06	-0.5	0.01	-1.36	0.4	-0.71	0.05	-1.44	0.66	-1.39	-0.19	NA	NA	NA	NA	NA	NA	NA	NA	NA	NA	-1.17	0.57	-0.09	0.86	-0.88	-0.14	-0.36	-0.13	-0.67
AFMID_SEPEP.7_C3	-0.67	-0.02	-0.46	0.56	-1.23	-0.05	-1.5	-0.06	-0.23	0.36	-0.52	0.36	-1.31	-0.03	-0.24	0.44	-0.82	0.31	-0.63	-0.08	-0.29	-0.07	-0.37	0.21	-0.2	-0.22	-0.96	0.49	-0.72	-0.02	-0.94	0.07	0.35	0.93	-0.91	0.52	-0.18	0.79	-0.38	1.01	-0.56	0.39	-0.24	0.72	-0.42	-0.17	-0.45	-0.19	-0.83
AFMID_SEPEP.8_C3	0.11	0.62	-0.04	1.66	-1.13	1.01	-0.96	0.55	-0.38	1.34	-1.34	0.92	-1.39	0.53	-0.01	0.81	-0.44	0.49	-0.55	0.12	NA	NA	NA	NA	NA	NA	NA	NA	NA	NA	-1.58	-0.5	0.06	0.64	-0.89	0.58	-0.09	1.09	-0.3	1.14	-0.89	0.13	0.14	0.85	-0.52	-0.2	-0.44	-0.04	-0.54
AFP_SEPEP.1_C4	-2.4	-1.45	-2.11	-1.52	-0.29	-0.2	-2.09	-1.89	-2.37	-0.9	-2.8	-2.84	-2.06	-3.14	-3.63	-3.05	-3.51	-2.94	-3.23	-2.73	-0.99	-1.6	-2.4	-1.97	-2.75	-2.16	-2.63	-2.04	-2.86	-2.52	-2.03	-1.49	-2	-1.48	-1.85	-1.38	2.18	0.91	1.03	-0.97	-1.6	-0.74	-1.75	-1.14	-0.88	-1.2	-0.66	-1.07	3.2
AFTPH_SEPEP.2_C3	-0.64	0.11	-0.04	0.24	0.04	0	-0.22	-0.02	0.4	-0.12	-0.23	0.46	-0.1	0.37	0.09	0.4	-0.07	0.14	-0.03	0.01	0.27	-0.11	-0.04	-0.26	0.32	-0.11	-0.33	-0.04	-0.21	0.12	NA	NA	NA	NA	NA	NA	NA	NA	NA	NA	-0.23	0.11	-0.11	-0.06	-0.08	-0.13	-0.44	-0.13	-0.42
AFTPH_SEPEP.3_C3	-0.29	-0.19	-0.32	-0.16	-0.18	-0.31	-0.09	-0.01	-0.35	-0.19	0.07	-0.43	-0.06	-0.62	0.13	-0.43	-0.33	-0.26	-0.53	-0.62	NA	NA	NA	NA	NA	NA	NA	NA	NA	NA	-0.07	-0.33	-0.2	-0.26	-0.33	-0.25	-0.28	-0.36	-0.18	-0.26	-0.44	0.31	-0.37	0.34	-0.65	0	-0.18	-0.47	-0.36
AGAP3_SEPEP.3_C3	0.09	0.23	0.41	0.8	0.61	0.28	0.26	-0.06	0.04	0.37	NA	NA	NA	NA	NA	NA	NA	NA	NA	NA	-0.02	0.27	0.38	0.1	0.18	0.17	-0.05	0.09	0.34	-0.1	0.05	-0.1	-0.17	-0.13	0.57	0.23	-0.28	-0.13	-0.1	-0.13	0.34	0.15	0.01	0.48	-0.28	0.04	0.15	0.3	-0.01
AGAP3_SEPEP.4_C3	-0.38	-0.24	-0.26	-0.08	-0.18	-0.12	-0.23	-0.03	0.1	0.01	0.47	-0.36	-0.2	-0.42	0.38	-0.3	0.16	-0.18	-0.53	-0.11	NA	NA	NA	NA	NA	NA	NA	NA	NA	NA	-0.48	0.37	-0.32	-0.45	-0.64	-0.29	-0.33	-0.68	0.54	-0.45	NA	NA	NA	NA	NA	NA	NA	NA	NA
AGMO_SEPEP.2_C2	-0.73	0.23	-0.07	0.34	0.32	-0.02	-0.91	-0.33	-0.47	0.66	NA	NA	NA	NA	NA	NA	NA	NA	NA	NA	NA	NA	NA	NA	NA	NA	NA	NA	NA	NA	NA	NA	NA	NA	NA	NA	NA	NA	NA	NA	NA	NA	NA	NA	NA	NA	NA	NA	NA
AGO2_SEPEP.3_C3	0.26	-0.24	-0.18	-0.22	-0.07	-0.19	-0.01	-0.31	-0.13	-0.12	1.3	-0.59	0.39	-0.37	-0.69	-0.6	-0.52	-0.39	-0.54	-0.33	0.18	-0.49	0.29	-0.67	-0.04	-0.51	0.1	-0.28	-0.13	-0.3	-0.16	0.28	-0.46	-0.4	-0.21	-0.35	-0.02	-0.46	0.52	-0.49	NA	NA	NA	NA	NA	NA	NA	NA	NA
AGO4_SEPEP.3_C3	-0.15	-0.05	-0.18	0.14	-0.74	-0.16	-0.33	0.03	-0.46	0.31	NA	NA	NA	NA	NA	NA	NA	NA	NA	NA	NA	NA	NA	NA	NA	NA	NA	NA	NA	NA	NA	NA	NA	NA	NA	NA	NA	NA	NA	NA	-0.92	-0.05	-0.33	0.05	-0.55	0.05	-0.51	0.13	-0.39
AGPAT5_SEPEP.1_C4	-1.27	-0.3	0.17	-0.21	-0.74	0.11	-0.61	-0.24	0.08	0.45	-0.29	0.02	-0.36	-0.04	0.04	0.08	0.29	0.31	-0.11	-0.41	0.54	-0.03	0.48	-0.05	-0.76	0.04	0.19	0.15	-0.32	-0.39	0.75	-0.51	-0.11	0.59	-0.29	0.14	-0.13	-0.38	-2.2	-0.36	-0.32	0.58	-0.04	0.36	-0.63	0.27	0.94	0.34	-0.34
AGTRAP_SEPEP.1_C4	-0.61	-0.36	0	-0.51	-0.51	-0.26	1.5	-0.57	-0.8	-0.32	-0.46	-0.79	-0.68	-0.84	-0.61	-0.81	-0.17	0.31	-0.52	-0.41	-0.54	-0.29	0.19	-0.5	-0.22	0.13	-0.18	-0.19	-0.11	-0.61	-0.04	0.13	-0.64	-0.49	0.16	0.14	0.52	0.82	-0.63	-0.75	0.5	-0.14	0.38	-0.8	-0.4	-0.36	-0.32	-0.09	-1.14
AGTRAP_SEPEP.3_C3	-0.28	-0.5	0.16	-0.41	0.27	0.13	2.11	-0.38	-0.71	-0.47	NA	NA	NA	NA	NA	NA	NA	NA	NA	NA	0.11	-0.28	0.64	-0.23	0.33	-0.25	0.21	-0.29	0.26	-0.09	-0.09	-0.2	-0.04	-0.56	0.38	-0.22	0.15	-0.21	-0.23	-0.34	0.73	0.01	0.08	-0.31	-0.23	-0.08	-0.32	0.2	-0.45
AGTRAP_SEPEP.4_C3	0.38	0.02	0.08	0.02	-0.13	0.51	1.35	0.18	-0.42	0.56	NA	NA	NA	NA	NA	NA	NA	NA	NA	NA	-0.38	-0.03	-0.46	-0.04	-0.6	0.1	-0.46	0.18	-0.24	0.28	-0.79	-0.99	-1.55	-0.12	-1.07	-0.2	-1.27	-1.13	-2.14	-0.3	NA	NA	NA	NA	NA	NA	NA	NA	NA
AHCTF1_SEPEP.2_C3	0.5	-0.26	0.2	-0.24	0.92	-0.22	0.52	-0.09	0.12	-0.34	1.02	-0.31	0.24	-0.34	-0.28	-0.28	-0.06	-0.26	0.15	0.01	0.13	0.07	0.06	-0.03	1.02	-0.16	0.05	-0.18	0.3	-0.02	0.24	-0.13	-0.23	-0.47	0.2	-0.49	0.29	-0.34	0.92	-0.65	0.58	-0.17	0.05	-0.4	0.09	-0.4	0.69	-0.35	0.73
AHCYL2_SEPEP.1_C4	-0.65	0.23	-0.69	-0.1	-0.13	-0.14	0.15	-0.11	-0.08	0.16	NA	NA	NA	NA	NA	NA	NA	NA	NA	NA	0.37	-0.28	-0.31	-0.26	0.16	-0.26	-0.08	-0.1	-0.37	-0.03	-0.46	0.22	-0.16	-0.09	-0.28	-0.03	-0.36	-0.17	-0.82	-0.29	-0.31	-0.27	0.31	-0.41	0.52	-0.26	-0.34	-0.3	-0.51
AHNAK_SEPEP.3_C3	-0.73	-0.48	-1.24	-0.44	0.02	-0.42	-1.09	-0.12	-0.12	-0.62	-0.09	0.69	0.06	0.79	-0.97	0.68	-1.23	1.04	-0.17	0.75	0.26	-0.32	-0.04	-0.41	0.47	-0.76	0.29	-0.66	-0.23	-0.21	-0.34	0.48	-0.2	-0.37	-0.66	-0.35	-0.48	-0.84	0.67	-0.7	-0.34	-0.19	-0.51	-0.55	-0.88	-0.43	-0.62	0.04	0.73
AHNAK_SEPEP.4_C3	-0.5	-0.57	-0.83	-0.72	-0.04	-0.39	-0.81	-0.22	-0.05	-0.7	0.74	-0.53	-0.32	-0.31	0.46	-0.19	0.21	-0.08	-0.3	0.15	NA	NA	NA	NA	NA	NA	NA	NA	NA	NA	NA	NA	NA	NA	NA	NA	NA	NA	NA	NA	NA	NA	NA	NA	NA	NA	NA	NA	NA
AIF1_SEPEP.2_C2	-0.98	0.05	-0.05	0.37	-1.57	0.94	-0.25	0.78	-0.43	0.06	-0.11	0.81	0.21	0.94	0.33	1.27	0.66	1.28	0.45	1.06	NA	NA	NA	NA	NA	NA	NA	NA	NA	NA	NA	NA	NA	NA	NA	NA	NA	NA	NA	NA	0.17	0.4	-0.64	0.19	0.05	0.76	-0.24	0.21	-0.12
AIG1_SEPEP.3_C3	-0.66	0.61	-0.47	0.21	-0.36	0.1	-0.9	-0.04	-0.12	0.77	NA	NA	NA	NA	NA	NA	NA	NA	NA	NA	0.76	0.26	-0.93	-0.07	-1.07	-0.1	-0.57	0.15	-0.25	-0.74	NA	NA	NA	NA	NA	NA	NA	NA	NA	NA	NA	NA	NA	NA	NA	NA	NA	NA	NA
AIG1_SEPEP.4_C3	-1.1	0.34	-0.77	-0.06	-0.62	-0.07	0.06	-0.56	-0.44	1.04	0.15	-1.31	-1.44	-0.77	0.33	-0.48	-0.76	1.43	-0.64	0.05	0.15	-0.6	-1.3	-0.97	-1.8	-0.65	-1.1	-0.63	-1.1	-1.31	-1.61	-1.1	-2.02	-0.44	-1.84	0.08	-1.21	-0.64	-0.43	-0.72	-2.07	-0.09	-1.7	-0.47	0.33	-0.13	-0.41	-0.34	-0.1
AIMP2_SEPEP.2_C2	0.48	0.8	0.73	0.5	0.07	0.33	0.06	0.69	0.18	0.49	NA	NA	NA	NA	NA	NA	NA	NA	NA	NA	0.33	0.17	-0.31	-0.19	0.43	-0.05	-0.5	0.12	0.24	0.05	0.48	0.5	0.44	0.58	0.13	0.52	0.47	0.55	0.45	0.76	0.41	-0.12	0.2	0.49	0.62	0.52	0.56	0.24	0.13
AJUBA_SEPEP.3_C3	0.52	-0.67	0.41	-0.4	0.73	-0.21	0.4	-0.21	0.28	-0.45	1.85	-0.45	1.38	0.09	0.89	-0.3	-0.35	-0.32	0.39	-0.28	NA	NA	NA	NA	NA	NA	NA	NA	NA	NA	-0.19	-0.39	0.03	-0.25	0.09	-0.25	0.13	-0.54	0.2	-0.32	NA	NA	NA	NA	NA	NA	NA	NA	NA
AK1_SEPEP.3_C3	-0.02	0.7	0.62	0.48	0.32	0	0.95	0.55	-0.04	0.49	-0.1	0.62	0.58	0.23	-0.1	0.75	-0.16	-0.02	0.09	0.16	NA	NA	NA	NA	NA	NA	NA	NA	NA	NA	-0.73	0.13	-0.11	0.23	-0.81	-0.11	-0.49	-0.04	-0.8	-0.18	NA	NA	NA	NA	NA	NA	NA	NA	NA
AK1_SEPEP.4_C3	-1.12	0.08	0.02	-0.28	-0.49	-0.72	0.05	-0.15	-1.01	-0.4	NA	NA	NA	NA	NA	NA	NA	NA	NA	NA	NA	NA	NA	NA	NA	NA	NA	NA	NA	NA	-0.76	0.28	-0.03	-0.01	-0.83	-0.14	-0.81	-0.3	-0.5	-0.52	NA	NA	NA	NA	NA	NA	NA	NA	NA
AK3_SEPEP.5_C3	-0.41	0.52	-0.05	0.38	-1.53	0.34	-0.7	0.2	-0.73	0.74	-1.35	0.6	-0.82	0.41	0.15	0.39	-0.77	0.3	0.4	-0.03	-1.2	0.44	-1.18	0.53	-1.71	0.84	-1.23	0.43	-0.67	0.04	NA	NA	NA	NA	NA	NA	NA	NA	NA	NA	-0.95	0.4	-0.03	0.54	-0.31	0.12	-0.9	-0.15	-0.78
AKAP12_SEPEP.2_C3	-1.92	-0.98	-1.69	-1.08	0.18	0.78	-1.35	0.82	-0.8	0.28	NA	NA	NA	NA	NA	NA	NA	NA	NA	NA	NA	NA	NA	NA	NA	NA	NA	NA	NA	NA	0.85	1.73	0.09	0.93	-1.07	-0.58	0.38	1.03	-1.15	-0.55	0.41	1.3	-0.42	0.53	1.17	1.07	-0.54	-0.56	-1.19
AKAP7_SEPEP.3_C3	0.44	0.09	0.92	0.27	0.56	0.24	0.08	0.18	-0.08	0.1	0.54	0.61	-0.39	0.39	0.3	0.25	0.29	0.42	0.43	0.18	-0.35	0.14	-0.15	0.32	-0.56	0.37	0.17	0.15	0.1	0.25	NA	NA	NA	NA	NA	NA	NA	NA	NA	NA	NA	NA	NA	NA	NA	NA	NA	NA	NA
AKAP7_SEPEP.4_C3	0.77	0.21	0.56	0.1	0.27	0.05	0.1	-0.14	0.01	0.69	0.43	0.41	-0.03	0.43	0.11	0.33	0.18	0.23	0.29	0.13	NA	NA	NA	NA	NA	NA	NA	NA	NA	NA	-0.53	-0.62	-0.81	-0.55	-0.52	-0.33	-0.31	0.13	-0.65	-0.42	NA	NA	NA	NA	NA	NA	NA	NA	NA
AKAP7_SEPEP.5_C3	1.19	0.48	1.75	0.34	-0.86	-0.25	-1.33	0.18	-1.33	-0.07	0.46	0.07	-1.09	0.39	1.01	-0.12	-0.55	-0.5	-0.15	0.11	1.33	-0.28	-0.7	-0.59	-1.46	-0.55	0.91	-0.35	0.61	0.53	NA	NA	NA	NA	NA	NA	NA	NA	NA	NA	-2.19	-0.46	-3.18	-0.5	-1.36	0.68	-1.87	0.54	-1.59
AKAP9_SEPEP.2_C3	1.02	1.04	0.65	1.14	0.62	0.89	0.1	0.4	0.89	1.22	-1.71	-0.75	-1.16	-0.59	-0.1	-0.53	-0.96	-0.75	-0.55	-0.64	NA	NA	NA	NA	NA	NA	NA	NA	NA	NA	0.65	0.5	0.33	0.32	0.38	0.31	0.32	0.18	0.29	0.98	0.91	0.77	0.61	0.94	0.47	0.6	0.58	0.68	0.53
AKAP9_SEPEP.5_C3	-0.28	-0.15	-0.41	-0.02	0.64	-0.04	0.08	-0.2	-0.44	-0.18	0.3	-0.18	-0.3	-0.3	-0.1	-0.03	-0.41	-0.29	-0.23	-0.48	-0.23	-0.13	0.33	-0.22	0.75	-0.21	-0.18	0.24	0.08	-0.17	0.29	0.78	0.2	0.14	0.16	0.01	0.18	0.04	0.53	0.14	0.31	0.03	0.72	0	0.35	-0.16	0.1	-0.08	0.13
AKAP9_SEPEP.7_C3	-0.37	0.18	-0.15	0.38	0.39	0.57	0.14	0.55	0.29	0.44	NA	NA	NA	NA	NA	NA	NA	NA	NA	NA	NA	NA	NA	NA	NA	NA	NA	NA	NA	NA	-0.32	0.22	-0.33	-0.17	-0.15	0.14	-0.17	0.26	-0.81	0.31	NA	NA	NA	NA	NA	NA	NA	NA	NA
AKNA_SEPEP.1_C4	-1.46	0.32	-0.49	0.5	0.03	0.07	-0.81	0.61	-0.7	-0.27	NA	NA	NA	NA	NA	NA	NA	NA	NA	NA	NA	NA	NA	NA	NA	NA	NA	NA	NA	NA	NA	NA	NA	NA	NA	NA	NA	NA	NA	NA	NA	NA	NA	NA	NA	NA	NA	NA	NA
AKR1B15_SEPEP.2_C3	4.35	0.7	4.26	0.97	1.19	0.11	4.06	1.18	2.72	0.73	-0.82	1.08	2.89	1.22	2.2	0.91	1.78	0.03	2.82	0.9	1.51	0.83	4.49	NA	1.54	0.68	2.92	0.68	1.39	1.5	NA	NA	NA	NA	NA	NA	NA	NA	NA	NA	2.31	0.74	2.63	1.21	1.05	1.37	5.87	2.86	1.49
AKR1C3_SEPEP.4_C3	0.99	-1.02	1.21	-0.97	0.08	-1.38	0.04	-0.95	0.69	-1.09	NA	NA	NA	NA	NA	NA	NA	NA	NA	NA	NA	NA	NA	NA	NA	NA	NA	NA	NA	NA	NA	NA	NA	NA	NA	NA	NA	NA	NA	NA	NA	NA	NA	NA	NA	NA	NA	NA	NA
AKT2_SEPEP.3_C3	-0.09	0.27	-0.18	0.05	-0.18	-0.12	-1.13	-0.23	-0.35	0.18	-0.51	0.11	-0.67	0.14	-0.51	0.04	-0.04	0.36	-0.3	-0.19	-1.01	0.41	-0.71	0.28	-0.66	0.31	-0.47	0.27	-1	-0.28	NA	NA	NA	NA	NA	NA	NA	NA	NA	NA	-0.21	0.17	-1.02	0.2	0.02	-0.1	0.07	-0.31	-0.66
AKT2_SEPEP.4_C3	-0.05	0.15	-0.08	0.12	-0.08	0.01	-1.17	-0.01	-0.52	0.39	-0.65	0.38	-0.84	0.26	-0.49	0.37	0.06	0.41	-0.04	0.19	NA	NA	NA	NA	NA	NA	NA	NA	NA	NA	-1.13	-0.35	-0.3	0.1	-0.4	0.27	-0.25	0.32	-0.81	0.31	-0.21	-0.15	-0.73	0.06	-0.02	-0.13	0.2	-0.15	-0.55
ALAD_SEPEP.2_C3	-0.37	2.08	NA	2.12	0.49	1.64	-0.37	0.11	0.24	2.13	-0.64	1.38	0.47	2.09	1.58	1.22	0.93	-0.24	0.13	0.54	0.66	1.21	0.17	0.76	1.45	1.31	-0.86	1.64	0.03	0.2	NA	NA	NA	NA	NA	NA	NA	NA	NA	NA	1.06	0.64	0.96	0.71	0.61	0.94	0.15	0.54	1.11
ALDH16A1_SEPEP.2_C3	0.58	0.5	0.02	0.27	0.27	0.56	0.23	-0.13	0.54	0.86	-0.9	-0.59	-1.19	0.62	-1.29	-0.34	-1.28	-1.78	0.51	-0.67	0.46	-0.28	0.05	-0.04	0.49	0.69	0.08	0.11	-0.71	0.06	-0.24	0.19	-0.19	0.39	0.16	0.73	-0.08	0.36	-0.07	0.55	NA	NA	NA	NA	NA	NA	NA	NA	NA
ALDH1A2_SEPEP.1_C4	1.11	0.61	0.97	1.04	-0.35	0.18	-1.18	0.36	1.28	1.19	-1.75	0.36	-0.88	0.36	-0.46	0.37	-0.04	0.37	-0.28	0.32	0.52	0.29	0.53	-0.22	-0.38	0.07	-0.16	0.15	-0.12	1.04	-0.86	0.82	-0.52	-0.13	-0.74	0.12	-0.54	-0.24	-0.99	-0.03	0.09	0.21	-0.08	0.7	-0.44	0.45	0.71	0.38	-0.93
ALDH3A1_SEPEP.2_C3	0.46	-2.01	2.31	-2.38	-1.07	-2.55	-2.34	-1.28	1.66	-1.27	-2.88	-1.45	-0.94	-1.7	-2.38	-2.07	-2.5	-1.91	-0.74	-2.1	-2.03	-1.13	0.62	-1.68	2.29	NA	-0.5	-1.75	0.46	0	3.26	NA	-0.13	-1.51	-2.44	-1.91	-2.71	-2.65	-3.07	-1.94	3.1	-0.01	0.49	0.11	3.59	-0.83	1.27	-0.39	-0.7
ALDH3B1_SEPEP.2_C3	1.17	-0.15	-0.59	-0.25	-0.46	0.71	1.04	0.42	-0.08	-0.06	-0.29	-0.39	-0.4	0.05	-0.52	0.21	-0.07	0.27	0.1	0.41	0.01	0.22	-0.06	0.57	0.11	0.43	0.44	0.42	0.26	0.54	0.22	0.62	0.07	-0.08	0.34	0.12	0.17	-0.08	-0.17	0	0.24	0.25	-0.24	0.02	-0.34	0.45	-0.33	0.6	1.01
ALDH3B1_SEPEP.3_C3	0.88	-0.2	-0.53	-0.38	-0.47	0.36	0.72	0.03	-0.44	-0.37	NA	NA	NA	NA	NA	NA	NA	NA	NA	NA	-0.13	0.4	-0.08	0.36	-0.12	0.25	0.04	0.37	0.31	0.52	NA	NA	NA	NA	NA	NA	NA	NA	NA	NA	NA	NA	NA	NA	NA	NA	NA	NA	NA
ALG10_SEPEP.1_C4	0.36	0.36	0.36	0.32	-0.02	0.16	-0.22	0.3	0.42	0.15	NA	NA	NA	NA	NA	NA	NA	NA	NA	NA	NA	NA	NA	NA	NA	NA	NA	NA	NA	NA	NA	NA	NA	NA	NA	NA	NA	NA	NA	NA	-0.33	0.47	-0.45	0.35	-0.04	0.19	-0.2	0.46	0.06
ALG13_SEPEP.2_C3	-0.02	-0.17	-0.73	-0.29	-0.6	-0.35	-0.32	-0.38	0.19	0.18	0.95	-0.19	-0.1	-0.35	-0.31	-0.25	-0.51	0.02	-0.11	-0.43	0.38	-0.06	-0.24	-0.24	0.61	-0.05	-0.19	-0.21	-0.08	-0.38	NA	NA	NA	NA	NA	NA	NA	NA	NA	NA	NA	NA	NA	NA	NA	NA	NA	NA	NA
ALG13_SEPEP.3_C3	-0.13	-0.32	-0.97	-0.36	-0.53	-0.43	-0.34	-0.49	0.01	-0.1	0.77	-0.25	-0.1	-0.24	-0.49	-0.24	-0.5	0.07	-0.28	-0.62	0.34	0.13	0.12	-0.05	0.55	0.06	0.07	-0.06	-0.18	-0.16	NA	NA	NA	NA	NA	NA	NA	NA	NA	NA	-0.21	0.09	0.09	0	0.12	-0.12	-0.9	-0.12	-0.98
ALG14_SEPEP.3_C3	0.21	-0.12	-0.37	-0.31	-0.38	-0.16	-0.06	-0.32	0.38	0.03	NA	NA	NA	NA	NA	NA	NA	NA	NA	NA	NA	NA	NA	NA	NA	NA	NA	NA	NA	NA	0.32	-0.55	-0.16	0.06	-0.47	-0.15	-0.73	-0.63	-0.84	-0.3	NA	NA	NA	NA	NA	NA	NA	NA	NA
ALG8_SEPEP.2_C3	-0.01	-0.08	0.15	0.09	-0.2	-0.3	-0.13	0.17	-0.06	0.45	-0.73	0.31	-0.64	0.1	0	0.19	-0.74	-0.16	-0.46	-0.1	-0.56	0.19	-0.95	0.05	-0.24	0.23	-0.53	0.54	-0.82	-0.28	-0.15	-0.31	0.06	-0.05	0.34	0.3	-0.25	-0.08	0.21	-0.01	-0.57	0.06	-0.22	0.03	-0.26	0.01	-0.64	-0.34	-0.43
ALG8_SEPEP.3_C3	0.16	-0.16	-0.27	0.12	0.08	0.14	0.3	-0.04	-0.08	0.05	NA	NA	NA	NA	NA	NA	NA	NA	NA	NA	NA	NA	NA	NA	NA	NA	NA	NA	NA	NA	NA	NA	NA	NA	NA	NA	NA	NA	NA	NA	NA	NA	NA	NA	NA	NA	NA	NA	NA
ALKBH3_SEPEP.1_C1	-0.18	-0.01	0.08	0.18	-0.27	0.17	-0.65	-0.39	-0.1	0.2	0.08	-0.09	-0.05	-0.09	0.51	0.06	-0.27	-0.57	-0.58	-0.29	0.02	-0.18	0.17	-0.33	0.15	-0.08	0.14	0.13	-0.46	-0.31	NA	NA	NA	NA	NA	NA	NA	NA	NA	NA	-0.8	-0.23	-0.59	-0.27	-0.06	-0.2	-0.41	-0.64	-0.35
ALKBH4_SEPEP.1_C4	-0.11	0.05	-0.12	0.18	-0.12	0.16	-0.16	-0.02	0.1	0.3	-0.34	-0.35	0.08	0	0.29	-0.08	0.19	-0.51	-0.33	-0.16	-0.08	0.06	0.25	0.14	0.19	0.4	0.24	0.2	0.2	0.21	0.18	1.07	0.45	0.44	0.3	0.21	0.38	0.15	0.07	0.1	0.52	0.44	-0.02	0.76	0.27	0.42	0.15	0.45	0.17
ALKBH4_SEPEP.3_C3	-0.19	-0.19	-0.21	-0.21	-0.13	-0.25	0.03	-0.28	-0.25	-0.2	-0.93	-0.64	-0.51	-0.51	-0.69	-0.75	-0.5	-0.4	-0.75	-0.78	-0.38	-0.51	-0.35	-0.38	0.01	-0.25	-0.04	-0.12	-0.32	-0.26	0.08	0.07	-0.16	0.06	-0.24	-0.19	-0.55	-0.44	-0.52	-0.27	-0.29	-0.34	0.3	-0.14	-0.01	0.22	0.06	0.59	0.03
ALKBH6_SEPEP.2_C3	0.31	-0.15	-0.05	-0.07	1.54	-0.16	0.13	-0.14	0.39	-0.01	-0.03	0.08	0.18	0.22	0.36	0.1	0.36	-0.31	0.28	-0.11	0.63	-0.09	0.34	0.19	1.77	0.04	0.21	-0.18	-0.25	0.14	-0.32	-0.27	0.04	-0.24	-0.23	-0.45	-0.1	-0.5	0.74	0.07	0.89	0.16	0.56	0.16	0.27	0.11	0.3	0.07	0.45
ALOX15B_SEPEP.1_C4	-0.99	-1.01	-1.29	-1.23	-0.85	-0.8	2.01	-0.84	-0.94	-1.4	-0.82	-0.1	-0.44	-0.06	1.11	0.06	3.73	-0.15	0.66	-0.14	0.63	0.29	3.89	-1.34	0.81	0.28	-0.21	0.2	-0.16	0.06	NA	NA	NA	NA	NA	NA	NA	NA	NA	NA	-0.76	-0.36	-0.69	-0.48	-0.61	-0.52	1.86	-0.41	-0.76
ALOX15B_SEPEP.2_C2	-0.63	-0.53	-0.61	-0.3	-0.94	-0.21	1.27	-0.61	-0.57	-0.17	-0.14	0.13	-0.22	0.2	0.66	0.09	2.04	-0.12	0.15	0.18	0.35	-0.17	1.73	0.29	0.82	0.29	0.74	0.31	-0.29	0.18	NA	NA	NA	NA	NA	NA	NA	NA	NA	NA	-0.48	-0.02	-0.55	-0.06	-0.42	-0.25	2.18	-0.28	-0.68
ALOX5_SEPEP.3_C3	-0.96	-0.49	-0.81	-0.31	-0.76	-0.05	0.52	-0.1	-0.37	-0.37	2.03	-0.57	-0.04	-0.83	-0.8	-0.15	0	-0.23	1.03	0	-0.86	-0.61	-0.02	-0.64	-1.53	-0.52	0.19	-0.51	0.41	0.11	0.19	0.36	0.74	-0.12	0.42	0.13	0.6	0.31	-0.52	0.09	-0.66	-0.01	0.07	-0.02	-0.47	0.82	-0.99	0.72	-0.99
ALPL_SEPEP.2_C3	0.12	-0.22	-0.26	-0.14	-0.78	0.39	1.7	0.53	-0.56	0.27	-0.53	0.07	-0.17	0.12	-0.5	0.3	-0.37	0.27	0.14	-0.43	-0.5	-0.19	-0.49	0.09	-0.53	0.06	0.04	0.28	-0.34	0.5	-0.13	0.13	0.31	-0.12	0.62	0.11	-0.1	0.33	-0.23	0.15	-1.01	0.25	-0.9	0.03	-0.61	0.43	-0.46	0.79	-0.8
ALPL_SEPEP.3_C3	-0.54	-0.42	-0.71	-0.7	-1.78	0.21	2.02	0.59	-1.63	0.3	-0.87	-0.26	0.07	-0.26	-0.76	0.19	-0.51	0.12	0.1	-0.68	-0.95	-0.16	-0.34	-0.49	-0.54	-0.44	0.02	-0.39	-0.15	0.62	-0.68	-0.64	0.47	-0.14	0.53	0.08	-0.65	0.2	-1.49	-0.06	-1.19	0.31	-0.6	-0.54	-0.84	0.24	-0.97	0.4	-1.06
ALS2CL_SEPEP.2_C3	0.12	0.47	-0.16	0.28	-0.22	0.12	0.45	0.02	0.4	0.35	-0.39	0.23	0.44	-0.01	-0.09	0.5	-0.25	-0.16	0.22	0.29	NA	NA	NA	NA	NA	NA	NA	NA	NA	NA	0.12	0.16	-0.01	0.02	-0.03	0.08	-0.07	0.06	0.36	0.14	-0.01	0.36	0.86	0.41	-0.06	0.32	0.39	0.46	0.92
ALS2CL_SEPEP.3_C3	0.15	0.41	0.24	0.69	-0.41	0.2	1.12	0.41	0.92	0.58	-0.12	0.38	0.13	0.41	0.33	0.46	0.38	-0.16	-0.09	0.22	0.39	0.63	1.01	0.88	-0.8	0.58	-0.47	0.33	0.19	0.42	0.21	0.32	0.11	0.16	0.08	0.02	0.11	0.27	1.46	0.57	-0.69	0.3	1.12	0.32	-0.1	0.29	0.36	0.5	1.24
AMBRA1_SEPEP.1_C4	0.78	0.06	0.34	-0.08	0.55	0	0.31	-0.12	0.29	-0.48	NA	NA	NA	NA	NA	NA	NA	NA	NA	NA	NA	NA	NA	NA	NA	NA	NA	NA	NA	NA	NA	NA	NA	NA	NA	NA	NA	NA	NA	NA	0	0.23	0.95	0.49	0.15	0.44	0.38	0.68	0.38
AMDHD2_SEPEP.3_C3	-0.35	-0.34	0.09	-0.02	-1.09	0.13	0.32	-0.07	-0.26	-0.29	-0.14	-0.05	-0.07	-0.21	-0.15	0.11	0.05	-0.15	0.03	0.05	1.56	-0.48	-0.17	-0.31	-0.05	-0.37	0.03	-0.06	-0.25	-0.11	-1.15	-0.53	-0.39	-0.87	-0.27	-0.39	-0.53	-0.58	-0.62	-0.84	0.15	-0.29	0.6	0.27	-0.22	0.09	0.39	0.14	-0.13
AMFR_SEPEP.2_C3	1.32	0.68	1.07	1.43	0.74	1.16	0.45	1.19	2.14	1.01	NA	NA	NA	NA	NA	NA	NA	NA	NA	NA	-0.84	-0.05	-0.27	-0.18	-0.99	-0.12	0.53	-0.18	0.07	0.09	0.66	0.17	0.58	0.66	0.39	0.88	0.34	0.7	0.35	0.66	1.24	0.88	0.39	1.13	1.24	0.93	1.2	0.82	0.47
AMFR_SEPEP.3_C3	1.53	0.75	1.13	1.01	1.03	1.01	0.47	0.94	2.01	0.89	NA	NA	NA	NA	NA	NA	NA	NA	NA	NA	NA	NA	NA	NA	NA	NA	NA	NA	NA	NA	NA	NA	NA	NA	NA	NA	NA	NA	NA	NA	NA	NA	NA	NA	NA	NA	NA	NA	NA
AMN_SEPEP.1_C4	0.95	0.02	0.06	0.19	-0.59	0.28	-0.09	-0.02	1.37	0.38	0.85	0.01	0.35	0.86	0.53	-0.18	-0.59	0.04	0.56	-0.18	-0.26	0.08	-1.01	-0.09	-0.13	-0.37	0.35	0.4	-0.65	-0.65	-0.13	0.18	-0.22	0.37	-1.33	-0.35	-0.06	-0.51	1.49	-0.15	NA	NA	NA	NA	NA	NA	NA	NA	NA
AMN1_SEPEP.1_C4	-0.74	-0.8	-0.64	-1.55	-1.77	-0.75	0.96	-1.07	-1.72	-1.56	NA	NA	NA	NA	NA	NA	NA	NA	NA	NA	NA	NA	NA	NA	NA	NA	NA	NA	NA	NA	NA	NA	NA	NA	NA	NA	NA	NA	NA	NA	NA	NA	NA	NA	NA	NA	NA	NA	NA
AMOTL1_SEPEP.1_C4	0.02	-0.11	-0.69	0.26	-0.88	-0.24	0.11	0.05	-0.35	-0.18	-0.49	-0.61	-0.67	0.26	-0.2	-0.15	-0.45	-0.3	0.14	-0.59	0.63	0.05	0.85	0.19	0.07	-0.02	-0.03	0.3	0.22	0.13	0.23	0.82	0.44	0.27	0.23	0.06	0.3	0.49	-0.06	0.23	NA	NA	NA	NA	NA	NA	NA	NA	NA
AMPD2_SEPEP.3_C3	-0.29	0.15	-0.04	0	1.05	-0.11	-0.4	-0.3	0.09	-0.11	1.01	-0.28	-1.26	-0.1	0.29	-0.19	-0.15	-0.21	-0.94	-0.3	0.79	-0.01	-0.86	0.03	0.39	0.13	-0.7	0.08	-0.7	-0.38	0.11	-0.4	-0.44	0.15	-0.52	-0.2	-0.66	-0.05	-0.2	0.13	0.26	-0.09	-0.18	-0.05	0.26	-0.01	-0.59	-0.03	-0.49
AMPD3_SEPEP.2_C3	-0.2	0.46	0.38	0.39	-0.6	0.59	1.25	0.89	-0.13	0.46	0.52	0.34	-0.31	-0.21	0.27	0.03	0.87	0.22	-0.04	0.01	NA	NA	NA	NA	NA	NA	NA	NA	NA	NA	NA	NA	NA	NA	NA	NA	NA	NA	NA	NA	NA	NA	NA	NA	NA	NA	NA	NA	NA
AMT_SEPEP.4_C3	0.01	0.29	0.13	0.11	-0.18	-0.1	-0.22	0.1	0.66	0.41	NA	NA	NA	NA	NA	NA	NA	NA	NA	NA	-1.64	0.03	-0.19	0.2	-0.23	-0.01	-0.61	0.31	-1.48	-0.74	-0.9	-0.51	-0.49	0.28	-1.37	0.09	-0.37	0.1	-0.77	0.25	-0.36	0.26	-0.79	0.61	0.36	0.8	0.37	0.03	-0.71
ANAPC11_SEPEP.2_C3	0.31	0.13	0.21	0.19	-0.27	0.15	-0.35	0.09	0.08	0.35	NA	NA	NA	NA	NA	NA	NA	NA	NA	NA	NA	NA	NA	NA	NA	NA	NA	NA	NA	NA	NA	NA	NA	NA	NA	NA	NA	NA	NA	NA	NA	NA	NA	NA	NA	NA	NA	NA	NA
ANAPC13_SEPEP.1_C4	0.86	0.25	0.52	0.53	1.12	0.55	0.73	0.42	0.77	0.32	1.37	-0.41	0.19	0.03	-0.25	-0.43	0.37	-0.37	0	-0.73	0.56	0.06	0.4	0.08	0.66	0.1	0.19	-0.1	0.42	-0.23	NA	NA	NA	NA	NA	NA	NA	NA	NA	NA	0.46	0.22	0.58	-0.05	0.12	-0.14	0.69	-0.29	0.62
ANAPC16_SEPEP.1_C4	0.34	0.47	-0.01	0.06	0.6	0.84	0.28	0	0.65	0.21	0.49	0.5	-0.66	0.63	-0.51	0.09	-0.6	0.22	-0.11	0.15	0.13	-0.97	-0.03	0.02	0.36	-0.22	0.36	0.06	0.07	-0.04	NA	NA	NA	NA	NA	NA	NA	NA	NA	NA	0.05	0.01	0.52	0.04	0.1	-0.23	0.17	0.14	-0.04
ANAPC5_SEPEP.1_C4	0.45	-0.15	0.21	-0.08	0.86	-0.19	0.48	-0.02	0.65	0.16	NA	NA	NA	NA	NA	NA	NA	NA	NA	NA	0.51	-0.14	0.33	-0.04	0.37	-0.05	0.11	-0.2	0.23	-0.01	NA	NA	NA	NA	NA	NA	NA	NA	NA	NA	0.03	-0.13	0.36	-0.37	0.14	-0.19	0.2	-0.08	0.32
ANAPC7_SEPEP.3_C3	-0.2	-0.67	-0.25	-0.77	0.36	-0.63	0.17	-0.43	0.16	-0.81	1.12	-0.89	0.05	-0.52	0.25	-0.54	0.17	-0.48	-0.11	-0.41	0.44	-0.43	-0.01	-0.6	0.25	-0.64	-0.09	-0.72	0.22	-0.41	0.16	-0.42	-0.24	-0.55	0.17	-0.57	-0.09	-0.44	0.15	-0.74	-0.1	-0.47	0.7	-0.69	-0.07	-0.45	-0.11	-0.48	-0.04
ANAPC7_SEPEP.5_C3	-0.13	-0.56	-0.34	-0.57	0.3	-0.45	0.15	-0.64	-0.16	-0.88	1	-0.78	-0.1	-0.64	0.13	-0.66	-0.09	-0.73	-0.22	-0.68	NA	NA	NA	NA	NA	NA	NA	NA	NA	NA	-0.03	-0.3	-0.25	-0.54	0.15	-0.53	0.13	-0.41	0.07	-0.44	NA	NA	NA	NA	NA	NA	NA	NA	NA
ANGPT2_SEPEP.1_C4	1.89	1.2	0.84	1.51	1.78	1.73	1.73	1.45	1.22	0.45	NA	NA	NA	NA	NA	NA	NA	NA	NA	NA	NA	NA	NA	NA	NA	NA	NA	NA	NA	NA	NA	NA	NA	NA	NA	NA	NA	NA	NA	NA	NA	NA	NA	NA	NA	NA	NA	NA	NA
ANGPTL2_SEPEP.2_C2	-0.5	0.32	-0.23	-0.01	-0.68	0.39	0.28	0.49	-0.08	0.15	-1.57	-0.56	0.89	-0.47	-0.41	-0.53	-0.63	-0.41	0	0.67	-1.19	-0.19	-0.29	-0.27	-1.26	-0.18	0.82	0.49	-0.25	0.45	-0.09	1.97	-0.25	0.37	0.13	0.73	0.3	0.61	-0.59	0.27	NA	NA	NA	NA	NA	NA	NA	NA	NA
ANGPTL4_SEPEP.1_C4	-0.49	-0.03	-0.03	-0.01	-0.6	0.42	0.89	0.22	-0.21	-0.2	NA	NA	NA	NA	NA	NA	NA	NA	NA	NA	-1.06	-0.41	-0.7	-0.45	-0.09	-0.28	-0.04	0.1	0.1	-0.38	-0.35	1.49	0.1	0.14	-0.43	0.45	0.3	0.04	-0.7	-0.01	-1.58	-0.52	0.1	-0.57	-0.39	-0.41	-0.94	-0.14	-1.19
ANK3_SEPEP.3_C3	-1.97	-1.03	-1.79	-1.19	-1.56	-0.41	0.4	-0.73	-2.05	-0.69	NA	NA	NA	NA	NA	NA	NA	NA	NA	NA	NA	NA	NA	NA	NA	NA	NA	NA	NA	NA	NA	NA	NA	NA	NA	NA	NA	NA	NA	NA	NA	NA	NA	NA	NA	NA	NA	NA	NA
ANKFY1_SEPEP.4_C3	-0.2	0.55	0.33	0.5	-0.45	0.48	0.04	0.54	-0.02	0.73	-0.16	0.58	0.46	0.52	0.62	0.33	0.29	0.47	0.21	0.27	-0.46	0.63	-0.12	0.43	-0.07	0.53	-0.13	0.62	0.02	0.41	-0.11	0.09	0.05	0.19	-0.12	0.32	-0.23	0.19	-0.38	0.25	-0.13	0.22	-0.25	0.23	0.05	0.32	-0.43	0.07	-0.5
ANKH_SEPEP.1_C4	0.56	0.28	0.56	0.4	-0.46	0.23	0.22	0.24	-0.24	-0.05	-0.09	-0.24	0.14	-0.35	0.18	-0.31	0.41	-0.11	0.27	-0.28	NA	NA	NA	NA	NA	NA	NA	NA	NA	NA	0.45	0.12	1.09	0.1	0.3	0.16	0.15	0.39	0.18	-0.03	NA	NA	NA	NA	NA	NA	NA	NA	NA
ANKHD1_SEPEP.4_C3	0.01	-0.28	-0.06	-0.07	-0.08	-0.26	-0.32	-0.19	-0.32	0.02	NA	NA	NA	NA	NA	NA	NA	NA	NA	NA	NA	NA	NA	NA	NA	NA	NA	NA	NA	NA	NA	NA	NA	NA	NA	NA	NA	NA	NA	NA	NA	NA	NA	NA	NA	NA	NA	NA	NA
ANKLE2_SEPEP.1_C4	0.03	-0.65	-0.46	-0.38	0.4	-0.07	0.49	-0.15	-0.75	-0.59	0.45	-0.09	0.16	-0.19	0.22	0.08	-0.03	0.04	0.32	0.06	0.25	0.09	0.17	0.1	0.42	0.01	-0.17	0.29	0.24	0.28	0.46	0.81	0.3	0.13	0.58	0.23	0.2	0.03	0.3	0.06	NA	NA	NA	NA	NA	NA	NA	NA	NA
ANKLE2_SEPEP.3_C3	0.18	-0.14	0.1	-0.37	0.01	-0.18	0.49	-0.07	-0.34	-0.29	0.44	0.06	0.05	-0.22	0.28	0.15	-0.15	-0.23	0.36	-0.13	-0.3	-0.24	-0.33	-0.28	-0.1	-0.08	-0.25	-0.12	-0.01	-0.26	0.14	0.12	0.14	-0.08	0.08	0.13	0.22	0.06	0.17	0.16	0	0.02	0	0.14	0.09	-0.19	-0.09	-0.01	-0.23
ANKRD10_SEPEP.2_C2	1.56	0.47	0.01	0.76	0.73	0.68	0.04	0.21	-0.31	0.19	NA	NA	NA	NA	NA	NA	NA	NA	NA	NA	NA	NA	NA	NA	NA	NA	NA	NA	NA	NA	0.24	0.01	0.56	0.27	0.23	0.25	0.32	0.71	-0.12	0.7	NA	NA	NA	NA	NA	NA	NA	NA	NA
ANKRD13A_SEPEP.2_C3	0.13	0.16	-0.01	0.22	-0.26	-0.03	0.17	0.28	0.2	0.21	0.11	-0.15	-0.06	-0.22	-0.17	-0.06	-0.3	0.07	-0.18	0.12	1.13	-0.01	0.03	0.09	-0.35	0.19	0.14	-0.03	-0.05	0.29	-0.08	0.42	0.06	-0.07	0.14	-0.05	0.06	-0.12	-0.01	-0.13	-0.59	-0.02	0.1	-0.09	0	-0.05	-0.35	0.28	-0.09
ANKRD13A_SEPEP.3_C3	0.41	0.18	-0.05	0.18	-0.1	0.22	0.66	0.3	-0.06	-0.14	-0.09	-0.16	-0.2	0.03	-0.21	-0.17	-0.33	-0.05	0.04	-0.4	1.11	0.09	0.21	0.23	-0.06	0.31	-0.07	0.35	-0.11	0.26	NA	NA	NA	NA	NA	NA	NA	NA	NA	NA	-0.09	0.17	0.19	0.22	0.1	0.22	0.11	0.31	0.26
ANKRD13A_SEPEP.4_C3	0.68	0.27	0.72	0.94	0.35	0.79	1.12	1.07	0.83	0.52	-0.65	1.17	0.83	0.79	0.76	0.8	0.4	0.06	0.7	1.1	0.56	0.1	0.09	0.32	0.08	0.37	0.25	0.29	-0.19	0.16	0.68	1.29	1.05	0.81	0.98	0.76	1.08	0.83	0.5	0.88	-0.41	0.08	0.14	0.09	-0.16	0.03	-0.19	0.11	0.24
ANKRD13A_SEPEP.5_C3	-0.09	-0.11	-0.05	-0.14	-0.23	0.01	0.27	0.03	-0.2	-0.22	0.24	-0.14	0.13	-0.16	0	-0.04	-0.56	0.2	0.3	0.35	0.8	0.19	-0.03	0.17	-0.28	0.26	0.26	0.26	-0.06	0.28	0.01	0.62	0.1	-0.04	0.35	-0.12	0.23	-0.19	0.15	-0.28	0.17	0.18	0.34	0.08	-0.19	0.22	-0.21	0.2	-0.07
ANKRD16_SEPEP.1_C4	-0.38	0.39	0.38	0.56	0.82	0.6	0.92	0.44	1.11	1.06	0.89	-0.15	-0.52	-0.18	-0.04	-0.28	0.09	-0.12	-0.44	-0.09	1.06	-0.4	0.14	-0.08	0.92	-0.05	0.08	0.19	-0.25	-0.26	NA	NA	NA	NA	NA	NA	NA	NA	NA	NA	-0.23	-0.14	0.41	-0.09	0.09	-0.13	-0.01	-0.12	0.13
ANKRD16_SEPEP.2_C3	0.21	-0.12	-0.21	0.28	0.06	0.3	0.11	-0.17	0.37	-0.1	-0.09	-0.04	-0.61	-0.5	-0.26	-0.24	-0.26	-0.17	-0.13	0.13	0.37	0.32	0	0.46	0.13	0.5	0.22	0.44	0.07	0.58	NA	NA	NA	NA	NA	NA	NA	NA	NA	NA	-0.13	0.43	0	0.28	-0.08	0.04	0.01	0.08	0.28
ANKRD17_SEPEP.2_C3	0.03	-0.08	0.3	-0.04	0.27	-0.19	0.69	-0.02	-0.14	0.03	0.94	-0.06	0.15	-0.17	-0.13	-0.07	0.07	-0.04	0.27	-0.03	-0.24	0	0.13	0.28	-0.15	0.01	-0.28	0.03	-0.01	-0.09	-0.07	0.37	0.06	0.04	-0.14	-0.06	-0.12	-0.13	0.01	0.12	0.47	0.28	0.43	0.04	0.08	0.08	0.2	-0.09	0.13
ANKRD17_SEPEP.3_C3	-0.28	-0.29	-0.12	-0.38	0.75	-0.21	0.46	-0.58	-0.43	-0.22	1.29	-0.42	-0.14	-0.58	0.02	-0.55	0.3	-0.34	-0.38	-0.8	-0.16	-0.66	0.44	-0.76	0.28	-0.69	-0.33	-0.4	-0.41	-0.39	NA	NA	NA	NA	NA	NA	NA	NA	NA	NA	0.36	-0.61	0.39	-0.63	0.35	-0.73	0.2	-0.79	0.03
ANKRD27_SEPEP.1_C4	0.35	-0.12	0.27	-0.42	1.47	-0.17	1.26	-0.01	0.27	-0.5	NA	NA	NA	NA	NA	NA	NA	NA	NA	NA	0.44	-0.14	0.29	-0.1	0.18	-0.23	0.4	-0.21	0.62	-0.14	NA	NA	NA	NA	NA	NA	NA	NA	NA	NA	0.42	-0.34	0.22	-0.5	-0.37	-0.4	0.15	-0.45	0.24
ANKRD27_SEPEP.2_C3	0.68	0.14	0.44	0.23	1.02	0.58	1.13	0.2	0.69	0.06	NA	NA	NA	NA	NA	NA	NA	NA	NA	NA	NA	NA	NA	NA	NA	NA	NA	NA	NA	NA	NA	NA	NA	NA	NA	NA	NA	NA	NA	NA	NA	NA	NA	NA	NA	NA	NA	NA	NA
ANKRD28_SEPEP.2_C2	0.16	0.03	-0.26	-0.28	-0.38	-0.32	0	-0.22	-0.39	0.5	NA	NA	NA	NA	NA	NA	NA	NA	NA	NA	0.2	NA	-0.92	-1.58	0.28	-1.44	-0.88	NA	-0.81	-1.09	-0.18	0.09	-0.42	-0.13	-0.43	-0.21	0.17	-0.26	-0.2	0.09	0.16	-0.02	-0.03	-0.13	-0.48	-0.02	-0.13	-0.1	-0.38
ANKRD28_SEPEP.6_C3	0.27	0.31	0.36	0.42	0.1	0.26	0.1	0.26	0.2	0.29	0.07	0.36	0.33	0.13	0.18	0.16	0.41	0.18	0.19	0.34	0.37	-0.18	0.38	-0.15	0.27	-0.05	0.21	0.43	-0.03	-0.05	0.09	0.33	0.17	0.29	-0.12	0.22	0.43	0.19	0.41	0.26	0.32	0.13	0.09	0.14	0.57	0.2	0.27	0.24	0.37
ANKRD28_SEPEP.7_C3	0.25	-0.07	-0.32	0.13	0.18	-0.09	-0.5	-0.35	0.01	0.25	0.31	-0.12	-0.09	-0.41	0.05	-0.31	0.27	0	-0.24	-0.17	0.13	-0.31	0.2	-0.3	0.2	-0.27	-0.05	-0.21	-0.27	-0.45	-1.3	-0.88	-0.8	-0.45	-0.44	-0.09	-0.61	-0.26	0	-0.08	0.32	-1.77	0.1	-0.42	0.04	-0.42	0.17	-0.58	0.72
ANKRD28_SEPEP.8_C3	0.27	-0.14	-0.25	-0.08	-0.25	-0.5	-0.95	-0.52	0.21	-0.03	0.65	-0.09	-0.15	-0.2	0.03	-0.34	0.25	0	-0.5	-0.18	0.12	-0.17	0.27	-0.08	-0.04	-0.27	-0.29	0.05	-0.33	-0.53	-0.96	-1	-0.62	-0.42	-0.5	-0.22	-0.81	-0.37	0.33	-0.31	-0.3	-0.05	-0.05	-0.07	-0.27	-0.33	-0.09	-0.59	0.39
ANKRD44_SEPEP.1_C4	0.3	-0.03	0.32	0.21	-0.34	0.28	0.7	0.46	-0.33	-0.35	-0.44	0.21	-0.05	-0.02	0.2	0.27	0.09	0.16	0.29	0.43	-0.02	0.15	0.11	0.29	-0.21	0.24	0.17	0.17	0.22	0.49	0.27	0.54	0.15	-0.07	0.42	-0.03	0.25	-0.13	-0.66	-0.02	-0.46	-0.25	-0.67	-0.09	-0.44	0.24	-0.37	0.28	-0.49
ANKRD44_SEPEP.2_C3	-0.27	0.29	0.41	0.25	-0.53	0.27	-0.02	0.03	0.66	0.06	-1.01	-0.28	-0.59	-1.2	-0.7	-0.54	-1.18	-2.15	0.32	-2.72	-0.36	0.21	-0.11	0.26	0.08	0.34	-0.18	0.58	-0.16	0.14	-0.24	-0.04	-0.06	0.16	-0.36	0.01	0.03	0.14	-0.63	0.27	0.1	0.36	-0.34	0.12	0.16	0.33	0.37	0.31	0.13
ANKRD44_SEPEP.4_C3	-0.97	-0.19	0.15	-0.34	-2.07	-0.37	-0.27	0.31	-0.51	-0.38	NA	NA	NA	NA	NA	NA	NA	NA	NA	NA	0.11	-0.04	-0.01	-0.07	-0.37	-0.01	0.07	-0.1	0.25	0.49	0.44	0.66	0.33	0.09	0.4	-0.01	0.16	-0.12	-0.4	-0.24	-0.85	-0.03	-0.59	0.08	-0.43	0.28	-0.53	0.38	-0.61
ANKRD49_SEPEP.1_C4	0.74	0.25	0.87	0.36	0.7	0.57	0.86	0.46	1.16	0.43	0.48	0.51	-0.08	0.55	0.19	0.4	0.11	0.25	0.2	0.21	NA	NA	NA	NA	NA	NA	NA	NA	NA	NA	NA	NA	NA	NA	NA	NA	NA	NA	NA	NA	0.52	0.16	0	0.25	0.14	0.08	0.08	0.1	0.31
ANKRD54_SEPEP.1_C4	0.52	-0.06	0.07	-0.04	0.58	-0.2	-0.26	-0.17	0.41	-0.08	0.7	-0.16	-0.08	-0.09	0.05	-0.17	-0.15	-0.08	-0.31	-0.22	NA	NA	NA	NA	NA	NA	NA	NA	NA	NA	NA	NA	NA	NA	NA	NA	NA	NA	NA	NA	0.34	0.06	0.45	0.2	0.12	0.09	0.07	0.19	0.67
ANKS1A_SEPEP.3_C3	0.06	-0.3	-0.17	-0.38	0.81	0.08	0.11	-0.2	0.23	-0.43	NA	NA	NA	NA	NA	NA	NA	NA	NA	NA	NA	NA	NA	NA	NA	NA	NA	NA	NA	NA	NA	NA	NA	NA	NA	NA	NA	NA	NA	NA	NA	NA	NA	NA	NA	NA	NA	NA	NA
ANKUB1_SEPEP.2_C3	-0.55	-0.64	-0.17	-0.64	-0.12	-0.71	-0.2	-0.7	-0.04	-0.71	1.2	-0.19	0.45	-0.4	0.33	-0.26	-0.52	-0.22	-0.34	-0.24	-0.04	-0.51	-0.19	-0.51	-0.2	-0.62	-0.43	-0.65	-0.09	-0.53	0.16	-0.38	0	-0.57	0.34	-0.6	0.02	-0.63	0.12	-0.64	0.14	-0.48	-0.05	-0.69	0.2	-0.54	0.04	-0.6	0.21
ANKZF1_SEPEP.3_C3	0.43	-0.03	0.24	0.07	0.89	0.1	0.55	-0.17	0.11	0.19	NA	NA	NA	NA	NA	NA	NA	NA	NA	NA	0.11	-0.34	-0.51	-0.68	0.86	-0.32	0.03	-0.35	-0.43	-0.62	NA	NA	NA	NA	NA	NA	NA	NA	NA	NA	0.3	-0.62	0.36	-0.77	-0.33	-0.62	-0.4	-0.68	-0.04
ANKZF1_SEPEP.4_C3	-0.03	-0.56	-0.21	-0.68	0.8	-0.85	0.28	-0.74	0.26	-0.61	NA	NA	NA	NA	NA	NA	NA	NA	NA	NA	-0.11	-0.08	-0.32	-0.39	1.07	-0.12	-0.06	-0.21	-0.08	-0.38	NA	NA	NA	NA	NA	NA	NA	NA	NA	NA	0.48	-0.24	0.36	-0.47	-0.2	-0.59	-0.09	-0.69	0.17
ANKZF1_SEPEP.5_C3	0.72	0.44	0.39	0.1	0.78	0.19	0.58	0.36	0.68	0.4	NA	NA	NA	NA	NA	NA	NA	NA	NA	NA	NA	NA	NA	NA	NA	NA	NA	NA	NA	NA	-0.55	0.14	-0.07	0.89	-0.91	0.44	-0.19	0.55	0.02	0.7	NA	NA	NA	NA	NA	NA	NA	NA	NA
ANO1_SEPEP.3_C3	-1.82	0.17	-1.65	0.25	-1.78	-0.45	-2.08	-0.42	-1.87	0.45	NA	NA	NA	NA	NA	NA	NA	NA	NA	NA	-0.13	0.11	-1.63	0.73	0.28	0.61	-0.19	-0.1	-0.64	0.08	-1.52	-0.2	-0.87	0.15	-1.21	0.16	-1.19	-0.49	-0.58	0.81	-1.42	0.11	-1.42	0.55	-0.52	0.33	3.61	-2.54	-0.34
ANO10_SEPEP.3_C3	-0.55	-0.17	-0.52	-0.51	-1.07	-0.52	0.98	-0.14	-0.26	-0.45	-0.58	0.04	-0.11	-0.07	0.31	-0.07	-0.29	-0.31	0.44	-0.31	NA	NA	NA	NA	NA	NA	NA	NA	NA	NA	-0.15	0.13	0.03	-0.37	-0.59	-0.49	-0.22	-0.29	0.57	-0.42	0.45	-0.37	0.8	-0.37	0.5	-0.11	0.25	-0.13	0.05
ANO10_SEPEP.6_C3	-0.4	-0.43	-0.47	-0.62	-1.11	-0.59	1.17	-0.29	-0.33	-0.66	NA	NA	NA	NA	NA	NA	NA	NA	NA	NA	NA	NA	NA	NA	NA	NA	NA	NA	NA	NA	-0.29	-0.12	0.01	-0.38	-0.64	-0.46	-0.16	-0.37	0.4	-0.38	0.38	-0.37	0.85	-0.11	0.31	-0.18	0.36	0.06	0.09
ANP32E_SEPEP.5_C3	-0.13	-0.69	-0.38	-0.44	0.9	-0.6	-0.08	-0.26	-0.54	-0.71	1.15	-0.73	-0.42	-0.59	-0.66	-0.64	0.14	-0.46	-0.73	-0.46	0.19	-0.07	1.08	0.08	0.12	0.03	0.48	-0.09	0.29	0.33	0.07	-0.04	-0.12	-0.41	0.86	-0.28	-0.02	-0.44	0.46	-0.36	0.45	-0.28	0.04	-0.72	-0.45	-0.49	-0.2	-0.29	0.83
ANP32E_SEPEP.6_C3	-0.8	-0.84	-0.83	-0.91	0.72	-0.85	-0.53	-0.69	-0.96	-0.76	1.24	-0.73	-0.12	-0.89	-0.63	-0.68	-0.2	-0.23	-0.89	-0.22	-0.74	-0.41	0.3	-0.56	-0.58	-0.68	-0.31	-0.45	-0.76	-0.59	-0.54	-0.48	-0.75	-0.74	0.48	-0.94	-0.65	-1.05	-0.36	-1.03	0.06	-0.8	-0.32	-1.24	-0.68	-0.95	-0.79	-0.69	0.32
ANXA11_SEPEP.2_C3	-0.06	0.06	-0.03	0.13	0.01	0.15	-0.07	0.37	-0.24	-0.03	-0.08	0.55	0.05	0.25	0.11	0.64	0.08	0.16	0.41	0.88	NA	NA	NA	NA	NA	NA	NA	NA	NA	NA	NA	NA	NA	NA	NA	NA	NA	NA	NA	NA	-0.08	0.62	-0.6	0.73	-0.28	0.46	-0.19	0.41	0.16
ANXA4_SEPEP.4_C3	1.64	1.86	2.1	2.09	0.56	0.41	1.74	1.66	2.42	1.64	2.84	1.92	0.77	1.32	1.26	0.92	0.16	0.99	0.85	-0.1	0.06	0.26	-0.1	0.49	-0.26	0.15	-0.39	-0.05	-0.01	0.47	-1.42	-0.91	0.22	0.35	-0.48	-0.04	-0.91	0.44	-0.08	0.02	-0.83	0.37	0.07	-0.38	0.39	0.67	-0.55	0.28	-0.07
ANXA6_SEPEP.4_C3	1.56	2.11	0.9	2.22	0.63	1.89	0.66	2.29	1.02	2.17	NA	1.91	-0.72	1.99	0.34	1.51	0.85	0.5	0.93	1.13	0.35	1.61	-0.08	1.46	0.2	1.58	0.72	1.52	0.45	1.75	1.18	1.79	0.81	1.52	1.65	2.13	1.33	2.1	0.18	2.76	0.35	1.34	-0.28	1.73	0.49	1.56	0.25	1.58	0.27
AOAH_SEPEP.1_C4	0.05	0.11	0.03	0.1	-0.5	0.17	-0.63	0.1	-0.02	0.04	NA	NA	NA	NA	NA	NA	NA	NA	NA	NA	-0.12	0.62	-0.09	0.81	-0.35	0.57	0.21	0.73	0.17	0.68	NA	NA	NA	NA	NA	NA	NA	NA	NA	NA	NA	NA	NA	NA	NA	NA	NA	NA	NA
AOAH_SEPEP.2_C3	-0.29	0.14	-0.16	0.08	-0.96	0.32	-0.57	0.06	-0.24	-0.26	NA	NA	NA	NA	NA	NA	NA	NA	NA	NA	0.11	-0.14	0.08	0	0.19	-0.04	0.27	-0.24	0.24	0.33	0.23	0.21	0.35	-0.15	0.51	-0.13	0.7	0.42	-0.75	-0.07	0.09	0	-0.36	0.16	-0.25	0.69	-0.06	0.46	-0.44
AOAH_SEPEP.3_C3	-0.09	-0.05	-0.07	-0.17	-0.02	-0.05	-0.11	-0.25	-0.12	-0.28	NA	NA	NA	NA	NA	NA	NA	NA	NA	NA	NA	NA	NA	NA	NA	NA	NA	NA	NA	NA	NA	NA	NA	NA	NA	NA	NA	NA	NA	NA	NA	NA	NA	NA	NA	NA	NA	NA	NA
AP1B1_SEPEP.5_C3	-0.64	0.03	-0.79	-0.2	0.17	-0.1	0.02	-0.36	-0.47	-0.17	0.05	-0.55	-0.7	-0.43	0.04	-0.03	-0.12	-0.49	-0.57	-0.65	0.01	-1.17	-0.42	-0.95	0.45	-0.61	-0.1	-0.81	-0.6	-0.28	-0.76	-0.74	-0.89	-0.77	-0.35	-0.09	-0.31	-0.07	-0.54	-0.09	0.93	-0.48	0.12	-0.35	-0.09	-0.32	-0.45	-0.43	-0.61
AP1G2_SEPEP.1_C4	-0.2	-0.34	0.27	-0.62	0.04	-0.11	0.87	-0.61	-0.37	-0.65	0.86	0.17	-0.32	0	0.96	0.18	-0.08	0.08	-0.41	-0.18	-0.37	-0.39	-0.04	-0.46	-0.86	-0.12	0.32	-0.22	0.04	-0.47	NA	NA	NA	NA	NA	NA	NA	NA	NA	NA	-0.4	-1.17	0.44	-0.54	-0.77	-0.6	0.18	-1.02	0.79
AP1G2_SEPEP.2_C3	-0.94	-0.49	-0.35	-0.31	-0.45	-0.13	1.09	-0.18	-0.23	-1.08	NA	NA	NA	NA	NA	NA	NA	NA	NA	NA	NA	NA	NA	NA	NA	NA	NA	NA	NA	NA	0.19	-0.1	0.2	-1.03	-0.03	-0.09	-0.37	-0.47	1.43	-0.52	0.07	-0.72	0.75	-0.4	-0.67	0.17	0.44	0.03	1.03
AP1G2_SEPEP.5_C3	-0.12	0.01	0.09	0.29	0.01	0.03	0.93	0.17	0.23	0.03	1.34	-0.41	0.01	0.19	1.33	0.14	-0.25	-0.17	0.39	0.16	-0.73	-0.29	-0.03	-0.36	-1.47	-0.3	0.38	-0.44	0.53	0.02	-0.01	-0.29	0.2	-0.74	-0.24	-0.04	-0.41	-0.31	1.44	-0.46	-0.02	-0.59	0.8	-0.4	-0.4	0.11	0.69	-0.12	1.15
AP1S2_SEPEP.2_C2	0.58	0.45	-0.1	0.65	-0.22	0.57	0.32	0.69	0.53	0.9	-0.94	-0.15	0.11	0.19	0.47	0.37	0.66	0.15	0.21	0.52	-0.19	0.12	-0.15	0.09	0.07	0.33	0.16	0.44	0	0.19	NA	NA	NA	NA	NA	NA	NA	NA	NA	NA	NA	NA	NA	NA	NA	NA	NA	NA	NA
AP2A2_SEPEP.4_C3	-0.17	0.08	0.03	-0.12	-0.06	0.09	0.21	-0.22	0.12	0.16	-0.21	-0.41	-0.52	-0.17	0.29	-0.06	-0.51	-0.03	-0.04	-0.23	NA	NA	NA	NA	NA	NA	NA	NA	NA	NA	-0.42	-0.28	-0.06	-0.5	-0.28	-0.4	-0.09	-0.45	-0.41	-0.49	NA	NA	NA	NA	NA	NA	NA	NA	NA
AP3B1_SEPEP.4_C3	-0.12	0.03	-0.33	0.01	-0.31	-0.25	-0.31	-0.05	0.01	0.26	0.6	0.16	0.38	0.21	0.22	0.14	-0.01	0.44	0.11	0.11	0.72	0.35	0.45	0.39	0.39	0.61	0.39	0.27	0.45	0.3	0.4	0.4	0	0.18	-0.05	0.19	0.14	0.31	0.84	0.35	NA	NA	NA	NA	NA	NA	NA	NA	NA
AP3B1_SEPEP.5_C3	-0.27	-0.54	0.13	-0.56	-0.4	-0.26	0.1	-0.3	-0.38	-0.55	0.56	-0.28	0.49	-0.33	-0.12	-0.24	-0.09	-0.27	0.38	-0.38	0.68	-0.57	0.49	-0.5	-0.16	-0.43	-0.01	-0.62	0.25	-0.22	0.24	-0.17	0.16	-0.55	0.12	-0.36	0.09	-0.29	0.74	-0.58	0.17	-0.3	0.29	-0.45	0.2	-0.24	0.24	-0.2	0.54
AP3D1_SEPEP.3_C3	-0.07	-0.6	0.26	-0.57	-0.33	-0.14	-0.03	-0.4	-0.46	-0.85	0.56	-0.59	0.9	-0.43	-0.09	-0.52	-0.11	-0.64	0.42	-0.5	0.35	-0.38	0.21	-0.33	-0.57	-0.23	-0.51	-0.32	-0.14	-0.2	-0.09	-0.31	0.31	-0.59	-0.04	-0.26	0.13	-0.42	0.81	-0.42	0.1	-0.59	-0.09	-0.44	0.03	-0.36	0.24	-0.16	0.77
AP3S1_SEPEP.4_C3	-0.61	-0.58	-0.23	-0.77	-0.45	-0.62	-0.23	-0.68	-0.57	-0.46	0.72	-0.23	0.47	-0.38	0.19	-0.34	-0.21	-0.23	-0.12	-0.51	0.13	-0.94	-0.12	-1.14	-0.06	-1.18	-0.76	-1.12	-0.3	-0.87	-0.1	-0.18	-0.25	-0.43	-0.38	-0.37	-0.32	-0.7	0.75	-0.44	-0.13	-0.02	0.2	-0.28	0.42	-0.22	0.13	-0.21	0.39
AP3S1_SEPEP.8_C3	-0.12	-0.11	0.21	-0.29	0.07	-0.16	0.08	-0.1	0.2	-0.18	0.61	-0.27	0.74	-0.15	1.13	1.07	-0.09	-0.02	0.54	-0.17	0.69	-0.6	0.11	-0.36	-0.09	-0.38	-0.06	-0.47	0.22	-0.44	0.1	-0.06	-0.05	-0.09	0.03	-0.06	0	-0.12	0.54	-0.24	0.04	0.08	0.16	-0.19	0.16	-0.1	-0.29	-0.31	0.33
AP4B1_SEPEP.1_C4	0.64	0.47	0.28	1.32	-0.13	0.44	0.09	0.13	0.29	1.12	NA	NA	NA	NA	NA	NA	NA	NA	NA	NA	NA	NA	NA	NA	NA	NA	NA	NA	NA	NA	NA	NA	NA	NA	NA	NA	NA	NA	NA	NA	NA	NA	NA	NA	NA	NA	NA	NA	NA
AP4B1_SEPEP.2_C2	-0.72	-0.89	-0.07	-0.93	-0.27	-0.66	0.13	-0.67	-0.42	-0.6	0.71	-0.67	0.28	-0.55	-0.77	-0.78	-0.6	-0.57	-0.06	-0.81	NA	NA	NA	NA	NA	NA	NA	NA	NA	NA	NA	NA	NA	NA	NA	NA	NA	NA	NA	NA	NA	NA	NA	NA	NA	NA	NA	NA	NA
AP4B1_SEPEP.3_C3	0.56	0.31	0.46	0.31	0.95	0.58	0.67	0.52	0.89	0.39	0.2	0.24	0.24	0.13	0.55	0.28	0.19	0.22	0.28	0.09	NA	NA	NA	NA	NA	NA	NA	NA	NA	NA	0.29	0.01	0.14	-0.3	0.61	-0.19	0.26	-0.2	-0.08	-0.18	0.3	0.02	0.66	0.14	0.1	0.06	-0.16	0.04	0.16
AP4B1_SEPEP.4_C3	0.27	0.63	0.55	0.93	0.68	0.92	0.55	0.71	0.69	0.8	-0.02	0.08	0.27	0.14	0.5	0.15	0.39	0.01	-0.17	0.09	0.15	0.11	-0.31	0.26	0.05	0.29	-0.26	0.28	-0.05	0.22	NA	NA	NA	NA	NA	NA	NA	NA	NA	NA	NA	NA	NA	NA	NA	NA	NA	NA	NA
AP4B1_SEPEP.5_C3	0.17	-0.27	0.07	-0.01	0.77	-0.19	0.53	-0.05	0.75	-0.44	0.26	-0.25	0.45	-0.31	0.64	-0.21	0.11	-0.37	0.13	-0.39	-0.04	-0.24	-0.03	-0.27	0.03	-0.24	0.01	-0.53	0.3	-0.05	0.32	-0.32	0.18	-0.37	0.53	-0.02	0.1	-0.07	0.16	-0.21	0.35	0.49	0.68	0.45	0.07	0.66	-0.47	0.64	0.16
AP4B1_SEPEP.6_C3	1.01	0.92	1.12	1	1.48	1.06	1.2	0.76	1.33	0.89	NA	NA	NA	NA	NA	NA	NA	NA	NA	NA	0.4	0.63	0.56	0.99	0.59	0.91	0.75	0.34	0.75	0.76	NA	NA	NA	NA	NA	NA	NA	NA	NA	NA	NA	NA	NA	NA	NA	NA	NA	NA	NA
AP4E1_SEPEP.2_C2	-0.24	-0.76	-0.22	-0.78	0.39	-0.45	0.01	-0.46	0.43	-0.58	NA	NA	NA	NA	NA	NA	NA	NA	NA	NA	-0.08	-0.07	-0.24	-0.06	-0.11	-0.11	0.06	-0.1	0.26	0.03	NA	NA	NA	NA	NA	NA	NA	NA	NA	NA	0.28	-0.28	0.87	-0.16	0.24	-0.15	-0.5	-0.1	0.18
AP4E1_SEPEP.3_C3	0.55	-0.21	-0.32	-0.26	0.34	-0.22	0.34	-0.3	0.28	-0.3	0.43	-0.76	0.06	-0.51	0.17	-0.66	-0.25	-0.22	-0.09	-0.5	-0.18	-0.47	-0.8	-0.17	-0.86	-0.59	-0.22	-0.3	0.31	-0.19	-0.12	-0.05	-0.05	-0.15	0.06	-0.02	-0.24	-0.25	0.77	0.03	NA	NA	NA	NA	NA	NA	NA	NA	NA
AP4M1_SEPEP.1_C4	0.6	0.4	0.48	0.4	0.61	0.54	0.57	0.25	0.49	0.37	-0.07	0.3	0.09	0.05	0.33	0.12	-0.06	-0.18	0.05	-0.06	-0.01	-0.14	-0.05	-0.34	0.82	-0.16	0	-0.62	0.17	-0.06	0.25	-0.04	0.23	-0.11	0.38	-0.11	0.21	-0.17	0.06	-0.12	0.36	0	0.53	0.04	0.16	0.1	-0.16	0.09	0.2
AP4S1_SEPEP.1_C4	0.14	-0.16	-0.1	-0.27	0.28	-0.1	0.12	-0.06	0.3	-0.15	0.97	-0.02	0.47	-0.17	0.47	-0.01	0.35	0.1	-0.07	0.18	-0.39	0.1	-0.24	0.04	-0.41	0	-0.13	-0.19	-0.04	-0.1	-0.08	0.14	-0.03	-0.12	0.19	-0.13	-0.08	-0.25	0.09	-0.35	0.33	-0.1	0.39	0.19	0.07	0.05	-0.25	0.19	0.25
AP5M1_SEPEP.1_C4	0.6	0.4	0.36	0.59	0.39	0.48	0.67	0.38	0.28	0.32	0.25	0.01	0.09	-0.06	-0.1	-0.2	0.22	0.22	-0.29	-0.08	NA	NA	NA	NA	NA	NA	NA	NA	NA	NA	0.24	0.47	0.07	-0.1	0.25	0.06	0.34	0.07	0.5	0.02	-0.63	0	0.12	-0.11	-0.28	0	0.11	-0.11	-0.75
AP5M1_SEPEP.2_C3	0.51	0.14	0.48	0.05	0.46	0.2	0.88	0.27	0.33	-0.16	-0.52	-0.01	0.38	0.02	-0.02	-0.02	0.54	0.08	0.21	0.19	NA	NA	NA	NA	NA	NA	NA	NA	NA	NA	NA	NA	NA	NA	NA	NA	NA	NA	NA	NA	0.14	0.15	0.81	0.03	0.09	0.23	0.2	0.11	0.13
APAF1_SEPEP.3_C3	0.25	0.16	0.09	0.06	0.11	0.11	0.87	0.13	0.28	0.05	0.31	-0.01	-0.12	0.14	0.16	-0.07	0.12	0.23	-0.04	0.09	0.22	0.14	-0.27	-0.19	-0.45	-0.26	-0.1	-0.15	-0.34	-0.15	0.22	0.44	0.24	0.2	0.3	0.22	0.48	0.21	0.29	0.13	0.08	0.28	0	0.13	0.22	0.44	0.12	0.6	0.13
APBA3_SEPEP.1_C4	-0.7	-0.14	-0.31	-0.2	0.29	-0.26	-0.28	-0.12	-0.46	-0.08	NA	NA	NA	NA	NA	NA	NA	NA	NA	NA	NA	NA	NA	NA	NA	NA	NA	NA	NA	NA	NA	NA	NA	NA	NA	NA	NA	NA	NA	NA	NA	NA	NA	NA	NA	NA	NA	NA	NA
APBA3_SEPEP.2_C2	0.11	0.41	0.43	0.59	0.58	0.74	0.02	0.54	0.27	0.64	-0.58	0.19	0.19	0.23	0.68	0.1	0.21	-0.24	0.5	-0.09	-0.19	0	-0.28	0.03	-0.34	0	0.1	0.08	0.32	0.09	0.1	0.35	-0.03	0.27	-0.01	0.26	0.24	0.18	0.24	0.45	-0.01	0.48	-0.57	0.38	-0.29	0.08	-0.15	0.01	-0.3
APBB1_SEPEP.1_C4	-0.85	0.01	-0.04	-0.28	0.48	-0.4	0.45	0.08	0.56	-0.6	NA	NA	NA	NA	NA	NA	NA	NA	NA	NA	NA	NA	NA	NA	NA	NA	NA	NA	NA	NA	NA	NA	NA	NA	NA	NA	NA	NA	NA	NA	0.1	0.55	0.33	0.68	0.09	0.12	0.71	-0.58	0.62
APBB2_SEPEP.2_C3	-0.17	-0.22	-0.51	-0.4	0.63	-0.1	-0.14	-0.42	-0.37	-0.2	-0.43	-0.16	-0.32	-0.01	0.2	0.02	-0.4	-0.4	-0.08	-0.04	NA	NA	NA	NA	NA	NA	NA	NA	NA	NA	-0.32	0.7	-0.05	0.14	-0.03	-0.05	0.01	-0.17	-0.09	0.08	0.97	0.12	-0.01	0.14	0.67	0.09	0.12	0.02	0.14
APC2_SEPEP.1_C4	0.44	-0.83	-0.4	-0.67	0.52	-0.43	-0.09	-0.33	0.34	-0.78	NA	NA	NA	NA	NA	NA	NA	NA	NA	NA	-0.31	-0.65	-0.41	-0.46	0.62	-0.51	0.05	-0.72	-0.07	-0.41	NA	NA	NA	NA	NA	NA	NA	NA	NA	NA	NA	NA	NA	NA	NA	NA	NA	NA	NA
APEH_SEPEP.3_C3	-0.13	0.38	-0.53	0.43	-0.58	0.21	-0.32	0.17	0.18	0.54	-0.42	0.47	-0.92	0.39	0.17	0.4	-0.09	0.12	-0.15	0.29	-0.07	0.27	-0.43	0.4	-0.5	0.48	-0.55	0.39	-0.83	0.03	-0.67	-0.11	-0.18	0.22	-0.75	0.14	-0.37	-0.12	-0.27	0.24	-0.47	0.08	0.14	0.29	-0.08	0.15	-0.3	-0.16	-0.53
APH1B_SEPEP.1_C4	-0.98	-0.36	-0.65	-0.59	-0.79	-0.05	0.87	-0.05	-0.66	-0.5	0.54	-0.45	0.26	-0.07	0.33	-0.14	0.16	-0.04	0.28	0.23	0.04	-0.32	-0.39	-0.16	-0.77	-0.22	0.39	-0.44	0.56	0.05	NA	NA	NA	NA	NA	NA	NA	NA	NA	NA	NA	NA	NA	NA	NA	NA	NA	NA	NA
API5_SEPEP.3_C3	0.51	0.18	0.77	0.74	0.67	0.1	0	0.37	0.2	0.69	1.52	0.74	0.82	0.93	0.97	0.63	0.69	0.6	0.22	0.73	0.37	0.34	0.69	0.48	0.28	0.27	0.67	0.68	0.02	0.59	0.4	0.79	0.49	0.52	0.66	0.56	0.6	0.85	0.64	0.75	0.17	0.2	0.67	0.57	1.11	0.81	0.94	0.35	0.19
APIP_SEPEP.2_C2	2.73	1.47	0.31	-0.1	0.73	0.52	-2.69	-2.57	0.81	0.8	-3.03	-3.16	-2.5	-2.63	2.74	1.48	2.9	0.64	-2.37	-2.15	-1.62	0.22	0.29	-1.29	0.05	0.06	1.87	0.78	-0.09	0.28	-2.67	-1.05	-2.17	-1.74	0.43	-0.11	0.32	0.18	0.02	-0.13	-3.5	-2.29	-3.11	-2.92	2.53	0.92	2.26	1.17	-2.27
APLP2_SEPEP.2_C3	-0.45	-0.64	-0.48	-0.71	-1.02	-0.64	0.57	-0.49	0.17	-0.51	1.22	-0.44	1.39	-0.55	1	-0.19	-0.07	-0.3	0.25	-0.43	0.08	0	0.01	0.01	-0.08	-0.07	-0.01	-0.27	1.03	-0.32	NA	NA	NA	NA	NA	NA	NA	NA	NA	NA	NA	NA	NA	NA	NA	NA	NA	NA	NA
APLP2_SEPEP.3_C3	-0.61	-1.11	-1.27	-1.03	-1.05	-0.72	0.66	-1.22	-1.29	-1.09	1.25	-0.77	1.2	-0.79	0.93	-0.65	-0.32	-0.85	-0.83	-0.54	NA	NA	NA	NA	NA	NA	NA	NA	NA	NA	-1.41	-0.65	-1.16	-1.25	-0.76	-1.06	-0.38	-1.07	-0.9	-0.82	0.14	-1.06	0.24	-0.94	-0.51	-1.12	-0.22	-0.92	0.63
APLP2_SEPEP.4_C3	-0.07	-0.39	-0.26	-0.38	-0.69	-0.37	0.66	-0.34	0.35	-0.21	0.61	-0.1	1.1	-0.09	0.59	0.03	-0.09	0.1	0.3	-0.02	0.14	0.01	0.23	0.08	0.14	-0.06	0.42	0.06	0.98	0.15	0.02	-0.3	-0.25	-0.25	-0.13	-0.33	0.15	-0.25	0.03	-0.24	-0.03	-0.35	0.14	-0.37	-0.32	-0.43	-0.1	-0.31	0.27
APLP2_SEPEP.5_C3	0.61	0.96	2.4	1.26	0.54	1.33	1.06	1.18	0.78	0.42	-0.76	-0.69	-0.95	-0.47	-0.12	-0.49	-1.46	-0.46	-1.33	-1.74	-1.28	0.41	-0.48	0.37	-0.57	0.27	-1.31	0.22	-0.89	-0.23	NA	NA	NA	NA	NA	NA	NA	NA	NA	NA	0.49	0.57	0.3	0.68	-0.25	0.1	0.6	0.52	0.5
APLP2_SEPEP.6_C3	-0.84	-0.93	-1.08	-0.97	-1.54	-0.94	0.33	-1	0.03	-0.78	NA	NA	NA	NA	NA	NA	NA	NA	NA	NA	-0.03	0.07	0	0.28	-0.07	0.11	-0.32	0.21	0.96	-0.27	NA	NA	NA	NA	NA	NA	NA	NA	NA	NA	-0.39	-0.72	-0.09	-1.13	-0.72	-0.89	-0.3	-0.85	-0.08
APOBEC3F_SEPEP.2_C3	0.5	-0.09	0.86	0.07	0.31	0.04	-0.14	-0.13	-0.33	-0.43	NA	NA	NA	NA	NA	NA	NA	NA	NA	NA	0.06	0.06	-0.21	0.22	-0.02	0.02	0.1	0.19	0.46	0.75	0.23	0.17	0.74	0.3	0.66	0.09	0.57	0.61	1.07	0.05	-0.46	0.47	-0.48	0.23	-0.04	0.2	0.21	0.19	0.42
APOBEC3F_SEPEP.3_C3	-0.32	-0.16	1.74	0.8	-0.44	0.27	-0.53	0.77	-1.46	0.29	-0.29	-0.31	-0.75	-0.1	-0.45	-0.44	-0.68	-0.19	-0.83	-0.3	0.08	-0.03	-0.32	0.08	-0.03	0.31	0.08	0.31	0.3	0.52	-0.69	0.02	0.89	-0.07	0.36	0.13	0.18	0.3	0.51	-0.11	NA	NA	NA	NA	NA	NA	NA	NA	NA
APOBEC3G_SEPEP.2_C3	0.37	0.5	0.5	0.64	-0.4	0.33	0.11	0.65	0.38	0.42	NA	NA	NA	NA	NA	NA	NA	NA	NA	NA	-1.25	-0.63	-0.2	-0.37	-1.77	-0.55	0.53	-0.67	0.53	1.11	0.12	0.78	0.47	-0.18	1.24	-0.06	0.56	-0.03	-0.49	-0.15	-0.85	-0.34	-1.54	-0.07	-0.63	0.82	-0.54	0.6	-0.85
APOBEC3G_SEPEP.3_C3	-0.99	-0.13	0.8	-0.04	-1.43	-0.14	-0.9	0.45	-0.98	-0.31	-1.68	-0.48	0.12	0.18	-0.1	0.28	0.35	-0.05	-0.22	0.86	-0.84	-0.31	-0.03	-0.38	-1.72	-0.23	0.72	-0.45	0.68	1.3	NA	NA	NA	NA	NA	NA	NA	NA	NA	NA	-1.37	-0.17	-1.74	0.37	-0.69	0.91	-0.49	0.58	-1.08
APOC1_SEPEP.2_C2	0.64	-0.01	-0.06	-0.29	0.73	-0.1	0.83	-0.17	-0.32	-0.36	NA	NA	NA	NA	NA	NA	NA	NA	NA	NA	NA	NA	NA	NA	NA	NA	NA	NA	NA	NA	NA	NA	NA	NA	NA	NA	NA	NA	NA	NA	NA	NA	NA	NA	NA	NA	NA	NA	NA
APOM_SEPEP.2_C2	NA	0.3	0.5	0.39	0.11	0.22	0.06	0.15	NA	0.74	0.29	0.14	0.38	-0.15	0.63	0.03	0.35	-0.01	-0.05	-0.43	-0.39	0.32	-0.57	0.15	0.38	0.32	0.26	0.27	0.05	-0.14	0.06	0.52	-0.18	0.36	0.16	0.22	0.44	-0.15	0.1	0.21	0.02	-0.06	-1.11	-0.29	0.95	-0.15	-0.09	-0.36	-0.74
APOM_SEPEP.3_C3	0.13	-0.08	-0.11	-0.02	-0.88	-0.1	0.14	0.19	-0.28	0.03	0.56	-0.08	0.09	-0.22	-0.14	0.02	0.07	0.1	-0.58	0.14	-0.22	0.13	-0.54	0.05	0.09	0.02	0.3	0.24	-0.23	-0.26	0.22	0.28	0.14	0.23	0.02	0.23	0.41	0.1	0.26	0.3	-0.66	-0.09	-0.22	-0.33	0.08	-0.33	-0.13	-0.39	-0.05
APP_SEPEP.2_C3	-0.47	-0.07	-0.13	-0.25	-1.25	-0.17	0.74	-0.26	-0.53	0.03	1.55	-0.36	0.17	-0.27	0.31	-0.1	-0.23	0.24	0.01	-0.06	0.58	-0.09	-0.06	-0.08	-0.88	-0.18	-0.24	-0.12	0.31	-0.17	NA	NA	NA	NA	NA	NA	NA	NA	NA	NA	-1.07	0.09	-0.32	-0.08	-0.46	0.01	-0.41	0.58	-0.06
APPL2_SEPEP.2_C3	-0.28	-0.12	-0.22	-0.14	-0.1	-0.01	0.34	0.04	0.02	-0.01	-0.33	-0.07	-0.41	-0.19	0.23	-0.02	0.02	0.24	-0.53	-0.26	1.03	0.03	0.02	-0.12	0.5	-0.33	0.26	0.22	-0.03	-0.09	NA	NA	NA	NA	NA	NA	NA	NA	NA	NA	NA	NA	NA	NA	NA	NA	NA	NA	NA
APTX_SEPEP.2_C3	1.35	0.41	0.42	0.73	1.28	0.31	0.91	-0.03	0.95	1.14	NA	NA	NA	NA	NA	NA	NA	NA	NA	NA	0.13	-0.01	-0.15	0.46	0.13	0.38	0.07	0.26	0.13	0.3	-0.28	0.11	-0.4	0.02	0.07	-0.15	-0.14	-0.21	-0.34	-0.07	0.14	0.4	0.27	0.41	-0.01	0.22	0.01	0.31	0.24
APTX_SEPEP.3_C3	0.04	-0.5	-0.26	-0.46	0.45	-0.5	-0.18	-0.35	-0.21	-0.42	0.59	-0.36	0.11	-0.51	-0.08	-0.27	0.08	-0.13	-0.38	-0.36	0.35	-0.22	-0.31	-0.03	0.17	-0.15	-0.28	-0.29	0.01	-0.23	-0.05	-0.22	0.07	-0.17	0.14	-0.37	-0.47	-0.5	0.4	-0.26	-0.46	-0.12	0.22	-0.27	-0.32	-0.29	-0.33	-0.29	0.2
APTX_SEPEP.4_C3	-0.04	-0.17	-0.13	-0.2	0.41	-0.4	-0.15	-0.19	-0.15	-0.18	NA	NA	NA	NA	NA	NA	NA	NA	NA	NA	0.23	0.19	-0.17	0.33	0.32	0.29	-0.27	0.08	0.11	0.14	-0.05	0.01	0.15	-0.06	0.05	-0.17	-0.11	-0.41	0.34	0.03	-0.15	-0.03	0.27	0.14	0.13	-0.09	-0.03	-0.04	0.3
APTX_SEPEP.5_C3	0.09	-0.14	0.04	-0.27	0.4	-0.23	-0.2	-0.02	-0.17	-0.11	0.35	0.08	0.2	-0.21	-0.05	-0.19	0.06	-0.13	0.27	0.01	0.04	0.33	0.1	0.28	-0.11	0.07	0.15	0.28	-0.15	0.22	-0.08	-0.08	0.2	-0.05	0.02	-0.23	-0.18	-0.17	0.28	-0.12	NA	NA	NA	NA	NA	NA	NA	NA	NA
AQP11_SEPEP.1_C4	0.26	0.71	0.29	1.01	0.79	1.13	0.16	0.79	0.65	1.29	-0.72	0.79	0	0.11	0.1	0.17	0.04	-0.2	-0.61	-0.66	-0.55	0.37	-0.15	0.28	1.94	0.73	0.71	0.63	-0.33	0.06	-0.11	0.2	0.2	0.65	-0.23	0.43	0.11	0.3	-0.19	0.61	-0.32	0.84	0.46	0.94	0.09	0.69	-0.1	0.21	0.51
AQP9_SEPEP.3_C3	2.1	1.15	1.21	1.52	0.89	1.41	0.11	1.38	1.42	1.25	-1.36	1.7	-0.07	1.14	0.15	1.37	1.59	2.18	0.07	1.05	NA	NA	NA	NA	NA	NA	NA	NA	NA	NA	0.41	0.95	0.59	1.08	0.8	0.84	0.92	0.95	0.3	1.28	0.91	0.89	-0.02	1.27	1.67	1.54	0.63	0.87	0.48
AR_SEPEP.2_C3	0.45	0.32	0.26	0.34	0.38	0.47	0.9	0.3	0.52	0.55	NA	NA	NA	NA	NA	NA	NA	NA	NA	NA	NA	NA	NA	NA	NA	NA	NA	NA	NA	NA	NA	NA	NA	NA	NA	NA	NA	NA	NA	NA	0.36	0.28	0.03	-0.13	0.55	-0.19	0.39	-0.13	0.2
AR_SEPEP.3_C3	-0.08	0.71	0.05	0.56	0.5	0.36	-0.47	0.39	0.58	0.84	-1.48	0.27	-0.47	0.13	0.15	0.28	-0.03	0.54	-0.12	0.41	-0.02	0.18	-0.32	0.68	0.98	0.66	-0.25	0.48	-0.5	-0.22	-0.21	-0.01	0.33	0.62	-0.29	0.61	-0.11	0.67	-0.6	0.74	1.22	0.56	-0.32	0.33	1.01	0.1	0.57	-0.06	-0.52
ARAF_SEPEP.3_C3	0.29	0.12	0.17	0.53	-0.35	0.3	0.01	0.21	0.02	0.2	0.45	0.66	0.41	0.49	0.48	0.59	0.56	0.66	0.31	0.83	0.44	0.68	0.49	0.78	0.53	0.81	0.38	0.87	0.35	0.59	NA	NA	NA	NA	NA	NA	NA	NA	NA	NA	-0.3	0.21	-0.25	0.13	-0.38	-0.03	-0.38	-0.04	-0.38
ARAF_SEPEP.4_C3	-0.21	-0.13	-0.47	-0.38	-0.67	-0.25	0.04	-0.67	-0.97	-0.24	0.23	-0.62	0.11	-0.62	0.24	-0.74	0.1	-0.13	-0.87	-0.52	NA	NA	NA	NA	NA	NA	NA	NA	NA	NA	NA	NA	NA	NA	NA	NA	NA	NA	NA	NA	NA	NA	NA	NA	NA	NA	NA	NA	NA
ARAP1_SEPEP.2_C2	0.21	0.26	0.57	0.57	0.81	0.69	1.12	0.51	0.78	0.51	0.08	0.34	0.51	0.35	0.47	0.46	0.13	0.06	0.27	0.49	1.31	0.67	0.85	0.75	1.36	0.67	0.86	0.98	0.42	0.95	0.08	0.63	0.28	0.29	0.47	0.35	0.56	0.26	0.44	0.28	0.44	0.5	0.47	0.26	0.49	0.35	0.36	0.19	0.15
ARAP3_SEPEP.2_C3	-0.03	-0.06	0.13	0.2	-0.16	0.28	0.42	0.14	0.26	-0.01	NA	NA	NA	NA	NA	NA	NA	NA	NA	NA	-0.1	0.32	0.16	0.34	0.04	0.33	0.1	0.38	0.09	0.27	NA	NA	NA	NA	NA	NA	NA	NA	NA	NA	-0.42	0.26	-0.62	-0.58	-0.27	-0.19	-0.31	-0.5	-0.45
ARC_SEPEP.1_C1	-0.63	-0.63	-0.75	-1.46	-1.06	-1.02	-1.12	-1.42	0.42	-2.84	NA	NA	NA	NA	NA	NA	NA	NA	NA	NA	-0.73	-0.31	0.02	-0.61	0.12	-0.59	-0.11	-0.86	0.92	-0.75	NA	NA	NA	NA	NA	NA	NA	NA	NA	NA	NA	NA	NA	NA	NA	NA	NA	NA	NA
ARFGAP1_SEPEP.4_C3	-0.31	-0.75	-0.71	-1.44	-0.48	-1.21	-0.71	-1.22	-0.57	-0.94	0.33	-0.63	0.05	-0.62	0.19	-0.65	-0.21	-0.39	-0.1	-0.79	0.17	-0.85	-0.36	-0.88	0.13	-0.92	-0.63	-0.94	-0.48	-0.79	-0.57	-0.99	-0.86	-1.18	-0.63	-1.05	-0.34	-1.15	0.19	-1	-0.24	-0.9	0.25	-1.03	0.14	-0.93	-0.34	-1.08	-0.35
ARFGAP2_SEPEP.3_C3	-0.08	0.24	0.29	0.46	-1.19	-0.11	-1.55	0.12	0.24	0.14	NA	NA	NA	NA	NA	NA	NA	NA	NA	NA	NA	NA	NA	NA	NA	NA	NA	NA	NA	NA	-0.95	0.05	-0.57	0.23	-0.81	0.26	-0.3	0.26	-0.09	0.3	-1.25	0.36	0.16	0.22	-0.43	0.04	0.17	-0.07	1.4
ARFIP2_SEPEP.2_C3	0.06	0.1	0.49	-0.1	1.22	-0.08	0.69	-0.02	0.26	-0.25	0.25	-0.05	0.43	-0.27	0.49	-0.27	-0.13	-0.3	0.18	-0.34	0.48	-0.48	0.57	-0.39	0.97	-0.37	0.33	-0.41	0.45	-0.57	0.53	-0.03	-0.19	0.37	0.25	0.11	0.5	0.25	-0.27	0.48	-0.52	-0.01	1.12	-0.17	-0.03	-0.16	0.61	-0.33	0.78
ARFRP1_SEPEP.4_C3	0.34	-0.21	0.26	0.17	1.16	0.24	0.35	-0.32	0.14	0.03	0.23	0.65	0.38	0.23	0.17	0.52	0.45	0.03	0.94	0.26	0.92	-0.26	0.46	-0.36	0.97	-0.22	0.1	-0.44	0.56	-0.44	0.6	0.61	0.34	0.01	0.69	0.18	0.77	0.16	0.74	-0.08	0.54	0.07	0.99	0.37	0.2	0.22	0.56	0.09	0.86
ARG2_SEPEP.1_C1	0.17	-0.12	-0.04	0.26	-0.04	0.1	2.71	-0.27	0.07	0.16	NA	NA	NA	NA	NA	NA	NA	NA	NA	NA	NA	NA	NA	NA	NA	NA	NA	NA	NA	NA	0.14	1.05	0.26	0.17	0	0.08	0.59	-0.11	0.23	0.02	NA	NA	NA	NA	NA	NA	NA	NA	NA
ARHGAP10_SEPEP.1_C4	-0.47	-0.12	-0.01	-0.08	-0.87	0.61	0.07	0.68	0.03	0.1	NA	NA	NA	NA	NA	NA	NA	NA	NA	NA	NA	NA	NA	NA	NA	NA	NA	NA	NA	NA	NA	NA	NA	NA	NA	NA	NA	NA	NA	NA	-0.27	-0.04	-0.28	-0.17	-0.49	0.19	-0.64	0.5	-0.34
ARHGAP10_SEPEP.2_C3	0.27	-0.05	0.01	0.24	0.19	0.1	-0.27	-0.03	0.05	-0.56	NA	NA	NA	NA	NA	NA	NA	NA	NA	NA	NA	NA	NA	NA	NA	NA	NA	NA	NA	NA	NA	NA	NA	NA	NA	NA	NA	NA	NA	NA	NA	NA	NA	NA	NA	NA	NA	NA	NA
ARHGAP12_SEPEP.2_C3	0.81	-0.02	0.35	0.08	0.25	0.18	0.5	0.01	0.14	-0.11	0.54	-0.15	0.21	0.04	-0.34	0	-0.25	0.23	0.27	0.17	1.25	0.25	-0.39	0.28	-0.16	0.16	-0.16	0.24	-0.14	0.08	0.53	-0.02	-0.04	0.3	0.41	0.04	-0.01	0.05	0.42	-0.02	NA	NA	NA	NA	NA	NA	NA	NA	NA
ARHGAP12_SEPEP.3_C3	0.58	-0.27	0.15	0.05	0.46	-0.11	0.35	-0.12	0.1	-0.21	0.73	-0.2	0.21	-0.21	-0.27	-0.2	-0.28	-0.21	-0.25	-0.13	1.07	-0.07	0.02	-0.05	-0.02	0.04	-0.14	-0.09	-0.42	-0.13	NA	NA	NA	NA	NA	NA	NA	NA	NA	NA	0.56	-0.14	0.36	-0.04	0.29	0.02	-0.04	-0.08	0.73
ARHGAP15_SEPEP.2_C3	-0.47	0.14	-0.32	0.21	-1.01	0.43	0.28	0.62	-0.39	0.08	-0.83	-0.3	-0.19	0.05	-0.09	0.53	0.45	0.38	0.29	0.78	-0.85	-0.14	0.03	-0.2	-0.91	-0.22	0.54	-0.21	0.5	1.1	0.64	1.17	0.87	-0.21	1.41	0.03	1	0.12	-0.54	-0.55	NA	NA	NA	NA	NA	NA	NA	NA	NA
ARHGAP17_SEPEP.5_C3	0.07	-0.29	0.06	-0.17	0.12	-0.26	-0.47	-0.12	-0.2	-0.27	-0.32	-0.6	0.38	-0.5	0.74	-0.25	0.1	-0.1	0.38	-0.56	NA	NA	NA	NA	NA	NA	NA	NA	NA	NA	NA	NA	NA	NA	NA	NA	NA	NA	NA	NA	NA	NA	NA	NA	NA	NA	NA	NA	NA
ARHGAP21_SEPEP.2_C3	-0.27	0.23	0.35	-0.05	-0.66	-0.09	-0.37	0.46	-0.08	0.58	0.67	0.11	0.18	0.21	0.37	0.11	0.27	-0.11	0.47	-0.26	-0.03	0.03	0.07	-0.21	-0.34	-0.01	-0.06	0.01	0.1	-0.02	-0.11	0.33	-0.2	0.13	-0.06	0.18	-0.13	0.05	0.26	0.04	NA	NA	NA	NA	NA	NA	NA	NA	NA
ARHGAP25_SEPEP.4_C3	-1.43	-0.35	-1.03	-0.3	-1.77	0.08	-0.33	0.42	-0.96	-0.79	-0.75	-0.55	-0.42	0.01	-0.49	0.25	-0.06	0.26	-0.32	0.33	NA	NA	NA	NA	NA	NA	NA	NA	NA	NA	NA	NA	NA	NA	NA	NA	NA	NA	NA	NA	NA	NA	NA	NA	NA	NA	NA	NA	NA
ARHGAP25_SEPEP.5_C3	0.5	0.93	0.43	1.18	-0.13	1.38	0.66	1.63	0.44	0.92	-0.76	0.64	0.3	0.94	0.13	1.01	0.56	0.41	0.31	0.84	-0.92	0	-0.52	-0.17	-1.08	-0.05	0.12	-0.04	-0.03	0.34	0.37	0.91	0.77	0.46	0.69	0.39	0.81	0.52	0.22	0.4	-0.14	0.34	-0.54	0.63	-0.06	1.04	-0.3	0.85	-0.19
ARHGAP25_SEPEP.7_C3	-1.56	-0.14	-0.88	-0.03	-1.72	0.33	0.05	0.74	-1.02	-0.62	-0.31	-0.05	-0.25	0.3	0.03	0.57	0.28	0.42	0.44	0.48	NA	NA	NA	NA	NA	NA	NA	NA	NA	NA	0.1	0.79	0.54	-0.25	1.03	-0.06	0.74	0.15	-0.61	-0.42	NA	NA	NA	NA	NA	NA	NA	NA	NA
ARHGAP26_SEPEP.2_C3	0.16	0.03	0.19	0.13	0.24	0.08	-0.06	0.1	0.41	0.09	NA	NA	NA	NA	NA	NA	NA	NA	NA	NA	NA	NA	NA	NA	NA	NA	NA	NA	NA	NA	NA	NA	NA	NA	NA	NA	NA	NA	NA	NA	NA	NA	NA	NA	NA	NA	NA	NA	NA
ARHGAP26_SEPEP.3_C3	0.08	0.44	-0.07	0.1	-0.62	0.26	-0.63	0.26	0.52	0.33	0.7	-0.11	-0.17	0.13	-0.08	0.07	-0.43	0.15	0.13	-0.17	NA	NA	NA	NA	NA	NA	NA	NA	NA	NA	NA	NA	NA	NA	NA	NA	NA	NA	NA	NA	NA	NA	NA	NA	NA	NA	NA	NA	NA
ARHGAP27_SEPEP.2_C2	1.2	0.02	0.11	0.45	1.42	0.53	0.38	0.26	0.46	-0.18	NA	NA	NA	NA	NA	NA	NA	NA	NA	NA	NA	NA	NA	NA	NA	NA	NA	NA	NA	NA	NA	NA	NA	NA	NA	NA	NA	NA	NA	NA	NA	NA	NA	NA	NA	NA	NA	NA	NA
ARHGAP27_SEPEP.3_C3	0.01	0.31	0.61	0.56	-0.53	0.62	0.2	0.75	0.38	0.48	-1.04	0.32	-0.01	0.62	0.3	0.59	-0.22	0.04	0.45	0.59	NA	NA	NA	NA	NA	NA	NA	NA	NA	NA	-0.33	0	-0.02	-0.16	0	0.04	-0.01	-0.1	-0.18	-0.28	-0.12	0.35	0.03	0.39	-0.29	0.55	0.13	0.67	0.42
ARHGAP27_SEPEP.4_C3	-0.29	-0.11	0.04	-0.09	-0.83	0.12	0.1	0.47	-0.61	-0.23	NA	NA	NA	NA	NA	NA	NA	NA	NA	NA	NA	NA	NA	NA	NA	NA	NA	NA	NA	NA	0.16	0.34	0.53	-0.19	0.56	-0.04	0.55	0.38	0.34	-0.31	0.25	0.15	0.47	0.29	-0.32	0.66	0.06	0.59	0.88
ARHGAP30_SEPEP.1_C4	-0.96	-0.05	-0.35	0.28	-1.62	0.21	0.76	0.7	-0.56	-0.33	0.75	-0.57	0.29	-0.45	-0.14	-0.3	0.09	-0.34	-0.07	-0.21	NA	NA	NA	NA	NA	NA	NA	NA	NA	NA	0.39	1.04	0.64	0.08	0.98	0.12	0.67	0.38	-0.41	-0.16	NA	NA	NA	NA	NA	NA	NA	NA	NA
ARHGAP31_SEPEP.2_C3	0.61	0.33	0.57	0.38	0.2	0.4	0.17	0.63	0.45	0.32	0.27	0.03	-0.16	0.17	0.03	0.53	0.74	0.17	0.32	0.66	0.28	0.01	-0.08	-0.12	0.1	0.22	0.51	0.22	0.33	0.41	0.24	0.28	0.22	0.23	0.18	0.04	0.19	0.12	-0.16	0.2	NA	NA	NA	NA	NA	NA	NA	NA	NA
ARHGAP32_SEPEP.1_C4	1.27	1.46	1.6	1.52	1.71	1.43	1.58	1.49	1.58	0.77	-0.02	1.1	1.37	1.18	1.21	1.05	1.1	0.06	1.66	0.96	0.8	0.65	0.42	0.75	0.47	0.81	0.48	0.73	0.33	0.4	1.43	0.89	1.53	1.46	1.44	1.36	1.59	1.6	1.39	1.54	1.87	1.5	1.86	1.72	0.53	1.68	1.68	1.69	1.67
ARHGAP35_SEPEP.2_C2	0.94	0.16	-0.03	-0.32	-0.12	-0.18	-0.38	-0.26	0.13	-0.34	NA	NA	NA	NA	NA	NA	NA	NA	NA	NA	NA	NA	NA	NA	NA	NA	NA	NA	NA	NA	NA	NA	NA	NA	NA	NA	NA	NA	NA	NA	NA	NA	NA	NA	NA	NA	NA	NA	NA
ARHGAP39_SEPEP.1_C4	0.45	-0.38	0.11	-0.46	0.21	-0.22	0.07	0.08	-0.25	-0.13	NA	NA	NA	NA	NA	NA	NA	NA	NA	NA	NA	NA	NA	NA	NA	NA	NA	NA	NA	NA	NA	NA	NA	NA	NA	NA	NA	NA	NA	NA	0.79	0.06	0.28	0.09	0.47	-0.08	0.1	0.49	0.52
ARHGAP42_SEPEP.3_C3	-0.23	0.39	0.3	0.47	-0.17	0.72	1.05	0.8	0.12	0.66	NA	NA	NA	NA	NA	NA	NA	NA	NA	NA	0.2	0.14	0.31	0.37	-0.22	0.37	0.12	0.23	0.17	0.25	NA	NA	NA	NA	NA	NA	NA	NA	NA	NA	0.07	0.18	-0.17	0.15	-0.43	0.13	-0.17	0.3	-0.95
ARHGAP44_SEPEP.2_C3	0.65	0.17	-0.39	0.47	-0.73	0.25	-0.08	0.37	0.59	0.2	NA	NA	NA	NA	NA	NA	NA	NA	NA	NA	NA	NA	NA	NA	NA	NA	NA	NA	NA	NA	NA	NA	NA	NA	NA	NA	NA	NA	NA	NA	NA	NA	NA	NA	NA	NA	NA	NA	NA
ARHGDIA_SEPEP.3_C3	0.77	0.5	0.13	0.65	0.81	1.05	1.11	0.47	0.82	0.5	-0.27	0.39	0.24	0.16	0.38	0.23	0.23	0.14	0.17	0.36	0.19	0.06	-0.49	0.08	0	0.22	0.13	0.25	0.13	0.45	0.52	0.62	0.05	0.2	0.26	0.49	0.58	0.43	0.32	0.56	NA	NA	NA	NA	NA	NA	NA	NA	NA
ARHGEF1_SEPEP.3_C3	2.15	1.26	1.34	1.43	1.84	1.82	2.08	2.04	1.31	0.71	-1.49	0.81	0.97	1.01	1.1	1.19	1.26	-0.4	0.59	1.06	NA	NA	NA	NA	NA	NA	NA	NA	NA	NA	NA	NA	NA	NA	NA	NA	NA	NA	NA	NA	0.76	0.48	0.83	0.46	0.13	1.15	0.86	1.23	1.43
ARHGEF10_SEPEP.1_C4	0.26	0.09	0.54	0.1	-0.15	0.48	1.02	0.71	0.25	0.06	NA	NA	NA	NA	NA	NA	NA	NA	NA	NA	-0.33	0.38	0.04	0.62	-0.23	0.29	0.01	0	0.16	0.29	0.37	0.96	0.72	0.15	0.47	0.45	-0.14	0.12	-0.15	0.2	-0.16	-0.08	0.04	-0.01	-0.09	0.19	-0.31	0.37	-0.03
ARHGEF10L_SEPEP.3_C3	0.87	0.58	0.4	0.55	0.56	0.27	0.76	0.19	-0.06	0.57	0.01	0.72	-0.03	0.73	0.55	0.39	0.45	0.29	-0.42	0.38	0.55	0.67	0.08	0.74	0.36	0.45	-0.05	0.44	0.45	0.07	-0.21	-0.12	0.13	0.61	0.29	0.44	0.02	0.64	0.11	0.82	NA	NA	NA	NA	NA	NA	NA	NA	NA
ARHGEF10L_SEPEP.4_C3	-0.07	0.02	-0.29	0.14	-0.27	-0.03	0	-0.06	-0.28	0.44	NA	NA	NA	NA	NA	NA	NA	NA	NA	NA	0.52	0.33	0.06	0.11	-0.13	0.01	-0.02	0.26	0.44	0.11	-0.14	0.51	0.14	0.21	0.55	0.32	0.33	0.33	0.29	0.47	0.03	0.41	0.48	0.27	0.19	0.1	0.57	-0.13	0.05
ARHGEF11_SEPEP.2_C3	-0.23	0.01	-0.56	-0.13	0.58	-0.24	0.11	-0.27	0.14	-0.28	0.95	0.08	0.17	0.01	0.03	0.09	0.19	0.05	-0.01	-0.2	0.24	-0.41	0.14	-0.45	0.2	-0.43	-0.16	-0.45	-0.2	-0.4	0.45	0.02	-0.08	-0.04	0.4	-0.09	-0.08	0.04	0.35	0.2	0.15	-0.43	0.46	-0.62	0.02	-0.55	-0.17	-0.44	0.5
ARHGEF11_SEPEP.3_C3	-0.49	0	0.01	-0.31	-0.49	0.02	-0.82	-0.2	0.04	-0.09	0.21	-0.25	0.2	-0.35	0.1	-0.3	0.06	-0.25	-0.45	-0.33	0.06	0.48	0.12	0.08	0.67	0.48	-0.08	0.72	0.48	0.21	NA	NA	NA	NA	NA	NA	NA	NA	NA	NA	-1.42	NA	-1.4	-1.16	-0.01	-1.27	-1.02	NA	-0.17
ARHGEF11_SEPEP.4_C3	0.31	0.19	0.06	0.32	0.18	0.31	0.13	0.18	0.19	0.26	0.56	-0.33	0.03	-0.34	-0.29	-0.25	0.06	-0.29	-0.4	-0.45	-0.04	-0.32	-0.29	-0.47	-0.37	-0.28	-0.7	-0.06	-0.27	0	0.61	0.69	0.38	0.08	0.71	0.09	0.54	0.16	0.61	0.22	NA	NA	NA	NA	NA	NA	NA	NA	NA
ARHGEF12_SEPEP.3_C3	0.22	0.15	0.24	0.51	-0.44	0.26	0.3	0.3	0.36	0.04	NA	NA	NA	NA	NA	NA	NA	NA	NA	NA	0.16	0.01	0.11	-0.18	-0.33	-0.03	0	0.1	-0.04	-0.12	0.1	0.09	-0.13	-0.16	0.04	-0.2	0.08	-0.26	-0.18	-0.18	-0.78	0.54	0.18	0.25	-0.3	-0.01	-0.34	-0.02	-0.29
ARHGEF12_SEPEP.4_C3	-0.17	0.03	0.13	0.06	-0.77	-0.19	-0.24	0.03	0.13	-0.07	0.17	0.4	0.28	0.07	0.2	0.06	0.02	-0.04	-0.06	0.16	-0.11	-0.26	0.35	-0.05	-0.06	-0.19	0.17	-0.24	-0.22	0.03	0.03	0.21	0.13	0.29	-0.08	0.06	-0.07	0.21	0.05	0.2	-0.31	0.2	0.18	-0.16	0.05	-0.19	-0.16	-0.21	-0.26
ARHGEF12_SEPEP.5_C3	-0.37	0.12	0.13	-0.27	-1.29	-0.06	-0.13	-0.02	-0.02	-0.14	0.22	0.11	0.34	0.27	0.11	0.35	-0.04	0.18	0.12	0.06	0.67	0.42	0.32	0.24	-0.31	0.54	0.18	0.42	0.24	0.04	-0.04	0.35	0.4	0.32	0.24	0.17	0.14	0.49	0.47	0.18	0.02	0.31	0.15	0.14	-0.24	0.08	-0.07	0.13	0.31
ARHGEF2_SEPEP.2_C3	0.03	0.04	0.11	0.1	0.08	0.08	0.88	0.24	0.06	-0.34	1.26	0.4	0.46	0.27	0.47	0.23	-0.06	0.06	0.16	0.12	0.76	-0.41	0.93	-0.55	-0.34	-0.58	-0.2	-0.43	-0.13	0	0.77	0.3	0.28	-0.3	0.11	-0.15	0.46	-0.1	0.23	0.08	0.43	-0.05	0.43	0	-0.19	0.2	0	0.18	0.09
ARHGEF26_SEPEP.1_C4	-0.37	0.02	-0.67	-0.09	-0.06	0.14	-0.34	-0.17	-0.03	0.25	0.2	0.35	-0.55	0.15	0.96	0.46	0.04	0.32	0.36	0.5	0.46	0.27	0.29	0.29	-0.19	0.25	-0.33	0.49	-0.55	-0.17	NA	NA	NA	NA	NA	NA	NA	NA	NA	NA	NA	NA	NA	NA	NA	NA	NA	NA	NA
ARHGEF28_SEPEP.1_C4	0.36	-0.54	0.11	-0.14	1.16	-0.23	0	0.02	0.63	-0.02	NA	NA	NA	NA	NA	NA	NA	NA	NA	NA	0.37	0	0.2	-0.05	0.78	0.03	-0.26	-0.1	0	0.18	-0.42	-0.2	-0.29	0.17	-0.39	0.05	-0.36	-0.11	-0.47	0.17	1.17	0.06	0.5	0.26	0.33	0.17	0.38	0.26	0.88
ARHGEF28_SEPEP.2_C3	0.41	-0.17	-0.5	-0.06	0.52	0.39	-0.37	0.1	0.31	0.26	NA	NA	NA	NA	NA	NA	NA	NA	NA	NA	NA	NA	NA	NA	NA	NA	NA	NA	NA	NA	0.29	0.55	0.42	0.79	0.54	0.54	0.35	0.61	0.51	0.77	NA	NA	NA	NA	NA	NA	NA	NA	NA
ARHGEF28_SEPEP.3_C3	0.47	-0.23	-0.23	-0.3	0.77	-0.23	-0.13	-0.02	0.42	0.06	NA	NA	NA	NA	NA	NA	NA	NA	NA	NA	NA	NA	NA	NA	NA	NA	NA	NA	NA	NA	NA	NA	NA	NA	NA	NA	NA	NA	NA	NA	NA	NA	NA	NA	NA	NA	NA	NA	NA
ARHGEF40_SEPEP.1_C4	0.2	0	-0.13	0	0.09	0.29	0.23	-0.03	0.03	0.15	NA	NA	NA	NA	NA	NA	NA	NA	NA	NA	NA	NA	NA	NA	NA	NA	NA	NA	NA	NA	-0.21	-0.17	-0.15	-0.29	0.23	0.03	-0.03	-0.07	0.12	0.15	-0.52	0.04	-0.26	-0.2	0.23	-0.02	0.07	0	0.33
ARHGEF40_SEPEP.5_C3	0.13	0	-0.23	-0.08	1.01	0.48	0.03	-0.44	-0.44	0.05	0.84	-0.38	0.62	-0.22	0.41	-0.26	0.65	-0.1	-0.48	-0.58	NA	NA	NA	NA	NA	NA	NA	NA	NA	NA	NA	NA	NA	NA	NA	NA	NA	NA	NA	NA	NA	NA	NA	NA	NA	NA	NA	NA	NA
ARHGEF6_SEPEP.2_C3	-1.62	-0.39	-1.06	-0.54	-1.66	-0.12	0.65	-0.24	-1.79	-0.72	-1.29	-0.25	-0.38	0.14	-0.41	0.44	0.25	0.24	-0.04	0.57	-0.93	-0.68	-0.81	-0.8	-1.06	-0.71	-0.24	-0.76	-1.13	-0.79	-0.63	0.27	-0.17	-0.41	0.39	-0.23	0.01	-0.26	-1.1	-0.54	-0.51	-0.27	-0.54	-0.33	-0.12	-0.16	-0.57	-0.32	-0.43
ARID1A_SEPEP.2_C2	-0.1	-0.22	-0.31	-0.22	-0.25	-0.28	-0.31	-0.12	-0.36	-0.44	NA	NA	NA	NA	NA	NA	NA	NA	NA	NA	0.22	-0.28	0.9	-0.38	0.25	-0.44	-0.12	-0.39	-0.36	-0.22	NA	NA	NA	NA	NA	NA	NA	NA	NA	NA	NA	NA	NA	NA	NA	NA	NA	NA	NA
ARID1B_SEPEP.2_C3	-0.2	-0.37	-0.22	-0.45	-0.09	-0.31	-0.33	-0.25	-0.27	-0.5	0.94	-0.07	-0.18	-0.1	0.01	-0.04	-0.05	0.13	-0.06	0.08	NA	NA	NA	NA	NA	NA	NA	NA	NA	NA	-0.03	0.37	0.09	-0.23	-0.08	-0.2	0.28	0.06	0.28	0.17	0.14	-0.14	-0.29	-0.28	-0.08	-0.24	0.06	-0.03	0.62
ARID3A_SEPEP.1_C4	-1.67	-1.22	-1.67	-1.71	-0.76	-2.01	0.47	-1.35	-0.94	-1.69	1.49	-0.54	-0.87	-0.32	-0.97	-0.48	-0.67	-0.8	-1.23	-0.24	NA	NA	NA	NA	NA	NA	NA	NA	NA	NA	-0.86	-0.7	-0.73	-0.85	-0.77	-1.08	1.3	-0.58	3.36	NA	-2	-1.19	-1.28	-1.48	-1.92	-1.39	-0.71	-1.25	1.56
ARID3A_SEPEP.2_C3	-2.06	-1.87	-1.59	-2.01	-0.8	-1.74	0.35	-1.76	-1.27	-2.01	2.1	NA	-0.5	-1.07	-1.3	-1.03	-0.67	-1.17	-0.99	-0.82	-0.89	-1.53	-1.52	-1.94	-2.06	-2.02	-1.16	-2.1	-0.72	-1.53	-0.76	-0.38	-0.77	-0.84	-0.43	-0.88	1.6	-0.82	3.73	NA	-0.83	-0.63	-0.91	-0.69	-0.9	-0.75	-0.36	-0.53	1.26
ARID3B_SEPEP.1_C4	-0.08	0.02	0.72	0.31	0.96	-0.05	0.48	0.31	0.1	-0.03	NA	NA	NA	NA	NA	NA	NA	NA	NA	NA	NA	NA	NA	NA	NA	NA	NA	NA	NA	NA	NA	NA	NA	NA	NA	NA	NA	NA	NA	NA	NA	NA	NA	NA	NA	NA	NA	NA	NA
ARID4A_SEPEP.1_C4	0.34	-0.1	-0.03	0.04	-0.27	-0.01	-0.24	-0.07	0.06	-0.05	NA	NA	NA	NA	NA	NA	NA	NA	NA	NA	NA	NA	NA	NA	NA	NA	NA	NA	NA	NA	-0.37	0.09	-0.01	0.05	-0.18	-0.01	0.11	0.08	0.02	0.02	NA	NA	NA	NA	NA	NA	NA	NA	NA
ARID4A_SEPEP.2_C3	0.04	0	-0.08	-0.14	-0.55	0.04	-0.41	0.03	0.09	0.12	0.21	0.4	0.22	0.35	-0.07	0.4	0.79	0.13	-0.12	0.69	NA	NA	NA	NA	NA	NA	NA	NA	NA	NA	-0.18	0.26	-0.04	0.55	-0.26	0.27	0.23	0.24	-0.05	0.52	NA	NA	NA	NA	NA	NA	NA	NA	NA
ARIH2_SEPEP.3_C3	0.33	0.27	0.28	0.37	0.12	0.54	0.08	0.35	0.29	0.62	-0.45	0.06	0.04	-0.16	0.08	0.11	0.08	0.04	0.48	0.01	NA	NA	NA	NA	NA	NA	NA	NA	NA	NA	NA	NA	NA	NA	NA	NA	NA	NA	NA	NA	NA	NA	NA	NA	NA	NA	NA	NA	NA
ARIH2_SEPEP.4_C3	0.25	-0.3	0.09	-0.33	0.21	-0.27	0.61	-0.26	-0.16	-0.6	NA	NA	NA	NA	NA	NA	NA	NA	NA	NA	NA	NA	NA	NA	NA	NA	NA	NA	NA	NA	-0.16	-0.1	-0.34	0.32	0.33	-0.21	-0.23	-0.27	0	-0.31	-0.57	-0.37	0.49	-0.48	0.07	-0.37	-0.49	-0.41	-0.37
ARL14EP_SEPEP.2_C2	0.23	0.07	0.37	-0.04	0.5	-0.21	0.07	0.14	0.13	0.03	1.34	1.31	0.74	0.85	0.45	0.81	0.61	0.54	0.72	0.79	0.51	0.49	0.33	0.44	0.26	0.53	0.26	0.67	-0.2	0.48	0.1	0.43	0.09	0.02	0.51	0.04	0.36	0.01	0.41	0.09	0.21	0.29	-0.15	0.21	0.1	0.18	0.18	0.48	0.09
ARL5A_SEPEP.1_C4	-0.53	0.15	-0.29	0.1	0.45	0.34	0.24	0.02	-0.03	0.21	1.34	-0.13	-0.12	-0.56	-0.41	-0.44	-0.59	-0.01	-0.81	-0.11	0.1	-0.63	-0.16	-0.53	0.32	-0.42	-0.17	-0.49	-0.47	-0.59	-1.39	-0.56	-1.35	-0.86	-0.08	-0.25	-0.49	-0.67	-0.76	-0.51	-0.27	-0.67	0.58	-0.95	0.79	-0.27	-0.1	-0.82	0.95
ARL5B_SEPEP.1_C4	-0.56	-0.87	-0.33	-0.83	0.75	-0.56	-0.05	-1.16	-0.74	-1.23	-0.16	-0.3	0.38	-0.37	0.07	-0.26	0.04	-0.19	0.12	-0.34	0.74	0.7	0.19	0.64	0.33	0.56	0.1	0.81	0.5	0.36	-1.03	-0.36	-0.84	-0.61	-0.65	-0.38	-0.63	-0.39	-0.38	-0.42	0.09	-0.91	0.15	-1.26	-0.01	-0.82	0.08	-1.16	1.07
ARL6_SEPEP.2_C3	-0.22	-0.03	-0.21	0	0.3	0.09	0.48	0.03	-0.31	-0.13	NA	NA	NA	NA	NA	NA	NA	NA	NA	NA	NA	NA	NA	NA	NA	NA	NA	NA	NA	NA	NA	NA	NA	NA	NA	NA	NA	NA	NA	NA	NA	NA	NA	NA	NA	NA	NA	NA	NA
ARL6IP1_SEPEP.2_C2	0.63	0.7	0.33	1.13	0.6	0.76	-0.45	0.6	1.13	1.96	-1.02	0.55	-1.05	0.03	-0.12	0.55	-0.58	0.63	-0.32	-0.11	0.15	0.75	-0.32	0.6	0.54	0.62	-0.03	0.48	-0.09	0.47	-0.74	-0.51	0.23	0.45	-0.82	0.49	-0.74	-0.31	-0.81	0.59	0	0.51	-0.15	0.51	0.67	0.71	0.21	0.57	-0.2
ARL6IP4_SEPEP.5_C3	0.76	-0.25	0.29	-0.01	1.52	0.09	0.26	-0.62	0.25	0.08	1.36	-0.31	0.53	0.08	0.46	0.1	0.36	0.3	0.04	0.19	0.15	-0.52	0.61	-0.91	0.7	-0.43	0.18	-0.2	0.16	-0.19	-0.46	0.27	0.11	-0.05	0.1	-0.04	0.27	-0.14	0.35	0.49	0.5	-0.45	0.36	-0.38	0.06	-0.41	0.43	-0.27	0.43
ARL6IP6_SEPEP.2_C3	0.23	-0.13	-0.73	-0.04	-0.51	0.19	0.27	0.12	-0.37	-0.31	NA	NA	NA	NA	NA	NA	NA	NA	NA	NA	-0.65	0.11	0.01	0.13	-0.32	0.02	0.17	0.04	-0.2	0.12	-0.16	0.57	-0.12	0.04	-0.01	0.05	0.02	-0.04	0.22	-0.19	0.1	0	-0.2	0.08	-0.38	0.16	-0.2	0.43	0.97
ARL8A_SEPEP.1_C4	0.16	0.72	0.37	0.62	0.56	0.59	0.5	0.66	0.25	0.52	1.55	0.33	0.8	1	0.06	0.12	0.45	0.7	-0.16	0.46	1.28	0.44	-0.48	-0.02	0.98	0	0.01	-0.17	0.3	0.17	0.61	-0.06	-0.34	-0.12	0.21	-0.16	-0.48	0.25	0.93	0.33	0.73	0.48	0.41	0.36	0.55	0.44	0.24	0.36	0.85
ARMC1_SEPEP.4_C3	0.3	0.14	0.33	0.06	0.64	-0.08	-0.11	-0.12	0.81	0.1	-0.65	0.11	-0.49	0.03	-0.45	0.08	-0.36	0.03	-0.11	0.04	NA	NA	NA	NA	NA	NA	NA	NA	NA	NA	-0.23	-0.47	-0.38	-0.33	-0.2	-0.15	-0.34	-0.24	-0.41	-0.17	1.58	0.44	0.93	0.67	0.11	0.4	1.36	0.63	0.4
ARMC6_SEPEP.2_C3	0.92	-0.28	0.06	-0.04	1.31	-0.29	0.18	-0.6	0.43	0.01	1.81	-0.77	0.36	-0.34	0.56	-0.56	0.45	-0.41	-0.28	-1.02	0.33	-0.44	0.21	-0.47	0.04	-0.46	-0.26	-0.2	0.06	-0.28	NA	NA	NA	NA	NA	NA	NA	NA	NA	NA	0.82	-0.53	-0.04	-0.43	0.42	-0.38	0.46	-0.38	0.1
ARMC7_SEPEP.2_C2	-0.13	0.09	-0.42	-0.1	0.21	-0.62	-0.58	-0.09	-0.76	0.11	NA	NA	NA	NA	NA	NA	NA	NA	NA	NA	NA	NA	NA	NA	NA	NA	NA	NA	NA	NA	NA	NA	NA	NA	NA	NA	NA	NA	NA	NA	NA	NA	NA	NA	NA	NA	NA	NA	NA
ARMC8_SEPEP.6_C3	-0.01	-0.11	0.04	0.05	-0.04	0.23	0.08	0.06	0.08	0.14	0.32	0.4	0.32	0.08	0.3	0.17	0.24	-0.02	0.31	-0.05	0.48	0.46	-0.23	0.35	0.06	0.71	-0.1	0.39	-0.16	0.09	NA	NA	NA	NA	NA	NA	NA	NA	NA	NA	1.07	0.21	0.55	0.29	0.18	0.35	0.11	0.11	0.32
ARMC9_SEPEP.1_C4	0.26	0.15	0.13	0.25	0.25	0.04	1.31	0.13	-0.31	0.4	NA	NA	NA	NA	NA	NA	NA	NA	NA	NA	NA	NA	NA	NA	NA	NA	NA	NA	NA	NA	NA	NA	NA	NA	NA	NA	NA	NA	NA	NA	NA	NA	NA	NA	NA	NA	NA	NA	NA
ARMC9_SEPEP.2_C3	0.34	0.94	0.6	0.72	0.52	0.38	1.35	0.72	0.25	0.6	NA	NA	NA	NA	NA	NA	NA	NA	NA	NA	-0.1	0.51	-0.02	0.38	0.39	0.51	0.22	0.45	0.22	0.37	NA	NA	NA	NA	NA	NA	NA	NA	NA	NA	NA	NA	NA	NA	NA	NA	NA	NA	NA
ARMCX1_SEPEP.1_C1	-0.29	-0.14	-0.4	-0.18	-0.35	0.12	-0.38	0.12	-0.46	-0.03	-0.3	0.16	-0.23	-0.1	0.48	0.15	-0.01	0.07	0.15	0.47	-0.38	0.06	-0.36	0.35	-0.59	0.15	0.36	0.22	0.14	0.51	-0.21	0.43	0.27	0.78	-0.32	0.01	-0.23	-0.18	-0.42	0.61	-0.27	0.03	0.02	0.16	-0.27	0.04	-0.53	0.49	-0.35
ARMH3_SEPEP.4_C3	0.56	0.7	0.85	0.54	1.05	0.66	1.05	0.44	0.98	0.75	0.01	0.06	0.34	-0.06	-0.09	0.12	-0.16	0.11	0.47	0.04	1.17	0.21	0.47	-0.07	0.95	-0.15	0.06	0.18	0.58	0.47	0.51	-0.16	0.22	-0.02	0.6	-0.21	0.35	0.14	0.92	-0.34	0.74	NA	0.66	0.45	0.4	0.45	0.31	0.68	1.09
ARNT_SEPEP.2_C3	0.15	-0.91	-0.47	-0.32	0.32	-0.62	0.69	-0.59	-0.34	-0.43	NA	NA	NA	NA	NA	NA	NA	NA	NA	NA	0.95	-0.16	1.46	-0.68	0.12	-0.93	-0.31	-0.77	-0.23	-0.67	0.05	-0.1	-0.55	-0.28	0.45	-0.37	-0.22	-0.32	-0.17	-0.53	-0.36	-0.49	0.42	-0.43	0.12	-0.75	-0.16	-0.46	-0.04
ARNTL_SEPEP.1_C4	-0.58	-0.4	-0.49	-0.65	-0.45	0	0.08	0.15	-0.26	-0.24	0.02	0.02	-0.32	-0.07	0.09	-0.09	-0.08	-0.05	0.08	-0.15	0.39	1.5	NA	0.15	0.04	1.69	0.16	0.02	1.59	-0.21	0.25	0.23	0.1	0.4	-0.36	-0.15	-0.13	0.38	0.48	0.01	NA	NA	NA	NA	NA	NA	NA	NA	NA
ARNTL_SEPEP.2_C3	0.51	0.33	0.31	0.37	0.29	0.34	0.2	0.26	-0.02	0.39	-0.41	0.22	-0.12	0.06	0.65	0.14	0.33	0.06	-0.01	-0.07	0.01	-0.05	0.24	0.15	0.12	0.33	0.13	0.3	0.35	0.14	-0.12	-0.32	-0.21	0.14	-0.3	0.13	0	0.37	0.07	0.38	-0.09	-0.09	-0.04	0.09	0.32	0.05	0.12	0.01	0.34
ARRDC1_SEPEP.1_C4	0.08	0.1	-0.28	-0.03	-0.51	-0.14	0.35	0.18	0.04	0.16	NA	NA	NA	NA	NA	NA	NA	NA	NA	NA	-0.06	0.28	-0.27	0.37	0.01	0.32	-0.21	0.25	0.03	0.28	0.16	0.68	0.08	-0.04	0.04	0	0.29	0.14	-0.01	-0.15	NA	NA	NA	NA	NA	NA	NA	NA	NA
ARRDC1_SEPEP.2_C3	0.04	0.32	-0.36	0.17	-0.34	0.17	0	-0.08	0.05	0.26	-0.62	0.26	0.14	0.38	-0.38	0.13	-0.27	0.08	0.19	0.23	0.12	0.12	-0.28	0.2	-0.2	0.24	-0.13	0.12	-0.07	0.24	0.1	0.36	0.27	0.45	0.08	0.14	0.35	0.11	0.26	0.45	0.18	0.45	0.2	0.81	-0.01	0.66	0.26	0.53	0.37
ARRDC2_SEPEP.2_C2	0.51	0.29	0.22	0.34	0.44	0.08	-0.1	0.21	0.86	0.43	NA	NA	NA	NA	NA	NA	NA	NA	NA	NA	NA	NA	NA	NA	NA	NA	NA	NA	NA	NA	NA	NA	NA	NA	NA	NA	NA	NA	NA	NA	NA	NA	NA	NA	NA	NA	NA	NA	NA
ARSB_SEPEP.2_C3	-0.44	-0.49	-0.95	-0.89	-0.43	-0.19	-1.12	-1.2	0.38	-1.02	0.92	0.49	0.18	0.06	-0.89	-0.38	-1.2	0.09	0.68	0.04	-0.19	-0.28	-0.48	0.09	-0.06	0.01	-0.05	-0.29	-0.65	-0.39	-0.3	-0.35	-0.13	0.11	-0.41	-0.6	-0.64	-0.87	0.2	-0.01	0.28	0	0.14	0.29	0.3	-0.09	-0.72	0.19	-0.89
ARSD_SEPEP.4_C3	0.12	0.47	-0.77	0.59	-0.6	-0.39	-1.18	-0.16	-0.9	0.92	-0.7	0.51	-0.71	0.28	-0.46	0.42	-0.74	0.16	-0.63	0.28	-0.29	0.22	0.07	0.46	0.4	0.04	-0.13	0.34	0.09	0.46	NA	NA	NA	NA	NA	NA	NA	NA	NA	NA	0.19	-0.06	0.06	0	0.2	0	-0.73	0.1	-0.68
ARV1_SEPEP.1_C4	0	0	-0.2	-0.04	-0.95	-0.73	1.07	0.03	-0.26	-0.1	0.09	-0.04	0.8	-0.19	0.19	-0.25	-0.09	-0.2	-0.32	-0.17	0.47	0.54	0.01	0.55	0.49	0.63	0.12	0.62	0.41	0.5	0.85	0.4	0.83	0.15	0.83	0.04	0.3	-0.13	0.47	0.19	-0.17	-0.1	0.3	-0.1	0.07	-0.02	0.07	-0.35	0.68
ARVCF_SEPEP.3_C3	0.35	0.56	0.2	0.22	-0.51	1.04	-1.27	0.21	0.19	0.49	-1.54	-0.07	-0.11	-0.17	-0.22	-0.16	-0.57	0.15	-0.04	0.06	-1.09	0.59	-0.18	0.18	-0.7	-0.18	0.14	0.19	-0.57	-0.05	NA	NA	NA	NA	NA	NA	NA	NA	NA	NA	-0.14	0.18	0.01	0.12	-0.07	0.07	-0.47	0.35	-0.37
ASAP2_SEPEP.1_C4	0.28	-0.07	0.15	0.02	0.33	0.11	0.1	0.03	0.71	-0.17	0.08	-0.15	-0.06	-0.14	-0.1	-0.12	-0.06	-0.03	0.09	0.01	-0.05	0.3	0.69	0.18	0.96	0.04	-0.02	0.11	0.09	0.18	-0.22	-0.56	-1.27	-0.09	-0.67	-0.52	-1.08	-0.54	-0.92	-1.47	1.05	0.1	0.21	-0.04	0.93	0.11	0.04	0.1	0.11
ASAP2_SEPEP.2_C3	0.66	-0.09	0.16	-0.07	0.13	0.19	0.19	-0.37	0.64	-0.26	NA	NA	NA	NA	NA	NA	NA	NA	NA	NA	NA	NA	NA	NA	NA	NA	NA	NA	NA	NA	NA	NA	NA	NA	NA	NA	NA	NA	NA	NA	NA	NA	NA	NA	NA	NA	NA	NA	NA
ASAP3_SEPEP.1_C4	0.44	-0.01	0.67	0.09	0.15	-0.02	0.94	-0.1	-0.29	0.05	-0.95	0.1	0.01	0.27	0.36	-0.14	0.42	-0.04	0.22	0.26	0.2	0.02	0.19	0.09	-0.03	0.08	0.03	0.23	0.19	0.01	-0.04	-0.23	0.05	-0.05	-0.66	-0.15	-0.16	-0.04	-0.21	-0.13	-0.02	-0.09	0.44	-0.09	0	-0.32	0.24	0.25	-0.22
ASB6_SEPEP.1_C4	0.67	-0.21	0.63	0.4	1.04	0.48	0.44	0.36	0.62	0.27	NA	NA	NA	NA	NA	NA	NA	NA	NA	NA	0.72	0.16	0.66	0.13	0.07	0.24	0.21	0.33	0.39	-0.01	0.32	0.19	0.4	0.08	0.57	0.2	0.63	0.59	0.63	0.4	NA	NA	NA	NA	NA	NA	NA	NA	NA
ASCC1_SEPEP.3_C3	0.91	1.09	1.73	1.46	1.64	1.34	1.42	1.54	1.25	0.8	-1	1.39	0.92	1.41	1.12	1.25	0.98	-0.05	0.59	0.84	NA	NA	NA	NA	NA	NA	NA	NA	NA	NA	0.88	0.57	0.82	0.5	0	0.58	0.58	0.57	1.05	0.73	NA	NA	NA	NA	NA	NA	NA	NA	NA
ASCC2_SEPEP.3_C3	-0.2	-0.13	0.21	-0.33	0.37	-0.2	-0.36	-0.11	0.28	-0.11	-0.38	0.27	-0.05	0.07	0.12	0.05	0.16	-0.17	0.03	0.1	0.22	-0.15	-0.18	-0.1	-0.52	0.05	-0.28	-0.26	-0.21	-0.22	NA	NA	NA	NA	NA	NA	NA	NA	NA	NA	0.05	0.41	-0.1	0.46	0.1	0.49	0.15	0.54	0.05
ASCC2_SEPEP.4_C3	-0.04	-0.04	0.45	0	0.74	0.04	0.17	0.23	0.46	0.1	0.26	0.17	0.41	0.12	0.89	-0.01	0.73	-0.08	0.33	-0.08	0.31	0.02	-0.18	-0.38	-0.62	-0.3	-0.35	-0.42	0.11	-0.21	NA	NA	NA	NA	NA	NA	NA	NA	NA	NA	-0.33	0.07	-0.12	0.2	-0.14	0.2	-0.09	0.25	-0.02
ASCC2_SEPEP.6_C3	-0.33	-0.48	0.04	-0.42	0.36	-0.25	-0.15	-0.15	-0.07	-0.46	0.11	-0.33	0.16	-0.09	0.68	-0.19	0.48	0.11	-0.06	-0.22	0.02	-0.1	-0.17	-0.02	-0.78	-0.02	-0.14	-0.23	0.16	0.02	0.08	-0.21	0.13	-0.2	-0.57	-0.15	-0.24	-0.34	0.32	-0.28	-0.07	0.02	-0.11	-0.09	-0.34	0.02	-0.09	0.11	-0.1
ASCC3_SEPEP.4_C3	0.17	0.12	0.21	0.16	0.39	0.08	-0.1	0.07	0.14	0.04	0.35	-0.22	0.08	-0.36	0.32	-0.38	0.35	0.02	-0.38	-0.49	-0.01	-0.05	-0.14	0.03	-0.78	0.07	-0.35	-0.21	0	-0.07	NA	NA	NA	NA	NA	NA	NA	NA	NA	NA	-0.6	0.15	-0.33	0.36	-0.36	0.21	-0.19	0.4	0.07
ASGR2_SEPEP.2_C3	0	0.15	-0.02	0.01	0.02	0.35	-0.15	0.3	-0.37	0.26	1.74	0.54	-1.05	0.17	-0.53	0.3	-0.83	0.82	0.41	0.01	0	0.31	-0.69	0.49	0.15	0.43	-0.12	0.73	0.58	0.53	0.27	1.09	0.03	0.45	0.14	0.3	0.44	0.17	0.79	0.32	0.38	0.34	0.32	0.37	0.18	0.27	0.65	0.43	0.51
ASGR2_SEPEP.3_C3	-0.7	-0.24	0.15	-0.08	0.03	-0.57	-2.68	-0.22	-0.72	0.21	0.54	0.67	-1.39	-0.02	-0.7	0.16	-0.96	-0.15	-0.08	-0.14	-0.53	0.29	-1.42	-0.01	-0.51	0.07	-0.4	0.3	0.59	0.06	0.5	0.08	0.12	0.53	-0.21	0.47	0.13	0.91	0.64	0.67	-0.95	0.26	-1.04	0.56	0.2	0.32	-0.22	0.2	-0.15
ASH1L_SEPEP.2_C3	0.38	-0.47	-0.08	-0.2	0.68	-0.17	0.42	-0.36	-0.01	-0.14	1.22	0.43	0.06	0.01	0.05	-0.06	0.32	0.12	0.29	0.09	NA	NA	NA	NA	NA	NA	NA	NA	NA	NA	NA	NA	NA	NA	NA	NA	NA	NA	NA	NA	NA	NA	NA	NA	NA	NA	NA	NA	NA
ASH2L_SEPEP.2_C3	0.55	-0.18	0.36	0.08	0.61	0.07	0.48	-0.01	-0.32	-0.1	1.37	-0.03	0.21	-0.06	0.01	-0.14	0.55	0.05	0.29	0.1	0.33	-0.12	0.22	-0.21	0.18	-0.34	0.14	-0.17	-0.19	-0.09	-0.08	0.09	0.04	-0.03	0.29	-0.07	0.27	-0.1	0.07	-0.05	NA	NA	NA	NA	NA	NA	NA	NA	NA
ASNS_SEPEP.1_C4	-1.01	-0.78	-1.37	-0.85	-0.48	-0.01	-1.1	-0.64	0.45	-0.93	0.41	-1.08	-0.39	-1.2	1.12	-1.11	-0.9	-1.3	-0.9	-0.86	1.17	-1.83	0.79	-1.94	-0.61	-1.79	-0.32	-1.72	-1.78	-1.3	-0.65	-0.51	1.17	-0.85	-0.49	-0.84	0.72	-0.68	0.68	-0.74	0.28	-0.47	1.65	-0.64	-0.6	-0.5	0.71	-0.51	0.62
ASNS_SEPEP.2_C3	-0.28	0.21	0.19	0.09	-0.04	0.44	-0.38	0.4	0.69	0.57	NA	NA	NA	NA	NA	NA	NA	NA	NA	NA	1.11	0.43	0.87	0.45	0.03	0.19	-0.05	0.24	-0.39	0.3	-0.57	-0.22	1.07	-0.23	-0.32	-0.45	0.75	-0.09	1.02	0	0.67	0.02	1.61	0.08	-0.56	-0.08	1.1	-0.42	0.89
ASNSD1_SEPEP.1_C4	0.2	-0.02	-0.1	-0.04	0.89	-0.17	-0.49	-0.2	0.55	0.14	NA	NA	NA	NA	NA	NA	NA	NA	NA	NA	NA	NA	NA	NA	NA	NA	NA	NA	NA	NA	NA	NA	NA	NA	NA	NA	NA	NA	NA	NA	NA	NA	NA	NA	NA	NA	NA	NA	NA
ASPG_SEPEP.2_C3	-0.65	1.43	-0.65	1.16	-1.96	0.34	-0.13	0.63	-1.18	0.74	NA	NA	NA	NA	NA	NA	NA	NA	NA	NA	-0.93	1.1	-0.92	1.19	-1.59	0.88	-0.93	0.83	-0.74	0.19	-0.47	0.02	-0.23	1.1	-1.11	0.24	0.03	1.02	-0.74	1.12	-0.8	1.13	-0.14	0.51	-1.03	0.35	-0.49	0.43	-0.95
ASPG_SEPEP.3_C3	-0.18	0.55	-1.08	0.54	-0.85	-0.26	-0.87	-0.14	-0.51	0.42	-0.45	0.59	-0.1	0.38	-0.92	-0.02	-0.32	-0.03	0.15	0.13	1.13	0.02	-0.58	0.22	0.77	0.61	-0.29	0.09	-0.31	-0.06	-0.41	0.23	-0.21	0.74	-1.04	0.2	-0.28	0.42	-0.57	0.7	-0.37	0.82	-0.49	0.23	-0.72	0.67	-0.43	0.29	-1.02
ASPG_SEPEP.4_C3	-0.41	0.71	-0.68	0.59	-1.26	-0.05	-0.24	0.21	-0.52	0.16	-1.01	0.72	-0.91	0.74	-0.97	-0.12	-0.91	0.37	-0.28	0.3	-0.86	1.07	-1.14	1.29	-1.22	1.04	-0.82	0.86	-0.7	0.34	-0.27	0.93	0.06	0.09	0.11	-0.23	0.77	0.49	-0.21	0.26	-1.59	0.82	-1.35	0.1	-1.23	0.07	-0.6	0.21	-1.45
ASPH_SEPEP.1_C4	0.57	-0.08	0.99	-0.11	-0.44	-0.14	0.44	-0.05	-0.51	-0.54	-1.54	0.06	0.57	-0.27	-0.61	-0.47	-1.38	-0.61	-0.08	-0.45	0.07	-0.53	2.13	-2.41	-0.32	-0.78	-0.6	-0.71	-0.21	-0.82	0.25	-0.65	-0.21	-0.93	-0.34	-0.58	-0.82	-1.14	-0.85	-0.96	0.67	-0.34	0.76	-0.82	-0.32	-0.35	3.41	NA	-0.73
ASRGL1_SEPEP.2_C3	-0.77	-0.51	-0.16	-0.29	0.04	-0.19	0.09	0.15	-0.23	-0.57	-1.13	-0.39	-0.05	-0.48	-0.46	-0.51	-0.66	-0.47	-0.5	-0.38	0.62	-0.74	0.53	-1.16	-1.49	-1.3	-1.1	-1.36	-0.76	-1.31	-0.18	0.23	0.99	-0.3	0.18	-0.68	-0.37	-0.5	-0.79	-0.39	NA	NA	NA	NA	NA	NA	NA	NA	NA
ASRGL1_SEPEP.3_C3	0.12	NA	0.23	NA	-0.23	NA	0.27	-0.48	-0.07	NA	NA	NA	NA	NA	NA	NA	NA	NA	NA	NA	0.38	-0.21	0.28	-0.53	-0.74	-0.27	-0.49	-0.48	-0.13	-0.3	-0.41	-0.3	0.71	-0.81	0.04	-0.81	-0.6	-0.65	-0.7	-0.79	-1.29	-1.11	-1.33	-1.39	-1.43	-0.99	-0.68	-0.84	-1.28
ASRGL1_SEPEP.4_C3	-0.17	-0.24	0.07	-0.19	0.46	-0.43	0.18	-0.35	-0.26	-0.36	NA	NA	NA	NA	NA	NA	NA	NA	NA	NA	0.79	-0.05	1.29	0.01	-0.7	0.02	0.03	0.01	-0.29	0.17	0.01	-0.14	1.04	-0.54	0.38	-0.56	-0.23	-0.35	-0.56	-0.53	NA	NA	NA	NA	NA	NA	NA	NA	NA
ATAD1_SEPEP.2_C3	-0.58	0.19	-0.11	0.41	-0.17	-0.7	-0.24	0.22	0.22	0.83	-1.06	-0.07	-0.37	0	-0.33	-0.36	-1.21	-0.11	-0.31	-0.48	0.04	0.1	-0.81	0.16	-0.4	0.03	-0.59	-0.16	0.08	0.08	-0.18	-0.6	-0.4	0.68	-0.23	0.57	-0.48	0.14	-0.29	0.41	0.03	0	0.42	0.08	0.04	-0.08	-0.3	0.09	0.17
ATAD2B_SEPEP.1_C4	-0.16	-1.53	0.7	0.1	0.69	0.27	0.62	0.32	-0.13	-0.61	0.38	0.59	0.54	0.74	0.54	0.08	0.49	0.05	0.15	-0.24	-0.23	0.21	0.57	0.09	0.62	0.01	-0.24	0.25	0.28	0.02	0.39	-0.21	-0.12	-0.15	0.37	-0.33	0.01	-0.09	0.03	-0.18	-0.08	-0.41	-0.21	-0.19	-0.22	-0.49	0.41	-0.36	0.9
ATAD2B_SEPEP.3_C3	0.65	0.14	0.91	0.08	1	0.42	1.06	0.19	0.54	0.29	NA	NA	NA	NA	NA	NA	NA	NA	NA	NA	NA	NA	NA	NA	NA	NA	NA	NA	NA	NA	NA	NA	NA	NA	NA	NA	NA	NA	NA	NA	NA	NA	NA	NA	NA	NA	NA	NA	NA
ATAD3B_SEPEP.1_C4	0.49	-0.13	1.2	0.33	-0.18	-0.15	-0.02	-0.1	0.91	0.19	-1.66	0.15	0.65	0	-0.01	0.12	0.16	0.03	0.84	0.36	-0.95	0.27	-0.07	0.3	0.92	0.64	1.24	0.5	0.1	0.12	-0.22	-0.2	-0.4	-0.02	-0.26	-0.24	0.17	-0.65	-0.57	-0.06	2.06	-0.7	0.2	-0.88	-1.05	-1.26	-0.78	-1.72	-2.62
ATAD3B_SEPEP.2_C3	0.17	-0.5	1.03	-0.24	-0.24	-0.68	-0.09	-0.84	0.29	-0.38	NA	NA	NA	NA	NA	NA	NA	NA	NA	NA	-0.02	0.64	0.34	0.7	0.39	0.65	0.36	0.67	0.26	0.47	NA	NA	NA	NA	NA	NA	NA	NA	NA	NA	NA	NA	NA	NA	NA	NA	NA	NA	NA
ATAT1_SEPEP.1_C4	0.69	0.06	-0.51	-0.1	-0.28	0.04	0.28	-0.2	0.57	0.05	-0.01	0.02	-0.1	-0.03	0	-0.22	-0.06	-0.32	-0.06	-0.09	-0.32	0.16	0.15	0.49	-0.02	0.46	0.48	0.67	0.02	0.14	0.05	0.23	0	-0.07	0.43	0.12	0.14	0.01	0.38	0.29	-0.77	-0.48	0.24	-0.28	-0.23	-0.32	-1.26	0.01	0.12
ATAT1_SEPEP.2_C3	0.2	0.14	0	0.09	-0.12	0.09	0.01	0.14	0.07	0.13	NA	NA	NA	NA	NA	NA	NA	NA	NA	NA	-0.22	-0.03	0.48	0.14	0.31	0.2	0.54	0.17	0.13	0.19	0.02	-0.08	-0.06	-0.22	0.34	-0.07	0.15	-0.02	0.32	0.12	NA	NA	NA	NA	NA	NA	NA	NA	NA
ATE1_SEPEP.5_C3	-0.02	-0.31	-0.12	-0.04	-0.14	-0.56	-0.58	-0.14	0.23	-0.27	0.46	0.21	0.29	0.12	0.19	0.03	0.22	-0.3	0.56	0.25	0.19	-0.17	-0.46	0.04	0.14	-0.21	-0.1	-0.26	0.18	-0.18	NA	NA	NA	NA	NA	NA	NA	NA	NA	NA	NA	NA	NA	NA	NA	NA	NA	NA	NA
ATF1_SEPEP.2_C3	0.24	-0.6	-0.51	-0.46	0.48	-0.43	0.09	-0.42	0.07	-0.67	NA	NA	NA	NA	NA	NA	NA	NA	NA	NA	NA	NA	NA	NA	NA	NA	NA	NA	NA	NA	NA	NA	NA	NA	NA	NA	NA	NA	NA	NA	0.33	-0.31	-0.23	-0.52	0.25	-0.53	-0.46	-0.27	0.1
ATF2_SEPEP.2_C3	0.59	-0.15	0.23	-0.29	0.2	-0.04	0.72	-0.1	0.57	-0.01	NA	NA	NA	NA	NA	NA	NA	NA	NA	NA	-0.01	-0.02	0.61	0.14	0.43	0.07	0.01	0.17	0.21	0.07	NA	NA	NA	NA	NA	NA	NA	NA	NA	NA	0.22	0	0.18	0.1	-0.04	0.12	0.15	0.1	0.24
ATF6_SEPEP.1_C4	-0.15	0.07	-0.21	0.16	0.73	0.04	0.44	0.13	0.21	-0.08	NA	NA	NA	NA	NA	NA	NA	NA	NA	NA	0.43	0.15	0.02	0.03	0.43	0.13	0.24	0.17	0.11	0.11	NA	NA	NA	NA	NA	NA	NA	NA	NA	NA	NA	NA	NA	NA	NA	NA	NA	NA	NA
ATF6B_SEPEP.1_C4	0.15	-0.2	0.07	-0.24	0.26	-0.23	-0.27	-0.08	0.5	-0.24	0.38	0.52	-0.22	0.5	0.06	0.42	-0.03	0.51	0.54	0.29	0.18	-0.05	-0.15	-0.05	0.84	-0.1	0.17	-0.17	0.35	-0.09	NA	NA	NA	NA	NA	NA	NA	NA	NA	NA	NA	NA	NA	NA	NA	NA	NA	NA	NA
ATF7IP_SEPEP.1_C4	1.21	-0.43	0.51	0.01	0.67	0.02	-0.5	-0.1	0.41	-1.09	1.1	-0.2	0.11	-0.38	0.1	-0.19	0.22	-0.18	-0.32	-0.26	NA	NA	NA	NA	NA	NA	NA	NA	NA	NA	NA	NA	NA	NA	NA	NA	NA	NA	NA	NA	-0.05	-0.04	-0.46	-0.05	0.01	-0.06	0.13	0.1	0.17
ATG12_SEPEP.2_C2	-0.06	-0.39	-0.06	-0.45	0.04	-0.31	0.21	-0.24	-0.25	-0.61	0.45	-0.35	0.16	-0.47	0.15	-0.23	0.38	-0.17	0.39	-0.11	0.74	-0.39	-0.04	-0.36	-0.41	-0.33	0.08	-0.47	0.3	-0.15	0.89	0.74	1.32	0.65	1.28	0.57	1.46	1.15	0.47	0.73	0.32	0.18	0.35	0.36	-0.04	0.26	0.5	0.51	0.73
ATG13_SEPEP.1_C4	-0.03	-0.33	-0.17	-0.28	0.55	-0.26	0.34	-0.51	-0.53	-0.1	NA	NA	NA	NA	NA	NA	NA	NA	NA	NA	NA	NA	NA	NA	NA	NA	NA	NA	NA	NA	NA	NA	NA	NA	NA	NA	NA	NA	NA	NA	0.12	-0.5	0.03	-0.49	-0.18	-0.31	-0.18	-0.28	0.37
ATG13_SEPEP.2_C3	0.39	0.29	0.03	0.53	-0.25	0.09	0.1	0.45	0.21	0.64	NA	NA	NA	NA	NA	NA	NA	NA	NA	NA	-0.3	0.48	0.16	0.42	0.43	0.44	0.11	0.57	-0.08	0.3	0.01	-0.06	0.12	0.28	-0.21	0.25	0.14	0.05	-0.02	0.64	NA	NA	NA	NA	NA	NA	NA	NA	NA
ATG16L1_SEPEP.3_C3	0.42	0.29	0.18	0.37	-0.24	0.19	0.51	0.38	0.13	0.54	-0.54	0.5	0.14	0.06	0.22	0.01	-0.01	0.18	0.21	0.37	0.04	0.58	-0.04	0.74	-0.04	0.44	0.5	0.2	0.01	0.87	NA	NA	NA	NA	NA	NA	NA	NA	NA	NA	0.05	0.47	-0.14	1.11	-0.19	0.4	0.3	0.58	0.39
ATG16L1_SEPEP.4_C3	0.38	0.21	0.09	0.45	0.11	0.44	0.77	0.57	0.06	0.4	0.86	0.56	0.42	0.32	0.32	0.55	0.36	0.49	0.36	0.48	-0.04	-0.15	0.25	-0.01	0.03	0.04	-0.11	0.08	-0.15	0.14	0.24	0.5	0.18	0.43	0.17	0.48	0.71	0.7	0.64	0.61	NA	NA	NA	NA	NA	NA	NA	NA	NA
ATG16L1_SEPEP.5_C3	0.01	-0.25	-0.35	-0.26	-0.8	-0.2	0.47	-0.13	-0.46	-0.22	0.93	-0.06	0.09	-0.12	-0.23	-0.01	0.02	-0.02	-0.12	0.03	0.12	-0.01	-0.48	0.09	-0.04	0.12	0.01	0.06	-0.05	0.07	-0.15	-0.21	-0.3	-0.05	-0.27	-0.09	0.16	0.06	0.37	0.07	-0.48	-0.03	-0.12	0.02	-0.29	0.12	-0.18	0.2	0.41
ATG3_SEPEP.3_C3	0.11	0.73	0.54	0.66	0.13	0.54	0.66	0.56	0.69	0.99	-0.54	-0.05	-0.37	-0.11	-0.04	-0.46	-0.47	0.12	0.02	-0.23	-0.08	-0.35	0.09	-0.22	-0.33	-0.28	-0.39	-0.29	-0.19	-0.12	-0.16	-0.04	-0.2	-0.29	-0.18	-0.14	0.05	-0.21	-0.22	-0.28	-0.19	0.41	-0.27	0.38	0.3	0.26	-0.19	0.32	-0.23
ATG4A_SEPEP.1_C4	0.02	-0.02	-0.11	0.11	0.55	-0.02	0.36	0.09	0.12	0.19	-0.5	0.37	-0.14	0.3	0.47	0.22	-0.12	0.33	0.14	-0.02	NA	NA	NA	NA	NA	NA	NA	NA	NA	NA	-0.27	0.12	-0.01	0.04	-0.4	-0.06	-0.27	-0.17	-0.42	0.09	NA	NA	NA	NA	NA	NA	NA	NA	NA
ATG4A_SEPEP.2_C3	-0.69	-0.21	-1.05	-0.55	-0.85	-0.75	0	-0.85	-0.78	-0.5	-0.84	0.04	0.01	-0.21	0.66	0	-0.05	-0.03	-0.43	-0.36	0.59	-0.07	-0.23	-0.02	0.75	0.04	-0.55	-0.04	-0.19	0.01	NA	NA	NA	NA	NA	NA	NA	NA	NA	NA	0.46	0.18	0.04	0.36	0.64	0.23	0.05	-0.19	0.02
ATG4A_SEPEP.3_C3	-0.16	0.16	-0.1	-0.18	0.12	-0.18	0.09	0.04	-0.12	0.07	-0.6	0.67	0.09	0.49	0.41	0.53	0.12	0.07	0.3	0.45	0.69	0.37	-0.15	0.2	0.8	0.28	-0.46	0.17	0.1	0.31	0.71	0.21	0.3	0.41	-0.01	0.55	0.17	0.47	0.11	0.64	0.12	0.3	0.11	0.28	0.57	0.33	-0.06	0.02	-0.41
ATG4A_SEPEP.4_C3	0.12	0.29	0.11	0.42	1.47	0.46	0.35	0.03	-0.49	0.2	-0.9	0.43	0.32	0.26	0.85	0.27	0.37	-0.24	0.2	0.17	0.57	-0.34	0.06	-0.51	1.15	-0.38	-0.16	-0.37	-0.3	-0.41	-1.01	-0.45	-0.84	-0.56	-0.45	-0.35	-0.64	-0.34	-0.74	-0.22	0.04	-0.5	0.42	-0.47	1.25	-0.53	0.27	-0.86	0.13
ATG4C_SEPEP.2_C3	0.54	0.25	-0.04	0.27	0.06	0.6	0.15	0.4	0.1	0.24	NA	NA	NA	NA	NA	NA	NA	NA	NA	NA	NA	NA	NA	NA	NA	NA	NA	NA	NA	NA	NA	NA	NA	NA	NA	NA	NA	NA	NA	NA	NA	NA	NA	NA	NA	NA	NA	NA	NA
ATG5_SEPEP.2_C3	-0.17	-0.26	-0.16	-0.16	-0.34	-0.14	0.3	-0.22	-0.65	-0.18	0.62	0.25	0.16	-0.1	0.11	0.16	-0.08	0.04	-0.03	-0.03	0.23	-0.35	-0.5	-0.2	-0.37	-0.22	0	-0.2	-0.01	0.11	-0.24	0.03	-0.36	-0.1	-0.29	-0.12	-0.04	-0.13	0.2	-0.19	-0.84	0.01	-0.26	-0.15	-0.13	0.02	-0.09	0.19	0.62
ATG7_SEPEP.6_C3	0.62	0.37	0.84	0.82	0.3	1.16	2.19	1.04	0.85	0.5	NA	NA	NA	NA	NA	NA	NA	NA	NA	NA	NA	NA	NA	NA	NA	NA	NA	NA	NA	NA	NA	NA	NA	NA	NA	NA	NA	NA	NA	NA	-0.14	0.45	0.65	0.47	0.46	0.7	0.59	0.72	0.42
ATM_SEPEP.9_C3	-0.14	-0.07	0.56	0.52	-0.99	0.47	0.5	0.53	0.07	0.3	NA	NA	NA	NA	NA	NA	NA	NA	NA	NA	NA	NA	NA	NA	NA	NA	NA	NA	NA	NA	NA	NA	NA	NA	NA	NA	NA	NA	NA	NA	NA	NA	NA	NA	NA	NA	NA	NA	NA
ATM_SEPEP.10_C3	-0.08	0.24	0.56	0.39	-0.63	0.49	0.85	0.61	0.28	0.09	NA	NA	NA	NA	NA	NA	NA	NA	NA	NA	NA	NA	NA	NA	NA	NA	NA	NA	NA	NA	NA	NA	NA	NA	NA	NA	NA	NA	NA	NA	0	-0.02	0.47	0.02	-0.46	-0.02	-0.25	0.16	-0.05
ATP11B_SEPEP.2_C3	-0.27	-0.03	-0.1	0.11	-0.54	-0.12	1.34	0.31	-0.23	-0.23	NA	NA	NA	NA	NA	NA	NA	NA	NA	NA	NA	NA	NA	NA	NA	NA	NA	NA	NA	NA	0.03	0.21	0.06	-0.17	0.49	-0.03	0.05	-0.21	0.34	-0.11	0.02	0.32	0.2	0.37	0.03	0.29	0.11	0.39	-0.09
ATP11B_SEPEP.3_C3	-0.79	-0.12	-0.68	-0.43	-0.95	0.14	-0.05	-0.18	-0.84	-0.62	NA	NA	NA	NA	NA	NA	NA	NA	NA	NA	NA	NA	NA	NA	NA	NA	NA	NA	NA	NA	-0.6	-0.04	0.16	-0.07	-0.03	0.16	-0.02	0.2	0.08	0.34	NA	NA	NA	NA	NA	NA	NA	NA	NA
ATP13A2_SEPEP.1_C4	-0.13	-0.13	-0.08	0	-0.48	-0.1	-1.03	-0.33	-0.32	0.28	-1.42	0.15	-1.04	-0.04	-0.52	0.06	-1.55	0.15	-0.83	-0.35	NA	NA	NA	NA	NA	NA	NA	NA	NA	NA	NA	NA	NA	NA	NA	NA	NA	NA	NA	NA	NA	NA	NA	NA	NA	NA	NA	NA	NA
ATP1A2_SEPEP.1_C1	-0.32	0.16	0.09	0.46	-0.14	-0.21	-0.12	-0.06	0.72	0.58	0.18	0.34	-0.1	0.1	-0.3	-0.04	0.41	0.24	-0.09	0.27	0.46	0.17	0.1	-0.26	-0.1	-0.08	-0.14	0.17	0.13	0.1	-0.13	-0.04	0.31	0	-0.53	-0.07	-0.5	-0.14	0.15	-0.06	NA	NA	NA	NA	NA	NA	NA	NA	NA
ATP2A1_SEPEP.1_C4	1.29	1.02	1.03	1.04	1.16	0.75	1.29	1.04	1.33	0.76	0.12	0.84	0.66	1.23	0.52	0.93	0.4	0.1	1.2	0.51	1.91	1.88	2.13	1.79	1.61	1.96	1.55	1.73	1.73	1.55	1	0.83	0.93	1.15	0.79	1	1.17	1.05	0.92	1.22	0.8	0.79	0.82	0.77	0.4	0.58	0.92	0.79	0.73
ATP2B4_SEPEP.2_C2	1.07	-0.17	0.47	-0.22	0.7	-0.03	0.59	0.01	0.45	-0.19	-1.08	0.08	0.07	-0.08	-0.26	-0.16	-0.16	-0.25	0.56	0.02	0.71	-0.15	0.24	-0.7	0.48	-0.52	-0.51	-0.64	0.35	-0.31	0.74	1.6	0.61	-0.69	0.34	-0.18	0.27	-0.45	0.6	-1.03	0.55	-0.01	0.1	-0.44	-0.17	-0.14	0.04	-0.36	-1.44
ATP2C1_SEPEP.3_C3	-0.28	0.19	0.81	0.24	0.33	0.07	0.62	0.09	0.42	-0.03	-0.27	0.21	-0.19	-0.11	-0.15	0.05	-0.12	-0.1	0.77	-0.32	-0.14	-0.16	0.22	-0.04	-0.04	-0.13	0.04	-0.3	0.21	0.07	0.25	-0.21	0.09	-0.29	-0.08	-0.07	-0.02	-0.01	0.3	-0.26	0.63	-0.42	0.62	-0.29	0.49	-0.31	0.64	-0.18	0.31
ATP5MF_SEPEP.2_C3	0.14	0.37	0.25	0.28	-1.23	-0.16	-0.19	-0.15	0.31	0.45	-0.71	0.64	0.2	0.56	-0.31	0.54	-0.37	0.51	0.16	0.87	-0.79	0.45	-0.69	0.4	-0.57	0.47	-0.86	0.06	-0.83	-0.07	NA	NA	NA	NA	NA	NA	NA	NA	NA	NA	-0.58	0.65	0.37	0.45	-0.53	0.47	0.99	0.39	-0.76
ATP6AP1_SEPEP.2_C2	0.63	0.22	0.13	0.3	0.25	0.32	0.87	0.33	0.48	0.25	-0.15	-0.12	0.22	-0.1	0.5	-0.04	0.18	-0.18	0.28	0.03	0.01	0.27	0.47	0.24	1.16	0.39	0.04	0.44	0.2	0.31	0.05	0.21	0.29	0.12	0.32	0	0.5	0.05	-0.11	0.03	1.25	0.39	0.48	-0.07	0.79	0.54	0.69	-0.03	-0.11
ATP6V0A1_SEPEP.6_C3	0.44	-0.21	-0.26	-0.26	0.01	0.14	0.45	-0.14	0.36	-0.46	-0.55	0.01	0.47	-0.18	-0.09	-0.39	-0.07	-0.11	0.21	-0.16	0.58	0.71	0.47	0.75	0.83	0.83	0.36	0.93	0.34	0.81	NA	NA	NA	NA	NA	NA	NA	NA	NA	NA	0.96	0.05	0.83	0.28	0.09	0.16	0.68	0.39	0.35
ATP6V0A1_SEPEP.7_C3	0.13	0.49	0.44	0.39	0.65	0.53	0.47	0.3	0.99	0.46	-0.82	0.26	0.62	0.39	-0.06	0.4	0.06	0.17	0.51	0.41	0.41	0.43	0.35	0.35	0.54	0.3	0.41	0.35	0.58	0.58	0.34	0.5	0.4	0.22	0.27	0.09	0.41	0.19	0.18	0.24	0.85	0.17	0.17	0.17	-0.37	0.16	0.14	0.1	-0.14
ATP6V0A1_SEPEP.8_C3	1.16	0.43	0.31	0.47	0.56	0.84	2	0.54	0.88	1.07	NA	NA	NA	NA	NA	NA	NA	NA	NA	NA	NA	NA	NA	NA	NA	NA	NA	NA	NA	NA	0.77	0.01	0.53	0.5	0.56	0.59	1.33	0.56	0.28	1.22	NA	NA	NA	NA	NA	NA	NA	NA	NA
ATP6V0A1_SEPEP.9_C3	-0.65	-0.17	-0.37	-0.55	-0.04	0.01	0.2	-0.45	0.29	-0.59	-1.03	-0.38	0.49	-0.34	-0.65	-0.53	-0.59	-0.33	-0.3	-0.52	0.39	-0.2	-0.1	-0.34	0.29	-0.23	0.02	-0.26	0.13	-0.2	-0.11	-0.46	-0.2	-0.56	-0.41	-0.55	-0.25	-0.56	-0.23	-0.54	1.03	-0.33	0.75	-0.51	-0.4	-0.14	0.27	-0.03	-0.07
ATP6V0A2_SEPEP.1_C4	-0.26	0.44	0.15	0.17	0.32	0.21	0.34	0.28	0.11	0.34	0.21	0.08	0.38	-0.15	-0.06	0.1	0.36	0.14	0.49	0.09	0	-0.03	0.11	0.01	0.21	0.01	0.09	0.02	0.13	0.14	NA	NA	NA	NA	NA	NA	NA	NA	NA	NA	0.22	0.15	0.35	0.32	-0.07	0.13	0.21	0.08	0.08
ATP6V0A2_SEPEP.2_C3	-0.34	-0.27	-0.09	-0.45	0.48	-0.32	0.6	-0.05	0.08	-0.22	-0.34	-0.25	-0.5	-0.4	-0.45	-0.22	-0.04	-0.33	0.36	-0.31	0.05	0.09	0.15	0.04	0.37	-0.11	-0.17	0.14	0.22	0.14	0.25	-0.03	0.21	0.24	-0.22	0.08	0	0.03	-0.06	0.07	-0.16	-0.23	-0.12	-0.01	-0.83	-0.25	-0.51	-0.45	-0.35
ATP6V0A2_SEPEP.3_C3	0.19	0.3	0.71	0.25	0.9	0.17	1.12	0.29	0.54	0.15	-0.2	0.31	0.48	0.34	0.02	0.23	0.82	0.34	0.65	0.39	NA	NA	NA	NA	NA	NA	NA	NA	NA	NA	NA	NA	NA	NA	NA	NA	NA	NA	NA	NA	NA	NA	NA	NA	NA	NA	NA	NA	NA
ATP6V0D1_SEPEP.2_C2	NA	-0.27	NA	NA	NA	0.09	0.25	-0.16	-0.5	NA	-1.1	-0.88	-0.3	-0.49	-0.78	-0.76	-0.21	-0.46	-0.57	-1.13	-0.13	-1.27	-0.52	-1.25	-0.01	-1.27	-0.48	-1.01	-0.66	-0.66	-0.99	-0.46	-0.19	-0.73	-0.35	-0.25	-0.2	-0.17	-0.36	-0.11	0.79	-0.09	0.22	-0.4	0	0.1	0.15	-0.24	-0.28
ATP6V1H_SEPEP.3_C3	-0.89	0.09	0.12	-0.12	-0.74	0.44	1.07	-0.15	-0.44	-0.27	NA	NA	NA	NA	NA	NA	NA	NA	NA	NA	-0.03	-0.04	-0.58	-0.46	-0.88	0.08	-0.01	-0.03	-1.14	-0.24	-0.51	0.16	-0.18	0.04	0.27	0.08	0.19	-0.15	-1.71	-0.08	-0.21	-0.08	1.03	0.08	-0.77	0.31	-1.41	-0.12	-0.9
ATP8A1_SEPEP.1_C4	0.44	0.11	-0.22	0.06	-0.62	-0.23	0.65	0.15	-0.25	0.01	-1.22	-0.07	-0.4	0	-0.16	0.02	-0.59	0.03	-0.06	0.39	-0.08	0.51	-0.34	0.34	-0.64	0.08	0.02	0.16	-0.19	0.27	0.02	0.6	0.36	0.08	-0.06	-0.03	0.39	0.13	-0.57	-0.01	-0.85	0.12	-0.07	0.28	-0.2	0.17	-0.44	0.01	-0.17
ATP8B1_SEPEP.2_C3	-0.18	-0.37	0.36	-0.13	-0.45	-0.51	0.18	0.04	-0.21	-0.38	NA	NA	NA	NA	NA	NA	NA	NA	NA	NA	NA	NA	NA	NA	NA	NA	NA	NA	NA	NA	-0.07	-0.06	0.48	-0.3	-0.62	0.07	-0.23	-0.06	0.34	0.06	NA	NA	NA	NA	NA	NA	NA	NA	NA
ATP8B1_SEPEP.3_C3	0.23	0.04	0.2	0.07	0.03	0.02	-0.07	-0.09	0.1	-0.1	NA	NA	NA	NA	NA	NA	NA	NA	NA	NA	NA	NA	NA	NA	NA	NA	NA	NA	NA	NA	NA	NA	NA	NA	NA	NA	NA	NA	NA	NA	NA	NA	NA	NA	NA	NA	NA	NA	NA
ATP9B_SEPEP.1_C4	0.18	0.06	0.14	0.09	-0.36	0.21	1.2	0.06	0.15	0.23	-1.03	0.08	0.58	-0.08	0.54	0.01	0.1	-0.09	0.26	-0.11	NA	NA	NA	NA	NA	NA	NA	NA	NA	NA	NA	NA	NA	NA	NA	NA	NA	NA	NA	NA	0.73	0.15	0.49	0.69	0.26	0.04	0.63	0.27	0.62
ATP9B_SEPEP.2_C3	0.05	0.05	-0.14	-0.17	-0.54	0.05	0.87	-0.31	-0.43	0	-0.96	0.07	0.34	-0.08	0.46	-0.06	-0.22	-0.19	0.32	-0.15	-0.53	-0.27	-0.47	-0.41	-0.18	-0.14	-0.2	-0.34	-0.24	-0.07	NA	NA	NA	NA	NA	NA	NA	NA	NA	NA	-0.27	-0.18	0.15	-0.12	0.05	-0.38	0.2	-0.19	-0.12
ATP9B_SEPEP.3_C3	-0.18	-0.23	-0.04	-0.17	-0.73	-0.19	1.12	-0.29	-0.24	-0.22	-1.02	-0.11	0.57	-0.07	0.68	-0.24	0.05	-0.03	0.54	-0.32	-0.12	0.22	0.04	0.29	0.35	0.22	0.02	0.01	0.24	0.19	0.48	-0.09	0	-0.07	-0.12	-0.12	-0.03	-0.16	0.62	-0.02	NA	NA	NA	NA	NA	NA	NA	NA	NA
ATP9B_SEPEP.4_C3	-0.06	0.42	0.17	0.54	-0.17	0.38	1.07	0.18	-0.3	0.01	-0.95	-0.03	0.28	-0.13	0.56	0.13	0.24	-0.1	0.18	0.03	-0.45	-0.01	-0.46	0.01	0.49	0.07	-0.15	-0.28	0.2	-0.19	NA	NA	NA	NA	NA	NA	NA	NA	NA	NA	NA	NA	NA	NA	NA	NA	NA	NA	NA
ATPAF1_SEPEP.3_C3	0.87	0.7	0.65	1.22	0.91	0.94	0.91	0.75	0.7	0.24	0	0.65	0.58	0.77	0.24	0.7	0.58	0.31	0.69	0.85	-0.11	0.41	0.86	0.49	0.35	0.56	0.17	0.58	0.52	0.54	1.29	1.38	1.09	0.94	1.03	0.74	1.26	1.05	1.23	1.18	0.68	0.61	0.56	0.57	0.37	0.49	0.32	0.53	0.03
ATPAF2_SEPEP.2_C3	0.88	0.64	0.76	0.85	0.36	0.72	-0.34	0.88	1.29	1.4	-1.6	0.34	-0.86	0.47	0.16	0.53	-1.13	0.32	-0.8	-0.08	-0.22	0.16	-0.21	0.21	-0.29	0.36	-0.63	0.37	-0.76	-0.22	-0.73	-0.66	-0.12	0.11	-0.79	-0.27	-0.26	-0.2	-0.55	-0.2	0.76	0.47	0.13	0.5	0.74	0.33	0.34	-0.17	-0.58
ATRAID_SEPEP.2_C2	-0.85	0.03	-0.39	-0.13	-0.14	-0.08	0.65	-0.26	0.15	-0.03	NA	NA	NA	NA	NA	NA	NA	NA	NA	NA	NA	NA	NA	NA	NA	NA	NA	NA	NA	NA	NA	NA	NA	NA	NA	NA	NA	NA	NA	NA	NA	NA	NA	NA	NA	NA	NA	NA	NA
ATRX_SEPEP.3_C3	0.02	-0.13	-0.08	-0.09	0.14	-0.28	0.21	0.15	-0.74	-0.23	NA	NA	NA	NA	NA	NA	NA	NA	NA	NA	NA	NA	NA	NA	NA	NA	NA	NA	NA	NA	-0.27	0.12	-0.27	-0.38	-0.51	-0.46	-0.49	-0.58	-0.24	-0.53	NA	NA	NA	NA	NA	NA	NA	NA	NA
ATXN1_SEPEP.2_C3	0.09	0.02	-0.24	-0.08	-0.03	-0.01	-0.06	-0.04	0.1	-0.14	NA	NA	NA	NA	NA	NA	NA	NA	NA	NA	-0.08	0.11	0.38	0.03	0.36	0.05	-0.2	-0.06	0.16	0.11	NA	NA	NA	NA	NA	NA	NA	NA	NA	NA	0.19	0.05	0.42	0.17	0.36	-0.12	-0.01	-0.06	-0.3
ATXN10_SEPEP.2_C2	0.62	0.43	0.55	0.76	0.74	0.78	0.57	0.4	0.24	0.54	0.52	0.03	0.44	-0.13	0.06	0.11	-0.08	0	0.2	-0.13	1.97	-0.69	-0.05	-1	0.88	-0.69	0.1	-0.55	-0.81	-0.86	-0.18	0.11	-0.49	-0.13	-0.24	-0.09	-0.24	-0.25	-0.39	-0.18	-0.31	-0.06	0.46	0.28	-0.1	0.01	0.31	0.01	0.63
ATXN1L_SEPEP.1_C1	0.29	-0.25	0.19	-0.25	0.22	-0.09	-0.48	-0.2	-0.39	-0.37	-0.02	-0.13	-0.19	-0.16	-0.31	-0.02	0.42	-0.03	0.04	0.09	0.06	0.43	0.15	0.27	0.23	0.45	-0.03	0.45	0.42	0.27	NA	NA	NA	NA	NA	NA	NA	NA	NA	NA	0.84	0.46	0.11	0.51	0.46	0.46	0.67	0.58	0.28
ATXN2_SEPEP.2_C3	-0.13	-0.43	-0.05	-0.34	0.42	-0.55	-0.45	-0.43	0.22	-0.35	0.45	-0.28	-0.21	-0.3	-0.22	-0.35	-0.12	-0.18	-0.17	-0.53	-0.5	-0.23	-1.05	-0.13	-0.51	-0.28	-0.71	0.4	-0.48	-0.04	-0.15	-0.7	-0.17	-0.2	-0.23	-0.32	-0.31	-0.11	-0.48	-0.3	0.22	0	0.54	0.07	0.13	-0.24	-0.18	-0.13	-0.15
ATXN2_SEPEP.3_C3	0.76	-0.14	0.54	-0.05	0.73	-0.32	-0.11	-0.29	0.27	-0.31	0.34	-0.07	0.03	-0.13	-0.08	-0.25	0	0.03	0.08	-0.21	NA	NA	NA	NA	NA	NA	NA	NA	NA	NA	0.46	0.42	0.12	0.2	0.19	-0.04	0.26	0.27	0.37	0.04	0.35	0.26	0.38	0.07	0.39	-0.02	-0.05	-0.17	-0.11
ATXN3_SEPEP.2_C3	-0.04	-0.04	-0.52	0.03	-0.87	0.35	0.27	-0.09	-0.14	0.01	NA	NA	NA	NA	NA	NA	NA	NA	NA	NA	NA	NA	NA	NA	NA	NA	NA	NA	NA	NA	0.21	0.41	0.35	0.19	0.21	0.13	0.03	-0.05	0.91	0.23	-0.03	-0.08	0.32	-0.23	-0.14	-0.1	0.01	0.31	0.82
ATXN3_SEPEP.3_C3	-0.37	-0.11	-0.68	-0.16	-1.01	-0.18	-0.07	-0.22	-0.52	0.26	0.23	0.44	0.01	0.2	-0.39	0.07	-0.12	-0.02	0.26	0	-0.4	-0.14	-0.36	-0.22	-0.42	-0.05	0.04	-0.04	-0.25	-0.14	-0.72	-0.06	-0.33	-0.19	0	-0.19	-0.2	-0.17	0.02	-0.27	-0.33	-0.65	0.1	0.09	-0.09	-0.3	-0.27	-0.2	0.64
AUH_SEPEP.5_C3	0.36	0.51	1.4	1.06	0.9	0.97	-0.32	0.68	1.57	1.1	-0.16	0.56	0.3	0.48	-0.48	0.78	0.17	0.6	1.29	0.62	-0.04	0.6	0.67	1.01	0.64	1.03	-0.03	1.05	0.38	0.43	0.56	0.09	-0.38	0.72	-0.88	0.75	0.41	0.69	0.02	0.76	0.22	0.72	-0.01	0.6	0.47	0.52	0.23	0.38	0.1
AUH_SEPEP.6_C3	-0.7	-0.13	0.61	0.05	-0.07	-0.07	-1.69	-0.21	0.75	0.33	NA	NA	NA	NA	NA	NA	NA	NA	NA	NA	-0.22	0.03	0.07	0.3	0.02	0.31	-0.6	0.26	-0.2	-0.3	0	-0.21	-0.69	0.31	-0.92	0.3	-0.25	0.19	-0.56	-0.03	-0.59	0.08	-0.11	-0.18	0.35	-0.17	-0.5	-0.39	-0.45
AUNIP_SEPEP.1_C4	0.15	0.3	0.09	0.19	-0.12	0.41	-0.22	0.14	0.14	0.3	NA	NA	NA	NA	NA	NA	NA	NA	NA	NA	NA	NA	NA	NA	NA	NA	NA	NA	NA	NA	NA	NA	NA	NA	NA	NA	NA	NA	NA	NA	NA	NA	NA	NA	NA	NA	NA	NA	NA
AURKAIP1_SEPEP.1_C4	0.46	-0.29	0.12	-0.1	0.59	-0.42	-0.43	-0.45	0.36	-0.24	-0.23	-0.05	-0.25	-0.07	-0.54	-0.46	-0.34	-0.26	0.14	-0.33	-0.01	-0.26	-0.51	-0.27	0.36	-0.3	-0.3	-0.57	-0.12	-0.26	-0.3	-0.67	0.22	-0.09	-0.07	-0.25	-0.48	-0.4	0.15	-0.08	1.18	-0.37	0.58	-0.1	-0.15	-0.63	0.42	-0.49	0.3
AVIL_SEPEP.1_C4	0.17	0.11	0.06	0.58	2.55	0.16	0.04	0.34	1.61	0.34	NA	NA	NA	NA	NA	NA	NA	NA	NA	NA	-0.42	0.22	-0.44	0.33	0.64	0.31	0.19	0.52	0.04	0.22	NA	NA	NA	NA	NA	NA	NA	NA	NA	NA	2.17	0.23	0.02	0.54	-0.39	0.3	-0.13	0.29	0.34
AVIL_SEPEP.2_C3	-0.69	-0.08	-0.66	-0.28	-0.29	-0.56	-0.41	-0.33	-0.52	-0.22	NA	NA	NA	NA	NA	NA	NA	NA	NA	NA	-0.79	0.06	-0.48	0.22	3.06	0.12	0.51	0.19	-0.63	-0.26	NA	NA	NA	NA	NA	NA	NA	NA	NA	NA	NA	NA	NA	NA	NA	NA	NA	NA	NA
AVL9_SEPEP.4_C3	-0.51	-0.65	-0.24	-0.57	0.42	-0.39	0.21	-0.53	0.01	-0.56	0.85	-0.55	0.05	-0.64	0.37	-0.48	-0.31	-0.43	-0.35	-0.56	0.29	0.13	0.36	0.18	0.18	0.12	0.06	0.18	0.19	0.33	0.61	1.22	0.74	0.75	0.38	0.46	0.75	0.53	0.3	0.75	1.1	-0.11	0.85	-0.38	0.24	-0.49	0.18	-0.4	0.87
AVL9_SEPEP.5_C3	-0.11	0.16	-0.17	0.01	-0.11	0.52	0.16	0.26	0.14	0.33	-0.11	-0.1	-0.23	-0.11	0.21	-0.68	-0.12	-0.22	0.37	0.22	NA	NA	NA	NA	NA	NA	NA	NA	NA	NA	NA	NA	NA	NA	NA	NA	NA	NA	NA	NA	-0.27	-1.43	-0.2	-0.07	-0.4	-0.91	-1.42	-1.04	-0.99
AZI2_SEPEP.1_C4	0.28	0.1	-0.31	0.3	-0.16	0.18	1.25	-0.05	-0.21	0.07	-0.47	-0.12	-0.08	-0.42	-0.14	-0.33	-0.16	-0.38	-0.05	-0.4	-0.28	-0.16	0.72	-0.11	0.07	-0.17	-0.14	-0.12	-0.24	-0.15	-0.12	-0.38	0.46	-0.12	-0.4	-0.27	-0.13	0.12	-0.28	0.01	-0.25	-0.25	0.92	-0.22	-0.26	-0.1	0.17	0.03	-0.46
AZI2_SEPEP.2_C3	-0.06	0.04	-0.16	-0.15	-0.42	0.08	1.6	0.03	-0.06	-0.25	-0.29	-0.06	0.07	-0.14	0.28	-0.02	0.27	0.01	0.21	-0.07	-0.4	-0.27	0.67	-0.07	0.07	-0.27	-0.13	-0.21	-0.3	-0.12	-0.15	0.32	-0.22	0.04	0.19	-0.12	0.16	0.23	-0.37	0.24	-0.24	-0.02	0.88	-0.01	0.09	0.04	0.26	0.16	0.11
B3GNT2_SEPEP.1_C4	0.64	0.71	1.13	0.57	0.79	1.28	1.44	0.62	0.6	0.69	-0.82	0.45	0.49	0.41	0.21	0.58	0.14	0.23	0.43	0.34	NA	NA	NA	NA	NA	NA	NA	NA	NA	NA	NA	NA	NA	NA	NA	NA	NA	NA	NA	NA	NA	NA	NA	NA	NA	NA	NA	NA	NA
B4GALT1_SEPEP.1_C4	-0.02	-0.2	0.73	NA	0.66	-0.27	NA	-0.39	NA	-0.61	NA	NA	NA	NA	NA	NA	NA	NA	NA	NA	0.38	-0.17	-0.05	-0.27	0.02	-0.15	-0.07	0.01	0.46	-0.13	1.61	0.68	1.86	0.37	0.9	0.6	1.25	0.74	1.99	1.33	0.21	-0.43	0.06	0.73	-0.1	0.16	0.48	0.23	1.06
B4GALT1_SEPEP.3_C3	0.26	0.41	0.21	0.26	0.07	0.22	-0.04	0.26	0.01	0.14	0.13	0.26	0.28	0.33	0.38	0.15	0.3	0.33	0.83	0.16	0.09	0.59	-0.09	0.57	-0.04	0.66	0.1	0.67	0.37	0.44	0.23	0.2	0.47	0.13	0.02	0.13	0.23	0.16	0.28	0.28	-0.18	0.66	-0.2	0.45	0	0.49	0.08	0.45	0.06
B4GALT4_SEPEP.1_C4	-0.57	-0.02	0.59	0.1	0.33	-0.27	0.64	-0.25	0.04	-0.43	-0.5	0.47	-0.17	0.05	-0.4	0.12	-0.1	0.27	0.56	0.31	NA	NA	NA	NA	NA	NA	NA	NA	NA	NA	0.62	0.89	0.71	0.69	0.67	0.54	0.51	0.56	0.73	0.61	-0.01	-0.06	0.81	-0.04	0.27	-0.06	0.11	0.01	0.69
B4GALT7_SEPEP.1_C4	0.07	-0.18	0.17	-0.01	0.38	-0.14	0.11	-0.16	-0.42	-0.61	NA	NA	NA	NA	NA	NA	NA	NA	NA	NA	0.17	-0.29	-0.09	-0.23	0.15	-0.35	-0.03	-0.26	0.46	-0.26	0.21	-0.16	0.5	-0.2	0.57	-0.33	0.3	-0.22	0.74	-0.52	0.15	-0.12	0.55	-0.25	0.53	-0.17	0.16	-0.29	-0.01
BAG1_SEPEP.4_C3	-0.07	0.34	-0.77	0.18	0.15	0.23	-0.09	-0.01	-0.21	0.24	1.06	0.31	0.1	0.45	0.39	0.45	0.35	0.41	-0.08	0.28	0.49	0.24	-0.2	-0.06	0.18	0.06	-0.02	0.37	-0.02	0.14	-0.13	0.38	0.26	0.2	0.12	0.11	0.11	-0.08	0.44	0.28	-0.55	-0.04	0.37	-0.13	-0.38	-0.26	-0.42	0.35	0.53
BAG3_SEPEP.2_C2	-0.72	-0.59	-0.37	-0.3	0.29	-0.18	-0.24	0.11	0.01	-0.34	NA	NA	NA	NA	NA	NA	NA	NA	NA	NA	0.09	0.04	0.33	0.11	0.51	0.24	0.43	0.06	0.13	0.16	0.06	0.84	0.15	-0.14	0.23	-0.15	0.28	-0.08	0.36	-0.07	1.18	0.45	0.3	-0.14	-0.19	0.26	0.72	0.28	0.11
BAIAP2_SEPEP.4_C3	0.27	0.54	-0.81	0.11	-0.36	0.45	-1.13	0.05	0.62	0.65	-1.12	0.35	-0.42	0.31	0.38	0.28	0.08	0.37	-0.68	-0.05	0.23	0.29	-0.11	0.45	1.31	0.07	-0.05	0.17	-1.06	-0.03	-1.16	-0.26	-0.26	0.37	-0.81	0.27	-0.47	0.05	-0.42	0.33	0.13	0.29	-1.07	0.11	0.44	0.3	-0.01	0.07	1.13
BAIAP2_SEPEP.7_C3	-0.14	0.23	-0.72	-0.08	-0.64	0.06	-1.31	0.04	0.44	0.34	-1.23	0.21	-0.29	0.2	0.28	0.1	-0.08	0.26	-0.92	-0.06	0.09	0.32	-0.25	0.43	1.28	0.16	-0.05	0.3	-0.96	-0.03	-1.16	0.44	-0.52	0.33	-1.27	0.14	-0.88	-0.01	-0.53	0.43	0.08	0.26	-0.92	-0.02	0.49	0.3	-0.08	0.06	0.85
BAIAP2_SEPEP.8_C3	0.59	0.89	-0.5	0.19	-1.65	0.36	-1.58	0.12	0.47	0.41	NA	NA	NA	NA	NA	NA	NA	NA	NA	NA	-0.48	0.12	-0.27	0.11	1.14	0.22	1.84	0.38	1.84	1.76	NA	NA	NA	NA	NA	NA	NA	NA	NA	NA	NA	NA	NA	NA	NA	NA	NA	NA	NA
BAP1_SEPEP.1_C4	0.56	-0.23	0.23	-0.08	0.61	0	0.58	-0.04	0.42	-0.13	-0.15	0.41	0.61	0.4	0.44	0.25	0.54	-0.18	0.26	0.42	NA	NA	NA	NA	NA	NA	NA	NA	NA	NA	NA	NA	NA	NA	NA	NA	NA	NA	NA	NA	NA	NA	NA	NA	NA	NA	NA	NA	NA
BAP1_SEPEP.2_C3	0.45	0.21	0.29	0.32	0.22	0.33	0.27	0.29	0.31	0.19	NA	NA	NA	NA	NA	NA	NA	NA	NA	NA	NA	NA	NA	NA	NA	NA	NA	NA	NA	NA	NA	NA	NA	NA	NA	NA	NA	NA	NA	NA	NA	NA	NA	NA	NA	NA	NA	NA	NA
BAX_SEPEP.3_C3	-0.2	-0.56	0.17	-0.73	-0.76	-0.71	0.32	0.2	-0.21	-0.57	0.45	-0.25	-0.36	-0.24	-0.3	-0.09	-0.09	0.1	0.38	0.35	0.52	-0.48	0.03	-0.49	-0.43	-0.65	-0.21	-0.51	-0.13	0.07	-0.14	-0.03	-0.14	-0.75	-0.12	-0.32	-0.18	-0.34	0.47	-0.87	0.07	-0.23	0.14	-0.4	0.29	0.04	-0.35	0.21	0.21
BAZ1A_SEPEP.2_C3	0.28	-0.23	-0.04	-0.44	-0.17	-0.34	0.53	-0.41	-0.04	-0.31	NA	NA	NA	NA	NA	NA	NA	NA	NA	NA	NA	NA	NA	NA	NA	NA	NA	NA	NA	NA	-0.12	-0.43	0.02	-0.58	1.01	-0.51	0.55	-0.26	0.6	-0.59	-0.28	-0.14	0.11	-0.17	-0.19	-0.08	0.18	-0.1	0.4
BBC3_SEPEP.2_C3	0.23	0.04	-0.1	0.19	0.13	0.13	-0.1	0.06	-0.17	0.02	NA	NA	NA	NA	NA	NA	NA	NA	NA	NA	NA	NA	NA	NA	NA	NA	NA	NA	NA	NA	0.16	-0.19	-0.4	-0.07	-0.27	-0.19	0.03	0.05	0.98	0.26	NA	NA	NA	NA	NA	NA	NA	NA	NA
BBS1_SEPEP.1_C1	-0.33	-0.13	-0.39	-0.09	-0.67	0.32	-0.41	-0.04	0.45	0.37	NA	NA	NA	NA	NA	NA	NA	NA	NA	NA	NA	NA	NA	NA	NA	NA	NA	NA	NA	NA	0.08	-0.02	-0.24	0.19	0.18	0.14	0.25	0.16	-0.26	0.18	NA	NA	NA	NA	NA	NA	NA	NA	NA
BBX_SEPEP.1_C4	0.75	0.36	0.66	0.41	0.42	0.21	0.5	0.62	0.66	0.37	NA	NA	NA	NA	NA	NA	NA	NA	NA	NA	NA	NA	NA	NA	NA	NA	NA	NA	NA	NA	NA	NA	NA	NA	NA	NA	NA	NA	NA	NA	-0.01	-0.11	-0.3	-0.24	-0.07	-0.15	-0.16	0.12	-0.16
BBX_SEPEP.3_C3	-0.28	-0.55	-0.12	-0.4	-0.14	-0.36	-0.01	-0.18	0.03	-0.36	NA	NA	NA	NA	NA	NA	NA	NA	NA	NA	NA	NA	NA	NA	NA	NA	NA	NA	NA	NA	NA	NA	NA	NA	NA	NA	NA	NA	NA	NA	NA	NA	NA	NA	NA	NA	NA	NA	NA
BCAM_SEPEP.2_C2	0.42	-0.57	0.08	-0.79	0.07	-0.66	-0.65	-0.41	-0.22	-0.81	0.82	-0.52	-0.3	-0.37	0.15	-0.2	-0.34	-0.48	-0.44	-0.16	-0.23	-0.3	0.02	-0.02	1.3	-0.07	0.53	-0.05	0.17	-0.13	-0.82	0.15	0.57	-0.64	-0.38	-0.54	-0.51	-0.43	0.54	-0.78	0.33	-0.75	-0.33	-0.85	0.02	-0.85	-0.56	-0.59	0.82
BCAR3_SEPEP.1_C4	-1.16	-0.09	-0.81	-0.09	-0.74	-0.18	-0.3	0.05	-0.64	-0.2	NA	NA	NA	NA	NA	NA	NA	NA	NA	NA	0.42	0.26	0.03	0.6	0.13	0.66	0.06	0.62	0.29	0.66	NA	NA	NA	NA	NA	NA	NA	NA	NA	NA	-0.1	0.26	0.05	0.31	0.21	0.22	0.03	0.02	-0.38
BCAS3_SEPEP.3_C3	0.82	0.34	-0.26	0.29	0.87	0.09	-0.12	0.21	0.08	-0.21	0.06	-0.11	-0.31	-0.13	0.56	0.24	-0.23	-0.2	0.01	-0.14	0.23	0.25	0.09	0.19	0.43	0.27	-0.29	0.22	0.26	0.1	-0.17	0	-0.11	-0.03	0.06	0.14	-0.02	0.21	0.26	-0.06	-0.13	0.13	0.02	0.12	0.5	0.1	0.15	0.05	0.18
BCAS3_SEPEP.5_C3	0.15	-0.47	-0.6	-0.33	1.29	-0.52	-0.32	-0.3	0.97	-0.58	NA	NA	NA	NA	NA	NA	NA	NA	NA	NA	NA	NA	NA	NA	NA	NA	NA	NA	NA	NA	NA	NA	NA	NA	NA	NA	NA	NA	NA	NA	NA	NA	NA	NA	NA	NA	NA	NA	NA
BCAT1_SEPEP.2_C3	-0.05	-0.61	0.66	-0.34	-0.05	-0.43	1.79	-0.36	-0.25	-0.9	-0.35	-0.49	0.3	-0.58	0.03	-0.12	1.12	-0.52	0.74	-0.12	0.64	-0.24	0.45	-0.15	0.27	-0.15	0.21	-0.09	0.49	0.19	-0.06	-0.33	0.39	-0.7	0.55	-0.75	-0.08	-0.91	-0.95	-1.1	NA	NA	NA	NA	NA	NA	NA	NA	NA
BCAT1_SEPEP.3_C3	-0.83	-1.19	0.34	-1.11	-0.86	-1.14	1.53	-1.06	-0.78	-1.37	NA	NA	NA	NA	NA	NA	NA	NA	NA	NA	0.46	-1.22	-0.08	-1.33	-0.85	-1.06	-0.07	-1.35	0.37	-0.05	NA	NA	NA	NA	NA	NA	NA	NA	NA	NA	NA	NA	NA	NA	NA	NA	NA	NA	NA
BCAT2_SEPEP.2_C2	0.36	-1.33	-0.16	-1.76	-0.04	-1.38	-1.41	-0.95	-1.27	-1.34	-0.5	-1.43	-0.3	-1.6	-1.01	-1.11	0.39	-0.23	0.13	-1.01	0.46	-1.04	-0.07	-1.55	-1.54	-0.91	0.43	-1.51	-0.35	-1.1	-0.62	-0.88	0.13	-1.27	-0.49	-1.32	-0.82	-1.03	0.96	-1.43	NA	NA	NA	NA	NA	NA	NA	NA	NA
BCCIP_SEPEP.4_C3	0.72	-0.05	0.87	-1.08	0.01	-1.36	NA	-0.34	0.22	0.1	NA	NA	NA	NA	NA	NA	NA	NA	NA	NA	NA	NA	NA	NA	NA	NA	NA	NA	NA	NA	NA	NA	NA	NA	NA	NA	NA	NA	NA	NA	NA	NA	NA	NA	NA	NA	NA	NA	NA
BCDIN3D_SEPEP.1_C1	0.65	0.01	0.85	-0.11	0.67	-0.24	-0.25	-0.13	-0.12	0.18	NA	NA	NA	NA	NA	NA	NA	NA	NA	NA	-0.15	0.22	-0.06	0.44	-0.04	0.59	-0.26	0.31	0.19	-0.14	NA	NA	NA	NA	NA	NA	NA	NA	NA	NA	0.77	-0.17	0	0.46	0.11	0.11	0.15	-0.17	-0.45
BCKDHB_SEPEP.3_C3	-0.05	0.35	-0.2	0.43	0.16	-0.09	0.13	-0.32	-0.26	0.5	-1.11	0.73	-0.21	0.44	0.08	0.28	0.55	0.35	0.34	0.4	-0.7	0.15	-0.45	0.31	-0.52	0.39	-0.29	0.59	-0.43	0.19	NA	NA	NA	NA	NA	NA	NA	NA	NA	NA	-0.19	0.34	-0.68	0.42	0.59	0.41	0.09	0.03	-0.43
BCL11B_SEPEP.1_C4	0.07	-0.51	-0.2	-0.63	-0.24	-0.76	-0.77	-0.65	0.11	-1.12	NA	NA	NA	NA	NA	NA	NA	NA	NA	NA	NA	NA	NA	NA	NA	NA	NA	NA	NA	NA	-0.07	-0.92	-0.26	0.06	-0.81	-0.08	-0.48	0	-0.77	-0.09	NA	NA	NA	NA	NA	NA	NA	NA	NA
BCL2L1_SEPEP.2_C3	-0.86	-0.84	-1.29	-0.89	0.06	-0.83	-0.75	-1.17	-0.38	-0.77	-0.51	0.1	0.21	-0.24	0.33	-0.13	-0.38	-0.15	0.14	-0.22	-0.07	-0.06	-0.1	-0.17	0.75	-0.02	0.02	0.19	-0.1	0.09	-0.02	-0.36	-0.16	-0.05	0.03	-0.26	0.06	-0.22	-0.03	0.02	NA	NA	NA	NA	NA	NA	NA	NA	NA
BCL2L10_SEPEP.1_C4	0.13	-0.23	-0.06	-0.58	-0.32	-0.96	-0.06	-0.36	-0.58	-0.73	-2.59	-0.1	-0.63	-0.27	0.17	0	-0.1	-0.29	-0.16	0.08	NA	NA	NA	NA	NA	NA	NA	NA	NA	NA	NA	NA	NA	NA	NA	NA	NA	NA	NA	NA	NA	NA	NA	NA	NA	NA	NA	NA	NA
BCL2L11_SEPEP.2_C3	-0.03	0.42	1.05	0.05	0.19	0.2	1.69	0.12	0.69	-0.04	0.21	0.09	0.35	-0.32	0.28	-0.2	0.79	-0.13	0.36	0.31	NA	NA	NA	NA	NA	NA	NA	NA	NA	NA	-0.01	-0.26	0.2	-0.12	-0.27	-0.33	-0.26	0.27	0	-0.08	0.25	-0.37	0.41	0.09	-0.15	-0.21	0.88	-0.12	0.45
BCL2L11_SEPEP.3_C3	-0.26	-0.08	0.6	0.01	-0.12	-0.18	0.95	0.04	-0.13	-0.16	NA	NA	NA	NA	NA	NA	NA	NA	NA	NA	NA	NA	NA	NA	NA	NA	NA	NA	NA	NA	NA	NA	NA	NA	NA	NA	NA	NA	NA	NA	NA	NA	NA	NA	NA	NA	NA	NA	NA
BCL2L11_SEPEP.4_C3	-0.03	-0.26	0.19	-0.38	-0.24	-0.59	0.49	-0.32	0.1	-0.44	0.54	0	0.12	0.84	0.53	0.85	0.43	0.9	0.43	-0.24	0.63	0.38	0.54	0.4	0.34	0.45	0.39	0.4	0.31	0.04	0.37	0.42	0.45	0.4	0.2	0.12	0.45	0.41	0.21	0.49	0.1	0.22	0.21	0.62	-0.2	0.31	0.35	0.38	0.22
BCL2L12_SEPEP.2_C3	-0.06	0.33	0.95	0.68	0.88	0.58	1.22	0.82	0.63	0.43	NA	NA	NA	NA	NA	NA	NA	NA	NA	NA	0.2	-0.01	-0.1	0.3	0.32	0.19	0.07	0.03	0.21	0.11	-0.08	0.37	0.56	-0.33	0.95	0	0.78	-0.34	1.04	-0.06	NA	NA	NA	NA	NA	NA	NA	NA	NA
BCL2L13_SEPEP.3_C3	-0.21	0.13	-0.19	0.22	-0.64	-0.06	-1.13	0.01	-0.02	0.2	0.26	-0.19	0.13	-0.2	-0.15	-0.33	-0.32	-0.11	-0.45	-0.43	-0.23	0.08	-0.34	0.23	-0.23	0.27	-0.42	0.17	-0.17	-0.07	-0.89	-0.76	-0.52	-0.14	-0.99	-0.31	-0.73	-0.25	-0.26	-0.12	0.64	0.73	0.26	0.84	0.15	0.47	0.43	0.4	0.12
BCL3_SEPEP.1_C4	0.15	-0.23	0.58	-0.06	0.31	0.02	0.44	-0.1	-0.4	-0.37	NA	NA	NA	NA	NA	NA	NA	NA	NA	NA	0.51	0.53	0.74	0.67	0.11	0.59	0.22	0.63	0.56	0.69	NA	NA	NA	NA	NA	NA	NA	NA	NA	NA	NA	NA	NA	NA	NA	NA	NA	NA	NA
BCL7A_SEPEP.1_C4	-0.04	-0.43	-0.33	-0.43	-0.09	-0.5	0.57	-0.41	-0.06	-0.3	1.76	-0.27	0.33	-0.31	-0.64	-0.32	-0.09	-0.26	-0.11	-0.16	0.58	-0.46	0.22	-0.53	0.38	-0.63	0.07	-0.54	-0.36	-0.19	NA	NA	NA	NA	NA	NA	NA	NA	NA	NA	-0.15	-0.35	-0.4	-0.32	-0.16	-0.35	-0.38	-0.01	0.73
BCL7B_SEPEP.1_C4	-1.09	-0.49	-0.36	-0.56	-0.11	-0.26	-0.03	-0.16	-0.37	-0.5	NA	NA	NA	NA	NA	NA	NA	NA	NA	NA	NA	NA	NA	NA	NA	NA	NA	NA	NA	NA	NA	NA	NA	NA	NA	NA	NA	NA	NA	NA	-0.17	-0.11	-0.58	-0.41	-0.26	-0.19	-0.71	0	-0.53
BCS1L_SEPEP.3_C3	0.44	0.3	0.58	0.58	0.36	0.47	-0.2	0.47	0.96	0.83	NA	NA	NA	NA	NA	NA	NA	NA	NA	NA	-0.74	0.63	-0.3	1.22	0.84	0.88	0.12	0.49	-0.13	0.41	0.67	-0.13	0.19	0.31	-0.2	0.4	0.15	0.42	0.13	0.76	0.8	0.35	0.04	0.41	0.4	0.39	0.56	0.65	-0.08
BECN1_SEPEP.2_C3	-0.23	-0.02	0.07	-0.2	-0.13	-0.31	0.38	-0.26	0.1	-0.6	0.04	-0.29	-0.22	-0.3	-0.01	-0.15	0.11	-0.13	-0.98	-0.13	0.64	-0.04	-0.09	-0.41	-0.04	-0.36	0.09	-0.4	-0.33	-0.03	-0.14	-0.01	-0.09	-0.08	0.06	-0.08	0.02	0.06	-0.41	-0.06	-0.12	-0.1	0.51	-0.06	0.27	0.05	0	0.07	0.43
BECN1_SEPEP.3_C3	-0.13	0.04	-0.3	-0.02	-0.27	-0.06	-0.11	-0.29	-0.45	0.03	NA	NA	NA	NA	NA	NA	NA	NA	NA	NA	0.67	-0.2	0.18	-0.33	0.23	-0.31	0.07	-0.19	-0.08	-0.06	-1.06	-0.53	-0.82	-0.66	-0.09	-0.42	-0.95	-0.45	-0.7	-0.75	0.06	-0.25	0.6	-0.22	-0.02	-0.23	0.05	-0.44	0.11
BEND3_SEPEP.1_C4	0.02	0.19	0.52	0.11	0.38	0.27	0.2	0.16	0.06	0.49	1.11	0.14	0.53	-0.04	-0.27	-0.12	0.17	-0.03	-0.38	0	NA	NA	NA	NA	NA	NA	NA	NA	NA	NA	0.12	0.15	0.19	0.26	0.24	0.19	0.39	-0.31	0.25	0.1	0.18	0.13	-0.23	-0.17	-0.7	-0.32	-0.2	-0.47	0.24
BEND7_SEPEP.2_C3	0.54	0.27	0.49	0.35	0.44	0.02	0.31	0.08	0.38	0.33	NA	NA	NA	NA	NA	NA	NA	NA	NA	NA	NA	NA	NA	NA	NA	NA	NA	NA	NA	NA	0.06	0.34	-0.11	0.25	0.06	0.19	0.09	0.08	-0.16	0.23	NA	NA	NA	NA	NA	NA	NA	NA	NA
BICC1_SEPEP.1_C4	-0.48	-1.22	-1.97	-1.43	-2.21	-0.85	1	-0.72	1.08	-1.22	1.74	-0.64	0.39	-0.77	-0.38	-0.42	-0.83	-1.02	0.17	-0.54	-0.21	-1.48	-0.01	-1.78	0.64	NA	-0.02	-1.72	-0.45	-0.08	-0.56	0.11	0.16	-1.28	0.83	-0.73	-0.2	-1.14	-1.09	-1.36	0.79	-0.23	-0.03	-0.33	-0.22	-0.14	-0.42	0.95	0.19
BICRA_SEPEP.1_C4	0.2	-0.12	-0.21	-0.07	0.43	-0.26	-0.3	-0.46	0.45	-0.06	0.39	0.19	-0.21	-0.07	-0.06	0.02	0.25	-0.01	0.11	0.05	-0.11	-0.02	0.05	-0.08	0.05	-0.04	0.14	-0.05	0.09	0	NA	NA	NA	NA	NA	NA	NA	NA	NA	NA	NA	NA	NA	NA	NA	NA	NA	NA	NA
BIN1_SEPEP.2_C3	0.01	-0.5	-1.19	-0.64	-0.69	-0.65	0.39	-0.41	0.05	-0.37	NA	NA	NA	NA	NA	NA	NA	NA	NA	NA	NA	NA	NA	NA	NA	NA	NA	NA	NA	NA	-0.89	0	-0.04	-0.51	-0.79	-0.41	-1.02	-0.86	-0.25	-0.25	-0.61	-0.47	-0.85	-0.88	-0.45	-1.05	-1.16	-1.09	-0.53
BIN1_SEPEP.3_C3	0.13	0.03	-0.12	0.09	-0.39	-0.15	0.1	-0.1	0.15	0.03	NA	NA	NA	NA	NA	NA	NA	NA	NA	NA	NA	NA	NA	NA	NA	NA	NA	NA	NA	NA	NA	NA	NA	NA	NA	NA	NA	NA	NA	NA	NA	NA	NA	NA	NA	NA	NA	NA	NA
BIN2_SEPEP.4_C3	-0.59	0.36	-0.12	0.45	-0.68	0.28	-0.01	0.57	-0.4	0.09	-0.61	0.01	-0.14	0.15	-0.21	0.47	0.17	0.45	0.35	0.56	NA	NA	NA	NA	NA	NA	NA	NA	NA	NA	0.33	0.83	0.99	-0.05	0.62	0.12	0.87	0.37	-0.6	-0.36	-0.67	0.24	-0.96	0.09	0.14	1.24	-0.77	0.46	-0.33
BIN3_SEPEP.1_C4	-0.73	-0.13	-0.42	-0.06	0.23	-0.21	-0.02	-0.44	-0.49	-0.32	-0.27	0.06	-0.69	-0.06	0.53	-0.18	-0.72	-0.38	-0.4	-0.25	0.95	0.03	-0.01	0.15	-0.17	0.07	-0.16	-0.05	-0.1	0.25	-0.08	0.34	-0.02	-0.05	-0.17	-0.05	-0.36	-0.13	0	-0.14	0.01	0.04	0.46	-0.65	0.5	0.08	-0.33	-0.28	-0.05
BIRC2_SEPEP.1_C4	0.34	-0.13	-0.14	-0.12	0.14	-0.1	0.39	-0.15	0.06	-0.1	0.39	0	0.11	-0.03	-0.09	0	-0.06	-0.02	0.12	-0.03	0.54	-0.06	0.04	-0.07	0.11	-0.1	-0.17	0.1	-0.26	0.14	-0.16	-0.06	-0.28	-0.12	-0.22	-0.16	-0.25	-0.37	-0.1	-0.22	0.07	0.12	0.11	0.09	-0.22	-0.02	-0.43	0.09	0.09
BLOC1S2_SEPEP.1_C4	-0.61	-0.07	-0.41	-0.05	-0.37	0.11	-0.16	-0.21	-0.51	-0.17	-0.08	-0.07	-0.3	-0.05	-0.24	-0.11	-0.49	-0.19	-0.55	-0.09	NA	NA	NA	NA	NA	NA	NA	NA	NA	NA	-0.1	-0.16	-0.19	-0.23	-0.18	-0.27	-0.18	-0.17	0.14	-0.28	0.37	-0.14	0.04	-0.04	0.29	0.1	0.07	0.11	0.42
BLOC1S2_SEPEP.2_C3	-0.17	0.15	0.24	0	-0.35	-0.01	0.22	0.07	-0.01	-0.11	0.34	-0.08	0.14	-0.21	-0.04	0.03	-0.16	-0.21	0.28	-0.25	0.31	-0.28	0.26	-0.12	0.25	-0.07	0.16	-0.29	-0.05	0.25	-0.02	0.24	0.5	0.1	0.46	0.12	0.41	0.19	0.63	0.23	0.35	-0.22	0.19	0.36	-0.16	0.24	0.25	0.59	1.08
BLOC1S5_SEPEP.2_C3	0.1	-0.51	0.17	-0.27	0.48	-0.14	0.85	0.19	-0.12	-0.57	0.21	-0.21	0.87	-0.32	-0.11	-0.14	-0.8	-0.01	0.03	-0.2	NA	NA	NA	NA	NA	NA	NA	NA	NA	NA	0.64	-0.4	0.23	-0.29	0.41	-0.32	-0.09	-0.46	0.65	-0.5	1.66	-0.37	0.44	0.03	0.69	-0.01	0.1	0.57	0.37
BLOC1S5_SEPEP.4_C3	0.45	-0.03	0.16	0.07	0.12	0.16	0.45	0.03	0.33	0.05	0.23	0.27	0.25	0.25	0.12	0.33	-0.07	0.31	0.28	0.31	0.26	0.79	0.49	0.82	0.71	0.85	0.53	1.73	0.3	1.13	-0.43	-0.01	-0.1	0.34	-0.08	-0.13	-0.3	0.26	0.1	0.25	0.16	0.01	0.02	-0.52	-0.14	-0.49	-0.26	-0.06	0.15
BLOC1S6_SEPEP.1_C4	0.7	0.23	0.71	0.43	0.85	0.82	1.47	0.71	0.74	0.72	0.29	0.85	1.02	0.88	0.79	0.61	0.49	-0.17	0.45	0.52	-0.01	-0.16	0.35	-0.33	0.4	-0.12	0.33	0.03	0.08	0.11	NA	NA	NA	NA	NA	NA	NA	NA	NA	NA	0.36	0.23	0.11	0.31	0.43	0.34	0.21	0.23	0.45
BLOC1S6_SEPEP.2_C3	0.21	-0.1	0.3	-0.16	0.55	0.25	0.88	-0.05	0.31	-0.01	0.52	-0.03	0.56	0.01	0.3	0.14	-0.32	-0.08	-0.02	-0.05	NA	NA	NA	NA	NA	NA	NA	NA	NA	NA	0.06	-0.13	0.04	-0.24	-0.26	-0.07	-0.13	-0.14	0.21	-0.08	0.35	-0.24	0.26	-0.2	0.15	-0.19	0.1	-0.12	0.58
BMP1_SEPEP.1_C4	-0.16	0.1	-0.03	-0.31	0.52	0.19	-0.22	0.1	-0.46	0.18	NA	NA	NA	NA	NA	NA	NA	NA	NA	NA	NA	NA	NA	NA	NA	NA	NA	NA	NA	NA	NA	NA	NA	NA	NA	NA	NA	NA	NA	NA	NA	NA	NA	NA	NA	NA	NA	NA	NA
BMPER_SEPEP.1_C4	-1.64	0.37	-1.74	-0.22	-1.8	1.31	-1.64	0.19	-0.8	0.44	-1.23	0.5	-1.55	0.74	-0.66	0.85	-0.57	1.46	-0.28	0.56	NA	NA	NA	NA	NA	NA	NA	NA	NA	NA	0.58	2.24	0.22	0.64	-0.65	-0.5	-0.06	-0.4	-0.09	-0.75	NA	NA	NA	NA	NA	NA	NA	NA	NA
BMPR2_SEPEP.1_C4	0	0.25	0.03	0.24	-0.22	0.35	0.05	0.21	0.15	0.24	NA	NA	NA	NA	NA	NA	NA	NA	NA	NA	NA	NA	NA	NA	NA	NA	NA	NA	NA	NA	NA	NA	NA	NA	NA	NA	NA	NA	NA	NA	NA	NA	NA	NA	NA	NA	NA	NA	NA
BMS1_SEPEP.3_C3	-0.46	0.35	0.17	0.43	0.08	-0.93	-0.18	-0.03	-0.35	0.52	0.97	-0.41	0.29	-0.15	0.21	-0.3	0.34	0.02	0.2	-0.35	-0.08	-0.41	0.21	-0.54	0.82	-0.51	0.47	-0.67	0.48	-0.41	0.42	-0.52	0.24	-0.45	0.36	-0.42	-0.61	-1.21	0.15	-0.28	0.35	-0.5	-0.59	-1.34	-0.09	-0.66	0.79	-0.51	0.46
BMX_SEPEP.1_C4	-0.21	0.04	-0.11	-0.03	-0.21	0.19	1.93	0.27	0.08	-0.05	NA	NA	NA	NA	NA	NA	NA	NA	NA	NA	NA	NA	NA	NA	NA	NA	NA	NA	NA	NA	NA	NA	NA	NA	NA	NA	NA	NA	NA	NA	NA	NA	NA	NA	NA	NA	NA	NA	NA
BNIP1_SEPEP.4_C3	-0.71	0.07	-0.12	0.04	-0.02	-0.09	-0.18	-0.02	-0.28	0.21	-0.21	0.2	-0.08	0	0	-0.01	-0.3	0.06	0.33	-0.2	0.65	0.29	-0.25	0.01	-0.53	0.35	-0.12	0.1	0.17	0.11	0.05	-0.37	0.41	0.17	0.09	-0.09	-0.13	-0.03	0.2	0.13	-0.28	0.59	0.58	0.7	0.67	0.3	0.35	0.39	0.13
BNIP2_SEPEP.1_C4	-0.04	0.24	0.1	0.31	-0.11	0.39	0.35	0.22	0.01	0.09	0.08	0.48	0.25	0.35	0.39	0.44	-0.01	0.62	0.08	0.46	0.24	0.48	-0.03	0.53	-0.08	0.54	0.22	0.43	0.34	0.44	0.37	0.58	0.34	0.43	0.4	0.43	0.5	0.49	-0.48	0.32	0.04	0.44	0.21	0.48	0.22	0.49	-0.16	0.54	0.11
BNIP3L_SEPEP.1_C4	0.01	0.31	0.41	0.25	0.05	0.04	0.86	-0.08	-0.09	-0.12	NA	NA	NA	NA	NA	NA	NA	NA	NA	NA	NA	NA	NA	NA	NA	NA	NA	NA	NA	NA	NA	NA	NA	NA	NA	NA	NA	NA	NA	NA	NA	NA	NA	NA	NA	NA	NA	NA	NA
BOD1_SEPEP.2_C2	-0.15	-0.36	-0.1	-0.06	0.13	-0.29	0.24	-0.01	0.13	-0.21	0.51	0.03	0.46	-0.02	0.27	-0.16	0.03	0.11	0.27	-0.15	NA	NA	NA	NA	NA	NA	NA	NA	NA	NA	0.35	0.2	0.22	-0.19	0.05	-0.36	0.05	-0.28	0.19	-0.3	0.49	0	0.59	-0.17	0.68	-0.09	0.5	0.08	0.01
BOD1_SEPEP.3_C3	-0.53	-0.41	-0.41	-0.41	0.11	-0.37	-0.01	-0.12	-0.01	-0.47	NA	NA	NA	NA	NA	NA	NA	NA	NA	NA	NA	NA	NA	NA	NA	NA	NA	NA	NA	NA	NA	NA	NA	NA	NA	NA	NA	NA	NA	NA	NA	NA	NA	NA	NA	NA	NA	NA	NA
BOD1L1_SEPEP.2_C3	0.07	-0.16	0.12	-0.54	-0.06	-0.51	0.01	-0.01	0.05	-0.28	0.21	0.05	0.02	-0.08	-0.34	-0.01	0.03	0.09	0.08	0.18	0	0.42	0.58	0.42	0.19	0.51	0.25	0.46	0.24	0.59	NA	NA	NA	NA	NA	NA	NA	NA	NA	NA	0.29	0.17	-0.06	-0.01	0.3	0.1	0	0.34	0.31
BORCS5_SEPEP.1_C4	-0.73	0.06	0.04	-0.09	0.24	-0.16	-0.29	-0.1	0.17	-0.08	0	-0.03	0.27	-0.1	0.43	0.13	0.52	0.1	0.07	0.14	0.14	-0.37	-0.18	-0.44	0.25	-0.35	-0.32	-0.49	-0.11	-0.39	0.12	0.16	0.19	0.16	-0.32	0.13	-0.33	-0.35	0.09	-0.22	0.03	0.34	0.14	0	0.32	0.08	0.23	-0.05	0.18
BORCS5_SEPEP.4_C3	-0.7	-0.16	-0.14	-0.22	-0.33	-0.21	-0.47	0	0.02	-0.19	NA	NA	NA	NA	NA	NA	NA	NA	NA	NA	NA	NA	NA	NA	NA	NA	NA	NA	NA	NA	0.11	-0.14	0.08	0.07	0.27	0.11	0.07	0.17	0.43	0.04	NA	NA	NA	NA	NA	NA	NA	NA	NA
BPHL_SEPEP.2_C2	-0.5	0.92	-0.3	-0.58	-0.91	-0.6	-1.12	1.16	-0.94	1.85	NA	NA	NA	NA	NA	NA	NA	NA	NA	NA	NA	NA	NA	NA	NA	NA	NA	NA	NA	NA	NA	NA	NA	NA	NA	NA	NA	NA	NA	NA	NA	NA	NA	NA	NA	NA	NA	NA	NA
BPI_SEPEP.1_C4	-0.55	-0.11	-0.65	-0.46	-1.07	-0.61	2.03	0.47	-0.4	0.04	-3.31	-0.31	-0.98	0.49	-0.72	0.65	-0.41	0.15	0.98	0.47	NA	NA	NA	NA	NA	NA	NA	NA	NA	NA	NA	NA	NA	NA	NA	NA	NA	NA	NA	NA	-1.37	0.25	0.04	-0.05	-0.49	0.52	-1.44	1.26	-0.85
BPNT1_SEPEP.1_C4	-0.46	0.03	-0.12	-0.4	0.28	0.18	0.79	-0.16	-0.45	-0.08	0.66	-0.35	-0.14	0.08	-0.15	-0.07	-0.55	-0.23	0.18	0.03	0.96	-0.3	-0.26	-0.35	-0.23	-0.23	-0.1	-0.31	-0.2	-0.29	-0.3	-0.05	-0.46	-0.4	0.11	-0.25	-0.23	-0.35	-0.12	-0.26	-0.09	-0.41	0.2	-0.47	-0.42	-0.47	-0.2	-0.42	0.77
BPNT1_SEPEP.2_C3	0.28	-0.2	0.38	0.05	0.52	-0.07	0.35	-0.16	0.11	0.03	NA	NA	NA	NA	NA	NA	NA	NA	NA	NA	NA	NA	NA	NA	NA	NA	NA	NA	NA	NA	NA	NA	NA	NA	NA	NA	NA	NA	NA	NA	NA	NA	NA	NA	NA	NA	NA	NA	NA
BPTF_SEPEP.2_C3	0.19	-0.09	-0.04	-0.05	0.63	-0.09	0.38	0.11	0.23	-0.03	0.86	0.11	0.18	0.02	0.23	0.12	0.22	-0.06	0.13	0.15	NA	NA	NA	NA	NA	NA	NA	NA	NA	NA	NA	NA	NA	NA	NA	NA	NA	NA	NA	NA	-0.09	0	0.11	0.1	-0.02	0.01	0.07	0.17	0.76
BRAF_SEPEP.1_C4	0.15	0.24	0.34	0.28	0.61	0.43	0.49	0.24	0.46	0.42	0.68	-0.27	0.21	-0.58	0.3	-0.22	-0.22	-0.14	-0.01	-0.51	0.55	0.1	0.2	0.03	0.13	-0.04	0.01	0.1	0.27	0.02	0.12	0.04	-0.03	0.13	0.03	-0.01	0.06	-0.08	0.24	-0.06	0.21	-0.24	0.09	-0.13	0.18	-0.19	0.08	-0.14	0.29
BRAF_SEPEP.2_C3	0.25	-0.5	-0.11	0.01	0.27	-0.06	-0.03	-0.53	-0.18	-0.35	NA	NA	NA	NA	NA	NA	NA	NA	NA	NA	0.25	-0.1	0.24	-0.26	-0.19	-0.06	-0.45	-0.04	-0.14	-0.38	NA	NA	NA	NA	NA	NA	NA	NA	NA	NA	NA	NA	NA	NA	NA	NA	NA	NA	NA
BRAP_SEPEP.3_C3	0.09	-0.29	-0.2	-0.36	0.28	-0.35	0.07	-0.41	-0.29	-0.23	0.29	-0.23	0.07	-0.06	-0.07	0.03	0.01	-0.21	0.24	-0.22	-0.04	-0.72	-0.52	-0.39	-0.07	-0.31	-0.39	-0.59	-0.64	-0.99	NA	NA	NA	NA	NA	NA	NA	NA	NA	NA	0.21	-0.68	-0.06	-0.37	-0.11	-0.28	-0.17	-0.88	-0.47
BRAT1_SEPEP.2_C3	0.11	0.3	0.11	0.21	1.4	0.15	0.23	0.04	0.31	0.09	0.45	0.29	-0.13	0.2	0.11	0.19	0.29	0.36	0.02	0.36	0.38	0.17	0.36	0.11	0.34	0.06	0.42	0.33	0.26	0.63	-0.01	0.2	0.07	0.08	0.57	0.13	0.31	0.11	0.16	0.27	0.4	0.32	-0.23	0.28	0.09	0.37	0.21	0.32	0.26
BRCA2_SEPEP.1_C1	0.01	0.77	-0.34	0.82	0.17	0.44	-0.23	0.42	0.14	1.31	-0.3	0.39	-0.17	0.43	0.11	0.2	-0.3	-0.09	-0.11	0.28	NA	NA	NA	NA	NA	NA	NA	NA	NA	NA	-0.05	0.36	-0.16	0.64	-0.55	0.51	-0.17	0.35	-0.19	0.51	NA	NA	NA	NA	NA	NA	NA	NA	NA
BRD1_SEPEP.1_C4	0.32	-0.04	-0.29	-0.1	-0.02	-0.19	-0.3	-0.17	0.08	-0.07	1.11	-0.34	0.23	-0.07	-0.23	-0.04	0.04	-0.18	0.01	0.05	NA	NA	NA	NA	NA	NA	NA	NA	NA	NA	NA	NA	NA	NA	NA	NA	NA	NA	NA	NA	0.07	-0.23	-0.12	-0.6	-0.04	-0.18	0.19	-0.29	0.44
BRD1_SEPEP.3_C3	-0.01	0	-0.48	-0.09	-0.35	-0.2	-0.59	-0.06	0.02	0.19	NA	NA	NA	NA	NA	NA	NA	NA	NA	NA	0.31	0.46	0.36	0.54	0	0.52	0.23	0.67	0.2	0.63	-0.32	0.03	-0.01	0.03	-0.13	-0.14	0.02	-0.05	0.1	0.16	NA	NA	NA	NA	NA	NA	NA	NA	NA
BRD7_SEPEP.1_C4	0.16	0.26	0.1	0.15	0.48	0.22	0.08	0.33	0.02	0.26	0.13	0.05	-0.46	-0.28	-0.05	-0.22	-0.25	-0.11	-0.15	-0.06	-0.03	0.11	0.73	0.21	0.29	0.14	-0.06	0.1	-0.11	0.13	0.04	0.36	0.19	-0.37	0.43	-0.27	0	-0.1	0.75	-0.13	-0.06	-0.27	0.02	-0.28	0.18	-0.19	0.12	-0.01	0.5
BRD7_SEPEP.2_C3	0.1	-0.07	-0.27	-0.04	0.35	-0.16	-0.35	-0.14	0.12	-0.15	NA	NA	NA	NA	NA	NA	NA	NA	NA	NA	0.15	-0.03	0.85	-0.15	0.65	-0.15	0.09	-0.24	0.2	0.21	0.29	0.24	-0.03	0	0.27	-0.12	0.02	0	0.04	-0.18	0.08	0.07	-0.14	0.1	0.33	0.08	0.21	0.16	0.19
BRD8_SEPEP.3_C3	0.32	0.84	-0.47	0.76	-0.67	0.32	2.02	0.49	0.46	1.04	NA	NA	NA	NA	NA	NA	NA	NA	NA	NA	0.27	0.17	0.27	0.29	-0.07	0.53	-0.04	0.66	0.03	0.33	NA	NA	NA	NA	NA	NA	NA	NA	NA	NA	NA	NA	NA	NA	NA	NA	NA	NA	NA
BRD9_SEPEP.2_C3	0.46	-0.19	-0.07	-0.48	0.31	0.01	-0.08	-0.11	0.1	-0.09	-0.06	-0.38	-0.25	-0.57	-0.26	-0.39	-0.47	-0.48	-0.18	-0.17	-0.17	0.39	-0.24	0.21	0.05	0.32	-0.02	0.35	0.21	0.33	0.16	0.32	0.17	0.24	0.18	0.22	0.29	0.08	0.03	0.33	0.09	-0.3	0.14	0.29	-0.18	-0.46	0.31	-0.39	0.11
BRD9_SEPEP.3_C3	0.48	-0.24	-0.02	-0.13	0.5	-0.18	0.01	0.11	0.32	-0.18	NA	NA	NA	NA	NA	NA	NA	NA	NA	NA	NA	NA	NA	NA	NA	NA	NA	NA	NA	NA	NA	NA	NA	NA	NA	NA	NA	NA	NA	NA	NA	NA	NA	NA	NA	NA	NA	NA	NA
BRF1_SEPEP.2_C3	4.34	-0.11	2.3	0.31	0.83	0.21	0.31	0.03	1.69	1.64	NA	NA	NA	NA	NA	NA	NA	NA	NA	NA	NA	NA	NA	NA	NA	NA	NA	NA	NA	NA	-0.1	-0.13	-0.26	-0.38	0.13	-0.26	0.39	-0.33	0.58	-0.11	NA	NA	NA	NA	NA	NA	NA	NA	NA
BRF2_SEPEP.1_C1	0.74	-0.55	0.04	-0.32	2.09	-0.15	0.59	0.12	0.04	-0.36	NA	NA	NA	NA	NA	NA	NA	NA	NA	NA	NA	NA	NA	NA	NA	NA	NA	NA	NA	NA	NA	NA	NA	NA	NA	NA	NA	NA	NA	NA	NA	NA	NA	NA	NA	NA	NA	NA	NA
BRI3_SEPEP.2_C3	0.2	0.23	0.11	0.02	-0.22	0.1	-0.09	0.14	-0.2	-0.07	-0.32	0.08	-0.04	0.05	0.06	0.01	0.05	0.1	0.38	-0.04	0.87	0.65	-0.14	0.68	-0.07	0.68	0.02	0.55	0.06	0.44	0.03	0.29	-0.02	-0.32	-0.43	-0.32	0.12	0.08	0.44	-0.13	0.56	0.69	1.32	0.95	0.54	0.87	0.4	0.77	0.9
BRMS1_SEPEP.1_C4	0.29	-0.52	0.13	0.26	0.15	0.02	0.72	0.4	0.61	-0.05	0.91	-0.25	0.15	-0.33	-0.27	-0.18	0.26	-0.19	-0.23	-0.01	0.31	-0.07	0.05	-0.04	0.02	-0.12	-0.01	-0.19	0.03	-0.02	NA	NA	NA	NA	NA	NA	NA	NA	NA	NA	-0.04	-0.15	0.08	-0.22	-0.33	-0.25	-0.18	-0.21	0.45
BROX_SEPEP.4_C3	0.49	-0.06	0.19	-0.17	0.45	-0.28	0.49	-0.37	0.3	0.13	0.58	0.3	0.51	0.11	0.11	0.08	0.44	0.08	0.21	0.07	1.53	0.03	0.13	-0.06	0.61	0	0.39	-0.01	0.1	-0.28	0.94	0.07	0.12	0.22	0.44	-0.09	-0.18	-0.16	0.84	0	0.11	-0.49	0.68	-0.22	0.47	-0.43	0.63	-0.9	0.56
BRPF1_SEPEP.1_C4	0.14	-0.35	-0.34	-0.29	0.08	-0.29	0.23	-0.16	-0.85	-0.42	NA	NA	NA	NA	NA	NA	NA	NA	NA	NA	NA	NA	NA	NA	NA	NA	NA	NA	NA	NA	0.41	-0.12	-0.02	-0.49	0.46	-0.47	0.32	-0.28	0.46	-0.51	0.77	0.21	0.15	0.28	0.03	0.12	0.29	0.18	0.55
BRPF3_SEPEP.1_C4	0.37	-0.01	0.31	0.12	0.58	-0.11	-0.13	-0.02	0.65	0.29	NA	NA	NA	NA	NA	NA	NA	NA	NA	NA	NA	NA	NA	NA	NA	NA	NA	NA	NA	NA	NA	NA	NA	NA	NA	NA	NA	NA	NA	NA	NA	NA	NA	NA	NA	NA	NA	NA	NA
BRWD1_SEPEP.2_C2	-0.58	-0.17	-0.95	-0.13	0.16	0.2	1.06	-0.45	0.82	0	NA	NA	NA	NA	NA	NA	NA	NA	NA	NA	-1.27	0.09	0.45	0.16	1.15	0.06	-0.05	0.54	-0.65	0.02	-0.73	0.19	0.74	0.29	0.01	-0.42	0.25	-0.34	0.07	0.5	NA	NA	NA	NA	NA	NA	NA	NA	NA
BSCL2_SEPEP.1_C4	-0.48	0.21	0.5	0.48	0.22	0.23	0.12	0.4	0.89	0.06	-0.79	0.67	-0.34	1.07	0.34	1.27	0.62	NA	0.77	0.33	-0.2	0.03	0	-0.1	-0.52	0.07	-0.03	-0.29	-0.65	-0.64	0.35	1.26	0.38	0.6	0.01	0.76	0.3	0.79	0.13	1.05	-0.36	0.21	-0.53	0.56	0.32	0.03	-0.63	-0.16	-0.6
BSDC1_SEPEP.2_C3	-0.16	-0.16	-0.03	-0.36	0.79	-0.48	-0.92	-0.37	-0.48	-0.27	-1.05	-0.37	-0.58	-0.37	-0.08	-0.42	-0.42	0.12	0.6	-0.65	-0.35	-0.23	-0.4	-0.45	0.18	-0.5	-0.71	-0.59	-0.95	-0.53	NA	NA	NA	NA	NA	NA	NA	NA	NA	NA	0.21	-0.25	-0.3	-0.53	0.39	-0.34	-0.35	-0.66	-1.2
BSDC1_SEPEP.3_C3	1.16	0.35	1.21	0.55	1.91	0.56	0.42	0.62	0.47	0.2	-1.86	0.6	0.15	0.6	0.89	0.58	0.25	-0.44	1.5	0.13	-0.38	0.37	0.05	0.35	0.67	0.37	-0.18	0.02	-0.33	0.12	-0.08	-0.09	0.17	0.4	0.11	0.44	0.01	0.37	-0.17	0.45	0.93	0.91	0.48	0.82	0.82	0.74	0.59	0.67	-0.39
BSDC1_SEPEP.4_C3	-0.01	-0.44	-0.15	-0.57	0.97	-0.64	-1.02	-0.52	-0.74	-0.46	-1.5	-0.77	-0.89	-0.65	-0.19	-0.73	-0.7	-0.2	0.46	-0.89	-0.3	-0.14	-0.04	-0.14	-0.11	-0.18	-0.37	-0.29	-0.64	-0.26	-1	-1.11	-0.91	-0.6	-0.67	-0.58	-0.92	-0.64	-1.02	-0.67	-0.43	-0.33	-0.63	-0.43	-0.23	-0.58	-0.68	-0.73	-1.58
BSG_SEPEP.2_C3	-0.2	-0.35	-0.36	-0.45	-1.02	0.09	0.67	-0.17	-0.05	-0.27	-0.8	-0.27	-0.27	-0.68	-1.04	-0.32	-0.92	-0.45	-0.21	-0.79	0.18	-0.27	-0.29	-0.17	0.32	-0.06	-0.34	-0.65	-0.28	-0.63	NA	NA	NA	NA	NA	NA	NA	NA	NA	NA	0.15	-0.23	0.16	-0.16	0.23	-0.61	-0.58	-0.86	-1.18
BST1_SEPEP.2_C3	-0.94	-0.12	-1.44	-0.23	0.01	0.31	0.63	0.51	-1.48	-0.47	-1.08	-0.06	-0.19	0.14	-0.38	0.33	-0.08	0.2	0.47	0.75	NA	NA	NA	NA	NA	NA	NA	NA	NA	NA	1.16	1.97	0.43	0.24	0.72	0.6	0.52	0.56	0.13	0.98	-1.02	0.33	-0.57	0.13	-0.38	0.77	-1.42	0.8	0.42
BTBD2_SEPEP.1_C4	-0.27	-0.18	1.16	-0.27	-0.28	-0.09	0.1	-0.09	-0.02	-0.32	NA	NA	NA	NA	NA	NA	NA	NA	NA	NA	NA	NA	NA	NA	NA	NA	NA	NA	NA	NA	NA	NA	NA	NA	NA	NA	NA	NA	NA	NA	-0.25	-0.03	0.13	0.07	-0.01	0.12	0.21	0.16	0.41
BTBD2_SEPEP.2_C2	-0.31	0.12	1.39	0.28	-0.35	0.18	0.23	0.11	-0.36	0.23	0.34	0.22	-0.22	-0.03	0.26	-0.02	-0.09	0.09	-0.08	0.01	-0.1	0.18	0.35	0.17	-0.33	0.02	0.01	0.19	0.04	0.07	0.53	0.17	0.38	0.39	-0.07	0.35	0.22	0.27	0.44	0.48	0.42	0.6	0.61	0.4	0.57	0.36	0.38	0.31	0.3
BTF3L4_SEPEP.5_C3	0.64	0.06	0.3	-0.04	0.14	-0.02	0.48	0	0	0.2	NA	NA	NA	NA	NA	NA	NA	NA	NA	NA	NA	NA	NA	NA	NA	NA	NA	NA	NA	NA	NA	NA	NA	NA	NA	NA	NA	NA	NA	NA	0.83	-0.09	0.21	-0.14	0.34	-0.24	-0.26	-0.14	-0.47
BTK_SEPEP.2_C3	-0.78	0.11	-0.37	0	-0.1	0.1	0.21	0.47	-0.58	-0.2	-0.75	-0.88	-0.61	-0.71	-0.39	-0.66	0.16	-0.39	-0.85	-0.45	-0.68	-0.14	-0.36	-0.05	-0.8	-0.1	0.16	-0.09	0.07	0.4	-0.09	0.16	-0.11	-0.28	0.7	-0.28	0.1	-0.16	-0.79	-0.84	-0.32	-0.04	-0.54	-0.11	-0.25	0.51	-0.59	0.25	-0.07
BTN2A1_SEPEP.2_C3	0.47	0.21	0.07	0.34	0.36	0.11	-0.07	0.23	0.29	0.45	0.16	0.06	0.24	-0.03	-0.13	0.17	-0.22	-0.07	0.25	0.08	-0.19	0.3	-0.09	0.23	0.36	0.23	-0.03	0.21	0.08	0.16	0.3	0.39	0.22	0.3	0.27	0.19	0.23	0.28	0.03	0.03	-0.12	0.07	0.33	0.37	0.46	0.04	-0.06	0.1	-0.17
BTN3A1_SEPEP.3_C3	-0.01	0.02	0.24	-0.03	0.41	-0.06	-0.49	0.6	-0.13	-0.12	-1.29	0.22	0.02	0.16	0.03	0.39	0.28	0.35	-0.1	0.61	0.37	0.23	0.11	0.05	0.06	0.23	0.41	0.11	0.04	0.78	NA	NA	NA	NA	NA	NA	NA	NA	NA	NA	NA	NA	NA	NA	NA	NA	NA	NA	NA
BTN3A2_SEPEP.1_C4	-0.43	-0.54	0.55	-0.04	0.71	-0.26	-0.07	0.55	0.26	-0.43	NA	NA	NA	NA	NA	NA	NA	NA	NA	NA	NA	NA	NA	NA	NA	NA	NA	NA	NA	NA	NA	NA	NA	NA	NA	NA	NA	NA	NA	NA	-0.15	0	-0.75	-0.6	1.16	0.62	0.17	0.07	-1.08
BTN3A2_SEPEP.2_C3	0.72	-0.86	0.67	1.06	-0.17	0.16	-0.85	0.62	-0.74	0.44	-1.22	0.1	0.24	0.28	0.12	0.35	0.39	0.28	0.19	0.53	0.32	0.2	0.25	0.24	-0.08	0.4	0.12	0.56	0.09	0.55	0.19	0.63	0.07	0.46	-0.07	0.15	0.18	0.17	-0.04	-0.03	-0.27	NA	0.61	0.26	0.86	0.89	NA	0.71	-0.24
BTN3A2_SEPEP.3_C3	-0.23	-0.15	0.61	-0.07	0.47	-0.18	-0.08	0.38	0.3	-0.37	NA	NA	NA	NA	NA	NA	NA	NA	NA	NA	NA	NA	NA	NA	NA	NA	NA	NA	NA	NA	NA	NA	NA	NA	NA	NA	NA	NA	NA	NA	-0.04	0.05	-0.53	-0.08	0.8	0.8	-0.06	0.15	-0.92
BTN3A3_SEPEP.2_C3	-0.53	0.51	0.57	0.77	0.45	0.21	-0.35	0.63	-0.1	0.52	-1.26	-0.22	-0.56	0.52	0.32	-0.08	0.3	0.08	0.18	-0.21	-0.04	0.4	-0.95	-0.89	-0.89	0.62	-0.21	0.35	-0.28	0.73	-0.36	0.33	0.14	0.11	-0.08	-0.36	0.06	0.37	-0.62	0	-0.41	-0.14	-0.3	0.58	0.44	0.38	0.17	NA	-0.34
BUD13_SEPEP.1_C4	0.05	-0.43	-0.23	-0.46	-0.04	-0.36	0.5	-0.49	0.28	-0.48	0.83	0.28	0.76	0.19	0.01	-0.01	0.5	-0.11	0.24	0.06	0.16	-0.16	0.73	-0.18	0.57	-0.3	0.02	-0.24	0.05	-0.18	0.17	0.21	0.14	-0.18	0.31	-0.23	0.44	0.08	0.57	0.01	0.48	-0.06	0.28	-0.11	-0.1	-0.16	0.11	-0.14	0.63
BUD23_SEPEP.3_C3	-0.47	-0.12	-0.32	0	0.24	-0.21	0.07	0.22	-0.16	0.05	NA	NA	NA	NA	NA	NA	NA	NA	NA	NA	NA	NA	NA	NA	NA	NA	NA	NA	NA	NA	NA	NA	NA	NA	NA	NA	NA	NA	NA	NA	-0.03	0.04	0.12	-0.41	-0.48	-0.45	-0.35	-0.14	0.06
BUD23_SEPEP.4_C3	0.4	-0.46	0.25	-0.23	1.18	-0.17	-0.04	-0.27	0.48	-0.29	0.37	0.01	0.51	-0.15	0.42	-0.33	0.25	-0.26	0.24	-0.3	-0.22	-0.31	-0.04	-0.24	0.02	-0.13	-0.2	0	0.27	-0.31	NA	NA	NA	NA	NA	NA	NA	NA	NA	NA	0.45	0.07	0.03	-0.09	0.07	-0.34	0.16	-0.14	0.17
BZW1_SEPEP.3_C3	0.5	-0.44	-0.28	-0.27	-0.77	-0.39	-0.01	-0.53	-0.84	-0.4	1.21	-0.48	0.27	-0.66	0.13	-0.61	-0.27	-0.5	-0.54	-1.1	0.46	-0.51	-0.23	-0.49	0.62	-0.36	-0.21	-0.25	-0.27	-0.51	-0.94	-1.11	-0.32	-0.62	-0.33	-0.24	-0.91	-0.54	-0.16	-0.68	-0.59	-0.52	0.12	-0.63	0.32	-0.61	-0.34	-0.78	0.36
C11orf52_SEPEP.1_C1	-0.38	-0.21	0.21	0.11	-0.5	0.02	-0.24	-0.05	-0.15	-1	0.97	0.66	0.43	0.63	1.34	0.94	0.23	0.04	0.94	0.55	NA	NA	NA	NA	NA	NA	NA	NA	NA	NA	0.23	-0.27	0.42	0.07	-0.73	0.22	0.13	0.24	1.29	0.4	-0.09	0.75	0.08	0.53	-0.68	0.08	0.21	0.47	0.02
C12orf4_SEPEP.3_C3	-0.48	-0.22	-0.31	-0.24	-0.69	0.1	-0.03	-0.08	-0.36	0.06	-0.53	0.47	0.12	0.46	0.16	0.45	0.01	0.04	0.18	0.28	0.24	0.21	-0.26	0.2	-0.25	0.13	0.08	0.25	0.24	0.3	0.05	0.46	-0.06	0.18	-0.1	0.18	0.18	0.23	0.24	0.3	-0.47	-0.11	0.05	-0.01	-0.38	-0.08	0.15	0.19	0.32
C12orf4_SEPEP.4_C3	0.14	0.01	0.73	0.06	-0.13	0.31	0.07	0.15	-0.21	0.09	NA	NA	NA	NA	NA	NA	NA	NA	NA	NA	-0.21	-0.16	-0.65	-0.12	-0.81	-0.24	-0.06	-0.13	-0.31	0.2	-0.5	0.17	-0.27	-0.41	-0.16	-0.34	0.12	-0.2	-0.16	-0.46	-0.13	0.43	-0.03	1.61	1.26	1.69	0.71	0.81	0.42
C12orf43_SEPEP.2_C3	0.73	0.25	0.63	0.1	0.27	0.28	0.46	0.31	0.82	0.37	-0.78	0.17	0.58	-0.19	0.81	0.06	0.82	-0.24	0.84	0.15	0.24	0.02	0.77	-0.34	0.27	-0.25	-0.11	0.04	0.52	0	NA	NA	NA	NA	NA	NA	NA	NA	NA	NA	-0.11	0.29	0.67	-0.23	0.25	0.16	0.44	-0.3	-0.31
C12orf45_SEPEP.1_C1	-0.17	0.16	-0.21	-0.03	-0.31	0.04	-0.39	0.25	0.47	0.36	0.06	-0.29	-0.33	-0.04	0.23	0.06	0.11	-0.02	0.07	0.11	-0.71	-0.3	0.28	-0.26	-0.09	-0.25	0.32	0.05	-0.16	-0.1	-0.34	-0.04	0.11	-0.08	0.08	-0.19	0.02	-0.46	0.23	0.05	-0.42	-0.04	0.1	-0.13	-0.16	-0.12	0.51	-0.2	-0.41
C12orf65_SEPEP.1_C4	0.08	-0.59	0.34	-1.74	-0.98	-0.05	-0.59	-0.55	-0.17	-0.24	-0.18	1.41	0.47	1.1	-0.25	-0.45	1.48	0.86	1.62	-0.52	NA	NA	NA	NA	NA	NA	NA	NA	NA	NA	-0.45	-0.74	-0.59	-0.76	-0.51	-0.53	-0.66	-0.83	-0.6	-0.61	NA	NA	NA	NA	NA	NA	NA	NA	NA
C12orf73_SEPEP.1_C4	0.12	-0.13	-0.59	-0.56	0.54	-0.8	-0.45	-0.94	0.79	-0.18	-0.4	-0.6	-0.38	-0.98	0.15	-0.64	-0.01	-0.1	-0.03	-0.46	-0.19	-0.46	0.51	-0.44	0.86	-0.75	0.02	-0.76	-0.09	-0.69	-0.67	-0.9	-0.63	-0.31	-0.18	-0.19	-0.68	-0.77	0.04	-0.14	0.61	-0.32	1.09	-0.26	0.9	-0.32	0.25	-0.67	0.16
C14orf119_SEPEP.1_C4	0.64	-0.15	0.12	-0.07	0.81	0.14	1.09	-0.04	0.32	-0.23	0	0.05	0.62	0	-0.05	0.06	-0.04	-0.07	0.25	-0.07	NA	NA	NA	NA	NA	NA	NA	NA	NA	NA	NA	NA	NA	NA	NA	NA	NA	NA	NA	NA	-0.26	-0.27	0.07	-0.34	-0.06	0.04	0.61	-0.01	0.02
C15orf40_SEPEP.2_C2	-0.26	-0.18	0.42	-0.44	-1.09	-0.41	-0.73	-0.12	0.22	-0.51	0.13	-0.56	-0.08	-0.6	0.08	-0.66	-0.03	-0.19	-0.76	-0.37	-0.25	-0.11	-0.51	-0.11	-0.18	0.07	-0.02	-0.06	-0.37	-0.2	0.01	-0.23	-0.28	-0.11	-0.14	-0.44	-0.46	-0.52	-0.3	-0.44	-0.33	-0.48	1	-0.39	0.39	-0.38	-0.35	-0.47	-0.12
C16orf70_SEPEP.1_C4	0.21	-0.03	-0.18	-0.08	0.06	-0.02	-0.27	-0.13	-0.08	0.04	-0.22	0	-0.06	0.05	0.22	0.08	-0.06	0.11	0.05	0.19	NA	NA	NA	NA	NA	NA	NA	NA	NA	NA	-0.12	-0.38	-0.23	0.2	-0.32	0.07	-0.03	0.04	-0.16	0.29	-0.15	0.16	0.17	0.12	0.39	0.15	0.09	0.4	0.21
C16orf70_SEPEP.2_C3	0.25	-0.16	-0.29	-0.18	0.55	-0.1	-0.08	-0.7	-0.23	-0.05	-0.26	-0.81	-0.35	-0.8	-0.03	-0.77	-0.29	-0.37	-1.05	-0.77	0.55	-2.3	-0.32	-1.34	0.26	-1.13	-0.22	-1.09	-0.66	-1.05	-0.48	-0.25	-0.44	-0.14	-0.11	-0.02	-0.34	-0.31	-0.45	-0.27	-0.37	-0.16	-0.07	-0.3	0.68	-0.22	0.08	-0.36	0.3
C16orf70_SEPEP.4_C3	0.76	0.43	0.2	0.49	0.51	0.44	-0.24	0.51	0.43	0.78	NA	NA	NA	NA	NA	NA	NA	NA	NA	NA	0.33	0.36	-0.26	0.58	0.12	0.46	-0.24	0.6	-0.03	0.27	0.23	0.6	0	0.48	0.2	0.34	0.45	0.27	0.21	0.42	NA	NA	NA	NA	NA	NA	NA	NA	NA
C18orf21_SEPEP.2_C3	0.56	0.43	0.83	0.42	0.97	0.55	0.49	0.1	0	0.38	NA	NA	NA	NA	NA	NA	NA	NA	NA	NA	NA	NA	NA	NA	NA	NA	NA	NA	NA	NA	NA	NA	NA	NA	NA	NA	NA	NA	NA	NA	-0.41	-0.49	1.1	-0.17	-0.23	-0.67	-0.13	-0.62	-1.38
C18orf25_SEPEP.1_C4	-0.08	-0.18	0.05	-0.17	0.04	-0.1	0.5	-0.06	0.16	-0.06	NA	NA	NA	NA	NA	NA	NA	NA	NA	NA	NA	NA	NA	NA	NA	NA	NA	NA	NA	NA	NA	NA	NA	NA	NA	NA	NA	NA	NA	NA	NA	NA	NA	NA	NA	NA	NA	NA	NA
C19orf12_SEPEP.2_C3	0.33	0.35	0.25	0	-0.04	0.32	-0.47	0.13	-0.16	0.51	0.01	0.14	-1	-0.1	0.43	-0.04	-0.45	0.3	-0.33	-0.23	0.73	-0.17	-0.4	-0.33	0.27	-0.27	-0.53	-0.19	-0.4	-0.57	-0.72	-0.67	-0.4	0.05	-0.31	-0.14	-0.43	-0.04	-1.7	-0.14	0.63	0.08	-0.19	-0.04	0.5	0.35	0.1	-0.51	-0.84
C19orf33_SEPEP.1_C4	0.15	-0.19	0.36	0.17	1.52	0.32	-0.1	0.26	0.47	0.01	NA	NA	NA	NA	NA	NA	NA	NA	NA	NA	NA	NA	NA	NA	NA	NA	NA	NA	NA	NA	NA	NA	NA	NA	NA	NA	NA	NA	NA	NA	NA	NA	NA	NA	NA	NA	NA	NA	NA
C19orf33_SEPEP.2_C2	0.06	-0.08	-0.06	0.01	1.82	0.24	0.11	0.11	-0.05	-0.33	NA	NA	NA	NA	NA	NA	NA	NA	NA	NA	NA	NA	NA	NA	NA	NA	NA	NA	NA	NA	NA	NA	NA	NA	NA	NA	NA	NA	NA	NA	NA	NA	NA	NA	NA	NA	NA	NA	NA
C1D_SEPEP.1_C4	-0.09	-0.6	0.1	-0.45	0.08	-0.41	-0.41	-0.34	-0.63	-0.36	-0.2	0.23	-0.21	0.15	-0.28	0.14	0.03	0.2	0.04	0.03	-0.4	-0.29	0.33	-0.56	-0.14	-0.61	-0.31	-0.31	0.6	-0.08	-0.12	-0.44	-0.31	-0.16	0.1	-0.25	-0.22	-0.35	-0.14	-0.02	NA	NA	NA	NA	NA	NA	NA	NA	NA
C1orf109_SEPEP.1_C4	0.1	0.13	0.19	-0.07	0.34	0.03	-0.06	0.12	0.54	0.23	-0.09	0.05	-0.04	-0.11	0.07	-0.13	0.03	-0.03	0.04	0.01	0.12	-0.03	0.33	-0.13	0.11	0.04	-0.3	-0.22	-0.3	0.01	NA	NA	NA	NA	NA	NA	NA	NA	NA	NA	0.43	-0.17	0.21	0.14	0.42	0.06	0.1	-0.04	-0.01
C1orf131_SEPEP.1_C4	0.36	-0.35	0.66	-0.33	0.36	-0.55	0.4	-0.3	0.29	-0.34	1.7	-0.67	0.27	-0.87	-0.12	-0.83	-0.34	-0.87	-0.31	-1.06	-0.01	0.64	0.15	0.74	0.38	0.76	0.34	0.86	0.45	0.48	NA	NA	NA	NA	NA	NA	NA	NA	NA	NA	-0.26	0.34	-0.05	0.13	-0.12	-0.04	0.67	-0.04	0.22
C1orf174_SEPEP.1_C4	0.34	-0.46	-0.52	-0.48	-0.33	-0.4	-0.22	-0.42	-0.81	-0.55	NA	NA	NA	NA	NA	NA	NA	NA	NA	NA	-0.64	-0.19	-0.3	-0.84	0.07	-0.84	-0.79	-0.72	-0.78	-0.49	-0.68	-0.09	-0.19	-0.27	-0.29	-0.31	-0.36	-0.35	-0.52	0.02	NA	NA	NA	NA	NA	NA	NA	NA	NA
C1orf43_SEPEP.1_C4	-0.67	-0.36	-1.09	-0.03	-1.02	-0.54	-2.45	-0.81	-1.4	-1.41	NA	NA	NA	NA	NA	NA	NA	NA	NA	NA	0.78	0.13	0.88	0.03	0.38	0.16	0.35	0.21	0.34	0.17	NA	NA	NA	NA	NA	NA	NA	NA	NA	NA	0.37	0.09	0.37	-0.22	-0.19	-0.37	-0.15	-0.4	0.02
C1orf43_SEPEP.2_C3	0.45	0.24	-0.01	0.24	0.71	0.51	0.55	0.08	0.65	0.35	0.34	0.12	0.63	0.06	0.14	-0.2	0.3	-0.16	0.22	-0.09	0.63	0.03	0.59	-0.13	0.12	-0.03	0.04	-0.18	0.03	-0.06	0.26	-0.51	-0.31	-0.27	0.14	-0.31	-0.68	-0.35	0.64	-0.17	0.72	0.54	0.59	0.72	0.19	0.65	0.35	0.8	0.34
C1orf52_SEPEP.1_C4	0.5	0.09	0.24	-0.05	1.33	0.06	0.39	-0.11	0.73	-0.21	NA	NA	NA	NA	NA	NA	NA	NA	NA	NA	0.08	-0.03	-0.01	-0.17	-0.07	0.05	-0.11	0.05	-0.18	-0.23	0.2	0.72	0.24	0.33	0.16	0.16	0.07	0.22	0.1	0.27	NA	NA	NA	NA	NA	NA	NA	NA	NA
C1orf53_SEPEP.1_C1	-0.01	0.94	0.42	1.15	0.79	0.99	-0.42	0.61	0.52	1.3	1.46	1.12	0.23	0.89	0.6	0.67	0.63	0.97	0.55	0.27	-0.2	0.49	-0.11	0.22	-0.42	0.12	-0.46	0.28	-0.37	0.03	-0.49	-0.39	-0.07	0.69	-0.24	0.75	-0.03	0.7	0.97	0.93	0.15	0.87	0.7	0.69	1.01	0.47	0.95	0.13	0.55
C1QTNF1_SEPEP.1_C4	-0.98	0.15	-0.86	-0.17	-1.2	0.26	1.07	0.29	-0.82	-0.11	-1.32	-0.33	-0.64	-0.23	-0.39	-0.11	-0.28	0.97	0	0.49	NA	NA	NA	NA	NA	NA	NA	NA	NA	NA	NA	NA	NA	NA	NA	NA	NA	NA	NA	NA	-0.98	0.02	-0.39	-0.1	-0.1	0.07	-0.56	0.51	-0.56
C1QTNF3_SEPEP.1_C4	-0.52	-0.5	-0.65	-0.65	-0.1	0.35	-0.14	-0.52	0.94	-0.5	NA	NA	NA	NA	NA	NA	NA	NA	NA	NA	-1.06	-0.61	-0.29	-0.36	3.2	NA	0.11	-0.17	-0.6	-0.26	NA	NA	NA	NA	NA	NA	NA	NA	NA	NA	3.82	-0.95	0.62	-0.65	-0.83	-0.71	-0.99	-0.58	-1.11
C1RL_SEPEP.1_C4	-0.43	-0.25	-0.28	-0.57	-0.36	-0.3	-0.73	-0.66	-0.83	-0.37	-0.37	0.25	0.1	0.05	-0.11	0.29	-0.19	0.5	-0.03	0.01	-0.95	-0.01	-0.99	0.36	-0.84	0.21	-0.76	0.32	-0.59	-0.24	-0.71	0.08	0.4	0	-1	-0.1	0	0.71	-0.87	-0.03	NA	NA	NA	NA	NA	NA	NA	NA	NA
C2_SEPEP.3_C3	1.11	-0.02	0.57	-0.13	-0.32	-0.03	1.14	-0.3	-0.38	-0.2	1.51	-0.33	0.8	-0.28	0.5	-0.22	0.44	-0.34	-0.22	-0.21	0.1	-0.61	0.18	-0.98	0.12	-0.86	0.39	-0.62	-0.21	-0.75	-0.58	0.42	0.11	-0.04	0.47	0.26	0.86	0.51	0.61	0.19	0.89	0.19	0.65	0.24	0.28	0.29	-0.01	0.17	0.85
C2CD2_SEPEP.2_C3	-0.94	0.67	0.31	0.82	-0.42	0.36	0.02	0.43	-0.08	0.77	-2	0.13	-0.71	0.11	-0.7	0.01	-0.7	-0.34	-0.67	-0.02	0.92	0.75	0.33	0.74	-0.04	0.62	0.15	0.7	0.45	0.7	0.58	1.16	0.59	0.36	0.58	0.38	-0.05	0.56	0.2	0.84	-1	0.43	0.51	0.12	1.18	0.1	0.01	0.67	-0.76
C2CD2L_SEPEP.2_C3	-0.4	0.09	-0.04	0.12	-0.02	0.27	0.38	0.29	-0.01	0.04	-0.59	-0.03	0.22	0.25	0.24	0.06	0.29	0.23	0.36	0.1	0.52	-0.02	0.34	-0.06	0.11	-0.01	0.27	0.14	0.15	0.26	0.29	0.41	0.23	0.06	0.31	0.19	0.65	0.43	0	0.53	0.31	0.06	0.72	0.08	-0.15	-0.05	1.78	0.48	0.2
C2CD5_SEPEP.2_C3	-0.52	-0.12	-0.52	-0.29	-0.86	-0.44	0.53	-0.75	-0.07	-0.12	NA	NA	NA	NA	NA	NA	NA	NA	NA	NA	NA	NA	NA	NA	NA	NA	NA	NA	NA	NA	-0.36	-0.42	-0.64	-0.35	-0.18	-0.09	-0.37	-0.14	0.11	-0.26	-0.03	0.01	0.09	0.09	0.02	0.01	-0.04	0.17	0.31
C2CD5_SEPEP.3_C3	0.25	-0.06	0.26	0.09	-0.09	0.53	0.24	0.36	0.1	-0.03	0.4	-0.03	0.18	-0.01	-0.08	0.11	0.07	0.07	-0.22	0.16	NA	NA	NA	NA	NA	NA	NA	NA	NA	NA	0.33	0.39	0.65	0.06	0.55	0.24	0.71	0.33	0.79	0.36	NA	NA	NA	NA	NA	NA	NA	NA	NA
C2CD5_SEPEP.5_C3	0.18	-0.08	0.03	-0.05	-0.21	0.19	-0.07	0.2	0	-0.05	-0.04	0.24	0.19	0.38	0.15	0.34	0.1	0.02	0.21	0.19	0.75	0.28	-0.19	0.27	0.22	0.34	0.04	0.26	0.09	0.15	-0.44	-0.22	-0.4	-0.04	-0.31	-0.09	-0.41	-0.39	-0.08	-0.28	-0.08	0.1	0.25	0.17	0.12	0.31	0.22	0.15	0.38
C2CD5_SEPEP.6_C3	-0.1	-0.53	-0.31	-0.48	-0.36	-0.29	-0.76	-0.2	-0.24	-0.47	0.83	-0.28	0.22	-0.27	-0.65	-0.3	-0.34	-0.11	-0.78	0.15	NA	NA	NA	NA	NA	NA	NA	NA	NA	NA	-0.22	0.16	-0.38	-0.21	-0.12	-0.26	0.02	-0.22	0.51	-0.39	-0.6	-0.17	-0.63	-0.5	0.17	-0.33	0.1	-0.25	0.48
C2CD5_SEPEP.7_C3	0.31	-0.27	0.06	-0.18	0.08	0.09	-0.19	-0.12	-0.07	-0.16	0.07	0.27	0.22	0.07	-0.07	0.09	0.05	-0.13	0.26	0.13	0.21	0.07	-0.2	0.09	-0.3	0.12	0.07	0.05	0.15	0.18	0.29	0.1	0.11	0.35	0.33	0.41	0.63	0.39	0.75	0.72	0.27	0.15	0.2	-0.03	0.08	0.11	0.26	0.2	0.62
C2orf42_SEPEP.1_C4	1.08	0.82	0.15	0.59	-0.58	0.12	-0.25	0.37	0.27	0.35	-0.65	0.75	0.74	0.76	-0.22	0.47	0.91	-0.17	0.43	0.51	1.2	0.57	0.39	1.06	-0.45	1.05	-0.19	0.87	1.82	0.89	NA	NA	NA	NA	NA	NA	NA	NA	NA	NA	NA	NA	NA	NA	NA	NA	NA	NA	NA
C2orf76_SEPEP.1_C4	0.08	0.1	-0.29	0.18	0.06	0.32	0.43	0	-0.01	0.14	0.44	0.13	0.22	0.25	0.34	0.37	0.17	0.01	-0.24	-0.01	0.37	0.25	0.36	0.35	0.64	0.46	0.15	0.23	0.17	0.26	NA	NA	NA	NA	NA	NA	NA	NA	NA	NA	0.67	0.25	0.61	0.11	0.26	0.12	0.23	-0.14	0.11
C3AR1_SEPEP.1_C4	0.21	0.29	0.28	0.2	-0.04	0.8	0.86	0.7	0.14	0.29	-0.28	0.15	-0.17	0.22	-0.43	0.35	0.2	0.29	0.34	0.17	0.18	0.15	-0.12	0.07	-0.37	0.21	0.11	0.29	0.1	0.26	0.11	0.82	0.22	0.25	0.21	0.07	0.3	0.18	0.3	0.45	0.2	-0.45	-0.23	-0.02	-0.27	0.53	-0.39	0.18	-0.33
C3orf38_SEPEP.2_C2	0.09	-0.34	-0.01	-0.27	-0.22	-0.22	-0.12	-0.43	0.03	-0.42	0.58	-0.23	0.13	0.32	-0.47	0.53	0.24	-0.04	0.39	0.22	-0.3	-0.25	-0.2	0.29	0.12	0.7	0.65	0.5	0.77	0.62	-0.04	-0.06	0.13	0.13	0.18	0.26	0.46	0.34	0.44	0.33	NA	NA	NA	NA	NA	NA	NA	NA	NA
C4orf19_SEPEP.1_C4	-0.49	0.3	-0.52	0.21	-0.45	-0.45	0.69	-0.01	-0.51	0.14	-0.33	0.53	0.04	0.45	0.29	0.25	0.09	0.52	0.27	0.28	NA	NA	NA	NA	NA	NA	NA	NA	NA	NA	-0.34	0.42	-0.09	0.34	-0.09	0.11	-0.2	0.03	0.12	0.37	-0.8	0.26	0.61	0.33	-0.73	-0.24	-0.25	-0.69	-0.82
C4orf33_SEPEP.1_C4	-0.75	0.06	0.82	-0.13	-0.95	-0.2	0.14	0.36	-0.18	0.77	NA	NA	NA	NA	NA	NA	NA	NA	NA	NA	-1.68	-0.77	-0.14	0.93	-0.7	0.94	-0.08	0.78	0.55	1.37	0.53	0.95	-0.28	0.71	0.1	1.32	-0.17	0.54	-0.69	0.54	-0.47	0.19	-0.37	0.32	-0.16	0.06	-0.68	0.03	0.24
C4orf33_SEPEP.2_C3	-1.1	-0.03	0.88	-0.31	-0.83	-0.04	0.17	0.34	-0.27	0.84	NA	NA	NA	NA	NA	NA	NA	NA	NA	NA	-1.59	-0.6	0.13	0.59	-0.5	0.8	-0.29	0.66	0.2	1.17	0.22	0.56	-0.48	0	-0.33	0.84	-0.77	-0.3	-1.57	-0.24	-0.57	0.46	-0.47	0.48	-0.18	0.39	-0.69	0.29	0.32
C5AR1_SEPEP.1_C4	-0.49	-0.22	-0.32	-0.05	-0.75	0.38	1.17	0.13	0	-0.28	-0.54	-0.06	-0.2	-0.04	-0.27	0.37	0.06	0.12	0.68	0.12	-0.2	-0.52	-0.2	-0.55	-0.84	-0.47	0.02	-0.43	0.46	0.35	0.07	0.04	0.73	-0.26	0.36	-0.01	0.48	0.26	-0.46	-0.15	0.24	-0.29	-0.1	-0.25	-0.11	0.8	-0.54	0.68	-0.63
C5orf15_SEPEP.1_C1	-0.25	-0.29	1.04	-0.47	1.11	-0.28	0.13	-0.35	-0.25	-0.41	-0.16	0.18	0.74	-0.25	0.3	-0.06	0.38	-0.25	0.79	-0.29	-0.14	-0.55	-0.05	-1.11	0.46	-1.03	0.17	-0.81	0.63	-0.6	NA	NA	NA	NA	NA	NA	NA	NA	NA	NA	-0.66	-0.1	-0.23	-0.02	0.9	-0.33	0.13	-0.13	-0.18
C5orf24_SEPEP.2_C3	-0.06	0.07	0.16	-0.66	0.26	-0.16	0.51	-0.38	-0.18	-0.73	0.33	-0.24	0.36	-0.33	0.16	-0.36	0.05	-0.05	0.58	-0.43	-0.04	-0.04	1.08	-0.07	0.26	-0.19	0.01	-0.1	0.01	-0.41	0.24	0.28	-0.11	0.15	-0.12	0.16	0.21	0.33	0.12	0.44	-0.06	0.54	-0.23	0.15	0.37	-0.05	0.28	-0.1	0.35
C6_SEPEP.3_C3	-0.69	0.27	0.2	0.19	-0.82	0.03	0.23	0.12	-0.66	0.33	-0.88	-0.32	-1.15	-0.52	0.49	0.1	0.3	-0.35	-0.17	-0.51	-0.6	-0.1	-0.28	-0.06	-0.43	-0.04	-0.16	0.03	-0.61	-0.27	0.23	0.4	0.14	0.17	0.01	0.24	0.43	0.26	-0.33	0.41	-1.87	-0.26	-0.14	-0.46	0.69	-0.64	-0.51	-0.94	-1.08
C6orf120_SEPEP.1_C4	0.24	1.05	0.31	1.04	-0.3	1.09	-0.03	1.18	0.01	0.87	NA	NA	NA	NA	NA	NA	NA	NA	NA	NA	NA	NA	NA	NA	NA	NA	NA	NA	NA	NA	NA	NA	NA	NA	NA	NA	NA	NA	NA	NA	-0.15	1.28	-0.59	1.07	0.16	1.06	-0.54	0.83	-0.1
C6orf136_SEPEP.1_C4	0.35	-0.02	0.04	0.1	-0.47	-0.41	-0.71	-0.02	0.05	0.12	0.1	0.17	0.05	0.41	0.51	0.3	-0.19	0.56	0.33	0.67	NA	NA	NA	NA	NA	NA	NA	NA	NA	NA	0.44	0	0.08	0.28	0.3	0.3	-0.07	0.27	0.71	0.31	0.47	0.27	0.93	0.25	0.31	0.1	0.18	0.17	0
C6orf89_SEPEP.2_C3	1.06	0.05	-0.17	-0.07	0.24	0.02	-0.04	-0.01	0.77	0.1	-0.42	-0.04	0.29	-0.16	-0.05	-0.18	-0.02	-0.05	0.03	-0.03	NA	NA	NA	NA	NA	NA	NA	NA	NA	NA	0.46	0.37	0.4	0.35	0.29	0.05	0.34	0.08	0.49	0.32	NA	NA	NA	NA	NA	NA	NA	NA	NA
C7orf26_SEPEP.2_C3	-0.26	-0.21	-0.09	-0.21	0.28	0.1	0.12	0.03	-0.48	-0.3	1.19	-0.66	0.26	-0.26	0.05	-0.21	0.2	-0.12	-1.29	-0.57	NA	NA	NA	NA	NA	NA	NA	NA	NA	NA	NA	NA	NA	NA	NA	NA	NA	NA	NA	NA	NA	NA	NA	NA	NA	NA	NA	NA	NA
C7orf26_SEPEP.3_C3	0.14	-0.01	0.39	-0.3	0.12	-0.18	-0.1	-0.1	-0.07	-0.22	0.83	0.02	0.29	-0.15	0.09	-0.27	-0.11	-0.22	0.03	-0.01	-0.03	-0.05	0.12	-0.2	-0.14	-0.06	-0.13	0.02	-0.11	0	0.05	-0.06	-0.02	-0.06	0.08	-0.29	0.09	-0.18	0.31	-0.37	-0.34	-0.22	-0.05	-0.14	-0.42	0.03	0.03	0.1	0.22
C8orf37_SEPEP.2_C2	-0.17	0.17	0.23	0.26	0.08	0.5	0.03	0.13	-0.1	0.29	NA	NA	NA	NA	NA	NA	NA	NA	NA	NA	NA	NA	NA	NA	NA	NA	NA	NA	NA	NA	NA	NA	NA	NA	NA	NA	NA	NA	NA	NA	NA	NA	NA	NA	NA	NA	NA	NA	NA
C9orf72_SEPEP.2_C3	0.82	0.41	0.55	0.48	0.93	0.78	1.02	0.62	0.65	0.31	-0.18	0.32	0.12	0.34	0.26	0.42	0.25	0.19	0.26	0.5	-0.15	0.22	0.46	0.1	-0.4	-0.18	-0.11	0.1	-0.1	-0.06	0.07	-0.15	0.05	0.31	-0.2	0.31	-0.33	-0.04	-0.01	0.26	-0.01	0.1	0.02	-0.09	0.37	0.19	0.64	-0.02	-0.27
CA12_SEPEP.1_C4	-0.28	-0.18	-0.3	-0.05	-0.31	0.02	1.52	-0.22	0.6	-0.12	NA	NA	NA	NA	NA	NA	NA	NA	NA	NA	NA	NA	NA	NA	NA	NA	NA	NA	NA	NA	NA	NA	NA	NA	NA	NA	NA	NA	NA	NA	NA	NA	NA	NA	NA	NA	NA	NA	NA
CA14_SEPEP.3_C3	-0.26	0.76	-0.29	0.46	-0.12	0.18	-0.75	0.04	-0.71	0.06	NA	NA	NA	NA	NA	NA	NA	NA	NA	NA	NA	NA	NA	NA	NA	NA	NA	NA	NA	NA	NA	NA	NA	NA	NA	NA	NA	NA	NA	NA	-0.21	0.62	-0.1	0.5	0.07	0.45	0.16	0.35	0.16
CA5B_SEPEP.1_C1	-0.3	-0.52	-0.53	-0.34	1.03	-0.2	0.08	0.04	-0.02	-0.54	NA	NA	NA	NA	NA	NA	NA	NA	NA	NA	0.28	-0.48	-0.55	-0.31	2.39	-0.24	0.13	0.14	0.19	-0.18	0.33	0.47	0.4	0.3	0.08	0.25	0.17	0.2	0.15	0.18	2.99	-1.49	0.48	-0.27	-0.14	-0.39	-0.24	-0.12	0.09
CA9_SEPEP.1_C1	-0.4	-0.65	-0.72	-0.87	-0.41	-0.67	1.47	-0.6	0.17	-0.48	0.28	0.55	-0.53	0.25	-0.18	0.25	-0.56	-0.14	0.04	0.15	NA	NA	NA	NA	NA	NA	NA	NA	NA	NA	NA	NA	NA	NA	NA	NA	NA	NA	NA	NA	NA	NA	NA	NA	NA	NA	NA	NA	NA
CAAP1_SEPEP.2_C2	0.76	-0.32	0.13	-0.17	0.35	-0.37	0.09	-0.25	-0.03	-0.22	1.08	-0.38	0.16	-0.28	-0.21	-0.41	-0.02	-0.43	-0.1	-0.77	0.05	-0.38	0.45	-0.51	0.4	-0.54	-0.1	-0.5	0.41	-0.27	-0.09	-0.56	-0.47	-0.86	-0.06	-0.77	-0.2	-0.46	-0.06	-0.84	0.57	0.08	0.13	0.13	0.18	-0.06	0.06	-0.06	0.42
CAB39_SEPEP.3_C3	0.93	0.72	0.57	0.88	0.56	1	0.95	0.73	0.4	0.46	0.16	0.53	0.52	0.44	0.26	0.51	0.37	0	0.11	0.45	1.26	0.58	0.57	0.74	1	0.85	0.78	1.19	0.11	0.67	NA	NA	NA	NA	NA	NA	NA	NA	NA	NA	1.71	0.96	0.8	1.61	0.19	1.41	1.52	1.53	1.5
CACNA1A_SEPEP.1_C4	0.33	0.18	0.16	-0.26	-0.26	0.16	0	-0.1	0.18	-0.01	NA	NA	NA	NA	NA	NA	NA	NA	NA	NA	NA	NA	NA	NA	NA	NA	NA	NA	NA	NA	NA	NA	NA	NA	NA	NA	NA	NA	NA	NA	NA	NA	NA	NA	NA	NA	NA	NA	NA
CACTIN_SEPEP.1_C4	0.06	-0.19	0.19	-0.26	0.28	-0.12	0.25	-0.26	-0.08	-0.14	0.4	-0.29	0.06	-0.44	0.17	-0.43	0.45	0.04	-0.2	-0.3	0.24	0.41	0.11	0.52	-0.21	0.42	0.03	0.69	0.11	0.26	0.03	0.14	-0.03	0.12	0.2	-0.12	0.13	-0.05	-0.18	0.03	-0.17	0.13	0.11	0.28	-0.08	0.34	0.23	0.14	0.28
CACTIN_SEPEP.2_C3	0.28	-0.06	0.31	-0.15	0.24	-0.05	-0.08	-0.12	-0.01	-0.06	0.12	0.03	0.01	0.02	0.18	-0.01	0.3	0.21	-0.01	-0.07	-0.11	-0.28	0.2	-0.22	-0.45	-0.3	0.06	-0.26	0.03	-0.14	-0.09	0.13	-0.03	0.29	-0.02	0.09	0.27	-0.01	0.07	0.33	NA	NA	NA	NA	NA	NA	NA	NA	NA
CACTIN_SEPEP.3_C3	0.46	0.06	0.7	0.3	0.96	0.13	0.48	0.62	0.44	0.35	-0.54	0	0.16	-0.04	0.35	0.22	0.68	-0.19	0.14	0.17	-0.06	0.69	0.48	0.7	0.33	0.57	0.1	0.71	0.27	0.55	NA	NA	NA	NA	NA	NA	NA	NA	NA	NA	NA	NA	NA	NA	NA	NA	NA	NA	NA
CACYBP_SEPEP.2_C2	0.19	-0.37	-0.09	-0.4	1.18	-0.63	0.69	-0.49	0.41	-0.52	1.06	-0.85	-0.14	-0.98	-0.8	-0.9	-0.35	-0.68	-0.52	-1.08	NA	NA	NA	NA	NA	NA	NA	NA	NA	NA	0.3	-0.65	-0.91	-0.47	0.59	-0.59	0.08	-0.33	0.76	-0.83	0.77	-0.5	0.39	-0.46	0.02	-0.47	0.49	-0.73	0.41
CADPS2_SEPEP.2_C3	-0.7	0.01	0.22	-0.2	0.07	-0.31	0.84	-0.15	-0.71	-0.05	NA	NA	NA	NA	NA	NA	NA	NA	NA	NA	NA	NA	NA	NA	NA	NA	NA	NA	NA	NA	NA	NA	NA	NA	NA	NA	NA	NA	NA	NA	NA	NA	NA	NA	NA	NA	NA	NA	NA
CALCOCO1_SEPEP.3_C3	0.73	-0.53	-0.42	-0.56	1	-0.32	-0.23	-0.49	0.61	-0.41	NA	NA	NA	NA	NA	NA	NA	NA	NA	NA	NA	NA	NA	NA	NA	NA	NA	NA	NA	NA	NA	NA	NA	NA	NA	NA	NA	NA	NA	NA	0.46	-0.24	0.68	-0.31	0.05	-0.16	0.06	-0.16	-0.2
CALCOCO2_SEPEP.2_C3	0.8	-0.68	-0.83	-0.57	0.05	-0.37	0.38	-0.92	-0.86	-0.79	NA	NA	NA	NA	NA	NA	NA	NA	NA	NA	-0.62	-1.06	0.17	-1.05	0.2	-1.04	-0.36	-0.65	-0.67	-0.61	NA	NA	NA	NA	NA	NA	NA	NA	NA	NA	0.62	0.24	1.09	0.11	-0.39	-0.15	0.31	-0.27	0.18
CALCRL_SEPEP.1_C4	-0.14	-0.19	-0.23	-0.18	-0.16	0.09	-0.98	0.13	0.3	0.15	-0.79	-0.13	-0.42	-0.17	0.43	-0.06	0.58	0.11	0.27	0.15	NA	NA	NA	NA	NA	NA	NA	NA	NA	NA	NA	NA	NA	NA	NA	NA	NA	NA	NA	NA	-0.38	-0.26	-0.73	-0.14	0.63	-0.17	-0.1	0.18	-0.24
CALD1_SEPEP.4_C3	-0.26	-0.53	-0.1	-0.6	0.06	0.3	-0.12	0.59	0.2	-0.51	NA	NA	NA	NA	NA	NA	NA	NA	NA	NA	NA	NA	NA	NA	NA	NA	NA	NA	NA	NA	0.32	1.23	0.01	-0.26	0.08	0.49	0.07	0.02	-0.71	0	-0.4	0.5	-0.09	-0.39	-0.43	-0.36	-0.23	0.05	-0.65
CALHM6_SEPEP.2_C3	-1.86	0.96	-1.16	0.6	-2.5	-0.02	-1.35	1.21	-1.19	-0.93	-1.29	0.11	-0.15	0.36	-0.19	1.07	-0.16	1.09	-0.95	0.93	-1.81	-0.05	-0.59	-0.09	-1.46	0.31	0.78	-0.05	-1.34	-0.3	-0.25	-0.32	-0.79	-0.91	2.03	-0.39	1.55	0.19	-1.74	-0.8	-0.73	0.7	-1.87	0.61	0.46	2.65	-1.49	0.37	-0.83
CALML4_SEPEP.1_C4	-1.92	0.22	-1.06	-0.14	-1.36	0.04	-2.44	-0.08	-0.13	0.45	0.26	0.39	0.35	0.61	1.21	0.22	-0.23	0.43	-0.05	0.02	-0.57	0.12	-0.51	0.1	-0.09	0.24	-0.4	0.42	-0.57	0.38	-0.09	-0.05	0.39	0.27	-0.64	0.4	-0.37	0.16	-0.79	0.63	0.21	0.26	-0.81	0.21	0.16	0.25	-0.58	0.07	-0.25
CALML4_SEPEP.3_C3	-1.64	0.31	-1.09	-0.39	-0.95	0.01	-2.46	-0.79	-0.75	0.48	0.62	-0.71	0.32	-0.41	1.42	NA	0.06	0.2	-0.92	-0.34	-0.34	-1	-1.14	-0.77	0.13	-0.62	-0.53	-0.74	-0.96	-1.02	NA	NA	NA	NA	NA	NA	NA	NA	NA	NA	-0.41	-0.75	-1.03	-1.47	0.19	-1.18	-0.58	-1.04	-0.02
CAMK1D_SEPEP.3_C3	-0.04	0.16	-0.72	0.28	-0.76	0.12	-0.47	0.31	-0.79	-0.19	NA	NA	NA	NA	NA	NA	NA	NA	NA	NA	0.71	0.37	-0.02	0.34	0.11	0.38	-0.07	0.49	-0.21	0.31	-0.07	0.57	0.62	0.19	-0.09	0.13	0.1	0.45	0.73	0.18	0.77	0.21	0.26	0.27	0.28	0.29	-1.13	0.3	0.68
CAMK2A_SEPEP.1_C4	-0.04	-0.23	-0.15	-0.23	-0.42	-0.54	-1.7	-0.41	0.05	-0.19	NA	NA	NA	NA	NA	NA	NA	NA	NA	NA	NA	NA	NA	NA	NA	NA	NA	NA	NA	NA	NA	NA	NA	NA	NA	NA	NA	NA	NA	NA	1.68	0.48	0.07	0.71	-0.38	0.5	0.35	0.43	-0.54
CAMK2B_SEPEP.2_C3	-2.27	0.95	-2.33	1.15	-2.07	0.3	-1.31	0.65	-1.67	0.87	-2.51	1.01	-2.12	1.09	-0.65	0.42	-1.97	0.45	-1.31	0.23	-1.65	0.19	0.02	0.54	-1.42	0.83	-1.36	0.71	-1.43	-0.03	NA	NA	NA	NA	NA	NA	NA	NA	NA	NA	-2.49	0.62	-2.33	1.17	-0.24	0.68	-1.77	0.06	-2.58
CAMK2B_SEPEP.3_C3	-0.64	0.89	-0.64	0.96	-0.75	0.29	-0.07	0.83	-0.27	0.78	-1.7	0.15	-0.77	0.24	-0.52	-0.23	-1.01	-0.88	-0.32	-0.56	-0.4	0.1	0.17	0.35	-0.33	0.66	0.13	0.3	-0.02	0.27	-1	-0.7	-0.53	0.27	-0.72	0.63	-0.47	0.13	-0.94	0.85	-1.69	0.04	-1.62	0.59	-0.15	0.61	-1.28	-0.98	-1.84
CAMK2B_SEPEP.4_C3	-1.59	1.15	-1.04	0.73	-1.37	0.67	-0.67	0.62	-1.01	0.5	-2.27	1.27	-1.63	1.48	0	1	-1.41	1.02	-0.71	0.71	NA	NA	NA	NA	NA	NA	NA	NA	NA	NA	NA	NA	NA	NA	NA	NA	NA	NA	NA	NA	-2.22	1.07	-2.18	1.07	0.35	0.73	-1.96	0.06	-2.29
CAMK2B_SEPEP.5_C3	-0.73	0.97	-0.45	0.7	-0.81	0.55	-0.58	0.67	-0.48	0.34	NA	NA	NA	NA	NA	NA	NA	NA	NA	NA	NA	NA	NA	NA	NA	NA	NA	NA	NA	NA	NA	NA	NA	NA	NA	NA	NA	NA	NA	NA	NA	NA	NA	NA	NA	NA	NA	NA	NA
CAMK2D_SEPEP.5_C3	-1.23	-0.07	-0.98	0.25	-1.33	0.21	-1.44	-0.55	-1.16	0.27	0.17	-0.02	-0.48	-0.05	0.88	-0.03	-0.16	0.51	-0.43	0.19	NA	NA	NA	NA	NA	NA	NA	NA	NA	NA	NA	NA	NA	NA	NA	NA	NA	NA	NA	NA	NA	NA	NA	NA	NA	NA	NA	NA	NA
CAMK2D_SEPEP.6_C3	-0.35	-0.29	-0.57	-0.72	-0.25	-0.63	-0.91	-0.74	-0.69	-2.34	0.58	0.14	-0.19	0.23	-0.1	0.52	-0.04	0.48	0.06	0.43	-0.07	0.44	0.29	0.64	0.33	0.56	0.3	0.53	0.25	0.4	-0.12	0.06	-0.4	-0.23	0	-0.25	-0.48	-0.42	-0.5	-1.71	-0.83	0.13	-0.82	-0.2	-0.23	0.29	-0.4	0.46	0.16
CAMK2G_SEPEP.1_C4	-0.7	0	-0.03	-0.09	0.11	-0.27	0.24	0.01	0.16	-0.18	0.09	0.24	-0.25	0.19	-0.26	0.15	0.09	0.06	-0.22	0.06	0.7	-0.22	0.12	-0.14	0.57	0	0.17	-0.1	-0.37	-0.16	0.08	0.44	0.04	0.28	-0.06	0.11	0.43	0.11	-0.05	0.1	0.31	0.14	0.57	0.31	0.05	0.17	0.15	0.13	0.65
CAMK2G_SEPEP.4_C3	-0.2	0.28	-0.26	0.21	-0.14	0.21	-0.05	0.03	-0.1	0.39	0.04	0.21	-0.33	0.31	0	0.18	0.06	0.22	-0.08	0.2	-0.03	0.3	-0.25	0.27	-0.25	0.26	-0.18	0.29	-0.2	0.25	-0.69	-0.33	-0.19	0.36	-0.8	-0.07	-0.63	0.05	-0.6	-0.09	NA	NA	NA	NA	NA	NA	NA	NA	NA
CAMKK2_SEPEP.2_C3	0.33	0.27	0.13	0.54	0.4	0.58	0.26	0.4	0.19	0.03	0	0.28	-0.99	0.15	-0.02	0.15	-0.22	0.39	-0.04	0.28	-0.12	0.26	0.09	0.19	-0.26	0.21	-0.12	0.15	-0.31	0.25	-0.46	0.26	-0.01	0.31	-0.4	0.27	-0.02	0.27	-0.24	0.36	-0.52	0.37	-0.02	0.3	0.08	0.23	-0.19	0.16	-0.33
CAMKMT_SEPEP.2_C3	0.33	0.11	0.33	0.26	0.21	-0.07	0.2	0.39	0.19	0.31	NA	NA	NA	NA	NA	NA	NA	NA	NA	NA	NA	NA	NA	NA	NA	NA	NA	NA	NA	NA	NA	NA	NA	NA	NA	NA	NA	NA	NA	NA	NA	NA	NA	NA	NA	NA	NA	NA	NA
CAMSAP1_SEPEP.1_C4	-0.68	-0.29	-0.43	-0.14	-0.19	-0.19	0.28	-0.08	-0.18	-0.33	0.14	0.07	0.23	0	-0.32	-0.17	0.12	0.08	0.2	-0.08	-0.04	0.21	-0.03	0.35	0.1	0.39	-0.11	0.41	0.13	0.12	0.43	0.31	0.37	0.04	0.55	0.05	0.07	-0.08	0.05	-0.01	NA	NA	NA	NA	NA	NA	NA	NA	NA
CAMSAP2_SEPEP.1_C4	-0.32	-0.37	0.34	-0.41	0.34	-0.17	0.83	-0.18	-0.28	-0.4	0.28	-0.06	0.33	-0.24	-0.03	-0.04	0.16	-0.12	0.01	0.07	-0.52	-0.36	-0.43	-0.41	-0.28	-0.33	-0.23	-0.3	0.01	-0.32	NA	NA	NA	NA	NA	NA	NA	NA	NA	NA	0.29	0.15	0.51	0.1	0.23	-0.08	0.08	0.12	0.02
CAMSAP3_SEPEP.2_C2	0.38	0.99	1.1	0.91	0.69	1.17	1.14	1.28	0.47	0.5	NA	NA	NA	NA	NA	NA	NA	NA	NA	NA	-0.02	0.78	0.93	1	0.33	0.95	1.16	0.7	0.63	1.19	1.22	1.25	1.7	0.5	1.3	0.88	1.26	1.35	0.12	0.72	NA	NA	NA	NA	NA	NA	NA	NA	NA
CAMTA1_SEPEP.2_C3	0.5	0.25	-0.79	0.26	-0.51	0.25	-0.95	-0.38	0.17	0.7	NA	NA	NA	NA	NA	NA	NA	NA	NA	NA	-0.13	-0.25	-0.8	-0.31	0.09	-0.28	-0.12	-0.41	0.59	-0.54	-0.89	-0.52	-0.57	0.88	-1.46	0.3	-0.69	0.21	-1.5	0.7	NA	NA	NA	NA	NA	NA	NA	NA	NA
CAND2_SEPEP.2_C3	-0.55	0.67	0.07	0.78	-0.34	0.75	-0.38	0.79	-0.37	0.92	NA	NA	NA	NA	NA	NA	NA	NA	NA	NA	NA	NA	NA	NA	NA	NA	NA	NA	NA	NA	NA	NA	NA	NA	NA	NA	NA	NA	NA	NA	-0.35	0.41	0.13	0.46	0.41	0.49	0.06	0.44	-0.28
CANX_SEPEP.4_C3	-0.59	-0.26	-0.76	-0.29	-0.24	-0.13	-0.48	-0.75	-0.45	-0.75	-0.58	-0.09	-0.23	-0.63	-0.45	-0.46	-0.64	-0.43	0.33	-0.76	1.51	-0.12	0.43	-0.25	0.72	-0.19	0.2	-0.62	0.2	-0.2	NA	NA	NA	NA	NA	NA	NA	NA	NA	NA	0.18	-0.11	1.02	0.23	0.16	0.13	0	0.04	-0.12
CAP2_SEPEP.2_C2	1.85	0.68	1.21	0.39	1.77	0.46	1.03	0.79	2.45	0.8	NA	NA	NA	NA	NA	NA	NA	NA	NA	NA	0.74	-0.21	1.86	-0.63	1.74	-0.31	1.7	-0.34	0.55	0.26	NA	NA	NA	NA	NA	NA	NA	NA	NA	NA	2.44	-0.07	1.76	-0.34	2.12	-0.03	0.54	0.14	1.09
CAP2_SEPEP.4_C3	1.05	-0.52	0.38	-0.29	1.22	-0.17	0.66	0.06	1.51	-0.56	NA	NA	NA	NA	NA	NA	NA	NA	NA	NA	0.52	-0.25	1.28	-0.26	1.46	-0.45	1.14	-0.32	0.17	-0.38	0.2	0.01	-0.23	-0.77	0.69	-0.18	-0.04	-0.76	0.51	-0.8	1.74	-0.57	0.79	-0.96	1.15	-0.56	0.08	-0.05	0.46
CAPN15_SEPEP.1_C4	0.32	0.37	0.45	0.72	-0.15	NA	0	0.65	NA	0.59	-0.08	0.04	-0.48	-0.05	-0.74	-0.43	-0.46	-0.23	0.01	0	0.01	0.74	0.35	0.53	0.68	0.82	0.2	0.53	0.28	0.49	NA	NA	NA	NA	NA	NA	NA	NA	NA	NA	0.3	0.1	0.04	0.18	-0.28	0.07	0.09	0.21	0.34
CAPN7_SEPEP.2_C3	0.17	0.23	0.13	0.23	0.41	-0.23	0.42	0.3	-0.36	0.11	-0.13	0.36	-0.16	0.56	0.33	0.17	0.09	0.6	-0.09	0.04	0.25	0.59	0.59	0.7	0.41	0.62	-0.27	0.79	-0.07	0.52	0.02	0.2	-0.08	0.09	-0.11	0.05	0.28	0.11	0.34	0.42	-0.07	0.39	-0.08	0.4	0	0.25	0.09	0.23	0.46
CAPN7_SEPEP.3_C3	-0.19	-0.02	-0.3	-0.28	0.34	-0.65	0.15	-0.21	-0.42	-0.01	0.31	-0.2	-0.04	-0.25	0.39	-0.16	0.36	0.05	-0.31	-0.31	0.42	-0.07	0.45	0.04	0.34	-0.05	-0.78	-0.56	-0.52	-0.36	NA	NA	NA	NA	NA	NA	NA	NA	NA	NA	NA	NA	NA	NA	NA	NA	NA	NA	NA
CAPNS1_SEPEP.4_C3	1.26	1.19	1.51	1.28	1.1	1.3	1	1.32	1.25	1.32	-0.55	0.79	0.64	0.72	0.54	0.81	0.44	0.1	0.39	0.73	0.69	0.87	0.86	1	0.93	1.03	0.64	1.09	0.77	1.24	0.64	1	0.71	0.78	0.76	1	0.86	0.84	0.51	0.99	1.12	0.51	1.04	0.95	-0.19	0.75	0.82	0.91	1.35
CAPS_SEPEP.2_C2	-0.84	-0.05	-1.08	0.17	-0.98	0.23	0.12	0.2	-0.83	-0.09	2.13	-0.03	-0.96	-0.03	-0.77	0.23	-1.25	-0.34	-0.9	0.04	-1.08	0.06	-1.44	0.15	-1.62	0.16	-0.15	0.15	-1.25	0.59	-0.63	0.91	-0.45	-0.09	-0.7	-0.05	-0.02	-0.13	-0.33	-0.13	NA	NA	NA	NA	NA	NA	NA	NA	NA
CAPZB_SEPEP.3_C3	-0.13	0.41	-0.35	0.28	-0.63	-0.29	-0.09	0.06	-0.86	0.62	-0.29	-0.23	-0.21	-0.4	-0.3	-0.34	-0.17	-0.34	-0.27	-0.38	-0.22	0.01	-0.2	-0.04	0.13	0.3	0.18	0.21	-0.13	0.46	-0.55	-0.37	0.22	0.14	-0.2	-0.03	0.15	0.07	0.34	0.07	0.05	0.1	-0.27	0.37	-0.29	0.04	-0.06	0.17	0.05
CAPZB_SEPEP.6_C3	0.73	0.52	0.1	-0.03	1.95	0.46	0.87	0.22	0.01	-0.04	NA	NA	NA	NA	NA	NA	NA	NA	NA	NA	NA	NA	NA	NA	NA	NA	NA	NA	NA	NA	NA	NA	NA	NA	NA	NA	NA	NA	NA	NA	NA	NA	NA	NA	NA	NA	NA	NA	NA
CARD10_SEPEP.1_C1	0.21	0.06	0.51	0.29	1.1	0.29	0.22	0.28	0.16	0.07	NA	NA	NA	NA	NA	NA	NA	NA	NA	NA	NA	NA	NA	NA	NA	NA	NA	NA	NA	NA	0.09	-0.09	0.12	0.34	-0.42	0.1	0.15	0.09	0.21	0.26	0.33	0.24	0.38	0.62	0.22	-0.11	0.54	0.01	0.66
CARD16_SEPEP.1_C4	-1.18	0.08	-0.07	0.27	-1.77	0.99	0.01	0.47	-1.32	0.12	-0.66	0.02	-0.05	0.47	0.35	0.09	-0.37	0.19	-0.32	0.33	-0.66	-0.64	-0.37	-0.48	-1.46	-0.73	-0.08	-0.56	-0.27	0.59	0.13	0.64	0.55	-0.61	0.44	-0.33	0.76	0.31	-1.22	-0.57	0.21	0.44	-0.32	-0.14	-0.61	0.51	-1.18	0.36	-1.12
CARD6_SEPEP.1_C4	-0.44	-0.28	0.46	-0.39	-1.04	-0.14	1.81	0.23	-0.55	-0.59	NA	NA	NA	NA	NA	NA	NA	NA	NA	NA	NA	NA	NA	NA	NA	NA	NA	NA	NA	NA	0.64	0.11	0.21	-0.2	-0.24	-0.37	-0.09	-0.08	0.27	-0.13	NA	NA	NA	NA	NA	NA	NA	NA	NA
CARD6_SEPEP.3_C3	-0.6	-0.73	-0.11	-0.67	-1.23	-0.68	1.35	0.06	-0.35	-1.72	NA	NA	NA	NA	NA	NA	NA	NA	NA	NA	NA	NA	NA	NA	NA	NA	NA	NA	NA	NA	NA	NA	NA	NA	NA	NA	NA	NA	NA	NA	NA	NA	NA	NA	NA	NA	NA	NA	NA
CARD8_SEPEP.3_C3	-0.04	0	0.04	0.16	-0.1	0.24	-0.11	0.47	-0.65	-0.52	-0.45	-0.03	-0.16	0.25	-0.14	0.24	0.36	0.41	-0.07	0.58	-0.46	0.04	-0.07	0.43	-0.67	0.4	-0.11	0.04	0.13	0.95	0.12	0.87	0.26	-0.06	0.63	0.03	0.15	-0.15	-0.63	-0.25	0.35	0.09	-0.47	0.12	0.17	0.68	-0.27	0.63	-0.45
CARNMT1_SEPEP.1_C4	0.37	-0.04	1.02	0.02	0.51	-0.22	0.25	-0.01	-0.22	-0.16	NA	NA	NA	NA	NA	NA	NA	NA	NA	NA	-0.02	-0.36	0	-0.37	0.06	-0.22	0.09	-0.06	0.09	-0.01	0.02	-0.17	-0.56	-0.16	0.34	-0.03	0.24	0	0.65	-0.02	NA	NA	NA	NA	NA	NA	NA	NA	NA
CARNMT1_SEPEP.4_C3	0.64	0.5	1.1	0.64	0.38	0.41	0.35	0.62	0.48	0.53	0.14	0.73	0.19	0.49	-0.23	0.4	-0.17	0.04	0.57	0.48	-0.17	0.02	-0.67	0.07	-0.62	0	-0.59	-0.2	0.05	-0.19	NA	NA	NA	NA	NA	NA	NA	NA	NA	NA	NA	NA	NA	NA	NA	NA	NA	NA	NA
CARNMT1_SEPEP.5_C3	0.72	0.31	1	0.6	0.75	0.44	0.35	0.53	0.24	0.48	-0.03	0.23	0.24	0.32	-0.16	0.44	-0.21	0.12	0.54	0.27	-0.09	0.23	-0.03	0.27	0.4	0.3	0.12	0.21	0.25	0.33	0.18	0.03	-0.37	0.07	-0.01	-0.01	0.08	0.05	0.4	0.33	-0.49	0.02	-0.38	-0.13	-0.28	-0.2	-0.2	-0.2	-0.26
CARS1_SEPEP.5_C3	-0.69	0.37	0.07	0.28	-0.8	0.07	0.5	0.2	-0.89	0.2	-1.41	0.06	-0.26	0.21	0.77	0.23	0.59	0.36	0.56	0.1	NA	NA	NA	NA	NA	NA	NA	NA	NA	NA	0.01	-0.28	0.36	0	0.26	-0.08	0.35	0.18	-0.33	0.19	-0.68	0.09	-0.28	0.33	-0.22	0.16	-0.14	0.03	-0.35
CARS2_SEPEP.4_C3	0.57	0.43	0.53	0.68	0.89	0.56	0.86	0.42	0.41	0.97	0.6	0.49	2.12	0.01	-0.12	-0.54	-0.61	-0.05	-0.08	-0.48	0.16	0.22	-0.29	0.29	0.15	0.33	-0.25	0.1	-0.08	-0.11	0.22	-0.39	-0.37	0.24	-0.79	0.47	-0.05	0.57	0	0.59	-2.22	-0.25	-0.37	0.46	0.28	0.29	0.19	-0.2	-0.2
CASK_SEPEP.3_C3	-0.28	-0.16	-0.52	-0.18	-0.13	-0.64	-0.57	-0.12	-0.02	-0.17	0.55	0.22	0.34	0.03	-0.03	-0.21	0.04	-0.1	-0.21	-0.05	0.17	0.08	-0.25	0.07	0.56	0.23	-0.22	-0.02	-0.21	0	-0.69	-0.25	-0.23	-0.15	-0.89	-0.02	-1.14	-0.1	0.28	-0.38	0.52	-0.1	0.17	0.02	0.15	-0.11	-0.38	-0.05	-0.23
CASKIN2_SEPEP.2_C2	-0.17	0.02	-0.53	-0.08	-0.16	-0.23	0.28	0.03	-0.04	-0.16	0.02	0.12	0.08	0.16	0.06	0.25	0.1	0.25	0.15	0.23	NA	NA	NA	NA	NA	NA	NA	NA	NA	NA	-0.58	0.08	-0.34	-0.05	-0.06	-0.04	-0.36	-0.18	0.2	0.05	-1	0.28	0.02	-0.11	-0.04	-0.31	NA	-0.54	0.77
CASP1_SEPEP.3_C3	-1.5	0.17	0.54	0.35	-1.28	0.46	0.15	0.66	-0.75	-0.09	-1.73	-0.38	-0.12	0.02	0.83	0.29	0.79	-0.03	-0.1	0.3	-0.81	-0.27	0.22	-0.16	-1.28	0	0.2	-0.45	0.14	0.99	0.43	0.8	0.42	0.02	0.87	0.23	0.46	0.41	-0.72	-0.09	-0.85	-0.39	-0.8	-0.26	-0.25	0.86	NA	0.58	-1.39
CASP1_SEPEP.4_C3	-1.52	-0.03	0.5	0.09	-1.76	-0.62	0.02	0.64	-0.9	-0.41	NA	NA	NA	NA	NA	NA	NA	NA	NA	NA	-0.77	-0.44	0.13	-0.52	-1.59	-0.61	0.1	-0.61	-0.14	0.76	0.41	0.63	0.33	-0.08	0.94	-0.04	0.32	0.3	-1.27	-0.19	-1.49	-0.69	-0.05	-0.1	0.14	1.05	-0.71	0.61	-1.04
CASP10_SEPEP.3_C3	0.33	0.14	0.41	0.15	-0.19	0.2	0.94	0.29	0.34	0.25	NA	NA	NA	NA	NA	NA	NA	NA	NA	NA	0.62	0.09	0.08	0.14	-0.72	0.13	-0.23	0.05	0.07	0.31	-0.08	0.28	0.09	0.4	0.09	0.36	0.1	0.3	-0.62	0.28	-0.6	0.22	0.11	0.05	-0.09	0.4	-0.31	0.12	-0.99
CASP2_SEPEP.1_C4	0.41	0.36	1.11	0.65	0.58	0.87	1.36	0.88	1.44	0.14	NA	NA	NA	NA	NA	NA	NA	NA	NA	NA	NA	NA	NA	NA	NA	NA	NA	NA	NA	NA	NA	NA	NA	NA	NA	NA	NA	NA	NA	NA	NA	NA	NA	NA	NA	NA	NA	NA	NA
CASP2_SEPEP.3_C3	0.1	0.62	0.36	0.64	-0.19	0.36	-0.43	0.2	-0.4	0.71	NA	NA	NA	NA	NA	NA	NA	NA	NA	NA	-0.18	0.29	0.24	0.26	0.01	0.37	-0.12	0.46	-0.04	0.15	NA	NA	NA	NA	NA	NA	NA	NA	NA	NA	0.29	0.2	-0.27	0.13	-0.06	0.26	0.03	0.16	0.2
CASP4_SEPEP.2_C2	-0.17	0.79	1.35	0.96	0.4	1.1	2.23	1.74	0.67	1.33	-1.97	-0.48	0.59	-0.29	0.29	0.11	0.29	-0.26	0.21	-0.13	0.15	-0.2	0.06	-0.47	-0.55	-0.44	-0.3	-0.27	0.15	0.32	0.08	0.04	0.19	-0.2	0.49	0.01	0.53	0.16	-0.17	-0.24	-0.08	0.04	0.01	-0.14	-0.13	0.35	-0.43	-0.05	-0.32
CASP8_SEPEP.2_C3	-0.15	0.16	0.49	0.17	-0.46	-0.12	0.1	0.41	0.37	-0.09	-0.79	-0.46	0.15	-0.38	-0.04	-0.33	-0.06	-0.21	-0.01	-0.19	0.42	-0.53	-0.13	-0.44	-1.38	-0.5	-0.3	-0.46	0.11	0	-0.19	-0.25	0.09	-0.46	0.25	-0.36	-0.52	-0.5	-0.75	-0.7	-0.96	-0.44	0.32	-0.74	-0.48	-0.36	-0.55	-0.7	-0.22
CASP8_SEPEP.5_C3	-0.38	-0.46	0.61	-0.21	-0.03	-0.7	0.25	0.03	0.54	-0.21	NA	NA	NA	NA	NA	NA	NA	NA	NA	NA	0.33	-0.44	0.09	-0.42	-0.92	-0.3	-0.33	-0.38	0.12	0.17	0.38	0.06	0.72	-0.23	0.39	-0.08	-0.1	-0.25	-0.04	-0.12	-0.55	-0.09	0.34	-0.01	-0.42	0.17	-0.23	0.08	0.17
CASP9_SEPEP.2_C3	0.55	0.13	0.22	0.17	0.6	0.01	0.59	0.15	0.05	-0.03	-0.62	0.37	-0.54	0.14	0.41	0.23	0.22	0.05	-0.21	0.07	0.09	0.1	0.19	-0.03	0.23	0.04	0.17	-0.26	-0.52	0.28	0	0.03	0.24	0.48	0.46	0.47	0.33	0.51	0.21	0.48	0.22	0.11	0.55	0.25	0.17	0.18	-0.21	0.12	-0.6
CASP9_SEPEP.3_C3	-0.11	0.65	0.33	0.54	-1.03	-0.34	0.25	-0.37	0.21	0.58	NA	NA	NA	NA	NA	NA	NA	NA	NA	NA	NA	NA	NA	NA	NA	NA	NA	NA	NA	NA	NA	NA	NA	NA	NA	NA	NA	NA	NA	NA	NA	NA	NA	NA	NA	NA	NA	NA	NA
CAST_SEPEP.3_C3	-0.47	-0.14	-0.55	-0.02	-0.16	0.16	-0.18	-0.06	-0.56	-0.36	-0.08	-0.09	-0.07	-0.13	0.24	-0.08	0.21	-0.04	-0.01	0.1	0.35	0.06	0.37	-0.01	-0.21	-0.03	-0.45	-0.04	-0.02	0.11	0.24	0.35	0.43	0.03	0.17	0.01	-0.06	0.08	0.54	0.31	-0.28	0.02	-0.16	-0.03	-0.21	0.05	-0.17	0.31	0.06
CAST_SEPEP.5_C3	-0.76	-0.45	-0.4	-0.25	0.28	-0.19	-0.04	0.13	-0.22	-0.15	NA	NA	NA	NA	NA	NA	NA	NA	NA	NA	0.2	-0.1	0.18	-0.13	-0.27	-0.36	-0.51	-0.1	-0.07	-0.21	-0.03	0.07	-0.21	-0.18	-0.32	-0.36	-0.53	-0.12	0.04	-0.21	-0.41	-0.13	-0.19	-0.49	-0.14	-0.15	-0.13	-0.04	-0.23
CAST_SEPEP.6_C3	-0.23	0.15	0.12	0.37	0.2	0.49	0.35	0.12	-0.02	0.03	NA	NA	NA	NA	NA	NA	NA	NA	NA	NA	NA	NA	NA	NA	NA	NA	NA	NA	NA	NA	0.7	0.82	0.66	0.21	0.83	0.5	0.93	0.84	0.22	0.87	-0.29	0.06	0.43	0.19	-0.2	0.47	0.3	0.28	0.32
CAST_SEPEP.7_C3	-1.15	-0.43	-0.66	-0.41	-0.2	-0.41	-0.68	-0.53	-0.74	-0.31	0.31	-0.79	-0.26	-0.5	0.21	-0.63	-0.31	-0.04	-0.34	-0.79	-0.53	-0.36	-0.19	-0.56	-0.54	-0.59	-1.12	-0.75	-0.18	-0.83	NA	NA	NA	NA	NA	NA	NA	NA	NA	NA	-0.87	-0.23	-0.32	-0.56	-0.14	-0.43	-0.31	-0.22	-0.86
CASTOR2_SEPEP.1_C4	-0.11	0.01	0.2	-0.06	0.87	-0.03	-0.16	-0.12	0.15	0.04	0.31	0.44	0.88	0.71	1.08	0.66	0.52	0.78	0.46	0.72	NA	NA	NA	NA	NA	NA	NA	NA	NA	NA	NA	NA	NA	NA	NA	NA	NA	NA	NA	NA	0.58	0.38	0.52	0.36	0.45	0.3	0.69	0.18	-0.16
CAV2_SEPEP.2_C3	-0.41	-0.8	-0.81	-0.35	-0.38	0.83	-0.67	-0.2	-1.01	-0.39	-0.58	-0.12	-0.16	-0.76	-0.19	-0.61	-0.32	-0.42	-0.4	-0.51	0.14	0.03	0.61	-0.15	0.71	0.45	0.61	0.44	-0.04	0.05	0.32	1.65	0.35	0.69	0.5	0.64	1.08	0.63	0	0.53	-0.47	-0.44	1.2	-0.4	0.45	-0.23	-0.49	0.15	-0.84
CAV2_SEPEP.3_C3	0.03	0.39	0.04	0.04	-0.69	0.68	-0.78	0.43	-0.18	0.37	0.3	0.09	0.41	-0.16	0.6	-0.08	0.46	0.73	-0.23	0.38	0.31	0.36	0.67	0.78	0.97	0.9	0.84	1.11	0.65	0.57	-0.16	0.82	-0.11	0.34	0.29	0.51	-0.28	0.34	-0.43	0.1	0.05	-0.08	1.04	-0.02	0.65	0.1	-0.37	0.29	-0.96
CBFA2T3_SEPEP.2_C3	-2.25	1.43	-1.81	0.69	-3.95	1.09	-2.54	-0.04	-2.32	1.58	NA	NA	NA	NA	NA	NA	NA	NA	NA	NA	-3.59	1.02	-2.68	0.95	-3.05	0.62	-2.26	1.24	-3.17	-0.09	-2.57	-0.18	-1.18	1.21	-2.4	0.22	-1.19	0.18	-2.49	2.1	NA	NA	NA	NA	NA	NA	NA	NA	NA
CBFB_SEPEP.1_C4	-0.26	-0.36	0.24	0.04	-0.34	0.03	0	0.41	-0.43	-0.13	-0.3	-0.2	0.89	-0.07	0.23	0.09	0.1	0.08	0.18	0.33	0.05	-0.06	-0.02	-0.03	0.05	-0.04	0.47	0	0.34	0.51	0.49	0.51	0.05	-0.4	0.68	0.06	0.22	0.07	-0.41	-0.52	-0.01	-0.28	-0.44	-0.12	-0.25	0.2	-0.22	0.24	-0.09
CBFB_SEPEP.2_C3	-0.17	-0.07	0.3	-0.04	-0.12	0.16	0.25	0.22	-0.36	-0.37	-0.28	-0.19	0.47	-0.08	0.22	-0.09	0.01	0.06	-0.14	0.11	0.09	-0.55	0.19	-0.59	0.18	-0.25	0.58	-0.23	0.18	0.27	0.11	0.4	0.37	0.05	0.79	0.19	0.71	0.32	-0.13	0.04	-0.01	-0.24	-0.53	0.06	-0.09	0.25	-0.18	0.22	-0.07
CBFB_SEPEP.3_C3	-0.29	0.03	0.24	0.03	-0.12	0.06	0.17	0.36	-0.64	-0.11	-0.39	-0.1	0.71	0.08	0.11	0.16	0.02	0.04	0	0.25	-0.04	-0.05	0.03	-0.07	0.17	0.1	0.43	0.1	0.28	0.48	0.47	0.36	0.2	-0.33	0.89	0.18	0.46	0.11	-0.26	-0.45	0.09	0.16	-0.24	0.21	-0.08	0.35	-0.16	0.52	-0.21
CBLB_SEPEP.2_C3	0.72	0.41	0.98	0.89	1.23	1.1	1.13	1.32	1.33	0.63	-0.82	0.45	1.09	0.19	0.75	0.5	0.51	-0.32	0.27	0.16	NA	NA	NA	NA	NA	NA	NA	NA	NA	NA	0.82	0.71	0.78	0.48	0.75	0.38	0.68	0.45	0.84	0.53	-0.01	0.09	-0.23	0.15	-0.34	0.2	0.01	0.5	0.35
CBR4_SEPEP.3_C3	-0.64	0.35	-0.23	0.48	-1.25	0.16	-1.63	-0.16	-0.72	0.86	-1.22	0.97	-0.83	0.64	-0.32	-0.32	-0.04	0.87	-0.47	0.31	-1.24	0.75	-0.34	0.66	-1.1	0.43	-0.66	0.64	-0.7	-0.3	-0.78	-0.22	-0.29	1.06	-1.24	0.68	-0.65	0.68	-1.53	0.49	-1.2	0.76	-0.93	0.21	0.22	0	-0.67	-0.08	-1.49
CBR4_SEPEP.6_C3	-1.1	0.3	-0.43	0.39	-1.68	0.27	-1.72	-0.3	-1.05	0.99	-2.37	0.55	-1.79	0.06	-0.65	-0.35	-0.48	0.8	-0.85	-0.03	-1.65	0.47	-0.52	0.53	-1.53	0.35	-0.88	0.57	-1	-0.28	NA	NA	NA	NA	NA	NA	NA	NA	NA	NA	NA	NA	NA	NA	NA	NA	NA	NA	NA
CBX7_SEPEP.1_C4	0.78	-0.05	0.16	0.18	0.4	0.23	-0.67	0.14	0.31	-0.01	-0.96	-0.2	-0.01	-0.57	0.08	-0.28	0.28	0.2	-0.21	-0.11	0.02	0.1	0.6	-0.18	0.96	-0.25	0.27	0.09	0.22	-0.26	NA	NA	NA	NA	NA	NA	NA	NA	NA	NA	NA	NA	NA	NA	NA	NA	NA	NA	NA
CC2D1A_SEPEP.2_C3	-0.08	0.41	0.13	0.5	1.32	0.49	0.35	0.5	0.16	0.66	NA	NA	NA	NA	NA	NA	NA	NA	NA	NA	0.53	0.66	0.47	0.63	0.96	0.97	0.3	0.77	0.44	0.59	NA	NA	NA	NA	NA	NA	NA	NA	NA	NA	NA	NA	NA	NA	NA	NA	NA	NA	NA
CC2D1B_SEPEP.2_C3	0.57	0.08	0.19	0.31	0.06	0.21	0.68	0.02	0.58	0.23	-0.21	0.09	-0.28	0.02	0.12	-0.06	-0.34	0.16	-0.01	0.09	-0.19	0.05	-0.31	0.02	-0.06	-0.01	-0.19	-0.02	-0.2	-0.23	0.31	0	-0.13	-0.15	0.04	-0.17	-0.05	-0.02	-0.24	-0.1	-0.17	0.56	0.07	0.56	-0.02	0.18	0.35	-0.08	0.25
CC2D1B_SEPEP.4_C3	0.08	-0.36	-0.32	-0.46	0.34	-0.29	0.65	-0.4	-0.15	-0.48	NA	NA	NA	NA	NA	NA	NA	NA	NA	NA	NA	NA	NA	NA	NA	NA	NA	NA	NA	NA	NA	NA	NA	NA	NA	NA	NA	NA	NA	NA	NA	NA	NA	NA	NA	NA	NA	NA	NA
CCAR2_SEPEP.2_C3	0.46	-0.1	0.62	-0.16	0.5	-0.1	0.53	0.03	0.03	-0.29	1.2	-0.32	0.33	-0.21	-0.19	-0.19	0.39	-0.22	-0.28	-0.13	0.11	-0.42	-0.06	-0.53	-0.21	-0.56	-0.42	-0.58	-0.14	-0.24	0.69	0.31	0.54	-0.05	0.3	-0.13	0.11	0	0.61	-0.04	-0.31	-0.18	0.41	-0.38	-0.47	0.04	-0.29	0.17	-0.57
CCDC102A_SEPEP.1_C4	-0.34	0.05	-0.31	0.09	-0.35	-0.02	-0.57	0.27	-0.14	0.03	-0.14	0.14	-0.53	0.04	-0.2	0.32	0.02	0.19	-0.22	0.44	-0.37	-0.43	-0.35	-0.24	-0.05	-0.16	0.44	-0.12	0.14	0.08	0.56	0.59	0.36	0.08	0.3	0.17	0.18	0.13	0.38	0.03	-0.13	0.04	0.03	0.12	-0.13	0.08	0.12	0.24	-0.17
CCDC117_SEPEP.2_C2	1.01	-0.32	0.28	-0.22	0.69	-0.25	-0.63	-0.78	0.2	-0.2	NA	NA	NA	NA	NA	NA	NA	NA	NA	NA	NA	NA	NA	NA	NA	NA	NA	NA	NA	NA	NA	NA	NA	NA	NA	NA	NA	NA	NA	NA	0.85	-0.28	0.04	-0.17	0.42	-0.44	0.13	-0.6	1.22
CCDC117_SEPEP.3_C3	0.99	-0.16	0.14	-0.38	1.03	-0.26	-0.17	-0.12	0.56	-0.48	0.63	-0.04	0.19	-0.26	0.06	-0.02	0.15	-0.15	0.06	-0.17	0.01	-0.1	0.45	0.08	0.76	-0.25	0.35	-0.08	0.24	-0.1	-0.76	-0.1	-0.14	-0.28	0.21	-0.2	0.24	0.11	0.08	-0.03	0.49	-0.28	-0.53	-0.45	-0.12	-0.39	-0.16	-0.23	0.38
CCDC12_SEPEP.2_C3	0.1	-0.42	-0.31	-0.47	0.85	-0.23	0.06	-0.61	0.24	-0.95	1.34	-0.64	0.25	-0.34	-0.14	-0.01	2.49	NA	1.91	2.31	0.22	-0.75	0.88	-0.62	0.32	-0.62	0.2	-0.7	0.08	-0.26	NA	NA	NA	NA	NA	NA	NA	NA	NA	NA	0.33	-0.26	0.23	-0.29	-0.12	-0.29	0.45	-0.03	1.48
CCDC12_SEPEP.3_C3	-0.1	-0.56	0.09	-0.47	0.78	-0.5	-0.11	-0.36	0.38	-0.38	1.8	-0.04	0.53	-0.2	0.08	-0.17	0.53	0.08	0.05	0.14	0.26	-0.41	0.62	-0.53	0.09	-0.58	0.3	-0.53	0.18	-0.26	0.2	-0.07	-0.2	-0.36	0.02	-0.37	0.01	-0.41	0.93	-0.12	-0.21	-0.42	-0.01	-0.7	0.11	-0.35	0.28	-0.6	0.74
CCDC137_SEPEP.1_C4	0.31	-0.32	0.31	-0.07	0.79	-0.28	0.34	-0.36	0.23	-0.34	-0.08	0.28	-0.04	0.22	0.38	0.14	0.12	0.03	0.22	0.21	0.23	-0.46	-0.11	-0.45	0.06	-0.31	-0.1	-0.43	0.32	-0.12	NA	NA	NA	NA	NA	NA	NA	NA	NA	NA	NA	NA	NA	NA	NA	NA	NA	NA	NA
CCDC171_SEPEP.2_C2	0.67	0.88	0.64	1.25	-0.7	0.77	0.53	0.93	0.58	1.01	NA	NA	NA	NA	NA	NA	NA	NA	NA	NA	0.81	1.2	0.12	0.94	0.47	1.43	0.48	1.07	0.23	0.75	0.19	0.42	0.23	1.16	-0.17	0.84	0.74	1.18	-0.7	1.1	NA	NA	NA	NA	NA	NA	NA	NA	NA
CCDC174_SEPEP.1_C4	-0.04	-0.29	-0.43	-0.34	-0.01	-0.36	-0.51	-0.46	0.21	-0.42	0.51	-0.04	-0.22	-0.14	-0.14	-0.46	-0.02	0.18	-0.16	0.15	NA	NA	NA	NA	NA	NA	NA	NA	NA	NA	NA	NA	NA	NA	NA	NA	NA	NA	NA	NA	-0.27	0.04	-0.1	0.01	-0.02	-0.05	-0.09	0.2	-0.03
CCDC174_SEPEP.3_C3	0.89	0.63	0.66	0.77	1.05	0.4	0.64	0.53	0.74	0.68	NA	NA	NA	NA	NA	NA	NA	NA	NA	NA	-0.73	-0.2	0.59	-0.02	-0.01	0	-0.33	-0.22	-0.09	-0.34	NA	NA	NA	NA	NA	NA	NA	NA	NA	NA	-0.19	0.01	-0.26	0.23	-0.44	-0.08	-0.2	-0.32	0.24
CCDC185_SEPEP.1_C1	0.71	-0.17	0.46	-0.14	0.65	-0.25	-0.1	-0.58	0.48	0.02	NA	NA	NA	NA	NA	NA	NA	NA	NA	NA	NA	NA	NA	NA	NA	NA	NA	NA	NA	NA	NA	NA	NA	NA	NA	NA	NA	NA	NA	NA	NA	NA	NA	NA	NA	NA	NA	NA	NA
CCDC186_SEPEP.2_C3	-0.14	0.15	0.31	0.15	0.24	-0.02	0.39	0.35	0.23	-0.08	NA	NA	NA	NA	NA	NA	NA	NA	NA	NA	NA	NA	NA	NA	NA	NA	NA	NA	NA	NA	0.32	0.52	0.04	0.13	0.23	0.07	0.48	0.14	0.79	0.55	NA	NA	NA	NA	NA	NA	NA	NA	NA
CCDC186_SEPEP.3_C3	-0.42	0.18	0.1	0.12	-0.05	-0.05	0.54	0.22	-0.05	0.07	-0.4	0.33	0.16	0.39	-0.08	0.36	0.12	0	0.59	0.47	0.12	0.06	-0.03	0.08	0.11	0.18	0.47	0.3	0.2	0.58	0.24	0.45	0.15	-0.03	0.43	-0.01	0.52	0.24	0.38	0.04	NA	NA	NA	NA	NA	NA	NA	NA	NA
CCDC25_SEPEP.4_C3	-0.03	0.17	0.37	0.13	-0.48	0.02	-0.13	0.02	-0.46	0.49	0.36	0.65	-0.19	0.39	0.1	0.38	0.27	0.31	-0.49	-0.12	NA	NA	NA	NA	NA	NA	NA	NA	NA	NA	0.3	-0.31	0.1	0.02	-0.45	0.31	-0.34	0.04	-0.26	0.36	-1.25	0.43	0.11	0.15	-0.54	0.33	-0.17	-0.02	-1.4
CCDC28A_SEPEP.2_C2	0.76	0.39	0.52	0.58	0.62	0.57	-0.29	0.51	0.3	0.56	-0.37	0.27	0.05	0.14	-0.38	0.18	-0.14	0.14	-0.03	0.11	0.02	0.35	-0.09	0.14	-0.03	0.24	-0.17	0.15	-0.04	-0.17	NA	NA	NA	NA	NA	NA	NA	NA	NA	NA	0.17	0.21	-0.52	0.21	0.13	0.09	0.04	-0.01	-0.18
CCDC32_SEPEP.2_C3	-0.34	0.2	1.32	0.25	-0.04	0.44	0.7	0.47	0.61	0.29	0.31	-0.37	-0.37	-0.2	1.26	-0.12	0.36	0.04	0.01	-0.61	0.05	0.17	-0.19	-0.08	-0.09	0.01	0.7	0.11	0.58	0.05	-0.07	-0.08	0.31	0.91	0.13	0.11	0.21	0.15	-0.89	1.4	-0.55	-0.14	0.14	-0.44	0.18	0.1	-0.24	-0.11	-0.04
CCDC50_SEPEP.2_C2	0.32	-0.34	-0.29	-0.31	0.1	-0.35	0.51	-0.18	-0.05	-0.67	1.79	-0.49	0.35	-0.43	0.43	-0.35	0.43	0.01	0.21	-0.41	0.23	-0.47	1.46	-0.64	0.67	-0.81	-0.39	-1.02	-0.04	-0.4	-0.25	-0.5	0.03	-0.96	0.69	-0.53	0.17	-0.31	-0.27	-0.97	0.62	-0.06	0.2	-0.52	0.21	-0.13	-0.61	-0.3	-0.02
CCDC50_SEPEP.4_C3	1.5	0.39	0.2	0.25	-1.87	-0.17	-1.22	0.24	-0.69	-0.45	-1.04	0.3	0.43	0.31	-0.65	0.04	0.14	0.43	0.96	0.2	NA	NA	NA	NA	NA	NA	NA	NA	NA	NA	-0.37	0.03	-0.57	-0.07	-0.21	0.11	-0.27	0.13	0.86	0.12	NA	NA	NA	NA	NA	NA	NA	NA	NA
CCDC71L_SEPEP.1_C1	-0.5	-0.4	0.39	-0.21	0.21	-0.39	0.55	0	0.41	-0.11	-0.37	0.19	-0.82	0.01	0.32	0.2	0.13	0.24	0.2	0.47	-0.43	0.2	0.29	0.13	-0.34	0.08	0.09	0.03	0.33	0.16	0.43	0.22	0.27	0.51	0.58	0.3	0.5	0.43	0.32	0.38	-0.25	0.02	-0.08	-0.03	0.17	0.06	0.39	0.12	-0.35
CCDC82_SEPEP.2_C3	1.57	NA	0.63	1.65	1.66	1.52	1.69	1.8	1.77	0.68	-1.6	0.84	0.39	1.4	0.71	0.74	0.99	0.85	1.02	1.05	NA	NA	NA	NA	NA	NA	NA	NA	NA	NA	NA	NA	NA	NA	NA	NA	NA	NA	NA	NA	1.19	0.53	1.02	1.1	0.7	0.54	0.81	0.8	0.34
CCDC88A_SEPEP.2_C3	-0.04	-0.2	-0.16	-0.14	0.03	0.01	0.83	0.04	0.01	-0.24	-0.15	-0.06	-0.06	0.08	0.02	-0.05	-0.1	0.04	0.14	0.1	NA	NA	NA	NA	NA	NA	NA	NA	NA	NA	NA	NA	NA	NA	NA	NA	NA	NA	NA	NA	-0.15	0.08	-0.01	0.11	-0.04	0.34	-0.18	0.18	-0.58
CCDC88A_SEPEP.3_C3	0.01	-0.26	-0.1	-0.02	0.29	0.09	1.04	0.1	0.17	-0.18	0.17	-0.04	0.21	-0.04	0.21	0.06	0.2	0.21	0.39	-0.07	NA	NA	NA	NA	NA	NA	NA	NA	NA	NA	0.07	0.62	0.11	-0.05	0.2	-0.05	0.67	-0.36	-0.26	-0.53	NA	NA	NA	NA	NA	NA	NA	NA	NA
CCDC88B_SEPEP.4_C3	0.2	0.12	-0.14	0.46	-0.54	0.47	0.6	0.75	-0.43	-0.06	-0.92	0.26	0.1	0.43	-0.05	0.74	0.42	0.53	0.46	0.61	-0.04	0.36	-0.03	0.54	-0.22	0.69	0.4	0.62	0.35	0.79	0.51	1.08	0.81	0.36	1.17	0.15	1.23	0.51	0.18	0.36	0.31	0.34	-0.42	0.41	-0.07	1.01	0.24	0.67	-0.18
CCDC88C_SEPEP.2_C3	-0.5	0.15	-0.28	0.13	-0.62	0.34	0.01	0.27	-0.28	0.36	NA	NA	NA	NA	NA	NA	NA	NA	NA	NA	NA	NA	NA	NA	NA	NA	NA	NA	NA	NA	NA	NA	NA	NA	NA	NA	NA	NA	NA	NA	NA	NA	NA	NA	NA	NA	NA	NA	NA
CCDC91_SEPEP.2_C3	-0.26	-0.15	0.01	-0.09	0.65	-0.15	-0.12	0.03	0.07	-0.04	NA	NA	NA	NA	NA	NA	NA	NA	NA	NA	0.49	-0.32	0.22	-0.3	0.12	-0.24	0.09	-0.28	-0.06	-0.05	-0.34	0.27	-0.15	-0.3	-0.04	-0.44	0.24	-0.15	0.33	-0.29	0.09	-0.59	-0.85	-0.63	-0.23	-0.36	-0.79	-0.11	0.06
CCDC93_SEPEP.4_C3	0.09	0.45	0.32	0.91	0.15	0.44	0.15	0.35	0.02	0.54	NA	NA	NA	NA	NA	NA	NA	NA	NA	NA	0.42	0.13	0.21	0.39	-0.23	0.28	0.14	0.02	-0.15	0.25	-0.33	-0.18	-0.17	0.14	-0.53	0.14	-0.29	0.15	-0.67	0.19	NA	NA	NA	NA	NA	NA	NA	NA	NA
CCDC93_SEPEP.5_C3	-0.26	0.03	0.07	0.03	-0.23	0.19	0.27	0.03	-0.21	0.02	0.06	0.29	0.03	0.27	-0.05	0.15	-0.21	0.27	0	0.01	0.33	0.12	0.04	0.2	-0.24	0.21	0.05	0.16	-0.32	0.07	0.08	0.19	0.02	0.4	-0.09	0.37	-0.32	0.27	-0.33	0.37	-0.02	0.16	-0.03	0.16	0.15	0.24	0.14	0	-0.32
CCDC97_SEPEP.1_C4	0.92	-0.47	-0.34	-0.36	0.46	-0.09	0.74	-0.31	-0.02	-0.4	1.27	-0.46	0.44	-0.61	-0.1	-0.34	0.11	-0.43	-0.28	-0.52	0.01	-0.33	0.03	-0.19	0.15	-0.25	0.26	-0.08	-0.04	-0.14	-0.49	-0.14	-0.11	0.58	-0.06	0.27	0.17	0.09	-0.11	0.4	1.03	-0.81	-0.14	-0.69	-0.29	-0.59	0.19	-0.52	0.71
CCDC97_SEPEP.2_C3	0.37	1.14	0.44	-0.14	-1.05	-0.04	0.89	0.2	0.09	-0.04	NA	NA	NA	NA	NA	NA	NA	NA	NA	NA	NA	NA	NA	NA	NA	NA	NA	NA	NA	NA	NA	NA	NA	NA	NA	NA	NA	NA	NA	NA	NA	NA	NA	NA	NA	NA	NA	NA	NA
CCDC97_SEPEP.3_C3	0.26	0.11	-0.22	0.2	0.08	0.14	0	0.2	0.07	0.35	NA	NA	NA	NA	NA	NA	NA	NA	NA	NA	NA	NA	NA	NA	NA	NA	NA	NA	NA	NA	NA	NA	NA	NA	NA	NA	NA	NA	NA	NA	NA	NA	NA	NA	NA	NA	NA	NA	NA
CCL20_SEPEP.1_C4	-2.17	-1.75	-2.25	-2.03	-1.25	-1.72	2.73	NA	-1.75	-1.87	1.77	NA	0.56	-1.62	0.12	-1.7	-1.43	-1.56	-0.87	-1.68	NA	NA	NA	NA	NA	NA	NA	NA	NA	NA	NA	NA	NA	NA	NA	NA	NA	NA	NA	NA	-0.12	0.34	0.16	0.53	0.08	0.36	-0.17	0.33	-0.4
CCL21_SEPEP.1_C1	-1.46	-0.34	-1.22	-0.43	-1.71	0.18	-1.55	0.58	-1.81	-0.71	NA	NA	NA	NA	NA	NA	NA	NA	NA	NA	-0.04	0.43	0.24	0.43	-0.11	0.69	1.51	0.91	0.7	1.48	-0.38	2.47	0.07	-0.18	0.41	-0.28	-0.41	0.08	0.28	-1.05	-0.36	0.58	-0.79	0.6	-0.29	1.56	-0.33	1.6	-0.26
CCM2_SEPEP.3_C3	-0.43	0.28	0.11	0.27	0.11	0.18	0.08	0.3	0.11	0.28	NA	NA	NA	NA	NA	NA	NA	NA	NA	NA	NA	NA	NA	NA	NA	NA	NA	NA	NA	NA	NA	NA	NA	NA	NA	NA	NA	NA	NA	NA	NA	NA	NA	NA	NA	NA	NA	NA	NA
CCNB1_SEPEP.1_C4	-0.68	-1.41	-0.8	-1.58	1.88	NA	0.32	-1.89	-0.04	-1.08	NA	NA	NA	NA	NA	NA	NA	NA	NA	NA	-0.71	-1.03	1.27	NA	0.35	-1.29	-0.71	-1.08	-0.4	-1.34	NA	NA	NA	NA	NA	NA	NA	NA	NA	NA	-0.19	-0.25	-0.38	-0.4	-0.52	-0.36	0.02	-0.31	-0.19
CCNC_SEPEP.1_C4	-0.63	0.27	-0.39	-0.49	-0.6	-0.89	-0.75	-0.84	-0.27	-0.95	NA	NA	NA	NA	NA	NA	NA	NA	NA	NA	NA	NA	NA	NA	NA	NA	NA	NA	NA	NA	NA	NA	NA	NA	NA	NA	NA	NA	NA	NA	NA	NA	NA	NA	NA	NA	NA	NA	NA
CCND1_SEPEP.1_C1	0.18	0.24	-0.16	-0.26	-0.6	0.35	-0.54	-0.3	-0.3	-0.05	-0.8	-0.13	-0.38	0.3	-0.05	0.14	-0.44	0.12	-0.06	0.13	NA	NA	NA	NA	NA	NA	NA	NA	NA	NA	NA	NA	NA	NA	NA	NA	NA	NA	NA	NA	-0.87	0.01	-1.22	-0.46	-0.27	-0.29	0.8	-0.58	-0.25
CCNDBP1_SEPEP.2_C2	-0.08	-0.19	-0.15	-0.33	0.4	-0.32	0.53	-0.3	-0.09	-0.24	0.41	0.02	0.55	0.13	0.2	-0.12	0.19	-0.17	0.2	0.06	NA	NA	NA	NA	NA	NA	NA	NA	NA	NA	-0.06	-0.08	0.54	-0.25	0.71	-0.24	0.64	0.02	0.39	0.28	NA	NA	NA	NA	NA	NA	NA	NA	NA
CCNF_SEPEP.1_C4	1.58	1.25	1.46	1.46	1.63	1.5	1.72	1.65	1.55	0.9	NA	NA	NA	NA	NA	NA	NA	NA	NA	NA	1.93	1.12	1.48	1.46	1.89	1.34	1.66	1.52	1.09	1.15	NA	NA	NA	NA	NA	NA	NA	NA	NA	NA	NA	NA	NA	NA	NA	NA	NA	NA	NA
CCNH_SEPEP.2_C3	-0.54	-0.59	-0.16	-0.93	0.02	-0.51	0.38	-0.76	-0.17	-0.78	NA	NA	NA	NA	NA	NA	NA	NA	NA	NA	0.64	-1.11	0.21	-1.18	0.16	-1.23	0.18	-1.07	-0.22	-0.85	-1.41	-1.22	-1.29	-0.94	-0.3	-0.81	-0.74	-0.99	-0.74	-1.08	-0.56	-0.67	0.43	-0.49	-0.22	-0.43	0.17	-0.42	0.43
CCNL1_SEPEP.2_C3	1.74	1.86	2.02	1.61	1.92	1.9	1.64	2.15	1.7	1.77	-0.45	0.97	0.39	0.98	0.24	0.56	-0.28	0.09	-0.05	0.91	NA	NA	NA	NA	NA	NA	NA	NA	NA	NA	NA	NA	NA	NA	NA	NA	NA	NA	NA	NA	NA	NA	NA	NA	NA	NA	NA	NA	NA
CCNL1_SEPEP.3_C3	1.22	0.53	1.04	0.91	1.28	0.85	1.14	0.72	0.7	0.44	0.24	0.13	1.31	0.54	0.6	0.13	1.03	-0.23	0.53	0.09	NA	-0.03	NA	NA	NA	0.13	NA	NA	NA	NA	0.26	-0.01	0.02	-0.05	0.29	0.23	0.35	0.02	0.04	-0.06	0.61	0.18	0.47	0.51	0.46	0.47	0.93	0.59	1.35
CCNL1_SEPEP.4_C3	0.27	-0.28	0.36	-0.12	0.37	-0.06	0.16	-0.6	0.32	-0.12	NA	NA	NA	NA	NA	NA	NA	NA	NA	NA	NA	NA	NA	NA	NA	NA	NA	NA	NA	NA	0.23	0.08	-0.08	-0.16	0.27	-0.03	0.33	0.29	0.68	0.47	NA	NA	NA	NA	NA	NA	NA	NA	NA
CCNL2_SEPEP.2_C3	0.02	0.07	0.16	-0.1	-0.03	-0.22	-0.05	0.03	0	0.02	-0.43	-0.14	0.54	-0.37	0.03	-0.23	-0.24	0.02	-0.06	-0.02	-0.48	-0.31	0.05	-0.14	-1.09	-0.3	-0.17	-0.16	-0.04	0.07	-0.32	-0.07	-0.16	0.13	-0.31	0.12	-0.16	-0.08	-0.09	0.17	-0.09	-0.15	-0.8	-0.21	0.13	-0.1	0.05	-0.1	-0.34
CCNL2_SEPEP.3_C3	1.04	1.08	0.38	0.88	0.18	1.49	0.75	0.42	0.32	0.96	-2.26	-0.3	0.38	-0.01	0.81	-0.37	-0.02	-0.97	-0.5	0.05	NA	NA	NA	NA	NA	NA	NA	NA	NA	NA	NA	NA	NA	NA	NA	NA	NA	NA	NA	NA	NA	NA	NA	NA	NA	NA	NA	NA	NA
CCNT1_SEPEP.2_C3	0.24	-0.02	0.16	0.05	0.71	0.06	0.21	-0.09	-0.01	-0.08	0.42	-0.13	0.08	0.04	0.41	0.27	0.26	0.17	0.22	0.01	-0.05	-0.05	0.83	-0.11	0.3	0.01	-0.3	-0.03	0.17	-0.1	0.06	-0.12	-0.03	-0.29	0.34	-0.32	0.19	-0.32	-0.7	-0.26	0	-0.04	-0.07	0.01	-0.25	0.08	0.46	0.04	-0.37
CCNT2_SEPEP.1_C4	0.08	0.17	0.18	-0.22	-0.65	-0.14	-0.7	-0.14	-0.11	-0.04	1.43	-0.17	0.59	-0.23	0.27	-0.29	-0.36	0.04	0.07	-0.29	NA	NA	NA	NA	NA	NA	NA	NA	NA	NA	0.28	-0.29	0.47	-0.2	-0.31	-0.28	-0.39	-0.18	-0.42	-0.22	0.36	0.16	0.39	0.13	0.12	0.06	0.05	-0.01	0.13
CCNYL1_SEPEP.1_C4	0	0.09	0.24	0	-0.15	0.28	0.23	0.26	0.71	0.44	1.33	0.06	0.25	0.12	0.32	0.21	0.58	0.45	-0.06	0.07	0.15	0.3	0.06	0.09	0.25	-0.03	0.21	0.1	0.16	0.04	NA	NA	NA	NA	NA	NA	NA	NA	NA	NA	-0.12	0.13	-0.23	-0.13	0.21	0.16	0.1	0.03	0.26
CCP110_SEPEP.1_C4	-0.17	-0.12	-0.18	0.13	0.3	0.08	0.06	-0.04	0.27	-0.14	NA	NA	NA	NA	NA	NA	NA	NA	NA	NA	NA	NA	NA	NA	NA	NA	NA	NA	NA	NA	NA	NA	NA	NA	NA	NA	NA	NA	NA	NA	0.9	0.12	0.03	0.46	-0.01	0.36	-0.2	0.43	-0.04
CCR1_SEPEP.1_C1	-1.07	0.63	-1.03	-0.06	-1.52	0.76	1.02	0.58	-0.69	-0.21	NA	NA	NA	NA	NA	NA	NA	NA	NA	NA	NA	NA	NA	NA	NA	NA	NA	NA	NA	NA	-0.36	-0.09	-0.08	-0.15	0.52	0.23	0.39	0.51	-1.11	-0.58	NA	NA	NA	NA	NA	NA	NA	NA	NA
CCT6B_SEPEP.1_C4	-0.65	0.4	0.05	0.51	-0.52	0.03	0.02	0.1	-0.15	0.77	NA	NA	NA	NA	NA	NA	NA	NA	NA	NA	-0.31	0.38	-0.47	0.84	-0.48	0.61	-0.35	0.56	-0.32	0.19	NA	NA	NA	NA	NA	NA	NA	NA	NA	NA	NA	NA	NA	NA	NA	NA	NA	NA	NA
CCT6B_SEPEP.2_C3	-0.66	0.82	0.43	0.38	-0.4	0.71	-1.61	0.04	-1.44	0.39	-1.54	1.3	-1.72	0.71	-1.01	-0.26	0.06	1.1	-0.97	-0.56	NA	NA	NA	NA	NA	NA	NA	NA	NA	NA	-1.44	-0.71	-0.63	0.64	-0.98	0.89	-1.06	-0.69	-1.14	-0.14	-1.92	0.7	-2.03	0.62	-1.9	-1.33	-2.13	-0.18	-1.16
CCT7_SEPEP.2_C2	NA	0.77	0.35	0.42	0.19	0.39	-0.84	-0.38	1.31	1.27	0.1	0.4	-0.48	0.18	0	0.09	-0.29	0.17	0.15	0.02	0.09	-0.18	-0.57	-0.23	-0.27	-0.36	-0.51	-0.28	-0.19	-0.42	-1.02	-0.86	-1.09	-0.9	-0.79	-0.42	-0.74	-0.53	-0.45	-0.57	-0.34	-0.69	-0.4	-0.52	0.08	-0.74	-0.24	-0.64	-0.54
CD163_SEPEP.2_C3	-0.9	1.01	-0.33	0.7	-0.97	1.5	0.73	1.25	-1.05	0.36	NA	NA	NA	NA	NA	NA	NA	NA	NA	NA	-0.96	0.19	-0.59	0.14	-0.97	0.16	-0.26	-0.06	-0.46	0.1	-0.22	0.17	0.29	-0.05	-0.08	0.47	0.34	0.77	-0.21	0.11	0.18	0.34	0.16	0.48	-0.01	0.59	-0.06	0.41	0.13
CD163_SEPEP.3_C3	-1.3	0.47	-0.96	0.08	-1.36	0.83	0.32	0.46	-1.14	-0.43	-1.41	0.09	-1.33	0.09	-0.61	0.46	-0.73	0.46	-0.22	0.01	-0.94	-0.01	-0.73	0.04	-1	0.04	-0.65	-0.09	-0.77	-0.09	-0.73	0.06	0.14	-0.16	-0.25	0.44	-0.05	0.6	-0.87	0.4	-0.25	0.05	-0.62	0.3	0.19	0.63	-0.66	0.14	-0.2
CD163L1_SEPEP.1_C4	-0.28	-0.43	0.57	0.1	-0.93	0.03	-1.13	-0.44	-1.29	-0.9	NA	NA	NA	NA	NA	NA	NA	NA	NA	NA	0.07	-0.08	0.43	-0.5	-0.3	-1.01	1.24	-0.24	0.7	0.86	0.14	0.47	0.43	-0.57	0.17	-0.34	-0.34	-0.61	-0.06	-0.41	1.11	-1.25	0.01	-0.6	-0.8	-1.14	-0.05	-0.01	0.58
CD163L1_SEPEP.2_C3	-0.75	-0.38	-0.01	-0.31	0.22	-0.15	-0.05	-0.48	-1.14	-0.48	-0.71	-0.82	-0.56	-0.08	-0.04	-0.37	0.56	-0.74	0.28	0.31	0.2	-0.33	0.21	-0.59	-0.03	-0.52	0.76	-0.5	0.24	0.31	0.33	0.38	0.47	-0.42	0.2	-0.38	-0.29	-0.6	-0.14	-0.56	-0.37	-0.53	-0.31	-0.18	-1.18	-0.35	-0.56	-0.01	-0.04
CD177_SEPEP.1_C4	-0.46	-0.2	-0.72	-0.25	-0.1	0.1	2.16	-0.03	-0.53	-0.19	NA	NA	NA	NA	NA	NA	NA	NA	NA	NA	NA	NA	NA	NA	NA	NA	NA	NA	NA	NA	0.2	0.14	0.6	-0.44	0.29	-0.7	0.54	-1.07	-0.87	-0.62	NA	NA	NA	NA	NA	NA	NA	NA	NA
CD209_SEPEP.2_C3	-0.42	0.31	0.59	0.02	-0.29	0.05	-0.32	0.1	-0.43	-0.19	NA	NA	NA	NA	NA	NA	NA	NA	NA	NA	NA	NA	NA	NA	NA	NA	NA	NA	NA	NA	-0.13	0.43	-0.32	-0.36	-0.17	-0.05	-0.23	0.2	-0.53	-0.01	2.48	-2.75	-0.11	0.13	-0.76	-0.52	-0.66	0.18	-0.49
CD209_SEPEP.3_C3	-1.18	0.14	1.07	-0.37	-0.41	0.04	-0.15	-0.54	-0.93	-0.17	NA	NA	NA	NA	NA	NA	NA	NA	NA	NA	0.05	0.04	-0.38	-0.01	-0.67	-0.09	0.19	0.06	-0.32	-0.03	0.18	0.09	-0.32	-0.24	-0.29	-0.11	0.16	-0.08	-0.52	0.01	1.81	-0.4	-0.2	0.15	-0.65	-0.37	-0.29	0.12	0.12
CD209_SEPEP.4_C3	-1.02	1.1	2	-0.04	-0.02	0.88	0.13	-0.1	-1.19	-0.07	-0.91	-0.19	-1.57	-0.19	-0.42	-0.34	0.36	0.58	-0.62	-0.24	0.47	-0.04	-0.23	-0.45	-1.01	-0.47	0.56	-0.18	-0.63	-0.3	0.23	0.52	-0.51	-0.42	-0.45	-0.01	0.33	-0.42	-0.71	-0.37	NA	NA	NA	NA	NA	NA	NA	NA	NA
CD226_SEPEP.1_C4	-0.18	0.89	-0.32	0.59	-0.97	0.81	-0.66	0.58	-0.33	0.76	NA	NA	NA	NA	NA	NA	NA	NA	NA	NA	NA	NA	NA	NA	NA	NA	NA	NA	NA	NA	NA	NA	NA	NA	NA	NA	NA	NA	NA	NA	NA	NA	NA	NA	NA	NA	NA	NA	NA
CD276_SEPEP.1_C4	-0.46	-0.06	-0.05	-0.02	-0.32	-0.54	0.03	-0.25	-0.36	0.15	0.61	0.39	0.79	0.26	-0.17	0.22	-0.09	0.18	-0.3	-0.06	0.02	0.33	-0.11	0.19	0.02	-0.31	0.5	0.57	0.33	-0.04	-0.6	-0.47	-0.47	-0.28	-0.24	0.28	-0.26	-0.23	-0.66	-0.14	-0.59	0.15	0.24	0.06	-0.45	-0.39	-0.25	-0.08	0.06
CD33_SEPEP.2_C3	-0.36	0.08	-0.05	0.47	-0.59	0.94	0.28	0.35	-0.12	0.02	NA	NA	NA	NA	NA	NA	NA	NA	NA	NA	-0.72	0.51	-0.72	0.12	-1.04	0.04	0.26	0.28	-0.65	0.14	0.12	0.7	-0.01	-0.06	0.43	0.45	0.84	0.74	-0.69	0.17	0.13	0.2	-1.52	-0.17	-1.08	-0.57	-1.32	0.63	-1.04
CD36_SEPEP.4_C3	1.02	0.92	0.59	1.16	1.01	1.19	0.73	0.72	0.72	-0.03	NA	NA	NA	NA	NA	NA	NA	NA	NA	NA	NA	NA	NA	NA	NA	NA	NA	NA	NA	NA	NA	NA	NA	NA	NA	NA	NA	NA	NA	NA	NA	NA	NA	NA	NA	NA	NA	NA	NA
CD36_SEPEP.5_C3	-0.67	1.4	-1.02	0.95	-0.22	-0.44	-0.4	0.57	0.03	0.76	-0.31	0.83	0.05	0.83	-0.24	0.27	-0.24	0.46	-0.29	0.1	NA	NA	NA	NA	NA	NA	NA	NA	NA	NA	NA	NA	NA	NA	NA	NA	NA	NA	NA	NA	0.65	0.49	-0.59	0.58	1.28	0.47	-0.22	-0.53	0.65
CD3D_SEPEP.2_C2	-0.97	-0.33	-0.46	-0.05	-1.49	-0.33	-0.79	0.9	-0.15	-0.52	NA	NA	NA	NA	NA	NA	NA	NA	NA	NA	NA	NA	NA	NA	NA	NA	NA	NA	NA	NA	0.47	1.23	0.78	0.21	1.35	0.21	0.84	0.27	0.03	0.13	NA	NA	NA	NA	NA	NA	NA	NA	NA
CD3E_SEPEP.1_C1	-0.68	0	-0.14	0.1	-0.38	-0.06	-0.67	0.76	-0.48	0.04	-0.62	-0.07	0.36	0.21	0.22	0.72	0.66	-0.01	0.46	1.09	-1.02	0.14	-0.28	-0.08	-1.24	0.09	0.75	-0.01	0.25	0.99	0.49	1.06	0.36	-0.07	1.01	0.08	0.49	0.32	-0.18	-0.15	-1.24	-0.18	-1.27	0.14	-1.05	0.69	-1.15	0.82	-0.45
CD4_SEPEP.1_C4	0.23	0.8	0.59	0.92	-0.68	1.11	0.04	0.87	-0.04	0.42	-0.84	0.56	-0.14	0.8	-0.23	0.83	0.1	0.85	0.54	1.04	NA	NA	NA	NA	NA	NA	NA	NA	NA	NA	-0.24	0.15	-0.19	0	-0.08	0	-0.03	-0.11	-0.86	-0.04	0.03	1.32	-0.12	1.65	-0.18	1.02	0.64	0.98	0.32
CD4_SEPEP.2_C3	-0.42	0.27	-0.36	0.17	-0.5	0.36	-0.14	0.23	-0.13	0.06	-1.79	-0.4	-0.8	0.08	-0.65	0.03	0.1	1.07	-1.04	0.56	-1.07	0.62	-0.6	0.8	-1.58	0.36	0.29	0.02	-0.01	0.37	0.41	0.78	0.34	0.7	0.6	0.57	0.65	0.76	-0.17	0.57	NA	NA	NA	NA	NA	NA	NA	NA	NA
CD4_SEPEP.4_C3	-0.52	1.19	0.01	1.08	-0.97	1.06	0.2	1.2	-0.41	0.78	-1.32	0.73	-0.03	0.85	0.12	0.6	0.35	0.86	0.14	1	-0.8	1.16	-0.11	1.25	-1.06	1	0.56	0.63	0.31	0.75	0.22	0.79	0.51	0.88	0.58	0.79	0.96	1.02	-0.48	0.73	-0.11	0.55	-0.86	0.71	0.09	0.77	-0.58	0.65	0.06
CD40_SEPEP.2_C3	-0.59	-0.15	-0.33	-0.24	-0.25	0	-0.17	-0.22	-0.33	0.08	-1.28	-0.54	-0.18	-0.2	0.31	-0.43	0.91	-0.4	-0.71	-0.42	-0.14	-0.93	0.11	-0.66	-0.7	-0.69	0.47	-0.41	-0.5	-0.09	-1.57	-1.03	-1.04	-0.76	1.05	-0.41	-0.05	-0.54	-1.92	-0.85	NA	NA	NA	NA	NA	NA	NA	NA	NA
CD46_SEPEP.3_C3	0.47	0.08	0.05	0.32	0.31	0.13	0.25	0.15	0.41	0.19	1.1	-0.1	0.29	-0.12	-0.11	0.03	-0.04	0.15	0.06	0.15	0.47	-0.02	0.37	0.12	0.89	0.13	0.59	-0.07	0.33	0	0.13	0.25	0.16	0.1	-0.02	0.09	0.14	0.13	0.32	0.01	NA	NA	NA	NA	NA	NA	NA	NA	NA
CD47_SEPEP.2_C2	-0.28	0.16	0.13	0.14	-1.06	-0.13	-0.45	0.2	-0.18	0.43	-0.92	0.56	0.22	0.56	0.15	0.38	-0.17	0.32	0.19	0.35	-0.85	0.52	-0.02	0.32	-0.33	0.46	0.3	0.76	0.1	0.65	-0.07	0.4	0.71	0.6	0.18	0.37	0.02	0.4	-0.97	0.54	0.2	0.37	-0.18	0.66	0.34	0.37	0.2	0.25	0.44
CD47_SEPEP.5_C3	-1.05	-0.02	-0.47	-0.29	-1.56	-0.31	-0.05	0	-0.75	-0.11	-1.42	-0.6	-0.35	-0.56	-0.26	-0.24	-0.68	0.22	-0.59	-0.02	-0.4	0.09	-0.5	0.1	-1.08	0.01	-0.03	-0.15	-0.49	0.18	-0.44	0.51	-0.23	0.49	0.49	0.46	-0.11	0.3	-1.08	0.13	-1.04	0.15	-0.93	-0.04	-0.3	0.15	-0.98	-0.03	-0.39
CD5_SEPEP.1_C4	-1.11	-0.02	-0.34	0.4	-1.49	0.05	-1.24	1.33	-1.21	-0.48	-0.5	0.2	0.16	0.46	0.18	0.71	0.22	0.39	0.45	0.81	-0.74	-0.1	-0.28	-0.5	-0.53	-0.22	1.02	-0.2	0.12	0.78	0.88	1.17	0.86	0.58	0.92	0.33	0.81	0.44	0.14	0.57	-0.14	0.48	-0.42	0.43	-0.3	0.43	-0.05	0.98	0.06
CD5L_SEPEP.2_C3	-0.18	0.45	-0.45	0.75	-0.08	1.05	1.19	1.08	-0.09	0.27	-0.16	0.36	0.27	0.35	0.43	0.52	0.12	0.34	0.1	0.43	-0.3	0.58	-0.17	0.55	-0.6	0.41	0.45	0.53	0.13	0.58	0.2	0.85	0.25	0.17	0.69	0.41	0.49	0.36	0.04	0.08	-0.63	0.32	-0.55	0.14	0.8	0.54	-0.22	0.4	0.36
CD63_SEPEP.2_C3	-0.44	-0.45	-1.78	-0.67	-0.81	0.31	1.87	-0.63	-0.97	-0.65	0.7	-0.68	0.59	-0.34	-0.05	-0.4	-0.51	0.49	0.34	0.02	NA	NA	NA	NA	NA	NA	NA	NA	NA	NA	NA	NA	NA	NA	NA	NA	NA	NA	NA	NA	NA	NA	NA	NA	NA	NA	NA	NA	NA
CD68_SEPEP.1_C4	-0.48	0.58	0.16	0.27	-0.84	0.62	0.28	0.25	-0.55	0.31	-1.13	0.82	1.03	1.3	0.74	1.01	1.41	1	1.36	1.34	-0.02	0.1	-0.76	0.17	-0.63	0.01	-0.19	0.09	0.27	0.36	-0.05	0.33	-0.05	0.07	0.53	0.81	0.61	0.69	0.07	0.11	-0.53	1.17	-0.58	0.42	0.48	0.77	-0.5	0.29	-0.21
CD72_SEPEP.1_C4	0.4	0.46	0.78	0.71	-0.11	0.76	1.62	0.55	0.56	0.21	NA	NA	NA	NA	NA	NA	NA	NA	NA	NA	-1.06	-0.19	-0.15	0.2	-0.52	-0.11	0.17	0.04	-0.21	0.59	-0.29	0.11	-0.11	-0.82	1.13	-0.11	1.63	0.62	-1.04	-1.04	-0.86	-0.3	-1.27	-0.01	0.29	0.76	-0.03	0.31	0.09
CD81_SEPEP.2_C2	-0.23	0.66	-1.06	0.55	-1.29	1.31	-0.77	0.12	-1.3	0.79	0.05	0.06	0.46	0.32	0.45	0.5	0.39	0.8	-0.56	0.37	-1.62	-0.4	-0.34	-0.37	-0.05	-0.48	0.5	-0.05	-1.03	-0.01	-2.05	0.49	-0.72	-0.31	-0.54	0.37	-1.02	0	-2.46	-0.29	-1.24	-0.04	0.15	-0.03	0.86	0.11	-0.13	-0.05	0.19
CD84_SEPEP.2_C3	0.14	-0.37	-0.42	-0.3	0.09	-0.1	-0.06	-0.01	-0.22	-0.71	NA	NA	NA	NA	NA	NA	NA	NA	NA	NA	NA	NA	NA	NA	NA	NA	NA	NA	NA	NA	NA	NA	NA	NA	NA	NA	NA	NA	NA	NA	-0.24	0.42	-0.48	0.52	-0.04	0.72	-0.07	0.54	-0.28
CD84_SEPEP.3_C3	-1.25	0.23	-0.28	0.3	-1.79	0.9	0.71	0.65	-0.97	-0.65	-0.57	-0.54	0.03	0.24	0.06	0.39	1.04	0.53	0.43	0.28	-1.06	-0.21	0.29	-0.48	-1.08	-0.6	-0.12	-0.3	0.55	0.68	0.5	0.57	1.06	-0.22	1.14	0.51	1.04	0.37	-0.59	-0.46	-0.1	0.1	-0.09	0.23	0.05	1.01	0.26	0.5	-0.22
CD99_1_SEPEP.2_C3	0.59	0.15	-0.43	-0.01	-0.28	0.39	-0.33	0.1	0.32	0.38	0.85	0.23	-0.2	-0.21	0.05	0.15	-0.5	0.39	-0.43	0.2	-0.01	0.01	-0.31	-0.17	-0.28	-0.51	0.24	0.25	0.17	-0.06	-0.31	0.4	-0.05	0.37	-0.41	-0.08	-0.23	-0.04	-0.22	0.21	-0.42	0.09	-0.84	0	0.44	0.12	-0.07	0.32	0.88
CD99L2_SEPEP.3_C3	0.03	-0.09	-0.15	0.2	-0.34	0.13	0.17	-0.1	-0.25	0.05	-0.97	-0.07	-0.52	-0.36	0.63	-0.31	-0.55	0.34	-0.53	-0.07	NA	NA	NA	NA	NA	NA	NA	NA	NA	NA	-0.8	0.29	-0.65	0.08	-0.53	-0.02	-0.46	0.29	-1.16	-0.03	0.25	0.08	-0.13	0	0.95	-0.15	0.26	-0.14	-0.17
CDAN1_SEPEP.2_C3	-0.82	-0.11	-0.17	-0.52	-0.14	-0.28	-0.44	-0.29	-0.12	-0.12	0.62	0.13	0.16	-0.08	-0.3	-0.26	-0.08	-0.37	-0.08	0.24	0	0.1	0.17	0.13	0.33	0.11	0.06	0.17	-0.07	0.15	NA	NA	NA	NA	NA	NA	NA	NA	NA	NA	NA	NA	NA	NA	NA	NA	NA	NA	NA
CDC16_SEPEP.2_C3	0.08	-0.35	-0.24	-0.4	0.06	-0.28	-0.16	-0.58	-0.12	-0.34	NA	NA	NA	NA	NA	NA	NA	NA	NA	NA	-0.39	-0.48	0.07	-0.58	-0.38	-0.59	-0.22	-0.37	-0.19	-0.32	0.31	-0.2	0.16	-0.37	0.15	-0.26	0.29	-0.19	0	-0.14	0.19	0.64	0.67	0.81	0.35	0.97	0.28	1.08	0.53
CDC27_SEPEP.4_C3	-0.68	-0.68	-0.28	-0.42	0.05	-0.53	-0.32	-0.76	-1.09	-0.49	NA	NA	NA	NA	NA	NA	NA	NA	NA	NA	NA	NA	NA	NA	NA	NA	NA	NA	NA	NA	-0.26	-0.21	0.05	-0.17	-0.04	-0.04	0.15	0.17	0.03	0.41	-0.63	-0.68	0.69	-0.86	0.47	-0.55	-0.45	-0.34	0.35
CDC34_SEPEP.2_C2	-0.65	-0.46	-0.35	-0.1	-1.25	-0.41	0.16	-0.41	-1.56	-0.15	-0.05	0.03	0.09	0.13	0.37	-0.02	0.08	0.03	-0.27	-0.07	NA	NA	NA	NA	NA	NA	NA	NA	NA	NA	-1.02	-0.67	-0.07	-0.33	-0.41	-0.17	-0.32	-0.12	-0.44	-0.1	-0.36	-0.03	-0.15	-0.01	-0.07	-0.05	0.14	-0.18	0.17
CDC42BPA_SEPEP.2_C3	0.01	0.03	-0.16	0.08	-0.23	0.1	-0.19	0.04	-0.11	0.13	-0.3	0.12	-0.2	-0.13	0.06	0.02	-0.37	0.18	-0.23	0.06	-0.65	-0.27	-0.99	-0.45	-0.93	-0.38	0.12	-0.03	-0.39	0.31	NA	NA	NA	NA	NA	NA	NA	NA	NA	NA	-0.02	0.19	-0.03	0.29	-0.08	0.04	-0.03	0.35	-0.12
CDC42BPG_SEPEP.2_C3	-0.11	0.1	-0.23	0.29	-0.24	0.17	0.11	0.42	-0.28	-0.38	NA	NA	NA	NA	NA	NA	NA	NA	NA	NA	NA	NA	NA	NA	NA	NA	NA	NA	NA	NA	NA	NA	NA	NA	NA	NA	NA	NA	NA	NA	NA	NA	NA	NA	NA	NA	NA	NA	NA
CDCA5_SEPEP.1_C4	-1.3	-0.42	-0.21	-0.11	-1.58	0.24	-1.72	0.64	-0.94	-1.06	NA	NA	NA	NA	NA	NA	NA	NA	NA	NA	NA	NA	NA	NA	NA	NA	NA	NA	NA	NA	NA	NA	NA	NA	NA	NA	NA	NA	NA	NA	NA	NA	NA	NA	NA	NA	NA	NA	NA
CDH1_SEPEP.2_C2	-0.82	-0.27	-0.3	-0.46	-1.76	-0.64	-1.71	-0.21	-0.82	0.01	0.11	-0.08	-1.76	-0.22	-1.03	-0.43	-0.6	0.06	-0.65	-0.41	-0.04	-0.19	-1.23	0.03	-1.21	-0.27	-0.86	-0.3	-0.75	-0.37	-0.84	-0.55	-0.31	-0.04	-1.67	0.06	-0.48	-0.09	0.7	0.14	-0.92	0.05	-1.38	-0.03	-1.44	-0.08	-0.16	-0.05	0.18
CDH13_SEPEP.2_C3	0.92	-0.81	0.7	-0.6	1.13	NA	-0.43	-0.59	0.55	-0.87	NA	NA	NA	NA	NA	NA	NA	NA	NA	NA	NA	NA	NA	NA	NA	NA	NA	NA	NA	NA	0.43	1.07	0.47	-0.49	-0.03	-0.59	-0.16	-0.44	0.51	-0.41	1.18	0.1	0.1	0.23	1.38	-0.31	0.25	-0.14	-0.4
CDH13_SEPEP.4_C3	0.67	-0.22	0.55	-0.01	0.43	0.15	-0.14	-0.07	0.31	-0.56	-0.59	-0.23	0.1	-0.19	0.39	-0.41	0.23	-0.45	0.69	0.33	0.31	0.22	0.72	0.45	0.57	0.04	0.65	0.12	0.44	-0.29	0.96	1.34	0.98	0.02	0.2	-0.29	0.3	-0.3	0.67	-0.18	0.99	-0.15	0.22	-0.42	0.88	-0.28	0.11	-0.16	-0.45
CDH13_SEPEP.5_C3	0.31	-0.06	0.6	-0.14	0.3	0.21	-0.46	-0.56	-0.5	-0.83	NA	NA	NA	NA	NA	NA	NA	NA	NA	NA	0.08	-0.35	0.63	-0.27	0.31	-0.45	0.34	0.08	0.04	-0.05	-0.9	-0.44	-0.38	-0.93	-1.49	-1.13	0.12	0.8	-1.01	-0.58	1.05	-0.8	0.45	-1.14	1.12	NA	0.19	-1.07	-0.84
CDH13_SEPEP.6_C3	0.83	-1.29	0.56	-0.91	1.05	-0.8	-0.48	-1.01	0.53	-1.06	0.01	-0.97	-0.33	-1.24	0.09	-1.06	0.35	-0.87	0.24	0.26	0	-0.38	0.27	-0.47	0.73	-0.58	0.35	-0.58	0.09	-0.42	NA	NA	NA	NA	NA	NA	NA	NA	NA	NA	1.2	-0.75	0.16	-1.08	1.5	-2.49	0.27	-1	-0.76
CDH15_SEPEP.1_C1	0.73	1.33	0.44	1.06	0.44	0.7	0.35	1.14	1.04	0.65	NA	NA	NA	NA	NA	NA	NA	NA	NA	NA	NA	NA	NA	NA	NA	NA	NA	NA	NA	NA	NA	NA	NA	NA	NA	NA	NA	NA	NA	NA	NA	NA	NA	NA	NA	NA	NA	NA	NA
CDH6_SEPEP.1_C4	-0.93	-0.19	0	-0.24	-0.91	-0.19	0.5	0.28	-0.23	-0.34	NA	NA	NA	NA	NA	NA	NA	NA	NA	NA	-0.48	-0.01	-0.23	-0.23	-0.51	0.04	0.74	-0.16	-0.11	0.63	NA	NA	NA	NA	NA	NA	NA	NA	NA	NA	NA	NA	NA	NA	NA	NA	NA	NA	NA
CDHR5_SEPEP.3_C3	-0.61	-0.74	-0.66	-0.56	1.05	-0.53	-1.02	-0.51	0.81	-0.73	NA	NA	NA	NA	NA	NA	NA	NA	NA	NA	NA	NA	NA	NA	NA	NA	NA	NA	NA	NA	NA	NA	NA	NA	NA	NA	NA	NA	NA	NA	NA	NA	NA	NA	NA	NA	NA	NA	NA
CDK1_SEPEP.1_C4	0.66	-0.16	-0.16	-0.3	1.46	-0.9	0.84	-0.66	0.14	-0.98	0.7	-1.51	-0.15	-2.37	-1.86	-2.07	0.05	-1.96	-1.29	-1.74	0.53	-1.46	0.94	-1.65	0.48	-2.19	-0.29	-1.23	-0.5	-1.22	-0.93	-1.08	-1.24	-2.12	1	NA	0.14	-2.15	-0.51	-2.25	0.3	-1.39	0.34	-1.81	-0.95	-1.58	0.1	-1.93	0.21
CDK1_SEPEP.3_C3	1.1	-0.27	-0.33	-1.39	1.97	NA	1.45	-1.55	0.59	-1.71	0.57	-1.26	0.38	-1.72	-0.9	-1.67	0.16	-1.59	-0.37	-1.94	0.81	-1.26	1.48	-1.47	1.01	-1.36	0.08	-1.61	-0.02	-0.81	-0.55	-1.83	-0.84	-2.2	1.23	NA	0.28	-2.3	-0.16	-2.57	0.61	-0.24	0.5	-0.48	-0.31	-0.84	0.61	-0.47	0.49
CDK10_SEPEP.2_C3	0.64	-0.05	0.03	-0.05	0.76	-0.24	-0.26	-0.16	0.28	-0.23	NA	NA	NA	NA	NA	NA	NA	NA	NA	NA	NA	NA	NA	NA	NA	NA	NA	NA	NA	NA	NA	NA	NA	NA	NA	NA	NA	NA	NA	NA	NA	NA	NA	NA	NA	NA	NA	NA	NA
CDK10_SEPEP.3_C3	0.25	-0.31	-0.36	0.03	0.32	-0.2	-0.17	-0.37	-0.68	-0.47	NA	NA	NA	NA	NA	NA	NA	NA	NA	NA	0.16	-0.03	0.17	-0.12	0.54	0.07	0.24	0.21	0.32	-0.07	NA	NA	NA	NA	NA	NA	NA	NA	NA	NA	NA	NA	NA	NA	NA	NA	NA	NA	NA
CDK11A_SEPEP.1_C4	0.22	-0.62	-0.15	-0.55	0.09	-0.41	0.2	-0.35	-0.35	-0.49	0.66	-0.08	-0.07	-0.15	-0.28	-0.46	0.23	-0.04	-0.75	-0.7	-0.25	0.44	-0.08	0.6	0.06	0.83	0.03	0.68	0.04	0.32	0.72	0.31	0.13	-0.21	0.26	-0.37	0.3	0.01	0.4	-0.14	0.15	0.29	0.19	0.6	0.04	0.47	0.2	0.41	0.11
CDK12_SEPEP.2_C3	0.8	0.6	0.76	0.73	0.86	0.44	0.4	0.67	0.98	0.96	NA	NA	NA	NA	NA	NA	NA	NA	NA	NA	NA	NA	NA	NA	NA	NA	NA	NA	NA	NA	NA	NA	NA	NA	NA	NA	NA	NA	NA	NA	0.26	0.69	0.25	0.84	0.06	0.74	0.38	0.77	0.42
CDK12_SEPEP.3_C3	0.69	0.35	0.51	0.54	0.5	0.6	0.51	0.6	0.33	0.61	NA	NA	NA	NA	NA	NA	NA	NA	NA	NA	NA	NA	NA	NA	NA	NA	NA	NA	NA	NA	NA	NA	NA	NA	NA	NA	NA	NA	NA	NA	NA	NA	NA	NA	NA	NA	NA	NA	NA
CDK13_SEPEP.2_C3	-0.19	-0.11	-0.09	0.67	0.2	0.38	0.26	0.19	0.21	0.17	NA	NA	NA	NA	NA	NA	NA	NA	NA	NA	-0.56	-0.23	0.39	-0.9	0.49	-0.64	-0.53	-0.51	-0.22	-0.4	0.29	-0.07	-0.23	0.71	0.25	0.65	-0.2	-0.04	0.48	0.47	0.21	0.3	0.13	0.11	0.58	0.16	0.44	0.32	0.45
CDK14_SEPEP.1_C4	0.63	0.33	0.41	0.52	0.76	0.87	0.73	0.74	0.62	0.39	NA	NA	NA	NA	NA	NA	NA	NA	NA	NA	NA	NA	NA	NA	NA	NA	NA	NA	NA	NA	NA	NA	NA	NA	NA	NA	NA	NA	NA	NA	NA	NA	NA	NA	NA	NA	NA	NA	NA
CDK16_SEPEP.1_C4	-0.03	0.23	-0.01	0.06	-0.06	0.11	0.27	-0.01	-0.19	-0.28	0.37	0.24	0.42	NA	-0.08	-0.8	0.16	0.26	-0.93	0.18	NA	NA	NA	NA	NA	NA	NA	NA	NA	NA	0.41	0.35	0.13	-0.22	0.64	-0.15	0.42	-0.02	1.13	-0.13	-0.11	0.04	-0.19	-0.22	-0.23	-0.11	0.42	-0.22	0.27
CDK2_SEPEP.2_C3	0.54	-0.07	0.19	-0.2	0.87	0.3	0.63	-0.43	0.16	0.23	NA	NA	NA	NA	NA	NA	NA	NA	NA	NA	0.87	0.14	0.59	0.28	0.52	0.22	-0.27	0.31	-0.34	-0.1	-0.4	0.29	0.01	0.22	0.53	-0.11	0.94	0.26	-0.16	0.09	0.32	0.05	0.29	0.04	0.12	-0.09	-0.07	-0.01	-0.04
CDK2_SEPEP.3_C3	-0.22	-0.08	-0.3	-0.21	0.42	-0.17	0.38	-0.6	-0.5	-0.07	NA	NA	NA	NA	NA	NA	NA	NA	NA	NA	NA	NA	NA	NA	NA	NA	NA	NA	NA	NA	NA	NA	NA	NA	NA	NA	NA	NA	NA	NA	NA	NA	NA	NA	NA	NA	NA	NA	NA
CDK2AP1_SEPEP.1_C4	-0.83	0.28	0.98	0.32	1.03	0.33	0.69	0.56	0.53	0.33	1.18	-0.11	-0.08	0.28	0.63	0.17	0.77	-0.06	0.73	0.3	-0.23	-0.4	0.55	-0.25	-0.65	-0.37	0.23	-0.41	0.25	0.12	-0.06	0.13	0.24	-0.03	0.14	-0.24	-0.21	-0.22	-0.09	-0.29	NA	NA	NA	NA	NA	NA	NA	NA	NA
CDK5RAP1_SEPEP.2_C3	0.24	-0.39	0.1	-0.27	0.47	-0.25	0.19	-0.16	0.24	-0.19	NA	NA	NA	NA	NA	NA	NA	NA	NA	NA	0.18	-0.02	0.33	-0.23	0.47	-0.15	-0.11	-0.11	0	-0.11	NA	NA	NA	NA	NA	NA	NA	NA	NA	NA	NA	NA	NA	NA	NA	NA	NA	NA	NA
CDK5RAP1_SEPEP.3_C3	0.4	NA	-0.43	-0.85	-1.04	0.73	-0.66	-0.21	-0.17	-0.89	NA	NA	NA	NA	NA	NA	NA	NA	NA	NA	NA	NA	NA	NA	NA	NA	NA	NA	NA	NA	1.7	-0.33	-0.36	0.07	-0.51	-0.15	-0.3	-0.3	-0.02	-0.09	NA	NA	NA	NA	NA	NA	NA	NA	NA
CDK5RAP1_SEPEP.4_C3	0.78	0.52	0.37	0.56	0.69	0.73	-0.64	0.26	0.53	0.34	NA	NA	NA	NA	NA	NA	NA	NA	NA	NA	0.04	0.35	0.22	0.44	0.45	0.49	0.1	0.5	0.04	0.14	NA	NA	NA	NA	NA	NA	NA	NA	NA	NA	0.5	0.01	0.45	0.51	0.1	0.02	0.16	0.23	-0.05
CDK5RAP2_SEPEP.2_C3	-0.31	-0.41	-0.33	-0.09	0.08	-0.32	0.01	-0.57	-0.08	-0.67	NA	NA	NA	NA	NA	NA	NA	NA	NA	NA	NA	NA	NA	NA	NA	NA	NA	NA	NA	NA	NA	NA	NA	NA	NA	NA	NA	NA	NA	NA	NA	NA	NA	NA	NA	NA	NA	NA	NA
CDKAL1_SEPEP.3_C3	0.28	-0.61	0.41	-0.68	0.39	-0.55	0.32	-0.45	0.32	-0.5	NA	NA	NA	NA	NA	NA	NA	NA	NA	NA	NA	NA	NA	NA	NA	NA	NA	NA	NA	NA	NA	NA	NA	NA	NA	NA	NA	NA	NA	NA	NA	NA	NA	NA	NA	NA	NA	NA	NA
CDKN2A_SEPEP.3_C3	-0.8	-0.67	-0.57	-0.81	-0.65	-0.71	-0.98	-0.42	-0.46	-0.46	-0.35	-0.12	-0.59	-0.41	-0.44	-0.39	0.4	-0.71	-0.98	-0.43	-0.81	-0.84	0.95	-0.51	0.42	-0.72	-0.71	-0.75	-0.97	-0.33	-0.26	-0.36	0.43	-0.92	-0.98	0.07	-0.66	-0.41	-0.74	-1.17	2.28	NA	-0.58	NA	-1.1	-0.01	NA	NA	0.14
CDKN2AIPNL_SEPEP.2_C2	0.14	-0.91	0.01	-0.25	-0.3	-0.72	-0.01	-0.45	0.44	-0.49	0.47	-0.28	-0.05	-0.19	-0.15	0.08	-0.1	-0.02	-0.46	-0.06	0.05	0.08	-0.01	-0.17	0.16	-0.14	-0.1	-0.34	0.33	-0.06	0.04	0.12	0.07	0.03	0.15	0.06	0.29	-0.06	0.2	0.09	0.16	0.22	0.16	-0.18	0.19	0.26	-0.24	0.54	0.04
CDO1_SEPEP.2_C3	0.42	1.14	1.43	1.25	0.03	0.76	0.16	0.91	0.31	0.61	-1.47	0.98	-0.53	1.05	-0.58	0.43	-0.83	-0.35	-0.22	0.57	-0.44	0.5	-0.16	0.46	-0.56	0.7	0.01	0.77	-0.13	1.1	NA	NA	NA	NA	NA	NA	NA	NA	NA	NA	NA	NA	NA	NA	NA	NA	NA	NA	NA
CDV3_SEPEP.2_C3	-0.55	-0.47	-0.45	-0.37	0.56	-0.11	0.35	-0.58	-0.59	-0.54	NA	NA	NA	NA	NA	NA	NA	NA	NA	NA	-0.68	-0.56	0.26	-0.42	-0.07	-0.51	-0.28	-0.69	-0.06	-0.69	-0.5	-0.58	0.27	-0.41	-0.1	-0.15	0.27	-0.38	1.21	-0.08	0.32	-0.27	0.06	-0.11	-0.35	-0.33	0.19	0.03	0.29
CDV3_SEPEP.3_C3	0.52	0.55	0.37	0.13	1.07	0.24	0.5	0.46	0.12	0.02	NA	NA	NA	NA	NA	NA	NA	NA	NA	NA	-0.22	-0.07	-0.2	-0.02	-0.09	-0.09	-0.5	-0.03	-0.36	-0.38	NA	NA	NA	NA	NA	NA	NA	NA	NA	NA	-1	-0.09	0.83	-0.24	-0.77	-0.2	-0.41	-0.4	-0.6
CDV3_SEPEP.4_C3	-0.41	-1.05	-0.67	-0.62	1.06	-0.65	0.24	-0.57	-0.7	-0.95	0.08	-0.23	-0.23	-0.04	0.06	-0.03	-0.03	-0.29	-0.57	-0.57	-0.69	-0.53	0.6	-0.71	0.22	-0.37	-0.67	-0.37	-0.58	-0.66	-0.48	0.1	-0.12	-0.47	-0.27	-0.45	-0.39	-0.75	0.46	-0.2	0.01	-0.37	0.01	-0.14	-0.28	-0.28	-0.12	-0.35	0.01
CDV3_SEPEP.7_C3	-0.58	-0.45	-0.25	-0.39	0.94	-0.47	0.2	-0.27	-0.24	-0.15	NA	NA	NA	NA	NA	NA	NA	NA	NA	NA	NA	NA	NA	NA	NA	NA	NA	NA	NA	NA	NA	NA	NA	NA	NA	NA	NA	NA	NA	NA	-0.02	-0.1	0.03	-0.43	-0.16	-0.33	0.45	-0.26	0.35
CDYL_SEPEP.2_C3	0.41	0.28	0.35	0.13	0.17	-0.08	0.21	0.14	0.27	0.17	0.96	-0.45	0.28	-0.46	0.17	-0.43	-0.2	-0.38	-0.29	-0.53	NA	NA	NA	NA	NA	NA	NA	NA	NA	NA	NA	NA	NA	NA	NA	NA	NA	NA	NA	NA	NA	NA	NA	NA	NA	NA	NA	NA	NA
CEACAM1_SEPEP.3_C3	0.65	-0.37	0.2	-0.22	-0.44	-0.31	-0.2	-0.34	0.15	-0.26	NA	NA	NA	NA	NA	NA	NA	NA	NA	NA	NA	NA	NA	NA	NA	NA	NA	NA	NA	NA	NA	NA	NA	NA	NA	NA	NA	NA	NA	NA	NA	NA	NA	NA	NA	NA	NA	NA	NA
CEACAM20_SEPEP.2_C3	0.45	0.13	2.34	0.41	1.29	0.05	-0.34	0.28	0.3	0.27	NA	NA	NA	NA	NA	NA	NA	NA	NA	NA	NA	NA	NA	NA	NA	NA	NA	NA	NA	NA	NA	NA	NA	NA	NA	NA	NA	NA	NA	NA	NA	NA	NA	NA	NA	NA	NA	NA	NA
CEACAM6_SEPEP.1_C4	-1.36	0.23	-0.83	-0.3	-1.11	0.08	1.98	-0.32	-0.68	-0.9	-0.03	0.18	-0.49	0.14	-0.19	0.27	-0.42	0.09	-0.15	0.26	-0.39	0.12	-0.6	0.01	-0.62	0.03	-0.48	0.11	-0.28	-0.09	0.17	0.58	1.12	0.21	-0.2	-0.12	-0.13	-0.31	-0.94	0.33	-0.84	0.41	-0.38	-0.03	-0.27	0.57	-0.51	0.61	-1.13
CEACAM8_SEPEP.2_C3	-1.51	-0.41	-1.59	-0.95	-1.55	-0.85	0.94	-0.45	-1.55	-0.23	-1.5	-0.44	-1.18	-0.25	-0.7	-0.37	-0.89	-0.22	-0.57	-0.63	NA	NA	NA	NA	NA	NA	NA	NA	NA	NA	0.06	-0.07	0.25	-0.01	-0.76	-0.48	-0.2	-0.53	-0.77	-0.2	-1.04	-0.14	-0.22	-0.44	-0.74	-0.07	-0.51	0.04	-0.84
CEBPB_SEPEP.3_C3	-0.13	-0.17	-0.06	-0.12	0.35	-0.44	0.62	-0.3	-0.21	-0.42	-0.53	0.04	0.17	-0.19	-0.17	-0.32	0.41	0.4	0.77	-0.31	NA	NA	NA	NA	NA	NA	NA	NA	NA	NA	0.29	-0.35	0.16	-0.04	-0.57	-0.46	0.26	-0.01	-0.31	-0.17	-0.63	0.19	-0.18	0.02	0.65	0.15	0.58	-0.03	-0.49
CECR2_SEPEP.2_C3	0.38	-0.23	0.06	0	0.05	0.31	0.28	0.02	0.38	0.02	0.28	-0.07	0.53	0.06	0.34	0.4	0.55	0.07	0.4	0.29	-0.45	-0.33	-0.02	-0.42	-0.32	-0.02	-0.12	-0.25	0.38	-0.04	NA	NA	NA	NA	NA	NA	NA	NA	NA	NA	NA	NA	NA	NA	NA	NA	NA	NA	NA
CECR2_SEPEP.3_C3	0.37	-0.58	-0.46	-0.22	0.08	-0.84	-0.66	-0.27	0.53	-0.14	-1.85	-0.38	0.69	0.23	-0.13	-0.41	0.69	0.57	-0.12	-0.33	0.27	-0.26	0.32	-0.47	0.62	-0.33	0.23	-1.06	0.27	-0.86	NA	NA	NA	NA	NA	NA	NA	NA	NA	NA	NA	NA	NA	NA	NA	NA	NA	NA	NA
CEL_SEPEP.1_C1	-4.18	-2.89	-3.32	-2.9	-2.9	-2.57	-3.01	-3.06	-2.78	-4.02	NA	NA	NA	NA	NA	NA	NA	NA	NA	NA	NA	NA	NA	NA	NA	NA	NA	NA	NA	NA	-1.23	-0.8	-1.5	-1.76	-1.34	-1.59	-1.55	-1.55	-1.11	-1.75	NA	NA	NA	NA	NA	NA	NA	NA	NA
CELF1_SEPEP.3_C3	0.09	-0.42	-0.13	-0.34	0.3	-0.4	0.05	-0.44	0.04	-0.25	0.61	-0.23	0.17	-0.1	-0.07	-0.05	0	0.1	-0.04	0.02	0.17	-0.15	0.22	-0.05	0.07	-0.33	-0.13	-0.12	-0.02	-0.35	-0.18	-0.57	-0.49	-0.15	-0.38	-0.22	-0.12	-0.31	0.18	-0.18	-0.09	-0.17	-0.2	-0.18	-0.3	-0.26	0.07	0.05	0.3
CELF2_SEPEP.2_C3	-0.5	-0.22	-0.31	-0.22	-0.57	-0.09	0.08	0.2	-0.66	-0.59	-1.06	-0.06	-0.19	-0.01	0.04	0.24	0.39	0.16	0.27	0.4	NA	NA	NA	NA	NA	NA	NA	NA	NA	NA	0.46	1	0.79	0.3	1.24	0.2	0.71	0.17	-0.02	0.03	NA	NA	NA	NA	NA	NA	NA	NA	NA
CELF2_SEPEP.3_C3	-1.47	-0.36	-0.86	-0.15	-1.62	0.04	0.05	0.59	-0.91	-0.87	NA	NA	NA	NA	NA	NA	NA	NA	NA	NA	NA	NA	NA	NA	NA	NA	NA	NA	NA	NA	-1.27	-0.35	-0.96	-1.06	0.43	-0.78	-0.49	-0.79	-1.27	-1.14	-0.6	-0.42	-0.71	-0.24	-0.37	0.1	-0.72	0.07	-0.44
CENPA_SEPEP.1_C4	0.38	-0.31	-0.06	-0.2	0.17	-0.45	0.58	0.1	0.33	-0.6	NA	NA	NA	NA	NA	NA	NA	NA	NA	NA	NA	NA	NA	NA	NA	NA	NA	NA	NA	NA	NA	NA	NA	NA	NA	NA	NA	NA	NA	NA	NA	NA	NA	NA	NA	NA	NA	NA	NA
CENPC_SEPEP.2_C3	0.06	-0.26	-0.17	-0.28	0.37	-0.5	-0.03	0.03	-0.14	-0.18	1.19	0.05	0.21	-0.29	0.21	0.01	0.46	0.01	-0.03	0.45	-0.24	0.15	0.35	-0.01	-0.13	0.02	0.05	0.04	-0.19	0.06	NA	NA	NA	NA	NA	NA	NA	NA	NA	NA	-0.45	0	-0.37	0.71	0.18	-0.06	0.15	0.43	0.1
CENPF_SEPEP.1_C4	1.06	0.77	1.78	1.28	1.22	0.84	1.04	0.53	1.19	1.06	NA	NA	NA	NA	NA	NA	NA	NA	NA	NA	0.24	-1.08	0.78	-0.66	-0.21	-1.55	-0.49	-0.6	0.45	-0.43	NA	NA	NA	NA	NA	NA	NA	NA	NA	NA	NA	NA	NA	NA	NA	NA	NA	NA	NA
CEP128_SEPEP.1_C4	0.32	0.67	0.18	0.27	-0.27	0.29	0.38	0.73	-0.04	1.05	NA	NA	NA	NA	NA	NA	NA	NA	NA	NA	NA	NA	NA	NA	NA	NA	NA	NA	NA	NA	NA	NA	NA	NA	NA	NA	NA	NA	NA	NA	NA	NA	NA	NA	NA	NA	NA	NA	NA
CEP131_SEPEP.2_C3	-0.61	-1.23	-0.7	-1.61	0.39	-1.17	0.36	-1.46	-0.53	-1.25	NA	NA	NA	NA	NA	NA	NA	NA	NA	NA	-0.35	-0.69	0.16	-1.05	-0.38	-0.71	-0.11	-0.79	-0.13	-1.05	NA	NA	NA	NA	NA	NA	NA	NA	NA	NA	NA	NA	NA	NA	NA	NA	NA	NA	NA
CEP131_SEPEP.3_C3	-0.73	-0.34	-0.6	-0.32	0.09	-0.29	-0.15	-0.1	-0.64	-0.27	NA	NA	NA	NA	NA	NA	NA	NA	NA	NA	NA	NA	NA	NA	NA	NA	NA	NA	NA	NA	-0.07	0.02	-0.08	0.22	-0.1	-0.03	0.05	-0.01	-0.31	0.01	0.19	-0.7	1.39	NA	-0.35	-0.69	0.34	-0.67	-0.45
CEP135_SEPEP.1_C4	-0.04	0.17	0.07	0.17	-0.49	0.01	0.12	0.24	-0.08	0.39	NA	NA	NA	NA	NA	NA	NA	NA	NA	NA	-0.62	0.3	-0.21	0.44	-0.08	0.26	-0.06	0.43	-0.29	0.21	-0.37	0.41	-0.43	0.14	-0.2	-0.14	0.14	-0.09	-0.24	0.29	-0.38	-0.15	-0.83	-0.08	-0.5	-0.01	-1.08	-0.54	0.04
CEP170_SEPEP.2_C3	-0.89	-0.9	-0.82	-0.74	-0.74	-0.69	0.86	-0.32	-0.55	-0.81	NA	NA	NA	NA	NA	NA	NA	NA	NA	NA	NA	NA	NA	NA	NA	NA	NA	NA	NA	NA	NA	NA	NA	NA	NA	NA	NA	NA	NA	NA	NA	NA	NA	NA	NA	NA	NA	NA	NA
CEP170B_SEPEP.3_C3	0.09	-0.12	-0.42	0.15	-0.93	0.05	-0.12	0.16	-0.1	0.42	-0.42	0.36	0.18	0.34	-0.18	0.11	-0.15	0.13	-0.15	-0.01	-0.35	0.2	-0.01	0.09	-0.43	0.08	-0.19	0	-0.05	0.15	-0.06	0.41	0.21	0.18	-0.02	0.17	-0.16	0.32	0.48	0.37	0.01	0.29	0.29	0.6	0.18	0.42	0.63	0.46	0.52
CEP250_SEPEP.2_C3	0.34	-0.01	-0.11	0.01	0.47	0.05	0.45	0.06	0.1	-0.08	NA	NA	NA	NA	NA	NA	NA	NA	NA	NA	NA	NA	NA	NA	NA	NA	NA	NA	NA	NA	NA	NA	NA	NA	NA	NA	NA	NA	NA	NA	1.3	1.16	1.14	1.5	0.26	1.38	0.25	1.42	1.4
CEP290_SEPEP.2_C3	-1.8	-0.53	-1.42	-1.43	-1.36	-0.51	-1.55	-1.39	0.11	-2.98	-1.35	-0.64	-0.42	-0.64	-0.6	-0.48	-0.88	-1.22	0.7	-2.12	NA	NA	NA	NA	NA	NA	NA	NA	NA	NA	-0.66	0.82	-0.19	-1.3	-0.33	-0.88	-0.9	-1.58	0.98	NA	NA	NA	NA	NA	NA	NA	NA	NA	NA
CEP290_SEPEP.3_C3	0.01	-0.6	-0.12	-0.63	-0.17	-0.48	-0.12	-0.57	-0.03	-0.65	NA	NA	NA	NA	NA	NA	NA	NA	NA	NA	0.11	-0.24	0.04	-0.4	-0.25	-0.43	0.29	-0.39	0.11	-0.2	-0.15	-0.32	-0.24	-0.59	-0.13	-0.55	-0.13	-0.67	-0.15	-0.75	NA	NA	NA	NA	NA	NA	NA	NA	NA
CEP350_SEPEP.1_C4	0.29	0.17	0.02	0.34	0.61	0.06	0.42	0.29	0.16	0.05	0.42	-0.08	-0.01	-0.2	-0.21	-0.19	-0.23	-0.19	-0.19	-0.34	0.04	0.31	0.07	0.39	-0.03	0.45	-0.07	0.53	0.1	0.34	-0.03	0.22	-0.3	-0.19	0.17	-0.13	0.02	-0.13	0.35	0.06	-0.26	-0.3	-0.04	-0.57	-0.84	-0.55	0.03	-0.72	0.74
CEP41_SEPEP.2_C3	-0.39	-0.61	-0.37	-0.43	1.21	-0.48	0.3	-0.19	-0.22	-0.43	0.17	-0.04	-0.3	-0.4	0.23	-0.31	0.5	-0.34	0.33	-0.28	NA	NA	NA	NA	NA	NA	NA	NA	NA	NA	-0.13	0.14	0.26	-1.1	0.38	-0.44	0.32	-0.29	0.3	-0.32	NA	NA	NA	NA	NA	NA	NA	NA	NA
CEP41_SEPEP.3_C3	0	0.7	0.73	0.75	1.01	0.66	0.92	0.67	0.19	0.65	0.14	-0.34	-0.1	-0.43	0.01	-0.38	0.22	-0.23	0.47	-0.23	0.3	0.14	0.18	0.08	0.3	0.11	0.43	0.07	0.74	0.22	0.03	0.41	0.27	0.68	0.14	0.37	0.43	0.41	0.21	0.69	0.96	-0.45	0.48	-0.46	0.12	-0.44	-0.55	-0.15	-0.66
CEP44_SEPEP.1_C4	0.07	0.19	-0.44	0.43	-0.88	0.38	-0.55	0.22	-0.16	0.44	-0.39	0.72	-0.03	0.37	0.64	0.31	0.74	-0.19	0.5	0.23	NA	NA	NA	NA	NA	NA	NA	NA	NA	NA	0.22	0.41	0.37	0.17	-0.26	0.08	-0.03	-0.12	-0.08	0.11	0.36	0.27	-0.24	0.44	0.37	0.36	0.02	0.47	0.2
CEP44_SEPEP.2_C3	-0.05	-0.01	-0.17	0.19	-0.86	0.39	0.3	-0.11	-0.43	0.15	NA	NA	NA	NA	NA	NA	NA	NA	NA	NA	-0.33	-0.16	0.48	-0.26	-0.22	-0.07	-0.14	-0.04	-0.37	-0.18	NA	NA	NA	NA	NA	NA	NA	NA	NA	NA	-0.05	0.1	-0.67	0.05	-0.2	0.04	-0.19	0.03	-0.01
CEP57_SEPEP.2_C3	-0.17	0.17	-0.17	0.21	-0.42	0.19	-0.45	-0.06	-0.09	0.28	NA	NA	NA	NA	NA	NA	NA	NA	NA	NA	NA	NA	NA	NA	NA	NA	NA	NA	NA	NA	NA	NA	NA	NA	NA	NA	NA	NA	NA	NA	NA	NA	NA	NA	NA	NA	NA	NA	NA
CEP76_SEPEP.1_C4	0.57	0.11	0.65	0.31	1.06	0.23	0.13	0.07	0.55	-0.06	NA	NA	NA	NA	NA	NA	NA	NA	NA	NA	NA	NA	NA	NA	NA	NA	NA	NA	NA	NA	NA	NA	NA	NA	NA	NA	NA	NA	NA	NA	NA	NA	NA	NA	NA	NA	NA	NA	NA
CEP76_SEPEP.2_C3	0.04	-0.1	0.17	-0.03	0.46	0.14	0.62	-0.07	0.2	-0.18	0.31	-0.01	-0.01	-0.1	-0.17	-0.08	0.09	-0.1	0.31	0	NA	NA	NA	NA	NA	NA	NA	NA	NA	NA	NA	NA	NA	NA	NA	NA	NA	NA	NA	NA	NA	NA	NA	NA	NA	NA	NA	NA	NA
CEP85_SEPEP.2_C3	0.12	-0.16	-0.38	-0.28	-0.37	-0.11	0.26	0.1	0.24	0.11	NA	NA	NA	NA	NA	NA	NA	NA	NA	NA	NA	NA	NA	NA	NA	NA	NA	NA	NA	NA	-0.46	-0.34	-0.49	0.05	0.03	-0.19	-0.02	-0.05	-0.4	0	0.23	-0.35	0.23	-0.33	-0.13	-0.38	-0.28	-0.3	-0.44
CEP89_SEPEP.2_C3	1.38	0.74	0.81	0.84	0.46	0.97	0.87	0.84	0.23	0.58	NA	NA	NA	NA	NA	NA	NA	NA	NA	NA	NA	NA	NA	NA	NA	NA	NA	NA	NA	NA	0.98	1.36	1.46	1.16	1.07	1	1.28	1.3	1.44	1.36	NA	NA	NA	NA	NA	NA	NA	NA	NA
CEP95_SEPEP.2_C3	0.53	0.22	0.34	0.52	0.91	0.44	0.42	0.88	0.68	0.5	0.57	0.07	0.33	0.22	-0.14	0.48	0.29	0.39	0.72	0.41	NA	NA	NA	NA	NA	NA	NA	NA	NA	NA	NA	NA	NA	NA	NA	NA	NA	NA	NA	NA	NA	NA	NA	NA	NA	NA	NA	NA	NA
CEP97_SEPEP.1_C4	0.31	0	0.2	0.12	0.21	0.36	0.45	0.44	0.34	0.4	-0.35	-0.08	-0.2	-0.1	0.01	0.19	0.55	-0.1	0.17	0.14	0.31	0.03	0.4	-0.1	0.33	0.01	0.1	-0.1	-0.04	-0.04	0.12	0.19	0.3	0.38	-0.02	0.41	0.29	0.37	-0.2	0.11	0.36	0.03	0.71	-0.12	0.14	-0.06	-0.06	0.06	0.12
CERS6_SEPEP.1_C4	-0.04	0.72	0.52	0.84	0.28	1.06	0.28	0.53	0.3	0.68	NA	NA	NA	NA	NA	NA	NA	NA	NA	NA	NA	NA	NA	NA	NA	NA	NA	NA	NA	NA	NA	NA	NA	NA	NA	NA	NA	NA	NA	NA	NA	NA	NA	NA	NA	NA	NA	NA	NA
CERS6_SEPEP.2_C3	-0.29	0.02	-0.18	-0.08	0.06	-0.14	0.5	-0.13	0.4	0.05	0.27	-0.06	0.33	-0.11	-0.39	0.03	-0.07	-0.02	0.4	0	0.14	-0.45	0.69	-0.24	0.05	-0.03	-0.27	0.08	-0.01	-0.26	0.2	-0.42	0.2	-0.2	0.15	-0.24	0.07	-0.21	-0.11	-0.31	0.36	-0.46	0.08	-0.35	-0.2	-0.37	0.49	-0.34	-0.07
CERT1_SEPEP.3_C3	-0.12	-0.04	-0.4	0.02	0.41	0.18	-0.19	-0.13	-0.2	-0.03	0.26	0.32	0.46	0.45	0.02	0.38	-0.14	0.01	0.48	0.14	0.45	0.36	0.12	0.18	0	0.1	-0.04	0.19	0.09	-0.08	NA	NA	NA	NA	NA	NA	NA	NA	NA	NA	-0.18	0.28	-0.11	0.12	0.65	0.13	0.35	0.13	0.06
CETN3_SEPEP.1_C4	0.19	0.04	0.63	-0.02	-0.07	0.14	0.02	0.51	0.39	0.41	-0.28	-0.06	-0.04	0.04	0.1	0.15	-0.2	-0.02	-0.03	0.12	NA	NA	NA	NA	NA	NA	NA	NA	NA	NA	0.04	0.57	-0.14	-0.15	0.39	-0.17	0.22	0.21	0.19	-0.05	-0.25	-0.16	-0.07	0.08	-0.1	-0.46	0.22	-0.29	-0.04
CETN3_SEPEP.2_C3	-0.32	-0.15	-0.31	-0.15	-0.12	0.08	-0.28	0.12	-0.13	0.05	-0.03	-0.22	-0.53	-0.3	0.02	-0.08	-0.01	0.21	-0.27	-0.1	0.65	-0.69	0.48	-0.48	0.43	-0.5	0.01	-0.52	0.02	-0.09	-0.13	0.47	-0.3	-0.07	0.33	0.32	0.1	0.22	0	0.25	-0.08	0	0.21	-0.29	0.15	0.11	-0.05	0.37	-0.22
CETP_SEPEP.1_C4	-0.21	0.89	-0.08	0.63	-0.48	0.73	0.42	0.83	0.21	0.96	-1.13	0.34	-0.8	0.56	-0.31	0.38	-0.33	0.98	-0.6	0.31	-0.75	0.07	-0.51	0.63	-0.67	0.4	-0.3	0.66	-0.01	0.51	-0.2	0.71	-0.08	0.51	-0.38	0.22	0.42	0.64	-0.65	0.21	-0.14	0.38	-0.58	0.37	0.16	0.63	-0.42	0.1	-0.21
CETP_SEPEP.3_C3	-0.49	1.03	-0.16	0.93	-0.47	1.72	0.34	0.88	-0.38	0.59	-0.26	0.53	-0.15	0.48	0.11	0.44	-0.47	0.38	-0.12	0.3	NA	NA	NA	NA	NA	NA	NA	NA	NA	NA	NA	NA	NA	NA	NA	NA	NA	NA	NA	NA	-0.17	0.92	-0.84	0.65	0.42	0.88	-0.33	0.54	-0.02
CFAP298_SEPEP.1_C4	0.41	-0.19	0.46	-0.11	1.01	-0.09	0.81	-0.1	0.42	-0.09	0.45	-0.27	-0.46	-0.36	0.18	-0.2	0.11	-0.28	-0.32	-0.26	0.72	-0.81	0.22	-0.31	0.11	-0.35	0.35	-0.33	0.07	-0.19	-0.41	-0.29	0	-0.23	-0.19	-0.28	-0.53	-0.38	0.13	-0.44	0.64	-0.32	0.78	-0.4	0.14	-0.36	-0.28	-0.26	0.03
CFAP298_SEPEP.2_C3	0.06	-0.58	-0.37	-0.86	0.33	-1.06	-0.04	-0.83	-0.41	-0.9	0.66	-0.34	-0.58	-0.54	0.27	-0.36	-0.1	-0.45	-0.43	-0.38	NA	NA	NA	NA	NA	NA	NA	NA	NA	NA	-0.04	-0.04	-0.26	-0.71	0.07	-0.54	0	-0.52	0.84	-0.43	1.02	-0.52	0.74	-0.46	-0.12	-0.43	-0.36	-0.09	0.08
CFAP36_SEPEP.2_C3	-0.04	-0.18	0.13	-0.27	0.99	-0.12	1.31	0.13	0.22	0.06	0.38	-0.25	-0.19	-0.26	0.12	-0.13	0.13	-0.17	0.03	0.12	0.3	-0.24	0.12	-0.19	0.95	-0.24	0.11	-0.15	0.17	0.08	0.47	0.45	-0.17	-0.19	0.37	-0.09	-0.05	0.16	-0.19	-0.16	0.32	0.06	0.75	-0.28	0.3	0.03	-0.49	0.23	0
CFDP1_SEPEP.2_C2	0.66	0.34	0.63	0.68	0.49	0.88	1.68	1.33	0.25	0.68	0.17	-0.13	0.22	-0.2	0	-0.18	0.13	0.05	0.38	0.09	0.24	-0.16	0.04	-0.32	0.04	-0.06	-0.32	-0.16	-0.1	-0.19	-0.22	-0.03	-0.18	-0.37	-0.38	-0.61	0.3	-0.23	0.34	-0.04	0.44	-0.04	-0.13	0.14	0.57	0.1	0.6	0.23	0.32
CFHR1_SEPEP.1_C4	-0.23	-0.02	-0.84	-0.38	-0.2	0.38	-0.45	-2.11	-2.47	-0.67	0.59	-1.5	0.54	-1.03	-0.28	-0.96	0.78	-0.26	-1.25	-1.03	0.69	-1.25	-0.97	-1.43	-0.09	-0.94	0.26	-0.63	-0.98	-1.34	-1.97	0.31	-1.82	-1.12	-0.89	-0.77	-1.4	-1.29	-1.04	-1.15	NA	NA	NA	NA	NA	NA	NA	NA	NA
CFL2_SEPEP.2_C3	-0.06	0.21	-0.58	0.15	-0.27	0.05	-0.3	-0.16	-0.08	0.5	NA	NA	NA	NA	NA	NA	NA	NA	NA	NA	-0.74	0.13	-0.68	0.38	-1.19	0.37	-0.5	0.53	-0.65	0.11	NA	NA	NA	NA	NA	NA	NA	NA	NA	NA	NA	NA	NA	NA	NA	NA	NA	NA	NA
CFLAR_SEPEP.2_C3	0.08	0.13	0.04	0.03	-0.16	0.14	-0.15	-0.07	-0.1	-0.11	NA	NA	NA	NA	NA	NA	NA	NA	NA	NA	NA	NA	NA	NA	NA	NA	NA	NA	NA	NA	-0.71	-0.59	-0.42	0.47	-1.19	0.26	-0.31	0.53	-1.55	0.55	NA	NA	NA	NA	NA	NA	NA	NA	NA
CHAC2_SEPEP.1_C4	0.1	0.58	0.3	0.6	0.27	0.27	0.28	0.31	0.28	0.71	0.25	0.09	-1.2	0.01	0.44	-0.14	0.16	0	-0.05	-0.53	NA	NA	NA	NA	NA	NA	NA	NA	NA	NA	NA	NA	NA	NA	NA	NA	NA	NA	NA	NA	NA	NA	NA	NA	NA	NA	NA	NA	NA
CHAC2_SEPEP.2_C2	0.57	0.72	1	0.82	0.64	0.75	0.79	1.03	0.71	0.74	NA	NA	NA	NA	NA	NA	NA	NA	NA	NA	0.39	0.18	0.27	0.12	0.31	0.27	0.17	0.34	-0.05	0.23	NA	NA	NA	NA	NA	NA	NA	NA	NA	NA	-0.04	0.04	0.15	0.11	-0.01	0.35	0.34	0.65	-0.3
CHCHD10_SEPEP.1_C4	0.78	-0.43	-0.95	-0.74	-0.87	-0.43	-0.72	-1.73	-1.37	-0.39	-2.61	-1.31	0.08	-1.18	1.07	-1.55	-1.02	-1.56	-1.48	-3.25	-0.96	-2.48	0.14	NA	-1.51	-2.96	-1.62	-2.47	-3.35	-3.14	-4.87	-2.7	-3.49	-3.18	-1.5	-2.16	-2.5	-2.27	-2.14	-2.85	1.35	-2.02	1.4	-4.57	-0.12	-2.67	1.54	-2.51	0.44
CHCHD5_SEPEP.1_C4	-0.19	0.22	-0.14	-0.23	-0.5	0.06	-0.45	-0.31	-0.59	-0.34	-0.54	0.61	-0.05	0.73	0.2	0.5	0.29	0.65	0.49	0.69	NA	NA	NA	NA	NA	NA	NA	NA	NA	NA	NA	NA	NA	NA	NA	NA	NA	NA	NA	NA	0.02	0.57	0.25	0.47	0.15	0.34	0.24	0.45	-0.04
CHCHD5_SEPEP.2_C3	-0.5	-0.42	-0.5	-0.45	-1.29	0.33	-0.7	0.79	-0.49	-0.05	-0.29	0.3	-0.24	0.48	-0.14	0.78	0.4	0.68	0.34	1.38	-0.58	0.43	0.32	0.41	0.17	0.41	0.02	0.49	0.22	0.74	NA	NA	NA	NA	NA	NA	NA	NA	NA	NA	NA	NA	NA	NA	NA	NA	NA	NA	NA
CHCHD6_SEPEP.2_C3	-0.11	0.06	0.17	0.14	0.46	-0.01	-0.51	-0.06	0.38	-0.06	-0.58	0.3	0.32	0.35	0.25	0.2	-0.22	-0.01	0.32	-0.08	0.25	0.35	0.45	0.38	0.55	0.49	-0.2	0.17	-0.04	0.19	-0.22	0.35	-0.02	-0.06	-0.57	0	-0.38	-0.22	0.15	-0.01	0.6	-0.39	-0.04	0.13	0.39	0.1	0.42	0.28	0.39
CHCHD6_SEPEP.3_C3	-0.51	-0.08	-0.16	-0.12	0.02	-0.36	-0.65	-0.12	-0.01	-0.09	-0.76	0.17	0.03	0.26	0.27	0.05	-0.63	0.13	-0.22	-0.36	NA	NA	NA	NA	NA	NA	NA	NA	NA	NA	NA	NA	NA	NA	NA	NA	NA	NA	NA	NA	0.21	-0.59	-0.27	-0.05	0.21	-0.2	-0.1	-0.1	-0.04
CHCHD6_SEPEP.4_C3	-0.15	-0.25	-0.48	-0.13	0.39	-0.07	-0.65	-0.8	-0.52	0.09	-0.53	-0.45	0.17	-0.07	0.36	-0.29	-0.24	-0.06	-0.63	-0.03	NA	NA	NA	NA	NA	NA	NA	NA	NA	NA	-0.74	-0.34	-0.53	-0.71	-0.42	-0.16	-0.28	-0.57	-0.39	-0.46	0.54	0.03	0.06	-0.05	0.32	-0.11	0.11	0.34	0.42
CHCHD7_SEPEP.2_C3	0.71	-0.26	-0.34	0.21	0.53	-0.01	-0.1	-0.31	0.3	0.29	NA	NA	NA	NA	NA	NA	NA	NA	NA	NA	-0.02	-0.42	0.25	-0.29	1.33	-0.09	0.26	0.05	-0.4	-0.22	NA	NA	NA	NA	NA	NA	NA	NA	NA	NA	2.28	NA	0.17	-0.29	0.25	-0.32	-0.59	-0.53	0.59
CHD1L_SEPEP.2_C2	0.46	0.05	0.18	0.24	0	0.38	0.08	0.21	0.19	0.3	1.27	0.1	0.75	0.05	0.07	0.04	-0.16	-0.36	0.01	0.28	1.01	0.09	1.2	-0.01	0.5	0.17	0.48	0.12	-0.02	0.09	2.44	-0.04	1.23	0.03	1.19	0.42	0.55	-0.04	0.99	0.85	NA	NA	NA	NA	NA	NA	NA	NA	NA
CHD1L_SEPEP.3_C3	-0.08	-1.2	-0.59	-1.26	-0.38	-1.04	-0.38	-1.21	-0.1	-1.32	1.24	-0.28	0.82	-0.24	-0.13	-0.38	-0.56	-0.82	0.02	-0.33	0.61	-0.6	0.83	-0.61	0	-0.48	0.29	-0.5	-0.14	-0.55	NA	NA	NA	NA	NA	NA	NA	NA	NA	NA	0.79	-0.2	-0.18	-0.4	-0.57	-0.3	-0.55	-0.28	0.33
CHD1L_SEPEP.4_C3	-0.12	-0.84	-0.73	-0.98	-0.21	-0.88	-0.47	-1.05	-0.22	-0.75	1.61	0.18	0.82	0.21	-0.06	0.24	-0.29	-0.58	-0.16	-0.04	0.72	0.57	1.2	0.64	0.29	0.56	0.72	0.76	-0.1	0.47	-0.34	0.27	-0.48	-0.27	0.6	-0.18	0.37	-0.59	-0.09	-0.16	0.65	-0.47	0.01	-0.68	-0.3	-0.26	-0.12	-0.46	0.55
CHD1L_SEPEP.5_C3	0.44	0.04	0.31	0.23	0.28	0.12	0.31	0.02	0.67	-0.14	NA	NA	NA	NA	NA	NA	NA	NA	NA	NA	1.2	0.18	1.35	0.21	0.53	0.32	0.83	0.2	0.36	0.24	0.52	0.28	0.33	0.12	1.34	0.13	0.71	0.13	0.45	0.83	1.45	-0.03	0.46	0.05	-0.38	0.12	0.22	-0.14	1.1
CHD2_SEPEP.1_C4	0.2	0.15	0.16	0.08	-0.31	-0.06	0.12	0.13	-0.5	0.26	NA	NA	NA	NA	NA	NA	NA	NA	NA	NA	-0.25	-0.36	0.04	-0.43	0.17	-0.37	-0.07	-0.29	-0.28	-0.3	NA	NA	NA	NA	NA	NA	NA	NA	NA	NA	0.3	0.05	0.16	0.06	0.74	0.18	0.49	0.01	0.38
CHD6_SEPEP.2_C3	0.18	0	-0.09	-0.24	0.65	0.06	0.11	0.06	0.02	-0.06	NA	NA	NA	NA	NA	NA	NA	NA	NA	NA	-0.14	-0.54	0.27	-0.5	0.32	-0.6	0.08	-0.43	-0.2	-0.24	NA	NA	NA	NA	NA	NA	NA	NA	NA	NA	NA	NA	NA	NA	NA	NA	NA	NA	NA
CHD8_SEPEP.1_C4	0.45	-0.19	-0.11	-0.44	0.32	-0.4	0.21	0.07	0.13	-0.37	NA	NA	NA	NA	NA	NA	NA	NA	NA	NA	-0.51	-0.15	0.26	-0.19	-0.19	-0.09	0.05	-0.13	-0.04	-0.01	0	0.33	0.06	0.3	0.21	0.13	0.54	0.07	0.33	0.38	-0.29	-0.08	-0.08	-0.11	-0.28	-0.23	-0.05	0.01	0.26
CHD9_SEPEP.1_C4	0.54	0.67	0.61	0.72	0.55	0.45	0.47	0.41	0.27	0.64	NA	NA	NA	NA	NA	NA	NA	NA	NA	NA	NA	NA	NA	NA	NA	NA	NA	NA	NA	NA	NA	NA	NA	NA	NA	NA	NA	NA	NA	NA	NA	NA	NA	NA	NA	NA	NA	NA	NA
CHEK1_SEPEP.2_C3	0.33	0.91	0.53	0.94	-0.48	0.58	-0.34	0.54	0.03	0.84	NA	NA	NA	NA	NA	NA	NA	NA	NA	NA	NA	NA	NA	NA	NA	NA	NA	NA	NA	NA	NA	NA	NA	NA	NA	NA	NA	NA	NA	NA	NA	NA	NA	NA	NA	NA	NA	NA	NA
CHEK2_SEPEP.2_C3	1.13	-0.35	0.3	-0.33	0.58	-0.07	0.38	-0.07	0.5	-0.5	NA	NA	NA	NA	NA	NA	NA	NA	NA	NA	0.87	-1	-0.15	-0.69	0.29	-1.04	0.43	-0.69	-0.09	-0.48	NA	NA	NA	NA	NA	NA	NA	NA	NA	NA	0.64	-0.74	-0.02	-0.4	-0.85	-0.43	-0.22	-0.22	0.88
CHID1_SEPEP.2_C3	0.35	1	-0.07	0.49	0.62	0.91	1.49	0.96	-0.12	0.66	NA	NA	NA	NA	NA	NA	NA	NA	NA	NA	1.14	0.59	-0.14	1.07	0.96	1.07	0.05	0.5	-0.3	0.35	-0.46	0.34	-0.24	0.34	-0.16	0.15	0.01	0.37	0.55	0.64	0.07	1.07	0.32	0.74	-0.72	-0.08	-0.46	0.66	-0.06
CHKA_SEPEP.2_C3	2.95	-0.69	-0.57	-0.91	0.6	-0.67	0.37	-0.77	0.24	-0.71	NA	NA	NA	NA	NA	NA	NA	NA	NA	NA	NA	NA	NA	NA	NA	NA	NA	NA	NA	NA	NA	NA	NA	NA	NA	NA	NA	NA	NA	NA	NA	NA	NA	NA	NA	NA	NA	NA	NA
CHKA_SEPEP.3_C3	2.88	0.33	0.63	0.52	1.06	0.57	1.29	0.71	0.99	0.28	-0.36	0.51	0.57	0.43	-0.06	0.24	-0.19	-0.33	0.14	0.31	1.54	0.53	0.18	0.79	1.16	0.81	0.52	0.78	0.62	0.43	0.59	0.46	0.4	0.41	0.19	0.23	0.97	0.29	0.89	0.54	NA	NA	NA	NA	NA	NA	NA	NA	NA
CHKA_SEPEP.4_C3	2.72	NA	-1.12	-1.61	0.54	-1.4	0.27	-1.33	0.31	-1.42	0.92	-1.52	0.78	-1.34	-0.8	-1.67	-0.64	-1.81	-0.78	-1.66	2.05	-1.41	-0.3	-1.4	1.16	-2	0.23	-2.29	0.16	-1.27	-0.21	-1.42	-1.04	-1.61	-0.53	-1.64	0.71	-1.4	0.94	-1.43	0.38	-1.11	1.36	-1.06	-0.93	-1.22	-1.05	-1.01	0.69
CHM_SEPEP.3_C3	0.08	-0.25	0.17	-0.36	-0.41	-0.11	0.56	-0.06	-0.16	-0.16	-0.3	-0.05	0.21	-0.29	-0.56	-0.13	-0.3	-0.05	-0.22	0.08	NA	NA	NA	NA	NA	NA	NA	NA	NA	NA	NA	NA	NA	NA	NA	NA	NA	NA	NA	NA	NA	NA	NA	NA	NA	NA	NA	NA	NA
CHML_SEPEP.1_C4	0.43	-0.48	-0.47	-0.5	0.78	-0.57	0.78	-0.51	0.63	-0.53	0.88	-0.24	0.25	-0.31	-0.32	-0.25	0.77	-0.21	-0.12	-0.16	0.9	0.01	-0.05	-0.1	0.35	-0.04	-0.28	-0.1	0.21	-0.15	0.77	0.12	0.06	-0.07	0.42	-0.22	0.62	-0.3	0.83	-0.18	NA	NA	NA	NA	NA	NA	NA	NA	NA
CHMP3_SEPEP.2_C3	-0.55	-0.28	-0.42	-0.41	-0.62	-0.26	0.78	-0.22	-0.15	-0.65	0.42	-0.59	0.47	-0.15	-0.36	-0.19	-0.11	-0.39	0.21	0.05	NA	NA	NA	NA	NA	NA	NA	NA	NA	NA	0.18	0.25	-0.05	-0.37	0.07	-0.21	-0.43	-0.36	0.4	-0.58	-0.08	-0.4	-0.15	-0.49	0.16	-0.13	0.33	-0.09	0.59
CHMP6_SEPEP.2_C2	-0.06	-0.48	-1	-0.46	0.41	-0.31	-0.68	-0.57	-0.26	-0.17	0.53	-0.18	0.2	-0.34	0.02	-0.21	-0.14	0	-0.09	0.16	0.03	-0.23	-0.38	-0.41	0.3	-0.61	-0.45	-0.4	-0.73	-0.54	-0.56	0.05	-0.37	-0.21	-0.77	-0.51	-0.77	-0.68	-0.39	-0.58	-0.32	-0.53	-0.19	-0.4	-0.2	-0.77	-0.63	-0.67	0.41
CHMP7_SEPEP.2_C3	0.14	-0.11	0.24	0.04	0.64	0.04	0.24	0.11	-0.18	-0.11	0.65	-0.27	-0.3	-0.42	-0.65	-0.29	-0.38	-0.08	-0.45	-0.62	0.36	0.12	0.06	0.04	-0.15	0.25	-0.37	0.32	-0.2	0.14	0.49	0.29	0.4	0.24	-0.17	-0.14	0.23	0.21	0.24	0.29	-0.34	0.11	0.47	0.02	-0.38	-0.02	-0.28	0	-0.69
CHMP7_SEPEP.4_C3	0.07	0.25	0.42	0.32	0.6	0	0.44	0.01	-0.35	0	0.37	-0.02	0.02	-0.01	-0.2	0.1	0.13	0.01	-0.17	-0.54	0.8	0.22	-0.38	-0.26	-0.35	-0.12	-0.45	-0.13	0.07	-0.09	0.5	0.55	0.06	-0.07	0.26	-0.06	0.17	-0.05	0.06	-0.05	NA	NA	NA	NA	NA	NA	NA	NA	NA
CHN2_SEPEP.3_C3	-0.84	-0.1	-0.48	0.19	-0.54	0.18	-0.86	-0.22	0.38	0.51	0.03	0.14	-0.64	-0.34	0.48	0.04	-0.73	0.45	-0.55	0.06	-0.35	0.08	-0.98	0.13	-0.22	-0.08	-0.11	0.42	-0.42	-0.16	0.1	-0.67	-0.8	0.38	0.45	0.41	-0.43	-0.14	-0.04	0.53	0.06	0.06	-0.65	0.07	0.88	0	-0.6	-0.25	0.51
CHN2_SEPEP.5_C3	0.05	0.05	-0.16	-0.12	0.35	0.32	0.01	-0.03	0.88	0.68	NA	NA	NA	NA	NA	NA	NA	NA	NA	NA	-0.37	0.5	-0.6	0.52	-0.17	0.44	-0.25	0.53	-0.7	0.23	NA	NA	NA	NA	NA	NA	NA	NA	NA	NA	0.03	0.19	-0.43	0.21	0.91	0.13	-0.43	0.09	0.18
CHN2_SEPEP.6_C3	-0.54	0.1	-0.09	0.11	-0.44	0.16	-0.7	0.19	-0.01	0.24	NA	NA	NA	NA	NA	NA	NA	NA	NA	NA	0.05	0.46	-0.08	0.79	0.41	0.53	0.29	0.91	-0.4	-0.04	1	1.55	1.26	1.27	1.08	1.19	1.53	1.18	0.77	1.53	0.25	0.51	-0.07	0.37	0.72	0.24	-0.03	0.15	0.43
CHPF_SEPEP.1_C4	-0.42	0.57	0.53	0.36	-1.23	0.18	-0.78	0.77	-0.58	-0.39	-0.24	0.2	-0.01	0.45	0.09	0.01	-0.06	-0.44	0.16	0.15	-1.05	0.05	-0.82	-0.04	-0.58	0.14	-0.27	0.72	-0.1	-0.1	-0.3	1.43	-0.73	0.01	0.11	-0.2	0.89	-0.21	-0.67	-0.28	-0.1	-0.12	-0.32	0.11	-0.44	-0.03	-0.23	0.06	-0.3
CHPT1_SEPEP.2_C3	-0.17	-0.13	0.01	-0.07	0.54	-0.27	0.01	-0.15	0.08	-0.08	-0.21	-0.16	-0.57	-0.37	0.17	-0.49	-0.19	-0.15	0.48	-0.22	1.34	0.3	0.27	0.13	0.08	0.06	-0.04	-0.36	-0.01	0.05	-0.37	-0.92	0.07	-0.05	-0.22	-0.02	-0.45	-0.24	0.33	0.32	0.61	-0.08	0.87	0.24	0.04	-0.21	0.39	-0.14	0.25
CHRAC1_SEPEP.1_C1	0	-0.33	0.1	-0.27	0.01	-0.24	0.29	-0.32	-0.01	-0.46	0.38	-0.41	0.1	-0.43	-0.5	-0.33	0.07	-0.51	-0.01	-0.39	0.51	-0.21	0.87	-0.19	-0.24	-0.2	0.04	-0.19	0.14	-0.28	0.27	0.23	0.19	-0.4	0.57	-0.34	0.16	-0.28	-0.18	-0.43	0.5	-0.23	0.53	-0.37	-0.36	-0.15	0.87	-0.39	0.38
CHST15_SEPEP.2_C3	0.48	0.56	-0.12	0.45	0.17	0.9	-0.43	0.56	0.22	0.39	NA	NA	NA	NA	NA	NA	NA	NA	NA	NA	NA	NA	NA	NA	NA	NA	NA	NA	NA	NA	NA	NA	NA	NA	NA	NA	NA	NA	NA	NA	NA	NA	NA	NA	NA	NA	NA	NA	NA
CHST4_SEPEP.1_C4	-1.38	0.18	-1.63	-0.37	-2.03	0.49	-1.55	0.58	-1.76	0.06	-1.05	0.5	-0.7	-0.03	-1.06	-0.16	-1.59	-0.15	-1.35	0.82	-1.56	0.26	-1.72	0.25	-1.72	0.11	1.36	1.41	-1.52	0.5	-0.91	3.62	-1.34	0.55	-1.49	0.82	-0.1	1.38	-1.89	0.45	-1.79	0.65	-1.57	-0.01	-1.55	0.36	-1.36	1.36	-1.6
CHUK_SEPEP.3_C3	0.2	-0.02	0.02	-0.2	0.4	-0.06	0.39	-0.23	0.28	-0.37	0.24	0.07	0.19	0.21	-0.17	0.08	-0.39	-0.01	0.12	-0.02	0.38	-0.09	0.19	-0.17	0.58	0.03	0.26	0.06	0.13	0.04	NA	NA	NA	NA	NA	NA	NA	NA	NA	NA	0.34	-0.52	0.02	-0.32	-0.17	-0.19	0.45	-0.03	0.89
CHURC1_SEPEP.2_C3	-0.2	0.07	0.54	-0.01	-0.63	-0.28	-0.23	-0.24	-0.78	-0.04	-0.53	0.36	-0.45	0.2	-0.16	0.26	-0.14	0.26	0.05	0.22	NA	NA	NA	NA	NA	NA	NA	NA	NA	NA	0.04	0.27	0.22	0.22	0.47	0.01	0.34	0.37	0.25	0.32	NA	NA	NA	NA	NA	NA	NA	NA	NA
CINP_SEPEP.1_C4	-0.44	-0.17	0.01	-0.36	-0.19	-0.28	-0.33	-0.07	0.24	0.05	-0.03	-0.33	-0.35	-0.26	0.05	-0.51	0.14	0.04	-0.09	-0.05	0.07	-0.01	0.26	0.26	-0.31	0.04	0.16	0.14	0.22	0.18	NA	NA	NA	NA	NA	NA	NA	NA	NA	NA	NA	NA	NA	NA	NA	NA	NA	NA	NA
CINP_SEPEP.2_C2	-0.07	0	-0.03	0.08	0.28	0.14	0.04	-0.23	-0.09	0.12	0.1	-0.08	-0.31	-0.27	0.19	-0.31	0.1	0.11	0.02	-0.13	NA	NA	NA	NA	NA	NA	NA	NA	NA	NA	NA	NA	NA	NA	NA	NA	NA	NA	NA	NA	-0.81	NA	-1.02	-0.23	-1.01	0.17	-0.57	-0.3	0.19
CIP2A_SEPEP.1_C4	-0.17	-0.37	-0.16	-0.23	0.24	-0.3	0.82	-0.18	0.37	-0.27	0.2	-0.35	0	-0.37	-0.29	-0.22	0.18	-0.15	0.13	-0.03	0.17	-0.67	0.51	-0.74	0.06	-0.75	-0.08	-0.65	-0.03	-0.29	NA	NA	NA	NA	NA	NA	NA	NA	NA	NA	NA	NA	NA	NA	NA	NA	NA	NA	NA
CIR1_SEPEP.1_C1	0.41	-0.04	0.52	-0.08	0.56	-0.17	-0.13	-0.27	0.5	-0.17	0.87	-0.42	0.22	-0.4	0.02	-0.32	0.17	-0.27	-0.03	-0.18	-0.51	-0.5	0.8	-0.67	0.44	-0.87	-0.09	-0.72	0.07	-0.18	0.2	-0.11	0.01	-0.57	0.47	-0.36	0.54	-0.38	0.08	-0.67	0.04	-0.31	-0.09	-0.21	0.08	-0.13	2.16	-0.19	0.21
CIT_SEPEP.1_C4	0.04	0.28	0.27	0.16	0.39	0.15	0.58	0.17	0.36	0.07	NA	NA	NA	NA	NA	NA	NA	NA	NA	NA	0.4	-0.19	0.54	-0.15	-0.21	-0.14	0.06	-0.01	0.08	-0.13	NA	NA	NA	NA	NA	NA	NA	NA	NA	NA	NA	NA	NA	NA	NA	NA	NA	NA	NA
CIZ1_SEPEP.1_C4	0.5	0.13	-0.16	-0.17	0.14	-0.09	0.2	-0.03	-0.23	-0.45	1.07	0.45	0.25	0.4	0.15	0.53	0.05	0.43	0.4	0.76	0.01	0.14	0.12	0.03	-0.44	-0.04	-0.07	-0.07	0.08	0.07	NA	NA	NA	NA	NA	NA	NA	NA	NA	NA	-0.06	-0.07	-0.19	-0.07	-0.12	0.05	-0.28	0.4	0.37
CKB_SEPEP.4_C3	0.86	0.51	0.57	0.98	0.85	1.53	0.63	0.91	0.02	0.54	NA	NA	NA	NA	NA	NA	NA	NA	NA	NA	NA	NA	NA	NA	NA	NA	NA	NA	NA	NA	-0.45	1.29	0.35	0.53	-0.45	0.64	-0.14	0.6	-0.13	0.51	NA	NA	NA	NA	NA	NA	NA	NA	NA
CKM_SEPEP.1_C1	-0.83	-0.6	-1.23	1.79	-1.49	0.26	-1.43	-0.03	-1.17	0.33	-1.61	0.83	-0.28	-0.14	-0.06	1.55	-0.27	0.24	-0.54	-0.03	-1.8	0.05	-1.03	2.21	-1.56	0.7	-1.12	2.26	-0.74	-0.62	-0.13	0.62	-1.09	0.74	-1.05	-0.64	-0.78	-1.09	-1.05	-0.89	-1.57	0.15	-1.42	0.12	-1.55	-0.46	-1.22	0.98	-1.02
CKS1B_SEPEP.1_C1	0.51	-0.6	-0.43	-0.45	0.71	-0.73	0.15	-0.65	0.21	-0.79	-0.14	-0.15	-0.28	-0.24	-0.49	-0.39	-0.06	-0.49	-0.52	-0.21	0.21	-1.06	1.25	-1.05	0.86	NA	-0.6	-1.03	-0.36	-1.01	NA	NA	NA	NA	NA	NA	NA	NA	NA	NA	0.41	-0.14	0.18	-0.36	-0.45	-0.58	0.15	-0.69	0.2
CLASP1_SEPEP.3_C3	0.04	0.07	0.07	-0.02	0.14	0.12	0.29	0.13	0.11	-0.18	NA	NA	NA	NA	NA	NA	NA	NA	NA	NA	NA	NA	NA	NA	NA	NA	NA	NA	NA	NA	-0.09	0.16	0	0.13	-0.26	0.15	0.06	0.16	-0.03	0.29	0.29	0.16	0.21	-0.03	0.34	-0.08	0.31	0.02	0.04
CLASP1_SEPEP.6_C3	-0.03	-0.53	0.34	-0.3	0.29	-0.47	0.42	-0.87	0.23	-0.69	1.38	-0.25	0.46	-0.44	0.32	-0.47	-0.07	-0.3	0.12	-0.61	0.04	-0.46	0.61	-0.22	1.22	NA	-0.02	-0.39	0.13	-0.37	0.26	-0.42	0.08	-0.34	0.02	-0.35	0.2	-0.06	0.15	-0.25	0.93	0.09	0.46	-0.2	0.42	-0.15	0.62	-0.39	0.09
CLASP1_SEPEP.7_C3	0.74	0.56	1.21	0.92	1.14	0.84	1.32	0.91	1.15	0.74	0.57	0.47	0.61	0.62	0.7	0.45	0.71	0.11	0.65	0.44	NA	NA	NA	NA	NA	NA	NA	NA	NA	NA	NA	NA	NA	NA	NA	NA	NA	NA	NA	NA	NA	NA	NA	NA	NA	NA	NA	NA	NA
CLASP2_SEPEP.3_C3	0.95	0.77	0.64	0.85	1.27	0.98	1.43	1.08	1.14	0.72	-0.42	0.46	0.11	0.44	0.48	0.43	0.69	-0.23	0.16	0.48	0.54	0.38	0.99	0.35	0.62	0.35	0.31	0.31	0.12	0.29	0.23	0.26	0.57	0.38	0.58	0.28	0.44	0.37	0.53	0.46	0.27	0.47	0.58	0.53	0.31	0.66	0.14	0.82	0.58
CLASP2_SEPEP.4_C3	0.47	0.64	0.33	0.57	1.29	0.56	0.86	0.75	0.5	0.59	NA	NA	NA	NA	NA	NA	NA	NA	NA	NA	-0.42	0.63	-0.25	0.73	-0.08	0.85	-0.49	0.93	-0.38	0.21	NA	NA	NA	NA	NA	NA	NA	NA	NA	NA	NA	NA	NA	NA	NA	NA	NA	NA	NA
CLASP2_SEPEP.5_C3	0.81	0.23	0.58	0.45	0.91	0.45	0.85	0.38	0.27	-0.27	0.97	0.09	0.08	0.18	0.63	0.28	0.55	-0.11	0.05	-0.05	NA	NA	NA	NA	NA	NA	NA	NA	NA	NA	NA	NA	NA	NA	NA	NA	NA	NA	NA	NA	0.63	-0.16	0.42	0.04	-0.14	0.09	0.11	0.11	0.37
CLCC1_SEPEP.5_C3	0.55	1.33	0.77	1.49	0.45	0.77	0.21	0.81	0.77	1.08	-0.94	0.13	0.05	0.21	0.3	0.34	-0.08	0.01	0.44	0.48	0.31	0.48	0.03	0.46	0.28	0.44	-0.19	0.36	-0.12	0.17	0.09	-0.18	-0.01	0	0	-0.3	-0.29	-0.24	-0.53	-0.04	0.04	0.03	-0.01	0.1	-0.04	-0.02	-0.33	0.14	-1.03
CLCC1_SEPEP.7_C3	0.25	0.48	0.24	0.45	-0.09	0.34	-0.2	0.3	0.07	0.51	NA	NA	NA	NA	NA	NA	NA	NA	NA	NA	0.58	0.32	0.12	0.19	0.44	0.11	-0.25	0.03	-0.23	-0.09	0.19	-0.32	0.11	0.27	-0.28	0.21	-0.48	-0.11	-1.02	0.02	0.23	0.21	0.15	0.07	0.23	0.17	-0.38	0.17	-1.31
CLCN3_SEPEP.2_C3	0.04	0.17	0.61	0.3	0.07	0.44	0.74	0.23	-0.03	0.23	NA	NA	NA	NA	NA	NA	NA	NA	NA	NA	NA	NA	NA	NA	NA	NA	NA	NA	NA	NA	NA	NA	NA	NA	NA	NA	NA	NA	NA	NA	NA	NA	NA	NA	NA	NA	NA	NA	NA
CLCN6_SEPEP.1_C4	1.04	0.61	0.58	0.64	0.34	0.7	0.68	0.84	0.53	0.61	NA	NA	NA	NA	NA	NA	NA	NA	NA	NA	NA	NA	NA	NA	NA	NA	NA	NA	NA	NA	NA	NA	NA	NA	NA	NA	NA	NA	NA	NA	0.22	0.66	0.09	0.67	-0.2	0.74	0.04	1.21	-0.54
CLCN6_SEPEP.2_C2	0.85	0.04	-0.25	0	0.16	0.43	0.2	-0.11	0.08	0.03	0.1	0.6	1.56	-0.08	0.25	-0.14	0	0.3	-0.13	0.2	NA	NA	NA	NA	NA	NA	NA	NA	NA	NA	-0.42	0.33	-0.4	-0.11	-0.23	-0.1	-0.29	-0.21	-0.36	-0.22	0.7	0.02	0.09	-0.09	-0.14	-0.14	-0.19	-0.22	-0.24
CLCN7_SEPEP.2_C3	-0.06	0.1	-0.15	-0.09	0.1	-0.03	0.47	-0.23	0.02	0.1	-0.54	-0.21	0.63	-0.42	-0.12	-0.27	0.22	-0.4	0.06	-0.13	0.32	-0.58	-0.1	-0.68	0.47	-0.69	-0.05	-1.01	-0.35	-0.61	NA	NA	NA	NA	NA	NA	NA	NA	NA	NA	1.27	-0.26	0.34	-0.3	-0.43	-0.32	0.38	-0.19	-0.44
CLDN11_SEPEP.1_C4	-0.77	-0.31	-1.06	-0.37	-1.59	-0.23	-1.54	0.88	-1.4	-0.35	NA	NA	NA	NA	NA	NA	NA	NA	NA	NA	0.58	0.3	-0.38	0.04	-0.85	0.11	1.04	0.08	0.1	1.82	-0.59	1.8	0.03	-0.22	0.06	0.67	-0.53	-0.14	-1.19	-0.31	NA	NA	NA	NA	NA	NA	NA	NA	NA
CLDN12_SEPEP.1_C4	-0.31	-0.09	-0.12	0.06	-0.28	-0.13	-0.31	-0.3	-0.27	0.22	0.05	0.9	0.56	0.45	0.78	0.28	0.07	0.02	0.02	-0.05	-0.18	0.75	0.17	0.53	0.01	0.6	0.03	0.53	0.24	0.14	0.02	0.31	0.27	0.21	-0.15	0.27	0.63	-0.07	0.29	0.02	-0.39	0.65	0.01	0.52	0.14	0.4	0.41	0.15	0.19
CLDN23_SEPEP.1_C1	-0.45	0.33	0.38	0.15	0.14	0.37	0.28	0.13	-0.2	0.37	0.56	0.42	0.15	0.29	0.26	0.72	0.23	0.64	0.43	0.62	NA	NA	NA	NA	NA	NA	NA	NA	NA	NA	NA	NA	NA	NA	NA	NA	NA	NA	NA	NA	-0.4	-0.2	-0.37	0.14	-0.41	0	-0.8	-0.05	0.22
CLDND1_SEPEP.2_C3	-0.19	-0.2	-0.5	-0.25	-0.4	-0.17	0.16	0	-0.04	-0.3	0.17	0.09	0.04	0.07	-0.09	0.06	-0.08	0.03	-0.03	-0.06	-0.1	-0.1	-0.1	-0.05	-0.02	-0.08	-0.11	-0.12	-0.26	-0.02	-0.27	0.13	-0.24	-0.14	0.09	0.12	-0.25	0.11	-0.02	0.07	-0.25	0.07	0.32	0.07	-0.32	-0.05	-0.07	0.1	0.26
CLEC11A_SEPEP.1_C1	-0.78	-1.08	-0.85	-1.06	-1.61	-0.65	-0.32	-0.81	-0.49	-0.86	-0.89	-0.22	0.55	-0.27	0.38	-0.39	0.18	-0.38	0.46	-0.36	-0.55	-0.47	0.5	-0.55	-0.71	-0.74	1.59	-0.36	1.14	-0.28	0.89	0.2	0.27	-0.46	0.58	-0.59	0.07	-0.33	-0.58	-0.47	-0.79	-0.42	-0.51	-0.67	-0.96	-0.68	-0.67	-0.18	-0.74
CLEC14A_SEPEP.1_C1	-1.08	-0.3	-0.75	-0.46	-1.38	-0.07	-1.93	0.11	-0.22	-0.6	-1.12	0.18	-0.26	0.09	-0.03	0.11	0.36	0.2	0.51	0.76	-0.15	0.2	0.15	0.12	0.16	0.25	0.48	0.13	0.33	0.15	NA	NA	NA	NA	NA	NA	NA	NA	NA	NA	-0.45	-0.06	-0.67	-0.09	0.95	-0.13	-0.28	0.18	-0.36
CLEC16A_SEPEP.1_C4	0.12	0.31	0.23	0.52	0.29	0.11	0.21	0.2	0.11	0.33	-0.97	0.11	0.17	0.66	0.38	0.07	0.47	-0.04	-0.67	0.06	NA	NA	NA	NA	NA	NA	NA	NA	NA	NA	NA	NA	NA	NA	NA	NA	NA	NA	NA	NA	NA	NA	NA	NA	NA	NA	NA	NA	NA
CLEC16A_SEPEP.2_C3	-0.1	-0.21	-0.32	-0.06	-0.03	-0.13	-0.26	-0.17	-0.03	0.02	-0.17	0.1	0.11	0.03	-0.09	-0.02	0.1	0	0.06	-0.19	-0.04	0.18	0.06	0.28	0.2	0.13	0.08	0.33	0.3	0.37	NA	NA	NA	NA	NA	NA	NA	NA	NA	NA	0.03	0.02	0.16	0.14	0.03	0.16	-0.01	-0.04	0.04
CLEC16A_SEPEP.3_C3	-0.14	-0.09	-0.01	-0.11	-0.05	-0.28	-0.23	-0.12	-0.26	-0.34	-0.35	0.42	-0.21	-0.16	0.1	0.08	0.14	-0.36	0	0.02	0.16	0.42	-0.03	0.55	0.14	0.38	-0.02	0.3	0.25	0.38	0.16	0.36	0.03	0.14	-0.07	0.14	0.46	0.25	-0.18	-0.06	NA	NA	NA	NA	NA	NA	NA	NA	NA
CLEC1B_SEPEP.1_C4	-1.22	0.81	-1.04	0.49	-1.79	0.75	-1.95	0.47	-1.16	1.26	-1.68	0.87	-1.92	0.53	-1.77	0.51	-2.03	1.05	-1.38	0.07	-2.74	1.46	-2.76	0.98	-3.1	0.55	-1.87	0.89	-2.24	0.06	-1.46	-0.66	-1.11	0.35	-1.48	-0.06	-0.31	0.73	-1.57	0.47	NA	NA	NA	NA	NA	NA	NA	NA	NA
CLEC1B_SEPEP.2_C3	-1.85	0.54	-1.22	0.33	-1.48	0.47	-1.43	0.42	NA	1.1	NA	1.29	NA	1.3	-2.75	0.9	NA	1.62	-1.27	0.34	NA	NA	NA	NA	NA	NA	NA	NA	NA	NA	-1.02	-0.21	-0.64	1.26	-1.59	0.62	0.05	1.1	-0.85	1.22	-2.31	1.02	-2.45	0.87	-0.48	0.4	-1.34	0.27	-0.32
CLEC4A_SEPEP.1_C4	-0.06	-0.1	0.12	0.13	-0.57	0.4	0.72	0.56	-0.59	-0.42	NA	NA	NA	NA	NA	NA	NA	NA	NA	NA	NA	NA	NA	NA	NA	NA	NA	NA	NA	NA	NA	NA	NA	NA	NA	NA	NA	NA	NA	NA	0.32	-0.2	-0.1	-0.16	-0.58	0.59	-0.63	0.77	-0.25
CLEC4M_SEPEP.4_C3	-1.81	0.75	-1.41	0.47	-2.08	-0.23	-1.4	-0.14	-1.63	0.42	-3.16	0.38	-2.11	0.98	-2.29	0.1	-2.64	1.81	-1.97	1.03	-3.29	0.55	-2.78	1.01	-3.03	1.1	-2.28	0.38	-2.79	-0.88	-1.98	-0.27	-1.63	1.11	-2.23	0.37	0.12	1.49	-1.49	1.31	-3.25	0.77	-3.53	1.14	-2.68	-0.66	-2.66	0.31	-0.71
CLEC4M_SEPEP.6_C3	-4.08	0.33	-3.54	0.53	-4.15	0.68	-3.75	0.56	-2.78	1.23	NA	0.64	-3.49	1.26	-3.43	-0.8	-2.9	2.23	-2.63	0.74	-4.11	-0.52	-3.42	1.33	-4.28	0.71	-2.47	0.09	-3.03	-0.9	-3.19	-1.14	-2.56	1.37	-3.05	-0.21	-0.69	0.71	-2.51	1.4	-4.24	0.84	-4.51	0.54	-3.64	-1.65	-3.58	0.47	-0.47
CLIP1_SEPEP.2_C3	-0.07	-0.07	-0.1	-0.13	-0.35	-0.24	-0.09	-0.24	-0.21	-0.16	NA	NA	NA	NA	NA	NA	NA	NA	NA	NA	NA	NA	NA	NA	NA	NA	NA	NA	NA	NA	-0.35	-0.59	-0.39	-0.2	-0.42	-0.33	-0.36	-0.31	-0.66	-0.09	-0.14	0.1	-0.05	0.07	-0.05	-0.1	-0.15	-0.01	-0.49
CLK4_SEPEP.1_C1	0.25	0.84	1.3	0.86	0.88	0.69	0.42	0.64	0.57	0.53	NA	NA	NA	NA	NA	NA	NA	NA	NA	NA	NA	NA	NA	NA	NA	NA	NA	NA	NA	NA	NA	NA	NA	NA	NA	NA	NA	NA	NA	NA	NA	NA	NA	NA	NA	NA	NA	NA	NA
CLN3_SEPEP.1_C4	0.15	0.06	-0.06	0.15	0.69	0.09	0.66	-0.16	0.19	-0.07	NA	NA	NA	NA	NA	NA	NA	NA	NA	NA	NA	NA	NA	NA	NA	NA	NA	NA	NA	NA	NA	NA	NA	NA	NA	NA	NA	NA	NA	NA	NA	NA	NA	NA	NA	NA	NA	NA	NA
CLN3_SEPEP.2_C3	0.27	0.51	0.63	0.27	0.83	0.3	1.1	0.38	0.68	0.21	NA	NA	NA	NA	NA	NA	NA	NA	NA	NA	0.47	0	0.12	0.22	0.14	0.11	0.3	0.11	0.54	0.14	NA	NA	NA	NA	NA	NA	NA	NA	NA	NA	0.63	-0.17	1.42	-0.36	-0.01	-0.35	0.78	-0.01	0.79
CLN8_SEPEP.1_C4	0.01	0.84	-0.06	0.81	-0.02	0.47	0.8	0.66	-0.21	1.12	-0.04	0.78	0.3	0.87	-0.28	0.67	0.15	0.93	0.07	0.63	1.15	0.83	-0.07	0.89	-0.68	1.11	-0.25	1.04	-0.32	0.65	0.44	0.21	-0.09	0.51	-0.25	0.61	0	0.17	-1.34	0.75	-0.82	0.5	0.19	0.46	-0.37	0.32	-0.19	0.26	-0.51
CLN8_SEPEP.2_C3	-0.35	0.22	-0.32	0.44	-0.39	0.04	-0.01	0.07	-0.21	0.53	NA	NA	NA	NA	NA	NA	NA	NA	NA	NA	0.49	0.45	-0.43	0.37	-0.83	0.45	-0.48	0.6	-0.45	0.37	0.2	0.39	-0.1	0.26	-0.34	0.41	-0.21	-0.02	-1.42	0.32	NA	NA	NA	NA	NA	NA	NA	NA	NA
CLNK_SEPEP.1_C4	-1.61	0.41	-1.18	0.4	-2.14	-0.17	-1.51	-0.1	-1.96	-0.62	-3.16	0.64	-2.32	0.85	-0.86	0.67	-0.74	0.62	-1.95	-0.83	-1.06	0.72	-0.94	1	-3.22	0.64	-2.22	0.19	-1.95	-0.83	NA	NA	NA	NA	NA	NA	NA	NA	NA	NA	NA	NA	NA	NA	NA	NA	NA	NA	NA
CLNS1A_SEPEP.2_C3	0.05	0.12	0.83	0.28	-0.38	0.13	0.08	0.31	0.1	0.07	-0.19	0.54	-0.14	0.66	0.57	0.82	0.22	0.09	0.12	0.11	-0.01	0.5	-0.3	0.51	-0.49	0.67	-0.11	0.62	-0.02	0.31	0.07	0	0.47	0.12	0.04	0.14	0.56	0.26	-0.08	0.06	-0.6	-0.19	0.31	-0.27	-0.6	0.55	-0.24	NA	0.01
CLP1_SEPEP.2_C2	0.53	0.06	0.59	0.17	0.77	0.05	0.31	0.24	0.44	0.18	NA	NA	NA	NA	NA	NA	NA	NA	NA	NA	NA	NA	NA	NA	NA	NA	NA	NA	NA	NA	NA	NA	NA	NA	NA	NA	NA	NA	NA	NA	NA	NA	NA	NA	NA	NA	NA	NA	NA
CLPB_SEPEP.3_C3	-0.26	0.15	0.01	0.33	-0.24	0.22	-0.2	0.12	0.42	0.15	NA	NA	NA	NA	NA	NA	NA	NA	NA	NA	NA	NA	NA	NA	NA	NA	NA	NA	NA	NA	-0.06	-0.11	-0.3	-0.1	-0.11	-0.02	-0.13	-0.18	-0.39	0.13	1.17	-0.01	0.81	0.08	0.56	-0.05	0.09	-0.16	0.28
CLPB_SEPEP.5_C3	-0.13	0.51	0.42	0.68	0.1	0.35	0.32	0.5	1.04	0.6	0.69	-0.08	-0.18	0.05	-0.33	0.06	-0.57	-0.14	-0.05	0.02	0.07	0.41	0.22	0.38	0.57	0.54	0.14	0.42	0.22	0.24	0.1	-0.14	-0.14	0.01	-0.92	-0.62	0.06	0.19	-0.3	0.12	0.71	0.13	0.12	0.13	0.9	0.08	-0.1	-0.36	-0.34
CLPB_SEPEP.6_C3	-0.9	-0.05	-0.22	0.01	-0.66	-0.52	-0.65	-0.43	0.04	-0.14	-0.27	0.28	0.23	0.19	0.2	0.09	-0.13	0.14	0.42	0.06	0.02	0.25	0.19	0.33	0.69	0.32	-0.09	0.1	0.05	-0.07	0.05	-0.25	-0.32	-0.07	-0.22	0	-0.09	-0.1	-0.39	0.03	0.54	0.08	0.31	0.47	0.45	0.22	-0.01	-0.17	-0.08
CLRN3_SEPEP.2_C2	-1.41	1.63	-0.76	1.4	-1.26	0.86	-1.07	1.14	-1.21	1.95	-2.43	0.66	-0.69	0.35	0.22	0.36	0.08	0.37	0.19	0.46	-2.14	1.39	-0.2	1.53	-1.49	1.34	-1.6	1.21	-1.75	0.88	-0.67	0.7	0.29	1.37	-1.44	0.7	0.2	1.03	-1.91	1.41	-0.77	0.82	-2.01	1.14	-1.75	0.39	-1.11	0.25	-2.24
CLUH_SEPEP.4_C3	-0.26	-0.07	-0.01	0.11	-0.22	-0.36	-0.92	-0.13	0.57	-0.05	-0.08	0.09	-0.5	0.05	0	-0.01	0.39	0.38	0.13	-0.02	-0.96	0.08	-0.49	0.37	-0.82	0.22	-0.64	0.26	-0.76	0	0.31	-0.82	-0.45	0.15	-0.38	-0.02	0.18	0.19	0.87	0.42	NA	NA	NA	NA	NA	NA	NA	NA	NA
CLVS2_SEPEP.1_C1	0.62	1.01	0.31	0.58	-0.04	0.64	0.6	0.86	2.55	1	NA	NA	NA	NA	NA	NA	NA	NA	NA	NA	NA	NA	NA	NA	NA	NA	NA	NA	NA	NA	NA	NA	NA	NA	NA	NA	NA	NA	NA	NA	NA	NA	NA	NA	NA	NA	NA	NA	NA
CMC1_SEPEP.2_C3	0.15	-0.26	-0.35	-0.51	0.56	-0.73	0.03	-1.07	-0.15	0.09	-0.04	-1.06	-0.28	-0.81	-0.31	-1.19	-0.15	-0.77	-0.68	-0.98	0.07	-0.69	0.31	-0.65	0.68	-0.77	-0.61	-0.51	-1.14	-1.3	-1.99	-1.38	-0.74	-0.58	-1.43	-0.6	-1.25	-1.11	-0.5	-0.58	1.91	-0.59	0.7	-0.33	1.19	-0.51	0.85	-0.64	-0.53
CMIP_SEPEP.1_C4	0.26	0.33	0.37	0.56	0.26	0.35	0.22	0.44	0.46	0.39	1.1	0.08	0.34	-0.09	0.1	-0.09	0.5	0.18	0.16	0.09	-0.33	-0.22	-0.23	-0.41	0.19	-0.33	-0.32	-0.16	0.21	-0.16	NA	NA	NA	NA	NA	NA	NA	NA	NA	NA	0.5	0.78	0.3	0.76	0.41	0.65	0.34	0.63	0.05
CMIP_SEPEP.2_C3	1	0.76	1.31	0.94	1.23	1.06	0.95	0.89	1.09	0.64	NA	NA	NA	NA	NA	NA	NA	NA	NA	NA	NA	NA	NA	NA	NA	NA	NA	NA	NA	NA	NA	NA	NA	NA	NA	NA	NA	NA	NA	NA	0.66	-0.15	0.09	-0.01	0.1	0.07	0.08	0.2	0.17
CMKLR1_SEPEP.1_C4	-0.82	0.49	-0.52	0.15	-1.24	0.78	-0.65	0.18	-0.69	-0.31	0.35	0.15	0.21	0.3	0.09	0.68	0.32	0.61	0.64	0.59	NA	NA	NA	NA	NA	NA	NA	NA	NA	NA	NA	NA	NA	NA	NA	NA	NA	NA	NA	NA	0.09	0.01	-0.75	0.29	-0.08	0.65	-0.45	0.65	0
CMPK2_SEPEP.2_C2	-0.29	0.18	1.13	0.16	-0.8	0.12	-0.57	0.18	-0.46	0.3	NA	NA	NA	NA	NA	NA	NA	NA	NA	NA	-0.6	-0.6	0.12	-0.58	-0.21	-0.2	-0.48	-0.75	-0.34	-0.02	-0.91	-0.37	-0.46	-0.48	0.57	0.15	0.38	0.69	-0.4	-0.25	-0.08	-0.18	-0.25	0.13	0.07	0.54	-0.16	0.36	0.23
CMTM3_SEPEP.1_C4	-0.8	-0.03	-0.13	-0.04	-1.02	0.31	0.21	0.05	-0.82	-0.28	-0.55	-0.08	0.51	0.05	0.2	0.31	0.56	-0.02	0.53	0.41	NA	NA	NA	NA	NA	NA	NA	NA	NA	NA	-0.02	0.37	0.1	-0.24	0.62	-0.07	0.21	0.07	-0.62	-0.35	-0.05	-0.33	-0.52	0.02	-0.31	0.52	-0.15	0.77	-0.01
CMTM4_SEPEP.1_C4	0.16	0.13	-0.41	-0.1	0.2	-0.09	0	-0.02	-0.43	-0.3	NA	NA	NA	NA	NA	NA	NA	NA	NA	NA	0.83	-0.03	0.31	-0.02	-0.04	-0.43	-0.37	-0.15	0.03	-0.15	0.24	0.4	0.03	0.43	-0.08	0.42	0	0.33	1.5	0.73	-0.05	0.12	-0.16	-0.13	-0.74	-0.25	0.68	0.24	0.95
CNEP1R1_SEPEP.1_C4	-0.37	0.02	-0.05	-0.16	-0.86	-0.26	-0.04	-0.12	-0.1	-0.07	0.3	0.22	-0.22	0.15	-0.55	0.18	-0.48	0.2	0.5	0.09	0.15	0.18	-0.42	0.17	-0.44	0.15	-0.33	-0.05	0.47	0.42	NA	NA	NA	NA	NA	NA	NA	NA	NA	NA	0.15	0.14	-0.35	0.25	-0.06	0.3	-0.31	0.47	-0.29
CNKSR2_SEPEP.2_C3	1.05	1.07	0.9	1.07	0.7	1.26	0.26	0.71	1.53	1.2	-1.02	0.49	0.26	0.25	0.01	0.3	-0.49	0.03	-0.13	-0.14	-0.16	0.63	-0.26	0.53	0.22	0.78	0.3	0.92	0.2	0.6	NA	NA	NA	NA	NA	NA	NA	NA	NA	NA	-0.1	0.45	-0.26	0.83	0.21	0.67	0.38	0.57	-0.63
CNKSR3_SEPEP.1_C4	3.13	1.36	1.77	1.2	0.58	1.15	0.87	1.02	1.28	1.2	NA	NA	NA	NA	NA	NA	NA	NA	NA	NA	NA	NA	NA	NA	NA	NA	NA	NA	NA	NA	NA	NA	NA	NA	NA	NA	NA	NA	NA	NA	0.04	0.41	-0.34	0.35	-0.62	-0.11	-0.23	0.03	0.03
CNNM2_SEPEP.2_C3	-0.04	0.16	0.16	0.07	0.01	0.07	0.61	0.32	0.79	0.42	NA	NA	NA	NA	NA	NA	NA	NA	NA	NA	NA	NA	NA	NA	NA	NA	NA	NA	NA	NA	NA	NA	NA	NA	NA	NA	NA	NA	NA	NA	NA	NA	NA	NA	NA	NA	NA	NA	NA
CNNM3_SEPEP.2_C3	-0.47	0.02	-0.29	0.04	-1.26	0.28	-0.56	-0.47	0.16	-0.35	-0.32	0.24	-0.04	-0.24	-0.38	-0.23	0.33	0.04	-0.04	0.07	0.4	0.02	0.43	0.1	0.69	-0.07	-0.04	-0.21	0.02	-0.12	-0.17	-0.08	-0.02	0.03	-0.63	-0.18	-0.08	-0.02	0.96	0.14	NA	NA	NA	NA	NA	NA	NA	NA	NA
CNNM4_SEPEP.2_C3	0.06	0.61	-0.17	0.16	0.14	0.09	0.52	-0.06	-0.2	-0.19	-0.62	0.06	0.02	0.44	-0.07	0.16	0.14	0.21	0.08	0.18	0.08	-0.08	0.4	-0.23	0.14	-0.06	0.08	-0.15	0.27	0.01	0.15	-0.15	-0.28	-0.45	0.08	-0.44	0.17	-0.4	-0.2	-0.51	-0.05	0.38	0.44	0.07	-0.23	0.16	0.16	0.33	-0.09
CNNM4_SEPEP.3_C3	-0.21	-0.14	-0.23	-0.48	0.38	-0.3	1.01	0.18	-0.04	-0.1	NA	NA	NA	NA	NA	NA	NA	NA	NA	NA	NA	NA	NA	NA	NA	NA	NA	NA	NA	NA	0.06	-0.1	-0.04	-0.12	0.2	-0.37	0.12	-0.28	-0.15	-0.06	NA	NA	NA	NA	NA	NA	NA	NA	NA
CNNM4_SEPEP.4_C3	-0.21	-0.41	-0.23	-0.41	0.07	-0.59	0.79	-0.05	-0.25	-0.19	NA	NA	NA	NA	NA	NA	NA	NA	NA	NA	0.21	0.31	0.36	0.13	0.2	0.13	0.07	0.24	0.43	0.21	NA	NA	NA	NA	NA	NA	NA	NA	NA	NA	-0.37	-0.47	0.56	-0.64	-0.36	-0.36	0.04	-0.3	0.29
CNOT1_SEPEP.3_C3	0.12	0.05	-0.01	0.04	-0.01	-0.28	0.03	0.14	0	-0.37	0.74	-0.27	0.05	-0.59	0.05	-0.39	0.11	-0.34	-0.33	-0.28	-0.41	0.04	0.13	0.13	0.05	0.04	-0.38	0.36	-0.06	0.17	-0.14	0.56	0.03	0.03	-0.36	-0.27	0	-0.2	0.28	-0.05	-0.09	0	0.21	-0.15	0.02	-0.32	0.18	-0.21	0.21
CNOT10_SEPEP.3_C3	-0.01	-0.17	0.33	0.15	0.23	-0.11	0.19	0.06	0.23	0.18	NA	NA	NA	NA	NA	NA	NA	NA	NA	NA	0.47	0.54	0.27	0.42	0.59	0.53	0.2	0.65	0.32	0.24	0.43	0.31	0.37	0.22	0.25	0.18	0.35	0.1	0.1	0.2	NA	NA	NA	NA	NA	NA	NA	NA	NA
CNOT2_SEPEP.3_C3	0.3	-0.1	0.05	-0.42	0.47	-0.47	0.54	-0.11	0	-0.46	NA	NA	NA	NA	NA	NA	NA	NA	NA	NA	0.04	0.24	0.5	0.21	0.52	0.17	0.07	0.18	0.55	0.46	NA	NA	NA	NA	NA	NA	NA	NA	NA	NA	0.04	-0.14	0.38	0.07	0	-0.13	0.28	-0.23	0.24
CNOT7_SEPEP.2_C3	0.45	0.19	0.41	0.25	0.3	0.06	0.48	0.16	0.22	-0.06	0.35	0.04	-0.11	0.14	-0.23	0.05	-0.05	0	-0.3	0	NA	NA	NA	NA	NA	NA	NA	NA	NA	NA	0.36	0	0.13	0.06	0.06	-0.04	-0.09	0.12	0.03	-0.06	0.03	0.14	0.64	0.04	-0.11	0.04	-0.16	0.06	0.04
CNOT7_SEPEP.3_C3	0.22	-0.05	0.15	-0.14	0.35	-0.06	0.66	0.04	0.22	-0.1	NA	NA	NA	NA	NA	NA	NA	NA	NA	NA	NA	NA	NA	NA	NA	NA	NA	NA	NA	NA	NA	NA	NA	NA	NA	NA	NA	NA	NA	NA	NA	NA	NA	NA	NA	NA	NA	NA	NA
CNOT8_SEPEP.1_C4	-0.42	-0.54	-0.35	-0.24	-0.63	0.18	-0.52	-0.1	0.15	-0.79	-0.94	-0.16	-0.01	-0.31	-0.39	-0.09	-0.31	-0.14	0.39	-0.06	0.06	0.21	0.44	0.15	0.39	0.18	0.39	0.18	0.57	0.41	0.31	-0.25	-0.25	-0.25	0.26	0.12	-0.48	0.21	0.46	0.54	0.31	-0.24	-0.22	-0.34	0.17	-0.38	0.03	-0.18	0.38
CNRIP1_SEPEP.1_C4	-1.54	0.09	-0.58	-0.1	-1.28	0.4	-0.99	0.52	-1.2	-0.36	-0.89	0.2	-0.61	-0.04	-0.6	0.2	-0.4	0.28	-0.06	0.55	-0.68	0.15	-0.41	0.09	-0.74	0.07	0.12	0.03	-0.19	0.29	-0.29	1.19	-0.05	0.1	-0.11	0.26	0.05	0.06	-0.42	-0.21	-0.32	0.11	-0.84	0.14	-0.11	0.2	-0.82	0.39	-0.45
CNST_SEPEP.3_C3	0.45	0.45	0.49	0.29	0.44	0.1	0.32	0.55	0.06	0.77	0.32	-0.43	-0.03	-0.58	-0.44	-0.62	-0.28	-0.28	-0.34	-0.57	NA	NA	NA	NA	NA	NA	NA	NA	NA	NA	0.39	0.02	-0.25	0.01	-0.42	-0.03	-0.15	0.08	-0.24	0.09	NA	NA	NA	NA	NA	NA	NA	NA	NA
CNST_SEPEP.4_C3	0.35	-0.02	-0.13	-0.22	0.46	-0.04	-0.14	-0.34	-0.4	-0.22	NA	NA	NA	NA	NA	NA	NA	NA	NA	NA	NA	NA	NA	NA	NA	NA	NA	NA	NA	NA	0.86	-0.05	-0.14	-0.05	-0.07	-0.23	0.17	0.36	-0.09	-0.11	0.55	0.29	-0.05	0.43	0.37	0.38	0.39	0.15	0.14
CNTFR_SEPEP.1_C4	-0.65	0.47	-0.45	0.11	-0.64	0.71	-0.22	0.61	-0.13	-0.04	-1.57	0.31	-2.19	0.49	-1.39	0.91	-1.74	0.37	-1.42	0.77	-0.56	0.78	-0.89	0.52	-0.7	0.4	-0.31	0.59	-1.01	0.36	-0.5	1.82	0.15	0.71	-0.79	0.94	-0.06	0.66	-0.55	0.27	-1.78	0.01	-1.79	-0.34	-1.84	0.04	-1.98	0.61	-0.58
CNTNAP1_SEPEP.1_C4	-0.77	-0.38	0.03	-0.33	0.75	0.24	3.51	NA	-0.2	-0.56	NA	NA	NA	NA	NA	NA	NA	NA	NA	NA	-0.3	-0.86	-0.15	-0.62	-0.26	-0.38	0.2	-0.26	1.15	-0.34	NA	NA	NA	NA	NA	NA	NA	NA	NA	NA	0.33	-0.1	1.86	-0.17	-0.1	-0.06	-0.24	0	-0.27
CNTRL_SEPEP.2_C3	0.54	0.38	0.21	0.45	0.65	0.58	0.61	0.66	0.44	0.31	0.77	0.12	0.29	0.72	-0.16	0.69	0.12	0.15	0.33	0.66	-0.4	0.18	0	-0.2	-0.38	-0.02	0.26	-0.12	0.35	0.5	-0.13	0.68	-0.16	0	0.53	0.24	0.4	0.12	-0.32	-0.22	NA	NA	NA	NA	NA	NA	NA	NA	NA
CNTRL_SEPEP.3_C3	2.81	0.54	1.53	0.8	2.55	1.28	1.96	0.35	2.12	0.4	NA	NA	NA	NA	NA	NA	NA	NA	NA	NA	NA	NA	NA	NA	NA	NA	NA	NA	NA	NA	NA	NA	NA	NA	NA	NA	NA	NA	NA	NA	1.32	0.23	0.54	0.63	-0.16	0.52	0.83	0.66	1.07
CNTROB_SEPEP.2_C3	-0.14	0.21	-0.15	-0.23	-0.91	-0.21	-0.57	-0.43	-0.19	-0.19	-0.39	0.07	-0.11	0.28	-0.12	-0.14	-0.57	-0.18	0.17	-0.44	-0.55	-0.13	-0.25	-0.01	-0.62	-0.07	-0.65	-0.24	-0.45	-0.84	NA	NA	NA	NA	NA	NA	NA	NA	NA	NA	NA	NA	NA	NA	NA	NA	NA	NA	NA
COA1_SEPEP.3_C3	-0.03	-0.3	0.37	-0.04	0.75	-0.28	-0.26	-0.52	0.68	-0.06	-0.29	-0.35	-0.19	-0.43	0.42	-0.3	-0.13	-0.27	0.57	-0.29	-0.17	-0.33	0.58	-0.4	0.01	0.07	-0.1	-0.12	0.09	-0.37	-0.2	-0.8	-0.07	-0.22	0	-0.51	-0.54	-0.34	-0.4	-0.39	0.33	-0.31	0.51	-0.33	0.19	-0.32	0.75	-0.53	-0.1
COA1_SEPEP.4_C3	-0.34	-0.57	-0.08	-0.55	0.18	-0.74	-0.58	-0.72	0.39	-0.36	NA	NA	NA	NA	NA	NA	NA	NA	NA	NA	NA	NA	NA	NA	NA	NA	NA	NA	NA	NA	-0.5	-0.55	-0.33	-0.4	-0.2	-0.53	-0.68	-0.62	-0.52	-0.5	-0.14	-0.53	0.42	-0.6	-0.02	-0.86	0.13	-0.96	-0.55
COBL_SEPEP.4_C3	-0.59	0.34	0.23	0.44	0.2	0.31	-1.31	-0.04	0.17	0.35	NA	NA	NA	NA	NA	NA	NA	NA	NA	NA	NA	NA	NA	NA	NA	NA	NA	NA	NA	NA	-0.4	0.22	-0.08	-0.25	-0.47	-0.23	-0.02	-0.24	-0.11	-0.18	NA	NA	NA	NA	NA	NA	NA	NA	NA
COBL_SEPEP.5_C3	-0.73	0.19	-0.17	0.08	-0.31	0.04	-1.26	-0.3	0.24	0.2	0.16	0.07	-0.53	0.14	0.56	0	-0.01	0.35	-0.18	-0.03	NA	NA	NA	NA	NA	NA	NA	NA	NA	NA	NA	NA	NA	NA	NA	NA	NA	NA	NA	NA	NA	NA	NA	NA	NA	NA	NA	NA	NA
COBLL1_SEPEP.2_C3	-0.06	0.45	0.09	0.37	-0.31	0.23	-0.29	0.4	0.09	0.59	0.84	0.56	-0.92	0.09	-1.55	-0.48	-0.58	0.28	-0.36	0.24	0.11	0.53	-0.14	0.43	1.02	0.33	-0.57	0.36	-0.49	-0.27	-0.69	-0.43	-0.54	0.52	-1.69	0.11	-0.51	0.22	0.53	0.77	1.46	0.46	0.52	0.43	0.39	0.21	0.53	0.1	0.81
COBLL1_SEPEP.3_C3	0.57	-0.28	-0.97	-0.03	1.32	-0.28	-2.01	-0.45	-0.28	0.29	0.47	0.75	-0.96	0.21	-0.69	0.38	-0.29	0.58	-0.64	0.11	NA	NA	NA	NA	NA	NA	NA	NA	NA	NA	-0.38	-0.97	-1.18	0.3	-1.16	0.05	-0.84	-0.06	-0.31	0.3	-0.49	0.49	-0.58	0.5	0.24	0.18	-0.71	0.1	-0.48
COCH_SEPEP.2_C3	1.79	-1.23	-1.6	-1.92	-1.84	-1.48	-0.3	-2.06	0.62	-2.27	-0.95	-1.89	1.96	NA	1.97	NA	0.79	-1.4	-0.34	-2.2	NA	NA	NA	NA	NA	NA	NA	NA	NA	NA	NA	NA	NA	NA	NA	NA	NA	NA	NA	NA	NA	NA	NA	NA	NA	NA	NA	NA	NA
COG5_SEPEP.3_C3	0.39	0.14	0.86	0.47	1.06	0.47	0.26	0.33	0.56	0	-0.07	-0.08	0.35	0.08	0.28	0.21	0.69	0.2	0.44	0.2	0.95	0.24	0.67	-0.04	1.19	-0.04	0.43	0.25	0.49	0.09	-0.06	-0.25	-0.23	-0.59	0.45	-0.2	-0.1	-0.15	0.29	-0.46	0.62	-0.18	0.48	-0.14	0.47	-0.07	0.26	-0.26	0.44
COG5_SEPEP.7_C3	-0.81	0.12	0.2	-0.13	0.48	-0.37	-0.3	-0.13	-0.09	-0.11	-1.47	0.1	0.14	-0.13	0.38	-0.42	0.65	-0.8	0.38	-0.49	0.88	-0.03	-0.1	-0.21	0.73	-0.14	0.35	-0.17	0.3	0.03	0.88	-0.01	0.54	0.16	0.52	0.15	0.35	0.16	-0.18	0.26	0.82	0.45	1.03	-0.04	0.6	0.28	0.49	0.18	0.64
COG6_SEPEP.2_C3	-0.14	0.33	0.76	0.43	0.14	0.36	0.2	0.09	0.59	0.37	-0.55	0.58	0.04	0.51	0.21	0.6	0.05	0.04	0.41	0.2	NA	NA	NA	NA	NA	NA	NA	NA	NA	NA	NA	NA	NA	NA	NA	NA	NA	NA	NA	NA	NA	NA	NA	NA	NA	NA	NA	NA	NA
COG8_SEPEP.2_C3	-0.1	-0.09	0.11	-0.23	0.01	0.07	-0.05	-0.18	0.16	-0.16	1.22	-0.15	0.34	-0.14	0.28	-0.1	0.58	0.26	0.66	0.05	NA	NA	NA	NA	NA	NA	NA	NA	NA	NA	NA	NA	NA	NA	NA	NA	NA	NA	NA	NA	0.66	-0.02	0.6	-0.27	0.65	-0.35	0.52	-0.46	0.51
COL16A1_SEPEP.1_C4	-0.85	0.27	-0.68	-0.06	-1.21	0.56	-0.35	0.51	-0.32	-0.04	-0.8	-0.22	-0.19	0.01	0.19	0.63	0.18	-0.21	0.07	0.59	-0.89	0.28	-0.13	-0.14	-0.99	-0.06	1.36	-0.13	0.18	0.58	-0.27	1.43	0.19	0.05	0.25	0.52	-0.21	0.24	-0.74	-0.2	NA	NA	NA	NA	NA	NA	NA	NA	NA
COL1A1_SEPEP.3_C3	-3.23	-0.78	-2.13	-0.38	-3.95	0.27	-2.11	0.43	-1	-1.15	-1.52	-0.2	-0.61	0.21	0.34	0.39	1.15	-0.4	0.64	0.2	-1.7	-0.67	-0.42	-0.45	-2.09	-0.34	1.86	0.47	0.16	0.8	0.44	1.8	0.72	0.15	0.61	0.31	-0.62	-0.89	-1.17	-1.3	-2.43	-1.21	-2.11	-0.85	-0.78	-0.1	-2.76	0.6	-1.69
COL1A1_SEPEP.5_C3	-1.29	-0.51	-0.89	-0.4	-1.52	0.15	-1.22	0.23	0.01	-0.2	-1.2	-0.45	-0.51	-0.29	0.11	0.06	1.2	-0.55	1.14	0.28	-0.56	-0.51	0.03	-0.52	-1.06	-0.32	1.61	0.14	0.52	0.71	0.29	0.47	0.62	0.22	0.62	0.15	-0.5	-1.01	-0.74	-0.59	-1.25	-0.72	-1.55	-0.2	-0.51	-0.05	-1.36	0.31	-1.42
COL21A1_SEPEP.2_C3	-0.99	0.47	-0.9	0.21	0.43	0.17	-1.35	-0.02	-0.78	0.38	0.15	0.03	0.42	0	-0.1	0.19	-0.06	-0.31	0.21	0.11	NA	NA	NA	NA	NA	NA	NA	NA	NA	NA	-0.19	0.25	-0.22	0.15	-0.89	-0.02	-0.05	-0.1	-0.5	0.23	-0.14	-0.76	-0.65	-1.05	0.51	-1.12	-0.71	-0.45	-0.01
COL23A1_SEPEP.1_C4	-3.51	-0.86	-2.15	-0.56	-4.3	0.02	-2.54	0.34	-0.99	-1.06	-2.29	-0.31	-0.95	0.07	0.12	0.14	1	-0.26	0.66	0.39	-1.96	-0.62	-0.39	-0.39	-2.3	-0.36	1.86	0.54	0.19	0.79	0.18	1.78	0.62	0.19	0.38	0.27	-0.7	-1.07	-1.62	-1.54	-2.67	-1.12	-2.41	-1.1	-0.89	-0.26	-2.68	0.33	-2.15
COL28A1_SEPEP.2_C3	-0.28	0.63	-0.49	0.45	-0.61	0.98	-0.49	0.04	-0.45	0.5	NA	NA	NA	NA	NA	NA	NA	NA	NA	NA	-1.4	0.68	-1.36	1.47	-1.36	1.42	0.23	0.43	-0.99	-0.04	0.08	1.46	0.42	0.05	0.29	0.16	-0.1	-0.78	-1.08	-1.15	-0.15	0.52	-1.23	0.29	-1.21	0.09	-0.16	0.13	-0.52
COL28A1_SEPEP.3_C3	-0.69	-0.78	-0.55	-0.13	-0.64	0.26	-1.34	-0.47	-1.18	-0.77	NA	NA	NA	NA	NA	NA	NA	NA	NA	NA	0.1	0.59	-0.53	0.84	-0.21	0.85	-0.36	0.42	-0.08	-0.07	NA	NA	NA	NA	NA	NA	NA	NA	NA	NA	NA	NA	NA	NA	NA	NA	NA	NA	NA
COL4A1_SEPEP.2_C3	-0.53	-0.52	0.29	-0.74	-0.72	-0.14	-1.04	0.16	-0.64	-0.6	0.7	-0.42	-0.57	-0.33	0.27	-0.01	0.59	-0.34	-0.18	0.44	-0.73	-0.86	1.01	-0.43	0.16	0.05	1.63	-0.3	0.11	0.34	-0.82	0.41	0.3	-0.66	0.12	0.09	-0.32	-0.67	-1.68	-0.83	-1.11	-1.02	-0.69	-0.4	0.88	-0.3	-0.93	-0.04	-0.21
COL4A3_SEPEP.2_C3	0.98	0.52	0.96	0.6	-0.03	0.68	-0.03	0.39	0.44	0.47	NA	NA	NA	NA	NA	NA	NA	NA	NA	NA	NA	NA	NA	NA	NA	NA	NA	NA	NA	NA	NA	NA	NA	NA	NA	NA	NA	NA	NA	NA	NA	NA	NA	NA	NA	NA	NA	NA	NA
COL5A3_SEPEP.2_C3	1.38	0.56	1.27	1.08	0.05	0.58	-0.14	0.54	0.81	0.9	NA	NA	NA	NA	NA	NA	NA	NA	NA	NA	0.06	0.43	-0.21	0.43	-0.36	0.41	-0.22	0.45	0.1	0.2	NA	NA	NA	NA	NA	NA	NA	NA	NA	NA	NA	NA	NA	NA	NA	NA	NA	NA	NA
COL6A6_SEPEP.3_C3	-1.45	1.1	-1.44	-0.14	-1.91	0.2	-1.5	1.03	-1.72	1	NA	NA	NA	NA	NA	NA	NA	NA	NA	NA	NA	NA	NA	NA	NA	NA	NA	NA	NA	NA	NA	NA	NA	NA	NA	NA	NA	NA	NA	NA	NA	NA	NA	NA	NA	NA	NA	NA	NA
COL8A1_SEPEP.1_C4	-0.8	-0.66	-1.52	-0.96	-1.65	-0.29	-1.69	-0.51	-0.32	-1.75	-1.52	-0.53	0.51	-0.46	0.6	-0.15	1.47	-0.89	0.94	0.12	-0.76	-0.76	0.23	-0.72	-1	-0.76	1.85	0.26	1.24	-0.42	0.95	0.81	1.66	-0.35	0.91	-0.23	0.27	-0.55	0.5	-0.46	NA	NA	NA	NA	NA	NA	NA	NA	NA
COMMD4_SEPEP.2_C3	-0.37	-0.13	-0.31	-0.34	-0.26	-0.16	0.34	-0.11	-0.14	-0.09	0.16	-0.11	0.04	-0.27	0.12	-0.08	-0.34	-0.23	0.03	-0.33	NA	NA	NA	NA	NA	NA	NA	NA	NA	NA	-0.32	-0.17	-0.31	-0.15	-0.58	-0.01	-0.37	-0.11	-0.47	-0.32	-0.43	-0.18	0.13	-0.3	-0.18	-0.18	-0.5	-0.29	-0.53
COMMD4_SEPEP.3_C3	-1.74	-1.01	-1.64	-1	0.35	-0.15	-0.48	-1.47	-2.18	-0.57	0.6	-1.32	-0.75	-1.41	0.25	-1.2	-0.11	-1.3	-2.11	-2.16	NA	NA	NA	NA	NA	NA	NA	NA	NA	NA	NA	NA	NA	NA	NA	NA	NA	NA	NA	NA	-1.9	-0.98	-0.18	-1.33	0.46	-1.87	-1.46	-1.87	-0.06
COMMD6_SEPEP.2_C3	0.31	0.2	0.16	0.18	-0.04	0.05	-0.13	0.21	0.05	0.34	0.6	0.73	0.53	1.08	0.76	0.51	0.17	0.77	0.89	0.87	0.62	-0.37	0.39	-0.09	0.87	0.98	0.39	0.35	0.16	0	NA	NA	NA	NA	NA	NA	NA	NA	NA	NA	NA	NA	NA	NA	NA	NA	NA	NA	NA
COMMD7_SEPEP.2_C3	-0.33	-0.21	-0.28	-0.3	-0.23	-0.11	-0.15	-0.12	-0.46	-0.14	0.09	0.36	0.38	0.38	0.19	0.31	-0.01	0.24	0.32	0.32	0.29	-0.1	-0.03	-0.08	-0.15	-0.17	0.14	-0.08	-0.4	-0.14	-0.28	0.22	-0.05	0.03	-0.29	0.14	-0.25	0.02	-0.54	-0.17	-0.47	0.12	-0.18	-0.14	0.02	0.01	-0.2	-0.24	-0.65
COMMD8_SEPEP.2_C3	0.1	0.3	0.25	0.2	0.01	0.28	0.34	0.45	0.18	0.43	-0.58	0.04	-0.29	0.08	0.21	-0.28	-0.82	-0.02	-0.27	-0.26	0.11	0.13	0.1	0.21	-0.01	0.21	-0.05	0.12	-0.29	0.17	-0.43	0.07	-0.33	-0.04	-0.46	0.22	-0.36	0.06	-0.31	-0.06	NA	NA	NA	NA	NA	NA	NA	NA	NA
COMMD9_SEPEP.1_C4	1.11	0.93	1.09	1.03	1.31	1.18	1.19	1.22	1.13	0.93	-0.04	0.92	0.55	0.9	0.71	0.74	0.68	-0.25	0.65	0.89	1.26	0.81	1.08	0.9	1.14	0.81	0.88	0.85	0.43	0.92	0.86	0.78	1.04	0.99	0.65	1.06	0.8	1.1	0.38	1.01	0.9	0.71	0.74	0.84	0.16	0.94	0.78	1	0.44
COMMD9_SEPEP.2_C3	0.01	0.24	-0.03	0.29	0.27	0.55	0.4	-0.06	0.05	0.63	0.24	0.16	-0.17	-1.09	0.17	-0.44	0.15	0.01	-1.04	0.44	0.11	-0.11	-0.16	-0.08	-0.01	-0.09	-0.16	-0.15	-0.47	-0.38	-0.92	-0.57	-0.98	-0.6	-0.52	-0.29	-0.63	-0.46	-0.78	-0.57	-0.39	-1.19	0.05	-0.92	0.42	-0.22	0.1	-0.92	-0.07
COP1_SEPEP.1_C4	-0.31	-0.54	0.04	-0.7	0.09	-0.49	-0.21	-0.49	-0.07	-0.69	NA	NA	NA	NA	NA	NA	NA	NA	NA	NA	-0.1	-0.18	0.01	-0.09	0.02	-0.04	0.06	-0.19	0	-0.27	NA	NA	NA	NA	NA	NA	NA	NA	NA	NA	NA	NA	NA	NA	NA	NA	NA	NA	NA
COP1_SEPEP.2_C3	0.29	-0.44	0.14	-0.38	0.24	-0.24	-0.04	-0.07	0.29	-0.4	NA	NA	NA	NA	NA	NA	NA	NA	NA	NA	NA	NA	NA	NA	NA	NA	NA	NA	NA	NA	NA	NA	NA	NA	NA	NA	NA	NA	NA	NA	NA	NA	NA	NA	NA	NA	NA	NA	NA
COPA_SEPEP.2_C2	-0.53	-0.19	-0.11	-0.39	0.03	-0.45	-0.02	-0.69	-0.35	-0.39	0.25	-0.28	0.25	-0.07	0.03	-0.31	-0.01	-0.02	0.21	-0.27	0.53	-0.42	-0.25	-0.4	-0.19	-0.46	-0.07	-0.6	0.1	-0.2	NA	NA	NA	NA	NA	NA	NA	NA	NA	NA	-0.38	-0.45	0.3	-0.57	0.2	-0.36	0.01	-0.56	0.53
COPE_SEPEP.4_C3	0.43	0.33	0.78	0.67	0.8	0.43	0.84	0.59	0.38	0.52	0.54	-0.39	0.31	-0.03	0.39	-0.28	0.44	0.17	-0.36	-0.4	0.19	-0.47	-0.37	-0.85	0.23	-0.66	-0.25	-0.65	-0.27	-0.86	0.32	0.21	0	-0.27	0.38	0.35	0.03	0.23	0.26	0.01	0.19	-0.27	0.36	-0.07	0.56	-0.03	0.19	-0.14	0.28
COPRS_SEPEP.2_C2	-0.02	-0.96	-0.81	-0.82	-0.1	-1.07	0.07	-0.99	-0.02	-0.51	NA	NA	NA	NA	NA	NA	NA	NA	NA	NA	-0.12	-0.43	1.13	-0.38	0.22	-0.65	-0.25	-0.38	-0.25	-0.31	0.42	-0.16	-0.69	0.3	-0.03	0.35	-0.14	0.39	0.51	0.63	-0.82	-0.37	-0.04	0.04	-0.13	-0.15	0.44	0.1	0.3
COPS3_SEPEP.3_C3	0.32	0.75	0.72	0.73	1.42	0.64	0.33	0.57	0.6	0.59	0.37	-0.16	0.19	0.23	0.77	-0.29	0.43	-0.31	-0.05	-0.06	0.88	-0.03	0.21	-0.17	0.66	-0.09	0.22	-0.07	-0.01	-0.27	-0.4	-0.22	-0.48	0.01	-0.27	0.03	-0.56	-0.1	-0.11	-0.15	0.45	0.95	0.55	0.78	1.03	0.71	0.19	0.25	0.42
COPS4_SEPEP.3_C3	-0.31	-0.28	-0.16	-0.2	0.02	0.01	-0.09	-0.26	-0.61	-0.31	0.65	-0.74	0.1	-0.66	-0.07	-0.46	-0.18	-0.43	-1.1	-0.61	-0.32	-0.86	-0.59	-1.15	-0.61	-0.92	0.34	-0.5	-1.79	-0.99	-0.07	0.08	0.21	0.34	-0.04	0.09	0.12	0.26	0.06	0.3	-0.12	-0.13	-0.04	-0.08	0.32	-0.15	-0.49	-0.15	-0.28
COPS7B_SEPEP.2_C3	-0.52	0.01	0.56	0.45	-0.7	0.33	-0.08	0.36	-0.24	-0.38	1.14	-0.34	-0.04	-0.21	0.01	-0.36	-0.13	-0.37	-0.16	-0.34	NA	NA	NA	NA	NA	NA	NA	NA	NA	NA	-0.06	0.14	0.34	-0.2	-0.01	-0.17	0.14	-0.02	0.14	-0.04	NA	NA	NA	NA	NA	NA	NA	NA	NA
COPZ1_SEPEP.2_C3	-0.48	-0.06	-0.03	-0.23	-0.21	-0.24	-0.29	-0.34	-0.71	-0.51	0.27	-0.31	0.05	-0.25	-0.13	-0.34	-0.11	-0.33	0.01	-0.61	-0.1	-0.51	-0.19	-0.57	-0.09	-0.66	-0.59	-0.55	-0.04	-0.4	-0.01	-0.56	0.09	-0.61	-0.02	-0.29	-0.17	-0.24	0.28	-0.39	-0.04	0.07	0.32	-0.09	0	-0.1	0.08	-0.3	0.3
COQ10A_SEPEP.1_C4	-0.85	0.11	0.75	0.25	-0.11	-0.44	-0.52	-0.51	-0.3	-0.41	-1.15	-0.06	-0.37	0.26	-0.2	0.17	1.39	0.12	0.51	0.17	1.39	0.24	0.69	0.56	-0.67	0.46	-0.6	0.03	0.46	0.28	NA	NA	NA	NA	NA	NA	NA	NA	NA	NA	-0.49	-0.09	0.7	-0.28	0.2	-0.02	-0.02	0.1	-1.19
COQ10B_SEPEP.2_C3	-0.97	0	0.62	0.3	-0.08	-0.41	-0.59	-0.07	0.67	-0.2	NA	NA	NA	NA	NA	NA	NA	NA	NA	NA	NA	NA	NA	NA	NA	NA	NA	NA	NA	NA	0.45	0.08	0.36	-0.16	0.12	0.07	-0.02	0.13	-0.66	0.23	-0.19	-0.16	0.38	-0.19	-0.65	0.11	-0.68	0.1	-0.77
COQ3_SEPEP.2_C3	0.12	0.46	0.19	0.57	0.37	0.44	-0.77	0.32	0.83	0.82	-0.92	0.23	-0.31	0.15	0.15	0.32	-0.31	0.25	-0.07	0.05	-0.67	0.52	-0.81	0.44	-0.55	0.53	0.21	0.61	-0.77	0.08	0.04	-0.25	0.05	0.47	-0.31	0.62	-0.08	0.37	-0.13	0.25	-0.01	0.13	-0.56	0.32	-0.06	0.31	-0.57	-0.03	-0.59
COQ6_SEPEP.4_C3	0.21	0.68	0.24	1.14	0.88	1.5	-0.47	0.33	0.52	0.7	-0.89	0.33	-0.46	0.11	0.1	0.3	-0.28	0.06	-0.07	-0.06	NA	NA	NA	NA	NA	NA	NA	NA	NA	NA	-1.22	-0.9	-0.61	-0.14	-0.27	0.58	-0.62	0.09	-0.69	0.13	NA	NA	NA	NA	NA	NA	NA	NA	NA
COQ8B_SEPEP.2_C2	0.17	0.29	0.72	0.45	-0.13	0.2	-0.28	0.12	0.19	0.79	-0.3	-0.12	-0.22	-0.18	0.17	-0.22	-0.48	0	0.36	-0.04	-0.29	-0.08	0.51	-0.11	-0.07	-0.13	0.01	-0.04	0.09	-0.07	-0.58	-0.32	-0.56	-0.66	0.05	-0.31	-0.6	-0.46	-0.59	-0.41	0.13	0.29	0.09	0.31	0.4	0.21	0.05	-0.03	-0.59
CORO1A_SEPEP.3_C3	-0.02	0.03	0.07	-0.47	-0.38	-0.16	-0.66	-0.32	-0.48	-0.16	NA	NA	NA	NA	NA	NA	NA	NA	NA	NA	NA	NA	NA	NA	NA	NA	NA	NA	NA	NA	NA	NA	NA	NA	NA	NA	NA	NA	NA	NA	NA	NA	NA	NA	NA	NA	NA	NA	NA
CORO2B_SEPEP.1_C4	-0.97	0.17	0.32	0.2	-0.27	0.66	-0.97	0.3	-0.36	0.14	-0.59	0.39	0.08	0.57	-0.02	0.46	0.13	0.23	0.15	0.3	-0.34	0.58	-0.4	0.65	-0.86	0.71	0.3	0.69	-0.04	0.78	0.32	1.33	0.54	0.7	0.12	0.55	0.15	0.48	-0.02	0.48	NA	NA	NA	NA	NA	NA	NA	NA	NA
CORO7_SEPEP.3_C3	0.18	0.54	0.44	1.01	0.2	0.76	0.3	0.76	0.27	0.31	-1.16	-0.11	0	0.27	-0.48	0.22	-0.16	-0.03	-0.45	0.33	0.13	0.26	-0.35	0.28	0.12	0.35	0.26	0.59	0.16	0.44	0.75	0.71	0.45	0.19	0.58	0.53	0.6	0.6	0.37	0.22	-0.18	0.26	0.55	0.37	-0.67	0.34	-0.66	0.32	-0.51
COX11_SEPEP.1_C4	-1.21	-0.37	-0.96	-0.7	-0.93	-0.9	-0.66	-0.7	0.1	-0.09	-0.5	0.14	-1.15	0.06	-0.17	-0.05	-0.56	0.34	-0.7	-0.26	-0.9	-0.29	-0.56	-0.33	-0.2	-0.35	-0.67	-0.53	-0.45	-0.84	-0.76	-0.72	-0.87	-0.03	-0.95	-0.31	-0.95	-0.46	-1.4	-0.33	0.01	-0.33	0.49	-0.26	0.35	-0.33	-0.5	-0.37	-0.02
COX16_SEPEP.1_C4	0.06	-0.01	-0.03	0	-0.35	0	-0.13	0.03	0.29	0.31	NA	NA	NA	NA	NA	NA	NA	NA	NA	NA	NA	NA	NA	NA	NA	NA	NA	NA	NA	NA	NA	NA	NA	NA	NA	NA	NA	NA	NA	NA	NA	NA	NA	NA	NA	NA	NA	NA	NA
COX17_SEPEP.2_C3	-1.29	-1.02	-1.91	-0.66	-0.31	-0.21	-1.53	-1.34	-2.13	-1	-0.08	-1.63	-1.36	-1.24	0.12	-1.28	-0.04	-1.14	-2.02	-1.59	-1.56	-1.1	-0.54	-1.13	0.56	-1.05	-0.8	-1.28	-2.51	-2.16	-3.83	-2.13	-3.06	-1.98	-2.63	-1.71	-2.28	-1.65	-2.66	-1.85	-0.24	-1.63	-0.07	-1.76	-0.06	-1.97	-1.49	-2.16	-0.53
COX18_SEPEP.1_C4	-0.03	0.61	0.79	0.67	1.6	0.72	0	0.4	0.05	0.49	NA	NA	NA	NA	NA	NA	NA	NA	NA	NA	-0.42	0.03	0.1	0.17	-0.21	0.1	-0.38	0.03	-0.07	-0.05	0.63	-0.17	0.49	0.21	-0.03	0.56	-0.3	0.39	-0.49	0.56	0.45	0.12	0.83	0.09	0.29	0	0.06	-0.2	0.27
COX4I1_SEPEP.1_C4	-0.41	0.27	0.02	0.33	-0.63	-0.32	-0.65	0.11	-0.07	0.59	-1	0.39	-0.27	0.25	-0.26	0.12	-0.61	0.11	0.27	0.1	-0.6	0.41	-0.69	0.48	-0.11	0.48	-0.54	0.16	-0.41	0.21	-0.15	-0.38	-0.54	0.37	-0.66	0.33	-0.6	0	-0.07	0.32	0.8	0.12	-0.01	0.26	0.19	0.15	-0.28	0.05	-0.48
COX7A2L_SEPEP.2_C3	-0.08	0.71	0.93	0.5	0.05	0.28	-0.05	0.56	0.35	0.97	-1.23	0.33	0.13	0.12	-0.09	0.17	-0.31	-0.15	0.66	0.14	NA	NA	NA	NA	NA	NA	NA	NA	NA	NA	0.15	-0.21	0.19	0.07	-0.27	0.16	-0.71	-0.3	0.1	-0.14	1.19	-0.16	0.42	-0.41	-0.23	-0.11	-0.02	-0.51	-0.75
CP_SEPEP.3_C3	1.42	0.43	0.9	0.92	-0.27	0.75	2.02	0.76	-0.24	0.01	-0.66	-0.31	1.02	-0.3	0.14	0.28	-0.1	0.29	-0.02	-0.14	-0.43	0.2	-0.04	0.03	-0.6	0.12	-0.01	0.23	0.2	0.22	0.21	1.04	0.06	0.12	-0.22	0.3	0.86	0.87	0.09	0.31	-0.81	0.23	0.7	0.06	0.36	0.3	-0.04	0.17	-0.92
CPA2_SEPEP.1_C1	-3.31	-2.44	-3.68	-3.36	-3.72	-3.13	-3.05	-3.08	-3.64	-3.1	NA	NA	NA	NA	NA	NA	NA	NA	NA	NA	NA	NA	NA	NA	NA	NA	NA	NA	NA	NA	NA	NA	NA	NA	NA	NA	NA	NA	NA	NA	NA	NA	NA	NA	NA	NA	NA	NA	NA
CPA3_SEPEP.1_C1	-0.67	0.07	-0.8	-0.39	-1.19	0.65	-1.02	1.95	-0.7	0.01	-1.95	-0.27	-1.25	0.81	-0.3	0.98	-0.53	0.32	-0.64	2.81	-0.95	-0.36	-0.49	0.49	-0.95	0.28	0.63	0.53	0.07	1.67	-0.53	1.38	-0.38	0.51	-0.02	0.61	-0.22	0.32	-0.86	-0.61	-0.7	0.02	-1.08	-0.65	-0.02	-0.81	-0.87	0.05	-0.51
CPB2_SEPEP.2_C3	0.96	0.54	1.9	0.15	0.05	1.79	2.27	0.55	0.36	0.28	1.33	-0.48	0.78	-0.14	1.38	-0.14	-0.5	0.05	-0.38	1.08	0.24	0.95	-0.1	0.39	-0.01	0.44	0.25	0.41	0.71	0.36	NA	NA	NA	NA	NA	NA	NA	NA	NA	NA	NA	NA	NA	NA	NA	NA	NA	NA	NA
CPEB4_SEPEP.2_C3	0.29	-0.14	0.19	0.02	1.06	-0.09	0.33	0.07	0.6	-0.1	-0.79	0.08	-0.24	0.37	-0.18	0.16	-0.36	0.14	0.04	0.14	0.01	0.2	0.14	0.19	0.42	0.26	-0.11	0.35	0.14	-0.05	0.41	0.01	0.29	0.11	0.5	0.23	0.47	0.25	0.69	0.35	NA	NA	NA	NA	NA	NA	NA	NA	NA
CPLANE1_SEPEP.2_C3	1.5	1.06	0.45	1.21	0.07	0.92	-0.07	0.87	0.66	1.17	-1.66	1.15	-0.3	0.84	0.82	0.8	0.16	-0.11	0.21	0.71	NA	NA	NA	NA	NA	NA	NA	NA	NA	NA	NA	NA	NA	NA	NA	NA	NA	NA	NA	NA	NA	NA	NA	NA	NA	NA	NA	NA	NA
CPLX2_SEPEP.1_C4	-1.52	-1.41	0.18	-1.69	-1.67	-1.61	-1.58	-1.64	1.93	NA	NA	NA	NA	NA	NA	NA	NA	NA	NA	NA	NA	NA	NA	NA	NA	NA	NA	NA	NA	NA	NA	NA	NA	NA	NA	NA	NA	NA	NA	NA	0.53	-0.41	-0.66	-0.65	-0.9	-0.8	0.91	-0.61	-0.66
CPNE8_SEPEP.1_C4	-0.16	0.5	0.74	0.42	0.28	0.39	0.29	0.37	0.11	0.39	-0.05	0.05	-0.29	0.13	0.13	-0.05	0.14	-0.14	-0.29	0.01	0.39	0.74	0.11	0.66	-0.53	0.75	0.18	0.96	0.34	0.76	0.15	0.55	0.42	0.83	0.22	0.59	0.65	0.61	-0.64	0.7	-0.57	0.59	-0.35	0.74	-0.07	0.62	-0.26	0.47	-0.91
CPNE8_SEPEP.3_C3	0.27	0.77	1.12	0.71	-1.02	0.37	-0.26	0.9	-0.19	0.28	-1.1	0.68	-0.26	0.41	-0.17	0.28	-0.17	0.18	0.27	0.27	-0.26	0.63	-0.46	0.64	-0.59	0.57	-0.3	0.72	0.01	0.51	NA	NA	NA	NA	NA	NA	NA	NA	NA	NA	NA	NA	NA	NA	NA	NA	NA	NA	NA
CPSF1_SEPEP.2_C3	-0.06	-0.36	-0.27	-0.41	-0.12	-0.46	-0.43	-0.48	-0.16	-0.35	1	-0.49	0.26	-0.58	-0.1	-0.43	0.04	-0.26	-0.34	-0.3	NA	NA	NA	NA	NA	NA	NA	NA	NA	NA	NA	NA	NA	NA	NA	NA	NA	NA	NA	NA	NA	NA	NA	NA	NA	NA	NA	NA	NA
CPSF2_SEPEP.2_C3	0.15	0.41	0.29	0.16	0.34	0.07	-0.23	0.1	0.49	0	NA	NA	NA	NA	NA	NA	NA	NA	NA	NA	NA	NA	NA	NA	NA	NA	NA	NA	NA	NA	NA	NA	NA	NA	NA	NA	NA	NA	NA	NA	-0.14	0.14	0.24	0.02	0.23	-0.22	-0.05	0.14	0.5
CPSF3_SEPEP.2_C3	0.25	0.12	0.22	0.07	0.84	-0.04	0.85	0.15	0.35	-0.06	0.48	-0.58	0.16	-0.55	-0.11	-0.41	0.14	-0.47	0.01	-0.43	NA	NA	NA	NA	NA	NA	NA	NA	NA	NA	-0.04	-0.16	-0.38	0.15	-0.08	-0.06	-0.11	0.02	0.16	-0.05	0.1	-0.46	0.3	-0.31	-0.17	-0.31	0.31	-0.18	0.79
CPSF4_SEPEP.2_C3	-0.22	0.37	0.01	0.15	0.22	0	-0.01	0.05	-0.1	0.29	NA	NA	NA	NA	NA	NA	NA	NA	NA	NA	NA	NA	NA	NA	NA	NA	NA	NA	NA	NA	NA	NA	NA	NA	NA	NA	NA	NA	NA	NA	NA	NA	NA	NA	NA	NA	NA	NA	NA
CPSF4_SEPEP.3_C3	-0.24	-0.76	-0.14	-0.75	0.34	-0.57	-0.14	-0.49	-0.78	-0.53	1.17	-0.59	-0.02	-0.46	0.16	-0.6	0.28	-0.68	-0.53	-0.8	-0.1	-0.96	-0.06	-0.99	-0.24	-1.04	-0.5	-1.06	-0.74	-1.07	-0.89	-1.1	-1.16	-0.94	-0.57	-0.89	-0.7	-0.89	-0.16	-0.94	-0.16	-0.5	0.12	-0.4	0.13	-0.5	0.06	-0.36	0.43
CPVL_SEPEP.5_C3	-0.27	0.41	0.59	0.39	0.08	0.54	1.32	0.63	-0.3	-0.24	-1.92	0.23	-0.53	0.31	-0.42	0.3	-0.05	0.4	0.15	0.6	0.44	-0.07	-0.19	0.14	-0.82	-0.04	-0.27	-0.05	-0.22	0.24	-0.07	0.57	0.12	0.52	-0.2	0.49	0.38	0.37	0	0.32	0.18	0.41	0.58	0.22	-0.17	0.46	-0.49	0.47	-0.48
CRADD_SEPEP.1_C4	0.25	0.77	0.47	0.94	0.75	0.62	-0.24	0.91	0.46	1.32	-0.84	0.73	-0.09	0.5	0.41	0.61	0.3	0.38	0.5	0.9	-0.09	0.65	0.2	0.7	0.22	0.79	0.14	0.78	0.2	0.44	0.1	0.05	0.35	0.93	-0.05	0.89	0.17	0.49	0.01	0.84	-0.83	0.32	-0.61	0.35	0.31	0.22	-0.27	0.14	-0.51
CRB3_SEPEP.2_C3	-0.28	0.19	-0.11	0.36	0.3	0.07	-0.42	-0.04	-0.57	0.5	1.45	0.6	0.42	0.55	0.02	0.22	-0.33	0.28	-0.89	-0.4	0.26	0.63	-0.36	0.77	-0.22	0.4	0.04	0.2	-0.14	0.05	-0.13	-0.31	-0.07	0.32	-0.6	0.37	0.14	0.59	0.98	0.45	-0.42	0.77	-0.28	0.6	0.24	0.29	0.32	0.38	1.54
CRCP_SEPEP.3_C3	-0.23	-0.45	0.34	-0.34	0.6	-0.47	-0.38	-0.33	0.08	-0.53	0.19	-0.42	-0.04	-0.56	-0.2	-0.49	-0.07	-0.44	-0.21	-0.45	NA	NA	NA	NA	NA	NA	NA	NA	NA	NA	0.36	-0.05	-0.03	-0.14	-0.01	-0.29	0.15	-0.41	-0.28	-0.1	-0.05	-0.39	0.13	-0.27	-0.53	-0.27	0	-0.22	-0.53
CREB1_SEPEP.2_C3	-0.2	-0.45	-0.42	-0.46	-0.48	-0.33	-0.06	-0.25	-0.28	-0.53	1.08	-0.53	0.11	-0.49	-0.18	-0.33	-0.26	-0.28	-0.54	-0.08	-0.3	-0.13	0.26	-0.25	0.01	-0.25	-0.06	-0.11	-0.19	0	-0.24	0.56	0.11	-0.17	-0.04	-0.28	-0.03	-0.2	-0.07	-0.28	-0.34	-0.3	-0.58	-0.58	-0.24	-0.25	-0.62	-0.04	0.05
CREB3L3_SEPEP.1_C4	0.54	-0.15	1.11	0.07	-0.05	-0.02	-0.21	-0.15	-0.25	-0.39	-1.54	-0.67	-1.12	-0.6	-0.32	-0.31	0.11	-0.28	1.17	-0.34	0.82	-0.14	-0.23	0.05	0.32	0.3	0.87	0.3	0.58	0.32	0.23	-0.71	1.29	-0.32	0.55	0.12	0.89	1.04	-0.37	-0.34	NA	NA	NA	NA	NA	NA	NA	NA	NA
CREBBP_SEPEP.1_C4	0.53	-0.25	-0.11	-0.01	0	-0.01	0	-0.04	0.31	-0.14	0.03	-0.15	0.38	-0.14	-0.2	-0.08	0.07	-0.02	0.39	0.05	-0.02	-0.07	0.36	-0.13	-0.08	-0.24	0.29	-0.31	-0.09	0.21	0.25	0.19	0.07	-0.19	-0.01	-0.25	0.01	-0.08	-0.17	-0.08	0.14	-0.16	0.03	0.03	0.31	0.09	0.28	0.05	0.17
CRELD1_SEPEP.2_C3	1.12	-0.36	0.75	-0.05	-0.28	0.37	0.48	0.43	0.6	-0.49	NA	NA	NA	NA	NA	NA	NA	NA	NA	NA	NA	NA	NA	NA	NA	NA	NA	NA	NA	NA	0.05	-0.02	-0.15	-0.29	-0.02	-0.05	-0.32	-0.34	-0.55	-0.62	NA	NA	NA	NA	NA	NA	NA	NA	NA
CRIP2_SEPEP.1_C4	-0.6	0	-0.72	-0.2	-0.49	0.06	-0.65	0.02	-0.49	0.06	0.32	-0.26	-0.26	0.16	0.77	0.17	0.47	0.17	0.03	0.67	-1.33	-0.28	-0.45	-0.67	-0.8	-0.94	0.01	-0.6	-0.12	-0.4	-0.33	0.88	-0.1	0.17	-0.33	0.08	-0.55	-0.2	-0.8	0.22	-1.04	0.2	-1.38	-0.63	-0.29	0.01	-1.5	0.2	-1.22
CRISP3_SEPEP.1_C4	-1.15	-0.13	-0.8	-0.63	-1.68	-0.52	1.09	0.09	-0.4	-0.52	-0.99	-0.27	-0.65	-0.03	-0.66	-0.06	-0.41	0.06	0.42	-0.07	-1.42	-0.53	-0.98	-0.24	-1.87	-0.88	-0.23	-0.59	-0.73	-0.66	0.49	0.89	0.96	-0.08	-0.1	-0.54	0.66	-0.3	-0.56	-0.15	-1.6	-0.41	0.08	-1.01	0.14	0.16	-1.31	0.44	-0.87
CRNKL1_SEPEP.3_C3	0.7	0.27	0.91	0.49	2.1	0.49	1.02	0.59	1.1	0.2	NA	NA	NA	NA	NA	NA	NA	NA	NA	NA	NA	NA	NA	NA	NA	NA	NA	NA	NA	NA	NA	NA	NA	NA	NA	NA	NA	NA	NA	NA	NA	NA	NA	NA	NA	NA	NA	NA	NA
CROCC_SEPEP.2_C3	0.34	0.03	0.26	0.1	0.2	0.3	0.14	0.26	-0.19	-0.18	0	-0.06	-0.33	-0.04	-0.2	0.02	-0.06	0.24	-0.02	0.28	0.24	0.79	0.38	1.01	0.12	0.66	0.22	0.54	0.32	0.72	-0.07	1.04	-0.07	0.02	-0.26	0.07	-0.15	-0.1	-0.35	-0.23	0.16	-0.28	-0.53	-0.16	0.06	-0.22	-0.2	0.24	-0.32
CROCC_SEPEP.3_C3	-0.55	-0.21	0.1	-0.11	0.06	0.05	0	-0.02	-0.19	-0.07	0.46	-0.09	-0.32	-0.02	-0.1	0	0.1	-0.02	0.02	0.22	0.04	0.14	-0.08	0.05	-0.16	0.03	0.33	0.03	0.15	0.34	0.21	1.13	-0.03	-0.09	0.01	0.05	-0.15	0.06	0.08	-0.05	0.09	-0.09	0.22	-0.18	-0.58	-0.65	0.11	0.28	-0.14
CROCC_SEPEP.4_C3	0.3	-0.31	-0.22	-0.06	0.11	0.19	0.2	0.07	-0.25	-0.16	NA	NA	NA	NA	NA	NA	NA	NA	NA	NA	NA	NA	NA	NA	NA	NA	NA	NA	NA	NA	0.34	1.15	0.57	0.23	0.36	0.12	0.29	0.35	0.37	0.3	NA	NA	NA	NA	NA	NA	NA	NA	NA
CROCC_SEPEP.5_C3	0.28	-0.1	-0.4	-0.29	0.11	0.37	0.08	-0.01	-0.5	-0.41	0.4	-0.62	-0.15	-0.11	0.23	-0.02	0.07	-0.13	-0.42	0.25	NA	NA	NA	NA	NA	NA	NA	NA	NA	NA	-0.01	1.07	0.15	-0.12	0.03	-0.08	-0.25	-0.05	0.03	-0.34	0.51	0.01	-0.25	0.02	0.34	0.04	0.34	0.58	0.42
CROT_SEPEP.6_C3	-1.54	-0.56	0.98	-0.55	0.46	-0.87	-1.03	-0.63	-0.32	-0.31	1.4	-0.3	-0.24	-0.15	0.59	-0.5	-0.4	-0.22	-1.29	-1.23	1	-0.3	-0.55	-0.62	1.53	-0.37	0.2	-0.05	-0.4	-1.09	-0.66	-0.68	0.18	-0.2	-1.12	-0.29	-0.6	-0.68	0.49	-0.67	-0.01	-0.35	0.4	-0.12	0.53	-0.51	-0.71	-1.16	0.58
CRTC1_SEPEP.1_C4	0.6	0.43	-0.13	0.2	0.23	0.19	0.38	0.05	-0.39	0.13	NA	NA	NA	NA	NA	NA	NA	NA	NA	NA	NA	NA	NA	NA	NA	NA	NA	NA	NA	NA	NA	NA	NA	NA	NA	NA	NA	NA	NA	NA	NA	NA	NA	NA	NA	NA	NA	NA	NA
CRTC2_SEPEP.1_C4	-0.1	-0.74	-0.65	-0.88	1.2	-0.54	-0.21	-0.65	-0.23	-0.85	1.07	-0.65	0.13	-0.67	-0.28	-0.66	0.12	-0.45	-0.59	-0.4	NA	NA	NA	NA	NA	NA	NA	NA	NA	NA	0.04	-0.32	-0.52	-0.61	0.07	-0.62	-0.5	-0.77	0.53	-0.58	NA	NA	NA	NA	NA	NA	NA	NA	NA
CRTC2_SEPEP.2_C3	0.43	0.04	-0.09	0.02	1.52	0.23	0.6	0.08	-0.07	-0.36	NA	NA	NA	NA	NA	NA	NA	NA	NA	NA	0.18	-0.25	-0.16	-0.18	-0.53	-0.46	-0.87	-0.79	-0.85	-1.02	NA	NA	NA	NA	NA	NA	NA	NA	NA	NA	-0.2	-0.26	-1.05	-0.4	-0.72	-0.27	-0.89	-0.53	-0.59
CRTC3_SEPEP.1_C4	-0.19	-0.07	0.84	-0.19	-0.16	-0.22	0.03	-0.04	-0.38	-0.96	NA	NA	NA	NA	NA	NA	NA	NA	NA	NA	NA	NA	NA	NA	NA	NA	NA	NA	NA	NA	NA	NA	NA	NA	NA	NA	NA	NA	NA	NA	NA	NA	NA	NA	NA	NA	NA	NA	NA
CRTC3_SEPEP.2_C3	-0.1	-0.26	-0.16	-0.2	-0.02	0.13	0.28	0.11	-0.12	-0.56	1.02	-0.14	0.71	0.06	0.19	-0.14	0.18	0.19	0.12	0.32	-0.26	0.38	0.36	0.21	0.04	0.37	-0.26	0.08	-0.34	0.3	0.14	0.67	0.17	0.01	0.11	-0.1	0.37	0.15	-0.05	0.18	NA	NA	NA	NA	NA	NA	NA	NA	NA
CRY2_SEPEP.1_C4	0.11	0.58	0.3	0.19	0.02	0.28	0.43	0.45	-0.38	0.15	-0.33	0.85	0.21	0.66	-0.06	0.5	0.38	0.47	0.6	0.51	-0.3	1.21	0.02	0.72	-0.27	0.72	0	0.52	0.15	0.56	NA	NA	NA	NA	NA	NA	NA	NA	NA	NA	-0.28	0.24	-0.08	0.22	-0.07	0.12	-0.14	0.13	0.3
CRYBB1_SEPEP.1_C4	-0.09	0.16	0.23	0.04	-0.45	0.1	1.27	0.1	-0.1	-0.08	-1.14	0.57	-0.21	0.77	-0.23	1.09	-0.39	0.4	0.23	0.62	0.17	0.29	-0.11	0.36	0.08	0.48	-0.15	0.25	-0.08	0.38	NA	NA	NA	NA	NA	NA	NA	NA	NA	NA	NA	NA	NA	NA	NA	NA	NA	NA	NA
CSAD_SEPEP.1_C4	0.13	0.38	0	0.28	-0.49	0.04	-0.35	0.51	0.3	0.3	NA	NA	NA	NA	NA	NA	NA	NA	NA	NA	-0.35	0.48	-0.46	0.68	1.27	0.38	-0.11	0.33	0.03	0.4	NA	NA	NA	NA	NA	NA	NA	NA	NA	NA	NA	NA	NA	NA	NA	NA	NA	NA	NA
CSN3_SEPEP.1_C4	-1.23	0.54	-0.51	0.31	-1.35	0.16	-0.5	0.15	-0.93	0.25	-1.04	0.51	-1.52	0.5	-0.95	0.45	-0.64	0.21	-0.18	0.55	0.21	0.55	-1.35	0.95	-1.18	0.85	-1.09	0.67	-1.1	0.17	-0.93	-0.35	-0.7	0.65	-1.36	0.2	-0.44	0.49	-0.95	1.08	NA	NA	NA	NA	NA	NA	NA	NA	NA
CSNK1A1_SEPEP.2_C3	0.08	0.07	0.11	-0.1	0.46	-0.06	0.14	-0.05	0.16	-0.06	0.56	-0.26	0.15	-0.18	0.01	-0.4	0.01	-0.18	0.54	-0.28	NA	NA	NA	NA	NA	NA	NA	NA	NA	NA	0.52	0.32	-0.14	0.01	0.18	-0.04	0.23	0.06	0.27	-0.05	0.41	-0.32	-0.18	0.23	-0.65	-0.03	-0.24	-0.11	-0.22
CSNK1A1L_SEPEP.1_C1	0.56	0.13	0.33	0.53	0.41	0.82	0.4	0.48	-0.01	0.53	NA	NA	NA	NA	NA	NA	NA	NA	NA	NA	NA	NA	NA	NA	NA	NA	NA	NA	NA	NA	NA	NA	NA	NA	NA	NA	NA	NA	NA	NA	0.19	0.46	0.02	0.46	-0.18	0.13	0.19	0.1	0.09
CSNK1G3_SEPEP.1_C4	-0.11	0.46	0.08	0.59	0.32	0.38	-0.25	0.5	0.27	0.61	-0.42	0.37	0.3	0.17	0.05	0.17	-0.17	-0.18	0.25	-0.41	0.49	0.43	0.14	0.59	0.24	0.56	0.16	0.5	0.61	0.55	NA	NA	NA	NA	NA	NA	NA	NA	NA	NA	0.1	0.69	0.34	1.16	0.44	0.6	0.56	0.65	-0.02
CST1_SEPEP.1_C1	-0.46	-0.01	-0.37	0.04	-0.63	-0.01	0.04	-0.06	1.71	0.16	NA	NA	NA	NA	NA	NA	NA	NA	NA	NA	NA	NA	NA	NA	NA	NA	NA	NA	NA	NA	NA	NA	NA	NA	NA	NA	NA	NA	NA	NA	0.78	0.13	0.45	0.04	2.4	0.04	0.47	-0.08	-0.28
CSTF3_SEPEP.1_C4	1.21	-0.54	1	-0.57	1.11	0.28	1.32	0.38	1.19	0.77	0.26	-0.44	-0.21	-0.16	-0.04	-0.19	-0.09	-0.24	-0.22	-0.35	-0.26	-0.16	0.23	-0.12	-0.27	-0.21	-0.06	0.19	-0.04	0.07	-0.13	-0.05	-0.19	-0.25	0.12	-0.09	0.12	-0.44	0.13	-0.28	NA	NA	NA	NA	NA	NA	NA	NA	NA
CSTF3_SEPEP.3_C2	0.21	-0.4	0.33	-0.34	0.41	-0.43	0.32	-0.2	0.42	-0.18	0.95	-0.66	0.13	-0.61	0.04	-0.56	0.2	-0.27	0.07	-0.57	NA	NA	NA	NA	NA	NA	NA	NA	NA	NA	NA	NA	NA	NA	NA	NA	NA	NA	NA	NA	NA	NA	NA	NA	NA	NA	NA	NA	NA
CTBP1_SEPEP.2_C3	0.19	-0.31	-0.36	-0.31	-0.8	-0.25	-0.41	-0.43	-0.24	-0.28	0.21	0.35	0.43	0.33	-0.11	0.33	0.33	-0.16	0.34	0.36	-0.04	0.18	0.53	0.09	0.4	0.21	0.13	0.36	0.04	0.33	-0.57	0.42	-0.04	0.09	0.39	0.16	0.23	0.16	0.2	0.19	0.32	0.02	0.09	0.02	0.45	0.02	-0.1	-0.05	0.28
CTCF_SEPEP.2_C3	0.21	-0.54	-0.24	-0.61	-0.21	-0.54	-0.53	-0.33	-0.5	-0.71	0.58	-0.38	0.37	-0.43	-0.13	-0.41	0.07	-0.24	-0.26	-0.18	0.06	-0.21	0.13	-0.29	0.48	-0.35	-0.16	-0.19	-0.37	-0.33	0.01	0.21	-0.13	-0.2	0.12	-0.29	-0.03	-0.17	-0.07	-0.28	0.47	-0.2	0.1	-0.24	0.06	-0.32	0.41	0.12	0.15
CTDNEP1_SEPEP.1_C4	0.03	0.14	0.22	0.3	-0.09	0.37	0.32	0.3	0.23	0.27	-0.05	-0.09	-0.41	0.01	-0.23	-0.05	-0.52	-0.1	-0.17	-0.31	0.24	0.25	-0.33	0.33	-0.1	0.35	-0.25	0.33	0.01	0.18	0.04	0.34	-0.04	0.2	0.23	0.19	0.25	0.2	0.16	0.15	0.06	0.27	-0.12	0.37	0.18	0.39	0.08	0.18	0.07
CTDP1_SEPEP.3_C3	0.38	0.41	0.37	0.34	0.14	0.29	0.47	0.34	0.29	0.42	NA	NA	NA	NA	NA	NA	NA	NA	NA	NA	-0.19	0.2	0.21	0.13	0.12	0.2	0.28	0.36	0.2	0.24	0.36	0.38	0.22	-0.13	0.28	-0.05	0.28	-0.13	0.39	0.02	-0.14	0.39	0.17	0.21	-0.02	0.17	0.32	-0.13	-0.15
CTDP1_SEPEP.5_C3	-0.18	-0.52	-0.03	-0.2	-0.84	-0.72	0.5	-0.28	-0.01	-0.08	NA	NA	NA	NA	NA	NA	NA	NA	NA	NA	NA	NA	NA	NA	NA	NA	NA	NA	NA	NA	NA	NA	NA	NA	NA	NA	NA	NA	NA	NA	NA	NA	NA	NA	NA	NA	NA	NA	NA
CTDSP1_SEPEP.2_C3	-0.21	-0.01	-0.34	0.17	-0.68	0.14	-0.11	0	-0.12	-0.08	0.6	0.14	-0.12	0.11	-0.44	0.08	-0.1	0	0.07	0.03	NA	NA	NA	NA	NA	NA	NA	NA	NA	NA	-0.08	0.01	-0.09	-0.15	0.09	-0.04	0.06	0.07	-0.01	-0.01	-0.02	0.16	-0.32	0.24	-0.2	0.12	-0.28	0.36	0.97
CTDSP2_SEPEP.1_C4	-0.03	0.06	-0.2	-0.04	0.4	0	0.08	-0.02	-0.31	-0.08	NA	NA	NA	NA	NA	NA	NA	NA	NA	NA	NA	NA	NA	NA	NA	NA	NA	NA	NA	NA	NA	NA	NA	NA	NA	NA	NA	NA	NA	NA	2.11	0.3	0.37	0.83	0.05	0.39	0.67	0.46	0.18
CTDSPL2_SEPEP.1_C4	-0.26	-0.3	-0.3	-0.49	0.14	-0.49	0.03	-0.19	-0.07	-0.42	0.75	-0.4	0.33	-0.4	-0.05	-0.33	0.32	-0.32	-0.27	-0.02	-0.56	-0.65	0.92	-0.89	0.38	-0.94	-0.45	-0.8	-0.4	-0.4	-0.3	0.23	-0.2	-0.15	-0.03	-0.35	-0.15	-0.43	-0.05	-0.36	-0.01	-0.22	-0.31	-0.14	-0.13	-0.01	-0.16	0.1	0.25
CTH_SEPEP.6_C3	0.15	-0.19	-0.99	0.57	-0.77	0.81	-0.57	1.27	-0.94	0.75	NA	NA	NA	NA	NA	NA	NA	NA	NA	NA	NA	NA	NA	NA	NA	NA	NA	NA	NA	NA	0.27	0.6	-0.79	1.42	-1.62	0.71	0.54	1.13	-2.32	0.7	NA	NA	NA	NA	NA	NA	NA	NA	NA
CTIF_SEPEP.2_C3	-0.16	-0.26	-0.05	-0.46	-0.7	-0.05	-0.51	-0.52	-0.66	-0.42	NA	NA	NA	NA	NA	NA	NA	NA	NA	NA	-0.37	-0.12	-0.27	-0.27	-0.49	-0.22	0	0.01	0.36	0.05	-0.47	-0.02	0.11	0.24	-0.96	-0.06	-0.75	-0.24	-0.01	0.35	0.12	0.25	-0.11	0.04	0.3	-0.19	0.55	-0.19	0.26
CTNNA2_SEPEP.1_C4	0.16	0.45	0.04	0.42	0.72	0.43	-0.46	0.43	0.05	0.69	-0.02	0.33	-0.22	0.09	0.47	0.13	-0.26	0.08	0.1	0.28	-0.31	0.31	-0.51	0.25	1.17	NA	-0.16	0.61	-0.3	0.08	NA	NA	NA	NA	NA	NA	NA	NA	NA	NA	-0.31	0	-0.8	-0.3	0.7	-0.45	-0.29	-0.02	-0.47
CTNNA2_SEPEP.2_C3	-0.6	-0.56	0.02	-0.44	1.43	-0.16	-0.26	0.14	-0.16	-0.14	NA	NA	NA	NA	NA	NA	NA	NA	NA	NA	NA	NA	NA	NA	NA	NA	NA	NA	NA	NA	-0.93	0.1	2.13	-0.71	1.35	-0.1	-0.69	-0.76	-1.43	-0.84	-0.9	-0.53	-0.36	-0.47	3.04	NA	0.32	0.26	-0.44
CTNNAL1_SEPEP.2_C3	0.14	-0.36	0.11	-0.29	0.3	0.11	0.56	0.16	0.68	-0.09	-0.38	-0.35	0.37	-0.07	-0.12	0	0.12	-0.24	-0.09	-0.18	0.24	-0.24	0.24	-0.06	1.01	0.11	-0.03	0.01	-0.09	-0.02	-0.25	0.35	-0.06	-0.09	-0.12	0.02	-0.24	-0.25	-0.13	-0.11	0.54	-0.26	0.39	-0.03	0.17	0.22	0.46	0.51	0.33
CTNNBIP1_SEPEP.1_C4	-0.1	-0.25	0.05	-0.38	0.44	-0.24	-0.86	-0.38	0.01	-0.07	NA	NA	NA	NA	NA	NA	NA	NA	NA	NA	NA	NA	NA	NA	NA	NA	NA	NA	NA	NA	-0.98	0.28	-0.65	-0.12	-0.36	-0.24	-0.26	-0.35	-0.46	-0.21	0.91	-0.6	-0.64	-0.57	2.06	-0.66	-0.35	-0.65	-0.36
CTNND1_SEPEP.4_C3	0.27	0.29	-0.06	0.05	1.12	0.27	-0.09	-0.3	-0.07	-0.09	0.25	0.19	-0.18	-0.2	0.29	-0.01	-0.54	0.09	0.06	0.16	-0.07	-0.15	0.96	-0.13	-0.23	-0.39	-0.07	-0.3	0.41	-0.33	-0.01	-0.21	0.13	-0.06	-0.33	-0.04	-0.04	0.03	-1.5	-0.02	-0.03	0.16	0.33	-0.3	-0.11	-0.16	-0.6	-0.24	-1.47
CTNND1_SEPEP.5_C3	-0.85	-0.17	-0.36	-0.92	-0.87	-0.96	-0.71	-0.19	-0.66	-2.02	1.91	-0.53	-0.35	-0.79	1.02	-0.06	-0.19	-0.57	-0.65	-0.41	-1.64	-0.34	0.04	-0.41	0	-0.58	-0.97	-0.47	-0.51	-0.33	-1.28	0.04	0.3	-0.86	-1.24	-0.6	-1.09	-0.87	1.24	-0.15	-0.73	0.85	-0.71	-0.12	0.66	-0.48	0.67	-0.44	0.86
CTR9_SEPEP.2_C2	0.57	-0.06	0.57	-0.02	1.02	0.02	0.35	0.23	0.36	0	0.89	-0.32	0.34	-0.24	-0.14	-0.13	0.26	-0.3	-0.06	-0.28	-0.15	-0.11	-0.04	0.25	-0.1	0.57	0.22	0.57	-0.06	0.21	0.38	0.21	0.2	0.49	1.01	0.23	0.76	0.29	1.04	0.61	NA	0.32	NA	NA	-0.12	0.28	NA	0.2	NA
CTSC_SEPEP.1_C4	-0.49	0.93	0.21	0.27	-0.66	0.41	1.43	0.54	0.55	0.11	-1.31	0.11	-0.32	0.04	-0.13	0.01	0.37	0.07	0.11	0.22	NA	NA	NA	NA	NA	NA	NA	NA	NA	NA	0.29	0.45	-0.18	-0.25	-0.01	-0.12	0.11	-0.01	-0.94	-0.14	-0.66	-0.04	-0.06	0.36	0.31	0.36	0.23	0.23	-1.25
CTSE_SEPEP.2_C3	-0.69	-0.35	-0.08	0.08	3.66	NA	-0.49	0.34	-0.46	-0.24	NA	NA	NA	NA	NA	NA	NA	NA	NA	NA	-1.05	-0.05	-0.59	0	3.12	NA	0.44	0.71	-0.73	1.02	NA	NA	NA	NA	NA	NA	NA	NA	NA	NA	0.54	-0.48	-1.27	-0.54	0.26	-0.02	-0.87	1.1	-1.66
CTSL_SEPEP.3_C3	-0.4	0.09	-0.18	0.03	-0.72	0.28	1.59	0.2	-0.22	0.03	-0.16	0.08	0.72	0.23	0.18	0.37	-0.01	0.15	0.3	0.32	-0.02	-0.03	-0.05	-0.02	-0.73	-0.05	-0.18	0.06	0.57	-0.17	0	-0.29	-0.47	-0.04	-0.01	-0.06	0.3	0.19	-0.25	-0.03	NA	NA	NA	NA	NA	NA	NA	NA	NA
CTSL_SEPEP.4_C3	-0.13	0.15	-0.18	0.01	-0.22	-0.07	2.39	0.18	0.11	-0.06	-0.26	0.12	0.5	-0.08	-0.14	0.21	-0.52	-0.05	-0.06	-0.13	0.22	0.11	0.11	0.11	-0.9	0.22	-0.36	0.05	0.92	-0.02	0.2	-0.31	-0.36	0.01	-0.07	-0.01	0.63	0.24	-0.12	0.04	-0.3	-0.18	-0.1	0.01	-0.95	0.18	0.61	0.03	0.11
CTU1_SEPEP.1_C1	0.13	-0.01	-0.15	0.24	0.55	0.15	0.07	0.15	0.08	0.21	NA	NA	NA	NA	NA	NA	NA	NA	NA	NA	NA	NA	NA	NA	NA	NA	NA	NA	NA	NA	NA	NA	NA	NA	NA	NA	NA	NA	NA	NA	NA	NA	NA	NA	NA	NA	NA	NA	NA
CUEDC2_SEPEP.1_C1	0.12	-0.08	-0.37	-0.4	0.47	-0.08	0.25	-0.23	0.08	0.09	0.33	-0.1	-0.07	-0.02	-0.29	-0.12	-0.12	0.17	0.11	-0.02	-0.15	-0.06	0.31	0.15	0.19	0.07	0.15	0	-0.02	-0.18	-0.39	0.02	-0.16	0.35	0	0.07	-0.08	0.19	-0.14	0.22	0.45	-0.38	-0.12	-0.23	-0.39	-0.28	0.16	-0.1	-0.32
CUL3_SEPEP.2_C2	-0.16	0.33	0.48	0.3	-0.02	0.16	-0.1	0.16	-0.06	0.05	0.39	0.35	-0.03	0.44	0.36	0.39	0.21	0.22	0.18	0.39	0.23	0.28	-0.14	0.33	0.17	0.21	-0.11	0.12	-0.09	0.09	0.22	0.33	0.19	0.15	0.06	0.11	0.31	0.16	-0.09	0.22	-0.12	0.16	0	0.31	0.17	0.28	-0.31	0.07	-0.05
CUL3_SEPEP.3_C3	0.51	0.61	0.27	0.49	0.37	0.6	0	0.41	0.24	0.44	0.04	0.75	-0.47	0.38	0.05	0.46	0.03	-0.04	0.25	0.33	0.26	0.45	-0.17	0.42	0.12	0.38	-0.07	0.33	-0.13	0.29	NA	NA	NA	NA	NA	NA	NA	NA	NA	NA	-0.12	0.06	-0.17	0.15	1.03	0.16	-0.02	0.29	-0.05
CUL7_SEPEP.2_C3	1.15	0.68	1.22	0.76	0.57	0.66	0.11	0.57	0.46	0.86	NA	NA	NA	NA	NA	NA	NA	NA	NA	NA	-0.04	0.38	0.33	0.39	-0.16	0.31	0.39	0.39	0.46	0.41	0.52	1.01	0.69	0.49	-0.03	0.43	0.35	0.25	1	0.5	NA	NA	NA	NA	NA	NA	NA	NA	NA
CUL9_SEPEP.1_C4	0.96	0.09	0.37	0.22	1.24	0	0.2	0.09	0.39	0.15	NA	NA	NA	NA	NA	NA	NA	NA	NA	NA	0.03	0.55	0.29	0.48	0.4	0.56	0.14	0.6	0.32	0.5	NA	NA	NA	NA	NA	NA	NA	NA	NA	NA	0.68	-0.12	0.2	0.1	1	-0.06	1	0.21	0.65
CUX1_SEPEP.2_C3	0.42	0.11	0.5	0.25	0.23	0.31	0.29	0.21	0.24	0.27	-0.3	0.5	-0.05	0.51	-0.18	0.16	0.03	0.38	0.59	0.18	0.96	0.45	0.84	0.29	1.27	0.12	1.11	0.21	0.82	0.82	0.33	-0.02	0.23	-0.18	0.13	-0.12	0.08	0.07	0.16	-0.01	NA	NA	NA	NA	NA	NA	NA	NA	NA
CUX1_SEPEP.3_C3	-0.75	0.09	0.25	-0.14	-0.41	-0.05	0.04	-0.18	-0.36	-0.06	-0.72	-0.1	-0.12	-0.09	-0.23	-0.32	-0.28	-0.16	0.43	-0.3	0.25	0.11	-0.21	-0.03	0.04	-0.07	-0.22	-0.19	0.1	0.09	0.03	0.06	0.02	0.07	-0.19	0.24	-0.04	0.25	-0.26	0.19	0.08	0.24	0.35	-0.06	0.66	0.2	0.49	0	0.43
CUX1_SEPEP.6_C3	-0.25	0.59	0.78	0.44	-0.29	0.3	-0.08	0.66	-0.62	-0.47	-0.74	0.43	-0.13	0.26	-0.16	0.63	-0.08	0.5	0.77	0.45	-0.14	0.27	-0.67	0.25	-0.31	0.2	-0.23	0.8	-0.25	0.36	0.17	1.82	-0.01	0.33	0.31	0.15	1	-0.07	-0.26	0.05	0.11	0.3	0.49	0.36	0.37	0.71	0.11	0.78	0.13
CUX1_SEPEP.7_C3	-0.55	-0.31	0.08	-0.32	-0.25	-0.2	-0.07	-0.02	-0.36	-0.32	-0.47	-0.06	-0.32	0.13	-0.42	-0.08	-0.15	0.18	0.22	0.07	NA	NA	NA	NA	NA	NA	NA	NA	NA	NA	0.25	-0.19	0.16	-0.27	0.08	-0.02	0.11	0.08	0.1	-0.02	0.23	NA	-0.21	NA	0.35	1.77	NA	NA	1.83
CUX1_SEPEP.8_C3	0.14	0.24	0.11	0.01	0.13	0.38	0.89	0.21	-0.13	-0.1	0.48	0.1	0.24	0.16	0.03	0.21	0.18	0.03	0.12	0.32	NA	NA	NA	NA	NA	NA	NA	NA	NA	NA	NA	NA	NA	NA	NA	NA	NA	NA	NA	NA	NA	NA	NA	NA	NA	NA	NA	NA	NA
CWC25_SEPEP.1_C1	0.47	-0.09	0.13	-0.08	0.11	-0.24	-0.01	-0.16	-0.06	0.01	0.09	-0.1	-0.08	-0.05	-0.08	0.06	0.06	0.03	0.05	-0.09	-0.23	0.23	0.11	-0.05	-0.11	-0.02	-0.17	-0.01	0.23	0.04	NA	NA	NA	NA	NA	NA	NA	NA	NA	NA	NA	NA	NA	NA	NA	NA	NA	NA	NA
CWF19L1_SEPEP.3_C3	0.19	-0.24	-0.16	-0.36	0.38	-0.45	0.57	-0.21	0.65	-0.17	0.04	-0.79	-1.2	-1	-0.92	-1.11	-0.82	-1.23	-1.28	-1.16	0.47	-0.19	-0.2	-0.42	0.2	-0.3	0.07	-0.48	-0.07	-0.47	-0.84	-0.8	-0.39	-0.56	0.06	-0.89	-0.26	-1	0.42	-0.68	-0.04	-0.16	-0.14	-0.19	-0.2	-0.07	0.44	0.06	0.61
CXADR_SEPEP.1_C4	0.18	0.15	-0.55	-0.09	-0.11	-0.18	-0.38	-0.02	-0.12	0.33	0.71	-0.02	-0.61	-0.17	-0.35	-0.33	-0.55	-0.27	-1.16	-0.57	-0.35	-0.12	-0.49	-0.09	0.78	-0.05	0.09	0.02	-0.46	-0.51	-1.26	-0.82	-0.68	0.04	-0.71	-0.17	-0.23	-0.14	0.3	-0.1	-0.15	-0.2	-0.42	-0.13	0.33	-0.53	-0.75	-0.4	0.34
CXADR_SEPEP.2_C2	-0.57	0.16	-0.42	-0.14	-0.16	-0.27	-0.73	-0.08	-0.27	-0.46	0.55	0.29	-0.67	0.26	-0.22	-0.11	-0.61	-0.18	-0.69	-0.24	NA	NA	NA	NA	NA	NA	NA	NA	NA	NA	-0.13	0.24	0.28	0.37	-0.49	0.2	0.15	0.32	0.46	0.59	-0.35	0.6	-0.09	0.47	0.95	0.13	0.12	0.19	0.42
CXorf38_SEPEP.3_C3	0.11	0.49	0.69	0.46	-0.19	0.39	0.18	0.44	0.04	0.35	-0.63	0.51	0.71	0.35	0.42	0.4	0.08	0.14	0.53	0.38	0.34	0.36	0.24	0.41	0.35	0.49	0.1	0.36	0.42	0.6	NA	NA	NA	NA	NA	NA	NA	NA	NA	NA	-0.15	0.35	0.46	0.53	0.21	0.7	0.03	0.41	0.05
CXXC1_SEPEP.2_C3	0.14	0.33	-0.04	0.39	0.27	0.1	-0.27	0.19	0.89	0.71	NA	NA	NA	NA	NA	NA	NA	NA	NA	NA	0.17	0.38	0.72	0.21	0.5	0.29	0.39	0.23	0.23	0.36	0.28	0.3	0.14	0.3	-0.02	-0.19	0.24	0.14	0.33	0.06	0.65	0.45	0.22	0.5	0.22	0.29	0.46	0.47	0.28
CYB561_SEPEP.1_C4	-1.11	0.39	-0.7	-0.14	0.85	-0.31	-0.42	-0.32	-1.69	-0.28	-0.28	-0.2	0.17	-0.07	-0.18	-0.27	0.14	-0.21	0.11	-0.05	-0.66	0.08	-0.73	-0.4	0.26	-0.63	-0.91	-0.41	-0.05	-0.57	0.15	0.66	-0.58	-0.07	0.18	0.02	0.08	0.38	-0.54	-0.17	NA	NA	NA	NA	NA	NA	NA	NA	NA
CYB561A3_SEPEP.1_C4	-0.02	0	-0.2	0.03	-0.06	0.09	0.93	0.43	0.02	-0.11	-0.4	0.14	0.03	0.35	-0.03	0.35	0.32	0.42	0.36	0.56	0.26	0.39	0.13	0.55	0.18	0.54	0.16	0.49	0.29	0.47	0.29	0.55	0.23	0.49	0.8	0.23	0.56	0.32	0.25	0.39	-0.28	0.32	0.24	0.32	-0.14	0.21	-0.08	0.27	-0.18
CYB561A3_SEPEP.2_C3	-0.28	-0.24	-0.49	-0.3	-0.09	-0.24	0.8	-0.02	-0.23	-0.21	-0.29	-0.28	-0.18	-0.07	-0.14	-0.18	0.21	0.28	0.21	-0.25	0.3	-0.23	0.11	0.03	-0.13	-0.08	0.09	-0.27	0.38	0.2	0.09	0.12	-0.01	-0.49	0.58	-0.31	0.23	-0.12	0.06	-0.32	-0.23	-0.17	-0.05	-0.24	-0.56	-0.28	-0.74	0	-0.3
CYB561D2_SEPEP.1_C4	0.41	0	0.03	0.23	0.11	0.37	0.36	0.08	0.42	0.38	0.65	0.03	0.25	-0.05	-0.01	0.14	0.17	0.01	0.04	0.08	0.29	0.03	-0.14	0.62	-0.05	0.2	0.14	0.01	-0.08	0.07	0.2	0.16	0.37	0.62	0.42	0.48	0.4	0.72	0.6	0.69	0.18	0.03	0.03	0.26	0.12	-0.11	0.11	0.23	0.18
CYBA_SEPEP.1_C4	-0.73	0.23	-0.8	0.45	-0.91	0.79	0.93	0.4	-1.04	-0.27	-1.25	0.06	-0.31	0.44	-0.69	0.28	0.23	0.75	-0.38	0.41	-1.47	-0.69	-1.57	-1	-1.47	-0.61	1.05	0.83	0.75	1.39	NA	NA	NA	NA	NA	NA	NA	NA	NA	NA	-0.58	-0.01	-0.9	-0.2	-0.18	0.56	-1.12	0.14	-0.57
CYC1_SEPEP.2_C3	0.5	-0.03	0.06	0.1	0.48	0.06	-0.19	-0.15	-0.11	0.21	-1.41	0.25	0.12	0.08	-0.24	0.28	0.03	0.02	0.67	0.07	-0.1	0.18	1.06	0.4	0.71	0.6	0.13	0.16	0.05	-0.04	NA	NA	NA	NA	NA	NA	NA	NA	NA	NA	NA	NA	NA	NA	NA	NA	NA	NA	NA
CYHR1_SEPEP.2_C2	-0.14	-0.1	0.32	-0.06	-0.06	-0.32	-0.22	0.05	0.02	-0.42	0.46	-0.47	0.21	-0.38	-0.21	-0.53	0	-0.3	0.02	-0.29	-0.22	-0.2	-0.24	-0.24	0.06	-0.16	0.06	0.31	0	-0.16	-0.03	1.07	0.14	0.19	0.26	-0.04	0.85	0.01	0.34	0.23	0.12	0.18	-0.43	-0.15	-0.05	0.27	0.44	-0.09	-0.04
CYLD_SEPEP.1_C4	-0.64	-0.18	0.18	0.03	0.13	0.09	-0.1	0.39	0.05	-0.02	-0.3	0.22	-0.08	0.21	-0.09	0.2	-0.29	0.06	0.31	0.29	0.41	0.57	0.31	0.47	0.31	0.4	0.19	0.48	0.61	1.04	NA	NA	NA	NA	NA	NA	NA	NA	NA	NA	NA	NA	NA	NA	NA	NA	NA	NA	NA
CYLD_SEPEP.3_C3	-0.02	0.62	0.49	0.52	0.07	0.2	0.31	0.53	0.55	0.5	-1.04	0.39	-0.14	-0.28	-0.62	-0.07	-0.43	0.03	0.31	-0.01	0.3	-0.05	-0.12	-0.09	0.19	-0.24	-0.02	0.11	0.1	0.39	0.63	0.4	0.2	-0.1	0.69	-0.04	0.4	0.18	-0.2	-0.01	0.17	0.31	-0.01	0.44	0.03	0.41	0.06	0.32	-0.34
CYP17A1_SEPEP.1_C1	0.64	0.07	0.24	-0.01	0.73	0.07	1.89	-0.05	2.25	0.11	-2.51	-0.09	-0.18	0.08	1.19	-0.02	0.34	-0.86	1.61	-0.01	NA	NA	NA	NA	NA	NA	NA	NA	NA	NA	0.31	-0.73	0.06	-1.05	-1.04	-1.05	-1.12	-0.85	-0.95	-1.01	0.11	-0.44	-0.41	-0.26	2.91	NA	0.76	-0.48	-0.56
CYP1B1_SEPEP.1_C1	-0.75	-0.26	-0.11	-0.22	-0.35	-0.25	3.51	-0.24	-0.72	-0.21	-0.93	-0.17	-0.01	-0.83	-0.04	-0.62	0.76	-0.7	-0.01	-0.76	-0.53	-0.13	1.08	-0.08	-0.49	-0.05	1.04	-0.34	0.37	-0.06	0.74	-0.57	-0.62	-0.64	1.26	-1	-0.77	-1.05	-1.27	-0.83	-1.59	-0.11	0.89	-0.18	-1.28	-0.14	-0.99	-0.19	-1.52
CYP2A7_SEPEP.1_C4	-1.97	-0.75	-2.3	0.59	-2.08	0.8	-0.94	-0.27	0.92	1.21	-2.18	0.97	-1.79	0.59	0.05	0.37	-1.41	-1.04	-0.73	0.74	NA	NA	NA	NA	NA	NA	NA	NA	NA	NA	-0.65	0.2	-0.87	0.23	-1.36	0.71	-0.25	0.24	-0.99	1.8	NA	NA	NA	NA	NA	NA	NA	NA	NA
CYP2C8_SEPEP.2_C2	-1.25	-0.09	-2.33	0.12	-1.99	-0.18	-2.4	-0.15	-1.17	0.47	-2.38	0.5	-2.92	0.77	-0.84	0.46	-1.35	1.16	-0.93	0.65	NA	NA	NA	NA	NA	NA	NA	NA	NA	NA	NA	NA	NA	NA	NA	NA	NA	NA	NA	NA	-2.24	0.44	-1.98	0.43	-1.2	0.33	-2.93	-0.55	-3.85
CYP2D6_SEPEP.2_C2	0.34	1.05	-0.03	1.35	-0.19	1.3	-1.39	0.71	0.64	1.05	-1.1	1.16	-0.43	0.45	0.5	1.02	-0.01	1.17	-0.33	0.15	NA	NA	NA	NA	NA	NA	NA	NA	NA	NA	-0.34	-0.37	0.16	0.46	-0.86	0.55	-0.26	0.77	0.37	0.78	-1.85	-1.06	0.26	0.42	0.34	0.76	-0.64	-0.37	0.16
CYP2D7_SEPEP.1_C1	0.94	1.01	0.49	1.01	0.36	0.86	0.28	0.66	0.27	0.43	-0.79	0.62	0.29	1.23	-0.22	0.27	0.15	-0.26	0.61	0.91	NA	NA	NA	NA	NA	NA	NA	NA	NA	NA	NA	NA	NA	NA	NA	NA	NA	NA	NA	NA	NA	NA	NA	NA	NA	NA	NA	NA	NA
CYP2U1_SEPEP.1_C4	-0.37	0.24	-0.31	0.56	-1.01	0.48	-0.5	0.47	-0.38	0.14	-0.64	0.38	-0.88	0.63	0.17	0.53	-0.02	0.38	0.11	0.59	0	0.45	-0.02	0.52	-0.26	0.63	0.25	0.25	0.34	0.67	-0.16	0.87	-0.02	0.47	0.04	0.42	0.03	0.33	-0.69	0.93	-0.5	0.14	-0.07	0.29	0.19	0.4	-0.23	0.29	-0.31
CYP39A1_SEPEP.2_C3	-0.2	1.3	NA	0.78	NA	0.99	-2.77	0.14	NA	1.83	NA	1.1	-2.69	0.26	-0.68	0.16	-3.42	0.41	-2.2	0.84	-2.36	0.68	-1.77	1.04	-2.25	1.08	-1.62	1.01	-1.91	0.34	-2.43	-0.12	-2.44	0.06	-2.26	0.69	-0.79	0.23	-0.86	1.05	-3.99	0.86	-0.88	0.61	0.04	0.71	-1.75	0.4	-1.76
CYP39A1_SEPEP.4_C3	-0.36	1.21	-0.77	0.79	-1.7	0.88	-0.87	0.25	-1.31	1.81	NA	NA	NA	NA	NA	NA	NA	NA	NA	NA	NA	NA	NA	NA	NA	NA	NA	NA	NA	NA	-1.15	0.24	-1.4	0.21	-1.34	0.61	-0.45	0.27	-0.48	0.84	-1.99	1.01	-0.53	0.49	0.1	0.94	-1.26	0.38	-1.46
CYP4A11_SEPEP.3_C3	-0.1	0.42	-1.18	0.48	-1.01	0.73	-0.9	-0.17	-0.45	0.86	-0.79	0.08	-0.49	-0.02	-0.38	0.06	-0.56	0.55	0.73	0	-0.72	0.21	-0.58	0.31	-0.43	0.39	0.01	0.61	-0.48	-0.14	-1.3	-0.39	-0.87	0.34	-0.94	0.27	-0.49	0.11	-0.48	0.41	NA	NA	NA	NA	NA	NA	NA	NA	NA
CYP4A11_SEPEP.5_C3	-0.02	0.75	-1.6	0.67	-1.94	0.83	-2.11	0.29	-0.34	1.18	-2.44	0.93	-2.01	0.59	-0.69	0.54	-1.62	1.09	-0.63	0.56	-2	0.91	-1.57	1.05	-0.76	1.04	-0.26	1.36	-1.6	-0.52	-2.42	-1.13	-0.85	1.21	-2.2	0.36	-1.05	0.09	-1.94	0.93	-2.06	0.56	-3.08	0.8	-0.06	0.13	-0.87	-0.04	-2.01
CYP4F12_SEPEP.3_C3	-0.46	-0.46	-0.14	1.18	-0.12	0.09	-1.28	0.2	-0.14	0.91	-2.25	1.27	-1.8	0.43	0.23	1.05	-1.15	0.44	-0.52	0.49	NA	NA	NA	NA	NA	NA	NA	NA	NA	NA	-2.91	-1.73	-0.55	0.54	-2.83	0.15	-2.11	-1.47	0.09	0.93	NA	NA	NA	NA	NA	NA	NA	NA	NA
CYP4V2_SEPEP.2_C3	-1.01	0.57	0.01	1.97	-0.76	1.86	-1.28	1.37	-0.68	1.47	-1.34	2.45	-2.02	0.71	-0.32	0.29	-0.37	1.57	-1.36	-0.07	0	0.59	-0.21	0.79	-0.16	0.7	-0.51	0.16	0.34	0.97	-0.5	0.01	-0.66	0.24	-0.48	0.46	-0.66	-0.27	0.05	1.09	-1.49	1	-0.51	1.25	-0.61	0.63	-1.05	1.35	0.7
CYP7B1_SEPEP.2_C3	0.49	-0.03	-0.24	0.42	-0.34	0.57	-1.58	0.03	0.24	0.53	-0.13	-0.07	-0.48	-0.22	0.19	0.34	-0.6	0.54	-0.03	0.23	NA	NA	NA	NA	NA	NA	NA	NA	NA	NA	NA	NA	NA	NA	NA	NA	NA	NA	NA	NA	NA	NA	NA	NA	NA	NA	NA	NA	NA
CYRIB_SEPEP.3_C3	-0.01	-0.34	-0.43	-0.75	-0.34	-0.06	0.09	-0.62	-0.06	-0.5	-0.05	-0.47	0.24	-0.42	-0.14	-0.59	0.24	-0.53	-0.69	-0.76	NA	NA	NA	NA	NA	NA	NA	NA	NA	NA	-1.8	-0.88	-0.81	-1.26	0.32	-0.8	-0.34	-1.34	-1.31	-1.53	0.49	-0.91	0.05	-1.42	0.08	-0.26	0.28	-1.03	-0.38
CYRIB_SEPEP.4_C3	1.21	0.1	0.21	-0.01	-0.01	-0.34	-0.34	-0.3	1.26	-0.47	NA	NA	NA	NA	NA	NA	NA	NA	NA	NA	NA	NA	NA	NA	NA	NA	NA	NA	NA	NA	NA	NA	NA	NA	NA	NA	NA	NA	NA	NA	NA	NA	NA	NA	NA	NA	NA	NA	NA
CYSTM1_SEPEP.1_C1	-0.88	-0.34	-0.47	-0.22	1.57	-0.25	0.28	-0.11	0.59	-0.44	-0.78	-0.22	0.22	-0.26	-0.21	-0.34	-0.54	-0.67	-0.24	-0.61	0.5	-0.16	0.01	-0.49	0.43	-0.48	-0.07	-0.35	0.17	-0.26	-0.46	-0.48	-0.16	-0.74	0.42	-0.7	-0.56	-0.67	-0.57	-0.86	NA	NA	NA	NA	NA	NA	NA	NA	NA
CYTH1_SEPEP.2_C3	-0.39	-0.36	-0.44	0.19	-0.76	-1.41	0.16	0.22	-0.1	-0.52	-1.44	-0.39	-0.2	-0.39	-0.08	0.1	0.18	0.05	-0.05	-0.32	NA	NA	NA	NA	NA	NA	NA	NA	NA	NA	0.41	0.21	0.12	-0.17	0.79	-0.19	0.59	0.08	0.4	-0.05	-0.21	-0.44	0.58	-0.66	0.22	0.88	-0.63	-0.36	0.98
CYTH3_SEPEP.1_C4	-0.27	-0.03	-0.34	-0.11	-0.77	0.14	-0.19	0.23	-0.34	-0.29	-0.61	-0.07	0.08	0.11	0.62	0.25	0.27	0.04	0.03	0.58	0.35	0.05	0.12	-0.09	0.04	-0.14	0.52	-0.05	0.24	0.23	0.29	1.15	0.1	0.02	0.12	0.19	-0.27	0.01	-0.22	-0.09	NA	NA	NA	NA	NA	NA	NA	NA	NA
CZIB_SEPEP.3_C3	-0.06	-0.27	-0.56	-0.32	-0.8	-0.18	-0.42	0.04	-0.36	-0.13	-0.78	0.32	-0.3	0.31	0.31	0.25	-0.05	0.27	0.02	0.27	-0.39	0.26	0.09	0.3	-0.31	0.14	0.25	0.24	-0.02	0.01	0.32	0.38	0.29	0.17	-0.14	0.17	0.46	0.3	-0.33	-0.02	0.08	0.18	0.25	-0.02	0.33	0.07	-0.18	0.22	-0.85
D2HGDH_SEPEP.4_C3	-0.17	0.69	0.05	0.9	-0.39	0.46	-0.04	0.61	-0.29	0.97	-0.36	0.93	-0.01	0.6	-0.33	0.45	0.52	-0.18	0.67	-0.4	-1.38	-0.35	-0.29	-0.5	-1.27	-0.24	0.6	-0.19	-0.49	0.23	NA	NA	NA	NA	NA	NA	NA	NA	NA	NA	NA	NA	NA	NA	NA	NA	NA	NA	NA
D2HGDH_SEPEP.6_C3	-0.63	0.72	-0.6	0.42	-1.66	-0.86	-0.7	0.05	-0.05	0.6	NA	NA	NA	NA	NA	NA	NA	NA	NA	NA	NA	NA	NA	NA	NA	NA	NA	NA	NA	NA	NA	NA	NA	NA	NA	NA	NA	NA	NA	NA	NA	NA	NA	NA	NA	NA	NA	NA	NA
DAB2_SEPEP.2_C2	0.52	0.12	0.43	0.17	-0.72	-0.08	1.06	-0.26	0.1	-0.51	-0.43	-0.34	0.12	-0.21	-0.22	-0.41	-0.35	-0.38	0.11	-0.42	NA	NA	NA	NA	NA	NA	NA	NA	NA	NA	-0.21	0.05	-0.46	-0.18	-0.22	-0.19	-0.25	-0.31	-0.52	-0.47	0.77	0.15	0.4	0.48	0.21	-0.78	1.24	0.28	-0.87
DAGLB_SEPEP.2_C2	-0.11	-0.2	-0.43	-0.17	-0.03	-0.05	0.12	-0.22	-0.2	-0.29	NA	NA	NA	NA	NA	NA	NA	NA	NA	NA	-0.04	-0.18	-0.01	-0.19	-0.34	-0.3	-0.11	-0.31	-0.34	-0.31	0.29	-0.04	-0.06	-0.12	0.33	-0.1	0.25	-0.34	0.06	0.2	0.44	-0.04	0.15	0.05	-0.11	-0.27	0.12	0.14	0.26
DALRD3_SEPEP.1_C4	-0.71	0.54	-0.52	0.21	-1.16	0.21	-0.5	0.2	-0.29	0.77	NA	NA	NA	NA	NA	NA	NA	NA	NA	NA	NA	NA	NA	NA	NA	NA	NA	NA	NA	NA	NA	NA	NA	NA	NA	NA	NA	NA	NA	NA	NA	NA	NA	NA	NA	NA	NA	NA	NA
DALRD3_SEPEP.2_C3	0.79	-0.03	0.14	0.23	0.18	-0.09	-0.02	0.1	0.44	0.06	NA	NA	NA	NA	NA	NA	NA	NA	NA	NA	0.01	0.43	0.06	0.54	0.1	0.47	0.54	0.52	0.12	0.37	NA	NA	NA	NA	NA	NA	NA	NA	NA	NA	-0.39	-0.07	-0.58	0.27	-0.49	-0.01	-0.29	-0.3	-0.52
DAP3_SEPEP.2_C3	-0.05	0.1	0.37	0	0.05	-0.04	0.14	0.05	0.09	0.14	0.15	-0.13	-0.13	-0.17	0.05	-0.46	-0.07	-0.29	0.34	-0.59	0.39	-0.14	0.12	-0.15	0.44	-0.22	-0.08	-0.61	0.11	-0.29	0.11	-0.56	0.04	-0.15	-0.09	-0.21	-0.47	-0.24	-0.16	-0.32	1.18	-0.51	0.46	-0.29	-0.35	-0.7	0.28	-0.55	0.21
DAP3_SEPEP.3_C3	-0.24	-0.68	-0.58	-0.3	0.47	-0.84	-0.67	-0.4	0.27	-0.31	NA	NA	NA	NA	NA	NA	NA	NA	NA	NA	0.45	-0.33	0.04	-0.37	0.76	-0.6	-0.21	-0.88	-0.07	-0.27	0.28	-0.64	0.41	-0.2	0.41	-0.46	-0.44	-1.08	0.51	-0.3	1.51	-0.44	0.61	-0.21	-0.14	-0.68	0.56	-0.71	0.5
DAPK1_SEPEP.2_C3	0.27	0.08	-0.23	0.3	-0.43	0.31	-0.88	0.11	-0.17	0.21	0.29	0.28	0.29	0.4	-0.06	0.42	0.1	0.53	-0.11	0.61	-0.94	-0.01	-0.24	0.08	-0.7	-0.16	-0.13	-0.12	-0.11	0.17	0.02	0.57	0.08	0.44	0.02	0.4	0.27	0.25	-0.23	0.13	NA	NA	NA	NA	NA	NA	NA	NA	NA
DAPK2_SEPEP.2_C3	0.76	0.46	0.23	0.57	0.37	0.45	0.31	0.34	0.69	0.84	-1.02	0.31	1.13	0.03	0.76	0.08	0.44	-0.27	-0.29	-0.29	0.12	-0.29	0.39	-0.56	0.68	-0.63	0.35	-0.39	0.95	-0.15	0.28	-0.34	-0.2	-0.34	-0.26	-0.33	-0.09	-0.72	-0.32	-0.19	0.11	-0.45	-0.65	-0.69	0.63	-0.27	0.19	0.04	-0.66
DAPP1_SEPEP.2_C3	-0.81	-0.66	-0.44	0	0.22	-0.08	0.18	0.04	-0.07	-0.03	NA	NA	NA	NA	NA	NA	NA	NA	NA	NA	NA	NA	NA	NA	NA	NA	NA	NA	NA	NA	NA	NA	NA	NA	NA	NA	NA	NA	NA	NA	NA	NA	NA	NA	NA	NA	NA	NA	NA
DARS2_SEPEP.2_C2	-0.17	-1.03	-0.77	-0.96	0.97	-0.88	-0.21	-1.33	0.19	-0.69	0.41	-0.23	0.82	-0.6	-0.22	-0.43	0.07	-0.42	-0.34	-0.58	NA	NA	NA	NA	NA	NA	NA	NA	NA	NA	NA	NA	NA	NA	NA	NA	NA	NA	NA	NA	0.35	-0.22	0.44	-0.57	-0.34	-0.68	0.02	-0.64	0.18
DBH_SEPEP.1_C1	-0.16	0.53	-0.39	0.49	-0.57	0.76	0.07	0.75	0.03	0.88	-1.53	-0.04	-1.29	-0.22	-0.45	-0.37	-0.45	0.23	-0.74	0.11	-0.47	0.66	-0.67	1.05	-0.83	0.63	-0.37	0.53	-0.21	0.77	-0.82	1.15	-0.49	1.09	-1.17	0.51	0.01	0.66	-1.4	-0.17	-0.48	-0.23	-0.36	0.05	-0.31	0.01	-0.4	-0.14	-0.43
DBI_SEPEP.2_C2	-0.13	-0.14	-0.77	-0.18	-0.85	-0.49	-0.05	-0.86	-0.66	0	NA	NA	NA	NA	NA	NA	NA	NA	NA	NA	NA	NA	NA	NA	NA	NA	NA	NA	NA	NA	NA	NA	NA	NA	NA	NA	NA	NA	NA	NA	-1.28	0.09	-0.78	-0.16	-0.8	-0.65	-0.21	-1.07	-1.15
DCAF10_SEPEP.1_C4	-0.28	-0.24	-0.39	-0.37	-0.13	-0.43	-0.2	-0.63	-0.87	-0.45	-0.2	-0.16	-0.54	-0.03	-0.24	-0.06	-0.26	0.18	0.2	0.06	1.31	-0.15	0	-0.41	0.42	-0.37	-0.03	-0.17	-0.11	-0.26	NA	NA	NA	NA	NA	NA	NA	NA	NA	NA	NA	NA	NA	NA	NA	NA	NA	NA	NA
DCAF10_SEPEP.2_C3	1.08	0.07	1	0.37	0.54	0.22	0.45	-0.07	-0.09	0.2	NA	NA	NA	NA	NA	NA	NA	NA	NA	NA	0.18	-0.1	-0.02	0.19	0.38	0.41	-0.54	0.01	-0.32	-0.06	NA	NA	NA	NA	NA	NA	NA	NA	NA	NA	NA	NA	NA	NA	NA	NA	NA	NA	NA
DCAF10_SEPEP.3_C3	-0.31	0.03	-0.23	0.04	-0.52	0.37	-0.3	0.38	-0.42	0.19	NA	NA	NA	NA	NA	NA	NA	NA	NA	NA	NA	NA	NA	NA	NA	NA	NA	NA	NA	NA	NA	NA	NA	NA	NA	NA	NA	NA	NA	NA	NA	NA	NA	NA	NA	NA	NA	NA	NA
DCAF4L2_SEPEP.1_C1	-0.49	-0.5	-0.53	-0.57	1.59	NA	0.88	-0.62	0.94	-0.58	NA	NA	NA	NA	NA	NA	NA	NA	NA	NA	-0.36	0.17	-0.42	0.47	0.87	0.51	0.24	0.42	0.94	0.14	NA	NA	NA	NA	NA	NA	NA	NA	NA	NA	1.46	0.21	1.96	0.24	-0.09	0.03	1.46	0.02	-0.34
DCAF5_SEPEP.2_C3	0.09	0.71	0.04	0.47	-0.92	0.29	0.05	0.48	0.45	0.46	-0.54	0.78	-0.15	0.59	0.28	0.6	0.2	0.57	0.43	0.68	NA	NA	NA	NA	NA	NA	NA	NA	NA	NA	NA	NA	NA	NA	NA	NA	NA	NA	NA	NA	-0.32	0.11	-0.22	0.12	-0.07	0.08	-0.36	-0.04	-0.33
DCAF6_SEPEP.2_C3	-0.19	-0.08	-0.43	-0.38	-0.06	-0.48	-0.26	-0.22	-0.33	-0.08	0.23	0.12	0.09	0.02	-0.21	0.02	-0.02	0.07	0.05	0.02	0.12	0.14	0.16	0.16	-0.09	0.16	0.3	0.12	-0.01	0.02	NA	NA	NA	NA	NA	NA	NA	NA	NA	NA	-0.06	0.06	0	0.01	-0.23	-0.04	0.01	0.07	0.21
DCANP1_SEPEP.1_C1	0.68	0.74	0.24	1	0.58	0.89	-0.32	0.49	0.31	0.66	-1.08	0.5	0.15	0.27	0.32	0.37	-0.28	-0.25	-0.07	-0.33	NA	NA	NA	NA	NA	NA	NA	NA	NA	NA	0.5	0.25	0.68	0.24	0.02	0.42	0.41	0.4	0.86	0.6	0.24	0.47	-0.03	0.86	-0.15	0.27	0.03	0.75	0.34
DCN_SEPEP.1_C4	-3.17	0.27	-3.4	-0.2	-4.3	0.58	-3.04	1.38	-3.15	-0.74	-0.97	-0.06	-0.4	0.36	-0.04	0.79	0.83	-0.12	-0.58	1.2	0.57	0.73	0.09	0.37	-1.28	0.17	0.78	-0.01	0.13	1.38	-0.37	1.91	0.21	0.95	0.06	0.94	-0.3	0.84	-1.58	0.21	-2.08	0.29	-2.72	-0.41	-1.87	0.25	-2.57	1	-1.82
DCP1A_SEPEP.2_C3	0.39	0.13	0.5	-0.07	0.33	0.06	0.18	0.28	0.52	0.28	0.25	0.07	0.02	0.09	0.1	-0.05	-0.02	-0.24	0.08	0.21	NA	NA	NA	NA	NA	NA	NA	NA	NA	NA	NA	NA	NA	NA	NA	NA	NA	NA	NA	NA	0.39	0.13	0.09	0.15	-0.12	0.14	0.06	0.33	-0.1
DCP1B_SEPEP.3_C3	0.14	-0.37	0.28	-0.62	0.25	-0.46	-0.42	-0.39	-0.33	-0.4	0.07	-0.03	0.14	-0.07	0.03	-0.08	0.06	-0.08	0.17	-0.14	0.01	0.15	0.29	0.18	0.44	0.2	0.07	0.12	0.15	0.17	0.62	0.92	0.72	0.68	0.39	0.74	0.6	0.79	1.16	0.91	-0.05	0.04	-0.33	-0.09	-0.12	-0.21	0.29	-0.1	0.01
DCP2_SEPEP.1_C4	0.28	0.07	0.17	0.08	0.56	-0.1	-0.17	-0.03	-0.07	0.36	NA	NA	NA	NA	NA	NA	NA	NA	NA	NA	0.46	0.2	0.26	-0.04	0.62	0.26	0.17	0.06	0.12	-0.07	NA	NA	NA	NA	NA	NA	NA	NA	NA	NA	0.29	0.29	-0.17	0.13	0.02	-0.05	0.3	0.34	-0.16
DCTN2_SEPEP.3_C3	-0.16	-0.01	-0.23	0.07	-0.27	-0.02	0.22	0.11	0	-0.19	0.14	0.24	0.1	0.05	-0.21	0.05	-0.18	0.01	-0.07	-0.02	0.29	0.14	0.08	0.14	0.17	-0.05	0.02	-0.15	0.08	0.18	-0.21	0.2	-0.08	0.17	-0.25	0.15	-0.11	0.19	-0.02	0.28	-0.07	0.1	-0.22	0.02	0.02	0.08	-0.4	0.18	-0.14
DCTN4_SEPEP.2_C3	0.03	0	0.13	0.1	-0.12	-0.06	0.1	0.26	0.37	0.09	0.14	0.19	0.06	0.19	-0.3	0.03	-0.1	0.17	-0.09	0.15	0.35	0.27	0.04	0.17	0.21	0.22	-0.1	-0.07	0.12	0.22	-0.22	0.18	-0.2	0.05	-0.2	0.14	-0.26	0.17	0.15	-0.02	0.18	0.48	0.17	-0.65	0.23	0.19	-0.27	0.05	0.04
DCTN5_SEPEP.3_C3	-0.44	-0.01	-0.27	-0.06	-0.1	0.16	0.11	-0.4	-0.7	0.12	-0.04	-0.04	-0.19	0	-0.08	-0.12	0.22	-0.09	-0.01	0.07	NA	NA	NA	NA	NA	NA	NA	NA	NA	NA	NA	NA	NA	NA	NA	NA	NA	NA	NA	NA	-0.13	-0.18	-0.32	0	-0.25	-0.18	-0.28	-0.01	-0.13
DCUN1D5_SEPEP.3_C3	-0.44	0.05	0.3	-0.01	0.01	-0.1	0.69	0.1	0.29	0.09	0.72	-0.36	0.09	-0.89	0.04	-0.29	-0.05	-0.1	0.17	-0.09	NA	NA	NA	NA	NA	NA	NA	NA	NA	NA	NA	NA	NA	NA	NA	NA	NA	NA	NA	NA	-0.13	-0.08	0.44	-0.47	0.2	-0.13	-0.59	-0.42	-0.03
DDC_SEPEP.1_C4	-0.43	0.65	1	0.35	-0.42	0.16	0.19	0.45	1.82	1.15	NA	NA	NA	NA	NA	NA	NA	NA	NA	NA	-0.31	0.41	-0.48	0.64	-0.27	0.39	-0.04	0.33	-0.26	0.34	NA	NA	NA	NA	NA	NA	NA	NA	NA	NA	-0.75	0.17	-0.85	0.13	0.81	0.02	0.64	-0.27	-0.8
DDHD1_SEPEP.1_C4	0.07	-0.12	0.23	-0.16	0	-0.01	1.61	-0.05	-0.03	-0.12	NA	NA	NA	NA	NA	NA	NA	NA	NA	NA	-0.49	-0.24	-0.06	0.01	-0.35	0.07	0.03	0.31	-0.45	-0.2	0.23	0.15	0.5	-0.03	0.45	-0.18	0.34	0.01	0.69	-0.48	0	0.21	0.34	0.18	0.11	0.19	0.37	0.25	0.05
DDO_SEPEP.3_C3	-2.04	-0.7	0.39	-0.43	1.48	-0.49	-0.46	-1.36	-2.2	-0.17	-2.67	-0.38	0.45	0.02	1.33	-0.24	-0.05	-0.42	-0.14	-0.51	0.35	-0.22	-0.86	-0.46	-0.05	-0.26	-0.34	-0.27	-1.31	-0.57	-1.27	-1.25	-1.47	-0.87	-1.74	-0.12	-1.23	-0.91	-1.52	-1.08	-0.47	-0.39	-0.32	-0.39	0.7	-0.23	-0.47	-0.88	-0.33
DDO_SEPEP.4_C3	-0.75	-0.33	0.38	-0.09	1.19	-0.4	-0.33	-0.51	-0.64	0.1	-2.34	-0.45	0.21	0.05	1.12	-0.41	-0.19	-0.26	-0.03	-0.43	0.4	-0.24	-0.91	-0.27	-0.14	-0.18	-0.4	-0.25	-0.74	-0.29	-0.84	-0.86	-1.12	-0.59	-1.44	-0.01	-0.82	-0.6	-1	-0.76	0.05	-0.67	-0.2	-0.33	0.72	-0.44	-0.32	-0.67	-0.34
DDX19B_SEPEP.1_C4	0.21	0.58	0.42	0.5	-0.36	0.69	-0.4	0.37	-0.4	0.44	-1.29	0.46	0.06	0.17	0.04	0.46	0.15	-0.29	-0.04	0.35	0.17	0.48	-0.35	0.42	-0.33	0.45	0.07	0.66	0.09	0.32	0.12	0.02	-0.19	0.37	-0.41	0.35	-0.15	0.01	-0.81	0.26	-0.98	0.17	-0.69	0.46	-0.1	0.37	0.08	0.51	0.01
DDX19B_SEPEP.2_C3	-0.86	0.27	-0.13	-0.3	-0.85	-0.32	-1.34	-0.12	-0.5	0.23	NA	NA	NA	NA	NA	NA	NA	NA	NA	NA	NA	NA	NA	NA	NA	NA	NA	NA	NA	NA	NA	NA	NA	NA	NA	NA	NA	NA	NA	NA	-0.23	0.52	-0.32	0.62	0.34	0.52	0.24	0.31	-0.14
DDX21_SEPEP.2_C3	-0.29	-0.75	0.41	-0.52	0.62	-0.61	-0.13	-0.53	0.04	-0.54	0.32	-0.55	0.03	-0.3	-0.27	-0.44	-0.24	-0.48	-0.03	-0.93	-0.48	-0.29	-0.09	-0.58	0.76	-0.53	0.26	-0.67	0.58	-0.52	-0.33	-0.91	-0.21	-0.8	0.01	-0.56	0	-0.7	-0.27	-0.55	0.52	-0.07	0.18	-0.12	-0.22	-0.02	0.73	-0.2	0.61
DDX21_SEPEP.3_C3	-0.46	-0.81	0.32	-0.62	0.36	NA	-0.34	-0.59	0.18	-0.62	0.52	-0.81	0.2	-1	-0.32	-0.69	-0.31	-0.48	-0.1	-0.76	-0.57	-0.71	0.12	-1.15	0.79	-1.21	-0.41	-1.15	0.2	-0.75	0.11	-0.51	0.26	-0.42	0.15	-0.62	0.29	-0.54	0.06	-0.51	-0.35	-0.69	-0.2	-1.26	-0.5	-0.96	0.18	-0.69	0.4
DDX31_SEPEP.1_C4	-0.09	-0.08	0.45	-0.09	0.49	-0.03	0.14	-0.08	0.09	-0.12	0.66	-0.06	0.23	-0.13	-0.14	-0.04	0.2	-0.06	0.37	0	NA	NA	NA	NA	NA	NA	NA	NA	NA	NA	NA	NA	NA	NA	NA	NA	NA	NA	NA	NA	NA	NA	NA	NA	NA	NA	NA	NA	NA
DDX31_SEPEP.3_C3	-0.29	0.05	0.28	0.2	1.07	0.18	0.48	-0.62	-0.55	-0.21	NA	NA	NA	NA	NA	NA	NA	NA	NA	NA	-0.1	0.26	-0.29	0.27	-0.04	0.4	-0.34	0.26	0.23	0.02	0.74	0.81	0.36	0.45	0.63	0.83	0.51	0.53	0.57	0.95	-0.16	-0.19	-0.12	-0.39	0.07	-0.18	0.46	-0.48	0
DDX3Y_SEPEP.2_C3	0.76	0.63	0.95	0.71	-0.23	0.53	1.52	0.25	0.83	0.45	0.15	0.53	0.42	0.64	1.13	0.42	0.69	0.19	0.51	0.36	0.98	0.4	0.88	0.46	-1.24	0.55	-0.46	0.54	0.4	0.47	0.48	0.26	0.74	0.68	-1.64	-1.29	-1.54	-1.35	-0.05	0.71	-0.18	0.5	-1.52	0.36	0.49	0.46	0.16	0.11	0.02
DDX41_SEPEP.2_C2	0.58	-0.46	0.07	-0.35	1.05	NA	-0.09	-0.2	0.02	-0.25	0.03	-0.62	-0.27	-0.59	-0.44	-0.83	-0.11	-0.44	-0.05	-0.9	0.06	-0.2	0.49	-0.38	0.87	-0.47	0.23	-0.38	0.31	-0.17	-0.01	-0.07	0.03	-0.27	0.33	-0.16	0.36	0.04	0.48	0.04	0.21	-0.21	-0.03	-0.24	-0.12	-0.41	-0.19	-0.44	-0.29
DDX46_SEPEP.2_C2	0.27	0.08	0.04	0.01	0.53	0.09	0.24	0.07	0	-0.09	0.66	0.29	0.26	0.03	0.12	0.08	0.2	0.49	0	-0.04	0.1	0.44	0.81	0.28	0.39	0.44	0.22	0.42	0.28	0.26	-0.1	0.08	-0.03	0.26	-0.1	0.43	-0.08	-0.01	0.38	0.52	NA	NA	NA	NA	NA	NA	NA	NA	NA
DDX47_SEPEP.2_C2	0.46	0.22	0.53	0.12	0.3	0.09	0.01	0.23	0.58	-0.06	NA	NA	NA	NA	NA	NA	NA	NA	NA	NA	NA	NA	NA	NA	NA	NA	NA	NA	NA	NA	NA	NA	NA	NA	NA	NA	NA	NA	NA	NA	NA	NA	NA	NA	NA	NA	NA	NA	NA
DDX5_SEPEP.2_C3	-0.38	-0.42	0.06	-0.4	-0.18	-0.47	-0.38	-0.57	-0.43	-0.75	-0.4	-0.38	-0.01	-0.55	-0.08	-0.49	-0.35	-0.41	0.01	-0.78	NA	NA	NA	NA	NA	NA	NA	NA	NA	NA	NA	NA	NA	NA	NA	NA	NA	NA	NA	NA	NA	NA	NA	NA	NA	NA	NA	NA	NA
DDX51_SEPEP.2_C2	0.55	-0.06	0.55	0.05	0.6	0.01	0.2	-0.13	0.78	-0.04	0.64	0.22	0.14	-0.14	-0.11	0.03	0.03	0.04	-0.08	0.2	-0.24	-0.33	-0.84	-0.37	0.32	-0.39	-0.26	-0.56	0.07	-0.3	-0.01	0.1	-0.1	-0.06	0.09	-0.25	0.35	0.04	0.36	-0.03	0.46	0.67	0.31	0.76	0.15	0.56	0.61	0.55	0.33
DDX52_SEPEP.2_C3	0.27	-0.09	0.55	-0.41	0.01	-0.35	-0.02	-0.16	0.4	-0.46	0.89	-0.35	0.4	-0.43	0.04	-0.39	-0.23	-0.27	-0.28	-0.1	-0.07	-0.28	-0.05	-0.39	0.46	-0.44	0.37	-0.19	0.43	-0.41	NA	NA	NA	NA	NA	NA	NA	NA	NA	NA	0.42	-0.28	0.31	-0.23	-0.03	-0.27	0.51	-0.46	0.41
DDX52_SEPEP.3_C3	0.57	-0.64	0.43	-0.51	0.41	-0.68	0.32	-0.42	0.52	-0.55	0.98	-0.64	0.35	-0.64	0	-0.63	-0.56	-0.49	-0.3	-0.62	-0.36	-0.41	0.06	-0.49	0.63	-0.54	0.12	-0.57	0.25	-0.65	-0.26	-0.71	-0.4	-0.68	-0.07	-0.73	-0.21	-0.67	-0.05	-0.68	-0.04	-0.16	0.27	0.01	-0.24	-0.33	0.67	-0.45	0.35
DDX55_SEPEP.4_C3	-0.04	-0.75	0.05	-0.6	0.45	-0.83	-0.37	-0.74	-0.09	-0.59	NA	NA	NA	NA	NA	NA	NA	NA	NA	NA	NA	NA	NA	NA	NA	NA	NA	NA	NA	NA	NA	NA	NA	NA	NA	NA	NA	NA	NA	NA	NA	NA	NA	NA	NA	NA	NA	NA	NA
DDX55_SEPEP.5_C3	0.13	-0.58	0.22	-0.51	0.77	-0.3	0.25	-0.15	0.23	-0.49	NA	NA	NA	NA	NA	NA	NA	NA	NA	NA	-0.01	0.04	0.04	0.02	0.01	-0.01	0.15	0.03	0.11	-0.1	0.2	-0.37	0.17	-0.48	0.15	-0.81	0.4	-0.4	0.31	-0.25	NA	NA	NA	NA	NA	NA	NA	NA	NA
DDX58_SEPEP.4_C3	-0.44	0.11	1.7	0.05	-0.41	0.43	-0.55	0.19	-0.87	0.21	0.43	0.23	-0.05	0.12	1.18	0.33	0.61	0.35	-0.19	0.23	-0.42	-0.47	-0.65	-0.77	-0.13	-0.55	-0.25	-0.35	-0.21	0.11	-1.62	-0.71	-1.02	-0.94	0.2	-0.03	-0.22	0.26	-0.94	-0.5	0.33	-0.21	0.33	-0.26	0.49	0.29	0.54	-0.14	0.08
DDX59_SEPEP.2_C3	-0.56	-0.83	-0.3	-0.36	1.49	-0.37	0.18	-0.42	-0.08	-0.67	1.15	-0.54	0.43	-0.42	-0.63	-0.64	-0.07	-0.52	-0.18	-0.32	0.81	-0.47	0.43	-0.58	0.78	-0.52	0.51	-0.45	-0.38	-0.78	0.49	-0.22	-0.17	-0.39	0.3	-0.36	0.45	-0.06	1.06	-0.03	0.69	-0.31	-0.27	-0.81	-0.2	-0.58	-0.01	-0.6	1.31
DDX59_SEPEP.3_C3	0.48	-0.17	0.3	0.31	1.62	0.26	0.5	-0.05	0.11	-0.1	0.75	-0.17	0.15	-0.23	-0.25	-0.43	0.12	-0.54	0.03	-0.34	NA	NA	NA	NA	NA	NA	NA	NA	NA	NA	0.2	-0.14	-0.41	-0.4	0.13	-0.48	0.24	-0.18	1	-0.16	0.85	-0.08	-0.17	-0.37	-0.14	-0.35	0.21	-0.55	1.27
DDX59_SEPEP.4_C3	-0.42	-0.38	-0.5	-0.55	-0.21	-0.91	-0.88	-0.56	-0.48	-0.85	NA	NA	NA	NA	NA	NA	NA	NA	NA	NA	NA	NA	NA	NA	NA	NA	NA	NA	NA	NA	NA	NA	NA	NA	NA	NA	NA	NA	NA	NA	0.21	-0.16	-0.38	0.05	-0.28	-0.06	-0.44	-0.08	0.15
DDX6_SEPEP.3_C3	0.29	0.19	0.49	0.41	0.59	0.33	0.29	0.58	0.53	0.55	0.57	0	0.16	0.21	0.3	-0.17	0.49	0.07	0	0.18	0.28	0.1	0.34	0.12	0.19	0	0.02	-0.11	0.23	0.04	0.24	0.73	-0.07	0.29	0.32	0.16	0.37	0.39	0.45	0.36	NA	NA	NA	NA	NA	NA	NA	NA	NA
DDX60L_SEPEP.2_C3	0.39	1.38	2.05	0.88	0.5	1.24	1.55	1.32	0.58	1.18	-1.08	0.85	0.49	0.91	0.55	1.01	0.65	0.01	0.43	0.76	NA	NA	NA	NA	NA	NA	NA	NA	NA	NA	-0.31	-0.11	-0.18	0.07	-0.09	0.19	-0.08	0.13	-0.76	-0.22	NA	NA	NA	NA	NA	NA	NA	NA	NA
DDX60L_SEPEP.3_C3	-0.19	0.33	0.61	0.04	-0.8	0.12	0.3	0.22	-0.24	0.23	NA	NA	NA	NA	NA	NA	NA	NA	NA	NA	NA	NA	NA	NA	NA	NA	NA	NA	NA	NA	NA	NA	NA	NA	NA	NA	NA	NA	NA	NA	-0.21	0.3	0.3	0.51	-0.36	0.16	0.33	0.39	-0.47
DDX60L_SEPEP.4_C3	0.07	1.01	1.38	0.4	-0.22	0.55	0.82	0.65	-0.06	0.56	-0.89	0.36	0.36	0.63	0.22	0.13	0.43	0.15	0.34	-0.09	NA	NA	NA	NA	NA	NA	NA	NA	NA	NA	-0.08	0.32	-0.04	0.49	0.17	0.65	0.26	0.5	-0.23	0.53	-0.36	0.05	-0.21	0.24	-0.33	0.08	0.57	0.33	-0.52
DEFA3_SEPEP.1_C4	-1.69	-0.22	-1.25	-1.04	-0.92	-0.48	1.98	-0.31	-1.47	-0.67	NA	NA	NA	NA	NA	NA	NA	NA	NA	NA	-1.5	-0.86	-0.37	-0.07	-1.28	-1.38	-0.34	-0.76	-1.25	-1.14	NA	NA	NA	NA	NA	NA	NA	NA	NA	NA	NA	NA	NA	NA	NA	NA	NA	NA	NA
DEGS1_SEPEP.2_C3	-0.23	0.11	0.54	-0.09	0.93	0.23	2.05	0.41	0.09	-0.17	0.05	0.21	0.11	0.14	0.02	0.11	0.03	-0.05	0.12	0.07	0.98	0.26	-0.01	0.4	0.17	0.16	0.25	0.19	0.19	0.28	0.53	0.19	0.7	0.25	0.23	-0.11	0.27	0.28	0.21	-0.03	-0.06	0.35	0.96	0.6	-0.46	0.26	0.43	0.32	-0.22
DENND10_SEPEP.3_C3	-0.1	-0.34	-0.09	0.16	0.66	0.31	0.34	-0.53	0.11	0.24	0.91	-1.13	-0.09	-1.08	-0.49	-1.09	0	-1.04	-1.1	-1.27	0.66	-0.08	0.24	0.11	0.08	0.27	0.21	0.36	-0.08	-0.07	-0.99	-0.75	-0.68	-0.33	-0.78	-0.28	-0.77	-0.42	-0.5	-0.14	-0.02	-0.83	0.54	-0.6	0.09	-0.78	0.19	-1.04	0.25
DENND1A_SEPEP.1_C4	-0.62	-0.15	-0.3	-0.09	0.21	-0.2	-0.23	-0.03	0.1	-0.23	0.37	0.34	0.13	0.29	-0.07	0.25	0.2	0.16	0.13	0.31	0.71	0.73	0.81	0.9	0.8	0.81	0.23	0.84	0.48	0.72	NA	NA	NA	NA	NA	NA	NA	NA	NA	NA	-0.36	0.22	-0.17	0.23	-0.22	0.12	-0.21	0.13	0.12
DENND1A_SEPEP.2_C3	-0.11	0.11	-0.07	0.27	0.3	0.3	0.2	0.22	0.4	0.24	0.27	-0.01	-0.32	0.13	-0.27	0.12	0.28	0	-0.1	0.03	0.62	0.04	0.1	0.12	0.27	0	-0.43	0.06	-0.15	0.15	0.22	0.37	0.29	0.51	0.42	0.56	0.46	0.48	-0.01	0.55	0.12	0.13	0.19	0.2	-0.14	0.27	0.11	0.02	-0.03
DENND1A_SEPEP.3_C3	-0.43	0	0.16	0.49	-0.31	0.36	-0.29	0.58	0.11	0.76	-0.64	-0.18	-0.35	-0.53	-0.73	-0.49	-0.34	-0.43	0.25	-0.32	NA	NA	NA	NA	NA	NA	NA	NA	NA	NA	NA	NA	NA	NA	NA	NA	NA	NA	NA	NA	NA	NA	NA	NA	NA	NA	NA	NA	NA
DENND1A_SEPEP.4_C3	-0.28	-0.03	-0.15	0.08	0.4	0.13	0.03	-0.13	0.41	-0.04	NA	NA	NA	NA	NA	NA	NA	NA	NA	NA	NA	NA	NA	NA	NA	NA	NA	NA	NA	NA	0.12	0.07	0.39	0.2	0.31	0.08	0.12	0.12	0.32	0.23	0.54	0.2	0.49	0.44	0.05	0.39	0.43	0.34	0.47
DENND1A_SEPEP.5_C3	-0.34	-0.06	-0.01	-0.04	-0.13	-0.08	-0.32	0.03	0	-0.15	0.35	0.07	0.02	0.09	-0.16	-0.11	0.11	-0.25	-0.05	-0.16	0.57	-0.1	0.08	0.04	0.31	-0.01	-0.58	-0.04	-0.23	-0.13	0.03	-0.1	0.28	-0.06	0.21	0.14	0.16	0.36	0.62	0.21	0.04	0.02	0.03	0.09	0.09	-0.04	-0.07	0.05	-0.17
DENND1B_SEPEP.3_C3	-0.5	-0.23	-0.06	-0.14	0.08	-0.23	0.11	-0.04	0.13	-0.26	NA	NA	NA	NA	NA	NA	NA	NA	NA	NA	0.24	-0.05	0.03	-0.11	0.23	-0.23	0.05	-0.26	0.44	0.12	0.22	0.46	0.08	0.06	0.15	-0.07	0.1	-0.14	0.3	0.02	NA	NA	NA	NA	NA	NA	NA	NA	NA
DENND1C_SEPEP.2_C3	-0.62	0.03	-0.26	0.26	-0.77	0.23	0.48	0.88	-0.66	-0.18	-0.81	-0.12	-0.25	0.16	-0.15	0.45	0.2	0.18	-0.14	0.58	NA	NA	NA	NA	NA	NA	NA	NA	NA	NA	NA	NA	NA	NA	NA	NA	NA	NA	NA	NA	NA	NA	NA	NA	NA	NA	NA	NA	NA
DENND2A_SEPEP.2_C3	0.01	0.08	-0.08	-0.02	-0.84	0.03	-1.75	0.52	-0.1	0.5	NA	NA	NA	NA	NA	NA	NA	NA	NA	NA	NA	NA	NA	NA	NA	NA	NA	NA	NA	NA	NA	NA	NA	NA	NA	NA	NA	NA	NA	NA	NA	NA	NA	NA	NA	NA	NA	NA	NA
DENND2B_SEPEP.2_C3	-0.23	-0.18	-0.1	-0.26	-0.38	-0.35	0.01	0.06	-0.15	-0.47	0.28	-0.05	-0.03	0.1	0.22	-0.15	0.43	-0.07	-0.11	0.11	0.35	0.16	0.07	0.3	-0.27	0.18	0.23	0.24	-0.08	0.26	NA	NA	NA	NA	NA	NA	NA	NA	NA	NA	-0.44	0.83	-0.41	0.64	-0.57	0.16	0.22	0.29	-0.08
DENND2D_SEPEP.1_C4	-0.38	0.28	0.21	0.22	-0.22	0.04	-0.02	0.19	-0.21	0.55	NA	NA	NA	NA	NA	NA	NA	NA	NA	NA	NA	NA	NA	NA	NA	NA	NA	NA	NA	NA	NA	NA	NA	NA	NA	NA	NA	NA	NA	NA	-0.37	0.23	0.13	0.17	0.65	0.38	-0.34	0.33	-1.01
DENND3_SEPEP.2_C3	0.06	0.27	0.07	0.62	0.01	1.01	0.87	0.59	0.1	0.47	-0.78	0.21	-0.19	0.55	-0.06	0.62	-0.12	0.38	0.12	0.47	NA	NA	NA	NA	NA	NA	NA	NA	NA	NA	-0.12	0.29	0.32	0.03	0.46	0.14	0.57	0.44	-0.16	0.17	NA	NA	NA	NA	NA	NA	NA	NA	NA
DENND4A_SEPEP.2_C3	0.46	0.1	0.39	0.13	0.07	-0.15	-0.31	0	0.39	0.04	0.88	-0.06	1.13	-0.14	0.36	-0.16	-0.63	-0.08	-0.36	-0.02	-0.09	0.06	-0.04	0.1	-0.2	0	-0.09	0.09	0.39	0.22	NA	NA	NA	NA	NA	NA	NA	NA	NA	NA	NA	NA	NA	NA	NA	NA	NA	NA	NA
DENND4A_SEPEP.3_C3	0.28	-0.17	0.58	0.21	0.31	0.44	0.03	0.1	0.43	0.16	0.39	-0.05	0.98	-0.16	0.32	-0.33	-0.12	-0.19	-0.26	-0.11	0.11	0.15	0.02	0.03	0.01	0.12	-0.02	0.02	0.44	0.12	0.12	-0.22	-0.05	-0.15	0.58	-0.21	0.38	-0.09	0.05	-0.31	0.13	0.28	0.08	0.35	0.02	0.34	-0.13	0.31	0.1
DENND4B_SEPEP.1_C4	0.38	0.51	0.12	0.38	0.17	0.51	0.22	0.15	0.02	0.33	0.19	0.27	-0.19	0.22	-0.23	0.39	-0.19	0.47	0.32	0.5	-0.27	0.1	-0.19	0.09	-0.32	0.18	-0.07	0.07	0.06	0.21	-0.29	0.36	-0.39	0.08	-0.12	0.14	0.17	0.07	-0.29	0.36	0.4	0.39	0.01	0.49	-0.05	0.43	0.58	0.54	0.8
DENND4B_SEPEP.2_C2	-0.91	0.42	-1.03	-0.37	-1.1	0.19	-0.49	-0.39	-1.04	0.11	-1.37	0.23	-1.16	-0.04	-1.28	0.82	-1.28	-0.11	0.84	-0.29	NA	NA	NA	NA	NA	NA	NA	NA	NA	NA	NA	NA	NA	NA	NA	NA	NA	NA	NA	NA	NA	NA	NA	NA	NA	NA	NA	NA	NA
DENND4B_SEPEP.3_C3	-0.14	0.66	0.56	0.67	-0.1	0.3	0.51	0.99	0.11	0.57	NA	NA	NA	NA	NA	NA	NA	NA	NA	NA	0.41	0.2	-0.69	0.43	-0.66	0.85	0.31	0.82	-0.33	0.36	0	-0.12	0.01	-0.35	0.44	-0.22	0.29	-0.15	-0.21	-0.13	0.1	0.38	0.04	0.3	-0.13	0.53	0.14	0.18	0.11
DENND4C_SEPEP.3_C3	-0.18	0.09	0.09	-0.01	0.39	0.06	0.22	0.07	0.02	0.1	-0.08	-0.08	-0.18	0.07	0.21	0.12	0.28	0.07	-0.28	-0.06	-0.21	-0.19	-0.33	0.17	0.19	-0.17	-0.64	-0.09	0.13	-0.1	0.19	0.12	-0.14	0.15	-0.25	-0.03	-0.27	-0.07	0.09	-0.2	0.54	0.3	0.42	0.1	0.23	0.17	0.14	0.11	-0.11
DENND4C_SEPEP.6_C3	-0.16	0.16	0.13	0.09	-0.13	-0.03	0.09	0.19	0.16	0.46	-0.66	-0.19	-0.57	-0.07	0.04	-0.2	-0.05	-0.05	-0.03	0.08	-0.14	-0.5	-0.43	0.14	-0.1	0.23	-0.4	-0.24	-0.12	-0.19	NA	NA	NA	NA	NA	NA	NA	NA	NA	NA	NA	NA	NA	NA	NA	NA	NA	NA	NA
DENND4C_SEPEP.8_C3	0.99	0.66	0.8	0.8	1.01	1.03	1.14	0.79	0.64	0.35	NA	NA	NA	NA	NA	NA	NA	NA	NA	NA	NA	NA	NA	NA	NA	NA	NA	NA	NA	NA	0.56	0.45	0.47	0.08	0.55	0.26	0.78	0.31	0.52	0.43	NA	NA	NA	NA	NA	NA	NA	NA	NA
DENND4C_SEPEP.10_C3	-0.31	0.08	-0.19	-0.14	0.14	0.23	0.1	-0.51	-0.59	-0.04	NA	NA	NA	NA	NA	NA	NA	NA	NA	NA	NA	NA	NA	NA	NA	NA	NA	NA	NA	NA	NA	NA	NA	NA	NA	NA	NA	NA	NA	NA	NA	NA	NA	NA	NA	NA	NA	NA	NA
DENND6A_SEPEP.2_C3	-0.43	0.09	0.1	0	-0.39	-0.14	0.27	-0.07	-0.03	-0.24	NA	NA	NA	NA	NA	NA	NA	NA	NA	NA	NA	NA	NA	NA	NA	NA	NA	NA	NA	NA	0.06	-0.04	-0.22	-0.13	-0.24	-0.17	-0.23	-0.01	0.09	-0.01	NA	NA	NA	NA	NA	NA	NA	NA	NA
DEPDC5_SEPEP.2_C3	0.88	0.75	0.07	0.74	0.08	0.95	-0.28	0.54	0.1	0.61	-0.34	0.39	-0.85	0.34	-0.65	0.22	-0.22	0.25	0.08	0.53	0.19	0.66	-0.34	0.61	0.16	0.85	-0.05	0.51	-0.18	0.25	-0.13	0.03	-0.73	-0.08	-0.23	0.34	-0.14	0.14	-0.31	0.37	0.29	0.37	0.3	0.34	0.53	0.11	-0.13	0.17	-0.1
DEPDC5_SEPEP.3_C3	-0.01	0.31	-0.27	0.53	0.08	0.19	-0.41	0.15	1.22	0.64	NA	NA	NA	NA	NA	NA	NA	NA	NA	NA	-0.35	0.13	-0.47	0.32	-0.07	0.36	0.13	0.29	-0.12	0.15	NA	NA	NA	NA	NA	NA	NA	NA	NA	NA	0.73	0.48	0.65	0.46	0.59	0.34	0.45	0.51	0.54
DES_SEPEP.4_C3	-1.88	-0.82	-2.02	-0.59	-2.62	1.37	-2.31	0.08	-1.49	-1.02	-1.61	1.04	-1.39	0.41	-0.89	-0.64	-0.35	0.26	-1.06	0.15	-2.03	0.4	-0.9	0.4	-1.26	0.96	0.75	0.02	-0.53	0.11	-0.93	1.16	-1.26	0.74	-0.24	1.07	-0.75	1.49	-1.45	0.7	NA	NA	NA	NA	NA	NA	NA	NA	NA
DES_SEPEP.5_C3	-2	-0.91	-1.98	-0.53	-3	1.5	-2.56	-0.01	-2.41	-0.88	-1.49	1.08	-0.92	0.56	-0.72	-0.45	-0.32	0.46	-1.01	0.27	-2.69	0.29	-1.53	0.11	-2.15	0.87	0.69	-0.29	-0.96	-0.22	-0.4	1.1	-0.44	0.52	-0.36	1.12	-0.43	1.56	-2.25	0.39	-0.31	-0.01	-0.53	0.24	-0.73	0.08	-0.1	0.19	-0.43
DES_SEPEP.6_C3	-0.83	-0.78	-0.92	-0.35	-1.18	0.42	-0.82	-0.33	-0.95	-0.61	-0.47	0.38	-0.2	-0.04	-0.37	-0.1	-0.15	0.03	-0.3	0.05	-1.34	0.06	-0.86	0.07	-1.16	0.35	0.36	-0.38	-0.51	-0.03	-0.72	0.7	-0.56	0.36	-0.58	0.54	-0.68	0.8	-1.08	0.09	NA	NA	NA	NA	NA	NA	NA	NA	NA
DGCR8_SEPEP.1_C4	0.24	-0.5	-0.15	-0.47	0.35	-0.37	-0.49	-0.41	0.29	-0.28	NA	NA	NA	NA	NA	NA	NA	NA	NA	NA	-0.06	0.24	0.4	0.09	0.35	0.09	0.13	0.14	0.01	0.09	NA	NA	NA	NA	NA	NA	NA	NA	NA	NA	0.12	0.44	-0.09	0.31	0.1	0.14	-0.21	-0.1	-0.14
DGKA_SEPEP.2_C3	-0.96	0.23	-0.17	0.5	-1.19	0.28	0.45	1.22	-0.17	0.31	-0.18	-0.37	-0.44	0.18	0.26	0.35	0.37	-0.14	0.19	0.57	-0.89	-0.25	-0.26	-0.31	-1.36	-0.11	1.04	-0.14	0.77	1.25	0.56	1.3	0.5	-0.57	0.91	-0.14	0.29	-0.21	-0.37	-0.66	NA	NA	NA	NA	NA	NA	NA	NA	NA
DGKA_SEPEP.3_C3	-0.18	0.4	-0.03	0.43	-0.11	0.47	0.43	1.02	0.11	0.26	-0.23	-0.39	-0.49	-0.13	0.06	0.16	0.08	0.27	-0.16	0.53	-0.76	-0.01	-0.24	-0.07	-0.64	0	0.28	0.04	0.12	0.66	0.22	0.84	0.12	-0.22	0.45	-0.17	0.07	-0.22	-0.51	-0.47	NA	NA	NA	NA	NA	NA	NA	NA	NA
DGKA_SEPEP.4_C3	-1.11	-0.57	-1.05	-0.43	-0.84	-0.47	-0.34	0.07	-0.85	-0.83	NA	NA	NA	NA	NA	NA	NA	NA	NA	NA	NA	NA	NA	NA	NA	NA	NA	NA	NA	NA	NA	NA	NA	NA	NA	NA	NA	NA	NA	NA	NA	NA	NA	NA	NA	NA	NA	NA	NA
DGKE_SEPEP.3_C3	0.74	0.18	0.28	0.72	-0.6	0.47	0.85	-0.05	-0.52	0.53	NA	NA	NA	NA	NA	NA	NA	NA	NA	NA	NA	NA	NA	NA	NA	NA	NA	NA	NA	NA	NA	NA	NA	NA	NA	NA	NA	NA	NA	NA	-0.23	0.39	0.66	0.4	0.09	0.15	-0.26	0.25	-0.23
DGKQ_SEPEP.1_C4	-0.32	0.3	0.29	0.05	-0.44	0.14	0.61	-0.08	-0.41	-0.19	-0.27	0.33	-0.03	0.25	-0.03	0.31	0.08	-0.12	0.42	0.33	-0.15	-0.09	0.36	-0.07	0.04	0.01	-0.36	-0.13	0.15	0.31	0.26	0.12	-0.05	-0.07	0.18	0.07	0.05	-0.15	0.63	0.07	0.07	0.03	0.13	-0.36	-0.16	-0.35	-0.29	-0.26	0.6
DGKQ_SEPEP.2_C3	0.3	0.2	0.51	0.32	0.2	0.5	0.35	0.37	0.51	0.09	NA	NA	NA	NA	NA	NA	NA	NA	NA	NA	-0.37	0.26	0.32	0.29	0.11	-0.08	0.11	0	0.18	0.21	0.23	0.08	-0.11	-0.12	0.5	-0.12	-0.23	-0.08	0.87	0.04	0.17	-0.17	0.05	0.42	0.32	0.02	0.12	0.07	0.22
DGLUCY_SEPEP.3_C3	-1.2	-0.52	-0.78	-0.17	-1.02	0.03	-0.92	-0.67	-2.28	-0.36	NA	NA	NA	NA	NA	NA	NA	NA	NA	NA	NA	NA	NA	NA	NA	NA	NA	NA	NA	NA	NA	NA	NA	NA	NA	NA	NA	NA	NA	NA	NA	NA	NA	NA	NA	NA	NA	NA	NA
DGUOK_SEPEP.2_C3	0.39	0.07	0.6	0.37	-0.73	0.1	-0.24	0.36	0.79	0.8	-0.28	0.25	0.56	0.52	0.2	-0.08	0.02	0.43	0.22	0.43	-0.82	0.49	0.17	0.51	-0.26	0.26	-0.19	0.71	-0.34	0.41	0.53	-0.43	-0.11	0.14	-1.21	-0.03	-0.29	0.28	-1.05	-0.02	-1.09	0.05	-0.91	0.03	-0.3	0.19	-0.59	-0.57	-1.02
DHODH_SEPEP.3_C3	-0.69	-0.25	0.31	0.07	0.22	-0.25	-0.59	-0.06	0.99	0.58	-0.89	0.14	-0.07	0.02	-0.2	0.23	0.56	-0.13	0.33	0.25	-0.06	0.29	0.88	0.75	0.97	0.65	0.3	0.31	0.55	0.63	0.33	-0.06	-0.63	-0.42	0.13	0.42	-0.11	-0.07	0.36	0.52	0.6	-0.08	0.29	0.48	-0.22	0.19	0.61	-0.03	-0.02
DHPS_SEPEP.2_C3	-0.63	0.11	0.39	-0.1	0.31	0.28	0.45	-0.08	-0.93	0.05	NA	NA	NA	NA	NA	NA	NA	NA	NA	NA	0.54	0.26	0.15	0.07	0.02	0.24	0.14	0.4	0.27	0.17	0.02	0.29	-0.05	0.2	0.09	-0.02	0.51	0.27	0.34	0.12	NA	NA	NA	NA	NA	NA	NA	NA	NA
DHPS_SEPEP.3_C3	0.12	0.11	0.08	0.11	0.23	-0.18	0.27	0.12	-0.52	0.28	NA	NA	NA	NA	NA	NA	NA	NA	NA	NA	0.75	0.03	-0.31	-0.01	-0.3	0	-0.18	0.14	0.24	-0.04	0.18	0.25	-0.02	0.62	-0.05	0.18	0.43	0.34	0.47	0.48	-0.78	-0.59	-1.62	-1.04	0.28	-0.55	NA	-0.85	NA
DHPS_SEPEP.4_C3	-0.96	-0.77	0.98	0.29	0.98	0.27	0.84	0.62	-1.25	0.92	0.26	0.75	0.79	0.4	-0.05	0.64	0.54	0.07	1	0.43	0.92	0.71	0.37	0.75	0.34	0.77	-0.02	0.8	0.55	0.41	-0.27	-0.14	0.12	0.2	-0.25	-0.03	0.48	0.28	0.65	-0.03	-0.39	-0.17	0.05	-0.13	-0.45	-0.31	0.29	-0.3	0.46
DHPS_SEPEP.5_C3	-0.8	-0.18	0.45	-0.2	0.28	-0.26	0.33	-0.34	-0.64	-0.17	0.15	0.08	0.2	0.06	-0.41	-0.3	0	0.14	0.71	-0.11	0.59	0	-0.5	-0.17	-0.31	-0.3	-0.45	-0.05	0	-0.38	NA	NA	NA	NA	NA	NA	NA	NA	NA	NA	0.67	NA	-0.03	0.07	0.35	-0.01	0.25	-0.2	0.32
DHRS4_SEPEP.3_C3	-0.66	0.48	-0.24	0.34	0.35	0.22	-1.87	-0.28	-0.57	-0.29	NA	NA	NA	NA	NA	NA	NA	NA	NA	NA	-2.32	0.67	-0.3	0.56	-1.15	0.64	-0.43	0.7	-1.14	-0.49	NA	NA	NA	NA	NA	NA	NA	NA	NA	NA	NA	NA	NA	NA	NA	NA	NA	NA	NA
DHX32_SEPEP.1_C1	0.9	0.89	0.52	0.89	0.36	0.89	0.72	0.76	0.59	0.81	0.16	0.26	0.94	0.22	-0.17	0.06	-0.24	0.03	0.03	0.13	0.54	0.39	-0.24	0.29	0.13	0.36	0	0.46	0.42	0.33	NA	NA	NA	NA	NA	NA	NA	NA	NA	NA	-0.2	0.23	0.22	0.25	-0.15	0.21	-0.01	0.09	0.39
DHX33_SEPEP.1_C4	0.61	0.49	0.6	0.34	0.36	0.23	0.49	0.41	0.48	0.04	0.58	0.2	0.16	0.17	0.06	0.25	-0.02	0.24	0.37	0.4	NA	NA	NA	NA	NA	NA	NA	NA	NA	NA	NA	NA	NA	NA	NA	NA	NA	NA	NA	NA	NA	NA	NA	NA	NA	NA	NA	NA	NA
DHX33_SEPEP.2_C2	0.41	0.09	0.49	0.21	0.57	0.15	0.07	0.11	0.09	0.22	NA	NA	NA	NA	NA	NA	NA	NA	NA	NA	0.05	-0.04	0.17	-0.03	0.45	0.06	0.17	0.07	0.35	-0.07	0.23	0.38	0.24	0.24	0.28	0.29	0.57	0.2	0.36	0.42	-0.2	0	0.17	0.09	0.01	0.02	0.26	-0.06	0.33
DHX33_SEPEP.3_C3	0.54	0.22	0.21	0.34	0.34	0.15	0.74	0.14	-0.18	-0.12	NA	NA	NA	NA	NA	NA	NA	NA	NA	NA	0.11	-0.11	0.21	-0.14	0.38	-0.18	0.1	0	0.27	-0.18	-0.08	-0.11	-0.29	-0.12	0.07	-0.33	0.09	-0.33	0.31	-0.07	NA	NA	NA	NA	NA	NA	NA	NA	NA
DHX34_SEPEP.1_C4	0.59	0.35	-0.47	-0.02	0.22	-0.6	-0.44	-0.04	0.13	0.12	NA	NA	NA	NA	NA	NA	NA	NA	NA	NA	0.3	1.57	2.04	1.7	1.25	1.73	0.77	1.96	0.62	1.49	-0.16	-0.13	-0.26	-0.22	0.37	-0.36	0.65	-0.5	0.53	-0.36	0.45	-0.55	-0.44	-0.69	-0.39	-0.72	0.3	-0.48	0.63
DHX34_SEPEP.2_C3	0.91	0.01	0.17	0.09	0.72	0.02	0.06	0	0.18	0.01	0.93	0.04	0.16	-0.22	-0.04	-0.01	-0.11	-0.26	0.06	-0.31	NA	NA	NA	NA	NA	NA	NA	NA	NA	NA	-0.24	0.79	0.22	0.11	0.46	0.27	0.84	0.26	0.3	0.58	NA	NA	NA	NA	NA	NA	NA	NA	NA
DHX35_SEPEP.2_C3	0.76	0.06	0.28	-0.01	1.17	-0.06	0.62	-0.09	0.57	-0.04	0.26	-0.16	-0.2	-0.25	-0.28	-0.37	-0.1	-0.45	0.02	-0.29	NA	NA	NA	NA	NA	NA	NA	NA	NA	NA	0.06	0.05	-0.15	0	0.25	-0.25	0.26	-0.19	0.43	-0.11	0.16	0.12	0.16	-0.31	0.1	-0.21	0.04	0.33	0.32
DHX35_SEPEP.4_C3	0.47	-0.77	-0.57	-0.95	1.21	-0.27	0.03	-1.18	-1.04	-0.75	0.11	0.12	-0.11	-0.02	-0.04	-0.07	-0.08	0.04	0.05	0.14	0.21	-0.05	0.48	0.05	0.55	-0.02	0.26	0.08	0.2	0.02	-0.12	-0.12	-0.07	-0.06	0.37	-0.06	0.16	-0.26	0.45	-0.16	0.39	0.07	0.15	-0.17	-0.11	-0.32	0.07	-0.13	0.49
DHX37_SEPEP.2_C2	0.34	-1.44	0.03	-0.11	1.48	-1.42	-0.34	-2	0.09	-0.8	NA	NA	NA	NA	NA	NA	NA	NA	NA	NA	NA	NA	NA	NA	NA	NA	NA	NA	NA	NA	NA	NA	NA	NA	NA	NA	NA	NA	NA	NA	NA	NA	NA	NA	NA	NA	NA	NA	NA
DHX40_SEPEP.2_C3	0.89	0.17	-0.02	0.22	0.91	0.2	0.39	0.37	0.86	-0.05	NA	NA	NA	NA	NA	NA	NA	NA	NA	NA	NA	NA	NA	NA	NA	NA	NA	NA	NA	NA	NA	NA	NA	NA	NA	NA	NA	NA	NA	NA	NA	NA	NA	NA	NA	NA	NA	NA	NA
DHX57_SEPEP.2_C3	-0.78	-0.73	-0.53	-0.84	0.44	-0.52	0.52	-0.81	-0.62	-1.25	NA	NA	NA	NA	NA	NA	NA	NA	NA	NA	0.03	0.05	0.03	0.16	0.39	0.03	0.27	0.07	0.33	-0.04	0.58	-0.15	0.18	-0.3	0.12	-0.24	0.35	-0.1	0.28	-0.23	-0.16	-0.75	-0.01	-0.91	0.03	-0.86	-0.05	-0.91	0.27
DHX57_SEPEP.3_C3	0.54	NA	0.95	-0.78	0.82	-0.84	1.35	-1.45	1.5	NA	NA	NA	NA	NA	NA	NA	NA	NA	NA	NA	NA	NA	NA	NA	NA	NA	NA	NA	NA	NA	NA	NA	NA	NA	NA	NA	NA	NA	NA	NA	NA	NA	NA	NA	NA	NA	NA	NA	NA
DHX8_SEPEP.3_C3	0.12	-0.1	-0.24	-0.11	0.08	-0.14	0.09	-0.03	0.17	-0.19	-1.22	0.72	0.86	0.57	0.53	0.67	1	-0.51	0.39	0.87	NA	NA	NA	NA	NA	NA	NA	NA	NA	NA	0.06	0.12	0.12	0.09	0.3	-0.05	0.23	0.05	0.11	0.17	-0.06	0.29	0.3	0.13	-0.21	0.02	0.02	0.06	0.14
DIAPH1_SEPEP.5_C3	-0.41	0.02	-0.4	0.03	-0.18	0.04	-0.19	-0.52	0.32	0.11	-0.66	0.07	-0.73	-0.16	-0.06	-0.25	-0.17	0.06	-0.39	-0.3	0.49	0.15	0.06	0.02	-0.15	0.1	-0.2	0.16	0.22	-0.25	NA	NA	NA	NA	NA	NA	NA	NA	NA	NA	0.34	0.35	0.02	0.44	0.2	-0.03	0.52	-0.03	0.08
DIAPH2_SEPEP.2_C2	-0.14	0.12	-0.01	0.37	0.64	0.76	0.13	-0.25	-0.44	0.16	NA	NA	NA	NA	NA	NA	NA	NA	NA	NA	0.83	0.02	0.54	0.12	1.03	0.17	0.39	0.32	-0.24	-0.11	0.35	0.26	0.17	-0.17	0.26	-0.08	0.36	0.06	0.97	0.52	NA	NA	NA	NA	NA	NA	NA	NA	NA
DICER1_SEPEP.3_C3	0.36	0.65	0.48	0.53	0	0.25	1.38	0.52	0.2	0.76	NA	NA	NA	NA	NA	NA	NA	NA	NA	NA	-0.86	-0.06	-0.95	0.11	-0.88	-0.02	-0.51	-0.08	0.31	-0.2	0.73	1.2	0.97	0.8	0.42	0.41	0.83	0.61	0.83	0.64	-0.2	0.24	-0.56	0.15	0.19	0.08	0.78	0.06	0.83
DICER1_SEPEP.4_C3	-0.39	0.45	-0.31	0.3	-0.81	0.2	0.29	0.06	-0.69	0.09	1.06	0.23	0.33	0.25	0.24	0.23	0.01	0.13	0.24	0.06	-0.79	0.04	-0.44	0.21	-0.28	0.03	-0.14	0.27	0.19	-0.11	-0.07	-0.24	0.04	0.1	-0.12	-0.03	-0.02	-0.02	0.72	0.17	-0.11	0.09	-0.61	0.1	-0.05	0.02	0.75	0.09	0.62
DIP2A_SEPEP.3_C3	-0.03	0.13	-0.23	0.08	-0.34	0.14	-0.11	-0.04	-0.23	0.19	-0.49	0.38	-0.47	0.17	-0.06	0.38	-0.33	0.01	0.23	0.29	-0.27	0.1	-0.22	0.09	-0.77	0.07	0.01	0.02	-0.09	-0.1	-0.06	0.28	0.11	0.45	-0.18	0.18	-0.16	0.19	-0.15	0.16	-0.42	0.16	-0.41	-0.18	0.42	-0.12	-0.34	-0.04	-0.1
DIP2C_SEPEP.2_C3	-0.27	0.26	-0.31	0.14	-0.37	-0.11	-0.1	-0.12	-0.78	0.25	-0.33	0.42	-0.14	0.36	-0.12	0.27	0.1	0.35	0.08	0.25	0.41	0.56	0.39	0.75	0.79	0.69	0.11	0.63	-0.12	0.24	-0.31	0.29	0.12	0.32	-0.27	0.17	0.11	0.37	0.3	0.57	-0.14	0.27	0.27	0.38	-0.14	0.15	-0.42	0.22	0.22
DIPK1A_SEPEP.2_C3	0.06	0.11	0.48	0.41	0.6	0.45	0.39	-0.33	-0.78	0.35	0.08	0.31	-0.32	0.37	-0.07	0.11	0.2	0.27	0.69	0.32	0.9	-0.09	-0.28	-0.03	-0.34	0.25	0.41	0.12	0.33	0	NA	NA	NA	NA	NA	NA	NA	NA	NA	NA	-0.1	0.43	0.24	0.8	-0.24	0.19	0.41	0.51	0.07
DIPK1A_SEPEP.3_C3	-0.24	-0.45	0.14	-0.31	-0.21	-0.32	-0.46	-0.64	-0.25	-0.3	-0.07	-0.31	-0.68	-0.45	-0.46	-0.32	-0.47	0.26	0.42	-0.37	0.69	-0.36	-0.59	-0.51	-0.55	-0.4	-0.1	-0.43	0.26	-0.26	0.19	-0.27	0.05	-0.29	-0.22	0.11	-0.48	-0.46	-0.34	-0.41	-0.74	-0.07	-0.06	-0.05	-0.41	-0.19	0.25	-0.12	0
DIPK2A_SEPEP.3_C3	-0.49	0.05	-0.79	-0.37	0.53	-0.06	0.54	-0.45	-0.35	-0.12	NA	NA	NA	NA	NA	NA	NA	NA	NA	NA	NA	NA	NA	NA	NA	NA	NA	NA	NA	NA	NA	NA	NA	NA	NA	NA	NA	NA	NA	NA	0.01	-0.51	1.04	-0.82	1	-0.74	-0.07	-0.67	0.61
DIS3L_SEPEP.1_C4	0.3	0.11	0.18	0.33	0.63	0.72	0.35	0.59	0.37	0.66	0.36	0.08	-0.26	-0.05	-0.18	-0.03	-0.14	0.01	-0.24	0.08	NA	NA	NA	NA	NA	NA	NA	NA	NA	NA	NA	NA	NA	NA	NA	NA	NA	NA	NA	NA	-0.22	0.35	-0.47	0.39	-0.14	0.17	0.28	0.08	0.7
DIS3L_SEPEP.2_C3	0.72	0.48	0.49	0.44	0.58	0.39	0.11	0.32	0.16	0.58	0.09	0.54	0.29	0.42	0.1	0.37	0.4	0.19	0.39	0.4	NA	NA	NA	NA	NA	NA	NA	NA	NA	NA	0	0.29	-0.08	0.35	0.08	0.38	0.24	0.38	0.35	0.29	0.25	0.18	0	0.32	0.18	0.23	0.55	0.06	0.73
DIS3L_SEPEP.3_C3	0.3	0.34	0.3	0.58	0.4	0.36	0.1	0.41	0.03	0.85	0.55	0.3	-0.12	0.26	-0.1	0.17	0.27	0.23	0.06	0.29	0.1	-0.11	0.01	0.1	-0.07	0.15	0.04	0.13	0.01	0.03	-0.03	0.11	-0.11	0.18	0.03	-0.04	0.13	-0.04	0.31	-0.13	NA	NA	NA	NA	NA	NA	NA	NA	NA
DKK1_SEPEP.1_C1	-0.49	-0.78	-0.55	-0.6	1.67	-0.23	-0.46	-0.16	0.72	0.17	2.77	NA	-0.45	-0.64	-0.82	-0.55	-0.67	-0.48	-0.28	-0.36	NA	NA	NA	NA	NA	NA	NA	NA	NA	NA	NA	NA	NA	NA	NA	NA	NA	NA	NA	NA	NA	NA	NA	NA	NA	NA	NA	NA	NA
DLC1_SEPEP.2_C3	0.25	0.26	0.77	0.22	-0.25	0.37	-0.13	0.25	-0.34	0.39	-0.55	-0.05	-0.31	0.01	-0.07	-0.06	-0.48	0.02	0.06	-0.08	-0.19	0.1	-0.13	0.31	0.87	0.25	-0.21	0.22	0.05	0.03	0.28	0.06	0.24	0.05	-0.63	0.22	0.16	0.34	0.21	0.4	-0.3	0.16	-0.48	0.11	-0.07	0	-0.49	-0.03	-0.47
DLG1_SEPEP.5_C3	0.39	0.1	-0.13	-0.14	-0.09	-0.27	-0.58	-0.3	0.13	-0.12	0.51	0.24	0.36	0.09	0.29	0.06	-0.33	0.06	0.29	-0.06	-0.28	0.1	0.3	-0.15	0.38	-0.29	-0.24	-0.24	-0.28	-0.34	0.1	0.03	0.19	0.19	-0.44	-0.01	-0.14	0.13	0.13	0.18	0.47	-0.01	-0.23	0.23	0.4	-0.01	0	0.09	0.22
DLG3_SEPEP.1_C4	-0.55	-0.14	0.05	-0.04	-0.57	0.01	-0.49	0.38	0.31	0.23	-0.26	-0.1	-0.58	-0.07	0.03	0.16	-0.39	0.1	-0.17	0.43	0.3	0.36	0.18	0.39	1.67	0.4	0.49	0.44	0.14	0.55	NA	NA	NA	NA	NA	NA	NA	NA	NA	NA	0.84	-0.27	-0.09	-0.01	-1.04	0.06	-0.95	0.49	-0.58
DLGAP4_SEPEP.2_C3	0.19	-0.25	0.07	-0.18	0.25	-0.15	0.26	-0.12	0.14	-0.65	0.56	-0.47	0.93	-0.35	-0.05	-0.38	0.07	-0.26	0.17	-0.27	NA	NA	NA	NA	NA	NA	NA	NA	NA	NA	0.08	0.07	-0.03	-0.44	0.03	-0.47	0.2	-0.33	0.58	-0.49	0.02	-0.23	0.17	-0.08	-0.29	-0.19	0.07	0	0.01
DLGAP4_SEPEP.3_C3	-0.77	-0.4	-0.57	-0.77	-0.13	-0.54	-0.34	-0.66	0.2	-0.93	NA	NA	NA	NA	NA	NA	NA	NA	NA	NA	NA	NA	NA	NA	NA	NA	NA	NA	NA	NA	NA	NA	NA	NA	NA	NA	NA	NA	NA	NA	NA	NA	NA	NA	NA	NA	NA	NA	NA
DMAC2_SEPEP.2_C3	0.87	0.71	0.04	0.56	-0.61	-0.09	-0.34	-0.07	0.06	0.04	-0.79	0.61	-0.16	0.1	-0.3	-0.15	-0.55	0.22	-0.48	-0.49	0.6	-0.26	0.04	-0.25	0.48	-0.04	-0.13	-0.01	-0.51	0.06	NA	NA	NA	NA	NA	NA	NA	NA	NA	NA	0.53	0.95	0.05	1.44	0.19	0.99	0.31	0.65	0.14
DMAC2L_SEPEP.1_C4	1.87	0.22	-0.04	0	-0.38	0.17	-0.21	0.02	0.42	0.17	0.06	-0.09	0.25	-0.02	-0.16	-0.25	0.01	-0.1	0.18	-0.17	-0.2	0.12	0.03	0.32	-0.43	0.21	0.26	0.13	-0.14	-0.06	-0.08	-0.27	-0.33	-0.02	-0.25	-0.02	-0.23	-0.08	0.58	-0.09	0.05	0.06	0.37	-0.19	0.25	0.1	-0.04	-0.25	0.43
DMBT1_SEPEP.1_C4	0.01	0.11	0.31	-0.05	1.01	0.34	3.7	-1.95	0.42	0.01	NA	NA	NA	NA	NA	NA	NA	NA	NA	NA	NA	NA	NA	NA	NA	NA	NA	NA	NA	NA	NA	NA	NA	NA	NA	NA	NA	NA	NA	NA	NA	NA	NA	NA	NA	NA	NA	NA	NA
DMD_SEPEP.7_C3	-0.53	0.43	-0.05	0.39	-0.43	0.66	-0.21	0.68	0.52	0.41	NA	NA	NA	NA	NA	NA	NA	NA	NA	NA	NA	NA	NA	NA	NA	NA	NA	NA	NA	NA	NA	NA	NA	NA	NA	NA	NA	NA	NA	NA	NA	NA	NA	NA	NA	NA	NA	NA	NA
DMD_SEPEP.8_C3	-0.63	0.33	-1.32	0.34	-1.18	0.98	-1.32	1.12	-0.77	0.43	-0.98	0.75	-0.82	0.52	-0.2	0.48	-0.63	0.6	0.1	0.5	-0.43	0.73	-0.36	0.45	-0.32	0.5	0.72	0.55	0.03	0.71	0.08	1.92	0.12	0.74	-0.05	0.68	-0.03	0.53	-0.14	0.61	NA	NA	NA	NA	NA	NA	NA	NA	NA
DMD_SEPEP.10_C3	0.24	0.19	-0.17	0.33	0.57	0.47	-1.26	0.14	-0.32	0.55	-0.14	0.25	-0.38	0.18	0.22	-0.05	-0.47	0.17	-0.61	0.02	-0.39	-0.03	-0.14	-0.11	1.17	-0.02	0.36	0.06	-0.67	-0.37	-0.35	0.14	-0.26	0.19	-0.18	0.31	-0.13	0.11	-0.62	0.26	-0.41	-0.1	-0.33	0.02	0.76	-0.28	-0.29	-0.03	-0.66
DMTN_SEPEP.2_C3	-0.13	0.5	0.14	0.33	-1.07	-0.23	-0.23	-0.3	-0.73	-0.07	NA	NA	NA	NA	NA	NA	NA	NA	NA	NA	-0.61	0.24	-1	0.1	-1.02	0.03	-0.67	0.91	-0.67	0.16	NA	NA	NA	NA	NA	NA	NA	NA	NA	NA	-1.11	0.37	-1.09	0.45	-0.53	0.34	-0.57	-0.24	-0.79
DMXL1_SEPEP.2_C3	-0.03	0.12	0.2	-0.08	0.4	-0.06	-0.45	0.09	0.01	-0.02	NA	NA	NA	NA	NA	NA	NA	NA	NA	NA	NA	NA	NA	NA	NA	NA	NA	NA	NA	NA	NA	NA	NA	NA	NA	NA	NA	NA	NA	NA	0.1	0.13	0.03	0.38	0.26	0.05	0.26	0.27	-0.13
DMXL1_SEPEP.3_C3	0.01	0.21	0.36	0.09	0.6	-0.22	0.23	0.05	0.05	0.03	-0.74	0.51	-0.15	0.46	0.26	0.32	0.21	-0.04	0.21	0.14	0.25	0.14	0.15	-0.01	0.06	0.18	-0.07	0.04	0.05	0.09	0.15	-0.01	0.04	0.54	-0.05	0.15	-0.11	0.14	-0.09	0.19	-0.07	0.2	-0.15	0.44	0.18	0.13	0.06	-0.02	-0.45
DMXL2_SEPEP.1_C4	0.52	-0.14	0.16	0.04	0.33	0.27	0.7	-0.17	0.56	-0.03	-0.4	0.53	0.25	0.68	0.09	0.21	0.59	0.71	0.33	0.45	-0.01	0.77	0.18	0.64	0.04	0.95	0.29	0.83	0.49	0.72	0.34	0.37	0.36	0.34	0.43	0.35	0.43	0.42	0	0.31	-0.2	-0.06	-0.26	0.26	-0.28	0.14	-0.56	-0.04	0.01
DMXL2_SEPEP.3_C3	-0.54	-0.31	-0.38	-0.08	-0.1	0.2	0.49	-0.13	-0.28	-0.5	-0.57	0.11	-0.32	0.24	-0.38	0.02	0.01	-0.04	0	0.25	NA	NA	NA	NA	NA	NA	NA	NA	NA	NA	NA	NA	NA	NA	NA	NA	NA	NA	NA	NA	NA	NA	NA	NA	NA	NA	NA	NA	NA
DMXL2_SEPEP.5_C3	-0.46	-0.23	-0.28	-0.17	0.01	0.08	0.5	0.03	0.16	-0.22	-0.38	-0.19	0.08	-0.04	-0.37	0.06	0.31	-0.03	-0.01	-0.27	-0.21	-0.52	-0.16	-0.66	0.01	-0.59	-0.06	-0.44	0.32	-0.07	NA	NA	NA	NA	NA	NA	NA	NA	NA	NA	-0.01	-0.29	0.49	-0.48	-0.39	0.29	-0.37	-0.14	0.17
DNAH10_SEPEP.2_C3	0.47	0.2	0.69	0.37	0.29	0.41	0.28	0.08	-0.17	0.19	NA	NA	NA	NA	NA	NA	NA	NA	NA	NA	0.25	0.03	-0.37	0.11	0.14	0	-0.14	0.21	-0.34	-0.14	0.08	-0.1	0.15	0.26	-0.31	0.43	0.26	0.25	0.16	0.25	NA	NA	NA	NA	NA	NA	NA	NA	NA
DNAH17_SEPEP.2_C3	-0.61	-0.18	-1.03	-0.54	0.07	-0.38	-0.19	-0.94	-0.01	-0.14	NA	NA	NA	NA	NA	NA	NA	NA	NA	NA	NA	NA	NA	NA	NA	NA	NA	NA	NA	NA	NA	NA	NA	NA	NA	NA	NA	NA	NA	NA	0.76	-1.55	0.18	NA	-0.63	-1.24	0.2	-1.5	0.24
DNAH2_SEPEP.2_C3	2.45	0.93	0.98	1.88	0.85	2	1.61	1.46	0.43	0.36	NA	NA	NA	NA	NA	NA	NA	NA	NA	NA	NA	NA	NA	NA	NA	NA	NA	NA	NA	NA	NA	NA	NA	NA	NA	NA	NA	NA	NA	NA	NA	NA	NA	NA	NA	NA	NA	NA	NA
DNAH2_SEPEP.3_C3	0.38	0.29	0.32	0.05	-0.43	0.32	-1.33	-0.21	-0.07	0.55	NA	NA	NA	NA	NA	NA	NA	NA	NA	NA	NA	NA	NA	NA	NA	NA	NA	NA	NA	NA	NA	NA	NA	NA	NA	NA	NA	NA	NA	NA	NA	NA	NA	NA	NA	NA	NA	NA	NA
DNAJA4_SEPEP.2_C3	-0.46	-0.09	0.1	-0.22	-0.53	-0.41	0.04	-0.12	-0.18	-0.1	-0.64	-0.5	-0.41	-0.39	-0.22	-0.29	-0.43	-0.04	0.1	-0.31	NA	NA	NA	NA	NA	NA	NA	NA	NA	NA	NA	NA	NA	NA	NA	NA	NA	NA	NA	NA	NA	NA	NA	NA	NA	NA	NA	NA	NA
DNAJB11_SEPEP.2_C2	0.22	0.18	0.04	0.11	0.27	0.24	0.14	0.09	-0.47	0.23	0.83	-0.08	0.48	-0.28	0.95	-0.07	0.55	-0.08	-1.24	-0.4	0.75	-0.28	0.53	-0.44	0.51	-0.27	-0.18	-0.3	-0.62	-0.49	NA	NA	NA	NA	NA	NA	NA	NA	NA	NA	0.28	-0.19	1	0.08	0.82	-0.14	0.28	-0.4	0.9
DNAJB14_SEPEP.3_C3	-0.17	-0.07	0.42	0.15	-0.51	-0.02	-0.25	-0.03	-0.33	-0.23	-0.45	0.13	-0.03	0.01	0.13	0.11	0.03	0.01	0.24	0.12	-0.12	0.15	-0.11	-0.03	-0.28	0.14	-0.32	0.15	0.39	0.23	0.07	0.03	0.1	0.38	-0.34	0.16	-0.28	-0.14	-0.32	0.18	-0.17	0.15	0	0.24	0.35	0.25	0.02	0.31	0.01
DNAJB14_SEPEP.4_C3	-0.83	-0.12	0.56	-0.13	-0.64	-0.23	-0.46	-0.05	-0.42	-0.23	NA	NA	NA	NA	NA	NA	NA	NA	NA	NA	0.13	-0.05	0.02	-0.27	-0.25	-0.16	-0.38	-0.33	0.52	0.14	0.44	0.07	0.24	0.07	-0.37	-0.05	-0.31	-0.05	-0.28	0.06	-0.31	0.15	-0.14	0.26	0.2	0.29	0.02	0.08	-0.08
DNAJB4_SEPEP.3_C3	-0.45	-0.27	1.34	-0.38	0.59	-0.12	-1.17	-0.21	-0.48	-0.45	-0.92	-0.5	-0.92	-0.27	-0.07	-0.21	-0.73	-0.38	0.15	-0.2	-1.97	-0.08	0.53	-0.31	-1.1	-0.19	-0.25	-0.15	-0.34	0.14	0.03	0.18	-0.61	-0.58	-0.14	-0.29	-0.3	-0.14	-0.97	-0.46	-0.11	-0.13	-0.61	-0.14	-0.37	-0.06	1.46	-0.14	-1.6
DNAJB4_SEPEP.4_C3	-0.55	-0.38	1.26	-0.51	0.37	-0.06	-0.12	-0.09	-0.58	-0.38	-0.47	-0.05	-0.62	-0.04	0.16	-0.06	-0.58	-0.16	0.26	0	-1.3	-0.25	0.18	-0.4	-1.03	-0.37	-0.32	-0.19	-0.33	-0.07	-0.65	-0.01	-0.47	-0.5	-0.06	0	-0.32	-0.1	-1	-0.21	0.26	-0.43	-0.29	-0.28	-0.36	-0.2	1	-0.39	-1.07
DNAJB6_SEPEP.4_C3	0.1	-0.12	0.04	0.27	0.32	-0.06	0.15	-0.05	0.24	-0.15	NA	NA	NA	NA	NA	NA	NA	NA	NA	NA	1.04	0.72	0.86	0.56	1.52	0.2	1.05	0.64	1.04	0.88	-0.22	0.08	-0.02	0.39	-0.17	0.33	0.3	0.42	0.17	0.58	NA	NA	NA	NA	NA	NA	NA	NA	NA
DNAJB6_SEPEP.6_C3	-0.89	-0.18	-0.49	-0.64	0.36	-0.67	0.02	-0.44	-0.53	-0.75	0.06	-0.94	0.13	-0.99	0.21	-0.82	-0.34	-0.5	-0.36	-0.67	NA	NA	NA	NA	NA	NA	NA	NA	NA	NA	-0.23	-0.3	-0.47	-0.51	0.22	-0.41	-0.17	-0.65	-0.07	-0.78	NA	NA	NA	NA	NA	NA	NA	NA	NA
DNAJC10_SEPEP.2_C2	-0.73	-0.43	0.32	-0.33	0.1	-0.09	0.32	-0.18	-0.16	-0.27	0.59	-0.19	-0.06	-0.44	0.18	-0.04	0.03	-0.04	0.14	0.12	NA	NA	NA	NA	NA	NA	NA	NA	NA	NA	0.17	0	-0.02	-0.34	-0.3	-0.44	-0.03	-0.07	-0.53	-0.4	-0.77	-0.08	0.63	-2.94	0.07	-0.06	-0.55	-0.09	-0.73
DNAJC12_SEPEP.2_C3	0.05	0.4	0.49	0.32	0.41	0.7	-0.46	-0.27	0.17	0.57	-2.19	-0.03	-2.55	-0.2	-1.5	0.01	-0.53	0.97	-1.17	0.37	-0.44	0.27	-1.95	0.44	-1.27	-0.06	-1.26	0.63	-2.35	-1.19	NA	NA	NA	NA	NA	NA	NA	NA	NA	NA	NA	NA	NA	NA	NA	NA	NA	NA	NA
DNAJC12_SEPEP.3_C3	-0.48	0.4	0.12	0.56	0.52	0.73	-1.17	-0.45	0.09	0.62	-1.38	0.29	-1.05	0.19	-0.75	0.21	-0.15	0.8	-0.38	0.46	NA	NA	NA	NA	NA	NA	NA	NA	NA	NA	NA	NA	NA	NA	NA	NA	NA	NA	NA	NA	-0.71	0.93	-1.5	0.23	1.44	0.24	-0.59	-0.78	-1.2
DNAJC13_SEPEP.3_C3	-0.13	0.18	0.21	0.09	0.58	0.16	0.28	0.37	0.36	0.01	0.62	0.1	0.43	0.08	0.33	-0.05	-0.06	0	0.19	0.12	0.81	0.26	0.65	0.07	0.61	0.11	0.22	-0.06	0.26	0.16	-0.1	0.01	-0.23	-0.09	-0.17	0.1	-0.16	0.12	0.37	-0.14	0.47	0.13	0.4	0.24	0.49	0.26	0.58	0.36	0.62
DNAJC19_SEPEP.2_C2	-0.23	-0.15	0.16	-0.43	0.59	-0.25	-0.92	-0.55	0.35	0.01	-0.1	-0.3	-0.07	-0.24	-0.5	-0.41	0.03	-0.13	0.48	-0.4	-0.16	-0.06	-0.33	0	0.45	-0.07	-0.2	0.34	0.17	-0.25	NA	NA	NA	NA	NA	NA	NA	NA	NA	NA	NA	NA	NA	NA	NA	NA	NA	NA	NA
DNAJC2_SEPEP.3_C3	0.11	-0.06	0.43	0.12	1.13	0.16	0.71	-0.36	-0.11	-0.28	1.14	-0.51	0.33	-0.58	0.45	-0.65	-0.27	-0.63	-0.14	-0.54	0.73	-0.05	0.02	-0.06	0.68	-0.06	-0.05	0.1	0.18	-0.03	NA	NA	NA	NA	NA	NA	NA	NA	NA	NA	0.45	-0.36	0.21	-0.41	-0.09	-0.34	-0.02	-0.28	0.68
DNAJC22_SEPEP.1_C4	0.37	0.49	-0.07	0.36	-0.14	0.22	-0.4	0.35	0.59	0.85	NA	NA	NA	NA	NA	NA	NA	NA	NA	NA	NA	NA	NA	NA	NA	NA	NA	NA	NA	NA	NA	NA	NA	NA	NA	NA	NA	NA	NA	NA	-0.1	0.75	-0.03	0.68	-0.14	0.31	-0.02	0.27	0.4
DNASE1L1_SEPEP.1_C4	NA	NA	NA	NA	NA	NA	NA	NA	NA	NA	-0.03	-0.2	0.18	-0.33	-0.26	0.05	-0.13	0.09	0	-0.18	-0.17	0.19	-0.26	0.07	-0.19	0.22	0.04	0.35	0.09	0.2	-0.2	0.05	0.16	-0.25	0.23	0.01	0.26	0.2	-0.34	-0.15	-0.29	-0.45	-0.64	-0.69	0.2	-0.51	-0.22	-0.52	1.12
DNASE1L3_SEPEP.1_C4	-0.57	0.86	-0.51	0.4	-0.75	0.98	-0.92	0.35	-0.62	0.39	-1.42	0.25	-0.74	0.57	-0.15	0.55	-1.07	0.78	-0.35	0.67	-1.49	0.49	-1.04	0.87	-1.17	0.57	0.32	1.24	-0.27	0.32	-0.75	0.05	-0.35	0.38	-0.25	0.31	-0.07	0.48	-0.18	0.61	-1.59	0.15	-1.56	-0.2	-0.14	0.36	-1.08	0.07	0.28
DNM1_SEPEP.1_C4	-0.42	-0.3	-0.83	-0.15	-0.93	-0.27	1.62	-0.15	-0.04	1.29	NA	NA	NA	NA	NA	NA	NA	NA	NA	NA	-1.1	1.06	-0.58	0.85	-0.16	0.77	0.02	0.1	-0.1	-0.18	NA	NA	NA	NA	NA	NA	NA	NA	NA	NA	0.27	0.23	-0.4	0.09	-0.29	0.12	-0.09	-0.05	-0.03
DNM1L_SEPEP.2_C3	0.25	0.49	0.67	0.6	0.62	0.46	1.07	0.48	0.62	0.34	-0.55	0.67	0.76	0.83	1.11	0.76	0.83	-0.34	0.76	0.55	1.23	0.43	0.55	0.43	0.75	0.43	0.46	0.24	0.33	0.55	0.11	0.01	0.18	0.03	0.13	0.3	0.32	0.33	0.18	0.32	0.37	0.07	0.3	0.3	-0.03	0.14	0.38	0.19	0.19
DNM1L_SEPEP.4_C3	-0.38	-0.06	-0.28	0.13	-0.51	-0.01	-0.42	0	-0.15	0.29	NA	NA	NA	NA	NA	NA	NA	NA	NA	NA	NA	NA	NA	NA	NA	NA	NA	NA	NA	NA	NA	NA	NA	NA	NA	NA	NA	NA	NA	NA	NA	NA	NA	NA	NA	NA	NA	NA	NA
DNM1L_SEPEP.6_C3	-0.74	-0.01	-0.23	-0.33	0.17	-0.48	0.5	-0.34	-0.12	-0.58	NA	NA	NA	NA	NA	NA	NA	NA	NA	NA	NA	NA	NA	NA	NA	NA	NA	NA	NA	NA	NA	NA	NA	NA	NA	NA	NA	NA	NA	NA	NA	NA	NA	NA	NA	NA	NA	NA	NA
DNM2_SEPEP.5_C3	-0.15	0.32	0.14	0.23	0.67	0.42	1.96	0.1	-0.21	0.11	0.71	-0.45	0.88	-0.7	1	-0.28	0.16	-0.13	0.02	-0.09	0.58	-0.65	-0.22	-0.84	0.52	-0.63	0.26	-0.69	0.1	-0.3	NA	NA	NA	NA	NA	NA	NA	NA	NA	NA	-0.94	-0.86	0.09	-1.31	0.06	-0.3	-1.05	-0.84	0.03
DNM2_SEPEP.6_C3	0.42	0.38	0.47	0.44	0.04	0.43	0.56	0.58	0.49	0.39	NA	NA	NA	NA	NA	NA	NA	NA	NA	NA	NA	NA	NA	NA	NA	NA	NA	NA	NA	NA	NA	NA	NA	NA	NA	NA	NA	NA	NA	NA	0.01	0.49	-0.17	0.49	0.12	0.49	-0.58	0.01	-0.49
DNMBP_SEPEP.3_C3	0.26	0.47	0.46	0.52	0.11	0.36	0.45	0.15	0.16	0.54	-0.15	0.18	-0.09	0.09	0.02	0.09	-0.16	-0.09	0.2	0.23	0.99	0.34	-0.02	0.56	0.22	0.57	0.17	0.56	-0.14	0.09	NA	NA	NA	NA	NA	NA	NA	NA	NA	NA	0.41	0.33	0.07	0.22	0.5	0.27	0.35	0.39	0.65
DNMT1_SEPEP.3_C3	-0.79	-0.95	0.12	-0.51	1.12	-0.42	0.75	-0.32	-1.44	-0.89	NA	NA	NA	NA	NA	NA	NA	NA	NA	NA	NA	NA	NA	NA	NA	NA	NA	NA	NA	NA	-1.67	-0.44	-0.9	-1.19	-0.01	-0.57	0.11	-0.64	-0.61	-0.76	NA	NA	NA	NA	NA	NA	NA	NA	NA
DNMT3A_SEPEP.2_C3	0.39	-0.24	0.33	-0.22	0.98	-0.17	1	-0.1	0.44	-0.96	1.53	-0.37	0.37	-0.39	-0.38	-0.41	-0.22	-0.71	-0.15	-0.71	-0.24	-0.38	0.17	-0.31	0.07	-0.41	-0.2	-0.17	-0.15	-0.5	NA	NA	NA	NA	NA	NA	NA	NA	NA	NA	-0.21	0.25	0.09	0.29	-0.19	0.18	0.07	0.11	0.24
DNPEP_SEPEP.3_C3	-0.2	-0.38	NA	-0.3	-0.45	-0.06	-0.05	-0.27	-0.54	NA	0.85	0.17	-0.09	0.17	-0.01	0.12	0.19	0.06	0.3	0.34	0.47	0.26	-0.6	0.27	0.11	0.15	-0.13	0.32	-0.52	0.05	0.65	0.5	0.18	0.42	0.01	0.24	0.15	0.3	-0.1	0.67	-0.34	0.05	-0.24	0.07	-0.23	-0.1	-0.9	-0.32	-0.57
DNPEP_SEPEP.4_C3	-0.25	0.41	-0.47	0.31	0.24	0.41	-0.73	-0.03	0.11	0.4	0.37	0.28	-0.4	0.3	-0.39	0.28	0.25	0.35	-0.15	0.54	0.49	0.54	-0.76	0.64	0.37	0.65	0.02	0.61	-0.43	0.38	-0.6	-0.05	-0.45	0.54	-0.7	0.03	-0.34	0.22	-0.56	0.32	-0.65	0.31	-0.32	0.24	-0.22	0.1	-0.71	0.04	-0.14
DNTTIP1_SEPEP.2_C2	0.01	-0.67	-1.34	-1.45	-0.49	-0.24	0.22	-0.09	-0.45	-0.91	0.45	-1.38	0.71	-0.24	0	-0.1	0.37	-0.07	0.16	0.18	NA	NA	NA	NA	NA	NA	NA	NA	NA	NA	-0.56	-0.53	0.19	-0.72	0.71	-0.43	0.55	-0.69	0.41	-0.54	NA	NA	NA	NA	NA	NA	NA	NA	NA
DOCK1_SEPEP.1_C4	-0.79	0.2	-0.01	0.18	-0.16	0.32	0.26	0.47	0.08	0.19	-0.58	1.06	0.67	1.13	0.7	0	0.63	-0.06	0.4	0.49	-0.72	0.31	0.31	-0.29	0.78	-0.01	0.7	0.05	-0.01	-0.03	0.3	0.74	0.03	0.35	0.21	0.23	0.04	0.31	0.26	0.48	0.48	0.12	-0.01	0.2	0.24	0.39	0.42	0.38	0.95
DOCK1_SEPEP.7_C3	-0.15	0.41	0.36	0.62	0.06	0.69	0.54	0.53	0.34	0.48	NA	NA	NA	NA	NA	NA	NA	NA	NA	NA	-0.54	0.42	0.4	0.54	0.35	0.57	0.51	0.66	0.32	0.7	0.48	0.97	0.4	0.69	0.49	0.53	0.51	0.44	0.62	0.73	0.66	0.44	0.05	0.45	0.31	0.54	0.38	0.69	1.17
DOCK1_SEPEP.8_C3	-0.36	-0.05	0.26	0.11	-0.2	0.25	-0.05	0.11	0.13	0.06	NA	NA	NA	NA	NA	NA	NA	NA	NA	NA	-1.47	0.03	-0.06	0.15	-0.07	0.18	0.23	-0.15	-0.05	0.11	0.02	0.59	-0.12	0.06	-0.03	0	-0.61	-0.05	-0.05	-0.13	0.15	0.15	-0.2	0.05	-0.01	0.29	-0.07	0.27	0.75
DOCK1_SEPEP.9_C3	-0.35	0.42	0.42	0.18	-0.23	0.29	0.25	0.25	0.39	0.43	-0.32	0.02	0.27	0.19	-0.19	0.18	-0.14	0.14	0.03	0.37	-1.16	0.55	0.37	0.54	0.25	0.43	0.54	0.31	0.3	0.31	0.2	0.56	0.04	0.19	0.09	0.1	-0.25	0.11	0.12	-0.03	0.23	0.19	0.02	0.08	0.22	0.28	0.26	0.21	0.87
DOCK1_SEPEP.10_C3	-0.23	0.73	0.34	0.53	0	0.65	0.25	0.77	0.51	0.58	NA	NA	NA	NA	NA	NA	NA	NA	NA	NA	NA	NA	NA	NA	NA	NA	NA	NA	NA	NA	NA	NA	NA	NA	NA	NA	NA	NA	NA	NA	0.47	0.44	0.09	0.39	0.18	0.51	0.26	0.56	1
DOCK10_SEPEP.2_C3	-0.8	0.25	-0.03	0.1	-0.41	0.52	-0.04	0.63	-0.31	0.05	-0.53	0.4	-0.34	0.23	-0.11	0.29	0.27	0.33	0.24	0.25	-0.76	0.2	-0.26	0.16	-0.84	0.03	0.13	0.13	0.03	0.47	-0.31	0.36	0.27	-0.19	0.56	0.01	0.49	0.17	-0.22	-0.26	NA	NA	NA	NA	NA	NA	NA	NA	NA
DOCK4_SEPEP.2_C3	-1.03	-0.93	-1.77	-0.11	-0.43	-1.49	-0.07	-1.22	-0.25	-0.02	NA	NA	NA	NA	NA	NA	NA	NA	NA	NA	NA	NA	NA	NA	NA	NA	NA	NA	NA	NA	NA	NA	NA	NA	NA	NA	NA	NA	NA	NA	NA	NA	NA	NA	NA	NA	NA	NA	NA
DOCK4_SEPEP.3_C3	0.38	0.34	1.03	0.4	1.3	0.56	1	0.34	1	0.26	-1.36	0.34	-0.83	0.17	0.46	0.13	-0.52	0.6	-0.46	0.03	0.33	0.4	0.12	0.51	0.76	0.43	0.17	0.36	0.54	0.19	0.76	-0.2	0.64	0.26	0.57	0.02	1.06	0.77	0.77	0.16	-0.26	0.49	0.37	0.43	0.13	0.36	-0.02	0.02	0.03
DOCK4_SEPEP.4_C3	0.11	0.33	0.76	0.32	0.96	0.21	0.79	0.19	0.87	0.21	-0.72	0.11	0.46	0.1	0.74	0.23	-0.04	0.07	0.01	0.27	0.35	0.05	-0.18	0.27	0.58	0.24	0.09	0.17	0.56	0.14	0.33	0.05	0.32	-0.29	0.2	-0.33	0.15	0.23	0.17	-0.46	0.35	0.37	0.58	0.47	0.01	0.43	0.35	0.4	0.4
DOCK5_SEPEP.1_C4	-0.35	-0.19	0.06	-0.05	0.07	0.01	1	0.12	-0.13	-0.06	1.8	-0.22	0.11	-0.05	0	0	0.58	0.1	-0.02	0.06	0.53	-0.19	-0.17	0.09	-0.82	0	-0.28	-0.26	-0.09	0.23	NA	NA	NA	NA	NA	NA	NA	NA	NA	NA	-0.48	-0.03	0.09	-0.17	-0.59	0.25	-0.42	0.43	-0.68
DOCK6_SEPEP.3_C3	-0.1	-0.35	-0.12	-0.45	0.1	-0.08	-0.42	-0.08	0.17	-0.43	0.79	-0.22	0.76	-0.18	0.68	-0.07	0.3	0.01	0.64	0.36	0.36	-0.25	0.19	-0.62	0.49	-0.82	-0.15	-0.7	0.28	-0.14	NA	NA	NA	NA	NA	NA	NA	NA	NA	NA	-0.07	-0.44	-0.37	-0.5	0.37	-0.2	0.41	0.39	1.16
DOK2_SEPEP.1_C4	-0.9	0.26	-0.2	0.32	-1.41	0.54	-0.15	0.8	-0.53	-0.11	-1.52	0.46	-0.85	0.61	-0.19	1.06	0.53	0.81	0.53	0.74	-0.75	-0.36	-0.24	-0.26	-0.57	-0.24	0.06	-0.36	0.27	0.6	0.24	0.61	0.68	0.13	1.05	0.18	0.99	0.37	-0.24	-0.01	NA	NA	NA	NA	NA	NA	NA	NA	NA
DOK2_SEPEP.3_C3	-0.98	-0.17	-0.58	-0.08	-1.14	0.16	-0.14	0.21	-1.14	-0.25	-0.93	-0.27	-0.49	-0.13	-0.41	0.29	0.27	0.25	0.02	0.23	0.04	0.88	0.06	0.85	-0.12	0.83	0.02	0.77	0.49	0.89	0.12	0.47	0.26	-0.14	0.64	-0.04	0.48	0.05	-0.44	-0.42	0.43	0.27	-0.17	0.37	0.11	0.98	-0.01	0.73	0.26
DOK3_SEPEP.1_C4	2.47	0.5	0.68	0.33	-0.09	0.52	0.62	0.45	0.59	0.57	-0.4	0.63	0.33	0.49	0.36	0.6	0.01	-0.04	0.34	0.22	NA	NA	NA	NA	NA	NA	NA	NA	NA	NA	0.5	0.66	0.77	0.66	0.44	0.42	0.8	0.52	-0.05	0.65	0.38	0.25	0.09	0.06	0.18	0.61	-0.02	0.1	-0.73
DOK3_SEPEP.2_C3	-0.64	0.12	-0.29	0.03	-0.58	0.24	0.82	0.42	-0.36	-0.46	NA	NA	NA	NA	NA	NA	NA	NA	NA	NA	-0.49	-0.31	-0.04	-0.13	-0.78	-0.38	-0.08	-0.42	-0.05	0.18	0.18	0.44	0.62	-0.19	0.71	-0.31	0.81	0.17	-0.39	-0.08	-0.11	0.09	-0.24	0.12	-0.27	0.49	-0.44	0.4	-0.58
DOLK_SEPEP.1_C1	0.1	0.78	0.73	0.94	1.98	1.04	1.54	0.79	1.18	1.06	-0.38	0.18	0.42	0.13	0.23	0.22	-0.01	0.05	0.47	0.24	0.75	0.45	0.81	0.26	1.13	0.38	-0.02	0.6	0.67	0.43	0.43	-0.02	0.12	0.11	0.19	0.26	0.25	0.02	0.27	0.15	0.38	-0.21	0.51	-0.06	0.16	-0.13	-0.21	-0.24	-0.02
DOLPP1_SEPEP.1_C4	0.54	0.42	0.83	1.22	0.24	0.89	0.61	1.05	1.1	1.19	0.02	1.2	0	1.33	0.19	1.19	0.21	1.13	0.06	0.83	0.51	1.18	-0.32	0.62	0.65	0.62	-0.82	0.73	-0.45	0.26	NA	NA	NA	NA	NA	NA	NA	NA	NA	NA	NA	NA	NA	NA	NA	NA	NA	NA	NA
DOLPP1_SEPEP.2_C2	0.6	1.47	0.9	1.86	1.09	1.73	0.42	1.58	1.85	1.65	-1.62	1.4	0.67	1.18	0.1	1.09	0.15	-0.24	0.14	0.7	1.16	1.72	0.59	1.19	1.3	1.39	-0.04	1.43	-0.19	0.8	0.13	0.23	0.46	1.3	0.61	0.96	0.68	1.18	-0.11	1.29	0.14	1.21	0.42	1.48	0.3	1.04	0.2	0.9	0.46
DOP1A_SEPEP.1_C4	0.4	0.29	0.17	0.35	0.07	0.24	0.03	-0.01	0.46	0.59	0.8	0.42	0.13	0.29	-0.07	0.04	-0.51	0.34	0.07	0.41	NA	NA	NA	NA	NA	NA	NA	NA	NA	NA	NA	NA	NA	NA	NA	NA	NA	NA	NA	NA	NA	NA	NA	NA	NA	NA	NA	NA	NA
DOP1A_SEPEP.2_C3	0.92	0.85	0.62	0.66	0.32	0.77	0.53	0.7	0.77	0.84	NA	NA	NA	NA	NA	NA	NA	NA	NA	NA	NA	NA	NA	NA	NA	NA	NA	NA	NA	NA	NA	NA	NA	NA	NA	NA	NA	NA	NA	NA	NA	NA	NA	NA	NA	NA	NA	NA	NA
DOP1A_SEPEP.3_C3	0.2	0.06	-0.08	-0.15	-0.11	0.01	0.13	-0.37	-0.19	-0.15	NA	NA	NA	NA	NA	NA	NA	NA	NA	NA	NA	NA	NA	NA	NA	NA	NA	NA	NA	NA	NA	NA	NA	NA	NA	NA	NA	NA	NA	NA	NA	NA	NA	NA	NA	NA	NA	NA	NA
DPCD_SEPEP.2_C3	-1.21	-0.38	0.82	-0.29	1.41	-0.57	1.27	-0.1	0.12	-0.39	1.2	-0.11	-0.27	-0.14	-0.27	-0.13	-0.2	-0.24	0.15	-0.12	0.06	-0.28	-0.51	-0.31	0.54	-0.31	0	-0.51	0.03	-0.13	NA	NA	NA	NA	NA	NA	NA	NA	NA	NA	0.54	-0.1	0.59	-0.22	0.5	0.07	-0.15	0.13	-0.4
DPCD_SEPEP.3_C3	-0.48	-0.02	0.26	-0.1	0.84	0.1	0.86	0.1	-0.11	-0.19	NA	NA	NA	NA	NA	NA	NA	NA	NA	NA	0.03	-0.36	-0.65	-0.07	0.34	-0.12	0.03	-0.03	-0.12	0.04	NA	NA	NA	NA	NA	NA	NA	NA	NA	NA	NA	NA	NA	NA	NA	NA	NA	NA	NA
DPEP1_SEPEP.1_C4	-1.27	-0.57	-1.61	-0.22	-1.59	0.76	-1.04	0.83	-1.02	-0.42	-1.65	-0.55	0.8	-0.33	-0.03	-0.07	-0.33	-0.42	0.17	-0.15	-0.67	0.07	-0.35	-0.22	1.54	0.1	0.81	-0.16	0.63	0.75	1.05	1.12	1.13	-0.14	0.59	-0.39	0.41	0.24	-0.46	-0.18	NA	NA	NA	NA	NA	NA	NA	NA	NA
DPF2_SEPEP.2_C3	0.16	-0.52	-0.65	-0.53	0.38	-0.53	0	-1.01	-0.5	-0.49	0.24	-0.8	-0.38	-0.35	-0.4	-0.43	0.03	-0.43	-0.62	0.44	0.14	-0.39	0.57	-0.63	0.03	-0.61	0.42	-0.73	-0.31	-0.21	-1.18	-0.51	-0.87	-1.28	0.04	-0.78	-0.47	-0.69	-0.07	-0.9	0.07	-0.7	-0.31	-0.79	-0.2	-0.57	-0.2	-0.25	0.36
DPF3_SEPEP.1_C4	0.15	0.53	-0.09	0.54	-0.33	0.39	-0.16	0.4	-0.11	0.68	-0.96	0.62	0.16	0.47	0.12	0.39	-0.21	0.49	-0.27	0.57	NA	NA	NA	NA	NA	NA	NA	NA	NA	NA	NA	NA	NA	NA	NA	NA	NA	NA	NA	NA	NA	NA	NA	NA	NA	NA	NA	NA	NA
DPH1_SEPEP.2_C3	0.32	0.17	0.35	0.24	1.08	-0.3	0.13	-0.08	0.39	0.19	NA	NA	NA	NA	NA	NA	NA	NA	NA	NA	NA	NA	NA	NA	NA	NA	NA	NA	NA	NA	NA	NA	NA	NA	NA	NA	NA	NA	NA	NA	NA	NA	NA	NA	NA	NA	NA	NA	NA
DPH1_SEPEP.3_C3	0.44	-0.21	0.49	-0.11	1.17	-0.52	0.22	-0.14	0.25	-0.24	0.12	-0.02	0.01	-0.05	-0.26	-0.13	0.14	-0.2	0.41	-0.11	0.01	0.02	-0.48	-0.04	0.41	-0.07	0.19	-0.01	-0.36	0.1	0.57	-0.33	-0.17	-0.06	0.07	0	0.04	-0.06	-0.17	-0.22	NA	NA	NA	NA	NA	NA	NA	NA	NA
DPH2_SEPEP.2_C3	0.42	-0.23	-0.35	-0.07	0.78	-0.25	-0.13	-0.4	-0.41	-0.22	NA	NA	NA	NA	NA	NA	NA	NA	NA	NA	NA	NA	NA	NA	NA	NA	NA	NA	NA	NA	NA	NA	NA	NA	NA	NA	NA	NA	NA	NA	NA	NA	NA	NA	NA	NA	NA	NA	NA
DPH2_SEPEP.3_C3	0.45	-0.7	0.22	-0.28	0.83	-0.69	0.2	-0.45	0.16	-0.41	NA	NA	NA	NA	NA	NA	NA	NA	NA	NA	NA	NA	NA	NA	NA	NA	NA	NA	NA	NA	0.48	0.77	0.36	0.09	0.3	0.17	0.65	0.12	0.71	0.42	0.48	-0.31	0.14	-0.23	0.05	-0.2	0.47	-0.36	-0.4
DPH2_SEPEP.5_C3	0.59	-0.36	0.39	-0.49	1.21	-0.64	0.24	-0.22	0.08	-0.3	0.46	-0.19	0.06	-0.01	-0.24	-0.24	0.34	-0.47	0.31	-0.08	0.51	-0.39	0.41	-0.42	0.58	-0.22	0.3	-0.16	-0.2	-0.04	NA	NA	NA	NA	NA	NA	NA	NA	NA	NA	0.57	-0.43	0.08	-0.38	-0.13	-0.25	0.43	-0.27	-0.02
DPH6_SEPEP.2_C2	-0.12	-0.4	-0.51	-0.53	0.06	-0.19	-0.51	-0.05	0.4	-0.15	-0.37	0.27	0	0.59	-0.16	0.24	0.19	0.25	-0.01	0.22	NA	NA	NA	NA	NA	NA	NA	NA	NA	NA	-0.13	0.03	0.13	-0.26	-0.18	-0.29	-0.41	-0.59	-0.2	-0.33	0.18	0.17	0.07	0.03	-0.07	-0.11	0.09	-0.14	0.2
DPH6_SEPEP.3_C3	0.33	0.25	0.26	0.3	0.39	0.34	-0.23	0.25	1.24	0.56	NA	NA	NA	NA	NA	NA	NA	NA	NA	NA	-0.5	0.01	0.05	-0.15	-0.08	-0.17	0.12	0.04	0.06	-0.17	-0.44	0.46	-0.27	0.32	-0.32	0.46	-0.47	-0.14	-0.14	0.23	-0.01	0.42	0.11	0.25	0.02	0.13	0.07	0.06	-0.33
DPM1_SEPEP.2_C3	3.21	2.34	2.16	2.37	2.22	3.12	1.37	1.73	2.27	1.26	NA	NA	NA	NA	NA	NA	NA	NA	NA	NA	0.93	1.68	2.01	1.38	2.18	1.64	0.85	1.63	0.44	1.14	0.72	0.93	1.09	1.71	0.84	1.79	1.75	1.97	0.53	2.34	1.67	1.75	1.09	1.76	0.42	1.65	1.37	2.02	0.74
DPP3_SEPEP.2_C3	-0.17	-0.09	-0.22	-0.29	-0.88	-0.58	0.52	-0.25	-0.3	-0.41	NA	NA	NA	NA	NA	NA	NA	NA	NA	NA	-0.01	-0.15	-0.62	0.11	-0.98	0.01	-0.25	-0.27	-0.32	0.11	NA	NA	NA	NA	NA	NA	NA	NA	NA	NA	-1.16	0.19	0.2	0.1	-0.5	0.19	-0.34	-0.02	-0.16
DPP4_SEPEP.2_C2	-1.33	-1.41	-1.01	-1.38	-0.85	-1.51	0.6	-1.53	0.74	-0.64	1.29	-1.08	-0.72	-0.8	-1.22	-1.36	0.28	-0.8	-1.13	-1.58	1.48	-1.27	0	-0.45	2.55	-2.11	0.18	-1.18	-0.26	-0.75	-0.41	-1.11	-1.65	-0.89	-1.67	-1.19	-0.9	-1.4	0.76	-0.47	0.9	-0.79	1.22	-0.21	1.02	-2.72	-0.54	-0.57	1.15
DPP4_SEPEP.3_C3	-0.19	-0.52	-0.28	-0.78	-0.19	-0.52	0.93	-0.51	1.11	0.08	1.43	-1.05	-0.55	-0.99	-1.32	-1.24	-0.2	-1.18	-1.38	-2.08	1.57	-1.23	0.12	-0.65	3	-9.03	0.17	-1.3	-0.38	-0.79	-0.25	-1.05	-1.32	-0.85	-1.56	-1.14	-0.76	-1.6	0.65	-0.65	1.08	-0.97	1.22	-0.38	1.29	-1.48	-0.32	-0.64	1.7
DPP8_SEPEP.3_C3	-0.35	-0.42	-0.5	-0.45	0.5	-0.22	-0.61	-0.25	0.5	-0.37	0.08	-0.27	-0.65	-0.26	-0.84	-0.26	-0.67	-0.2	-0.43	-0.01	NA	NA	NA	NA	NA	NA	NA	NA	NA	NA	0.13	-0.35	0.14	-0.08	-0.05	-0.05	0.21	0.27	0.03	-0.17	NA	NA	NA	NA	NA	NA	NA	NA	NA
DPP9_SEPEP.3_C3	NA	0.6	0.36	1.07	-0.22	0.26	0.73	1.12	-0.3	0.94	-0.02	0.27	-0.25	0.42	0.45	0.11	0.82	-0.09	0.21	-0.16	0.43	-0.06	-0.36	0.33	-0.23	0.33	-0.06	0.35	0.11	0.23	-0.38	0.04	0.25	0.03	0.45	0.59	0.71	1.1	-0.05	0.69	-0.53	0.04	-0.79	0.18	0.07	0.15	0.43	0.13	0.28
DPP9_SEPEP.5_C3	-0.26	0.54	-0.16	0.62	0.12	0.52	-0.05	0.15	0.41	-0.01	0.45	-0.22	-0.33	-0.09	0.4	0.12	0.61	0	-0.08	0.06	-0.17	-0.1	-0.7	-0.19	-0.8	-0.01	-0.8	-0.09	-0.15	-0.2	-0.33	-0.35	-0.19	0.12	-0.63	0.04	-0.07	0.08	-0.71	0.19	-0.59	0.22	-0.57	0.14	-0.22	0.1	0.17	0.05	-0.13
DPP9_SEPEP.8_C3	-0.2	-0.37	-0.77	-0.02	0.09	0.36	-0.13	-0.5	-1.32	-0.51	0.66	-0.46	-0.23	-0.41	0.44	-0.5	0.94	-0.74	-1.21	-0.76	-0.04	0.04	-0.78	-0.02	-0.74	-0.05	-0.54	-0.18	-1.23	-0.64	-1.71	-0.92	-1.43	-1.19	-0.89	-0.88	-0.72	-0.32	-1.69	-0.6	-1.02	-0.57	-0.87	-0.62	0.28	-0.84	0.06	-0.7	0.07
DPY19L1_SEPEP.3_C3	-0.06	0.44	0.4	0.37	0.04	0.74	0.49	0.43	0.03	0.22	0.02	0.36	-0.38	0.36	0.28	0.53	0.08	0.41	-0.05	0.56	NA	NA	NA	NA	NA	NA	NA	NA	NA	NA	NA	NA	NA	NA	NA	NA	NA	NA	NA	NA	NA	NA	NA	NA	NA	NA	NA	NA	NA
DPY19L3_SEPEP.1_C4	0.2	-0.1	-0.09	0.01	-0.34	0.2	0.08	0.04	-0.19	-0.1	NA	NA	NA	NA	NA	NA	NA	NA	NA	NA	-0.36	0.28	-0.35	0.12	0.06	0.18	0.01	0.36	0.19	0.1	NA	NA	NA	NA	NA	NA	NA	NA	NA	NA	NA	NA	NA	NA	NA	NA	NA	NA	NA
DPY19L3_SEPEP.2_C3	1.2	0.25	0.3	0.22	0.04	0.72	0.8	0.42	-0.1	0.18	-0.39	0.14	-0.06	-0.03	0.16	0.28	-0.46	0.09	0.43	0.36	-0.52	-0.18	-0.36	-0.12	0.07	-0.13	0.17	-0.29	0.39	0.03	NA	NA	NA	NA	NA	NA	NA	NA	NA	NA	-0.16	0.27	-0.34	0.3	0.62	0.44	-0.19	0.25	-0.18
DPY19L3_SEPEP.3_C3	0.15	-0.03	0.06	0.34	-0.67	0.37	0.06	0.26	-0.29	0.33	-0.03	-0.48	0.13	-0.22	0.12	-0.14	-0.48	-0.14	-0.05	0.04	NA	NA	NA	NA	NA	NA	NA	NA	NA	NA	NA	NA	NA	NA	NA	NA	NA	NA	NA	NA	NA	NA	NA	NA	NA	NA	NA	NA	NA
DPY19L4_SEPEP.1_C4	0.7	-0.02	-0.01	-0.02	0.15	0.19	-0.09	0.07	0.37	-0.03	-0.65	-0.39	-0.05	-0.18	-0.43	-0.06	-0.57	-0.12	-0.24	-0.12	0.38	0.29	-0.27	0.17	-0.2	0.2	0.23	0.13	0.09	-0.01	0.24	-0.16	-0.14	0.17	-0.18	0.08	-0.12	-0.25	0.58	-0.03	NA	NA	NA	NA	NA	NA	NA	NA	NA
DPY19L4_SEPEP.3_C3	0.21	0.06	-0.12	-0.04	0.04	0.02	0.26	-0.1	-0.05	0.11	NA	NA	NA	NA	NA	NA	NA	NA	NA	NA	NA	NA	NA	NA	NA	NA	NA	NA	NA	NA	NA	NA	NA	NA	NA	NA	NA	NA	NA	NA	NA	NA	NA	NA	NA	NA	NA	NA	NA
DPY30_SEPEP.2_C3	0.98	0.09	1.07	0.5	1.27	0.61	1	0.52	1.13	0.1	-1.42	0.6	1.27	0.57	0.94	0.5	1.09	-1.03	0.31	0.67	0.79	0.57	1.45	0.57	1.57	0.57	1.43	0.55	1.05	0.57	0.92	0.55	0.6	0.39	1.06	0.46	0.66	0.53	0.74	0.32	0.5	-0.68	0.11	-0.82	0.28	-0.5	0.32	-0.37	0.06
DPYD_SEPEP.5_C3	-0.39	0.14	-0.65	0.17	-0.67	-0.57	0.31	-0.1	-0.39	0.12	0.89	0.32	0.36	0.21	-0.37	0.11	-0.19	0.29	0.33	0.44	2.08	0.5	-0.21	0.69	-1.26	0.49	-0.27	0.61	-0.32	0.33	0.16	0.04	-0.17	0.41	-0.15	0.48	0.03	0.26	-0.47	0.4	-1.23	0.03	0.25	0.12	-0.29	0.2	-0.32	-0.27	-0.24
DPYS_SEPEP.2_C2	1.06	1.35	1.26	1.64	0.97	2.14	2.19	1.86	0.76	1.39	NA	NA	NA	NA	NA	NA	NA	NA	NA	NA	NA	NA	NA	NA	NA	NA	NA	NA	NA	NA	NA	NA	NA	NA	NA	NA	NA	NA	NA	NA	1.18	1	0.38	1.36	0.35	1.34	0.92	1.81	0.4
DPYSL2_SEPEP.2_C2	-1.33	-0.09	-0.93	-0.41	-1.09	0.62	1.35	-0.15	-1.02	-0.54	-1.41	-0.65	-0.53	0.1	-0.59	0.34	-0.23	0.35	-0.12	0.39	0.83	-0.06	-0.14	-0.15	-1.32	-0.1	0.3	0.09	-0.16	0.63	-0.48	0.56	0	-0.3	-0.47	0.27	-0.75	-0.28	-0.82	-0.33	-1.73	0.28	-0.72	0.2	-0.44	0.19	1.9	0.49	-0.71
DRAM2_SEPEP.1_C4	-0.15	0.35	0.03	0.01	0.81	0.53	0.94	0.12	0.16	-0.18	NA	NA	NA	NA	NA	NA	NA	NA	NA	NA	0.69	0.18	-0.31	-0.11	-0.48	0.33	-0.05	0.11	0.49	0.35	NA	NA	NA	NA	NA	NA	NA	NA	NA	NA	NA	NA	NA	NA	NA	NA	NA	NA	NA
DRG2_SEPEP.5_C3	0.79	-0.19	0.4	-0.1	0.61	0	-0.06	0.08	-0.6	0.14	0.36	0.01	0.39	-0.32	0.74	-0.11	-0.28	-0.11	0.55	0.09	0.92	-0.05	-0.09	-0.17	-0.16	-0.05	0.33	0.24	0.18	0.14	0.02	-0.07	0.08	-0.02	-0.29	-0.08	0.19	0	0.71	-0.56	0.22	0.06	-0.37	0.42	0.1	0.12	0.47	0.2	0
DROSHA_SEPEP.1_C4	0.63	0.37	0.31	0.08	1.11	0.23	0.52	0.03	0.94	0.06	NA	NA	NA	NA	NA	NA	NA	NA	NA	NA	NA	NA	NA	NA	NA	NA	NA	NA	NA	NA	-0.28	0.01	-0.23	-0.2	0.28	0.02	0.21	-0.09	0.19	-0.15	0.24	0.17	0.16	0.24	0.26	0.22	0.23	0.18	0.21
DROSHA_SEPEP.2_C3	-0.02	0.23	-0.19	0.42	0.34	0.31	0.2	0.26	1.2	0.58	NA	NA	NA	NA	NA	NA	NA	NA	NA	NA	NA	NA	NA	NA	NA	NA	NA	NA	NA	NA	0.41	0.49	0.29	0.17	0.29	-0.07	0.37	0.18	0.42	0.32	0.85	0.81	0.38	0.56	0.37	0.05	0.68	-0.38	0.18
DST_SEPEP.4_C3	-0.03	-0.18	-0.37	-0.23	-0.32	-0.07	-0.2	-0.16	-0.77	-0.28	NA	NA	NA	NA	NA	NA	NA	NA	NA	NA	-0.26	0.41	-0.28	0.32	-0.87	0.44	-0.39	0.58	-0.34	0.16	0.09	0.02	-0.08	0.22	-0.49	0.38	-0.01	0.21	0.26	0.42	-0.26	0.04	0.21	0	-0.07	0.01	-0.29	0	0.63
DST_SEPEP.5_C3	-0.09	-0.3	-0.78	-0.49	-0.6	-0.23	-0.32	-0.15	-0.9	-0.49	NA	NA	NA	NA	NA	NA	NA	NA	NA	NA	-0.64	-0.22	0.16	-0.11	-0.43	-0.11	-0.08	-0.06	-0.49	-0.02	NA	NA	NA	NA	NA	NA	NA	NA	NA	NA	NA	NA	NA	NA	NA	NA	NA	NA	NA
DST_SEPEP.9_C3	0.35	-0.18	0.13	-0.13	0.03	0.12	0.31	0.03	-0.06	-0.36	NA	NA	NA	NA	NA	NA	NA	NA	NA	NA	NA	NA	NA	NA	NA	NA	NA	NA	NA	NA	NA	NA	NA	NA	NA	NA	NA	NA	NA	NA	NA	NA	NA	NA	NA	NA	NA	NA	NA
DSTN_SEPEP.2_C2	-0.67	-0.7	-0.66	-0.78	-0.45	-0.53	-0.22	-1.28	-1.41	-0.44	NA	NA	NA	NA	NA	NA	NA	NA	NA	NA	-0.02	-0.59	-0.3	-0.43	-0.05	-0.35	0.36	-0.22	-0.58	-0.34	NA	NA	NA	NA	NA	NA	NA	NA	NA	NA	0.15	-0.46	-0.03	-0.52	-0.07	-0.53	-0.14	-0.52	-0.02
DSTYK_SEPEP.1_C4	-0.31	0.24	-0.41	-0.19	-0.55	-0.07	0.11	0.06	-0.29	0.02	0.26	0.29	0.38	0.2	-0.25	0.32	-0.1	0.15	0.36	0.34	0.9	0.17	0.34	0.14	-0.03	0.19	0.41	0.26	0.26	0.33	NA	NA	NA	NA	NA	NA	NA	NA	NA	NA	-0.13	0.14	-0.22	0.19	-0.2	0.07	-0.05	0.26	-0.37
DTD2_SEPEP.1_C1	0.28	0.42	-0.23	0.3	-0.53	-0.19	-0.57	0.09	-0.29	0.1	1.42	-0.07	1.32	0.02	0.03	-0.35	-0.23	-0.12	-0.61	-0.15	-0.15	-0.02	-0.46	-0.01	-1.11	-0.72	-0.25	-0.14	-0.47	-0.16	NA	NA	NA	NA	NA	NA	NA	NA	NA	NA	-0.58	0.3	0.29	0.11	-0.22	0.11	-0.29	-0.23	0.02
DTNA_SEPEP.2_C3	-0.42	-0.99	0.44	-0.88	0.41	-0.86	-0.93	-0.3	0.89	-1.34	-1.83	-0.73	1.09	-0.64	1.64	-0.23	0.22	-1.18	0.06	-0.43	-1.1	-1.03	0.57	-1.29	-0.71	-0.76	0.66	-1.02	-0.21	-0.07	-0.3	0.06	-0.28	-1.32	-0.22	0.08	-0.62	-0.71	0.16	-1.08	0.82	-0.59	0.45	-0.51	0.61	-0.12	0.73	0.45	0.31
DTNA_SEPEP.5_C3	-0.79	-0.98	0.26	-0.56	-0.23	-0.72	-0.89	0.09	0.17	-1.18	-0.88	0.34	1.02	0.45	1.17	0.24	0.08	-0.31	0.66	0	-0.35	-0.08	0.39	0	-0.41	0.37	0.49	-0.11	0.24	0.5	0.17	0.34	0.09	-0.49	0.08	0.23	-0.11	-0.11	0.48	-0.31	0.74	-0.65	0.46	-0.3	0.3	0.05	0.66	0.8	-0.33
DTNA_SEPEP.6_C3	-1.05	-1.51	0.71	-1.2	0.5	-1.33	-1.12	-0.66	0.89	-1.83	-2.71	-1.35	1.28	-0.79	1.8	-0.36	0.53	-1.48	0.22	-0.37	-1.31	-1.97	0.5	-2.09	-1.44	-1.18	1.28	-1.76	-0.48	0.04	-1.31	-0.49	-0.93	-2.56	-0.18	-0.06	-1.17	-1.39	-0.45	-2.87	1.11	-1.49	0.9	-1.25	0.98	-0.48	0.71	0.29	-0.25
DTNB_SEPEP.3_C3	0.67	-0.19	0.53	0.06	1.08	0.18	0.27	-0.28	0.26	-0.08	NA	NA	NA	NA	NA	NA	NA	NA	NA	NA	NA	NA	NA	NA	NA	NA	NA	NA	NA	NA	NA	NA	NA	NA	NA	NA	NA	NA	NA	NA	0	0.65	0.6	0.92	0.89	0.74	0.22	0.3	-0.25
DTNB_SEPEP.5_C3	-0.14	0.45	0.01	0.22	-0.35	0.31	0.73	0.23	-0.16	0.36	0.08	0.2	-0.33	0.09	-0.36	-0.1	0.14	0.18	-0.09	-0.09	0.84	0.53	-0.02	0.59	1.04	0.33	0.12	0.49	0.1	0.03	-0.09	0.2	-0.58	0.51	-0.48	0.12	-0.18	0.39	0.19	0.62	0.02	0.02	0.49	0.48	0.51	0.27	0.25	0.07	0.39
DTNBP1_SEPEP.5_C3	-0.02	-0.15	0.12	-0.07	0.3	0.07	0.76	0.23	0.07	-0.09	0.4	-0.01	0.46	-0.03	0.01	-0.09	-0.78	-0.28	-0.12	-0.06	0.17	-0.04	0.18	0.04	0.06	0.09	0.24	0.01	0.16	0.19	0.32	0.29	0.35	-0.04	0.38	-0.05	0.29	-0.04	0.74	-0.06	0.34	0.25	0.14	0.16	0.06	0.22	-0.02	0.22	0.59
DTNBP1_SEPEP.6_C3	-0.26	-0.37	-0.18	-0.51	0.1	-0.3	0.6	-0.27	-0.22	-0.73	0.74	-0.39	0.44	-0.34	-0.15	-0.32	-1.06	-0.4	-0.45	-0.39	-0.18	-0.6	0.18	-0.45	-0.12	-0.47	0.32	-0.55	-0.26	0.06	0.36	0	0.57	-0.55	0.25	-0.51	0.11	-0.38	0.33	-0.72	0.51	-0.23	0.13	-0.3	0.18	-0.12	0.04	-0.06	0.85
DTWD2_SEPEP.1_C4	-0.18	0.44	0.1	0.55	-0.38	0.25	-0.67	0.46	-0.14	0.54	0.2	0.03	0.18	-0.36	0.45	-0.6	0.55	-0.39	-0.61	-0.29	0.58	0.17	0.34	0.14	-0.03	0.27	0.19	0.21	0.24	0.24	-0.22	-0.02	0	0.32	-0.24	0.14	-0.14	0.1	-0.2	0.14	-0.93	-0.17	-0.01	0.36	0.26	0.05	-0.17	-0.08	0.03
DTYMK_SEPEP.4_C3	0.31	-0.83	-0.25	-0.59	-0.69	-0.53	-0.02	-1.11	0.23	-0.5	0.75	-1.29	0.24	-1.23	0.55	-1.05	0.24	-0.72	-0.86	-1.24	-0.08	-1.02	0.88	-1.76	0.5	-1.17	-0.15	-1.13	-0.26	-1.02	-1.38	-0.9	-1.61	-1.41	0.3	-1.07	-1.23	-1.85	-1.5	-1.52	0.23	-1.36	0.55	-1.66	0.02	-0.98	0.46	-1.41	-0.17
DTYMK_SEPEP.5_C3	0.36	-0.71	0.12	-0.09	-0.81	-0.67	0.13	0.04	0.84	-0.03	-0.07	-1.09	-0.09	-0.56	0.29	-0.37	0.32	-0.21	0.46	0.63	-0.1	-0.08	0.88	0.04	0.65	0.24	-0.04	-0.18	0.22	0.12	-0.21	-0.56	-0.71	-0.52	0.71	-0.33	-0.83	-1.22	-0.48	-0.2	0.51	-0.73	0.3	-0.62	0	-0.24	0.35	-0.33	-0.29
DUS1L_SEPEP.2_C3	0.88	-0.04	0.22	0.39	1.11	0.09	0.25	0.14	0.54	0.28	NA	NA	NA	NA	NA	NA	NA	NA	NA	NA	-0.2	0.4	0.02	0.41	-0.22	0.22	-0.42	0.45	0	-0.1	NA	NA	NA	NA	NA	NA	NA	NA	NA	NA	NA	NA	NA	NA	NA	NA	NA	NA	NA
DUS1L_SEPEP.3_C3	0.42	NA	NA	0.23	0.18	NA	-0.13	-0.05	0.12	NA	-0.24	-0.09	-0.09	0.12	-0.36	0.41	-0.28	-0.12	-0.13	-0.04	-0.24	-0.03	-0.53	0.13	-0.73	0.24	-0.18	0.17	-0.29	-0.09	-0.19	-0.16	0.18	0.25	-0.14	0.47	0.1	0.52	0.11	0.65	-0.04	-1.08	-0.02	0.29	0.42	-0.6	0.18	-1.42	0.32
DUS3L_SEPEP.2_C3	-0.45	-0.11	-0.01	0.11	0.53	-0.16	1.35	0.22	-0.18	-0.12	0.01	0.06	0.1	0.16	-0.08	0.01	0.52	0.01	-0.05	0.18	0.8	-0.08	0.38	0.04	0.05	-0.15	0.05	0.16	0.74	0.11	-0.01	-0.01	-0.07	-0.14	-0.03	-0.23	0.24	-0.41	0.4	0.01	-0.39	-0.37	0.41	-0.04	-0.36	-0.14	0.54	-0.17	0.68
DUSP14_SEPEP.1_C4	1.1	0.74	0.97	0.88	0.66	0.82	0.63	1.16	1.06	0.99	NA	NA	NA	NA	NA	NA	NA	NA	NA	NA	NA	NA	NA	NA	NA	NA	NA	NA	NA	NA	NA	NA	NA	NA	NA	NA	NA	NA	NA	NA	NA	NA	NA	NA	NA	NA	NA	NA	NA
DUSP9_SEPEP.1_C4	-1.19	-1.29	-0.27	-1.4	0.09	NA	-0.34	-1.42	-1.32	-1.52	2.01	-1	-0.41	-1.34	-1.4	-1.36	-2.01	-1.3	-1.99	-1.26	NA	NA	NA	NA	NA	NA	NA	NA	NA	NA	-1.65	-1.36	-0.22	-1.82	-1.22	-1.71	1.38	-1.55	0.07	-1.73	NA	NA	NA	NA	NA	NA	NA	NA	NA
DUT_SEPEP.3_C3	-0.55	-0.49	0.01	-0.25	0.24	-0.1	-0.41	-0.23	0.49	-0.45	0.62	-0.64	-0.21	-0.52	0.04	-0.77	0.98	-0.64	-0.32	-0.28	0.02	-0.19	0.98	-0.24	0.82	-0.19	0.62	-0.39	0.57	0.1	NA	NA	NA	NA	NA	NA	NA	NA	NA	NA	NA	NA	NA	NA	NA	NA	NA	NA	NA
DUT_SEPEP.4_C3	-1.13	-0.52	-0.65	-0.89	-0.2	-0.69	-1.17	-0.66	0.27	-0.13	0.65	-0.74	-0.6	-0.71	-0.1	-0.83	0.66	-0.55	-0.6	-0.24	-0.24	-0.22	0.53	-0.58	0.61	-0.55	0.36	-0.76	0.54	-0.54	NA	NA	NA	NA	NA	NA	NA	NA	NA	NA	0.8	-0.27	0.41	-0.45	0.31	-0.43	-0.17	-0.12	0.13
DVL2_SEPEP.1_C4	-0.13	-0.04	-0.23	0.09	0.4	0.08	0.33	0.16	0.14	0.08	0.32	0.05	0.23	0.03	-0.3	0.12	-0.27	0.08	0.08	0.33	0.32	-0.14	0.04	-0.16	-0.33	-0.02	0.34	0.01	0.49	0.36	0.58	0.86	0.12	0.16	-0.01	-0.05	0.37	-0.07	-0.04	0.06	0.33	-0.69	0.16	-0.01	0.33	0.1	1.07	1.17	0.52
DVL3_SEPEP.2_C3	0.07	-0.15	-0.11	-0.14	-0.12	-0.1	0.01	-0.1	-0.05	0.12	NA	NA	NA	NA	NA	NA	NA	NA	NA	NA	NA	NA	NA	NA	NA	NA	NA	NA	NA	NA	NA	NA	NA	NA	NA	NA	NA	NA	NA	NA	NA	NA	NA	NA	NA	NA	NA	NA	NA
DXO_SEPEP.1_C4	0.81	-0.29	-0.29	-0.59	0.07	-0.68	0.24	-0.41	0.66	-0.54	0.25	0.09	0.04	0	0.16	-0.12	-0.32	-0.16	-0.18	-0.22	NA	NA	NA	NA	NA	NA	NA	NA	NA	NA	NA	NA	NA	NA	NA	NA	NA	NA	NA	NA	0.4	0.14	-0.33	0.06	-0.01	-0.04	-0.21	0.16	0
DYM_SEPEP.1_C4	-0.1	-0.15	0.4	-0.02	0.39	0.13	0.55	0.1	0.04	-0.19	NA	NA	NA	NA	NA	NA	NA	NA	NA	NA	0.27	0.34	-0.07	0.23	0.1	0	0.06	0.11	0.19	0.41	NA	NA	NA	NA	NA	NA	NA	NA	NA	NA	NA	NA	NA	NA	NA	NA	NA	NA	NA
DYM_SEPEP.2_C3	-0.17	0	0.08	-0.29	0.23	-0.01	0.22	-0.28	0.01	-0.19	NA	NA	NA	NA	NA	NA	NA	NA	NA	NA	NA	NA	NA	NA	NA	NA	NA	NA	NA	NA	NA	NA	NA	NA	NA	NA	NA	NA	NA	NA	NA	NA	NA	NA	NA	NA	NA	NA	NA
DYM_SEPEP.3_C3	0	-0.02	0.01	-0.62	0.03	-0.48	0.25	-0.18	-0.09	-0.64	NA	NA	NA	NA	NA	NA	NA	NA	NA	NA	0.35	0.68	0.22	0.17	0.13	0.24	0.17	0.09	0.25	0.32	0.58	0.38	0.52	0.15	0.45	0.19	0.61	0.36	0.56	0.07	NA	NA	NA	NA	NA	NA	NA	NA	NA
DYM_SEPEP.4_C3	0.17	-0.03	0.19	0.08	0.38	0.09	0.83	0.16	-0.37	-0.26	NA	NA	NA	NA	NA	NA	NA	NA	NA	NA	NA	NA	NA	NA	NA	NA	NA	NA	NA	NA	NA	NA	NA	NA	NA	NA	NA	NA	NA	NA	NA	NA	NA	NA	NA	NA	NA	NA	NA
DYM_SEPEP.5_C3	0.1	-0.05	0.45	-0.15	0.41	-0.11	0.6	0.1	0.13	-0.17	NA	NA	NA	NA	NA	NA	NA	NA	NA	NA	NA	NA	NA	NA	NA	NA	NA	NA	NA	NA	0.71	0.43	0.68	0.12	0.33	0.08	0.56	0.34	0.51	0.04	0.06	0.29	0.54	0.38	-0.13	0.29	0.28	0.21	0.36
DYNC1I2_SEPEP.2_C3	0.25	0.69	0.07	0.17	-0.24	0.38	0.66	0.7	0.18	0.72	0.11	0.7	0.45	0.9	0.27	1.21	0.5	-0.27	0.26	0.78	0.35	1.12	0.57	1.04	0.15	1.24	0.3	1.17	0.59	1.44	0.71	1.43	1.07	0.84	0.71	0.98	1.15	0.66	0.61	0.76	-0.1	0.33	0.14	0.53	-0.1	0.24	-0.16	0.52	-0.1
DYNC1LI2_SEPEP.2_C3	0.21	-0.28	-0.19	-0.14	-0.41	0.01	0.25	-0.59	-0.34	-0.36	-0.19	-0.21	-0.01	-0.17	0.08	-0.1	-0.31	0.14	0.05	-0.16	0.23	-0.26	-0.51	-0.53	-0.21	-0.51	-0.88	-0.5	-0.27	-0.22	0.22	0.02	-0.14	-0.31	-0.07	-0.31	0.17	-0.22	0.14	-0.31	-0.36	-0.19	-0.07	-0.08	0.19	-0.01	0.05	0.02	-0.29
DYNC1LI2_SEPEP.4_C3	1.05	0.93	0.5	1.21	0.7	1.29	0.73	1.06	0.72	1.11	NA	NA	NA	NA	NA	NA	NA	NA	NA	NA	NA	NA	NA	NA	NA	NA	NA	NA	NA	NA	NA	NA	NA	NA	NA	NA	NA	NA	NA	NA	-0.35	0.29	-0.36	0.37	-0.13	0.23	-0.13	0.09	-0.34
DYNC2LI1_SEPEP.2_C3	-0.26	-0.46	-0.42	-0.08	0.13	0.03	0.13	-0.47	-0.59	-0.23	NA	NA	NA	NA	NA	NA	NA	NA	NA	NA	NA	NA	NA	NA	NA	NA	NA	NA	NA	NA	NA	NA	NA	NA	NA	NA	NA	NA	NA	NA	NA	NA	NA	NA	NA	NA	NA	NA	NA
DYNLRB1_SEPEP.1_C4	-0.39	-0.05	-0.5	-0.29	-0.09	-0.36	0.29	-0.03	0.09	-0.07	0.28	-0.39	0.6	-0.55	0.09	-0.5	-0.07	-0.32	-0.08	-0.14	0.44	-0.4	-0.14	-0.49	0.03	-0.5	-0.01	-0.69	-0.15	-0.3	-0.35	-0.06	-0.32	-0.37	-0.23	-0.27	-0.07	-0.33	0.17	-0.41	-0.38	-0.31	0.17	-0.66	0.67	-0.3	-0.47	-0.32	-0.07
DYNLT1_SEPEP.1_C4	0.52	0.47	0.57	0.03	-0.26	0.35	0.83	0.45	0.05	0.46	-0.05	0.28	0.4	0.31	-0.08	0.2	0.07	0.15	-0.05	0.19	0.72	0.34	0.11	0.29	-0.55	0.4	0.11	0.05	0.18	0.69	-0.42	-0.17	-0.58	0.05	0.1	0.2	0.13	0.32	1.13	0.2	-1.2	-0.03	-0.48	-0.1	0.27	0.27	0.26	0.11	0.65
DYNLT3_SEPEP.1_C1	-1.14	-0.86	-1.39	-1.34	-0.75	-0.89	-0.01	-1.25	-0.78	-0.88	1.04	0.19	1.2	0.07	1.05	0.13	0.83	0.01	0.31	0.28	0.84	-0.12	0.17	-0.07	0.51	0.08	0.78	0.21	0.17	0	-0.74	0.13	0.05	-0.14	0.26	0.17	0.04	0.07	-0.66	-0.11	0.12	NA	0.9	-0.59	0.46	-0.61	-0.47	-0.44	-0.4
DYRK1A_SEPEP.2_C3	-0.02	0.22	0.25	-0.08	-0.19	-0.04	0.2	0.39	-0.16	0.31	NA	NA	NA	NA	NA	NA	NA	NA	NA	NA	0.05	0.2	0.21	0.15	0	0.1	0.08	0.15	0.08	0.18	-0.01	0.23	-0.05	0.09	0.06	-0.03	-0.1	-0.03	0.22	-0.1	NA	NA	NA	NA	NA	NA	NA	NA	NA
DYSF_SEPEP.3_C3	-0.13	0.28	-0.02	0.12	-0.07	0.14	-0.1	-0.1	-0.19	-0.3	-0.69	0.37	-0.77	0.31	-0.17	0.05	-0.02	0.39	0	0.15	-0.41	0.05	-0.16	0.33	-0.16	0.29	-0.04	0.26	-0.64	-0.4	0.59	0.2	0.31	0.3	0.1	-0.03	0.07	0.16	0.03	0.1	0.21	0.26	-0.7	0.15	0.94	-0.03	-0.34	0.23	-0.05
DZIP3_SEPEP.1_C4	0.23	-0.41	-0.59	-0.5	-0.74	-0.46	-0.23	-0.49	-0.31	-0.28	NA	NA	NA	NA	NA	NA	NA	NA	NA	NA	NA	NA	NA	NA	NA	NA	NA	NA	NA	NA	0.2	0.7	0.36	0.5	-0.07	0.48	0.73	0.3	0.01	0.41	NA	NA	NA	NA	NA	NA	NA	NA	NA
EAPP_SEPEP.1_C4	0.53	-0.03	0.19	-0.12	0.6	-0.38	-0.58	-0.35	0.26	-0.3	NA	NA	NA	NA	NA	NA	NA	NA	NA	NA	NA	NA	NA	NA	NA	NA	NA	NA	NA	NA	NA	NA	NA	NA	NA	NA	NA	NA	NA	NA	-0.27	-0.12	0.15	0.1	0.42	0	0.17	0.04	-0.04
EARS2_SEPEP.2_C3	-0.09	0.81	0.72	0.81	-0.19	0.22	-1.05	0.48	0.37	0.68	-1.5	0.27	-0.42	0.32	-0.92	-0.12	-0.45	-0.12	0.63	0.21	-0.11	0.64	-0.08	0.3	0.44	0.47	-0.28	0.59	0.12	0.28	-0.23	-0.29	0.2	0.42	-0.77	0.56	-0.16	0.34	-0.4	0.47	0.36	0.6	-0.62	0.71	0.69	0.38	0.83	0.22	-0.68
ECD_SEPEP.1_C4	-0.04	0.01	0.32	0.22	0.69	0.13	0.24	0.17	0.09	0.11	-0.66	0.11	-0.66	-0.06	-0.81	0.01	-0.24	0.06	-0.31	0.23	NA	NA	NA	NA	NA	NA	NA	NA	NA	NA	-0.16	-0.08	-0.13	0.06	-0.07	-0.1	-0.15	-0.3	-0.09	-0.04	0.24	-0.02	0.13	0.09	-0.48	-0.04	-0.35	-0.15	0.02
ECD_SEPEP.2_C3	0.01	-0.12	0.43	-0.05	1.23	0.03	0.38	-0.11	0.32	-0.16	0.43	-0.17	0.08	-0.22	-0.27	-0.24	0.2	-0.42	-0.2	0.25	NA	NA	NA	NA	NA	NA	NA	NA	NA	NA	NA	NA	NA	NA	NA	NA	NA	NA	NA	NA	0.14	0.19	0.6	0.52	0.15	0.12	0.14	0.09	0.18
ECH1_SEPEP.2_C3	1.61	0.44	-0.11	0.51	0.54	1.06	-0.63	-0.45	-0.82	0.9	0.02	-0.55	0.8	-0.23	0.76	-0.32	1.78	-0.11	-0.88	-0.3	-0.35	0.01	0.62	-0.26	1.52	-0.03	0.47	0.13	-0.6	-0.4	-2.46	-1.3	-2.48	-0.94	-1.26	-0.61	-1.83	-0.6	-2.1	-0.97	1.75	-0.6	0.62	-0.91	1.88	-0.47	0.64	-1.84	0.66
ECHDC1_SEPEP.6_C3	0.41	0.25	0.12	0.18	-1.53	-0.18	-0.24	-0.1	-0.79	0.15	0.37	0.61	0.7	0.38	-0.18	0.44	-0.49	0.26	0.18	0.43	-1.09	0.55	-1.18	0.7	-1.82	0.86	-0.09	0.76	-0.3	0.31	NA	NA	NA	NA	NA	NA	NA	NA	NA	NA	-0.06	0.31	-1.16	0.34	-0.47	0.38	0.16	-0.02	-0.62
ECHDC2_SEPEP.2_C3	0.71	0.75	-0.12	0.71	-2.11	0.43	-1.87	0.29	-0.95	0.55	-3.06	0.78	-2	0.51	-1.47	0.43	-2.09	0.83	0.76	0.75	-2.89	1.04	-1.23	1.2	-0.32	1.24	-0.91	1.29	-1.18	0.2	-0.38	-0.45	-0.98	1.05	-2.5	0.89	-0.65	0.73	-1.95	1.15	0.29	0.91	-1.49	0.98	0.14	0.75	-0.1	0.4	-1.8
ECHDC2_SEPEP.3_C3	0.17	0.74	0.02	0.7	-1.37	0.21	-0.41	0.12	-0.26	0.86	-2.82	0.57	0.97	0.26	-1.07	0.1	-1.58	0.84	-0.08	0.2	-2.1	1.07	-1.04	0.97	-0.16	1.03	-0.96	1.07	-1.05	0.05	-0.44	0.05	-0.62	0.79	-1.08	0.53	-0.67	0.29	-1.12	0.8	0.17	0.87	-1.22	0.74	0.41	0.55	-0.18	0.17	-1.5
ECHDC2_SEPEP.7_C3	0.27	0.67	0.29	0.36	-1.63	0.45	-0.47	0.62	-0.25	0.63	-0.82	0.41	-0.99	0.53	-0.39	0.05	-0.97	0.53	0.06	0.32	-0.46	0.1	-0.54	0.3	-0.19	0.29	-0.1	0.57	-0.05	0.07	-0.73	-0.16	-0.58	-0.02	-0.77	0.22	-0.31	-0.02	-0.53	0.32	-0.1	0.32	-0.85	0.52	-0.07	0.33	-0.04	0.18	-0.46
ECI2_SEPEP.2_C3	2.07	1.11	1.22	2.02	2.02	1.62	0.3	1.18	1.47	1.7	NA	NA	NA	NA	NA	NA	NA	NA	NA	NA	NA	NA	NA	NA	NA	NA	NA	NA	NA	NA	NA	NA	NA	NA	NA	NA	NA	NA	NA	NA	1.25	0.9	0.32	1.11	2.3	1.04	0.79	0.66	0.28
ECSCR_SEPEP.1_C4	0.12	0.07	0.55	0	-0.08	0.28	-0.61	0.35	0.32	-0.02	NA	NA	NA	NA	NA	NA	NA	NA	NA	NA	-0.72	0.07	0.14	0.01	0.07	-0.21	0.1	-0.11	0.49	0.4	0.28	0.65	0.41	-0.3	0.1	-0.33	-0.4	-0.25	-0.03	-0.16	NA	NA	NA	NA	NA	NA	NA	NA	NA
ECSIT_SEPEP.3_C3	0.6	1.01	0.75	1.23	0.47	1.05	0.31	0.7	0.93	1.58	NA	NA	NA	NA	NA	NA	NA	NA	NA	NA	NA	NA	NA	NA	NA	NA	NA	NA	NA	NA	NA	NA	NA	NA	NA	NA	NA	NA	NA	NA	0.92	0.57	0.71	0.68	0.43	0.7	1.28	0.18	0.55
EDARADD_SEPEP.1_C4	0.46	-0.23	-0.56	-0.44	0.74	-0.42	0.18	-0.12	1.29	-0.04	NA	NA	NA	NA	NA	NA	NA	NA	NA	NA	2.14	NA	-0.33	-0.11	1.61	0.02	-0.14	0.1	0.38	-0.19	-0.17	-0.28	-0.4	0.08	-0.58	0.06	-0.38	-0.06	-0.55	0.02	2.67	-0.33	0.44	-0.44	0.21	-0.32	-0.67	-0.42	0.21
EDC3_SEPEP.2_C3	0.03	0.2	-0.03	-0.12	-0.09	-0.27	-0.12	0.04	0.06	0.21	NA	NA	NA	NA	NA	NA	NA	NA	NA	NA	NA	NA	NA	NA	NA	NA	NA	NA	NA	NA	NA	NA	NA	NA	NA	NA	NA	NA	NA	NA	NA	NA	NA	NA	NA	NA	NA	NA	NA
EDNRB_SEPEP.1_C4	-0.71	0.38	-1.2	0.03	-0.67	0.62	-1.72	0.76	-0.51	0.68	-1.03	0.57	-0.49	0.45	-0.06	0.76	-0.18	0.71	0.09	0.6	-0.4	-0.35	-0.62	-0.16	-0.47	-0.24	-0.07	-0.1	-0.91	-0.14	NA	NA	NA	NA	NA	NA	NA	NA	NA	NA	-0.39	-0.32	-0.51	-0.26	-0.27	-0.03	-0.37	0	-0.31
EED_SEPEP.1_C4	0.97	-0.22	0.32	-0.22	0.31	-0.2	0.5	0.01	0.4	-0.37	0.83	-0.24	0.36	-0.36	-0.24	-0.13	0.24	-0.26	-0.3	-0.01	0.6	0.06	0.58	-0.23	0.49	-0.27	0.54	-0.2	0.48	0.16	0.15	-0.01	-0.08	-0.34	0.51	-0.41	0.4	-0.34	0.42	-0.33	0.1	0.06	0.36	0.16	-0.05	0.13	0.36	0.24	0.51
EED_SEPEP.2_C3	0.53	-0.3	0.23	-0.11	0.71	-0.17	0.84	0.1	0.61	-0.41	0.87	-0.34	0.44	-0.51	-0.32	-0.34	0.41	-0.42	-0.04	-0.17	0.39	-0.36	0.45	-0.31	0.28	-0.29	0.34	-0.38	0.23	-0.1	NA	NA	NA	NA	NA	NA	NA	NA	NA	NA	0.13	-0.26	0.37	-0.09	1.52	0.8	0.81	0.29	0.52
EED_SEPEP.3_C3	0.29	-0.16	-0.03	-0.24	0.17	0.07	0.39	0	0.18	-0.31	NA	NA	NA	NA	NA	NA	NA	NA	NA	NA	0.74	0.18	0.88	0.13	0.75	0.28	0.76	0.26	0.54	0.37	0.09	0.58	0.1	0.02	0.62	0.06	0.68	0.13	0.59	1.25	NA	NA	NA	NA	NA	NA	NA	NA	NA
EEF1AKMT1_SEPEP.1_C4	1.19	0.95	1.36	1.32	0.65	0.22	0.18	0.37	NA	1.38	0.16	-0.74	-0.82	-0.42	-0.12	-0.48	-0.72	-0.21	-0.81	-0.49	-0.85	-0.96	-0.57	-0.65	-0.52	-0.75	-0.71	-0.83	-1.5	-0.87	-0.56	-0.39	-0.98	-0.04	-1.37	-0.04	-0.79	-0.29	-0.6	-0.14	-0.39	0.24	-0.82	-0.01	0.54	-0.13	0.46	-0.27	-0.39
EEF1AKMT2_SEPEP.2_C2	0.27	0.06	0.25	-0.08	0	0.03	-0.61	0	0.4	-0.14	NA	NA	NA	NA	NA	NA	NA	NA	NA	NA	0.9	0.64	-0.11	0.17	0.56	0.72	0.02	0.06	0.17	0.4	0.86	0.79	0.8	0.83	0.06	0.58	0.53	0.5	0.61	0.66	-0.04	0.24	-0.34	0.25	-0.12	0.14	0.35	0.2	1.08
EEF1AKNMT_SEPEP.3_C3	0.32	-0.45	0.27	-0.41	1.33	-0.14	0.85	0.22	0.22	-0.64	0.58	0.45	0.36	0.58	0.21	0.44	0.51	0.06	0.25	0.33	0.31	0.19	0.28	0.25	1.03	0.18	0.16	0.16	0.29	0.28	-0.2	-0.1	-0.22	0.12	0.21	0.15	-0.07	0.03	-0.14	0.06	-1.87	0.08	-1.96	-0.35	-1.54	-0.12	-0.92	1.27	-1.04
EEF1D_SEPEP.4_C3	-0.53	-0.37	-0.31	-0.25	-0.42	-0.45	0.08	-0.38	0.11	-0.48	NA	NA	NA	NA	NA	NA	NA	NA	NA	NA	NA	NA	NA	NA	NA	NA	NA	NA	NA	NA	NA	NA	NA	NA	NA	NA	NA	NA	NA	NA	0.22	-0.14	0.81	0.4	0.76	0.24	0.72	-0.33	0.32
EEF1E1_SEPEP.2_C2	-0.2	0.29	0.24	0.58	0.72	0.43	0.17	0.2	0.87	0.55	0.07	0.47	1.11	0.41	0.75	0.52	0.61	0.06	0.59	0.17	0.12	0.04	0.32	-0.04	0.72	0.14	-0.07	-0.04	-0.21	-0.12	0.32	0.22	0.24	0.27	0.4	0.22	0.61	0.17	0.77	0.19	1.01	0.28	0.51	0.29	0.46	0.28	0.13	0.25	0.49
EFEMP1_SEPEP.2_C3	-2.3	-0.93	-2.29	-1	-1.99	0.45	-0.96	-0.23	-1.43	-1.89	-0.63	-1.13	0.62	-0.85	2.04	0.04	3.4	NA	-0.93	0.05	-0.47	-0.86	0.14	-1	-0.29	-0.75	2.43	-1.96	0.05	-0.38	-0.88	-0.13	-1.44	-1.7	1.21	0.23	-1.03	-0.82	-2.59	-1.92	-2.43	-2.19	-1.45	-2.3	0.31	-1.63	-1.82	-1.37	0.13
EFHD2_SEPEP.3_C2	0.3	0.95	0.28	1.19	0.05	1.05	0.8	1	-0.17	0.93	-1.38	0.59	-0.34	0.53	-0.14	0.45	0.32	0.23	-0.11	0.65	-0.3	0.14	0.76	0.65	1.04	0.81	0.9	0.26	0.16	0.67	0.15	0.23	0.55	0.3	0.67	0.44	0.55	0.41	-0.42	0.46	0.2	0.57	-1.04	0.33	-0.01	0.63	-0.58	0.03	-0.53
EFL1_SEPEP.3_C3	-0.13	-0.09	-0.02	-0.06	-0.73	-0.36	-0.34	0.01	-0.14	-0.07	-0.18	0.23	0.69	0.28	0.69	0.21	0.43	-0.16	-0.14	0.11	0.08	-0.06	-0.19	-0.18	0.13	-0.21	0.07	-0.23	0.17	0.13	0.74	0.76	0.64	0.73	0.57	0.8	0.71	0.71	0.7	0.74	0.31	0.34	0.31	0.39	0.21	0.53	0.25	0.53	0.3
EFL1_SEPEP.4_C3	-0.19	-0.34	-0.46	-0.38	-0.09	-0.19	-0.2	-0.64	-0.3	0.08	0.55	-0.42	0.5	-0.6	0.45	-0.22	0.39	0.03	-0.6	-0.36	0.02	-0.27	-0.11	-0.31	0.07	-0.23	0.2	-0.16	-0.36	-0.22	NA	NA	NA	NA	NA	NA	NA	NA	NA	NA	0.05	-0.15	0.16	-0.15	0.3	-0.2	0.16	-0.28	0.44
EFNA1_SEPEP.1_C4	0.87	-0.37	0.34	-0.27	0.27	-0.33	-0.43	-1.61	-0.61	-1.04	NA	NA	NA	NA	NA	NA	NA	NA	NA	NA	0.52	-0.75	1.15	-0.19	-0.29	-0.9	-0.14	-0.23	-0.07	-0.86	NA	NA	NA	NA	NA	NA	NA	NA	NA	NA	NA	NA	NA	NA	NA	NA	NA	NA	NA
EFNB1_SEPEP.1_C1	-0.78	0.34	-0.3	0.18	-0.08	-0.12	-0.16	0.06	-0.38	0.39	-1.03	0.65	0.04	0.36	-0.04	0.42	-0.09	0.25	0.36	0.41	-1.02	0.18	0.06	0.1	-0.42	-0.4	-0.58	-0.26	-0.67	-0.25	-0.06	0.55	0.16	0.42	-0.42	0.16	0.05	0.2	-0.31	0.46	NA	NA	NA	NA	NA	NA	NA	NA	NA
EFR3A_SEPEP.2_C3	-0.29	0.39	-0.27	0.08	-0.27	0.15	-0.15	0.24	-0.13	0.1	-0.06	0.42	0.01	0.38	0.12	0.46	-0.08	0.31	0.08	0.62	-0.72	-0.33	-1.01	0.4	-1.28	0.31	-1.67	-0.22	-1.32	-1.61	0.15	0.31	0.27	0.42	0.05	0.12	0.11	0.46	0.02	0.51	1.54	1.03	1.27	1.48	0.89	1.14	1.49	1.03	1.53
EFR3A_SEPEP.3_C3	-0.72	0.24	-0.69	0.08	-0.95	0.02	-0.67	0.1	-0.06	-0.28	-0.49	0.17	-0.28	0.28	-0.51	0.24	-0.14	-0.24	-0.08	0.05	0.55	0.22	0.22	0.4	0.22	0.25	0.13	0.14	-0.04	0.22	0.33	0.09	-0.09	0.26	-0.21	0.09	-0.29	0.32	-0.2	0.38	0.24	0.27	0.61	0.74	0.23	0.41	0.51	0.33	-0.13
EFTUD2_SEPEP.2_C3	0.26	0.09	0.21	0.21	0.82	0.25	0.17	-0.09	-0.25	-0.04	0.85	-0.16	0	-0.23	0.03	-0.03	0.23	-0.29	-0.24	-0.68	0.23	0.1	0.06	0.03	0.35	0.17	0.13	0.22	-0.34	-0.07	NA	NA	NA	NA	NA	NA	NA	NA	NA	NA	0.01	-0.33	0.4	0.14	0.48	-0.18	0.19	-0.74	0.64
EGFL7_SEPEP.1_C4	-2.35	0.38	-2.21	0.5	-2.64	0.8	-0.88	0.86	-1.24	0.15	-0.37	0.1	-0.23	0.18	-0.06	0.21	0.19	-0.27	0.01	0.42	-1.19	-0.04	1.22	0.2	-0.55	0.31	1.31	0.48	0.33	0.63	-0.6	1.18	1.48	-0.13	0.59	0.54	-0.31	0.19	-0.71	-0.07	-1.06	-0.01	-0.74	0.08	0.12	0.14	-1.25	0.95	-0.79
EGFL7_SEPEP.2_C3	-1.52	0.1	-1.36	0.46	-1.47	1.08	-0.81	0.32	-0.56	0.02	-0.71	-0.19	-0.21	0.11	0.21	0.3	0.77	-0.48	-0.61	0.43	-0.84	0.23	1.15	0.5	-0.57	0.47	0.71	0.59	0.14	0.69	-0.27	1.23	0.33	0.07	0.04	0.46	-0.19	0.36	-0.56	0.18	-0.88	0.02	-0.69	0.22	0.54	-0.09	-0.63	0.42	-0.35
EGFL7_SEPEP.3_C3	-1.36	0.08	-1.14	0	-1.66	0.06	-0.88	0.42	-0.75	-0.06	-0.97	0.36	-0.41	0.51	-0.26	0.63	0.02	0.16	0.13	1.05	-1.67	-0.11	2.07	0.03	-0.5	0.39	0.96	0.07	-0.18	0.84	-0.09	1.07	0.95	-0.02	0.59	0.5	0.02	0.07	-0.23	-0.21	-0.96	0.05	-0.58	0.31	0.37	0.17	-1.15	0.77	-0.55
EHMT1_SEPEP.2_C3	-0.26	-0.09	-0.05	-0.28	-0.15	-0.25	-0.2	-0.22	-0.2	0.06	0.8	-0.39	-0.03	-0.7	-0.41	-0.48	-0.02	0.07	-0.4	-0.2	0.12	-0.27	0.17	-0.27	-0.1	-0.4	-0.44	-0.32	-0.15	-0.32	-0.22	-0.11	-0.25	-0.03	-0.09	-0.29	-0.12	-0.17	-0.11	-0.14	-1.15	-0.38	-0.76	-0.5	-0.35	-0.59	-0.49	-0.88	-0.37
EHMT2_SEPEP.2_C3	0.1	-0.07	-0.13	-0.21	0.38	-0.11	0.08	-0.16	-0.09	-0.32	1.34	0.34	0.35	0.27	-0.09	0.31	0.06	0.48	-0.15	0.26	NA	NA	NA	NA	NA	NA	NA	NA	NA	NA	NA	NA	NA	NA	NA	NA	NA	NA	NA	NA	NA	NA	NA	NA	NA	NA	NA	NA	NA
EIF1AX_SEPEP.1_C1	-0.5	-0.68	-1.03	-0.68	0.22	-0.6	-0.71	-1.52	-0.64	-0.48	NA	NA	NA	NA	NA	NA	NA	NA	NA	NA	0.01	-1.32	-0.35	-1.51	0.78	-1.25	-0.07	-1.11	-0.83	-1.44	NA	NA	NA	NA	NA	NA	NA	NA	NA	NA	0.1	-1.18	-0.13	-1.22	0.41	-0.98	-0.1	-1.12	0.39
EIF1B_SEPEP.1_C1	0.35	0.39	0.28	0.26	0.76	0.39	0.32	-0.04	0.25	0.55	0.06	-0.37	0.4	0.15	0.76	0.12	0.75	-0.14	-0.37	0.11	NA	NA	NA	NA	NA	NA	NA	NA	NA	NA	NA	NA	NA	NA	NA	NA	NA	NA	NA	NA	NA	NA	NA	NA	NA	NA	NA	NA	NA
EIF2A_SEPEP.4_C3	0.97	-0.23	0.23	-0.31	-0.1	-0.32	-0.26	-0.08	0.38	-0.23	0.26	-0.39	0.68	-0.3	0.12	-0.41	0.03	-0.37	0.36	-0.57	0.27	-0.04	0.29	-0.19	0.24	-0.29	0.15	-0.22	0.29	-0.12	0.34	0.18	0.26	0.02	0.08	-0.08	0.09	-0.2	0.18	-0.04	0.18	-0.4	0.06	-0.37	0.03	-0.29	-0.04	-0.33	0.08
EIF2A_SEPEP.7_C3	1.07	-0.19	0.29	-0.23	-0.02	-0.35	0.36	-0.01	0.55	-0.04	NA	NA	NA	NA	NA	NA	NA	NA	NA	NA	NA	NA	NA	NA	NA	NA	NA	NA	NA	NA	NA	NA	NA	NA	NA	NA	NA	NA	NA	NA	NA	NA	NA	NA	NA	NA	NA	NA	NA
EIF2AK3_SEPEP.1_C4	-0.27	-0.32	-0.39	-0.4	-0.12	-0.32	0.14	-0.4	-0.23	-0.24	0.28	-0.11	0.08	-0.43	0.18	-0.15	-0.38	-0.06	-0.31	-0.31	0.22	0.42	0.21	0.47	0.23	0.28	-0.06	0.23	-0.01	0.34	NA	NA	NA	NA	NA	NA	NA	NA	NA	NA	0.3	0	-0.12	0.09	-0.09	0.03	-0.03	0.09	0.01
EIF2AK3_SEPEP.3_C3	0.36	-0.23	-0.06	-0.1	0.24	-0.26	0.23	0.45	-0.1	0.3	0.94	0.37	0.42	-0.13	0.66	0.15	0.21	0.51	0.75	0.44	NA	NA	NA	NA	NA	NA	NA	NA	NA	NA	NA	NA	NA	NA	NA	NA	NA	NA	NA	NA	0.64	0.12	-0.18	0.57	0.62	-0.17	-0.12	-0.1	-0.49
EIF2B4_SEPEP.3_C3	0.37	-0.06	0.07	0.06	0.04	0.14	0.14	-0.16	0.19	0.07	NA	NA	NA	NA	NA	NA	NA	NA	NA	NA	-0.37	-0.25	-0.18	-0.18	0.01	-0.11	-0.13	-0.1	-0.23	-0.19	-0.19	0.08	-0.24	0.04	-0.08	-0.04	-0.13	-0.05	-0.42	0.17	NA	NA	NA	NA	NA	NA	NA	NA	NA
EIF2B4_SEPEP.4_C3	0.27	0.09	0.3	-0.31	-0.01	0.03	0.17	-0.37	1.65	-0.13	NA	NA	NA	NA	NA	NA	NA	NA	NA	NA	-0.28	0.06	-0.06	-0.09	0.35	-0.17	0.23	-0.14	0.93	0.06	NA	NA	NA	NA	NA	NA	NA	NA	NA	NA	0.22	0.5	0.04	0.55	0.36	0.22	0.37	0.56	1.78
EIF2B4_SEPEP.5_C3	0.16	-0.39	-0.18	-0.56	0.02	-0.24	-0.13	-0.41	-0.46	-0.13	-0.44	0.03	-0.19	-0.58	-0.35	-0.22	0.01	-0.54	-0.06	-0.31	-0.12	-0.08	0.42	0.01	0.53	-0.01	0.35	0.18	0.2	0.04	NA	NA	NA	NA	NA	NA	NA	NA	NA	NA	0.15	-0.36	-0.14	-0.51	-0.33	-0.34	-0.42	-0.21	-0.5
EIF2D_SEPEP.3_C3	0.15	-0.06	-0.15	-0.12	-0.55	-0.2	0.05	-0.47	-0.29	-0.39	0.4	0.24	0.13	0.03	0.22	0.02	-0.16	-0.06	-0.05	-0.57	0.63	0.06	-0.1	0.11	0.53	0.25	0.27	0.23	0.13	0.03	NA	NA	NA	NA	NA	NA	NA	NA	NA	NA	0.6	-0.09	0.48	-0.06	-0.08	-0.1	0.45	0.23	0.63
EIF2D_SEPEP.4_C3	0.41	-0.19	0.27	-0.36	0.03	-0.13	0.33	-0.08	0.15	-0.09	0.23	-0.13	0.68	-0.22	0.05	-0.36	0.21	-0.49	-0.18	-0.27	1.17	-0.18	-0.36	0.2	0.25	0.08	0.06	-0.17	0.04	-0.25	-1.01	-0.92	-1.18	-0.79	0.21	-0.58	-1.19	-0.88	-0.39	-0.98	0.53	-0.07	0.38	-0.19	0.37	-0.1	0.48	-0.24	0.44
EIF3E_SEPEP.2_C2	0.41	1.19	0.8	0.68	0.18	0.89	0.58	1.01	1.08	0.64	0.46	0.34	-0.1	0.33	0.05	0.44	0.05	-0.16	0.25	0.3	-0.69	0.37	0.56	0.29	0.67	0.02	-0.25	0.53	0.27	0.33	NA	NA	NA	NA	NA	NA	NA	NA	NA	NA	-0.37	0.47	-0.16	0.37	0.61	0.06	0.67	0.12	1.06
EIF4B_SEPEP.2_C3	0.32	-0.09	0.16	0.04	0.55	-0.08	0.18	-0.17	0.19	-0.42	0.48	-0.15	0.19	-0.05	0.04	-0.3	-0.21	-0.27	-0.05	-0.38	0.65	-0.06	0.24	0	0.59	-0.09	-0.21	0.12	0	-0.16	-0.16	-0.18	-0.11	-0.04	-0.02	-0.19	0.07	0.03	-0.25	0.07	0.62	-0.06	0.45	0.09	-0.08	-0.24	0.52	-0.18	-0.09
EIF4E3_SEPEP.2_C3	-1.21	0.05	-0.18	0.31	-0.52	0.34	0.08	0.34	-0.71	-0.3	-1.39	-0.39	0.1	0.05	0.45	-0.04	0.66	0.2	-0.11	0.63	NA	NA	NA	NA	NA	NA	NA	NA	NA	NA	0.22	0.54	0.22	0.23	-0.11	0.21	0.08	0.46	-0.39	0.29	NA	NA	NA	NA	NA	NA	NA	NA	NA
EIF4E3_SEPEP.3_C3	-0.39	-0.05	-0.21	0.07	-0.49	0.15	-0.04	0.18	-0.37	-0.19	NA	NA	NA	NA	NA	NA	NA	NA	NA	NA	NA	NA	NA	NA	NA	NA	NA	NA	NA	NA	NA	NA	NA	NA	NA	NA	NA	NA	NA	NA	NA	NA	NA	NA	NA	NA	NA	NA	NA
EIF4ENIF1_SEPEP.1_C4	-1.03	-1.05	-0.49	-0.61	-0.13	-0.5	-0.66	-0.6	-0.6	-0.5	NA	NA	NA	NA	NA	NA	NA	NA	NA	NA	0.57	0.26	0.74	0.36	0.44	0.3	0.69	0.32	0.44	0.7	NA	NA	NA	NA	NA	NA	NA	NA	NA	NA	0.07	-0.08	0.07	0.04	-0.14	-0.28	0.15	-0.07	0.12
EIF4ENIF1_SEPEP.2_C3	-0.14	-0.5	-0.52	-0.51	-0.09	-0.56	-0.39	-0.54	-0.11	-0.51	NA	NA	NA	NA	NA	NA	NA	NA	NA	NA	0.44	-0.67	-0.28	-0.5	0.17	-0.78	-0.47	-0.48	-0.46	-0.9	0.14	0.17	-0.08	-0.23	0.17	-0.33	0.28	-0.15	0.53	-0.11	-0.04	-0.2	0.02	-0.29	-0.2	-0.28	-0.06	-0.05	0.01
EIF4G1_SEPEP.2_C3	-0.11	-0.56	0.1	-0.12	0.02	-0.09	-0.19	-0.08	-0.14	-0.08	-0.44	0.18	0.01	0.24	0	-0.08	0.15	-0.04	0.05	-0.2	0.47	0.08	0.76	0.05	-0.18	-0.02	-0.03	0.1	0.38	0.22	0.76	0.88	0.79	0.67	0.12	0.29	0.8	0.55	0.51	0.71	0.12	-0.29	0.1	-0.03	-0.49	-0.08	-0.19	-0.19	-0.5
EIF4G1_SEPEP.3_C3	0.66	0.2	0.81	0.58	0.17	-0.03	0.32	0.01	0.4	1.04	NA	NA	NA	NA	NA	NA	NA	NA	NA	NA	NA	NA	NA	NA	NA	NA	NA	NA	NA	NA	NA	NA	NA	NA	NA	NA	NA	NA	NA	NA	NA	NA	NA	NA	NA	NA	NA	NA	NA
EIF4G1_SEPEP.6_C3	0.3	0.03	0.52	-0.02	0.17	-0.11	0.66	-0.12	0.18	-0.12	NA	NA	NA	NA	NA	NA	NA	NA	NA	NA	0.15	0.03	0.65	-0.09	0.45	-0.14	-0.13	-0.04	0.44	0.06	0.03	-0.34	0.1	-0.21	-0.16	-0.18	0.06	0.07	-0.01	-0.01	0.54	0.11	0.83	0.05	0.16	0.05	0.67	-0.15	-0.16
EIF4G1_SEPEP.7_C3	-0.22	0.14	-0.1	-0.02	-0.91	-0.05	-0.26	0.07	-0.42	-0.11	NA	NA	NA	NA	NA	NA	NA	NA	NA	NA	NA	NA	NA	NA	NA	NA	NA	NA	NA	NA	0.05	0.02	0.3	-0.03	-0.03	0.05	0.13	0.15	0.15	0.14	0.44	0.25	0.65	0.3	0.33	0.21	0.61	0.04	-0.12
EIF4G3_SEPEP.2_C3	0.08	0.18	0.15	0.06	-0.26	-0.21	-0.2	-0.53	-0.33	0.27	NA	NA	NA	NA	NA	NA	NA	NA	NA	NA	NA	NA	NA	NA	NA	NA	NA	NA	NA	NA	-0.12	-0.1	0.21	0.17	-0.21	0.12	-0.13	0.23	-0.54	0.3	NA	NA	NA	NA	NA	NA	NA	NA	NA
EIF4G3_SEPEP.3_C3	0.04	-0.28	0.09	-0.31	0.14	-0.13	0.7	-0.27	-0.37	-0.57	-0.51	-0.14	0.21	-0.13	0.25	-0.05	0.46	-0.06	0.05	-0.29	-0.79	-0.36	0.41	-0.54	-0.1	-0.48	-0.3	-0.38	-0.17	-0.17	-0.09	-0.02	0.06	-0.33	0.02	-0.16	-0.14	-0.22	-0.49	-0.26	0.37	-0.21	0.14	-0.19	-0.06	-0.22	0.29	-0.06	-0.75
EIF4G3_SEPEP.7_C3	-0.09	-0.49	0.14	-0.25	0.17	-0.12	0.93	-0.38	-0.26	-0.47	-0.44	-0.25	0.14	-0.15	0.34	-0.19	0.29	-0.27	-0.18	-0.69	NA	NA	NA	NA	NA	NA	NA	NA	NA	NA	-0.38	-0.25	0.1	-0.19	0.07	-0.12	-0.33	-0.2	-0.43	-0.41	0.8	0.22	0.46	0.13	0.01	-0.03	0.08	0.03	-0.3
EIF5A2_SEPEP.1_C1	-0.72	-1.52	-1.81	-1.43	-0.04	-0.59	-0.78	-1.13	0.44	-1.77	-0.84	-1.19	0.27	-0.95	-1.4	-0.83	-1.26	-1.31	0.04	-1.18	1.12	-0.49	0.8	-0.5	1.29	-0.6	0.31	-0.72	0.36	-0.37	1.18	-0.42	-0.13	-1.49	-0.14	-1.12	-0.62	-1.15	-1.06	-1.39	0.75	-0.63	1.43	-0.67	-0.78	-0.76	-1.19	-0.61	-0.56
ELAC1_SEPEP.1_C1	0.28	0.48	0.02	0.31	0.04	0.04	-0.23	0.37	0.19	0.24	NA	NA	NA	NA	NA	NA	NA	NA	NA	NA	NA	NA	NA	NA	NA	NA	NA	NA	NA	NA	0.63	0.74	1.01	0.69	0.27	0.54	0.6	0.57	0.14	0.72	NA	NA	NA	NA	NA	NA	NA	NA	NA
ELAC2_SEPEP.2_C3	0.29	0.16	0.31	0.23	0.37	0.71	-0.36	0.19	0.39	0.06	0.01	-0.31	-0.44	-0.37	0.2	-0.31	-0.69	-0.2	-0.67	-0.61	-0.33	-0.15	-0.03	-0.08	0	-0.09	-0.01	0.07	-0.19	-0.02	0.16	-0.06	-0.17	0.07	-0.12	0.12	-0.09	0.06	0.29	0.2	-0.58	-0.56	-0.33	-0.7	-0.33	-0.96	-1.19	-0.94	-0.54
ELAC2_SEPEP.3_C3	-0.1	-0.45	-0.04	0	0.58	-0.14	-1.08	-0.51	-0.91	0.01	1.08	NA	-0.41	-0.32	0.31	0.04	0.33	-1.26	-1.23	-1.04	-0.58	-0.54	-0.16	-0.29	-0.09	-0.34	-0.42	-0.27	-0.8	-0.62	NA	NA	NA	NA	NA	NA	NA	NA	NA	NA	NA	NA	NA	NA	NA	NA	NA	NA	NA
ELFN1_SEPEP.1_C4	-0.76	0.17	-0.9	0.04	-1.69	-0.31	-1.54	0.1	-0.1	0.66	NA	NA	NA	NA	NA	NA	NA	NA	NA	NA	-0.43	0.38	0.04	0.37	-0.4	0.3	-0.01	0.33	-0.14	0.2	NA	NA	NA	NA	NA	NA	NA	NA	NA	NA	-0.71	0.26	-1.07	0.61	-0.27	0.35	-0.72	0.25	0.31
ELL_SEPEP.2_C3	0.45	0.37	0.26	0.41	0.48	0.44	0.69	0.34	0.16	0.22	-0.21	1.24	0.16	0.98	0.63	0.94	0.1	0.55	0.78	0.78	NA	NA	NA	NA	NA	NA	NA	NA	NA	NA	NA	NA	NA	NA	NA	NA	NA	NA	NA	NA	-0.03	0.29	0.02	0.49	0.08	0.49	0.3	0.55	0.39
ELL_SEPEP.3_C3	0.31	-0.27	0.31	-0.07	1.07	0.01	0.85	-0.17	0.05	-0.31	0.28	-0.01	0.2	-0.18	0.06	-0.13	0.12	0.04	-0.02	-0.17	0.22	0.04	1	0.02	0.53	-0.03	-0.02	0.03	0.01	-0.01	0.36	0.87	0.5	0.29	0.58	0.18	0.97	0.2	1.43	0.02	0.32	-0.17	-0.19	-0.22	-0.03	-0.05	0.26	-0.02	0.3
ELL2_SEPEP.2_C3	0.32	0.34	0.1	0.06	0.14	0.11	-0.34	-0.15	0.25	0.17	NA	NA	NA	NA	NA	NA	NA	NA	NA	NA	NA	NA	NA	NA	NA	NA	NA	NA	NA	NA	NA	NA	NA	NA	NA	NA	NA	NA	NA	NA	NA	NA	NA	NA	NA	NA	NA	NA	NA
ELMO3_SEPEP.1_C4	0.04	0.51	0.97	0.53	0.55	0.61	-0.63	0.64	0.24	0.51	1	0.23	0.61	0.25	0.07	0.46	-0.6	0.11	-0.65	0.06	-0.09	0.25	-0.24	0.34	-1.27	0.32	0.37	0.43	0.17	0.25	0.18	0.33	-0.07	0.14	0.1	0.15	0.1	0.01	0.79	-0.07	-0.81	0.48	-0.24	0.26	-0.85	0.33	-0.13	0.37	1.58
ELMO3_SEPEP.2_C2	-0.08	0.24	0.4	0.38	-0.1	0.33	-0.53	0.26	-0.04	0.65	0.76	-0.34	0.27	-0.22	-0.27	-0.15	-0.21	-0.29	-0.17	-0.14	NA	NA	NA	NA	NA	NA	NA	NA	NA	NA	0.7	-0.05	-0.15	0.2	-0.03	0.28	-0.24	0.09	1.31	0.04	NA	NA	NA	NA	NA	NA	NA	NA	NA
ELMOD2_SEPEP.2_C3	-0.96	0.25	0.52	0.05	0.27	0.21	-0.25	-0.41	-0.27	0.4	NA	NA	NA	NA	NA	NA	NA	NA	NA	NA	0.02	-0.24	-0.34	-0.4	-0.24	-0.26	-0.34	-0.19	-0.08	-0.22	-1.61	-1.14	-1.21	-0.7	-1.17	-0.64	-0.97	-0.4	-1.66	-0.84	-0.49	-0.54	-0.17	-0.76	0.67	-0.38	-0.35	-0.96	-0.28
ELN_SEPEP.2_C3	-2.22	-0.35	-2.56	-0.85	-2.88	0.44	-2.81	0.07	-1.13	-1.05	-2.81	-0.86	-1.93	-0.63	-1.28	-0.6	-0.77	-0.37	-0.62	0.07	-1.58	-0.09	-0.93	0.18	-1.14	0.1	1.6	1.01	-0.43	0.31	-0.61	2.25	0.13	0.42	-0.38	0.71	-0.59	0.51	-0.9	-0.2	NA	NA	NA	NA	NA	NA	NA	NA	NA
ELN_SEPEP.3_C3	-0.26	0	-0.09	-0.17	-0.68	-0.04	-0.7	-0.06	0.16	-0.03	-2.53	-0.92	-0.89	-0.46	-0.06	-0.18	0.2	-0.67	-0.11	0.09	-0.55	-1.12	-1.07	-0.79	-0.6	-1.09	1.59	0.39	-0.04	0.09	0.32	2.22	0.61	0.09	0.11	0.65	-0.41	0.43	-0.02	-0.14	NA	NA	NA	NA	NA	NA	NA	NA	NA
ELOF1_SEPEP.1_C4	0.01	0.28	0.33	0.51	0.92	0.36	0.37	0.26	-0.21	0.58	NA	NA	NA	NA	NA	NA	NA	NA	NA	NA	-1.06	-0.08	-0.7	-0.13	-0.37	-0.18	-0.2	-0.25	-1.19	-0.02	NA	NA	NA	NA	NA	NA	NA	NA	NA	NA	-0.89	0.15	-0.6	0.08	0.05	0.14	-0.37	-0.07	-0.34
ELOVL1_SEPEP.2_C3	1.22	0.51	0.51	0.43	-0.04	0.23	0.22	0.14	0.59	0.83	NA	NA	NA	NA	NA	NA	NA	NA	NA	NA	NA	NA	NA	NA	NA	NA	NA	NA	NA	NA	NA	NA	NA	NA	NA	NA	NA	NA	NA	NA	NA	NA	NA	NA	NA	NA	NA	NA	NA
ELOVL1_SEPEP.3_C3	0.04	-0.8	-0.57	-0.66	0.3	-0.64	0.44	-1.14	-0.97	-0.71	NA	NA	NA	NA	NA	NA	NA	NA	NA	NA	0.37	-0.62	0.01	-0.57	0.69	-0.55	0.12	-0.61	0.04	-0.37	NA	NA	NA	NA	NA	NA	NA	NA	NA	NA	1.07	-1.29	0.86	-1.59	0.34	-0.6	-0.04	-0.89	0.12
ELP6_SEPEP.3_C3	0.26	0.47	0.67	0.77	0.68	0.62	0.43	-0.03	0.24	0.77	NA	NA	NA	NA	NA	NA	NA	NA	NA	NA	1.25	0.83	0.1	0.9	0.86	0.92	-0.19	1.07	0.06	0.39	0.18	0.31	0.68	0.34	-0.12	0.39	0.43	0.33	0.57	0.66	-0.06	0.37	-0.29	0.55	0.01	0.33	-0.13	0.08	-0.06
EMC1_SEPEP.2_C3	0.22	0.05	0.34	0.19	0.02	-0.03	0.04	0.01	0.23	0.2	-0.57	-0.17	-0.11	-0.46	-0.17	-0.39	-0.34	-0.39	-0.14	-0.21	-0.26	-0.61	-0.57	-0.83	-0.44	-0.72	-0.52	-0.64	-0.24	-0.21	-0.26	-0.28	-0.32	-0.04	-0.15	0.06	-0.4	-0.1	0	0.05	-0.31	-0.16	-0.24	0.01	0.16	-0.3	0.11	-0.61	-0.33
EMC1_SEPEP.3_C3	1.2	0.88	1.01	0.78	1.53	1.04	1.34	0.95	1.56	0.86	NA	NA	NA	NA	NA	NA	NA	NA	NA	NA	NA	NA	NA	NA	NA	NA	NA	NA	NA	NA	0.73	0.09	0.62	0.47	0.83	0.54	0.62	0.46	0.63	0.62	1.06	0.55	1.3	0.82	1.22	0.95	0.97	0.93	0.63
EMC1_SEPEP.4_C3	1.59	1.04	1.32	1.1	1.54	1.14	1.46	1.21	1.23	0.91	-1.71	0.22	0.68	0.01	0.65	0.26	0.24	-0.14	0.13	0.14	0.11	0.64	0.84	0.36	0.9	0.81	0.48	0.66	0.17	0.39	0.18	0.31	0.08	0.69	0.3	0.3	0.59	0.66	-0.37	0.59	NA	NA	NA	NA	NA	NA	NA	NA	NA
EMC1_SEPEP.5_C3	0.52	0.05	0.14	0.05	0.52	0.17	0.54	0.05	0.09	0.05	NA	NA	NA	NA	NA	NA	NA	NA	NA	NA	NA	NA	NA	NA	NA	NA	NA	NA	NA	NA	NA	NA	NA	NA	NA	NA	NA	NA	NA	NA	NA	NA	NA	NA	NA	NA	NA	NA	NA
EMC2_SEPEP.2_C3	0.63	0.21	0.42	0.26	0.59	0.36	0.45	0.3	0.52	0.33	NA	NA	NA	NA	NA	NA	NA	NA	NA	NA	-0.18	-0.17	-0.09	-0.29	0.11	-0.08	-0.29	-0.2	-0.05	-0.21	-0.11	-0.37	-0.31	-0.24	-0.1	-0.09	-0.1	-0.29	-0.09	-0.12	0.02	-0.03	0.13	-0.07	0.61	-0.14	0.04	-0.03	-0.32
EMC3_SEPEP.2_C2	0.5	-0.08	0.05	0.2	0.49	0.12	0.3	0.09	0.38	0.12	-1.12	-0.01	0	-0.07	-0.09	-0.02	-0.16	-0.17	-0.19	-0.13	NA	NA	NA	NA	NA	NA	NA	NA	NA	NA	-0.52	-0.42	-0.35	-0.37	-0.25	-0.15	-0.25	-0.27	-0.29	-0.19	-0.19	0.19	0.16	-0.25	0.33	0.16	0.35	0.06	-0.19
EMG1_SEPEP.2_C2	0.27	0.02	0.3	-0.14	0.75	-0.28	-0.54	-0.28	0.35	0.01	-1.72	0.21	-1.03	0.05	-0.39	-0.07	0	0	-0.65	-0.04	NA	NA	NA	NA	NA	NA	NA	NA	NA	NA	-0.62	0.75	-0.59	0.31	-0.5	-0.18	-0.08	-0.52	0.22	-0.2	-0.91	0.11	-0.7	-0.15	-0.33	-0.38	-0.59	-0.4	-0.75
EMID1_SEPEP.2_C3	0.07	-0.05	-0.59	0	0.47	0.98	-0.66	0.27	-0.12	-0.24	0.1	-0.08	0.53	0.12	0.33	0.47	0.92	-0.39	0.5	0.67	1.14	-0.45	0.84	-0.4	1.81	-0.18	1.69	-0.07	0.18	0.34	-0.48	0.53	0.37	0	0.78	0.59	1.45	-0.32	-0.39	-0.28	NA	NA	NA	NA	NA	NA	NA	NA	NA
EMILIN2_SEPEP.2_C2	-0.6	-0.42	-0.54	0.08	-1.14	0.5	1.29	0.47	0.4	0.13	-1.45	-0.46	-0.38	-0.21	-0.18	-0.12	0.96	-0.26	0.42	-0.14	-0.21	0.41	0.34	0.5	-0.3	0.57	0.53	0.37	0.94	0.81	0.44	0.58	0.9	-0.15	1.35	-0.04	1.2	0.07	-0.5	-0.36	0.06	-0.23	-0.5	0.05	-0.41	0.34	-0.57	0	-0.57
EMILIN3_SEPEP.1_C1	0.87	-0.69	0.5	0.71	0.38	0.68	0.5	0.47	0.33	0.81	NA	NA	NA	NA	NA	NA	NA	NA	NA	NA	NA	NA	NA	NA	NA	NA	NA	NA	NA	NA	NA	NA	NA	NA	NA	NA	NA	NA	NA	NA	NA	NA	NA	NA	NA	NA	NA	NA	NA
EML2_SEPEP.4_C3	0.16	0.24	0.57	0.96	0.33	0.42	1.22	1.34	1.25	0.93	NA	NA	NA	NA	NA	NA	NA	NA	NA	NA	NA	NA	NA	NA	NA	NA	NA	NA	NA	NA	0.44	0.68	0.36	0.59	0.57	0.44	0.35	0.71	0.68	0.54	0.26	0.42	1.6	0.3	0.55	0.59	0.48	0.62	0.55
EML2_SEPEP.5_C3	-0.19	0.35	-0.11	0.45	0.59	0.6	0.85	0.36	0.29	0.18	NA	NA	NA	NA	NA	NA	NA	NA	NA	NA	NA	NA	NA	NA	NA	NA	NA	NA	NA	NA	NA	NA	NA	NA	NA	NA	NA	NA	NA	NA	NA	NA	NA	NA	NA	NA	NA	NA	NA
EML2_SEPEP.8_C3	-0.63	-0.06	-0.46	0.3	-0.95	0.05	0.4	1.1	-0.42	0.06	-0.62	0.2	0.06	0.27	0.03	0.61	0.53	0.26	-0.01	0.89	NA	NA	NA	NA	NA	NA	NA	NA	NA	NA	NA	NA	NA	NA	NA	NA	NA	NA	NA	NA	NA	NA	NA	NA	NA	NA	NA	NA	NA
EML4_SEPEP.6_C3	0.59	-0.45	-0.35	-0.51	-0.88	-0.78	-1.29	-1.51	0.44	-0.77	1.17	-0.54	0.49	-0.49	0.48	-0.68	0.29	-0.13	-0.87	-0.8	0.66	-0.25	0.51	-0.78	0.18	-1.33	-0.57	-1.03	0.79	-0.49	-0.53	-0.81	-0.55	-0.89	0.27	-0.34	-0.9	-1.45	-0.47	-0.97	0.66	-0.33	0.52	-0.99	-0.6	-1.27	-0.78	-0.23	-0.14
ENAH_SEPEP.3_C3	0.38	-0.79	-0.08	-0.77	0.4	-0.97	0.46	-0.85	0.59	-0.55	0.52	-0.06	1.36	-0.51	0.59	-0.45	0.47	-0.4	0.61	-0.16	0.97	-1.06	-0.74	-1.17	-0.48	-1.4	-0.04	-1.1	0.44	-0.81	NA	NA	NA	NA	NA	NA	NA	NA	NA	NA	0.5	-0.54	0.99	-1.1	-0.74	-1.15	0.38	-0.7	0.82
ENAH_SEPEP.4_C3	1.25	1.01	0.69	1.35	0.22	0.91	0.81	1.72	1.12	1.75	NA	NA	NA	NA	NA	NA	NA	NA	NA	NA	NA	NA	NA	NA	NA	NA	NA	NA	NA	NA	0.27	0.16	0.03	0.28	-0.27	0.52	0.39	0.2	-0.46	0.76	NA	NA	NA	NA	NA	NA	NA	NA	NA
ENGASE_SEPEP.3_C3	0.43	-0.04	-0.09	0.04	0.38	-0.02	-0.48	-0.17	0.05	0.11	-0.02	-0.43	0.08	-0.31	0.78	-0.05	0.14	0.02	-0.08	0.05	0.74	1.37	0.43	1.01	0.46	1.06	0.69	0.57	1.33	0.84	0.51	0.31	0.34	0.29	0.47	0.4	0.27	0.35	0.08	0.45	0.17	-0.27	0.3	0	0.28	-0.28	0.06	0.16	0.66
ENGASE_SEPEP.5_C3	0.96	0.76	0.78	0.5	0.63	0.63	0.21	0.97	0.57	0.66	NA	NA	NA	NA	NA	NA	NA	NA	NA	NA	-0.01	0.97	0.13	1.21	0.16	1.04	0.05	1.08	0.5	0.96	NA	NA	NA	NA	NA	NA	NA	NA	NA	NA	NA	NA	NA	NA	NA	NA	NA	NA	NA
ENOSF1_SEPEP.2_C3	NA	0.73	-0.48	1.79	1.44	0.84	-0.62	0.27	2.21	2.58	NA	NA	NA	NA	NA	NA	NA	NA	NA	NA	-0.29	-0.13	-0.44	-0.13	-0.08	0.17	-0.71	-0.06	-0.24	0.11	NA	NA	NA	NA	NA	NA	NA	NA	NA	NA	NA	NA	NA	NA	NA	NA	NA	NA	NA
ENOSF1_SEPEP.3_C3	-0.9	0.04	-0.44	0.37	0.42	0.63	-0.9	-0.41	0.34	0.96	-0.03	-0.21	-0.54	-0.21	0.53	0.16	-0.49	-0.53	-0.68	-0.02	-0.27	-0.42	-0.48	-0.41	-0.19	0	-0.85	-0.67	-0.31	-0.02	-1.68	-0.92	-1.52	0.05	-1.35	-0.25	-1.36	-0.21	-2.36	-0.64	-0.63	-0.36	0.27	-0.9	0.67	-0.24	-0.7	-0.91	-0.83
ENOSF1_SEPEP.4_C3	-0.6	0.24	-1.03	0.42	-0.59	0.29	-1.94	-0.19	-0.69	0.7	NA	NA	NA	NA	NA	NA	NA	NA	NA	NA	-0.28	-0.77	-0.66	-0.87	-0.08	-0.36	-1.26	-1.15	-2.53	-2.39	-0.94	-0.59	-0.65	0.22	-0.9	0.07	-0.77	-0.02	-1.25	-0.1	-0.8	-0.27	0.25	-0.23	0.58	-0.05	-0.42	-0.49	-0.29
ENOSF1_SEPEP.8_C3	-0.37	-0.02	-0.34	-0.02	0.01	0.16	-0.62	-0.44	0.63	0.41	NA	NA	NA	NA	NA	NA	NA	NA	NA	NA	0.24	-0.18	-0.52	-0.23	0.36	-0.08	0.24	-0.37	0.02	0.09	-0.04	-0.16	0.04	0.67	-0.61	0.29	-0.55	0.19	-0.9	0.13	-0.65	0.35	0.11	-0.21	0.38	0.13	-0.47	-0.37	0.09
ENOSF1_SEPEP.9_C3	-1.8	-0.31	-0.98	0	0.23	0.35	-1.23	-0.77	0.57	1.17	0.06	0.04	0.11	-0.11	0.41	0.21	-0.1	0.03	0.06	0.22	NA	NA	NA	NA	NA	NA	NA	NA	NA	NA	-0.6	-0.65	-0.54	-0.01	-0.39	-0.23	-0.68	-0.34	-0.75	-0.42	-0.23	-0.13	0.2	-0.62	0.58	-0.08	-0.49	-0.68	-0.23
ENOSF1_SEPEP.10_C3	-1.57	-0.2	-0.98	0.14	0.19	0.47	-0.98	-0.41	0.86	0.96	0.07	0.19	-0.68	0.17	0.39	0.34	-0.71	0.18	-0.06	0.57	-0.27	0.18	-0.82	0.15	-0.36	0.56	-1.16	-0.62	0.14	0.53	-0.04	-0.14	-0.23	0.94	-0.98	0.22	-0.63	0.26	-1.24	0.16	-0.59	0.57	0	-0.05	0.41	0.36	-0.64	-0.12	-0.74
ENPP3_SEPEP.1_C4	-0.26	0.1	0.51	-0.01	-0.62	-0.12	-0.37	-0.16	0.13	0.26	2.84	0.13	0.1	0.43	-0.23	-0.1	-0.49	-0.29	-0.15	-0.26	0.73	0.25	-0.61	0.32	-0.58	0.14	-0.6	0.05	-0.27	-0.25	0.11	0.08	0.05	0.29	-0.57	0.28	0.07	0.03	0.63	0.35	NA	NA	NA	NA	NA	NA	NA	NA	NA
ENSA_SEPEP.1_C4	-0.01	-0.27	0.02	-0.17	0.48	-0.24	0.43	-0.2	-0.35	-0.56	NA	NA	NA	NA	NA	NA	NA	NA	NA	NA	NA	NA	NA	NA	NA	NA	NA	NA	NA	NA	NA	NA	NA	NA	NA	NA	NA	NA	NA	NA	-0.09	-0.16	0.42	-0.09	-0.49	-0.2	0.24	-0.17	-0.38
ENTPD1_SEPEP.3_C3	-0.29	-0.12	-0.29	0.02	-1.28	-0.29	-0.22	0.04	-0.15	0.32	NA	NA	NA	NA	NA	NA	NA	NA	NA	NA	-0.86	-0.09	-0.54	-0.13	-0.85	0.07	0.03	-0.05	-0.15	-0.07	NA	NA	NA	NA	NA	NA	NA	NA	NA	NA	-0.6	-0.26	-0.07	0.31	-0.27	0.1	-0.52	0.25	-0.46
ENTPD1_SEPEP.5_C3	-0.73	-0.1	0.07	-0.23	-0.84	0.14	-0.81	-0.07	-0.21	-0.75	-1.79	-1.23	0.07	-0.98	0.03	-0.64	0.6	-0.28	0.31	0.12	-1.02	-0.74	0.11	-0.47	-0.44	-0.74	0.4	-0.64	0.21	-0.33	-0.85	0.01	-0.77	-1.18	0.41	-0.56	-0.79	-0.81	-1.27	-1.64	-0.62	-0.88	-0.76	-1.25	0.21	-0.66	-0.75	-0.39	-0.52
ENTPD2_SEPEP.1_C4	1.12	-0.42	0.71	0.06	2.47	-0.3	0.37	0.17	1.07	0.52	NA	NA	NA	NA	NA	NA	NA	NA	NA	NA	NA	NA	NA	NA	NA	NA	NA	NA	NA	NA	NA	NA	NA	NA	NA	NA	NA	NA	NA	NA	NA	NA	NA	NA	NA	NA	NA	NA	NA
ENTPD6_SEPEP.2_C3	-0.53	-0.36	-0.55	-0.51	-0.28	-0.49	-0.26	-0.52	-0.27	-0.69	NA	NA	NA	NA	NA	NA	NA	NA	NA	NA	NA	NA	NA	NA	NA	NA	NA	NA	NA	NA	NA	NA	NA	NA	NA	NA	NA	NA	NA	NA	-0.13	0.03	0.08	-0.18	0.28	-0.15	0.19	-0.23	1.06
ENTPD6_SEPEP.3_C3	-1.1	-0.87	-0.26	-0.82	0.35	-1.07	-0.38	-0.81	-0.32	-0.95	NA	NA	NA	NA	NA	NA	NA	NA	NA	NA	0.49	-0.63	-0.29	-0.95	-0.02	-0.59	-0.22	-0.66	0.3	-0.49	0.21	-0.44	-0.01	-0.59	-0.23	-0.73	-0.14	-0.72	1.41	-0.69	NA	NA	NA	NA	NA	NA	NA	NA	NA
ENTPD8_SEPEP.1_C4	0.11	1.48	0.56	1.61	0.44	1.1	0.19	1.57	1.05	1.51	-1.93	1.19	0.07	1.45	-0.05	1.16	0.2	-0.09	0.21	0.91	NA	NA	NA	NA	NA	NA	NA	NA	NA	NA	0.73	0.3	-0.13	0.74	-0.97	1.15	0.07	0.77	0.31	1.04	-0.73	0.72	-0.87	1.49	-0.69	1.23	0.42	0.7	1.14
ENTPD8_SEPEP.2_C3	-0.68	0.37	-0.54	0.39	-0.72	-0.26	-0.58	0.38	-0.26	0.44	NA	NA	NA	NA	NA	NA	NA	NA	NA	NA	0.26	0.69	-1.13	0.98	-0.62	0.73	-1.34	0.66	-0.87	0.69	0.33	0.08	-0.4	0.37	-1.17	0.83	-0.27	0.35	-0.18	0.62	NA	NA	NA	NA	NA	NA	NA	NA	NA
EPAS1_SEPEP.1_C4	1.55	0.42	1.59	0.39	0.14	0.83	0.78	0.13	0.03	0.17	NA	NA	NA	NA	NA	NA	NA	NA	NA	NA	NA	NA	NA	NA	NA	NA	NA	NA	NA	NA	1.82	2.35	1.9	0.72	1.13	0.67	2.27	1.78	1.71	1.12	NA	NA	NA	NA	NA	NA	NA	NA	NA
EPB41_SEPEP.5_C3	-0.59	0.35	0.29	0.04	-0.7	-0.22	-0.57	0.65	-0.83	-0.23	-0.69	0.19	0.18	0.19	-0.2	0.1	-0.58	0.14	0.43	-0.07	0	0.27	-0.27	-0.07	-0.08	0.11	-0.54	0.31	0.24	-0.02	-0.48	1.37	-0.18	-0.01	-0.17	-0.02	0.29	-0.2	0.01	-0.39	-0.11	0.47	0.01	0.09	-0.41	0.24	-0.24	-0.34	-0.65
EPB41_SEPEP.8_C3	-0.66	0.5	0.63	0.68	-0.72	0.45	-0.4	0.93	-0.9	-0.25	NA	NA	NA	NA	NA	NA	NA	NA	NA	NA	NA	NA	NA	NA	NA	NA	NA	NA	NA	NA	NA	NA	NA	NA	NA	NA	NA	NA	NA	NA	-0.38	0.27	-0.87	-0.22	-0.56	0.15	-0.57	-0.4	-0.91
EPB41L2_SEPEP.6_C3	-0.01	-0.54	-1.08	-0.68	-0.58	-0.18	-0.31	-0.24	-0.46	-0.87	NA	NA	NA	NA	NA	NA	NA	NA	NA	NA	-0.72	-0.75	0.01	-0.64	-0.22	-0.67	-0.05	-0.86	-0.44	-0.29	-0.01	1.2	0.14	-0.09	-0.03	-0.01	-0.03	-0.02	-0.33	-0.42	NA	NA	NA	NA	NA	NA	NA	NA	NA
EPB41L2_SEPEP.7_C3	-0.19	0.51	-0.51	0.22	-0.65	1.05	-1.27	0.31	-0.58	0	-0.69	-0.03	-0.93	0.17	-0.39	0.4	-0.53	0.31	-0.31	0.88	-0.28	0.08	-0.06	0.7	-0.61	0.36	0.18	0.36	-0.2	0.45	-0.31	1.69	0.01	0.55	-0.23	0.66	0.25	1.14	0.02	0.56	-0.15	0.19	-0.6	0.34	0.32	0.14	-0.65	0.47	-0.25
EPB41L3_SEPEP.2_C3	-0.79	0.17	-0.07	0.3	-1.04	0.78	0.05	0.51	-0.63	-0.36	NA	NA	NA	NA	NA	NA	NA	NA	NA	NA	-0.89	0	-0.23	0.26	-1.03	0.16	-0.07	0.05	-0.03	0.53	0.02	0.57	0.34	0.1	0.78	0.35	0.73	0.72	-0.41	-0.07	0.24	0.19	-0.69	0.25	0.18	0.67	-0.15	0.3	-0.47
EPB41L3_SEPEP.3_C3	-1.39	0.2	-0.29	0.26	-1.21	0.94	0.11	0.64	-0.04	-0.04	-1.57	-0.15	-1.39	0.22	-0.25	0.42	-0.26	0.18	-0.45	0.36	-0.98	0.12	-0.29	0.3	-1.08	0.31	-0.04	0.1	-0.06	0.42	NA	NA	NA	NA	NA	NA	NA	NA	NA	NA	0.46	0.01	-0.97	0.31	0.06	0.99	-0.78	0.61	-0.78
EPB41L3_SEPEP.4_C3	-1.78	0.06	-0.63	0.09	-1.56	0.59	-0.28	0.46	-0.82	-0.54	-1.08	-0.17	-0.99	-0.18	-0.6	0.25	-0.44	-0.19	-0.34	0.26	NA	NA	NA	NA	NA	NA	NA	NA	NA	NA	-0.26	0.45	0.41	-0.06	0.68	0.4	0.81	0.51	-0.69	-0.27	-0.49	0.04	-1.25	-0.13	-0.66	0.51	-1.42	0.66	-1.1
EPB41L5_SEPEP.3_C3	0.01	-0.01	-0.31	0.02	-0.7	-0.4	-1.56	-0.41	0	-0.35	1.03	0.25	-0.18	0.12	-0.02	0.03	0.33	0.1	-0.13	-0.24	-0.88	0.08	0.1	0.05	-0.05	-0.16	-0.89	0.27	-0.53	-0.39	-0.84	-0.31	-0.59	-0.3	-0.64	-0.08	-0.49	-0.02	-0.28	0.37	-0.29	0.54	-0.46	0.06	0.12	-0.23	0.06	-0.55	-0.82
EPG5_SEPEP.2_C2	0.4	-0.08	0.47	-0.2	-0.01	0.06	0.66	-0.16	0.9	-0.11	NA	NA	NA	NA	NA	NA	NA	NA	NA	NA	NA	NA	NA	NA	NA	NA	NA	NA	NA	NA	NA	NA	NA	NA	NA	NA	NA	NA	NA	NA	NA	NA	NA	NA	NA	NA	NA	NA	NA
EPG5_SEPEP.3_C3	0.56	0.17	0.4	0.29	-0.01	0.22	0.17	0.25	0.67	0.53	0.2	-0.31	-0.02	-0.34	0.26	-0.4	0.31	-0.28	-0.28	-0.16	0.07	0.72	0.3	0.55	0.2	0.64	0.32	0.54	0.32	0.55	-0.03	0.04	0.19	-0.09	0.18	0.01	0.22	-0.01	-0.14	-0.1	0.22	-0.01	0.13	-0.05	0.08	0.01	0.08	0.11	0.17
EPG5_SEPEP.4_C3	0.43	-0.13	-0.08	-0.25	0.29	0.17	0.6	0.07	0.72	-0.16	NA	NA	NA	NA	NA	NA	NA	NA	NA	NA	NA	NA	NA	NA	NA	NA	NA	NA	NA	NA	NA	NA	NA	NA	NA	NA	NA	NA	NA	NA	NA	NA	NA	NA	NA	NA	NA	NA	NA
EPHA2_SEPEP.2_C3	0.15	-0.34	-0.58	0.1	-0.65	0.08	-0.89	0.43	-0.41	0.49	-0.46	0.56	0.2	0.49	0.12	0.28	-0.19	0.19	-0.07	0.57	-0.68	0.62	-0.34	0.43	-0.58	0.57	0.39	0.64	0	0.98	NA	NA	NA	NA	NA	NA	NA	NA	NA	NA	-0.16	0.2	-0.51	0.31	-0.47	0.28	-0.19	0.28	-1.14
EPHB2_SEPEP.1_C4	0.75	-0.05	-0.01	0.52	0.22	0.78	-0.06	0.59	0.37	0.32	NA	NA	NA	NA	NA	NA	NA	NA	NA	NA	NA	NA	NA	NA	NA	NA	NA	NA	NA	NA	NA	NA	NA	NA	NA	NA	NA	NA	NA	NA	0.92	0.28	-0.28	0.32	0.99	0.42	-0.08	0.54	0
EPHX1_SEPEP.2_C2	2.05	1.56	1.52	1.78	1.98	1.39	0.36	1.56	2.22	2.23	-0.23	1.79	-0.17	1.38	0.66	1.39	0.45	1	1.13	1.03	2.59	1.51	0.45	1.89	2.01	2.21	1.01	1.65	0.88	1.09	2.28	0.77	1.24	2.18	0.82	1.85	1.04	1.6	1.03	2.24	1.54	1.36	1.56	1.91	0.27	1.2	1.8	1.11	0.45
[truncated: 21,759 more rows]
[truncated: 281 more columns]
