# Supplementary material for: SEPepQuant enhances the detection of possible isoform regulations in shotgun proteomics
Source: Nat Commun. 2023 Sep 19;14:5809. doi: 10.1038/s41467-023-41558-2 (PMC10509223; doi:10.1038/s41467-023-41558-2)
Supplement: Supplementary file 9 — Supplemental Dataset 6 [file 41467_2023_41558_MOESM9_ESM.xlsx]

## Sheet: HCC-TMT-SEPEP-mapping-table
SEPEP_label	Number_of_peptide	Number_of_mapped_protein	Number_of_mapped_gene	Annotated_protein_of_gene	Sorted_peptide_list	Sorted_gene_list	Sorted_protein_list
Multiple_SEPEP.1_C5	1	116	26	0	GGGGGGGGR	,ADCY1,AVEN,CCDC93,CXXC4,DDX17,DHX36,EVX2,FAM98B,FBL,GAR1,GDF7,HIC1,MAP3K11,MTHFD1L,PI4KA,POU4F2,RAB11FIP5,SHF,SRSF1,TRA2A,TRA2B,TRIOBP,U2AF1,U2AF1L5,XYLT1	rev_Cont|Q3TTY5,rev_Cont|Q6IFZ6,rev_sp|NP_001020374.1|U2AF1,rev_sp|NP_001020375.1|U2AF1,rev_sp|NP_001071634.1|SRSF1,rev_sp|NP_001073927.1|EVX2,rev_sp|NP_001091672.1|HIC1,rev_sp|NP_001230808.1|TRA2B,rev_sp|NP_001288097.2|SHF,rev_sp|NP_001288098.2|SHF,rev_sp|NP_001288099.2|SHF,rev_sp|NP_001307575.1|U2AF1L5,rev_sp|NP_001307577.1|U2AF1L5,rev_sp|NP_001307579.1|U2AF1L5,rev_sp|NP_001307580.1|U2AF1L5,rev…
Multiple_SEPEP.2_C5	1	58	9	0	GGGGGGGGGGGGR	CXXC4,EVX2,FBL,POU4F2,RAB11FIP5,TRA2A,U2AF1,U2AF1L5,XYLT1	rev_sp|NP_001020374.1|U2AF1,rev_sp|NP_001020375.1|U2AF1,rev_sp|NP_001073927.1|EVX2,rev_sp|NP_001307575.1|U2AF1L5,rev_sp|NP_001307577.1|U2AF1L5,rev_sp|NP_001307579.1|U2AF1L5,rev_sp|NP_001307580.1|U2AF1L5,rev_sp|NP_001427.2|FBL,rev_sp|NP_006749.1|U2AF1,rev_sp|NP_071449.1|XYLT1,rev_sp|XP_005258708.1|FBL,rev_sp|XP_011528045.1|U2AF1,rev_sp|XP_016879028.1|XYLT1,rev_sp|XP_016879029.1|XYLT1,rev_sp|XP_016…
Multiple_SEPEP.3_C5	1	29	7	0	VILLLPR	ACSM3,CTSZ,MTO1,NSUN7,PDZD7,SHLD2,TP63	rev_sp|NP_001108450.1|TP63,rev_sp|NP_001108451.1|TP63,rev_sp|NP_001108452.1|TP63,rev_sp|NP_001108453.1|TP63,rev_sp|NP_001108454.1|TP63,rev_sp|NP_001316073.1|TP63,rev_sp|NP_001316074.1|TP63,rev_sp|NP_001316075.1|TP63,rev_sp|NP_001316077.1|TP63,rev_sp|NP_001316078.1|TP63,rev_sp|NP_001316079.1|TP63,rev_sp|NP_001316893.1|TP63,rev_sp|NP_001327.2|CTSZ,rev_sp|NP_003713.3|TP63,sp|NP_001317577.1|NSUN7,sp|…
Multiple_SEPEP.4_C5	1	125	18	0	AAAAAAAK	CDK12,ELN,EN1,HMX3,HOXD8,KDM1A,LHX2,PHF20L1,PHOX2B,RPL14,RPL4,SH2B1,SKIDA1,SOX21,SOX4,SRP14,ZNF653,ZNF865	rev_sp|NP_000959.2|RPL4,rev_sp|NP_001009999.1|KDM1A,rev_sp|NP_001182534.1|ZNF865,rev_sp|NP_001186675.1|HOXD8,rev_sp|NP_001264125.1|PHF20L1,rev_sp|NP_001296363.1|SRP14,rev_sp|NP_001349900.1|PHF20L1,rev_sp|NP_001350583.1|KDM1A,rev_sp|NP_003098.1|SOX4,rev_sp|NP_003125.3|SRP14,rev_sp|NP_009015.1|SOX21,rev_sp|NP_055828.2|KDM1A,rev_sp|NP_057102.4|PHF20L1,rev_sp|NP_062458.1|HOXD8,rev_sp|NP_620138.2|ZNF6…
Multiple_SEPEP.5_C5	1	15	3	0	ELAQQIQK	EIF4A1,EIF4A2,IFFO1	rev_sp|NP_001034759.1|IFFO1,rev_sp|NP_001180386.1|IFFO1,rev_sp|NP_001317253.1|IFFO1,rev_sp|NP_001317254.1|IFFO1,rev_sp|NP_542768.2|IFFO1,rev_sp|XP_006719038.1|IFFO1,rev_sp|XP_006719039.1|IFFO1,rev_sp|XP_011519249.1|IFFO1,rev_sp|XP_011519250.1|IFFO1,rev_sp|XP_011519251.1|IFFO1,rev_sp|XP_016874658.1|IFFO1,rev_sp|XP_016874659.1|IFFO1,sp|NP_001191439.1|EIF4A1,sp|NP_001407.1|EIF4A1,sp|NP_001958.2|EIF4…
Multiple_SEPEP.6_C5	1	10	6	0	LLLPLLLR	FZD2,IGDCC3,LRRC25,MED12,SHISA5,SLC16A10	rev_sp|NP_001258994.1|SHISA5,rev_sp|NP_001457.1|FZD2,rev_sp|NP_004875.2|IGDCC3,rev_sp|NP_057563.3|SHISA5,sp|NP_005111.2|MED12,sp|NP_061063.2|SLC16A10,sp|NP_660299.2|LRRC25,sp|XP_005259796.1|LRRC25,sp|XP_006715392.1|SLC16A10,sp|XP_011533724.1|SLC16A10
Multiple_SEPEP.7_C5	1	20	4	0	LHLIEEK	CCDC146,LRCH3,NBR1,TARS2	rev_sp|NP_001278500.1|NBR1,rev_sp|NP_001278501.1|NBR1,rev_sp|NP_005890.2|NBR1,rev_sp|NP_114068.1|NBR1,rev_sp|XP_006721966.1|NBR1,rev_sp|XP_011523115.1|NBR1,rev_sp|XP_016880131.1|NBR1,rev_sp|XP_016880132.1|NBR1,rev_sp|XP_016880133.1|NBR1,rev_sp|XP_024306517.1|NBR1,rev_sp|XP_024306518.1|NBR1,sp|NP_001258824.1|TARS2,sp|NP_001352644.1|LRCH3,sp|NP_001352646.1|LRCH3,sp|NP_001352647.1|LRCH3,sp|NP_065930…
Multiple_SEPEP.8_C5	1	46	7	0	AAAAAAAAAAK	ELN,HMX3,KDM1A,LHX2,RPL14,SKIDA1,SOX21	rev_sp|NP_001009999.1|KDM1A,rev_sp|NP_001350583.1|KDM1A,rev_sp|NP_009015.1|SOX21,rev_sp|NP_055828.2|KDM1A,rev_sp|NP_997254.3|SKIDA1,rev_sp|XP_005245843.1|KDM1A,rev_sp|XP_005252507.1|SKIDA1,rev_sp|XP_006710536.1|KDM1A,rev_sp|XP_006710537.1|KDM1A,rev_sp|XP_011517782.1|SKIDA1,rev_sp|XP_016856205.1|KDM1A,rev_sp|XP_016856206.1|KDM1A,rev_sp|XP_016871714.1|SKIDA1,rev_sp|XP_016871715.1|SKIDA1,sp|NP_00049…
Multiple_SEPEP.9_C5	1	39	4	0	NVHELEK	GOLGA4,MYH10,MYH11,MYH6	rev_sp|NP_001166184.1|GOLGA4,rev_sp|NP_002069.2|GOLGA4,rev_sp|XP_005265126.1|GOLGA4,rev_sp|XP_005265127.1|GOLGA4,rev_sp|XP_005265128.1|GOLGA4,rev_sp|XP_005265129.1|GOLGA4,rev_sp|XP_005265130.1|GOLGA4,rev_sp|XP_005265131.1|GOLGA4,rev_sp|XP_005265132.1|GOLGA4,rev_sp|XP_006713173.1|GOLGA4,rev_sp|XP_011531900.1|GOLGA4,rev_sp|XP_016861673.1|GOLGA4,rev_sp|XP_016861674.1|GOLGA4,rev_sp|XP_016861675.1|GOL…
Multiple_SEPEP.10_C5	1	30	3	0	IALPAPR	HUWE1,PCSK4,TACC3	rev_sp|NP_060043.2|PCSK4,rev_sp|XP_011526387.1|PCSK4,rev_sp|XP_011526388.1|PCSK4,rev_sp|XP_011526389.1|PCSK4,rev_sp|XP_011526391.1|PCSK4,rev_sp|XP_011526392.1|PCSK4,rev_sp|XP_011526394.1|PCSK4,rev_sp|XP_011526395.1|PCSK4,rev_sp|XP_011526397.1|PCSK4,sp|NP_113584.3|HUWE1,sp|XP_005262022.1|HUWE1,sp|XP_011511688.1|TACC3,sp|XP_011529049.1|HUWE1,sp|XP_011529053.1|HUWE1,sp|XP_016884680.1|HUWE1,sp|XP_016…
Multiple_SEPEP.11_C5	1	7	3	0	VLVPLLR	CHST7,GFOD2,TARBP1	rev_sp|NP_005637.3|TARBP1,rev_sp|XP_005273291.1|TARBP1,rev_sp|XP_011542565.1|TARBP1,rev_sp|XP_016857683.1|TARBP1,sp|NP_001230579.1|GFOD2,sp|NP_063939.2|CHST7,sp|NP_110446.3|GFOD2
Multiple_SEPEP.12_C5	1	10	3	0	AAPPAPR	LRP11,SLC2A8,TBC1D30	rev_sp|NP_116221.3|LRP11,rev_sp|XP_011534496.1|LRP11,rev_sp|XP_016866869.1|LRP11,sp|NP_001258640.1|SLC2A8,sp|NP_055395.2|SLC2A8,sp|XP_006717147.1|SLC2A8,sp|XP_011516904.1|SLC2A8,sp|XP_024304669.1|TBC1D30,sp|XP_024304670.1|TBC1D30,sp|XP_024304671.1|TBC1D30
Multiple_SEPEP.13_C5	1	41	6	0	LSSISEK	ATM,FCHO2,MUC16,OR5F1,RIF1,URB1	rev_sp|NP_003688.1|OR5F1,rev_sp|NP_078966.2|MUC16,rev_sp|XP_016882975.1|MUC16,rev_sp|XP_016882976.1|MUC16,rev_sp|XP_016882977.1|MUC16,rev_sp|XP_016882978.1|MUC16,rev_sp|XP_016882979.1|MUC16,rev_sp|XP_016882980.1|MUC16,rev_sp|XP_016882981.1|MUC16,rev_sp|XP_016882982.1|MUC16,rev_sp|XP_016882983.1|MUC16,rev_sp|XP_016882984.1|MUC16,rev_sp|XP_016882988.1|MUC16,rev_sp|XP_016882989.1|MUC16,sp|NP_000042.…
Multiple_SEPEP.14_C5	1	11	5	0	RVTLELGGK	ALDH1A1,ALDH1A2,ALDH1A3,ALDH1B1,ALDH2	sp|NP_000680.2|ALDH1A1,sp|NP_000681.2|ALDH2,sp|NP_000683.3|ALDH1B1,sp|NP_000684.2|ALDH1A3,sp|NP_001191818.1|ALDH2,sp|NP_001193826.1|ALDH1A2,sp|NP_001280744.1|ALDH1A3,sp|NP_003879.2|ALDH1A2,sp|NP_733797.1|ALDH1A2,sp|NP_733798.1|ALDH1A2,sp|XP_011516104.1|ALDH1B1
Multiple_SEPEP.15_C5	8	50	4	0	ADVGFAMGIAGTDVAK,HLDACETMGNATAICSDK,KADVGFAMGIAGTDVAK,LAVQIGK,MVTGDNINTAR,NVYDSISK,QVVAVTGDGTNDGPALK,VYTFNSVR	ATP2B1,ATP2B2,ATP2B3,ATP2B4	sp|NP_001001323.1|ATP2B1,sp|NP_001001331.1|ATP2B2,sp|NP_001001344.1|ATP2B3,sp|NP_001001396.1|ATP2B4,sp|NP_001317540.1|ATP2B2,sp|NP_001340493.1|ATP2B2,sp|NP_001350791.1|ATP2B2,sp|NP_001352712.1|ATP2B4,sp|NP_001352713.1|ATP2B4,sp|NP_001353449.1|ATP2B1,sp|NP_001353450.1|ATP2B1,sp|NP_001353451.1|ATP2B1,sp|NP_001353452.1|ATP2B1,sp|NP_001353453.1|ATP2B1,sp|NP_001353454.1|ATP2B1,sp|NP_001353455.1|ATP2B1…
Multiple_SEPEP.16_C5	4	34	3	0	EISYAIK,FPFELVK,LDLMDEGTDAR,REISYAIK	DNM1,DNM2,DNM3	sp|NP_001005336.1|DNM1,sp|NP_001005360.1|DNM2,sp|NP_001005361.1|DNM2,sp|NP_001005362.1|DNM2,sp|NP_001129599.1|DNM3,sp|NP_001177645.1|DNM2,sp|NP_001265181.1|DNM3,sp|NP_001275666.1|DNM1,sp|NP_001275667.1|DNM1,sp|NP_001275668.1|DNM1,sp|NP_001337133.1|DNM3,sp|NP_001337134.1|DNM3,sp|NP_001337135.1|DNM3,sp|NP_001361198.1|DNM1,sp|NP_004399.2|DNM1,sp|NP_004936.2|DNM2,sp|NP_056384.2|DNM3,sp|XP_005245136.1…
Multiple_SEPEP.17_C5	1	31	3	0	SSVLENFVGR	DNM1,DNM2,DNM3	sp|NP_001005336.1|DNM1,sp|NP_001005360.1|DNM2,sp|NP_001005361.1|DNM2,sp|NP_001005362.1|DNM2,sp|NP_001129599.1|DNM3,sp|NP_001177645.1|DNM2,sp|NP_001265181.1|DNM3,sp|NP_001275666.1|DNM1,sp|NP_001275667.1|DNM1,sp|NP_001275668.1|DNM1,sp|NP_001337133.1|DNM3,sp|NP_001337134.1|DNM3,sp|NP_001337135.1|DNM3,sp|NP_001361198.1|DNM1,sp|NP_004399.2|DNM1,sp|NP_004936.2|DNM2,sp|NP_056384.2|DNM3,sp|XP_005245136.1…
Multiple_SEPEP.18_C5	5	11	2	0	AALAAER,GISPVPINLR,GYIGVVNR,LQSQLLSIEK,TIMHLMINNTK	DNM1,DNM2	sp|NP_001005336.1|DNM1,sp|NP_001005360.1|DNM2,sp|NP_001005361.1|DNM2,sp|NP_001005362.1|DNM2,sp|NP_001177645.1|DNM2,sp|NP_001275666.1|DNM1,sp|NP_001275667.1|DNM1,sp|NP_001275668.1|DNM1,sp|NP_001361198.1|DNM1,sp|NP_004399.2|DNM1,sp|NP_004936.2|DNM2
Multiple_SEPEP.19_C5	2	31	6	0	GFAFITFENPADAK,KPSFQSGGR	RBMY1A1,RBMY1B,RBMY1D,RBMY1E,RBMY1F,RBMY1J	sp|NP_001006117.2|RBMY1J,sp|NP_001006118.2|RBMY1E,sp|NP_001006120.2|RBMY1D,sp|NP_001006121.1|RBMY1B,sp|NP_001290339.1|RBMY1F,sp|NP_001307873.1|RBMY1A1,sp|NP_001307877.1|RBMY1B,sp|NP_001307878.1|RBMY1D,sp|NP_001307879.1|RBMY1D,sp|NP_001369310.1|RBMY1F,sp|NP_001369311.1|RBMY1F,sp|NP_001369312.1|RBMY1F,sp|NP_001369313.1|RBMY1F,sp|NP_005049.1|RBMY1A1,sp|NP_689798.1|RBMY1F,sp|XP_011529739.1|RBMY1A1,sp…
Multiple_SEPEP.20_C5	3	25	6	0	HGPISEVLLIK,LFIGGLNR,VEADHPGK	RBMY1A1,RBMY1B,RBMY1D,RBMY1E,RBMY1F,RBMY1J	sp|NP_001006117.2|RBMY1J,sp|NP_001006118.2|RBMY1E,sp|NP_001006120.2|RBMY1D,sp|NP_001006121.1|RBMY1B,sp|NP_001290339.1|RBMY1F,sp|NP_001307873.1|RBMY1A1,sp|NP_001307877.1|RBMY1B,sp|NP_001307878.1|RBMY1D,sp|NP_001369310.1|RBMY1F,sp|NP_001369311.1|RBMY1F,sp|NP_001369312.1|RBMY1F,sp|NP_001369313.1|RBMY1F,sp|NP_005049.1|RBMY1A1,sp|NP_689798.1|RBMY1F,sp|XP_011529739.1|RBMY1A1,sp|XP_011529788.1|RBMY1D,sp…
Multiple_SEPEP.21_C5	1	22	4	0	FDDDFHIYVYDLVK	SPIN1,SPIN2A,SPIN2B,SPIN3	sp|NP_001006682.1|SPIN2B,sp|NP_001006683.1|SPIN2B,sp|NP_001006684.1|SPIN2B,sp|NP_001010862.2|SPIN3,sp|NP_001269390.1|SPIN2B,sp|NP_001269391.1|SPIN2B,sp|NP_006708.2|SPIN1,sp|NP_061876.3|SPIN2A,sp|XP_005262065.3|SPIN2B,sp|XP_005262066.2|SPIN2B,sp|XP_005262067.1|SPIN2B,sp|XP_005262073.3|SPIN2A,sp|XP_005262074.3|SPIN2A,sp|XP_005262075.5|SPIN2A,sp|XP_005262076.1|SPIN2A,sp|XP_006724640.1|SPIN3,sp|XP_00…
Multiple_SEPEP.22_C5	2	40	2	0	MVVGESGLGK,VVGESGLGK	SEPTIN2,SEPTIN7	sp|NP_001008491.1|SEPTIN2,sp|NP_001008492.1|SEPTIN2,sp|NP_001011553.2|SEPTIN7,sp|NP_001269901.1|SEPTIN2,sp|NP_001269902.1|SEPTIN2,sp|NP_001307958.1|SEPTIN2,sp|NP_001307959.1|SEPTIN2,sp|NP_001307960.1|SEPTIN2,sp|NP_001307961.1|SEPTIN2,sp|NP_001307962.1|SEPTIN2,sp|NP_001307963.1|SEPTIN2,sp|NP_001307964.1|SEPTIN2,sp|NP_001336216.1|SEPTIN2,sp|NP_001336217.1|SEPTIN2,sp|NP_001336218.1|SEPTIN2,sp|NP_001…
Multiple_SEPEP.23_C5	2	24	4	0	ELLFNEVVIMR,RELLFNEVVIMR	BUB1B,PAK4,PAK5,PAK6	sp|NP_001014831.1|PAK4,sp|NP_001014832.1|PAK4,sp|NP_001014834.1|PAK4,sp|NP_001014835.1|PAK4,sp|NP_001122100.1|BUB1B,sp|NP_001122101.1|BUB1B,sp|NP_001263646.1|PAK6,sp|NP_001263647.1|PAK6,sp|NP_005875.1|PAK4,sp|NP_064553.1|PAK6,sp|NP_065074.1|PAK5,sp|NP_817127.1|PAK5,sp|XP_011524618.1|PAK4,sp|XP_011524619.1|PAK4,sp|XP_011524620.1|PAK4,sp|XP_011524621.1|PAK4,sp|XP_011524622.1|PAK4,sp|XP_016883449.1|…
Multiple_SEPEP.24_C5	7	30	9	0	ECDSPSYQK,EINADIK,FFESIIK,IFEMLEGVQGPTAVR,KQGAGDSLIAGSAMSK,QGAGDSLIAGSAMSK,VAVDPETVFK	CT45A1,CT45A10,CT45A2,CT45A3,CT45A5,CT45A6,CT45A7,CT45A8,CT45A9	sp|NP_001007552.2|CT45A5,sp|NP_001017417.1|CT45A1,sp|NP_001017435.1|CT45A3,sp|NP_001017438.2|CT45A6,sp|NP_001165759.2|CT45A5,sp|NP_001278456.1|CT45A10,sp|NP_001278457.1|CT45A10,sp|NP_001278458.1|CT45A10,sp|NP_001278459.1|CT45A10,sp|NP_001278464.1|CT45A8,sp|NP_001278469.1|CT45A9,sp|NP_001278472.1|CT45A7,sp|NP_001308200.1|CT45A9,sp|NP_001357077.1|CT45A3,sp|NP_001357078.1|CT45A3,sp|NP_001372148.1|CT…
Multiple_SEPEP.25_C5	1	40	2	0	AEADVASLNR	TPM1,TPM2	sp|NP_000357.3|TPM1,sp|NP_001018004.1|TPM1,sp|NP_001018005.1|TPM1,sp|NP_001018006.1|TPM1,sp|NP_001018007.1|TPM1,sp|NP_001018008.1|TPM1,sp|NP_001018020.1|TPM1,sp|NP_001288155.1|TPM2,sp|NP_001288156.1|TPM2,sp|NP_001288173.1|TPM1,sp|NP_001288218.1|TPM1,sp|NP_001317273.1|TPM1,sp|NP_001317275.1|TPM1,sp|NP_001317280.1|TPM1,sp|NP_001352705.1|TPM1,sp|NP_001352706.1|TPM1,sp|NP_001352707.1|TPM1,sp|NP_00135…
Multiple_SEPEP.26_C5	2	46	2	0	DEEKMEIQEIQLK,MEIQEIQLK	TPM1,TPM3	sp|NP_000357.3|TPM1,sp|NP_001018004.1|TPM1,sp|NP_001018005.1|TPM1,sp|NP_001018006.1|TPM1,sp|NP_001018007.1|TPM1,sp|NP_001018008.1|TPM1,sp|NP_001018020.1|TPM1,sp|NP_001036816.1|TPM3,sp|NP_001036817.1|TPM3,sp|NP_001036818.1|TPM3,sp|NP_001265117.1|TPM3,sp|NP_001265118.1|TPM3,sp|NP_001265119.1|TPM3,sp|NP_001265120.1|TPM3,sp|NP_001288173.1|TPM1,sp|NP_001288218.1|TPM1,sp|NP_001317273.1|TPM1,sp|NP_00131…
Multiple_SEPEP.27_C5	3	19	2	0	GTEDELDKYSEALK,GTEDELDKYSEALKDAQEK,LKGTEDELDKYSEALK	TPM1,TPM3	sp|NP_000357.3|TPM1,sp|NP_001018004.1|TPM1,sp|NP_001018005.1|TPM1,sp|NP_001018006.1|TPM1,sp|NP_001351608.1|TPM3,sp|NP_001351609.1|TPM3,sp|NP_001351610.1|TPM3,sp|NP_001351611.1|TPM3,sp|NP_001352705.1|TPM1,sp|NP_001352706.1|TPM1,sp|NP_001352707.1|TPM1,sp|NP_001352708.1|TPM1,sp|NP_689476.2|TPM3,sp|XP_005254696.3|TPM1,sp|XP_006720730.3|TPM1,sp|XP_016878023.2|TPM1,sp|XP_016878025.2|TPM1,sp|XP_01687802…
Multiple_SEPEP.28_C5	1	21	2	0	AVEGQHNYLCAGR	NR3C1,NR3C2	sp|NP_000167.1|NR3C1,sp|NP_000892.2|NR3C2,sp|NP_001018084.1|NR3C1,sp|NP_001018085.1|NR3C1,sp|NP_001018086.1|NR3C1,sp|NP_001018087.1|NR3C1,sp|NP_001018661.1|NR3C1,sp|NP_001159576.1|NR3C2,sp|NP_001191187.1|NR3C1,sp|NP_001191188.1|NR3C1,sp|NP_001191189.1|NR3C1,sp|NP_001191190.1|NR3C1,sp|NP_001191191.1|NR3C1,sp|NP_001191192.1|NR3C1,sp|NP_001191193.1|NR3C1,sp|NP_001191194.1|NR3C1,sp|NP_001341748.1|NR3…
Multiple_SEPEP.29_C5	2	8	2	0	GLVGEIIK,TFIAIKPDGVQR	NME1,NME2	sp|NP_000260.1|NME1,sp|NP_001018146.1|NME1,sp|NP_001018147.1|NME2,sp|NP_001018148.1|NME2,sp|NP_001018149.1|NME2,sp|NP_001185611.1|NME2,sp|NP_002503.1|NME2,sp|NP_937818.1|NME1
Multiple_SEPEP.30_C5	2	7	2	0	GDFCIQVGR,VMLGETNPADSKPGTIR	NME1,NME2	sp|NP_000260.1|NME1,sp|NP_001018146.1|NME1,sp|NP_001018147.1|NME2,sp|NP_001018148.1|NME2,sp|NP_001018149.1|NME2,sp|NP_002503.1|NME2,sp|NP_937818.1|NME1
Multiple_SEPEP.31_C5	3	6	2	0	ASEEHLK,DRPFFPGLVK,QHYIDLK	NME1,NME2	sp|NP_001018146.1|NME1,sp|NP_001018147.1|NME2,sp|NP_001018148.1|NME2,sp|NP_001018149.1|NME2,sp|NP_001185611.1|NME2,sp|NP_002503.1|NME2
Multiple_SEPEP.32_C5	4	5	2	0	EISLWFKPEELVDYK,NIIHGSDSVK,SCAHDWVYE,YMNSGPVVAMVWEGLNVVK	NME1,NME2	sp|NP_001018146.1|NME1,sp|NP_001018147.1|NME2,sp|NP_001018148.1|NME2,sp|NP_001018149.1|NME2,sp|NP_002503.1|NME2
Multiple_SEPEP.33_C5	3	7	2	0	TNVAQIR,VDTHIHAAACMNQK,YNPVGASELR	AMPD1,AMPD3	sp|NP_000027.3|AMPD1,sp|NP_000471.1|AMPD3,sp|NP_001020560.1|AMPD3,sp|NP_001020561.1|AMPD3,sp|NP_001165901.1|AMPD3,sp|NP_001165902.1|AMPD3,sp|NP_001166097.1|AMPD1
Multiple_SEPEP.34_C5	1	39	2	0	IHSMTIEAPITK	PDE8A,PDE8B	sp|NP_001025022.1|PDE8B,sp|NP_001025023.1|PDE8B,sp|NP_001025024.1|PDE8B,sp|NP_001025025.1|PDE8B,sp|NP_001230066.1|PDE8A,sp|NP_001336677.1|PDE8B,sp|NP_001336678.1|PDE8B,sp|NP_001336679.1|PDE8B,sp|NP_001336680.1|PDE8B,sp|NP_001336681.1|PDE8B,sp|NP_001336682.1|PDE8B,sp|NP_001362991.1|PDE8B,sp|NP_001362992.1|PDE8B,sp|NP_001362993.1|PDE8B,sp|NP_001362994.1|PDE8B,sp|NP_001362995.1|PDE8B,sp|NP_001362996…
Multiple_SEPEP.35_C5	1	23	4	0	HLTPVTLELGGK	ALDH3A1,ALDH3A2,ALDH3B1,ALDH3B2	sp|NP_000373.1|ALDH3A2,sp|NP_000682.3|ALDH3A1,sp|NP_000685.1|ALDH3B1,sp|NP_001025181.1|ALDH3B1,sp|NP_001026786.2|ALDH3B2,sp|NP_001026976.1|ALDH3A2,sp|NP_001128639.1|ALDH3A1,sp|NP_001128640.1|ALDH3A1,sp|NP_001154945.1|ALDH3B1,sp|NP_001276988.1|ALDH3B1,sp|NP_001317079.1|ALDH3A1,sp|NP_001341274.2|ALDH3B2,sp|NP_001356065.1|ALDH3A2,sp|NP_001356066.1|ALDH3A2,sp|NP_001356067.1|ALDH3A2,sp|NP_001356068.1|…
Multiple_SEPEP.36_C5	2	125	2	0	CDDGWFVGTSR,IDQNWYEGEHHGR	SORBS1,SORBS2	sp|NP_001030126.2|SORBS1,sp|NP_001030127.2|SORBS1,sp|NP_001030128.2|SORBS1,sp|NP_001030129.2|SORBS1,sp|NP_001139142.1|SORBS2,sp|NP_001139143.1|SORBS2,sp|NP_001139144.1|SORBS2,sp|NP_001139145.1|SORBS2,sp|NP_001139146.1|SORBS2,sp|NP_001139147.1|SORBS2,sp|NP_001257700.1|SORBS2,sp|NP_001277223.2|SORBS1,sp|NP_001277224.2|SORBS1,sp|NP_001277225.2|SORBS1,sp|NP_001277226.2|SORBS1,sp|NP_001277227.2|SORBS1…
Multiple_SEPEP.37_C5	1	249	28	0	LADFGLAR	BLK,CDK1,CDK12,CDK13,CDK14,CDK15,CDK16,CDK17,CDK18,CDK2,CDK20,CDK3,CDK4,CDK5,CDK6,CDK9,CILK1,FGFR1,FGFR2,FGFR3,FGFR4,FGR,FYN,HCK,LCK,LYN,MAK,YES1	sp|NP_000066.1|CDK4,sp|NP_000132.3|FGFR2,sp|NP_000133.1|FGFR3,sp|NP_001034892.1|CDK20,sp|NP_001036194.1|FGR,sp|NP_001036212.1|FGR,sp|NP_001036236.1|LCK,sp|NP_001104567.1|LYN,sp|NP_001138385.1|FGFR2,sp|NP_001138386.1|FGFR2,sp|NP_001138387.1|FGFR2,sp|NP_001138388.1|FGFR2,sp|NP_001138389.1|FGFR2,sp|NP_001138390.1|FGFR2,sp|NP_001138391.1|FGFR2,sp|NP_001138778.1|CDK6,sp|NP_001156685.1|FGFR3,sp|NP_0011…
Multiple_SEPEP.38_C5	1	35	5	0	FFPYGDASK	HPCA,HPCAL1,HPCAL4,NCALD,VSNL1	sp|NP_001035714.1|NCALD,sp|NP_001035715.1|NCALD,sp|NP_001035716.1|NCALD,sp|NP_001035717.1|NCALD,sp|NP_001035718.1|NCALD,sp|NP_001035719.1|NCALD,sp|NP_001035720.1|NCALD,sp|NP_001245286.1|HPCAL1,sp|NP_001245287.1|HPCAL1,sp|NP_001245288.1|HPCAL1,sp|NP_001269325.1|HPCAL4,sp|NP_001353732.1|VSNL1,sp|NP_001353733.1|VSNL1,sp|NP_001353735.1|VSNL1,sp|NP_002134.2|HPCA,sp|NP_002140.2|HPCAL1,sp|NP_003376.2|VS…
Multiple_SEPEP.39_C5	1	32	4	0	NGDGTIDFR	HPCAL1,HPCAL4,NCALD,VSNL1	sp|NP_001035714.1|NCALD,sp|NP_001035715.1|NCALD,sp|NP_001035716.1|NCALD,sp|NP_001035717.1|NCALD,sp|NP_001035718.1|NCALD,sp|NP_001035719.1|NCALD,sp|NP_001035720.1|NCALD,sp|NP_001245286.1|HPCAL1,sp|NP_001245287.1|HPCAL1,sp|NP_001245288.1|HPCAL1,sp|NP_001269325.1|HPCAL4,sp|NP_001353732.1|VSNL1,sp|NP_001353733.1|VSNL1,sp|NP_001353735.1|VSNL1,sp|NP_002140.2|HPCAL1,sp|NP_003376.2|VSNL1,sp|NP_057341.1|H…
Multiple_SEPEP.40_C5	4	28	3	0	EFIIALSVTSR,FAEHVFR,MPEDESTPEK,MPEDESTPEKR	HPCA,HPCAL1,NCALD	sp|NP_001035714.1|NCALD,sp|NP_001035715.1|NCALD,sp|NP_001035716.1|NCALD,sp|NP_001035717.1|NCALD,sp|NP_001035718.1|NCALD,sp|NP_001035719.1|NCALD,sp|NP_001035720.1|NCALD,sp|NP_001245286.1|HPCAL1,sp|NP_001245287.1|HPCAL1,sp|NP_001245288.1|HPCAL1,sp|NP_002134.2|HPCA,sp|NP_002140.2|HPCAL1,sp|NP_114430.2|NCALD,sp|NP_602293.1|HPCAL1,sp|XP_005246217.1|HPCAL1,sp|XP_005246218.1|HPCAL1,sp|XP_005246219.1|HPC…
Multiple_SEPEP.41_C5	1	32	3	0	NYVEELNR	RUFY1,RUFY2,RUFY3	sp|NP_001032519.1|RUFY3,sp|NP_001035541.1|RUFY1,sp|NP_001035542.1|RUFY1,sp|NP_001035882.1|RUFY2,sp|NP_001124181.1|RUFY3,sp|NP_001265154.1|RUFY2,sp|NP_001278922.1|RUFY3,sp|NP_001278923.1|RUFY3,sp|NP_001317032.1|RUFY2,sp|NP_001332769.1|RUFY3,sp|NP_055776.1|RUFY3,sp|NP_060457.4|RUFY2,sp|NP_079434.3|RUFY1,sp|XP_005265713.1|RUFY3,sp|XP_005265715.1|RUFY3,sp|XP_005266050.1|RUFY1,sp|XP_005270010.1|RUFY2,…
Multiple_SEPEP.42_C5	2	13	2	0	LDEDLHVK,YIEYQGAEK	SLC12A4,SLC12A6	sp|NP_001035959.1|SLC12A6,sp|NP_001035960.1|SLC12A6,sp|NP_001035961.1|SLC12A6,sp|NP_001035962.1|SLC12A6,sp|NP_001139433.1|SLC12A4,sp|NP_001139434.1|SLC12A4,sp|NP_001139435.1|SLC12A4,sp|NP_001139436.1|SLC12A4,sp|NP_001352017.1|SLC12A6,sp|NP_005063.1|SLC12A4,sp|NP_005126.1|SLC12A6,sp|NP_598408.1|SLC12A6,sp|XP_006720856.1|SLC12A6
Multiple_SEPEP.43_C5	1	21	9	0	WIPQNDLLGHPK	UGT2A1,UGT2A2,UGT2A3,UGT2B10,UGT2B11,UGT2B15,UGT2B17,UGT2B4,UGT2B7	sp|NP_001064.1|UGT2B11,sp|NP_001065.2|UGT2B7,sp|NP_001066.1|UGT2B10,sp|NP_001067.2|UGT2B15,sp|NP_001068.1|UGT2B17,sp|NP_001099147.2|UGT2A2,sp|NP_001138239.1|UGT2B10,sp|NP_001239203.2|UGT2A1,sp|NP_001239204.2|UGT2A1,sp|NP_001277020.1|UGT2B10,sp|NP_001284545.1|UGT2B4,sp|NP_001288162.1|UGT2A2,sp|NP_001288168.1|UGT2A1,sp|NP_001336497.1|UGT2B7,sp|NP_006789.3|UGT2A1,sp|NP_066962.2|UGT2B4,sp|NP_079019.3…
Multiple_SEPEP.44_C5	1	18	8	0	AVFWIEFVMR	UGT2A1,UGT2A2,UGT2A3,UGT2B10,UGT2B15,UGT2B17,UGT2B4,UGT2B7	sp|NP_001065.2|UGT2B7,sp|NP_001066.1|UGT2B10,sp|NP_001067.2|UGT2B15,sp|NP_001068.1|UGT2B17,sp|NP_001099147.2|UGT2A2,sp|NP_001138239.1|UGT2B10,sp|NP_001239203.2|UGT2A1,sp|NP_001239204.2|UGT2A1,sp|NP_001277020.1|UGT2B10,sp|NP_001284545.1|UGT2B4,sp|NP_001288162.1|UGT2A2,sp|NP_001288168.1|UGT2A1,sp|NP_001336497.1|UGT2B7,sp|NP_006789.3|UGT2A1,sp|NP_066962.2|UGT2B4,sp|NP_079019.3|UGT2A3,sp|XP_011530549…
Multiple_SEPEP.45_C5	1	48	13	0	CNGVLEGIR	MYH1,MYH10,MYH11,MYH13,MYH14,MYH2,MYH3,MYH4,MYH6,MYH7,MYH7B,MYH8,MYH9	sp|NP_000248.2|MYH7,sp|NP_001035202.1|MYH11,sp|NP_001035203.1|MYH11,sp|NP_001070654.1|MYH14,sp|NP_001093582.1|MYH2,sp|NP_001139281.1|MYH14,sp|NP_001242941.1|MYH10,sp|NP_001243024.1|MYH10,sp|NP_001362195.1|MYH10,sp|NP_002461.2|MYH3,sp|NP_002462.2|MYH6,sp|NP_002463.2|MYH8,sp|NP_002464.1|MYH9,sp|NP_002465.1|MYH11,sp|NP_003793.2|MYH13,sp|NP_005954.3|MYH1,sp|NP_005955.3|MYH10,sp|NP_060003.2|MYH4,sp|NP…
Multiple_SEPEP.46_C5	1	41	8	0	MFDVGGQR	GNAI1,GNAI2,GNAI3,GNAL,GNAS,GNAT1,GNAT2,GNAT3	sp|NP_000163.2|GNAT1,sp|NP_000507.1|GNAS,sp|NP_001070956.1|GNAS,sp|NP_001070957.1|GNAS,sp|NP_001095856.1|GNAT3,sp|NP_001135811.1|GNAL,sp|NP_001159897.1|GNAI2,sp|NP_001243343.1|GNAI1,sp|NP_001248372.1|GNAL,sp|NP_001248373.1|GNAL,sp|NP_001269546.1|GNAI2,sp|NP_001269547.1|GNAI2,sp|NP_001269548.1|GNAI2,sp|NP_001269549.1|GNAI2,sp|NP_001296769.1|GNAS,sp|NP_001296790.1|GNAS,sp|NP_001356316.1|GNAL,sp|NP_…
Multiple_SEPEP.47_C5	1	30	11	0	LLLLGAGESGK	GNA12,GNA13,GNAI1,GNAI2,GNAI3,GNAL,GNAO1,GNAS,GNAT1,GNAT2,GNAT3	sp|NP_000163.2|GNAT1,sp|NP_000507.1|GNAS,sp|NP_001070956.1|GNAS,sp|NP_001070957.1|GNAS,sp|NP_001095856.1|GNAT3,sp|NP_001135811.1|GNAL,sp|NP_001248372.1|GNAL,sp|NP_001280021.1|GNA12,sp|NP_001296771.1|GNAS,sp|NP_001356316.1|GNAL,sp|NP_001364224.1|GNAT2,sp|NP_001366161.1|GNAT2,sp|NP_002060.4|GNAI1,sp|NP_002061.1|GNAI2,sp|NP_005263.1|GNAT2,sp|NP_006487.1|GNAI3,sp|NP_006563.2|GNA13,sp|NP_031379.2|GNA1…
Multiple_SEPEP.48_C5	1	57	8	0	LCDFGFAR	CDKL1,CDKL2,CDKL3,CDKL5,PRKD1,PRKD2,PRKD3,STK36	sp|NP_001032420.1|CDKL5,sp|NP_001073349.1|PRKD2,sp|NP_001073350.1|PRKD2,sp|NP_001073351.1|PRKD2,sp|NP_001107047.1|CDKL3,sp|NP_001230242.1|STK36,sp|NP_001269165.1|CDKL1,sp|NP_001310218.1|CDKL5,sp|NP_001316998.1|PRKD1,sp|NP_001317653.1|CDKL2,sp|NP_001335319.1|PRKD1,sp|NP_001353993.1|CDKL1,sp|NP_001353994.1|CDKL1,sp|NP_001356352.1|STK36,sp|NP_002733.2|PRKD1,sp|NP_003150.1|CDKL5,sp|NP_003939.1|CDKL2,…
Multiple_SEPEP.49_C5	2	15	13	0	WDEEAQDAAGEEEK,WDEEAQDAAGEEEKEQEK	CT47A1,CT47A10,CT47A11,CT47A12,CT47A2,CT47A3,CT47A4,CT47A5,CT47A6,CT47A7,CT47A8,CT47A9,CT47B1	sp|NP_001073606.1|CT47A10,sp|NP_001073607.1|CT47A9,sp|NP_001073608.1|CT47A8,sp|NP_001073609.1|CT47A7,sp|NP_001073610.1|CT47A6,sp|NP_001073611.1|CT47A5,sp|NP_001073612.1|CT47A4,sp|NP_001073613.1|CT47A3,sp|NP_001073614.1|CT47A2,sp|NP_001073615.1|CT47A1,sp|NP_001139190.1|CT47B1,sp|NP_001229851.1|CT47A12,sp|NP_775842.2|CT47A11,sp|XP_016885223.1|CT47B1,sp|XP_024308089.1|CT47A12
Multiple_SEPEP.50_C5	6	25	12	0	AGEGLGLIQEAASVPEPAVPADLAEMAR,EPAEEAAEEK,LGAGAAAR,LMVGPHAAAR,LSHNDHILIENR,NLWGNLPPLLLPQR	CT47A1,CT47A10,CT47A11,CT47A12,CT47A2,CT47A3,CT47A4,CT47A5,CT47A6,CT47A7,CT47A8,CT47A9	sp|NP_001073606.1|CT47A10,sp|NP_001073607.1|CT47A9,sp|NP_001073608.1|CT47A8,sp|NP_001073609.1|CT47A7,sp|NP_001073610.1|CT47A6,sp|NP_001073611.1|CT47A5,sp|NP_001073612.1|CT47A4,sp|NP_001073613.1|CT47A3,sp|NP_001073614.1|CT47A2,sp|NP_001073615.1|CT47A1,sp|NP_001229851.1|CT47A12,sp|NP_775842.2|CT47A11,sp|XP_011529621.1|CT47A11,sp|XP_011529682.1|CT47A7,sp|XP_011529683.1|CT47A10,sp|XP_011529684.1|CT47…
Multiple_SEPEP.51_C5	3	19	2	0	ADFQHPAGAVGPEPTDR,KADFQHPAGAVGPEPTDR,SSPAADAQEENLYAAVK	LILRB1,LILRB2	sp|NP_001074447.2|LILRB2,sp|NP_001075106.2|LILRB1,sp|NP_001075107.2|LILRB1,sp|NP_001075108.2|LILRB1,sp|NP_001265327.2|LILRB1,sp|NP_001265332.2|LILRB2,sp|NP_001265333.2|LILRB2,sp|NP_005865.3|LILRB2,sp|NP_006660.4|LILRB1,sp|XP_011524633.1|LILRB1,sp|XP_011524634.1|LILRB1,sp|XP_011524637.1|LILRB1,sp|XP_011524638.1|LILRB1,sp|XP_016881671.1|LILRB1,sp|XP_016881672.1|LILRB1,sp|XP_016881673.1|LILRB1,sp|XP…
Multiple_SEPEP.52_C5	2	140	3	0	IEVNNATAR,KIEVNNATAR	RBFOX1,RBFOX2,RBFOX3	sp|NP_001026865.1|RBFOX2,sp|NP_001076044.1|RBFOX3,sp|NP_001076045.1|RBFOX2,sp|NP_001076046.1|RBFOX2,sp|NP_001076047.2|RBFOX2,sp|NP_001076048.2|RBFOX2,sp|NP_001135805.1|RBFOX1,sp|NP_001135806.1|RBFOX1,sp|NP_001295046.1|RBFOX1,sp|NP_001336911.1|RBFOX2,sp|NP_001336912.1|RBFOX2,sp|NP_001336918.1|RBFOX2,sp|NP_001336919.1|RBFOX2,sp|NP_001336920.1|RBFOX2,sp|NP_001336921.1|RBFOX2,sp|NP_001336923.1|RBFOX2…
Multiple_SEPEP.53_C5	2	88	2	0	GFGFVTFENSADADR,LHGTVVEGR	RBFOX1,RBFOX2	sp|NP_001026865.1|RBFOX2,sp|NP_001076045.1|RBFOX2,sp|NP_001076046.1|RBFOX2,sp|NP_001076047.2|RBFOX2,sp|NP_001076048.2|RBFOX2,sp|NP_001135805.1|RBFOX1,sp|NP_001135806.1|RBFOX1,sp|NP_001295046.1|RBFOX1,sp|NP_001336911.1|RBFOX2,sp|NP_001336912.1|RBFOX2,sp|NP_001336918.1|RBFOX2,sp|NP_001336919.1|RBFOX2,sp|NP_001336920.1|RBFOX2,sp|NP_001336921.1|RBFOX2,sp|NP_001336923.1|RBFOX2,sp|NP_001336925.1|RBFOX2…
Multiple_SEPEP.54_C5	2	149	2	0	GCCFVTFYTR,SQNPPQSK	CELF1,CELF2	sp|NP_001020247.1|CELF2,sp|NP_001020248.1|CELF2,sp|NP_001020767.1|CELF1,sp|NP_001077060.1|CELF2,sp|NP_001166110.1|CELF1,sp|NP_001166111.1|CELF1,sp|NP_001313246.1|CELF2,sp|NP_001313247.1|CELF2,sp|NP_001313248.1|CELF2,sp|NP_001313249.1|CELF2,sp|NP_001313250.1|CELF2,sp|NP_001313252.1|CELF2,sp|NP_001313253.1|CELF2,sp|NP_001313254.1|CELF2,sp|NP_001313255.1|CELF2,sp|NP_001313256.1|CELF2,sp|NP_001313257…
Multiple_SEPEP.55_C5	1	41	3	0	VHIEIGPDGR	HNRNPF,HNRNPH1,HNRNPH2	sp|NP_001027565.1|HNRNPH2,sp|NP_001091674.1|HNRNPF,sp|NP_001091675.1|HNRNPF,sp|NP_001091676.1|HNRNPF,sp|NP_001091677.1|HNRNPF,sp|NP_001091678.1|HNRNPF,sp|NP_001244222.1|HNRNPH1,sp|NP_001350501.1|HNRNPH1,sp|NP_001351154.1|HNRNPH1,sp|NP_001351155.1|HNRNPH1,sp|NP_001351156.1|HNRNPH1,sp|NP_001351157.1|HNRNPH1,sp|NP_001351158.1|HNRNPH1,sp|NP_001351159.1|HNRNPH1,sp|NP_001351160.1|HNRNPH1,sp|NP_00135116…
Multiple_SEPEP.56_C5	1	39	2	0	ATENDIYNFFSPLNPVR	HNRNPF,HNRNPH1	sp|NP_001091674.1|HNRNPF,sp|NP_001091675.1|HNRNPF,sp|NP_001091676.1|HNRNPF,sp|NP_001091677.1|HNRNPF,sp|NP_001091678.1|HNRNPF,sp|NP_001244222.1|HNRNPH1,sp|NP_001350501.1|HNRNPH1,sp|NP_001351154.1|HNRNPH1,sp|NP_001351155.1|HNRNPH1,sp|NP_001351156.1|HNRNPH1,sp|NP_001351157.1|HNRNPH1,sp|NP_001351158.1|HNRNPH1,sp|NP_001351159.1|HNRNPH1,sp|NP_001351160.1|HNRNPH1,sp|NP_001351161.1|HNRNPH1,sp|NP_00135116…
Multiple_SEPEP.57_C5	2	19	9	0	SYELPDGQVITIGNER,SYELPDGQVITIGNERFR	ACTA1,ACTA2,ACTB,ACTBL2,ACTC1,ACTG1,ACTG2,POTEE,POTEF	sp|NP_001017992.1|ACTBL2,sp|NP_001077007.1|POTEE,sp|NP_001091.1|ACTA1,sp|NP_001092.1|ACTB,sp|NP_001093241.1|POTEF,sp|NP_001135417.1|ACTA2,sp|NP_001186822.1|ACTG2,sp|NP_001186883.1|ACTG1,sp|NP_001307784.1|ACTA2,sp|NP_001604.1|ACTA2,sp|NP_001605.1|ACTG1,sp|NP_001606.1|ACTG2,sp|NP_005150.1|ACTC1,sp|XP_011509518.1|POTEE,sp|XP_016859648.1|POTEE,sp|XP_016859650.1|POTEE,sp|XP_016860322.1|POTEF,sp|XP_016…
Multiple_SEPEP.58_C5	1	14	3	0	IVASMWDSLGEEQK	TOX2,TOX3,TOX4	sp|NP_001073899.2|TOX3,sp|NP_001092266.1|TOX2,sp|NP_001092267.1|TOX2,sp|NP_001092268.1|TOX2,sp|NP_001139660.1|TOX3,sp|NP_001290452.1|TOX4,sp|NP_055643.1|TOX4,sp|NP_116272.1|TOX2,sp|XP_005255949.1|TOX3,sp|XP_006723947.1|TOX2,sp|XP_011521304.1|TOX3,sp|XP_016878631.1|TOX3,sp|XP_016883598.1|TOX2,sp|XP_024305998.1|TOX3
Multiple_SEPEP.59_C5	1	53	5	0	VNIIPLIAK	SEPTIN11,SEPTIN14,SEPTIN6,SEPTIN7,SEPTIN8	sp|NP_001011553.2|SEPTIN7,sp|NP_001092281.1|SEPTIN8,sp|NP_001092282.1|SEPTIN8,sp|NP_001092283.1|SEPTIN8,sp|NP_001229885.1|SEPTIN7,sp|NP_001287727.1|SEPTIN8,sp|NP_001287728.1|SEPTIN8,sp|NP_001293076.1|SEPTIN11,sp|NP_001350644.1|SEPTIN7,sp|NP_001362228.1|SEPTIN7,sp|NP_001779.3|SEPTIN7,sp|NP_055944.2|SEPTIN6,sp|NP_055961.1|SEPTIN8,sp|NP_060713.1|SEPTIN11,sp|NP_665798.1|SEPTIN6,sp|NP_665799.1|SEPTIN6…
Multiple_SEPEP.60_C5	1	30	10	0	AGFAGDDAPR	ACTA1,ACTA2,ACTB,ACTC1,ACTG1,ACTG2,POTEE,POTEF,POTEI,POTEJ	sp|NP_001077007.1|POTEE,sp|NP_001091.1|ACTA1,sp|NP_001092.1|ACTB,sp|NP_001093241.1|POTEF,sp|NP_001135417.1|ACTA2,sp|NP_001186822.1|ACTG2,sp|NP_001186883.1|ACTG1,sp|NP_001264012.1|POTEJ,sp|NP_001264335.1|POTEI,sp|NP_001307784.1|ACTA2,sp|NP_001358855.1|POTEI,sp|NP_001604.1|ACTA2,sp|NP_001605.1|ACTG1,sp|NP_001606.1|ACTG2,sp|NP_005150.1|ACTC1,sp|XP_011509518.1|POTEE,sp|XP_011509972.1|POTEI,sp|XP_0115…
Multiple_SEPEP.61_C5	1	25	9	0	AVFPSIVGRPR	ACTA1,ACTA2,ACTB,ACTC1,ACTG1,ACTG2,POTEE,POTEF,POTEI	sp|NP_001077007.1|POTEE,sp|NP_001091.1|ACTA1,sp|NP_001092.1|ACTB,sp|NP_001093241.1|POTEF,sp|NP_001135417.1|ACTA2,sp|NP_001186822.1|ACTG2,sp|NP_001186883.1|ACTG1,sp|NP_001264335.1|POTEI,sp|NP_001307784.1|ACTA2,sp|NP_001358855.1|POTEI,sp|NP_001604.1|ACTA2,sp|NP_001605.1|ACTG1,sp|NP_001606.1|ACTG2,sp|NP_005150.1|ACTC1,sp|XP_011509518.1|POTEE,sp|XP_011509972.1|POTEI,sp|XP_016859648.1|POTEE,sp|XP_0168…
Multiple_SEPEP.62_C5	1	25	8	0	IWHHTFYNELR	ACTA1,ACTB,ACTC1,ACTG1,POTEE,POTEF,POTEI,POTEJ	sp|NP_001077007.1|POTEE,sp|NP_001091.1|ACTA1,sp|NP_001092.1|ACTB,sp|NP_001093241.1|POTEF,sp|NP_001186883.1|ACTG1,sp|NP_001264012.1|POTEJ,sp|NP_001264335.1|POTEI,sp|NP_001358855.1|POTEI,sp|NP_001605.1|ACTG1,sp|NP_005150.1|ACTC1,sp|XP_011509518.1|POTEE,sp|XP_011509972.1|POTEI,sp|XP_011509985.1|POTEJ,sp|XP_016859648.1|POTEE,sp|XP_016859650.1|POTEE,sp|XP_016860221.1|POTEI,sp|XP_016860222.1|POTEI,sp|X…
Multiple_SEPEP.63_C5	1	50	2	0	IVGCSVHK	HNRNPC,RALYL	sp|NP_001070910.1|HNRNPC,sp|NP_001070911.1|HNRNPC,sp|NP_001093861.1|RALYL,sp|NP_001093862.1|RALYL,sp|NP_001093863.1|RALYL,sp|NP_001274172.1|RALYL,sp|NP_001341234.1|RALYL,sp|NP_001341235.1|RALYL,sp|NP_001341236.1|RALYL,sp|NP_001341237.1|RALYL,sp|NP_001341238.1|RALYL,sp|NP_001341240.1|RALYL,sp|NP_001341241.1|RALYL,sp|NP_001341242.1|RALYL,sp|NP_001341243.1|RALYL,sp|NP_001341244.1|RALYL,sp|NP_0013412…
Multiple_SEPEP.64_C5	1	32	5	0	LLEVLSGER	ACTN1,ACTN2,ACTN3,ACTN4,SPTBN1	sp|NP_001093.1|ACTN1,sp|NP_001094.1|ACTN2,sp|NP_001095.2|ACTN3,sp|NP_001123476.1|ACTN1,sp|NP_001123477.1|ACTN1,sp|NP_001245300.2|ACTN3,sp|NP_001265272.1|ACTN2,sp|NP_001308962.1|ACTN4,sp|NP_003119.2|SPTBN1,sp|NP_004915.2|ACTN4,sp|NP_842565.2|SPTBN1,sp|XP_005259338.1|ACTN4,sp|XP_005264574.1|SPTBN1,sp|XP_005264575.1|SPTBN1,sp|XP_006712150.1|SPTBN1,sp|XP_006723469.1|ACTN4,sp|XP_011535567.1|ACTN1,sp|X…
Multiple_SEPEP.65_C5	1	20	3	0	ELFVHGLPGSGK	SLFN11,SLFN13,SLFN5	sp|NP_001098057.1|SLFN11,sp|NP_001098058.1|SLFN11,sp|NP_001098059.1|SLFN11,sp|NP_001098060.1|SLFN11,sp|NP_001362936.1|SLFN11,sp|NP_001362937.1|SLFN11,sp|NP_001362938.1|SLFN11,sp|NP_001362939.1|SLFN11,sp|NP_001362940.1|SLFN11,sp|NP_001362941.1|SLFN11,sp|NP_653283.3|SLFN13,sp|NP_659412.3|SLFN5,sp|NP_689483.3|SLFN11,sp|XP_005257979.1|SLFN13,sp|XP_005258125.1|SLFN11,sp|XP_011522685.1|SLFN13,sp|XP_016…
Multiple_SEPEP.66_C5	9	17	2	0	DIESLMSEGNK,DLYQEWK,EGSNINK,ILWGNNHFFR,KTEEIAQER,LHVEVMR,TEEIAQER,TVAATNMNEESSR,VEVSYMEIYNEK	KIF13A,KIF13B	sp|NP_001099036.1|KIF13A,sp|NP_001099037.1|KIF13A,sp|NP_001099038.1|KIF13A,sp|NP_056069.2|KIF13B,sp|NP_071396.4|KIF13A,sp|XP_005273515.1|KIF13B,sp|XP_011542759.1|KIF13B,sp|XP_011542760.1|KIF13B,sp|XP_011542761.1|KIF13B,sp|XP_011542762.1|KIF13B,sp|XP_011542763.1|KIF13B,sp|XP_016866677.1|KIF13A,sp|XP_016866678.1|KIF13A,sp|XP_016866679.1|KIF13A,sp|XP_016866681.1|KIF13A,sp|XP_016866682.1|KIF13A,sp|XP…
Multiple_SEPEP.67_C5	1	51	11	0	ICDFGLAR	FLT1,FLT3,FLT4,KDR,KIT,MAPK1,MAPK15,MAPK3,NLK,PDGFRA,PDGFRB	sp|NP_000213.1|KIT,sp|NP_001035145.1|MAPK3,sp|NP_001087241.1|KIT,sp|NP_001103361.1|MAPK3,sp|NP_001334757.1|PDGFRA,sp|NP_001334758.1|PDGFRA,sp|NP_001334759.1|PDGFRA,sp|NP_001341918.1|FLT4,sp|NP_001341945.1|PDGFRB,sp|NP_001341946.1|PDGFRB,sp|NP_001372213.1|KIT,sp|NP_001372214.1|KIT,sp|NP_001372215.1|KIT,sp|NP_001372217.1|KIT,sp|NP_001372219.1|KIT,sp|NP_001372221.1|KIT,sp|NP_002010.2|FLT1,sp|NP_0020…
Multiple_SEPEP.68_C5	1	16	2	0	YACGGWLK	ECE1,MME	sp|NP_000893.2|MME,sp|NP_001106818.1|ECE1,sp|NP_001106819.1|ECE1,sp|NP_001106820.1|ECE1,sp|NP_001341571.1|MME,sp|NP_001341572.1|MME,sp|NP_001388.1|ECE1,sp|NP_009218.2|MME,sp|NP_009219.2|MME,sp|NP_009220.2|MME,sp|XP_006710461.1|ECE1,sp|XP_006713710.1|MME,sp|XP_011511158.1|MME,sp|XP_011511159.1|MME,sp|XP_011539174.1|ECE1,sp|XP_011539175.1|ECE1
Multiple_SEPEP.69_C5	1	51	2	0	VNIVPVIAK	SEPTIN2,SEPTIN9	sp|NP_001008491.1|SEPTIN2,sp|NP_001008492.1|SEPTIN2,sp|NP_001106963.1|SEPTIN9,sp|NP_001106964.1|SEPTIN9,sp|NP_001106965.1|SEPTIN9,sp|NP_001106966.1|SEPTIN9,sp|NP_001106967.2|SEPTIN9,sp|NP_001106968.1|SEPTIN9,sp|NP_001269901.1|SEPTIN2,sp|NP_001269902.1|SEPTIN2,sp|NP_001280624.1|SEPTIN9,sp|NP_001280625.1|SEPTIN9,sp|NP_001280626.1|SEPTIN9,sp|NP_001280627.1|SEPTIN9,sp|NP_001307958.1|SEPTIN2,sp|NP_001…
Multiple_SEPEP.70_C5	2	6	2	0	LYNFNWDHCGK,NACCTASTSQELHK	FOLR2,FOLR3	sp|NP_000794.3|FOLR2,sp|NP_000795.2|FOLR3,sp|NP_001107006.1|FOLR2,sp|NP_001107007.1|FOLR2,sp|NP_001107008.1|FOLR2,sp|XP_005273913.1|FOLR2
Multiple_SEPEP.71_C5	1	29	2	0	TITIGSAGK	KYAT1,KYAT3	sp|NP_001008661.1|KYAT3,sp|NP_001008662.1|KYAT3,sp|NP_001116143.1|KYAT1,sp|NP_001116144.1|KYAT1,sp|NP_001274319.1|KYAT1,sp|NP_001336376.1|KYAT3,sp|NP_001336377.1|KYAT3,sp|NP_001336378.1|KYAT3,sp|NP_001336379.1|KYAT3,sp|NP_001339917.1|KYAT1,sp|NP_001339918.1|KYAT1,sp|NP_001339919.1|KYAT1,sp|NP_001339920.1|KYAT1,sp|NP_001339921.1|KYAT1,sp|NP_001339922.1|KYAT1,sp|NP_001339923.1|KYAT1,sp|NP_001339924…
Multiple_SEPEP.72_C5	1	12	2	0	STAAEVQQVLNR	ESRP1,ESRP2	sp|NP_001030087.2|ESRP1,sp|NP_001116297.1|ESRP1,sp|NP_001116298.1|ESRP1,sp|NP_001116299.1|ESRP1,sp|NP_001352193.1|ESRP2,sp|NP_001352194.1|ESRP2,sp|NP_060167.2|ESRP1,sp|NP_079215.2|ESRP2,sp|XP_005251048.1|ESRP1,sp|XP_005251049.1|ESRP1,sp|XP_005256210.1|ESRP2,sp|XP_006721336.1|ESRP2
Multiple_SEPEP.73_C5	3	67	8	0	KLPVPLESVK,LPVPLESVK,NADSEIK	RANBP2,RGPD1,RGPD2,RGPD3,RGPD4,RGPD5,RGPD6,RGPD8	sp|NP_001019628.3|RGPD1,sp|NP_001032955.1|RGPD6,sp|NP_001071638.2|RGPD2,sp|NP_001116835.1|RGPD6,sp|NP_001137485.1|RGPD3,sp|NP_001157935.1|RGPD8,sp|NP_001369273.1|RGPD1,sp|NP_001371291.1|RGPD6,sp|NP_001371292.1|RGPD6,sp|NP_001371293.1|RGPD6,sp|NP_001373070.1|RGPD6,sp|NP_001373074.1|RGPD6,sp|NP_001373084.1|RGPD6,sp|NP_001373088.1|RGPD6,sp|NP_001373092.1|RGPD6,sp|NP_005045.2|RGPD5,sp|NP_006258.3|RAN…
Multiple_SEPEP.74_C5	3	65	8	0	GKQDFLK,NSIPEPIDPLFK,SWWDAVCTLIHR	RANBP2,RGPD1,RGPD2,RGPD3,RGPD4,RGPD5,RGPD6,RGPD8	sp|NP_001019628.3|RGPD1,sp|NP_001032955.1|RGPD6,sp|NP_001071638.2|RGPD2,sp|NP_001116835.1|RGPD6,sp|NP_001137485.1|RGPD3,sp|NP_001157935.1|RGPD8,sp|NP_001369273.1|RGPD1,sp|NP_001371291.1|RGPD6,sp|NP_001371292.1|RGPD6,sp|NP_001371293.1|RGPD6,sp|NP_001373070.1|RGPD6,sp|NP_001373074.1|RGPD6,sp|NP_001373084.1|RGPD6,sp|NP_001373088.1|RGPD6,sp|NP_005045.2|RGPD5,sp|NP_006258.3|RANBP2,sp|NP_115636.1|RGPD5…
Multiple_SEPEP.75_C5	5	61	8	0	EYLESLQCLESDK,LFPGSPAIYK,NDVTDGR,SLGGNDELSATFLEMK,SSLEWNSCVVQTLK	RANBP2,RGPD1,RGPD2,RGPD3,RGPD4,RGPD5,RGPD6,RGPD8	sp|NP_001019628.3|RGPD1,sp|NP_001032955.1|RGPD6,sp|NP_001071638.2|RGPD2,sp|NP_001116835.1|RGPD6,sp|NP_001137485.1|RGPD3,sp|NP_001157935.1|RGPD8,sp|NP_001369273.1|RGPD1,sp|NP_001371292.1|RGPD6,sp|NP_001371293.1|RGPD6,sp|NP_001373074.1|RGPD6,sp|NP_005045.2|RGPD5,sp|NP_006258.3|RANBP2,sp|NP_115636.1|RGPD5,sp|NP_872394.2|RGPD4,sp|XP_005263804.1|RGPD8,sp|XP_005264059.1|RANBP2,sp|XP_005264060.1|RANBP2,…
Multiple_SEPEP.76_C5	2	19	3	0	GWGAEYHR,QDVTSTPCWIEIHLHGPLQWLDK	SMAD1,SMAD5,SMAD9	sp|NP_001001419.1|SMAD5,sp|NP_001001420.1|SMAD5,sp|NP_001003688.1|SMAD1,sp|NP_001120689.1|SMAD9,sp|NP_001341740.1|SMAD1,sp|NP_001341741.1|SMAD1,sp|NP_001341742.1|SMAD1,sp|NP_001341743.1|SMAD1,sp|NP_001341745.1|SMAD1,sp|NP_001341746.1|SMAD1,sp|NP_001365550.1|SMAD9,sp|NP_005891.1|SMAD1,sp|NP_005894.3|SMAD5,sp|NP_005896.1|SMAD9,sp|XP_011530264.1|SMAD1,sp|XP_011530266.1|SMAD1,sp|XP_016864959.1|SMAD5,…
Multiple_SEPEP.77_C5	4	11	2	0	DSGSYFCR,EEDPIHLR,VTYLQNGK,WVFKEEDPIHLR	FCGR3A,FCGR3B	sp|NP_000560.7|FCGR3A,sp|NP_000561.3|FCGR3B,sp|NP_001121064.2|FCGR3A,sp|NP_001121065.1|FCGR3A,sp|NP_001121067.1|FCGR3A,sp|NP_001121068.1|FCGR3A,sp|NP_001231682.2|FCGR3B,sp|NP_001257964.2|FCGR3B,sp|NP_001257965.1|FCGR3B,sp|NP_001316049.1|FCGR3A,sp|XP_024309832.1|FCGR3A
Multiple_SEPEP.78_C5	1	77	3	0	LLQTSNITK	PAK1,PAK2,PAK3	sp|NP_001121638.1|PAK3,sp|NP_001121639.1|PAK3,sp|NP_001121640.1|PAK3,sp|NP_001121644.1|PAK3,sp|NP_001121645.1|PAK3,sp|NP_001122092.1|PAK1,sp|NP_001311254.1|PAK3,sp|NP_001311255.1|PAK3,sp|NP_001311256.1|PAK3,sp|NP_001311257.1|PAK3,sp|NP_001311258.1|PAK3,sp|NP_001311259.1|PAK3,sp|NP_001311260.1|PAK3,sp|NP_001311261.1|PAK3,sp|NP_001311262.1|PAK3,sp|NP_001311263.1|PAK3,sp|NP_001363197.1|PAK1,sp|NP_00…
Multiple_SEPEP.79_C5	3	73	2	0	ELIINEILVMR,KELIINEILVMR,QMNLQQQPK	PAK1,PAK3	sp|NP_001121638.1|PAK3,sp|NP_001121639.1|PAK3,sp|NP_001121640.1|PAK3,sp|NP_001121644.1|PAK3,sp|NP_001121645.1|PAK3,sp|NP_001122092.1|PAK1,sp|NP_001311254.1|PAK3,sp|NP_001311255.1|PAK3,sp|NP_001311256.1|PAK3,sp|NP_001311257.1|PAK3,sp|NP_001311258.1|PAK3,sp|NP_001311259.1|PAK3,sp|NP_001311260.1|PAK3,sp|NP_001311261.1|PAK3,sp|NP_001311262.1|PAK3,sp|NP_001311263.1|PAK3,sp|NP_001363197.1|PAK1,sp|NP_00…
Multiple_SEPEP.80_C5	1	75	3	0	LTDFGFCAQITPEQSK	PAK1,PAK2,PAK3	sp|NP_001121638.1|PAK3,sp|NP_001121639.1|PAK3,sp|NP_001121640.1|PAK3,sp|NP_001121644.1|PAK3,sp|NP_001121645.1|PAK3,sp|NP_001122092.1|PAK1,sp|NP_001311254.1|PAK3,sp|NP_001311255.1|PAK3,sp|NP_001311256.1|PAK3,sp|NP_001311257.1|PAK3,sp|NP_001311258.1|PAK3,sp|NP_001311259.1|PAK3,sp|NP_001311260.1|PAK3,sp|NP_001311261.1|PAK3,sp|NP_001311262.1|PAK3,sp|NP_001311263.1|PAK3,sp|NP_001363197.1|PAK1,sp|NP_00…
Multiple_SEPEP.81_C5	1	72	2	0	SDNILLGMDGSVK	PAK1,PAK3	sp|NP_001121638.1|PAK3,sp|NP_001121639.1|PAK3,sp|NP_001121640.1|PAK3,sp|NP_001121644.1|PAK3,sp|NP_001121645.1|PAK3,sp|NP_001122092.1|PAK1,sp|NP_001311254.1|PAK3,sp|NP_001311255.1|PAK3,sp|NP_001311256.1|PAK3,sp|NP_001311257.1|PAK3,sp|NP_001311258.1|PAK3,sp|NP_001311259.1|PAK3,sp|NP_001311260.1|PAK3,sp|NP_001311261.1|PAK3,sp|NP_001311262.1|PAK3,sp|NP_001311263.1|PAK3,sp|NP_001363197.1|PAK1,sp|NP_00…
Multiple_SEPEP.82_C5	2	35	2	0	KNPQAVLDVLK,NPQAVLDVLK	PAK2,PAK3	sp|NP_001121638.1|PAK3,sp|NP_001121639.1|PAK3,sp|NP_001121640.1|PAK3,sp|NP_001121644.1|PAK3,sp|NP_001121645.1|PAK3,sp|NP_001311254.1|PAK3,sp|NP_001311255.1|PAK3,sp|NP_001311256.1|PAK3,sp|NP_001311257.1|PAK3,sp|NP_001311258.1|PAK3,sp|NP_001311259.1|PAK3,sp|NP_001311260.1|PAK3,sp|NP_001311261.1|PAK3,sp|NP_001311262.1|PAK3,sp|NP_001311263.1|PAK3,sp|NP_002568.2|PAK2,sp|NP_002569.1|PAK3,sp|XP_00526218…
Multiple_SEPEP.83_C5	17	24	2	0	DDAEVERLTCEEEEEK,FNVLLTTYEYIIK,GLDPVEILQER,HQEYLNSILQHAK,IGQQNEVR,LCTVNSVEEK,LMAEDEEGYR,LMAEDEEGYRK,LMEEDELPSWIIK,LMEEDELPSWIIKDDAEVER,LTCEEEEEK,TIQTIALITYLMEHK,TLMNTIMQLR,VDLNEEETILIIR,VIQAGMFDQK,WAPSVVK,YMIVDEGHR	SMARCA2,SMARCA4	sp|NP_001122316.1|SMARCA4,sp|NP_001122317.1|SMARCA4,sp|NP_001122318.1|SMARCA4,sp|NP_001122319.1|SMARCA4,sp|NP_001122320.1|SMARCA4,sp|NP_001122321.1|SMARCA4,sp|NP_001276325.1|SMARCA2,sp|NP_001276326.1|SMARCA2,sp|NP_001361386.1|SMARCA4,sp|NP_003061.3|SMARCA2,sp|NP_003063.2|SMARCA4,sp|NP_620614.2|SMARCA2,sp|XP_006722908.1|SMARCA4,sp|XP_006722909.1|SMARCA4,sp|XP_011526500.1|SMARCA4,sp|XP_024307426.1|…
Multiple_SEPEP.84_C5	2	23	2	0	LLLTGTPLQNK,LTQVLNTHYVAPR	SMARCA2,SMARCA4	sp|NP_001122316.1|SMARCA4,sp|NP_001122317.1|SMARCA4,sp|NP_001122318.1|SMARCA4,sp|NP_001122319.1|SMARCA4,sp|NP_001122320.1|SMARCA4,sp|NP_001122321.1|SMARCA4,sp|NP_001276325.1|SMARCA2,sp|NP_001361386.1|SMARCA4,sp|NP_003061.3|SMARCA2,sp|NP_003063.2|SMARCA4,sp|NP_620614.2|SMARCA2,sp|XP_006722908.1|SMARCA4,sp|XP_006722909.1|SMARCA4,sp|XP_011526500.1|SMARCA4,sp|XP_024307426.1|SMARCA4,sp|XP_024307427.1|…
Multiple_SEPEP.85_C5	1	26	6	0	VPLILVGNK	RAP2C,REM1,RHOA,RHOC,RHOT2,RRAD	sp|NP_001036143.1|RHOC,sp|NP_001036144.1|RHOC,sp|NP_001122322.1|RRAD,sp|NP_001258115.1|RAP2C,sp|NP_001258116.1|RAP2C,sp|NP_001300870.1|RHOA,sp|NP_001300872.1|RHOA,sp|NP_001300873.1|RHOA,sp|NP_001300874.1|RHOA,sp|NP_001339204.1|RHOT2,sp|NP_001339205.1|RHOT2,sp|NP_001339206.1|RHOT2,sp|NP_001339207.1|RHOT2,sp|NP_001339208.1|RHOT2,sp|NP_001655.1|RHOA,sp|NP_004156.1|RRAD,sp|NP_054731.2|REM1,sp|NP_0670…
Multiple_SEPEP.86_C5	2	60	3	0	ESTGAQVQVAGDMLPNSTER,INISEGNCPER	PCBP1,PCBP2,PCBP3	sp|NP_001092090.1|PCBP2,sp|NP_001122383.1|PCBP2,sp|NP_001122384.1|PCBP2,sp|NP_001122385.1|PCBP2,sp|NP_001122386.1|PCBP2,sp|NP_001123613.1|PCBP3,sp|NP_001335167.1|PCBP3,sp|NP_001335168.1|PCBP3,sp|NP_001335169.1|PCBP3,sp|NP_001335170.1|PCBP3,sp|NP_001335171.1|PCBP3,sp|NP_001335172.1|PCBP3,sp|NP_001335173.1|PCBP3,sp|NP_001335174.1|PCBP3,sp|NP_001369205.1|PCBP3,sp|NP_001369206.1|PCBP3,sp|NP_001369207…
Multiple_SEPEP.87_C5	2	59	2	0	LVVPASQCGSLIGK,MREESGAR	PCBP2,PCBP3	sp|NP_001092090.1|PCBP2,sp|NP_001122383.1|PCBP2,sp|NP_001122384.1|PCBP2,sp|NP_001122385.1|PCBP2,sp|NP_001122386.1|PCBP2,sp|NP_001123613.1|PCBP3,sp|NP_001335167.1|PCBP3,sp|NP_001335168.1|PCBP3,sp|NP_001335169.1|PCBP3,sp|NP_001335170.1|PCBP3,sp|NP_001335171.1|PCBP3,sp|NP_001335172.1|PCBP3,sp|NP_001335173.1|PCBP3,sp|NP_001335174.1|PCBP3,sp|NP_001369205.1|PCBP3,sp|NP_001369206.1|PCBP3,sp|NP_001369207…
Multiple_SEPEP.88_C5	1	8	2	0	AFAMIIDK	PCBP1,PCBP2	sp|NP_001092090.1|PCBP2,sp|NP_001122383.1|PCBP2,sp|NP_001122384.1|PCBP2,sp|NP_001122385.1|PCBP2,sp|NP_001122386.1|PCBP2,sp|NP_005007.2|PCBP2,sp|NP_006187.2|PCBP1,sp|NP_114366.1|PCBP2
Multiple_SEPEP.89_C5	1	50	4	0	LFEVIETEK	MARK1,MARK2,MARK3,MARK4	sp|NP_001034558.2|MARK2,sp|NP_001122390.2|MARK3,sp|NP_001122391.2|MARK3,sp|NP_001122392.2|MARK3,sp|NP_001122393.2|MARK3,sp|NP_001156768.1|MARK2,sp|NP_001156769.1|MARK2,sp|NP_001186796.1|MARK4,sp|NP_001273053.1|MARK1,sp|NP_001273055.1|MARK1,sp|NP_002367.5|MARK3,sp|NP_004945.4|MARK2,sp|NP_059672.2|MARK2,sp|NP_061120.3|MARK1,sp|NP_113605.2|MARK4,sp|XP_005267698.2|MARK3,sp|XP_005267699.2|MARK3,sp|XP_…
Multiple_SEPEP.90_C5	1	60	3	0	IPFYMSTDCENLLK	MARK1,MARK2,MARK3	sp|NP_001034558.2|MARK2,sp|NP_001122390.2|MARK3,sp|NP_001122391.2|MARK3,sp|NP_001122392.2|MARK3,sp|NP_001122393.2|MARK3,sp|NP_001156768.1|MARK2,sp|NP_001156769.1|MARK2,sp|NP_001273053.1|MARK1,sp|NP_001273055.1|MARK1,sp|NP_001273057.1|MARK1,sp|NP_002367.5|MARK3,sp|NP_004945.4|MARK2,sp|NP_059672.2|MARK2,sp|NP_061120.3|MARK1,sp|XP_005267698.2|MARK3,sp|XP_005267699.2|MARK3,sp|XP_005267700.2|MARK3,sp|…
Multiple_SEPEP.91_C5	1	55	3	0	QIVSAVQYCHQK	MARK1,MARK2,MARK3	sp|NP_001034558.2|MARK2,sp|NP_001122390.2|MARK3,sp|NP_001122391.2|MARK3,sp|NP_001122392.2|MARK3,sp|NP_001122393.2|MARK3,sp|NP_001156768.1|MARK2,sp|NP_001156769.1|MARK2,sp|NP_001273053.1|MARK1,sp|NP_001273055.1|MARK1,sp|NP_001273057.1|MARK1,sp|NP_002367.5|MARK3,sp|NP_004945.4|MARK2,sp|NP_059672.2|MARK2,sp|NP_061120.3|MARK1,sp|XP_005267698.2|MARK3,sp|XP_005267699.2|MARK3,sp|XP_005267700.2|MARK3,sp|…
Multiple_SEPEP.92_C5	1	62	4	0	LDTFCGSPPYAAPELFQGK	MARK1,MARK2,MARK3,MARK4	sp|NP_001034558.2|MARK2,sp|NP_001122390.2|MARK3,sp|NP_001122391.2|MARK3,sp|NP_001122392.2|MARK3,sp|NP_001156768.1|MARK2,sp|NP_001156769.1|MARK2,sp|NP_001186796.1|MARK4,sp|NP_001273053.1|MARK1,sp|NP_001273055.1|MARK1,sp|NP_001273057.1|MARK1,sp|NP_002367.5|MARK3,sp|NP_004945.4|MARK2,sp|NP_059672.2|MARK2,sp|NP_061120.3|MARK1,sp|NP_113605.2|MARK4,sp|XP_005267698.2|MARK3,sp|XP_005267699.2|MARK3,sp|XP_…
Multiple_SEPEP.93_C5	1	47	2	0	AENLLLDADMNIK	MARK2,MARK3	sp|NP_001034558.2|MARK2,sp|NP_001122390.2|MARK3,sp|NP_001122391.2|MARK3,sp|NP_001122392.2|MARK3,sp|NP_001156768.1|MARK2,sp|NP_001156769.1|MARK2,sp|NP_002367.5|MARK3,sp|NP_004945.4|MARK2,sp|NP_059672.2|MARK2,sp|XP_005267698.2|MARK3,sp|XP_005267699.2|MARK3,sp|XP_005267700.2|MARK3,sp|XP_011535071.1|MARK3,sp|XP_011543091.1|MARK2,sp|XP_011543092.1|MARK2,sp|XP_011543093.1|MARK2,sp|XP_011543094.1|MARK2,…
Multiple_SEPEP.94_C5	1	27	2	0	TQLNPTSLQK	MARK1,MARK3	sp|NP_001122390.2|MARK3,sp|NP_001122391.2|MARK3,sp|NP_001122392.2|MARK3,sp|NP_001122393.2|MARK3,sp|NP_001273053.1|MARK1,sp|NP_001273055.1|MARK1,sp|NP_001273057.1|MARK1,sp|NP_001273058.1|MARK1,sp|NP_002367.5|MARK3,sp|NP_061120.3|MARK1,sp|XP_005267698.2|MARK3,sp|XP_005267699.2|MARK3,sp|XP_005267700.2|MARK3,sp|XP_005273191.1|MARK1,sp|XP_011507863.1|MARK1,sp|XP_011535071.1|MARK3,sp|XP_016876780.1|MAR…
Multiple_SEPEP.95_C5	1	23	2	0	TPLPTVNER	MARK1,MARK3	sp|NP_001122390.2|MARK3,sp|NP_001122391.2|MARK3,sp|NP_001122392.2|MARK3,sp|NP_001122393.2|MARK3,sp|NP_001273053.1|MARK1,sp|NP_001273055.1|MARK1,sp|NP_001273057.1|MARK1,sp|NP_001273058.1|MARK1,sp|NP_002367.5|MARK3,sp|NP_061120.3|MARK1,sp|XP_005267698.2|MARK3,sp|XP_005267699.2|MARK3,sp|XP_005267700.2|MARK3,sp|XP_005273191.1|MARK1,sp|XP_016876780.1|MARK3,sp|XP_016876781.1|MARK3,sp|XP_016876783.1|MAR…
Multiple_SEPEP.96_C5	1	42	2	0	ISGTSIAFK	MARK1,MARK3	sp|NP_001122390.2|MARK3,sp|NP_001122391.2|MARK3,sp|NP_001122392.2|MARK3,sp|NP_001122393.2|MARK3,sp|NP_001273053.1|MARK1,sp|NP_001273055.1|MARK1,sp|NP_001273057.1|MARK1,sp|NP_002367.5|MARK3,sp|NP_061120.3|MARK1,sp|XP_005267698.2|MARK3,sp|XP_005267699.2|MARK3,sp|XP_005267700.2|MARK3,sp|XP_005273191.1|MARK1,sp|XP_006711389.1|MARK1,sp|XP_011507863.1|MARK1,sp|XP_011507864.1|MARK1,sp|XP_011535071.1|MAR…
Multiple_SEPEP.97_C5	3	25	4	0	AETAANR,CQLEINFNTLQTK,HEAFESDLAAHQDR	ACTN1,ACTN2,ACTN3,ACTN4	sp|NP_001093.1|ACTN1,sp|NP_001094.1|ACTN2,sp|NP_001095.2|ACTN3,sp|NP_001123476.1|ACTN1,sp|NP_001123477.1|ACTN1,sp|NP_001245300.2|ACTN3,sp|NP_001265272.1|ACTN2,sp|NP_001265273.1|ACTN2,sp|NP_001308962.1|ACTN4,sp|NP_004915.2|ACTN4,sp|XP_005259338.1|ACTN4,sp|XP_006723469.1|ACTN4,sp|XP_011535567.1|ACTN1,sp|XP_011535568.1|ACTN1,sp|XP_011535569.1|ACTN1,sp|XP_011535570.1|ACTN1,sp|XP_016877209.1|ACTN1,sp|…
Multiple_SEPEP.98_C5	1	20	3	0	ASFNHFDR	ACTN1,ACTN2,ACTN3	sp|NP_001093.1|ACTN1,sp|NP_001094.1|ACTN2,sp|NP_001095.2|ACTN3,sp|NP_001123476.1|ACTN1,sp|NP_001123477.1|ACTN1,sp|NP_001245300.2|ACTN3,sp|NP_001265272.1|ACTN2,sp|NP_001265273.1|ACTN2,sp|XP_011535567.1|ACTN1,sp|XP_011535568.1|ACTN1,sp|XP_011535569.1|ACTN1,sp|XP_011535570.1|ACTN1,sp|XP_016877209.1|ACTN1,sp|XP_016877210.1|ACTN1,sp|XP_016877211.1|ACTN1,sp|XP_016877212.1|ACTN1,sp|XP_016877214.1|ACTN1,…
Multiple_SEPEP.99_C5	4	24	4	0	EGLLLWCQR,FAIQDISVEETSAK,LMLLLEVISGER,TFTAWCNSHLR	ACTN1,ACTN2,ACTN3,ACTN4	sp|NP_001093.1|ACTN1,sp|NP_001094.1|ACTN2,sp|NP_001095.2|ACTN3,sp|NP_001123476.1|ACTN1,sp|NP_001123477.1|ACTN1,sp|NP_001245300.2|ACTN3,sp|NP_001265272.1|ACTN2,sp|NP_001308962.1|ACTN4,sp|NP_004915.2|ACTN4,sp|XP_005259338.1|ACTN4,sp|XP_006723469.1|ACTN4,sp|XP_011535567.1|ACTN1,sp|XP_011535568.1|ACTN1,sp|XP_011535569.1|ACTN1,sp|XP_011535570.1|ACTN1,sp|XP_016877209.1|ACTN1,sp|XP_016877210.1|ACTN1,sp|…
Multiple_SEPEP.100_C5	2	19	3	0	AGTQIENIEEDFR,KAGTQIENIEEDFR	ACTN1,ACTN2,ACTN3	sp|NP_001093.1|ACTN1,sp|NP_001094.1|ACTN2,sp|NP_001095.2|ACTN3,sp|NP_001123476.1|ACTN1,sp|NP_001123477.1|ACTN1,sp|NP_001245300.2|ACTN3,sp|NP_001265272.1|ACTN2,sp|XP_011535567.1|ACTN1,sp|XP_011535568.1|ACTN1,sp|XP_011535569.1|ACTN1,sp|XP_011535570.1|ACTN1,sp|XP_016877209.1|ACTN1,sp|XP_016877210.1|ACTN1,sp|XP_016877211.1|ACTN1,sp|XP_016877212.1|ACTN1,sp|XP_016877214.1|ACTN1,sp|XP_016877215.1|ACTN1,…
Multiple_SEPEP.101_C5	1	14	4	0	DLLLDPAWEK	ACTN1,ACTN2,ACTN3,ACTN4	sp|NP_001093.1|ACTN1,sp|NP_001094.1|ACTN2,sp|NP_001095.2|ACTN3,sp|NP_001123476.1|ACTN1,sp|NP_001123477.1|ACTN1,sp|NP_001265272.1|ACTN2,sp|NP_001308962.1|ACTN4,sp|NP_004915.2|ACTN4,sp|XP_005259338.1|ACTN4,sp|XP_006723469.1|ACTN4,sp|XP_016877211.1|ACTN1,sp|XP_016877212.1|ACTN1,sp|XP_016877216.1|ACTN1,sp|XP_016882820.1|ACTN4
Multiple_SEPEP.102_C5	1	22	3	0	ALDFIASK	ACTN1,ACTN3,ACTN4	sp|NP_001093.1|ACTN1,sp|NP_001095.2|ACTN3,sp|NP_001123476.1|ACTN1,sp|NP_001123477.1|ACTN1,sp|NP_001245300.2|ACTN3,sp|NP_001308962.1|ACTN4,sp|NP_004915.2|ACTN4,sp|XP_005259338.1|ACTN4,sp|XP_006723469.1|ACTN4,sp|XP_011535567.1|ACTN1,sp|XP_011535568.1|ACTN1,sp|XP_011535569.1|ACTN1,sp|XP_011535570.1|ACTN1,sp|XP_016877209.1|ACTN1,sp|XP_016877210.1|ACTN1,sp|XP_016877211.1|ACTN1,sp|XP_016877212.1|ACTN1,…
Multiple_SEPEP.103_C5	3	23	3	0	GYEEWLLNEIR,HTNYTMEHIR,KHEAFESDLAAHQDR	ACTN1,ACTN2,ACTN4	sp|NP_001093.1|ACTN1,sp|NP_001094.1|ACTN2,sp|NP_001123476.1|ACTN1,sp|NP_001123477.1|ACTN1,sp|NP_001265272.1|ACTN2,sp|NP_001265273.1|ACTN2,sp|NP_001308962.1|ACTN4,sp|NP_004915.2|ACTN4,sp|XP_005259338.1|ACTN4,sp|XP_006723469.1|ACTN4,sp|XP_011535567.1|ACTN1,sp|XP_011535568.1|ACTN1,sp|XP_011535569.1|ACTN1,sp|XP_011535570.1|ACTN1,sp|XP_016877209.1|ACTN1,sp|XP_016877210.1|ACTN1,sp|XP_016877211.1|ACTN1,…
Multiple_SEPEP.104_C5	1	17	2	0	LVSIGAEEIVDGNVK	ACTN1,ACTN2	sp|NP_001093.1|ACTN1,sp|NP_001094.1|ACTN2,sp|NP_001123476.1|ACTN1,sp|NP_001123477.1|ACTN1,sp|NP_001265272.1|ACTN2,sp|XP_011535567.1|ACTN1,sp|XP_011535568.1|ACTN1,sp|XP_011535569.1|ACTN1,sp|XP_011535570.1|ACTN1,sp|XP_016877209.1|ACTN1,sp|XP_016877210.1|ACTN1,sp|XP_016877211.1|ACTN1,sp|XP_016877212.1|ACTN1,sp|XP_016877214.1|ACTN1,sp|XP_016877215.1|ACTN1,sp|XP_016877216.1|ACTN1,sp|XP_016877217.1|ACT…
Multiple_SEPEP.105_C5	7	20	2	0	ELPPDQAEYCIAR,LASDLLEWIR,LDHLAEK,RELPPDQAEYCIAR,SFSTALYGESDL,TINEVENQILTR,VGWEQLLTTIAR	ACTN1,ACTN4	sp|NP_001093.1|ACTN1,sp|NP_001123476.1|ACTN1,sp|NP_001123477.1|ACTN1,sp|NP_001308962.1|ACTN4,sp|NP_004915.2|ACTN4,sp|XP_005259338.1|ACTN4,sp|XP_006723469.1|ACTN4,sp|XP_011535567.1|ACTN1,sp|XP_011535568.1|ACTN1,sp|XP_011535569.1|ACTN1,sp|XP_011535570.1|ACTN1,sp|XP_016877209.1|ACTN1,sp|XP_016877210.1|ACTN1,sp|XP_016877211.1|ACTN1,sp|XP_016877212.1|ACTN1,sp|XP_016877214.1|ACTN1,sp|XP_016877215.1|ACT…
Multiple_SEPEP.106_C5	3	28	2	0	KLQIQCVVEDDK,KPALVAK,LQIQCVVEDDK	EEF1B2,EEF1D	sp|NP_001032752.1|EEF1B2,sp|NP_001123525.3|EEF1D,sp|NP_001123527.1|EEF1D,sp|NP_001123528.1|EEF1D,sp|NP_001123529.1|EEF1D,sp|NP_001182132.1|EEF1D,sp|NP_001276879.1|EEF1D,sp|NP_001304672.1|EEF1D,sp|NP_001317575.1|EEF1D,sp|NP_001950.1|EEF1B2,sp|NP_001951.2|EEF1D,sp|NP_066944.1|EEF1B2,sp|NP_115754.4|EEF1D,sp|XP_005250877.2|EEF1D,sp|XP_005250880.1|EEF1D,sp|XP_006716582.2|EEF1D,sp|XP_006716583.2|EEF1D,…
Multiple_SEPEP.107_C5	1	25	6	0	YLFLGDYVDR	PPP1CA,PPP1CB,PPP1CC,PPP3CA,PPP3CB,PPP3CC	sp|NP_000935.1|PPP3CA,sp|NP_001008709.1|PPP1CA,sp|NP_001124163.1|PPP3CA,sp|NP_001124164.1|PPP3CA,sp|NP_001135825.1|PPP3CB,sp|NP_001135826.1|PPP3CB,sp|NP_001230903.1|PPP3CC,sp|NP_001230904.1|PPP3CC,sp|NP_001231903.1|PPP1CC,sp|NP_001276897.1|PPP3CB,sp|NP_001276898.1|PPP3CB,sp|NP_002699.1|PPP1CA,sp|NP_002700.1|PPP1CB,sp|NP_002701.1|PPP1CC,sp|NP_005596.2|PPP3CC,sp|NP_066955.1|PPP3CB,sp|NP_996756.1|PP…
Multiple_SEPEP.108_C5	2	71	2	0	EFRPEIPCIVVANK,NLSTWYTELR	RABL2A,RABL2B	sp|NP_001003789.1|RABL2B,sp|NP_001124391.1|RABL2B,sp|NP_001124392.1|RABL2B,sp|NP_001124393.1|RABL2B,sp|NP_001124394.1|RABL2B,sp|NP_001124395.1|RABL2B,sp|NP_001293087.1|RABL2A,sp|NP_001293088.1|RABL2A,sp|NP_001293089.1|RABL2A,sp|NP_001336932.1|RABL2B,sp|NP_001336933.1|RABL2B,sp|NP_001336934.1|RABL2B,sp|NP_001336935.1|RABL2B,sp|NP_001336936.1|RABL2B,sp|NP_001336937.1|RABL2B,sp|NP_001336938.1|RABL2B…
Multiple_SEPEP.109_C5	1	49	2	0	IDADINVTQK	RABL2A,RABL2B	sp|NP_001003789.1|RABL2B,sp|NP_001124391.1|RABL2B,sp|NP_001124392.1|RABL2B,sp|NP_001124393.1|RABL2B,sp|NP_001293087.1|RABL2A,sp|NP_001293088.1|RABL2A,sp|NP_001336932.1|RABL2B,sp|NP_001336933.1|RABL2B,sp|NP_001336937.1|RABL2B,sp|NP_001336938.1|RABL2B,sp|NP_001336939.1|RABL2B,sp|NP_001336940.1|RABL2B,sp|NP_001336941.1|RABL2B,sp|NP_001336945.1|RABL2B,sp|NP_001336946.1|RABL2B,sp|NP_001341334.1|RABL2A…
Multiple_SEPEP.110_C5	4	24	2	0	FSDVTGK,GEGVAYR,NLVDPFVEVSFAGK,TAIEILAWGLR	DYSF,MYOF	sp|NP_001123927.1|DYSF,sp|NP_001124448.1|DYSF,sp|NP_001124449.1|DYSF,sp|NP_001124450.1|DYSF,sp|NP_001124451.1|DYSF,sp|NP_001124452.1|DYSF,sp|NP_001124453.1|DYSF,sp|NP_001124454.1|DYSF,sp|NP_001124455.1|DYSF,sp|NP_001124456.1|DYSF,sp|NP_001124457.1|DYSF,sp|NP_001124458.1|DYSF,sp|NP_001124459.1|DYSF,sp|NP_003485.1|DYSF,sp|NP_038479.1|MYOF,sp|NP_579899.1|MYOF,sp|XP_005264641.1|DYSF,sp|XP_005264642.1…
Multiple_SEPEP.111_C5	1	4	3	0	NPIPFPETFDGDTDR	RTL8A,RTL8B,RTL8C	sp|NP_001071639.1|RTL8C,sp|NP_001071640.1|RTL8A,sp|NP_001071641.1|RTL8B,sp|NP_001127793.1|RTL8A
Multiple_SEPEP.112_C5	1	19	3	0	YEVAVPLCK	KLC1,KLC2,KLC4	sp|NP_001123579.1|KLC1,sp|NP_001128246.1|KLC2,sp|NP_001128247.1|KLC2,sp|NP_001128248.1|KLC2,sp|NP_001275963.1|KLC4,sp|NP_001275964.1|KLC4,sp|NP_001305663.1|KLC2,sp|NP_005543.2|KLC1,sp|NP_073733.1|KLC2,sp|NP_612352.1|KLC4,sp|NP_891553.2|KLC1,sp|NP_958929.1|KLC4,sp|NP_958930.1|KLC4,sp|NP_958931.1|KLC4,sp|XP_005274240.1|KLC2,sp|XP_005274241.1|KLC2,sp|XP_011513291.1|KLC4,sp|XP_016866946.1|KLC4,sp|XP_…
Multiple_SEPEP.113_C5	2	19	3	0	DHPAVAATLNNLAVLYGK,NNLASCYLK	KLC1,KLC2,KLC4	sp|NP_001123579.1|KLC1,sp|NP_001128246.1|KLC2,sp|NP_001128247.1|KLC2,sp|NP_001128248.1|KLC2,sp|NP_001275963.1|KLC4,sp|NP_001275964.1|KLC4,sp|NP_001305663.1|KLC2,sp|NP_005543.2|KLC1,sp|NP_073733.1|KLC2,sp|NP_891553.2|KLC1,sp|NP_958929.1|KLC4,sp|NP_958930.1|KLC4,sp|NP_958931.1|KLC4,sp|XP_005274240.1|KLC2,sp|XP_005274241.1|KLC2,sp|XP_011513291.1|KLC4,sp|XP_016866946.1|KLC4,sp|XP_016873622.1|KLC2,sp|…
Multiple_SEPEP.114_C5	2	12	2	0	EAEPLCK,LGPDDPNVAK	KLC1,KLC2	sp|NP_001123579.1|KLC1,sp|NP_001128246.1|KLC2,sp|NP_001128247.1|KLC2,sp|NP_001128248.1|KLC2,sp|NP_001305663.1|KLC2,sp|NP_005543.2|KLC1,sp|NP_073733.1|KLC2,sp|NP_891553.2|KLC1,sp|XP_005274240.1|KLC2,sp|XP_005274241.1|KLC2,sp|XP_016873622.1|KLC2,sp|XP_024304425.1|KLC2
Multiple_SEPEP.115_C5	1	79	8	0	LNLVDLAGSER	CENPE,KIF15,KIF17,KIF3B,KIF3C,KIF9,KIFC3,STARD9	sp|NP_001116291.1|KIF17,sp|NP_001123571.1|KIFC3,sp|NP_001123572.1|KIFC3,sp|NP_001128350.1|KIF9,sp|NP_001273663.1|CENPE,sp|NP_001274141.1|KIF17,sp|NP_001305639.1|KIFC3,sp|NP_001305640.1|KIFC3,sp|NP_001305641.1|KIFC3,sp|NP_001305642.1|KIFC3,sp|NP_001305643.1|KIFC3,sp|NP_001305644.1|KIFC3,sp|NP_001364403.1|KIF9,sp|NP_001364404.1|KIF9,sp|NP_001804.2|CENPE,sp|NP_002245.4|KIF3C,sp|NP_004789.1|KIF3B,sp|…
Multiple_SEPEP.116_C5	2	11	2	0	GQVWINGFNLGR,LDILVENMGR	GLB1,GLB1L	sp|NP_000395.3|GLB1,sp|NP_001073279.2|GLB1,sp|NP_001129074.2|GLB1,sp|NP_001273352.1|GLB1L,sp|NP_001273356.1|GLB1L,sp|NP_001303969.2|GLB1,sp|NP_078782.3|GLB1L,sp|XP_016860384.1|GLB1L,sp|XP_024308905.1|GLB1L,sp|XP_024308906.1|GLB1L,sp|XP_024308907.1|GLB1L
Multiple_SEPEP.117_C5	1	5	3	0	SGVGNVFIK	PABPC1L2A,PABPC1L2B,PABPC4	sp|NP_001012995.1|PABPC1L2A,sp|NP_001035971.1|PABPC1L2B,sp|NP_001129125.1|PABPC4,sp|NP_001129126.1|PABPC4,sp|NP_003810.1|PABPC4
Multiple_SEPEP.118_C5	1	22	7	0	NLLSVAYK	SFN,YWHAB,YWHAE,YWHAG,YWHAH,YWHAQ,YWHAZ	sp|NP_001129171.1|YWHAZ,sp|NP_001129172.1|YWHAZ,sp|NP_001129173.1|YWHAZ,sp|NP_001129174.1|YWHAZ,sp|NP_003395.1|YWHAB,sp|NP_003396.1|YWHAH,sp|NP_003397.1|YWHAZ,sp|NP_006133.1|SFN,sp|NP_006752.1|YWHAE,sp|NP_006817.1|YWHAQ,sp|NP_036611.2|YWHAG,sp|NP_647539.1|YWHAB,sp|NP_663723.1|YWHAZ,sp|XP_005251118.1|YWHAZ,sp|XP_005251120.1|YWHAZ,sp|XP_005256841.1|YWHAE,sp|XP_016869299.1|YWHAZ,sp|XP_016869300.1|YW…
Multiple_SEPEP.119_C5	1	21	7	0	DSTLIMQLLR	SFN,YWHAB,YWHAE,YWHAG,YWHAH,YWHAQ,YWHAZ	sp|NP_001129171.1|YWHAZ,sp|NP_001129172.1|YWHAZ,sp|NP_001129173.1|YWHAZ,sp|NP_001129174.1|YWHAZ,sp|NP_003395.1|YWHAB,sp|NP_003396.1|YWHAH,sp|NP_003397.1|YWHAZ,sp|NP_006133.1|SFN,sp|NP_006752.1|YWHAE,sp|NP_006817.1|YWHAQ,sp|NP_036611.2|YWHAG,sp|NP_647539.1|YWHAB,sp|NP_663723.1|YWHAZ,sp|XP_005251118.1|YWHAZ,sp|XP_005251120.1|YWHAZ,sp|XP_005256841.1|YWHAE,sp|XP_016869299.1|YWHAZ,sp|XP_016869300.1|YW…
Multiple_SEPEP.120_C5	2	15	3	0	EMQPTHPIR,KEMQPTHPIR	YWHAB,YWHAQ,YWHAZ	sp|NP_001129171.1|YWHAZ,sp|NP_001129172.1|YWHAZ,sp|NP_001129173.1|YWHAZ,sp|NP_001129174.1|YWHAZ,sp|NP_003395.1|YWHAB,sp|NP_003397.1|YWHAZ,sp|NP_006817.1|YWHAQ,sp|NP_647539.1|YWHAB,sp|NP_663723.1|YWHAZ,sp|XP_005251118.1|YWHAZ,sp|XP_005251120.1|YWHAZ,sp|XP_016869299.1|YWHAZ,sp|XP_016869300.1|YWHAZ,sp|XP_016883528.1|YWHAB,sp|XP_024303034.1|YWHAZ
Multiple_SEPEP.121_C5	1	22	2	0	SGAGTELSVR	SIRPA,SIRPB1	sp|NP_001035111.1|SIRPA,sp|NP_001035112.1|SIRPA,sp|NP_001077379.1|SIRPB1,sp|NP_001129316.1|SIRPB1,sp|NP_001316086.1|SIRPB1,sp|NP_001317568.1|SIRPB1,sp|NP_001317657.1|SIRPA,sp|NP_006056.2|SIRPB1,sp|NP_542970.1|SIRPA,sp|XP_005260698.1|SIRPB1,sp|XP_005260700.1|SIRPB1,sp|XP_005260727.1|SIRPA,sp|XP_006723608.1|SIRPA,sp|XP_011527436.1|SIRPB1,sp|XP_011527475.1|SIRPA,sp|XP_016883066.1|SIRPB1,sp|XP_016883…
Multiple_SEPEP.122_C5	2	17	3	0	NNMDFSIR,VTTVSDLTK	SIRPA,SIRPB1,SIRPG	sp|NP_001034597.1|SIRPG,sp|NP_001035111.1|SIRPA,sp|NP_001035112.1|SIRPA,sp|NP_001129316.1|SIRPB1,sp|NP_001316086.1|SIRPB1,sp|NP_001317657.1|SIRPA,sp|NP_061026.2|SIRPG,sp|NP_542970.1|SIRPA,sp|NP_543006.2|SIRPG,sp|XP_005260727.1|SIRPA,sp|XP_005260806.1|SIRPG,sp|XP_006723608.1|SIRPA,sp|XP_011527436.1|SIRPB1,sp|XP_011527475.1|SIRPA,sp|XP_011527588.1|SIRPG,sp|XP_011527589.1|SIRPG,sp|XP_024307604.1|SIR…
Multiple_SEPEP.123_C5	1	28	2	0	VTFFQNGK	FCGR2A,FCGR2B	sp|NP_001002273.1|FCGR2B,sp|NP_001002274.1|FCGR2B,sp|NP_001002275.1|FCGR2B,sp|NP_001129691.1|FCGR2A,sp|NP_001177757.1|FCGR2B,sp|NP_001362225.1|FCGR2A,sp|NP_001362226.1|FCGR2A,sp|NP_001372929.1|FCGR2B,sp|NP_001372930.1|FCGR2B,sp|NP_001372931.1|FCGR2B,sp|NP_001372932.1|FCGR2B,sp|NP_001372933.1|FCGR2B,sp|NP_001372934.1|FCGR2B,sp|NP_001372935.1|FCGR2B,sp|NP_003992.3|FCGR2B,sp|NP_067674.2|FCGR2A,sp|XP…
Multiple_SEPEP.124_C5	1	171	14	0	LTDFGLSK	CAMK1G,MAST1,MAST2,MAST3,MAST4,MASTL,RPS6KA1,RPS6KA2,RPS6KA3,RPS6KA4,RPS6KA5,RPS6KA6,TLK1,TLK2	sp|NP_001006666.1|RPS6KA1,sp|NP_001006933.3|RPS6KA2,sp|NP_001006945.1|RPS6KA4,sp|NP_001130026.1|TLK1,sp|NP_001130027.1|TLK1,sp|NP_001158136.1|MAST4,sp|NP_001165774.1|MASTL,sp|NP_001165775.1|MASTL,sp|NP_001271262.1|TLK2,sp|NP_001271292.1|TLK2,sp|NP_001277155.1|MAST4,sp|NP_001277156.1|MAST4,sp|NP_001284580.1|MAST4,sp|NP_001287731.1|RPS6KA4,sp|NP_001305290.1|RPS6KA4,sp|NP_001305865.2|RPS6KA2,sp|NP_0…
Multiple_SEPEP.125_C5	8	20	5	0	AAVAGEDGR,GDDLQAIK,KSDVEAIFSK,LKGDDLQAIK,QKVDSLLENLEK,SDVEAIFSK,VDSLLENLEK,VFIGNLNTLVVK	HNRNPC,HNRNPCL1,HNRNPCL2,HNRNPCL3,HNRNPCL4	sp|NP_001013653.1|HNRNPCL1,sp|NP_001070910.1|HNRNPC,sp|NP_001070911.1|HNRNPC,sp|NP_001130033.3|HNRNPCL2,sp|NP_001289480.1|HNRNPCL4,sp|NP_001369287.1|HNRNPCL3,sp|NP_004491.2|HNRNPC,sp|NP_112604.2|HNRNPC,sp|XP_006720188.1|HNRNPC,sp|XP_011535010.1|HNRNPC,sp|XP_011535011.1|HNRNPC,sp|XP_011535012.1|HNRNPC,sp|XP_011535013.1|HNRNPC,sp|XP_011535014.1|HNRNPC,sp|XP_016876741.1|HNRNPC,sp|XP_016876742.1|HNRN…
Multiple_SEPEP.126_C5	1	71	2	0	AMVSNAQLDNEK	LRRFIP1,LRRFIP2	sp|NP_001127841.1|LRRFIP2,sp|NP_001131022.1|LRRFIP1,sp|NP_001131023.1|LRRFIP1,sp|NP_001131024.1|LRRFIP1,sp|NP_001131025.1|LRRFIP1,sp|NP_001269620.1|LRRFIP2,sp|NP_001335226.1|LRRFIP2,sp|NP_001335227.1|LRRFIP2,sp|NP_001335228.1|LRRFIP2,sp|NP_001335229.1|LRRFIP2,sp|NP_001335230.1|LRRFIP2,sp|NP_001335231.1|LRRFIP2,sp|NP_001335232.1|LRRFIP2,sp|NP_001335233.1|LRRFIP2,sp|NP_001335234.1|LRRFIP2,sp|NP_001…
Multiple_SEPEP.127_C5	1	27	4	0	LASGSFDK	TBL1X,TBL1XR1,TBL1Y,THOC3	sp|NP_001132938.1|TBL1X,sp|NP_001132939.1|TBL1X,sp|NP_001132940.1|TBL1X,sp|NP_001308122.1|TBL1XR1,sp|NP_001308123.1|TBL1XR1,sp|NP_001308124.1|TBL1XR1,sp|NP_001361256.1|TBL1XR1,sp|NP_001361257.1|TBL1XR1,sp|NP_001361258.1|TBL1XR1,sp|NP_001361259.1|TBL1XR1,sp|NP_001363831.1|THOC3,sp|NP_005638.1|TBL1X,sp|NP_078941.2|TBL1XR1,sp|NP_115737.1|THOC3,sp|NP_150600.1|TBL1Y,sp|NP_599020.1|TBL1Y,sp|NP_599021.1…
Multiple_SEPEP.128_C5	2	18	2	0	DGNLASTLGQHK,VGASASDGSVCVLDLR	TBL1X,TBL1XR1	sp|NP_001132938.1|TBL1X,sp|NP_001132939.1|TBL1X,sp|NP_001132940.1|TBL1X,sp|NP_001308122.1|TBL1XR1,sp|NP_001308123.1|TBL1XR1,sp|NP_001308124.1|TBL1XR1,sp|NP_001361256.1|TBL1XR1,sp|NP_001361257.1|TBL1XR1,sp|NP_001361258.1|TBL1XR1,sp|NP_001361259.1|TBL1XR1,sp|NP_005638.1|TBL1X,sp|NP_078941.2|TBL1XR1,sp|XP_006713809.1|TBL1XR1,sp|XP_011511443.1|TBL1XR1,sp|XP_011511444.1|TBL1XR1,sp|XP_011511445.1|TBL1X…
Multiple_SEPEP.129_C5	4	11	7	0	DLTDYLMK,DLTDYLMKILTER,IIAPPERK,LDLAGRDLTDYLMK	ACTA1,ACTA2,ACTB,ACTBL2,ACTC1,ACTG1,ACTG2	sp|NP_001017992.1|ACTBL2,sp|NP_001091.1|ACTA1,sp|NP_001092.1|ACTB,sp|NP_001135417.1|ACTA2,sp|NP_001186822.1|ACTG2,sp|NP_001186883.1|ACTG1,sp|NP_001307784.1|ACTA2,sp|NP_001604.1|ACTA2,sp|NP_001605.1|ACTG1,sp|NP_001606.1|ACTG2,sp|NP_005150.1|ACTC1
Multiple_SEPEP.130_C5	1	10	7	0	HQGVMVGMGQK	ACTA1,ACTA2,ACTB,ACTBL2,ACTC1,ACTG1,ACTG2	sp|NP_001017992.1|ACTBL2,sp|NP_001091.1|ACTA1,sp|NP_001092.1|ACTB,sp|NP_001135417.1|ACTA2,sp|NP_001186883.1|ACTG1,sp|NP_001307784.1|ACTA2,sp|NP_001604.1|ACTA2,sp|NP_001605.1|ACTG1,sp|NP_001606.1|ACTG2,sp|NP_005150.1|ACTC1
Multiple_SEPEP.131_C5	1	24	2	0	VNFHMFDVGGQR	GNAL,GNAS	sp|NP_000507.1|GNAS,sp|NP_001070956.1|GNAS,sp|NP_001070957.1|GNAS,sp|NP_001135811.1|GNAL,sp|NP_001248372.1|GNAL,sp|NP_001296769.1|GNAS,sp|NP_001296790.1|GNAS,sp|NP_001356316.1|GNAL,sp|NP_536350.2|GNAS,sp|NP_536351.1|GNAS,sp|NP_892023.1|GNAL,sp|XP_016883301.1|GNAS,sp|XP_016883302.1|GNAS,sp|XP_016883303.1|GNAS,sp|XP_016883304.1|GNAS,sp|XP_016883305.1|GNAS,sp|XP_016883306.1|GNAS,sp|XP_016883307.1|GN…
Multiple_SEPEP.132_C5	1	16	3	0	AHEAQDAGYR	PPP3CA,PPP3CB,PPP3CC	sp|NP_000935.1|PPP3CA,sp|NP_001124163.1|PPP3CA,sp|NP_001124164.1|PPP3CA,sp|NP_001135825.1|PPP3CB,sp|NP_001135826.1|PPP3CB,sp|NP_001230903.1|PPP3CC,sp|NP_001230904.1|PPP3CC,sp|NP_001276897.1|PPP3CB,sp|NP_001276898.1|PPP3CB,sp|NP_005596.2|PPP3CC,sp|NP_066955.1|PPP3CB,sp|XP_005270001.1|PPP3CB,sp|XP_016863854.1|PPP3CA,sp|XP_016869100.1|PPP3CC,sp|XP_016871868.1|PPP3CB,sp|XP_024309895.1|PPP3CA
Multiple_SEPEP.133_C5	2	12	2	0	HLTEYFTFK,LFEVGGSPANTR	PPP3CA,PPP3CB	sp|NP_000935.1|PPP3CA,sp|NP_001124163.1|PPP3CA,sp|NP_001124164.1|PPP3CA,sp|NP_001135825.1|PPP3CB,sp|NP_001135826.1|PPP3CB,sp|NP_001276897.1|PPP3CB,sp|NP_001276898.1|PPP3CB,sp|NP_066955.1|PPP3CB,sp|XP_005270001.1|PPP3CB,sp|XP_016863854.1|PPP3CA,sp|XP_016871868.1|PPP3CB,sp|XP_024309895.1|PPP3CA
Multiple_SEPEP.134_C5	1	11	2	0	EESESVLTLK	PPP3CA,PPP3CB	sp|NP_000935.1|PPP3CA,sp|NP_001124163.1|PPP3CA,sp|NP_001124164.1|PPP3CA,sp|NP_001135825.1|PPP3CB,sp|NP_001135826.1|PPP3CB,sp|NP_001276897.1|PPP3CB,sp|NP_001276898.1|PPP3CB,sp|NP_066955.1|PPP3CB,sp|XP_005270001.1|PPP3CB,sp|XP_016863854.1|PPP3CA,sp|XP_024309895.1|PPP3CA
Multiple_SEPEP.135_C5	1	15	3	0	YENNVMNIR	PPP3CA,PPP3CB,PPP3CC	sp|NP_000935.1|PPP3CA,sp|NP_001124163.1|PPP3CA,sp|NP_001135825.1|PPP3CB,sp|NP_001135826.1|PPP3CB,sp|NP_001230903.1|PPP3CC,sp|NP_001230904.1|PPP3CC,sp|NP_001276897.1|PPP3CB,sp|NP_001276898.1|PPP3CB,sp|NP_005596.2|PPP3CC,sp|NP_066955.1|PPP3CB,sp|XP_005270001.1|PPP3CB,sp|XP_016863854.1|PPP3CA,sp|XP_016869100.1|PPP3CC,sp|XP_016871868.1|PPP3CB,sp|XP_024309895.1|PPP3CA
Multiple_SEPEP.136_C5	3	8	3	0	KYTMGDAPDYDR,LLLEYTDSSYEEK,YTMGDAPDYDR	GSTM1,GSTM2,GSTM4	sp|NP_000552.2|GSTM1,sp|NP_000839.1|GSTM2,sp|NP_000841.1|GSTM4,sp|NP_001135840.1|GSTM2,sp|NP_666533.1|GSTM1,sp|NP_671489.1|GSTM4,sp|XP_016856574.1|GSTM4,sp|XP_024302345.1|GSTM4
Multiple_SEPEP.137_C5	1	11	3	0	CLDAFPNLK	GSTM1,GSTM2,GSTM4	sp|NP_000552.2|GSTM1,sp|NP_000839.1|GSTM2,sp|NP_000841.1|GSTM4,sp|NP_001135840.1|GSTM2,sp|NP_671489.1|GSTM4,sp|XP_005270839.1|GSTM1,sp|XP_016856574.1|GSTM4,sp|XP_016856575.1|GSTM4,sp|XP_016856576.1|GSTM4,sp|XP_016856577.1|GSTM4,sp|XP_024302345.1|GSTM4
Multiple_SEPEP.138_C5	3	21	2	0	EYAVNEVVAGIK,EYFNVMLGTQLLYK,IGAMLAYTPLDEK	MORF4L1,MORF4L2	sp|NP_001135890.1|MORF4L2,sp|NP_001135891.1|MORF4L2,sp|NP_001135892.1|MORF4L2,sp|NP_001135893.1|MORF4L2,sp|NP_001135894.1|MORF4L2,sp|NP_001135895.1|MORF4L2,sp|NP_001135896.1|MORF4L2,sp|NP_001135897.1|MORF4L2,sp|NP_001135898.1|MORF4L2,sp|NP_001135899.1|MORF4L2,sp|NP_001135900.1|MORF4L2,sp|NP_001135901.1|MORF4L2,sp|NP_001135902.1|MORF4L2,sp|NP_001135903.1|MORF4L2,sp|NP_001135904.1|MORF4L2,sp|NP_001…
Multiple_SEPEP.139_C5	1	35	2	0	ITNFTTSWR	EHBP1,EHBP1L1	sp|NP_001092879.1|EHBP1L1,sp|NP_001136086.1|EHBP1,sp|NP_001136087.1|EHBP1,sp|NP_001136088.1|EHBP1,sp|NP_001338016.1|EHBP1L1,sp|NP_001341141.1|EHBP1,sp|NP_001341142.1|EHBP1,sp|NP_001341143.1|EHBP1,sp|NP_001341144.1|EHBP1,sp|NP_001341145.1|EHBP1,sp|NP_001341146.1|EHBP1,sp|NP_001341147.1|EHBP1,sp|NP_001341148.1|EHBP1,sp|NP_001341149.1|EHBP1,sp|NP_001341150.1|EHBP1,sp|NP_001341151.1|EHBP1,sp|NP_05606…
Multiple_SEPEP.140_C5	1	34	2	0	AMLAIEDWQK	EHBP1,EHBP1L1	sp|NP_001092879.1|EHBP1L1,sp|NP_001136086.1|EHBP1,sp|NP_001136087.1|EHBP1,sp|NP_001136088.1|EHBP1,sp|NP_001338016.1|EHBP1L1,sp|NP_001341141.1|EHBP1,sp|NP_001341142.1|EHBP1,sp|NP_001341143.1|EHBP1,sp|NP_001341144.1|EHBP1,sp|NP_001341145.1|EHBP1,sp|NP_001341146.1|EHBP1,sp|NP_001341147.1|EHBP1,sp|NP_001341148.1|EHBP1,sp|NP_001341149.1|EHBP1,sp|NP_001341150.1|EHBP1,sp|NP_001341151.1|EHBP1,sp|NP_05606…
Multiple_SEPEP.141_C5	1	114	31	0	LQIWDTAGQER	CRACR2A,RAB10,RAB12,RAB14,RAB15,RAB1A,RAB1B,RAB27A,RAB27B,RAB30,RAB33B,RAB34,RAB35,RAB37,RAB39A,RAB39B,RAB3A,RAB3B,RAB3C,RAB3D,RAB41,RAB43,RAB44,RAB4A,RAB4B,RAB6A,RAB6B,RAB8A,RAB8B,RAB9B,RASEF	sp|NP_001006639.1|RAB37,sp|NP_001020471.2|RAB12,sp|NP_001027898.2|RAB41,sp|NP_001136096.2|RAB34,sp|NP_001136097.2|RAB34,sp|NP_001138414.1|RAB34,sp|NP_001138415.1|RAB34,sp|NP_001138430.1|CRACR2A,sp|NP_001157461.1|RAB37,sp|NP_001157462.1|RAB37,sp|NP_001161078.1|RAB35,sp|NP_001191812.1|RAB43,sp|NP_001191813.1|RAB43,sp|NP_001191814.1|RAB43,sp|NP_001191815.1|RAB43,sp|NP_001191816.1|RAB43,sp|NP_0012306…
Multiple_SEPEP.142_C5	3	98	2	0	DYEVDGR,INDDLISEFPDK,RDYEVDGR	DLG1,DLG2	sp|NP_001091894.1|DLG1,sp|NP_001136171.1|DLG2,sp|NP_001136172.1|DLG2,sp|NP_001136174.1|DLG2,sp|NP_001191315.1|DLG1,sp|NP_001191316.1|DLG1,sp|NP_001191317.1|DLG1,sp|NP_001193698.1|DLG2,sp|NP_001277912.1|DLG1,sp|NP_001287912.1|DLG2,sp|NP_001338203.1|DLG2,sp|NP_001338204.1|DLG2,sp|NP_001338205.1|DLG2,sp|NP_001350794.1|DLG1,sp|NP_001353132.1|DLG1,sp|NP_001353133.1|DLG1,sp|NP_001353134.1|DLG1,sp|NP_00…
Multiple_SEPEP.143_C5	7	12	3	0	KNGFVVLK,KYEDICPSTHNMDVPNIK,KYEDICPSTHNMDVPNIKR,NGFVVLK,VHLVGIDIFTGK,YEDICPSTHNMDVPNIK,YEDICPSTHNMDVPNIKR	EIF5A,EIF5A2,EIF5AL1	sp|NP_001093162.1|EIF5AL1,sp|NP_001137232.1|EIF5A,sp|NP_001137233.1|EIF5A,sp|NP_001137234.1|EIF5A,sp|NP_001357349.1|EIF5A,sp|NP_001357350.1|EIF5A,sp|NP_001961.1|EIF5A,sp|NP_065123.1|EIF5A2,sp|XP_024306398.1|EIF5A,sp|XP_024306399.1|EIF5A,sp|XP_024306400.1|EIF5A,sp|XP_024306401.1|EIF5A
Multiple_SEPEP.144_C5	2	11	2	0	EDLRLPEGDLGK,LPEGDLGK	EIF5A,EIF5AL1	sp|NP_001093162.1|EIF5AL1,sp|NP_001137232.1|EIF5A,sp|NP_001137233.1|EIF5A,sp|NP_001137234.1|EIF5A,sp|NP_001357349.1|EIF5A,sp|NP_001357350.1|EIF5A,sp|NP_001961.1|EIF5A,sp|XP_024306398.1|EIF5A,sp|XP_024306399.1|EIF5A,sp|XP_024306400.1|EIF5A,sp|XP_024306401.1|EIF5A
Multiple_SEPEP.145_C5	1	7	2	0	YDCGEEILITVLSAMTEEAAVAIK	EIF5A,EIF5AL1	sp|NP_001093162.1|EIF5AL1,sp|NP_001137232.1|EIF5A,sp|NP_001137233.1|EIF5A,sp|NP_001137234.1|EIF5A,sp|NP_001357349.1|EIF5A,sp|NP_001357350.1|EIF5A,sp|NP_001961.1|EIF5A
Multiple_SEPEP.146_C5	16	60	8	0	ANTSGDFEK,AVVSPPK,FGISEPGNQEK,FKTPELAEEFK,GFSGAGEK,ILQNYDNK,KVEHLAVR,LLLDIPLQTPHK,LQDVADSFK,NSDIEQSSDSK,STSGEGFQFGK,TEDSDDIHFEPVVQMPEK,TFLTNDQTK,TPELAEEFK,VEHLAVR,YDKDVGQWK	RANBP2,RGPD1,RGPD2,RGPD3,RGPD4,RGPD5,RGPD6,RGPD8	sp|NP_001019628.3|RGPD1,sp|NP_001071638.2|RGPD2,sp|NP_001116835.1|RGPD6,sp|NP_001137485.1|RGPD3,sp|NP_001157935.1|RGPD8,sp|NP_001369273.1|RGPD1,sp|NP_001371291.1|RGPD6,sp|NP_001371292.1|RGPD6,sp|NP_001371293.1|RGPD6,sp|NP_001373070.1|RGPD6,sp|NP_001373074.1|RGPD6,sp|NP_001373084.1|RGPD6,sp|NP_001373088.1|RGPD6,sp|NP_001373092.1|RGPD6,sp|NP_005045.2|RGPD5,sp|NP_006258.3|RANBP2,sp|NP_872394.2|RGPD4…
Multiple_SEPEP.147_C5	2	10	7	0	CQGGDFTR,MCQGGDFTR	PPIA,PPIAL4A,PPIAL4C,PPIAL4D,PPIAL4E,PPIAL4F,PPIAL4H	sp|NP_001129261.2|PPIAL4C,sp|NP_001137355.1|PPIAL4A,sp|NP_001137504.2|PPIAL4E,sp|NP_001157733.1|PPIAL4D,sp|NP_001157734.2|PPIAL4F,sp|NP_001287910.1|PPIA,sp|NP_001355057.1|PPIAL4H,sp|NP_066953.1|PPIA,sp|XP_024302576.1|PPIA,sp|XP_024302577.1|PPIA
Multiple_SEPEP.148_C5	1	93	5	0	SYGLNIEMHK	TLE1,TLE2,TLE3,TLE4,TLE5	sp|NP_001098662.1|TLE3,sp|NP_001121.2|TLE5,sp|NP_001138233.1|TLE2,sp|NP_001138234.1|TLE2,sp|NP_001269677.1|TLE4,sp|NP_001269678.1|TLE4,sp|NP_001269682.1|TLE4,sp|NP_001269908.1|TLE3,sp|NP_001269909.1|TLE3,sp|NP_001269910.1|TLE3,sp|NP_001269911.1|TLE3,sp|NP_001287775.1|TLE2,sp|NP_001290032.1|TLE1,sp|NP_001290033.1|TLE1,sp|NP_001338470.1|TLE4,sp|NP_001338471.1|TLE4,sp|NP_001338472.1|TLE4,sp|NP_00133…
Multiple_SEPEP.149_C5	1	8	4	0	LEVYPTSLTK	UGT2B10,UGT2B15,UGT2B17,UGT2B28	sp|NP_001066.1|UGT2B10,sp|NP_001067.2|UGT2B15,sp|NP_001068.1|UGT2B17,sp|NP_001138239.1|UGT2B10,sp|NP_001193933.1|UGT2B28,sp|NP_444267.1|UGT2B28,sp|XP_016863792.1|UGT2B28,sp|XP_016864074.1|UGT2B10
Multiple_SEPEP.150_C5	2	9	3	0	IQHDQPVKPLDR,LSRIQHDQPVKPLDR	UGT2B10,UGT2B11,UGT2B7	sp|NP_001064.1|UGT2B11,sp|NP_001065.2|UGT2B7,sp|NP_001066.1|UGT2B10,sp|NP_001138239.1|UGT2B10,sp|NP_001277020.1|UGT2B10,sp|NP_001336497.1|UGT2B7,sp|XP_011529852.1|UGT2B11,sp|XP_016863149.1|UGT2B11,sp|XP_016864074.1|UGT2B10
Multiple_SEPEP.151_C5	1	44	2	0	LENIISTLK	DST,VPS13A	sp|NP_001018047.1|VPS13A,sp|NP_001018048.1|VPS13A,sp|NP_001138241.1|DST,sp|NP_001138242.1|DST,sp|NP_001361651.1|DST,sp|NP_001361658.1|DST,sp|NP_001361659.1|DST,sp|NP_001361663.1|DST,sp|NP_001361665.1|DST,sp|NP_001373029.1|DST,sp|NP_001714.1|DST,sp|NP_056001.1|VPS13A,sp|NP_056363.2|DST,sp|NP_150648.2|VPS13A,sp|NP_899236.1|DST,sp|XP_005249372.1|DST,sp|XP_005249373.1|DST,sp|XP_005249375.1|DST,sp|XP_…
Multiple_SEPEP.152_C5	4	15	2	0	AAVGELPEK,AAVGELSEK,LQEIYQELTQLK,LQEIYQELTR	CD209,CLEC4M	sp|NP_001138365.1|CD209,sp|NP_001138366.1|CD209,sp|NP_001138367.1|CD209,sp|NP_001138368.1|CD209,sp|NP_001138369.1|CD209,sp|NP_001138376.1|CLEC4M,sp|NP_001138377.1|CLEC4M,sp|NP_001138378.1|CLEC4M,sp|NP_001138379.1|CLEC4M,sp|NP_001138380.1|CLEC4M,sp|NP_001138381.1|CLEC4M,sp|NP_001138382.1|CLEC4M,sp|NP_001138383.1|CLEC4M,sp|NP_055072.3|CLEC4M,sp|NP_066978.1|CD209
Multiple_SEPEP.153_C5	1	80	4	0	WMAPEALFDR	FGFR1,FGFR2,FGFR3,FGFR4	sp|NP_000132.3|FGFR2,sp|NP_000133.1|FGFR3,sp|NP_001138385.1|FGFR2,sp|NP_001138386.1|FGFR2,sp|NP_001138387.1|FGFR2,sp|NP_001138388.1|FGFR2,sp|NP_001138389.1|FGFR2,sp|NP_001138390.1|FGFR2,sp|NP_001138391.1|FGFR2,sp|NP_001156685.1|FGFR3,sp|NP_001167534.1|FGFR1,sp|NP_001167535.1|FGFR1,sp|NP_001167536.1|FGFR1,sp|NP_001167537.1|FGFR1,sp|NP_001167538.1|FGFR1,sp|NP_001278909.1|FGFR4,sp|NP_001307583.1|FGF…
Multiple_SEPEP.154_C5	2	36	2	0	DLSDLVSEMEMMK,GMEYLASQK	FGFR2,FGFR3	sp|NP_000132.3|FGFR2,sp|NP_000133.1|FGFR3,sp|NP_001138385.1|FGFR2,sp|NP_001138386.1|FGFR2,sp|NP_001138387.1|FGFR2,sp|NP_001138388.1|FGFR2,sp|NP_001138389.1|FGFR2,sp|NP_001138390.1|FGFR2,sp|NP_001138391.1|FGFR2,sp|NP_001156685.1|FGFR3,sp|NP_001307583.1|FGFR2,sp|NP_001307587.1|FGFR2,sp|NP_001341738.1|FGFR3,sp|NP_001341739.1|FGFR3,sp|NP_075254.1|FGFR3,sp|NP_075259.4|FGFR2,sp|NP_075418.1|FGFR2,sp|XP_…
Multiple_SEPEP.155_C5	1	39	3	0	VYSDAQPHIQWIK	FGFR2,FGFR3,FGFR4	sp|NP_000132.3|FGFR2,sp|NP_000133.1|FGFR3,sp|NP_001138385.1|FGFR2,sp|NP_001138387.1|FGFR2,sp|NP_001138388.1|FGFR2,sp|NP_001138389.1|FGFR2,sp|NP_001138390.1|FGFR2,sp|NP_001138391.1|FGFR2,sp|NP_001156685.1|FGFR3,sp|NP_001278909.1|FGFR4,sp|NP_001307583.1|FGFR2,sp|NP_001307587.1|FGFR2,sp|NP_001341738.1|FGFR3,sp|NP_001341739.1|FGFR3,sp|NP_001341913.1|FGFR4,sp|NP_002002.3|FGFR4,sp|NP_075252.2|FGFR4,sp|…
Multiple_SEPEP.156_C5	2	44	2	0	EWFFLLSK,LLQFVTGTSR	NEDD4,NEDD4L	sp|NP_001138436.1|NEDD4L,sp|NP_001138437.1|NEDD4L,sp|NP_001138438.1|NEDD4L,sp|NP_001138439.1|NEDD4L,sp|NP_001138440.1|NEDD4L,sp|NP_001138441.1|NEDD4L,sp|NP_001138442.1|NEDD4L,sp|NP_001138443.1|NEDD4L,sp|NP_001230889.1|NEDD4L,sp|NP_001271267.1|NEDD4,sp|NP_001271268.1|NEDD4,sp|NP_001271269.1|NEDD4,sp|NP_001316141.1|NEDD4,sp|NP_006145.2|NEDD4,sp|NP_056092.2|NEDD4L,sp|NP_940682.2|NEDD4,sp|XP_00526671…
Multiple_SEPEP.157_C5	1	22	3	0	VETPVLPPVLVPR	SMAD2,SMAD3,SMAD9	sp|NP_001003652.1|SMAD2,sp|NP_001120689.1|SMAD9,sp|NP_001129409.1|SMAD2,sp|NP_001138574.1|SMAD3,sp|NP_001138575.1|SMAD3,sp|NP_001365550.1|SMAD9,sp|NP_005892.1|SMAD2,sp|NP_005893.1|SMAD3,sp|NP_005896.1|SMAD9,sp|XP_005258316.1|SMAD2,sp|XP_005266458.1|SMAD9,sp|XP_006719890.1|SMAD9,sp|XP_006722514.1|SMAD2,sp|XP_011519862.1|SMAD3,sp|XP_011524286.1|SMAD2,sp|XP_011524287.1|SMAD2,sp|XP_016881234.1|SMAD2,…
Multiple_SEPEP.158_C5	3	19	2	0	GWGAEYR,IPPGCNLK,YGWHPATVCK	SMAD2,SMAD3	sp|NP_001003652.1|SMAD2,sp|NP_001129409.1|SMAD2,sp|NP_001138574.1|SMAD3,sp|NP_001138575.1|SMAD3,sp|NP_001138576.1|SMAD3,sp|NP_005892.1|SMAD2,sp|NP_005893.1|SMAD3,sp|XP_005258316.1|SMAD2,sp|XP_006722514.1|SMAD2,sp|XP_011519861.1|SMAD3,sp|XP_011519862.1|SMAD3,sp|XP_011524286.1|SMAD2,sp|XP_011524287.1|SMAD2,sp|XP_016881234.1|SMAD2,sp|XP_016881235.1|SMAD2,sp|XP_016881236.1|SMAD2,sp|XP_016881237.1|SMA…
Multiple_SEPEP.159_C5	2	11	2	0	EVLSEPWR,FCLTYEASMTR	CPT1A,CPT1B	sp|NP_001027017.1|CPT1A,sp|NP_001138606.1|CPT1B,sp|NP_001138607.1|CPT1B,sp|NP_001138609.1|CPT1B,sp|NP_001867.2|CPT1A,sp|NP_004368.1|CPT1B,sp|NP_689451.1|CPT1B,sp|NP_689452.1|CPT1B,sp|XP_005273819.1|CPT1A,sp|XP_005273820.1|CPT1A,sp|XP_016872709.1|CPT1A
Multiple_SEPEP.160_C5	2	24	2	0	HIAEEADR,HIAEEADRK	TPM3,TPM4	sp|NP_001036816.1|TPM3,sp|NP_001036817.1|TPM3,sp|NP_001036818.1|TPM3,sp|NP_001138632.1|TPM4,sp|NP_001265117.1|TPM3,sp|NP_001265118.1|TPM3,sp|NP_001265119.1|TPM3,sp|NP_001265120.1|TPM3,sp|NP_001336608.1|TPM3,sp|NP_001351608.1|TPM3,sp|NP_001351609.1|TPM3,sp|NP_001351610.1|TPM3,sp|NP_001351611.1|TPM3,sp|NP_001351612.1|TPM3,sp|NP_001354765.1|TPM4,sp|NP_001354766.1|TPM4,sp|NP_001354767.1|TPM4,sp|NP_00…
Multiple_SEPEP.161_C5	1	11	2	0	AILEVLQS	NGLY1,TKFC	sp|NP_001138765.1|NGLY1,sp|NP_001138766.1|NGLY1,sp|NP_001138767.1|NGLY1,sp|NP_001338905.1|TKFC,sp|NP_056348.2|TKFC,sp|NP_060767.2|NGLY1,sp|XP_005265373.1|NGLY1,sp|XP_005265374.1|NGLY1,sp|XP_011532246.1|NGLY1,sp|XP_016862328.1|NGLY1,sp|XP_016873006.1|TKFC
Multiple_SEPEP.162_C5	1	66	5	0	SINGLGQILETQR	CBWD1,CBWD2,CBWD3,CBWD5,CBWD6	sp|NP_001020087.2|CBWD5,sp|NP_001078926.1|CBWD6,sp|NP_001138827.1|CBWD1,sp|NP_001138828.1|CBWD1,sp|NP_001278750.1|CBWD3,sp|NP_001317265.1|CBWD2,sp|NP_001317266.1|CBWD2,sp|NP_001317268.1|CBWD2,sp|NP_001317269.1|CBWD2,sp|NP_001317271.1|CBWD2,sp|NP_001317597.1|CBWD5,sp|NP_001350680.1|CBWD5,sp|NP_001365042.1|CBWD3,sp|NP_001365043.1|CBWD3,sp|NP_001365044.1|CBWD3,sp|NP_001365045.1|CBWD3,sp|NP_001365046…
Multiple_SEPEP.163_C5	1	50	5	0	AIENLMQK	CBWD1,CBWD2,CBWD3,CBWD5,CBWD6	sp|NP_001020087.2|CBWD5,sp|NP_001078926.1|CBWD6,sp|NP_001138827.1|CBWD1,sp|NP_001138828.1|CBWD1,sp|NP_001278750.1|CBWD3,sp|NP_001317265.1|CBWD2,sp|NP_001317266.1|CBWD2,sp|NP_001317268.1|CBWD2,sp|NP_001317597.1|CBWD5,sp|NP_001350680.1|CBWD5,sp|NP_001365042.1|CBWD3,sp|NP_001365043.1|CBWD3,sp|NP_001365044.1|CBWD3,sp|NP_001365045.1|CBWD3,sp|NP_001365046.1|CBWD3,sp|NP_060961.3|CBWD1,sp|NP_742000.1|CBW…
Multiple_SEPEP.164_C5	4	163	3	0	GFTPLHVAAK,KGFTPLHVAAK,LPALHIAAR,NGYTPLHIAAK	ANK1,ANK2,ANK3	sp|NP_000028.3|ANK1,sp|NP_001120965.1|ANK2,sp|NP_001135918.1|ANK1,sp|NP_001139.3|ANK2,sp|NP_001191332.1|ANK3,sp|NP_001191333.1|ANK3,sp|NP_001307803.1|ANK3,sp|NP_001341154.1|ANK2,sp|NP_001341157.1|ANK2,sp|NP_001341159.1|ANK2,sp|NP_001341160.1|ANK2,sp|NP_001341161.1|ANK2,sp|NP_001341164.1|ANK2,sp|NP_001341165.1|ANK2,sp|NP_001341166.1|ANK2,sp|NP_001341168.1|ANK2,sp|NP_001341169.1|ANK2,sp|NP_00134117…
Multiple_SEPEP.165_C5	1	157	3	0	ALNGFTPLHIACK	ANK1,ANK2,ANK3	sp|NP_000028.3|ANK1,sp|NP_001120965.1|ANK2,sp|NP_001135918.1|ANK1,sp|NP_001139.3|ANK2,sp|NP_001191332.1|ANK3,sp|NP_001191333.1|ANK3,sp|NP_001307803.1|ANK3,sp|NP_001341154.1|ANK2,sp|NP_001341157.1|ANK2,sp|NP_001341159.1|ANK2,sp|NP_001341160.1|ANK2,sp|NP_001341161.1|ANK2,sp|NP_001341164.1|ANK2,sp|NP_001341165.1|ANK2,sp|NP_001341166.1|ANK2,sp|NP_001341168.1|ANK2,sp|NP_001341169.1|ANK2,sp|NP_00134117…
Multiple_SEPEP.166_C5	6	28	4	0	EDQSILCTGESGAGK,FDQLLAEEK,KFDQLLAEEK,NCAAYLK,TVGQLYK,TVKNDNSSR	MYH10,MYH11,MYH14,MYH9	sp|NP_001035202.1|MYH11,sp|NP_001035203.1|MYH11,sp|NP_001070654.1|MYH14,sp|NP_001139281.1|MYH14,sp|NP_001242941.1|MYH10,sp|NP_001243024.1|MYH10,sp|NP_001362195.1|MYH10,sp|NP_002464.1|MYH9,sp|NP_002465.1|MYH11,sp|NP_005955.3|MYH10,sp|NP_074035.1|MYH11,sp|NP_079005.3|MYH14,sp|XP_006723449.1|MYH14,sp|XP_011520804.1|MYH11,sp|XP_011522177.1|MYH10,sp|XP_011522180.1|MYH10,sp|XP_011522181.1|MYH10,sp|XP_0…
Multiple_SEPEP.167_C5	2	27	3	0	ALELDPNLYR,VKPLLQVTR	MYH10,MYH11,MYH14	sp|NP_001035202.1|MYH11,sp|NP_001035203.1|MYH11,sp|NP_001070654.1|MYH14,sp|NP_001139281.1|MYH14,sp|NP_001242941.1|MYH10,sp|NP_001243024.1|MYH10,sp|NP_001362195.1|MYH10,sp|NP_002465.1|MYH11,sp|NP_005955.3|MYH10,sp|NP_074035.1|MYH11,sp|NP_079005.3|MYH14,sp|XP_006723449.1|MYH14,sp|XP_011520804.1|MYH11,sp|XP_011522177.1|MYH10,sp|XP_011522180.1|MYH10,sp|XP_011522181.1|MYH10,sp|XP_011522182.1|MYH10,sp|…
Multiple_SEPEP.168_C5	1	16	4	0	QLLQANPILEAFGNAK	MYH11,MYH13,MYH14,MYH9	sp|NP_001035202.1|MYH11,sp|NP_001035203.1|MYH11,sp|NP_001070654.1|MYH14,sp|NP_001139281.1|MYH14,sp|NP_002464.1|MYH9,sp|NP_002465.1|MYH11,sp|NP_003793.2|MYH13,sp|NP_074035.1|MYH11,sp|NP_079005.3|MYH14,sp|XP_006723449.1|MYH14,sp|XP_011520804.1|MYH11,sp|XP_011525622.1|MYH14,sp|XP_011525623.1|MYH14,sp|XP_011525625.1|MYH14,sp|XP_016878739.1|MYH11,sp|XP_024307489.1|MYH14
Multiple_SEPEP.169_C5	2	15	3	0	EEELQAALAR,KEEELQAALAR	MYH11,MYH14,MYH9	sp|NP_001035202.1|MYH11,sp|NP_001035203.1|MYH11,sp|NP_001070654.1|MYH14,sp|NP_001139281.1|MYH14,sp|NP_002464.1|MYH9,sp|NP_002465.1|MYH11,sp|NP_074035.1|MYH11,sp|NP_079005.3|MYH14,sp|XP_006723449.1|MYH14,sp|XP_011520804.1|MYH11,sp|XP_011525622.1|MYH14,sp|XP_011525623.1|MYH14,sp|XP_011525625.1|MYH14,sp|XP_016878739.1|MYH11,sp|XP_024307489.1|MYH14
Multiple_SEPEP.170_C5	1	23	2	0	EGVLYVGSK	SNCA,SNCB	sp|NP_000336.1|SNCA,sp|NP_001001502.1|SNCB,sp|NP_001139526.1|SNCA,sp|NP_001139527.1|SNCA,sp|NP_001304964.1|SNCB,sp|NP_001304966.1|SNCB,sp|NP_001350069.1|SNCB,sp|NP_001362214.1|SNCA,sp|NP_001362215.1|SNCA,sp|NP_001362216.1|SNCA,sp|NP_001362217.1|SNCA,sp|NP_003076.1|SNCB,sp|NP_009292.1|SNCA,sp|XP_006714977.1|SNCB,sp|XP_006714978.1|SNCB,sp|XP_006714979.1|SNCB,sp|XP_011530505.1|SNCA,sp|XP_011530506.1…
Multiple_SEPEP.171_C5	1	17	3	0	LPEGEALQCLTER	KDM5A,KDM5C,KDM5D	sp|NP_001036068.1|KDM5A,sp|NP_001140174.1|KDM5C,sp|NP_001140177.1|KDM5D,sp|NP_001140178.1|KDM5D,sp|NP_001269551.1|KDM5C,sp|NP_001340907.1|KDM5C,sp|NP_001340908.1|KDM5C,sp|NP_001340910.1|KDM5C,sp|NP_001340911.1|KDM5C,sp|NP_001340913.1|KDM5C,sp|NP_004178.2|KDM5C,sp|NP_004644.2|KDM5D,sp|XP_005262617.1|KDM5D,sp|XP_005262618.1|KDM5D,sp|XP_011529770.1|KDM5D,sp|XP_024308263.1|KDM5D,sp|XP_024308264.1|KDM…
Multiple_SEPEP.172_C5	3	32	2	0	GFCFLEYEDHK,HLGVCISVANNR,LFVGSIPK	HNRNPR,SYNCRIP	sp|NP_001095867.1|HNRNPR,sp|NP_001095868.1|HNRNPR,sp|NP_001095869.1|HNRNPR,sp|NP_001153145.1|SYNCRIP,sp|NP_001153146.1|SYNCRIP,sp|NP_001153147.1|SYNCRIP,sp|NP_001153148.1|SYNCRIP,sp|NP_001153149.1|SYNCRIP,sp|NP_001240700.1|SYNCRIP,sp|NP_001284549.1|HNRNPR,sp|NP_001284550.1|HNRNPR,sp|NP_001284551.1|HNRNPR,sp|NP_005817.1|HNRNPR,sp|NP_006363.4|SYNCRIP,sp|XP_005245768.1|HNRNPR,sp|XP_005248692.1|SYNCR…
Multiple_SEPEP.173_C5	1	25	2	0	TGYTLDVTTGQR	HNRNPR,SYNCRIP	sp|NP_001095867.1|HNRNPR,sp|NP_001095868.1|HNRNPR,sp|NP_001095869.1|HNRNPR,sp|NP_001153145.1|SYNCRIP,sp|NP_001153146.1|SYNCRIP,sp|NP_001153147.1|SYNCRIP,sp|NP_001153148.1|SYNCRIP,sp|NP_001153149.1|SYNCRIP,sp|NP_001284550.1|HNRNPR,sp|NP_005817.1|HNRNPR,sp|NP_006363.4|SYNCRIP,sp|XP_005245768.1|HNRNPR,sp|XP_005248692.1|SYNCRIP,sp|XP_005248693.1|SYNCRIP,sp|XP_005248694.1|SYNCRIP,sp|XP_011538773.1|HNR…
Multiple_SEPEP.174_C5	2	23	2	0	ADGYNQPDSK,KADGYNQPDSK	HNRNPR,SYNCRIP	sp|NP_001095867.1|HNRNPR,sp|NP_001095868.1|HNRNPR,sp|NP_001095869.1|HNRNPR,sp|NP_001153147.1|SYNCRIP,sp|NP_001284549.1|HNRNPR,sp|NP_001284550.1|HNRNPR,sp|NP_001284551.1|HNRNPR,sp|NP_005817.1|HNRNPR,sp|NP_006363.4|SYNCRIP,sp|XP_005245768.1|HNRNPR,sp|XP_005248693.1|SYNCRIP,sp|XP_005248694.1|SYNCRIP,sp|XP_011538773.1|HNRNPR,sp|XP_011538774.1|HNRNPR,sp|XP_011538776.1|HNRNPR,sp|XP_011538777.1|HNRNPR,s…
Multiple_SEPEP.175_C5	1	22	2	0	SAFLCGVMK	HNRNPR,SYNCRIP	sp|NP_001095868.1|HNRNPR,sp|NP_001153146.1|SYNCRIP,sp|NP_001153147.1|SYNCRIP,sp|NP_001153148.1|SYNCRIP,sp|NP_001153149.1|SYNCRIP,sp|NP_001284549.1|HNRNPR,sp|NP_005817.1|HNRNPR,sp|NP_006363.4|SYNCRIP,sp|XP_005245768.1|HNRNPR,sp|XP_005248692.1|SYNCRIP,sp|XP_005248694.1|SYNCRIP,sp|XP_011538773.1|HNRNPR,sp|XP_011538774.1|HNRNPR,sp|XP_011538776.1|HNRNPR,sp|XP_011538777.1|HNRNPR,sp|XP_016855497.1|HNRNP…
Multiple_SEPEP.176_C5	4	14	6	0	LIFDNLK,LIFDNLKK,TGTLTQNR,VIMVTGDHPITAK	ATP12A,ATP1A1,ATP1A2,ATP1A3,ATP1A4,ATP4A	sp|NP_000692.2|ATP1A1,sp|NP_000693.1|ATP1A2,sp|NP_000695.2|ATP4A,sp|NP_001153705.1|ATP1A1,sp|NP_001153706.1|ATP1A1,sp|NP_001172014.1|ATP12A,sp|NP_001243142.1|ATP1A3,sp|NP_001243143.1|ATP1A3,sp|NP_001667.4|ATP12A,sp|NP_653300.2|ATP1A4,sp|NP_689509.1|ATP1A3,sp|XP_011507884.1|ATP1A4,sp|XP_016856849.1|ATP1A1,sp|XP_016856850.1|ATP1A1
Multiple_SEPEP.177_C5	1	10	4	0	VDNSSLTGESEPQTR	ATP1A1,ATP1A2,ATP1A3,ATP4A	sp|NP_000692.2|ATP1A1,sp|NP_000693.1|ATP1A2,sp|NP_000695.2|ATP4A,sp|NP_001153705.1|ATP1A1,sp|NP_001153706.1|ATP1A1,sp|NP_001243142.1|ATP1A3,sp|NP_001243143.1|ATP1A3,sp|NP_689509.1|ATP1A3,sp|XP_016856849.1|ATP1A1,sp|XP_016856850.1|ATP1A1
Multiple_SEPEP.178_C5	1	13	5	0	LIIVEGCQR	ATP12A,ATP1A1,ATP1A2,ATP1A3,ATP1A4	sp|NP_000692.2|ATP1A1,sp|NP_000693.1|ATP1A2,sp|NP_001153705.1|ATP1A1,sp|NP_001153706.1|ATP1A1,sp|NP_001172014.1|ATP12A,sp|NP_001243142.1|ATP1A3,sp|NP_001243143.1|ATP1A3,sp|NP_001667.4|ATP12A,sp|NP_653300.2|ATP1A4,sp|NP_689509.1|ATP1A3,sp|XP_011507884.1|ATP1A4,sp|XP_016856849.1|ATP1A1,sp|XP_016856850.1|ATP1A1
Multiple_SEPEP.179_C5	5	11	4	0	IAGLCNR,NCLVKNLEAVETLGSTSTICSDK,NLEAVETLGSTSTICSDK,NMVPQQALVIR,QAADMILLDDNFASIVTGVEEGR	ATP1A1,ATP1A2,ATP1A3,ATP1A4	sp|NP_000692.2|ATP1A1,sp|NP_000693.1|ATP1A2,sp|NP_001153705.1|ATP1A1,sp|NP_001153706.1|ATP1A1,sp|NP_001243142.1|ATP1A3,sp|NP_001243143.1|ATP1A3,sp|NP_653300.2|ATP1A4,sp|NP_689509.1|ATP1A3,sp|XP_011507884.1|ATP1A4,sp|XP_016856849.1|ATP1A1,sp|XP_016856850.1|ATP1A1
Multiple_SEPEP.180_C5	5	9	3	0	AAVPDAVGK,GVGIISEGNETVEDIAAR,NSVFQQGMK,QGAIVAVTGDGVNDSPALK,RNSVFQQGMK	ATP1A1,ATP1A2,ATP1A3	sp|NP_000692.2|ATP1A1,sp|NP_000693.1|ATP1A2,sp|NP_001153705.1|ATP1A1,sp|NP_001153706.1|ATP1A1,sp|NP_001243142.1|ATP1A3,sp|NP_001243143.1|ATP1A3,sp|NP_689509.1|ATP1A3,sp|XP_016856849.1|ATP1A1,sp|XP_016856850.1|ATP1A1
Multiple_SEPEP.181_C5	1	6	2	0	ACVVHGSDLK	ATP1A1,ATP1A2	sp|NP_000692.2|ATP1A1,sp|NP_000693.1|ATP1A2,sp|NP_001153705.1|ATP1A1,sp|NP_001153706.1|ATP1A1,sp|XP_016856849.1|ATP1A1,sp|XP_016856850.1|ATP1A1
Multiple_SEPEP.182_C5	1	28	3	0	VIEGDVVSALNK	LIMS1,LIMS2,LIMS4	sp|NP_001129509.2|LIMS2,sp|NP_001154875.1|LIMS2,sp|NP_001154876.1|LIMS2,sp|NP_001180411.1|LIMS1,sp|NP_001180412.1|LIMS1,sp|NP_001180413.1|LIMS1,sp|NP_001180414.1|LIMS1,sp|NP_001180417.1|LIMS1,sp|NP_001243471.1|LIMS2,sp|NP_001358269.1|LIMS4,sp|NP_001358423.1|LIMS1,sp|NP_001358424.1|LIMS1,sp|NP_001358425.1|LIMS1,sp|NP_001358426.1|LIMS1,sp|NP_001358427.1|LIMS1,sp|NP_004978.2|LIMS1,sp|NP_060450.2|LIM…
Multiple_SEPEP.183_C5	9	99	3	0	ALFLIPR,GQNVLLTENAEVK,ILHNDPEVEK,ILHNDPEVEKK,LVDFGVSAQLDR,NIATYYGAFIK,SVETGHLDGVFMHK,VFFASVR,VYYLSWLR	MAP4K4,MINK1,TNIK	sp|NP_001020108.1|MINK1,sp|NP_001155032.1|TNIK,sp|NP_001155033.1|TNIK,sp|NP_001155034.1|TNIK,sp|NP_001155035.1|TNIK,sp|NP_001155036.1|TNIK,sp|NP_001155037.1|TNIK,sp|NP_001155038.1|TNIK,sp|NP_001229488.1|MAP4K4,sp|NP_001229489.1|MAP4K4,sp|NP_001308165.1|MINK1,sp|NP_001371405.1|MAP4K4,sp|NP_001371406.1|MAP4K4,sp|NP_001371410.1|MAP4K4,sp|NP_001371411.1|MAP4K4,sp|NP_001371412.1|MAP4K4,sp|NP_001371413…
Multiple_SEPEP.184_C5	1	18	3	0	LLQSNPVLEAFGNAK	MYO1A,MYO1B,MYO1C	sp|NP_001074248.1|MYO1C,sp|NP_001074419.1|MYO1C,sp|NP_001123630.1|MYO1B,sp|NP_001155291.1|MYO1B,sp|NP_001242970.1|MYO1A,sp|NP_001317166.1|MYO1B,sp|NP_001317167.1|MYO1B,sp|NP_001350784.1|MYO1C,sp|NP_005370.1|MYO1A,sp|NP_036355.2|MYO1B,sp|NP_203693.3|MYO1C,sp|XP_005246629.1|MYO1B,sp|XP_011536675.1|MYO1A,sp|XP_016859647.1|MYO1B,sp|XP_024306536.1|MYO1C,sp|XP_024306537.1|MYO1C,sp|XP_024308682.1|MYO1B,…
Multiple_SEPEP.185_C5	1	23	4	0	LQQLFIELTLK	MYO1B,MYO1C,MYO1E,MYO1F	sp|NP_001074248.1|MYO1C,sp|NP_001074419.1|MYO1C,sp|NP_001123630.1|MYO1B,sp|NP_001155291.1|MYO1B,sp|NP_001317166.1|MYO1B,sp|NP_001317167.1|MYO1B,sp|NP_001335284.1|MYO1F,sp|NP_001350784.1|MYO1C,sp|NP_004989.2|MYO1E,sp|NP_036355.2|MYO1B,sp|NP_036467.2|MYO1F,sp|NP_203693.3|MYO1C,sp|XP_005246629.1|MYO1B,sp|XP_011526326.1|MYO1F,sp|XP_011526327.1|MYO1F,sp|XP_011526328.1|MYO1F,sp|XP_011526329.1|MYO1F,sp|…
Multiple_SEPEP.186_C5	1	25	9	0	FLETSAK	KRAS,NRAS,RAB1A,RAB1B,RAB37,RAB41,RAB6A,RAB6B,RAB8B	sp|NP_001006639.1|RAB37,sp|NP_001027898.2|RAB41,sp|NP_001157461.1|RAB37,sp|NP_001157462.1|RAB37,sp|NP_001230648.1|RAB6A,sp|NP_001317400.1|RAB37,sp|NP_001350736.1|RAB41,sp|NP_001350882.1|RAB6B,sp|NP_001356715.1|KRAS,sp|NP_001356716.1|KRAS,sp|NP_002515.1|NRAS,sp|NP_002860.2|RAB6A,sp|NP_004152.1|RAB1A,sp|NP_004976.2|KRAS,sp|NP_056358.1|RAB1A,sp|NP_057614.1|RAB8B,sp|NP_057661.3|RAB6B,sp|NP_112243.1|R…
Multiple_SEPEP.187_C5	1	8	7	0	IIPGFMCQGGDFTR	PPIA,PPIAL4A,PPIAL4C,PPIAL4D,PPIAL4E,PPIAL4F,PPIAL4H	sp|NP_001129261.2|PPIAL4C,sp|NP_001137355.1|PPIAL4A,sp|NP_001137504.2|PPIAL4E,sp|NP_001157733.1|PPIAL4D,sp|NP_001157734.2|PPIAL4F,sp|NP_001355057.1|PPIAL4H,sp|NP_066953.1|PPIA,sp|XP_024302576.1|PPIA
Multiple_SEPEP.188_C5	9	8	3	0	AIVDGNLK,DLAEDAPWK,DLAEDAPWKK,DLSDGLR,IQQNTFTR,LIALLEVLSQK,LLGWIQNK,LVSIDSK,WCNEHLK	FLNA,FLNB,FLNC	sp|NP_001104026.1|FLNA,sp|NP_001120959.1|FLNC,sp|NP_001157789.1|FLNB,sp|NP_001157790.1|FLNB,sp|NP_001157791.1|FLNB,sp|NP_001447.2|FLNA,sp|NP_001448.2|FLNB,sp|NP_001449.3|FLNC
Multiple_SEPEP.189_C5	4	6	2	0	AGGPGLER,DGTVTVR,GIEPTGNMVK,QMQLENVSVALEFLDR	FLNA,FLNB	sp|NP_001104026.1|FLNA,sp|NP_001157789.1|FLNB,sp|NP_001157790.1|FLNB,sp|NP_001157791.1|FLNB,sp|NP_001447.2|FLNA,sp|NP_001448.2|FLNB
Multiple_SEPEP.190_C5	5	6	2	0	EAGAGGLSIAVEGPSK,GAGTGGLGLTVEGPCEAK,HIPGSPFTAK,HVPGSPFTVK,VDPSHDASK	FLNB,FLNC	sp|NP_001120959.1|FLNC,sp|NP_001157789.1|FLNB,sp|NP_001157790.1|FLNB,sp|NP_001157791.1|FLNB,sp|NP_001448.2|FLNB,sp|NP_001449.3|FLNC
Multiple_SEPEP.191_C5	3	26	2	0	EFVMQVK,ESGPPHMK,LAQIQQAK	STAU1,STAU2	sp|NP_001032405.1|STAU1,sp|NP_001157852.1|STAU2,sp|NP_001157853.1|STAU2,sp|NP_001157854.1|STAU2,sp|NP_001157855.1|STAU2,sp|NP_001157856.1|STAU2,sp|NP_001157857.1|STAU2,sp|NP_001306063.1|STAU1,sp|NP_001306064.1|STAU1,sp|NP_001309856.1|STAU1,sp|NP_001309857.1|STAU1,sp|NP_001309858.1|STAU1,sp|NP_001309859.1|STAU1,sp|NP_001309860.1|STAU1,sp|NP_001309861.1|STAU1,sp|NP_001309862.1|STAU1,sp|NP_004593.2|…
Multiple_SEPEP.192_C5	2	22	2	0	NIEPTEYIDDLFK,VDGLVNFEK	RAPGEF2,RAPGEF6	sp|NP_001157858.1|RAPGEF6,sp|NP_001157859.1|RAPGEF6,sp|NP_001157860.1|RAPGEF6,sp|NP_001157861.1|RAPGEF6,sp|NP_001338653.1|RAPGEF2,sp|NP_001338654.1|RAPGEF2,sp|NP_001338655.1|RAPGEF2,sp|NP_001338656.1|RAPGEF2,sp|NP_001338657.1|RAPGEF2,sp|NP_055062.1|RAPGEF2,sp|NP_057424.3|RAPGEF6,sp|XP_005263415.1|RAPGEF2,sp|XP_005263416.1|RAPGEF2,sp|XP_005263417.1|RAPGEF2,sp|XP_005263418.1|RAPGEF2,sp|XP_006714483…
Multiple_SEPEP.193_C5	1	39	4	0	MICQQVEAIK	RANBP2,RGPD5,RGPD6,RGPD8	sp|NP_001032955.1|RGPD6,sp|NP_001116835.1|RGPD6,sp|NP_001157935.1|RGPD8,sp|NP_001371291.1|RGPD6,sp|NP_001371292.1|RGPD6,sp|NP_001371293.1|RGPD6,sp|NP_001373070.1|RGPD6,sp|NP_001373074.1|RGPD6,sp|NP_001373084.1|RGPD6,sp|NP_001373088.1|RGPD6,sp|NP_001373092.1|RGPD6,sp|NP_005045.2|RGPD5,sp|NP_006258.3|RANBP2,sp|NP_115636.1|RGPD5,sp|XP_005263804.1|RGPD8,sp|XP_005264059.1|RANBP2,sp|XP_005264060.1|RANB…
Multiple_SEPEP.194_C5	2	47	6	0	LLVQHEINTLR,YDVGAIR	RANBP2,RGPD3,RGPD4,RGPD5,RGPD6,RGPD8	sp|NP_001032955.1|RGPD6,sp|NP_001116835.1|RGPD6,sp|NP_001137485.1|RGPD3,sp|NP_001157935.1|RGPD8,sp|NP_001371291.1|RGPD6,sp|NP_001371292.1|RGPD6,sp|NP_001371293.1|RGPD6,sp|NP_001373070.1|RGPD6,sp|NP_001373074.1|RGPD6,sp|NP_001373084.1|RGPD6,sp|NP_001373088.1|RGPD6,sp|NP_005045.2|RGPD5,sp|NP_006258.3|RANBP2,sp|NP_115636.1|RGPD5,sp|NP_872394.2|RGPD4,sp|XP_005263804.1|RGPD8,sp|XP_005264059.1|RANBP2,s…
Multiple_SEPEP.195_C5	4	43	6	0	EQLLDCEGEDGWNK,LFDLIQSELYVRPDDVHVNIR,LKEQLLDCEGEDGWNK,SVELNPTQK	RANBP2,RGPD3,RGPD4,RGPD5,RGPD6,RGPD8	sp|NP_001032955.1|RGPD6,sp|NP_001116835.1|RGPD6,sp|NP_001137485.1|RGPD3,sp|NP_001157935.1|RGPD8,sp|NP_001371292.1|RGPD6,sp|NP_001371293.1|RGPD6,sp|NP_001373074.1|RGPD6,sp|NP_005045.2|RGPD5,sp|NP_006258.3|RANBP2,sp|NP_115636.1|RGPD5,sp|NP_872394.2|RGPD4,sp|XP_005263804.1|RGPD8,sp|XP_005264059.1|RANBP2,sp|XP_005264060.1|RANBP2,sp|XP_005264061.1|RANBP2,sp|XP_005264062.1|RANBP2,sp|XP_005264064.1|RANB…
Multiple_SEPEP.196_C5	3	17	2	0	ILMGSTLR,KMYEEFLSK,MYEEFLSK	PRKAR1A,PRKAR1B	sp|NP_001158230.1|PRKAR1B,sp|NP_001158231.1|PRKAR1B,sp|NP_001158232.1|PRKAR1B,sp|NP_001158233.1|PRKAR1B,sp|NP_001158234.1|PRKAR1B,sp|NP_001263218.1|PRKAR1A,sp|NP_001263219.1|PRKAR1A,sp|NP_001265362.1|PRKAR1A,sp|NP_001356318.1|PRKAR1A,sp|NP_001356319.1|PRKAR1A,sp|NP_002725.1|PRKAR1A,sp|NP_002726.1|PRKAR1B,sp|NP_997636.1|PRKAR1A,sp|NP_997637.1|PRKAR1A,sp|XP_011513748.1|PRKAR1B,sp|XP_011523286.1|PRK…
Multiple_SEPEP.197_C5	2	6	2	0	IDPINER,SFICNYK	ATXN3,ATXN3L	sp|NP_001121168.1|ATXN3,sp|NP_001129467.1|ATXN3L,sp|NP_001158250.1|ATXN3,sp|NP_001158253.1|ATXN3,sp|NP_004984.2|ATXN3,sp|NP_109376.1|ATXN3
Multiple_SEPEP.198_C5	2	18	2	0	LEAADEGSGDVK,LNVLANVIR	OGDH,OGDHL	sp|NP_001003941.1|OGDH,sp|NP_001137468.1|OGDHL,sp|NP_001137469.1|OGDHL,sp|NP_001158508.1|OGDH,sp|NP_001334748.1|OGDHL,sp|NP_001334749.1|OGDHL,sp|NP_001334750.1|OGDHL,sp|NP_001334751.1|OGDHL,sp|NP_001334752.1|OGDHL,sp|NP_001334753.1|OGDHL,sp|NP_001334754.1|OGDHL,sp|NP_001350452.1|OGDH,sp|NP_002532.2|OGDH,sp|NP_060715.2|OGDHL,sp|XP_005249816.1|OGDH,sp|XP_011513710.1|OGDH,sp|XP_011538248.1|OGDHL,sp|…
Multiple_SEPEP.199_C5	1	20	4	0	VIGSGCNLDSAR	LDHA,LDHAL6A,LDHB,LDHC	sp|NP_001128711.1|LDHA,sp|NP_001137543.1|LDHAL6A,sp|NP_001158886.1|LDHA,sp|NP_001158887.1|LDHA,sp|NP_001158888.1|LDHA,sp|NP_001167568.1|LDHB,sp|NP_001302466.1|LDHB,sp|NP_002291.1|LDHB,sp|NP_002292.1|LDHC,sp|NP_005557.1|LDHA,sp|NP_059144.1|LDHC,sp|NP_659409.2|LDHAL6A,sp|XP_005252862.2|LDHAL6A,sp|XP_006719137.1|LDHB,sp|XP_011518224.1|LDHAL6A,sp|XP_011518225.1|LDHAL6A,sp|XP_011518226.1|LDHAL6A,sp|XP…
Multiple_SEPEP.200_C5	1	12	3	0	LVIITAGAR	LDHA,LDHAL6A,LDHAL6B	sp|NP_001137543.1|LDHAL6A,sp|NP_001158886.1|LDHA,sp|NP_001158887.1|LDHA,sp|NP_001158888.1|LDHA,sp|NP_005557.1|LDHA,sp|NP_149972.1|LDHAL6B,sp|NP_659409.2|LDHAL6A,sp|XP_005252862.2|LDHAL6A,sp|XP_011518224.1|LDHAL6A,sp|XP_011518225.1|LDHAL6A,sp|XP_011518226.1|LDHAL6A,sp|XP_011518227.1|LDHAL6A
Multiple_SEPEP.201_C5	18	25	2	0	AAMIWIVGEYAER,CLKDEDPYVR,CVSTLLDLIQTK,DCEDPNPLIR,DEDPYVR,EAQSICER,EYATEVDVDFVR,ITEYLCEPLR,ITEYLCEPLRK,KTAAVCVAK,LASQANIAQVLAELK,LSHANSAVVLSAVK,LVYLYLMNYAK,MQTDNLELK,NINLIVQK,TAAVCVAK,VEQSAER,YNDPIYVK	AP1B1,AP2B1	sp|NP_001025177.1|AP2B1,sp|NP_001118.3|AP1B1,sp|NP_001159491.1|AP1B1,sp|NP_001273.1|AP2B1,sp|NP_001365491.1|AP1B1,sp|NP_001365492.1|AP1B1,sp|NP_001365493.1|AP1B1,sp|NP_001365494.1|AP1B1,sp|NP_001365495.1|AP1B1,sp|NP_663782.2|AP1B1,sp|XP_005257994.1|AP2B1,sp|XP_005257995.1|AP2B1,sp|XP_005257998.1|AP2B1,sp|XP_011522750.1|AP2B1,sp|XP_011522751.1|AP2B1,sp|XP_011522752.1|AP2B1,sp|XP_011522753.1|AP2B1,…
Multiple_SEPEP.202_C5	4	11	2	0	ATTVHAVR,RYPQVVTR,VVQIIMVR,YPQVVTR	PNPLA6,PNPLA7	sp|NP_001092007.2|PNPLA7,sp|NP_001159583.1|PNPLA6,sp|NP_001159584.1|PNPLA6,sp|NP_001159585.1|PNPLA6,sp|NP_001159586.1|PNPLA6,sp|NP_006693.3|PNPLA6,sp|NP_689499.4|PNPLA7,sp|XP_006717165.1|PNPLA7,sp|XP_006717167.1|PNPLA7,sp|XP_011516966.1|PNPLA7,sp|XP_016870198.1|PNPLA7
Multiple_SEPEP.203_C5	1	27	2	0	LELFPVELEK	PPP1R9A,PPP1R9B	sp|NP_001159632.1|PPP1R9A,sp|NP_001159633.1|PPP1R9A,sp|NP_001159634.1|PPP1R9A,sp|NP_001159635.1|PPP1R9A,sp|NP_060120.2|PPP1R9A,sp|NP_115984.3|PPP1R9B,sp|XP_011514682.1|PPP1R9A,sp|XP_011514683.1|PPP1R9A,sp|XP_011514684.1|PPP1R9A,sp|XP_011514685.1|PPP1R9A,sp|XP_011514691.1|PPP1R9A,sp|XP_016867883.1|PPP1R9A,sp|XP_016867884.1|PPP1R9A,sp|XP_016867885.1|PPP1R9A,sp|XP_016867886.1|PPP1R9A,sp|XP_016867887…
Multiple_SEPEP.204_C5	2	18	2	0	DIKPANVFITATGVVK,LGDLGLGR	NEK6,NEK7	sp|NP_001138473.1|NEK6,sp|NP_001159639.1|NEK6,sp|NP_001159640.1|NEK6,sp|NP_001159641.1|NEK6,sp|NP_001159642.1|NEK6,sp|NP_001159643.1|NEK6,sp|NP_055212.2|NEK6,sp|NP_598001.1|NEK7,sp|XP_005251721.1|NEK6,sp|XP_006716999.1|NEK6,sp|XP_016855833.1|NEK7,sp|XP_016855834.1|NEK7,sp|XP_016855835.1|NEK7,sp|XP_016855836.1|NEK7,sp|XP_016855837.1|NEK7,sp|XP_016869706.1|NEK6,sp|XP_024303154.1|NEK6,sp|XP_02430315…
Multiple_SEPEP.205_C5	1	16	2	0	IHENGYNFK	NEK6,NEK7	sp|NP_001138473.1|NEK6,sp|NP_001159639.1|NEK6,sp|NP_001159640.1|NEK6,sp|NP_001159641.1|NEK6,sp|NP_001159642.1|NEK6,sp|NP_001159643.1|NEK6,sp|NP_055212.2|NEK6,sp|NP_598001.1|NEK7,sp|XP_005251721.1|NEK6,sp|XP_006716999.1|NEK6,sp|XP_016855833.1|NEK7,sp|XP_016855834.1|NEK7,sp|XP_016855835.1|NEK7,sp|XP_016869706.1|NEK6,sp|XP_024303154.1|NEK6,sp|XP_024303155.1|NEK6
Multiple_SEPEP.206_C5	1	16	2	0	ISATSIFFESMPYK	SHMT1,SHMT2	sp|NP_001159828.1|SHMT2,sp|NP_001159829.1|SHMT2,sp|NP_001159830.1|SHMT2,sp|NP_001159831.1|SHMT2,sp|NP_001268715.1|SHMT1,sp|NP_004160.3|SHMT1,sp|NP_005403.2|SHMT2,sp|NP_683718.1|SHMT1,sp|XP_005256824.1|SHMT1,sp|XP_011522294.1|SHMT1,sp|XP_016880446.1|SHMT1,sp|XP_016880447.1|SHMT1,sp|XP_024306655.1|SHMT1,sp|XP_024306656.1|SHMT1,sp|XP_024306657.1|SHMT1,sp|XP_024306658.1|SHMT1
Multiple_SEPEP.207_C5	1	23	5	0	YLVLDEADR	DDX17,DDX3X,DDX3Y,DDX4,DDX5	sp|NP_001091974.1|DDX17,sp|NP_001116137.1|DDX3Y,sp|NP_001136021.1|DDX4,sp|NP_001160005.1|DDX4,sp|NP_001160006.1|DDX4,sp|NP_001180345.1|DDX3X,sp|NP_001180346.1|DDX3X,sp|NP_001289481.1|DDX3Y,sp|NP_001307524.1|DDX5,sp|NP_001307525.1|DDX5,sp|NP_001307526.1|DDX5,sp|NP_001311124.1|DDX3Y,sp|NP_001347.3|DDX3X,sp|NP_001350748.1|DDX3X,sp|NP_004387.1|DDX5,sp|NP_004651.2|DDX3Y,sp|NP_006377.2|DDX17,sp|NP_0777…
Multiple_SEPEP.208_C5	2	17	3	0	DLMACAQTGSGK,RDLMACAQTGSGK	DDX3X,DDX3Y,DDX4	sp|NP_001116137.1|DDX3Y,sp|NP_001136021.1|DDX4,sp|NP_001160005.1|DDX4,sp|NP_001160006.1|DDX4,sp|NP_001180345.1|DDX3X,sp|NP_001180346.1|DDX3X,sp|NP_001289481.1|DDX3Y,sp|NP_001311124.1|DDX3Y,sp|NP_001347.3|DDX3X,sp|NP_001350748.1|DDX3X,sp|NP_004651.2|DDX3Y,sp|NP_077726.1|DDX4,sp|XP_011541797.1|DDX4,sp|XP_011541799.1|DDX4,sp|XP_011542194.1|DDX3X,sp|XP_016884802.1|DDX3X,sp|XP_024301887.1|DDX4
Multiple_SEPEP.209_C5	1	50	3	0	GGTPSAFDR	PFKL,PFKM,PFKP	sp|NP_000280.1|PFKM,sp|NP_001002021.2|PFKL,sp|NP_001160158.1|PFKM,sp|NP_001160159.1|PFKM,sp|NP_001160160.1|PFKM,sp|NP_001229268.1|PFKP,sp|NP_001309996.1|PFKP,sp|NP_001309997.1|PFKP,sp|NP_001309998.1|PFKP,sp|NP_001309999.1|PFKP,sp|NP_001310000.1|PFKP,sp|NP_001310001.1|PFKP,sp|NP_001310002.1|PFKP,sp|NP_001310003.1|PFKP,sp|NP_001332873.1|PFKP,sp|NP_001341664.1|PFKM,sp|NP_001341665.1|PFKM,sp|NP_00134…
Multiple_SEPEP.210_C5	1	49	3	0	TFVLEVMGR	PFKL,PFKM,PFKP	sp|NP_000280.1|PFKM,sp|NP_001002021.2|PFKL,sp|NP_001160158.1|PFKM,sp|NP_001160159.1|PFKM,sp|NP_001160160.1|PFKM,sp|NP_001229268.1|PFKP,sp|NP_001309996.1|PFKP,sp|NP_001309997.1|PFKP,sp|NP_001309998.1|PFKP,sp|NP_001310000.1|PFKP,sp|NP_001310001.1|PFKP,sp|NP_001332873.1|PFKP,sp|NP_001341664.1|PFKM,sp|NP_001341665.1|PFKM,sp|NP_001341666.1|PFKM,sp|NP_001341667.1|PFKM,sp|NP_001341668.1|PFKM,sp|NP_00134…
Multiple_SEPEP.211_C5	5	12	2	0	EDTMEVEEFLK,LMTGDTYTAHAGAK,NGQGWVPSNYITPVNSLEK,TLKEDTMEVEEFLK,YSLTVAVK	ABL1,ABL2	sp|NP_001129472.1|ABL2,sp|NP_001129473.1|ABL2,sp|NP_001161708.1|ABL2,sp|NP_001161709.1|ABL2,sp|NP_001161710.1|ABL2,sp|NP_001161711.1|ABL2,sp|NP_005148.2|ABL1,sp|NP_005149.4|ABL2,sp|NP_009297.2|ABL1,sp|NP_009298.1|ABL2,sp|XP_005245145.1|ABL2,sp|XP_016856524.1|ABL2
Multiple_SEPEP.212_C5	1	10	2	0	ISEEFLK	SLC7A2,TDRD6	sp|NP_001008539.3|SLC7A2,sp|NP_001010870.1|TDRD6,sp|NP_001158243.1|SLC7A2,sp|NP_001161831.1|TDRD6,sp|NP_001357266.1|SLC7A2,sp|NP_001357267.1|SLC7A2,sp|NP_003037.4|SLC7A2,sp|XP_005273668.1|SLC7A2,sp|XP_005273669.1|SLC7A2,sp|XP_016869235.1|SLC7A2
Multiple_SEPEP.213_C5	1	14	2	0	LWYTLDR	CYB5R2,CYB5R3	sp|NP_000389.1|CYB5R3,sp|NP_001123291.1|CYB5R3,sp|NP_001165131.1|CYB5R3,sp|NP_001165132.1|CYB5R3,sp|NP_001289755.1|CYB5R2,sp|NP_015565.1|CYB5R3,sp|NP_057313.2|CYB5R2,sp|XP_005253032.1|CYB5R2,sp|XP_006718314.1|CYB5R2,sp|XP_011518486.1|CYB5R2,sp|XP_011518487.1|CYB5R2,sp|XP_016873409.1|CYB5R2,sp|XP_024304348.1|CYB5R2,sp|XP_024304349.1|CYB5R2
Multiple_SEPEP.214_C5	1	44	6	0	GSLLDFLK	FGR,FYN,HCK,LYN,SRC,YES1	sp|NP_001036194.1|FGR,sp|NP_001036212.1|FGR,sp|NP_001104567.1|LYN,sp|NP_001165600.1|HCK,sp|NP_001165601.1|HCK,sp|NP_001165602.1|HCK,sp|NP_001165603.1|HCK,sp|NP_001165604.1|HCK,sp|NP_001357458.1|FYN,sp|NP_002028.1|FYN,sp|NP_002101.2|HCK,sp|NP_002341.1|LYN,sp|NP_005239.1|FGR,sp|NP_005408.1|SRC,sp|NP_005424.1|YES1,sp|NP_694592.1|FYN,sp|NP_694593.1|FYN,sp|NP_938033.1|SRC,sp|XP_005258196.1|YES1,sp|XP_…
Multiple_SEPEP.215_C5	1	10	2	0	VIEDNEYTAR	HCK,LYN	sp|NP_001104567.1|LYN,sp|NP_001165600.1|HCK,sp|NP_001165601.1|HCK,sp|NP_001165602.1|HCK,sp|NP_001165603.1|HCK,sp|NP_001165604.1|HCK,sp|NP_002101.2|HCK,sp|NP_002341.1|LYN,sp|XP_011515831.1|LYN,sp|XP_016868905.1|LYN
Multiple_SEPEP.216_C5	3	16	3	0	KLENCNYAVELGK,LENCNYAVELGK,LSPEELLLR	LCP1,PLS1,PLS3	sp|NP_001129497.1|PLS3,sp|NP_001138791.1|PLS1,sp|NP_001165783.1|PLS1,sp|NP_001165806.1|PLS3,sp|NP_001269266.1|PLS3,sp|NP_001269267.1|PLS3,sp|NP_002289.2|LCP1,sp|NP_002661.2|PLS1,sp|NP_005023.2|PLS3,sp|XP_005266431.1|LCP1,sp|XP_006713723.1|PLS1,sp|XP_011511202.1|PLS1,sp|XP_011511203.1|PLS1,sp|XP_011511205.1|PLS1,sp|XP_016862115.1|PLS1,sp|XP_016862116.1|PLS1
Multiple_SEPEP.217_C5	2	14	2	0	AYFHLLNQIAPK,QFVTPADVVSGNPK	PLS1,PLS3	sp|NP_001129497.1|PLS3,sp|NP_001138791.1|PLS1,sp|NP_001165783.1|PLS1,sp|NP_001165806.1|PLS3,sp|NP_001269266.1|PLS3,sp|NP_001269267.1|PLS3,sp|NP_002661.2|PLS1,sp|NP_005023.2|PLS3,sp|XP_006713723.1|PLS1,sp|XP_011511202.1|PLS1,sp|XP_011511203.1|PLS1,sp|XP_011511205.1|PLS1,sp|XP_016862115.1|PLS1,sp|XP_016862116.1|PLS1
Multiple_SEPEP.218_C5	1	12	2	0	EGPEGNDIR	AMPD2,AMPD3	sp|NP_000471.1|AMPD3,sp|NP_001020560.1|AMPD3,sp|NP_001020561.1|AMPD3,sp|NP_001165901.1|AMPD3,sp|NP_001165902.1|AMPD3,sp|NP_001244290.1|AMPD2,sp|NP_001295099.1|AMPD2,sp|NP_001355738.1|AMPD2,sp|NP_004028.4|AMPD2,sp|NP_631895.1|AMPD2,sp|XP_024302199.1|AMPD2,sp|XP_024302200.1|AMPD2
Multiple_SEPEP.219_C5	3	5	2	0	GLMPGLTFSNELISR,KADWALR,QYIEFVADR	RRM2,RRM2B	sp|NP_001025.1|RRM2,sp|NP_001159403.1|RRM2,sp|NP_001165948.1|RRM2B,sp|NP_001165949.1|RRM2B,sp|NP_056528.2|RRM2B
Multiple_SEPEP.220_C5	2	6	2	0	LHDETLTYLNQGQSYEIR,WNRPGDR	TFCP2,UBP1	sp|NP_001121632.1|UBP1,sp|NP_001121633.1|UBP1,sp|NP_001166923.1|TFCP2,sp|NP_001166924.1|TFCP2,sp|NP_005644.2|TFCP2,sp|NP_055332.3|UBP1
Multiple_SEPEP.221_C5	5	6	2	0	EEIQEVR,GPILMELQTYR,LEEGPPVTTVLTR,TREEIQEVR,YHGHSMSDPGVSYR	PDHA1,PDHA2	sp|NP_000275.1|PDHA1,sp|NP_001166925.1|PDHA1,sp|NP_001166926.1|PDHA1,sp|NP_001166927.1|PDHA1,sp|NP_005381.1|PDHA2,sp|XP_016885063.1|PDHA1
Multiple_SEPEP.222_C5	1	35	5	0	ISDFGLSK	ANKK1,CAMK1,CAMK1D,SYK,ZAP70	sp|NP_001070.2|ZAP70,sp|NP_001128524.1|SYK,sp|NP_001167638.1|SYK,sp|NP_001167639.1|SYK,sp|NP_001337961.1|CAMK1D,sp|NP_001365523.1|ZAP70,sp|NP_003168.2|SYK,sp|NP_003647.1|CAMK1,sp|NP_065130.1|CAMK1D,sp|NP_705718.1|CAMK1D,sp|NP_848605.1|ANKK1,sp|NP_997402.1|ZAP70,sp|XP_005252204.1|SYK,sp|XP_005265573.1|CAMK1,sp|XP_005265574.1|CAMK1,sp|XP_006717545.1|CAMK1D,sp|XP_006717546.1|CAMK1D,sp|XP_011517248.1…
Multiple_SEPEP.223_C5	3	31	3	0	AVELAMIMDR,LYGGVCYAGIDTDPELK,LYLCVSSPTIK	CPEB2,CPEB3,CPEB4	sp|NP_001170852.1|CPEB2,sp|NP_001170853.1|CPEB2,sp|NP_001170854.1|CPEB2,sp|NP_001170855.1|CPEB2,sp|NP_001171608.1|CPEB3,sp|NP_001295118.1|CPEB4,sp|NP_001295120.1|CPEB4,sp|NP_001295121.1|CPEB4,sp|NP_001295122.1|CPEB4,sp|NP_055727.3|CPEB3,sp|NP_085130.2|CPEB4,sp|NP_872291.2|CPEB2,sp|NP_872587.2|CPEB2,sp|XP_005248192.2|CPEB2,sp|XP_005266051.1|CPEB4,sp|XP_005269687.1|CPEB3,sp|XP_006717777.1|CPEB3,sp|…
Multiple_SEPEP.224_C5	1	25	2	0	GYGFVDFDSPAAAQK	RBMS1,RBMS3	sp|NP_001003792.1|RBMS3,sp|NP_001003793.1|RBMS3,sp|NP_001171182.1|RBMS3,sp|NP_001171183.1|RBMS3,sp|NP_001317625.1|RBMS3,sp|NP_002888.1|RBMS1,sp|NP_055298.2|RBMS3,sp|NP_058520.1|RBMS1,sp|XP_005246794.1|RBMS1,sp|XP_005246795.1|RBMS1,sp|XP_005246796.1|RBMS1,sp|XP_005246797.1|RBMS1,sp|XP_005246798.1|RBMS1,sp|XP_005265118.1|RBMS3,sp|XP_005265119.1|RBMS3,sp|XP_016860115.1|RBMS1,sp|XP_016861667.1|RBMS3,…
Multiple_SEPEP.225_C5	1	22	2	0	IGYPVMIK	MCCC1,PCCA	sp|NP_000273.2|PCCA,sp|NP_001121164.1|PCCA,sp|NP_001171475.1|PCCA,sp|NP_001280202.1|MCCC1,sp|NP_001339534.1|PCCA,sp|NP_001339535.1|PCCA,sp|NP_001339536.1|PCCA,sp|NP_001339537.1|PCCA,sp|NP_001339538.1|PCCA,sp|NP_001350809.1|MCCC1,sp|NP_064551.3|MCCC1,sp|XP_011511294.1|MCCC1,sp|XP_011519395.1|PCCA,sp|XP_016876094.1|PCCA,sp|XP_016876095.1|PCCA,sp|XP_016876096.1|PCCA,sp|XP_016876098.1|PCCA,sp|XP_0168…
Multiple_SEPEP.226_C5	12	40	2	0	AIECDECGK,CDICLLTFSDTK,CTDCDYTTNK,FCEYETAEQGLLNR,IADPFVLSR,IHTGEKPYQCQYCEYR,NFPHICVECGK,NHPEHLAK,SADSSNLK,SSNSSDLK,THQCLHCDHK,VYQCEYCEYSTTDASGFK	ZFX,ZFY	sp|NP_001138747.1|ZFY,sp|NP_001138748.1|ZFY,sp|NP_001171555.1|ZFX,sp|NP_001171556.1|ZFX,sp|NP_001171557.1|ZFX,sp|NP_001317256.1|ZFX,sp|NP_001356631.1|ZFY,sp|NP_001356632.1|ZFY,sp|NP_001356633.1|ZFY,sp|NP_001356634.1|ZFY,sp|NP_001356635.1|ZFY,sp|NP_001356636.1|ZFY,sp|NP_001356637.1|ZFY,sp|NP_001356638.1|ZFY,sp|NP_001356639.1|ZFY,sp|NP_003401.2|ZFX,sp|NP_003402.2|ZFY,sp|XP_005274648.1|ZFX,sp|XP_005…
Multiple_SEPEP.227_C5	1	117	2	0	VVAIYDYTK	ABI1,ABI2	sp|NP_001012768.1|ABI1,sp|NP_001012769.1|ABI1,sp|NP_001012770.1|ABI1,sp|NP_001171587.1|ABI1,sp|NP_001171590.1|ABI1,sp|NP_001171591.1|ABI1,sp|NP_001171592.1|ABI1,sp|NP_001171593.1|ABI1,sp|NP_001171594.1|ABI1,sp|NP_001171595.1|ABI1,sp|NP_001171596.1|ABI1,sp|NP_001269854.1|ABI2,sp|NP_001269855.1|ABI2,sp|NP_001269856.1|ABI2,sp|NP_001269861.1|ABI2,sp|NP_001334958.1|ABI1,sp|NP_001334959.1|ABI1,sp|NP_00…
Multiple_SEPEP.228_C5	2	114	2	0	EIGILTTNK,REIGILTTNK	ABI1,ABI2	sp|NP_001012768.1|ABI1,sp|NP_001012769.1|ABI1,sp|NP_001012770.1|ABI1,sp|NP_001171587.1|ABI1,sp|NP_001171590.1|ABI1,sp|NP_001171591.1|ABI1,sp|NP_001171592.1|ABI1,sp|NP_001171593.1|ABI1,sp|NP_001171594.1|ABI1,sp|NP_001171595.1|ABI1,sp|NP_001269854.1|ABI2,sp|NP_001269855.1|ABI2,sp|NP_001269856.1|ABI2,sp|NP_001269861.1|ABI2,sp|NP_001334958.1|ABI1,sp|NP_001334959.1|ABI1,sp|NP_001334960.1|ABI1,sp|NP_00…
Multiple_SEPEP.229_C5	2	10	3	0	DSGVVSLIETLLNYPSSR,SASQFTR	ARMCX5,GPRASP1,GPRASP2	sp|NP_001004051.1|GPRASP2,sp|NP_001092880.1|GPRASP1,sp|NP_001092881.1|GPRASP1,sp|NP_001171656.1|GPRASP1,sp|NP_001171803.1|GPRASP2,sp|NP_001171804.1|GPRASP2,sp|NP_001171805.1|GPRASP2,sp|NP_001186747.1|ARMCX5,sp|NP_055525.3|GPRASP1,sp|NP_612446.1|GPRASP2
Multiple_SEPEP.230_C5	1	21	3	0	TLTLLSVTR	CEACAM1,CEACAM5,CEACAM8	sp|NP_001020083.1|CEACAM1,sp|NP_001171742.1|CEACAM1,sp|NP_001171744.1|CEACAM1,sp|NP_001171745.1|CEACAM1,sp|NP_001192273.1|CEACAM1,sp|NP_001278413.1|CEACAM5,sp|NP_001295327.1|CEACAM5,sp|NP_001703.2|CEACAM1,sp|NP_001807.2|CEACAM8,sp|NP_004354.3|CEACAM5,sp|XP_011524642.1|CEACAM8,sp|XP_011524643.1|CEACAM8,sp|XP_011524644.1|CEACAM8,sp|XP_011525508.1|CEACAM1,sp|XP_016881634.1|CEACAM5,sp|XP_016881635.1|…
Multiple_SEPEP.231_C5	1	12	3	0	GSNGAFYK	FMR1,FXR1,FXR2	sp|NP_001013456.1|FXR1,sp|NP_001172004.1|FMR1,sp|NP_001172005.1|FMR1,sp|NP_001172010.1|FMR1,sp|NP_001172011.1|FMR1,sp|NP_002015.1|FMR1,sp|NP_004851.2|FXR2,sp|NP_005078.2|FXR1,sp|XP_005247870.2|FXR1,sp|XP_005247871.2|FXR1,sp|XP_005247872.2|FXR1,sp|XP_005247873.2|FXR1
Multiple_SEPEP.232_C5	1	6	2	0	EDLMGLAIGTHGANIQQAR	FMR1,FXR2	sp|NP_001172004.1|FMR1,sp|NP_001172005.1|FMR1,sp|NP_001172010.1|FMR1,sp|NP_001172011.1|FMR1,sp|NP_002015.1|FMR1,sp|NP_004851.2|FXR2
Multiple_SEPEP.233_C5	1	56	4	0	GIPLESTDGER	NFIA,NFIB,NFIC,NFIX	sp|NP_001128145.1|NFIA,sp|NP_001138983.1|NFIA,sp|NP_001138984.1|NFIA,sp|NP_001177666.1|NFIB,sp|NP_001177667.1|NFIB,sp|NP_001231931.1|NFIC,sp|NP_001231933.1|NFIC,sp|NP_001231934.1|NFIC,sp|NP_001257972.1|NFIX,sp|NP_001257973.1|NFIX,sp|NP_001352831.1|NFIX,sp|NP_001352911.1|NFIX,sp|NP_001352912.1|NFIX,sp|NP_001352913.1|NFIX,sp|NP_001352914.1|NFIX,sp|NP_001356387.1|NFIB,sp|NP_001356388.1|NFIB,sp|NP_00…
Multiple_SEPEP.234_C5	1	37	2	0	EDFVLTVTGK	NFIA,NFIB	sp|NP_001128145.1|NFIA,sp|NP_001138983.1|NFIA,sp|NP_001138984.1|NFIA,sp|NP_001177666.1|NFIB,sp|NP_001177667.1|NFIB,sp|NP_001356387.1|NFIB,sp|NP_001356388.1|NFIB,sp|NP_001356389.1|NFIB,sp|NP_001356390.1|NFIB,sp|NP_001356391.1|NFIB,sp|NP_001356392.1|NFIB,sp|NP_001356393.1|NFIB,sp|NP_001356394.1|NFIB,sp|NP_001356395.1|NFIB,sp|NP_001356396.1|NFIB,sp|NP_001356397.1|NFIB,sp|NP_001356398.1|NFIB,sp|NP_00…
Multiple_SEPEP.235_C5	2	11	2	0	GFAYVQFEDVR,QIEIQFAQGDR	SRSF10,SRSF12	sp|NP_001177934.1|SRSF10,sp|NP_001177935.1|SRSF10,sp|NP_001177936.1|SRSF10,sp|NP_001177938.1|SRSF10,sp|NP_001287865.1|SRSF10,sp|NP_001287866.1|SRSF10,sp|NP_006616.1|SRSF10,sp|NP_473357.1|SRSF10,sp|NP_542781.3|SRSF12,sp|XP_011533785.1|SRSF12,sp|XP_016865781.1|SRSF12
Multiple_SEPEP.236_C5	1	16	4	0	MLDMGFEPQIR	DDX17,DDX3X,DDX3Y,DDX5	sp|NP_001091974.1|DDX17,sp|NP_001116137.1|DDX3Y,sp|NP_001180345.1|DDX3X,sp|NP_001180346.1|DDX3X,sp|NP_001289481.1|DDX3Y,sp|NP_001307524.1|DDX5,sp|NP_001307525.1|DDX5,sp|NP_001307526.1|DDX5,sp|NP_001311124.1|DDX3Y,sp|NP_001347.3|DDX3X,sp|NP_001350748.1|DDX3X,sp|NP_004387.1|DDX5,sp|NP_004651.2|DDX3Y,sp|NP_006377.2|DDX17,sp|XP_011542194.1|DDX3X,sp|XP_016884802.1|DDX3X
Multiple_SEPEP.237_C5	1	14	3	0	TIVFVETK	DDX3X,DDX3Y,DDX5	sp|NP_001116137.1|DDX3Y,sp|NP_001180345.1|DDX3X,sp|NP_001180346.1|DDX3X,sp|NP_001289481.1|DDX3Y,sp|NP_001307524.1|DDX5,sp|NP_001307525.1|DDX5,sp|NP_001307526.1|DDX5,sp|NP_001311124.1|DDX3Y,sp|NP_001347.3|DDX3X,sp|NP_001350748.1|DDX3X,sp|NP_004387.1|DDX5,sp|NP_004651.2|DDX3Y,sp|XP_011542194.1|DDX3X,sp|XP_016884802.1|DDX3X
Multiple_SEPEP.238_C5	2	22	2	0	IYNVIGTLR,MGGSAPPDSSWR	FOLH1,FOLH1B	sp|NP_001014986.1|FOLH1,sp|NP_001180400.1|FOLH1,sp|NP_001180401.1|FOLH1,sp|NP_001180402.1|FOLH1,sp|NP_001338165.1|FOLH1,sp|NP_004467.1|FOLH1,sp|NP_710163.1|FOLH1B,sp|XP_011518260.2|FOLH1,sp|XP_016872808.1|FOLH1B,sp|XP_016872921.1|FOLH1,sp|XP_016872922.1|FOLH1,sp|XP_016872923.1|FOLH1,sp|XP_016872924.1|FOLH1,sp|XP_016872933.1|FOLH1,sp|XP_016872934.1|FOLH1,sp|XP_016872935.1|FOLH1,sp|XP_016872936.1|F…
Multiple_SEPEP.239_C5	11	21	2	0	DYAVVLR,FSGYPLYHSVYETYELVEK,FYDPMFK,GGMVFELANSIVLPFDCR,HVIYAPSSHNK,KSPSPEFSGMPR,LGSGNDFEVFFQR,SLYESWTK,SPDEGFEGK,SPSPEFSGMPR,YAGESFPGIYDALFDIESK	FOLH1,FOLH1B	sp|NP_001014986.1|FOLH1,sp|NP_001180400.1|FOLH1,sp|NP_001180401.1|FOLH1,sp|NP_001180402.1|FOLH1,sp|NP_001338165.1|FOLH1,sp|NP_004467.1|FOLH1,sp|NP_710163.1|FOLH1B,sp|XP_016872808.1|FOLH1B,sp|XP_016872921.1|FOLH1,sp|XP_016872922.1|FOLH1,sp|XP_016872923.1|FOLH1,sp|XP_016872924.1|FOLH1,sp|XP_016872933.1|FOLH1,sp|XP_016872934.1|FOLH1,sp|XP_016872935.1|FOLH1,sp|XP_016872936.1|FOLH1,sp|XP_016872937.1|F…
Multiple_SEPEP.240_C5	4	26	3	0	CEKPFLGHR,GELYCLPCHDK,MGVPICGACR,QWHVEHFVCAK	LIMS1,LIMS2,LIMS4	sp|NP_001129509.2|LIMS2,sp|NP_001154875.1|LIMS2,sp|NP_001154876.1|LIMS2,sp|NP_001180411.1|LIMS1,sp|NP_001180412.1|LIMS1,sp|NP_001180413.1|LIMS1,sp|NP_001180414.1|LIMS1,sp|NP_001180417.1|LIMS1,sp|NP_001243471.1|LIMS2,sp|NP_001358269.1|LIMS4,sp|NP_001358423.1|LIMS1,sp|NP_001358424.1|LIMS1,sp|NP_001358425.1|LIMS1,sp|NP_001358426.1|LIMS1,sp|NP_001358427.1|LIMS1,sp|NP_004978.2|LIMS1,sp|NP_060450.2|LIM…
Multiple_SEPEP.241_C5	1	22	2	0	FVEFDMKPVCK	LIMS1,LIMS2	sp|NP_001129509.2|LIMS2,sp|NP_001154875.1|LIMS2,sp|NP_001154876.1|LIMS2,sp|NP_001180411.1|LIMS1,sp|NP_001180412.1|LIMS1,sp|NP_001180413.1|LIMS1,sp|NP_001180414.1|LIMS1,sp|NP_001180417.1|LIMS1,sp|NP_001243471.1|LIMS2,sp|NP_001358425.1|LIMS1,sp|NP_001358426.1|LIMS1,sp|NP_001358427.1|LIMS1,sp|NP_004978.2|LIMS1,sp|NP_060450.2|LIMS2,sp|XP_005263767.1|LIMS2,sp|XP_006712690.1|LIMS2,sp|XP_011509755.1|LIM…
Multiple_SEPEP.242_C5	2	19	3	0	ANALASATCER,MANALASATCER	LIMS1,LIMS3,LIMS4	sp|NP_001180411.1|LIMS1,sp|NP_001180412.1|LIMS1,sp|NP_001180413.1|LIMS1,sp|NP_001180414.1|LIMS1,sp|NP_001180417.1|LIMS1,sp|NP_001192217.1|LIMS4,sp|NP_001358269.1|LIMS4,sp|NP_001358423.1|LIMS1,sp|NP_001358424.1|LIMS1,sp|NP_001358425.1|LIMS1,sp|NP_001358426.1|LIMS1,sp|NP_001358427.1|LIMS1,sp|NP_001358428.1|LIMS1,sp|NP_001358429.1|LIMS1,sp|NP_004978.2|LIMS1,sp|NP_277049.1|LIMS3,sp|XP_016858592.1|LIM…
Multiple_SEPEP.243_C5	9	15	2	0	AMNNSWHPECFR,AMNNSWHPECFRCDLCQEVLADIGFVK,CDLCQEVLADIGFVK,CHAIIDEQPLIFK,GLAYCETHYNQLFGDVCFHCNR,KGLAYCETHYNQLFGDVCFHCNR,NDPYHPDHFNCANCGK,VVNAMGK,YCEHDFQMLFAPCCHQCGEFIIGR	LIMS1,LIMS4	sp|NP_001180411.1|LIMS1,sp|NP_001180412.1|LIMS1,sp|NP_001180413.1|LIMS1,sp|NP_001180414.1|LIMS1,sp|NP_001180417.1|LIMS1,sp|NP_001358269.1|LIMS4,sp|NP_001358423.1|LIMS1,sp|NP_001358424.1|LIMS1,sp|NP_001358425.1|LIMS1,sp|NP_001358426.1|LIMS1,sp|NP_001358427.1|LIMS1,sp|NP_004978.2|LIMS1,sp|XP_016858592.1|LIMS4,sp|XP_016858593.1|LIMS4,sp|XP_016858594.1|LIMS4
Multiple_SEPEP.244_C5	1	24	4	0	CLIEILASR	ANXA10,ANXA11,ANXA4,ANXA6	sp|NP_001144.1|ANXA4,sp|NP_001146.2|ANXA6,sp|NP_001148.1|ANXA11,sp|NP_001180473.1|ANXA6,sp|NP_001265336.1|ANXA11,sp|NP_001265337.1|ANXA11,sp|NP_001265338.1|ANXA11,sp|NP_001307627.1|ANXA4,sp|NP_001307629.1|ANXA4,sp|NP_001307631.1|ANXA4,sp|NP_001350043.1|ANXA6,sp|NP_001352425.1|ANXA4,sp|NP_009124.2|ANXA10,sp|NP_665875.1|ANXA11,sp|NP_665876.1|ANXA11,sp|XP_005269798.1|ANXA11,sp|XP_005269799.1|ANXA11,…
Multiple_SEPEP.245_C5	1	8	3	0	TLAIELAPR	DHRS4,DHRS4L1,DHRS4L2	sp|NP_001180564.1|DHRS4L2,sp|NP_001180565.1|DHRS4L2,sp|NP_001180566.1|DHRS4L2,sp|NP_001264793.1|DHRS4L1,sp|NP_001269917.1|DHRS4,sp|NP_066284.2|DHRS4,sp|NP_932349.2|DHRS4L2,sp|XP_006720309.1|DHRS4L1
Multiple_SEPEP.246_C5	1	20	2	0	ASSVSTK	RFC1,TCOF1	sp|NP_001008657.1|TCOF1,sp|NP_001128715.1|TCOF1,sp|NP_001128716.1|TCOF1,sp|NP_001182070.1|TCOF1,sp|NP_001191676.1|RFC1,sp|NP_001350424.1|RFC1,sp|NP_001350425.1|RFC1,sp|NP_001358552.1|TCOF1,sp|NP_002904.3|RFC1,sp|XP_005268559.1|TCOF1,sp|XP_005268560.1|TCOF1,sp|XP_005268561.1|TCOF1,sp|XP_005268563.1|TCOF1,sp|XP_005268565.1|TCOF1,sp|XP_005268566.1|TCOF1,sp|XP_011512033.1|RFC1,sp|XP_011535980.1|TCOF1…
Multiple_SEPEP.247_C5	4	17	2	0	CYFQEGR,ERTEEQMEEYR,SQFSPAVFVYK,TEEQMEEYR	BTN2A1,BTN2A2	sp|NP_001184162.1|BTN2A1,sp|NP_001184163.1|BTN2A1,sp|NP_001184166.1|BTN2A2,sp|NP_001184167.1|BTN2A2,sp|NP_001184169.1|BTN2A2,sp|NP_008926.2|BTN2A2,sp|NP_008980.1|BTN2A1,sp|NP_510961.1|BTN2A1,sp|XP_005248854.1|BTN2A2,sp|XP_006715016.1|BTN2A2,sp|XP_006715018.1|BTN2A2,sp|XP_011512530.1|BTN2A2,sp|XP_011512531.1|BTN2A2,sp|XP_016865655.1|BTN2A2,sp|XP_016865657.1|BTN2A2,sp|XP_016865658.1|BTN2A2,sp|XP_02…
Multiple_SEPEP.248_C5	4	33	3	0	DGITAGK,QVVNVYADGK,WVSSSLR,YLCYFQDGDFYEK	BTN3A1,BTN3A2,BTN3A3	sp|NP_001138480.1|BTN3A1,sp|NP_001138481.1|BTN3A1,sp|NP_001184175.1|BTN3A2,sp|NP_001184176.1|BTN3A2,sp|NP_001184177.1|BTN3A2,sp|NP_001184178.1|BTN3A2,sp|NP_001229732.1|BTN3A3,sp|NP_008925.1|BTN3A3,sp|NP_008978.2|BTN3A2,sp|NP_008979.3|BTN3A1,sp|NP_919423.1|BTN3A1,sp|NP_932078.2|BTN3A3,sp|XP_005248884.1|BTN3A2,sp|XP_005248888.1|BTN3A2,sp|XP_005248889.1|BTN3A2,sp|XP_005248890.1|BTN3A1,sp|XP_00524889…
Multiple_SEPEP.249_C5	1	17	3	0	TASISIADPFFR	BTN3A1,BTN3A2,BTN3A3	sp|NP_001138480.1|BTN3A1,sp|NP_001138481.1|BTN3A1,sp|NP_001184175.1|BTN3A2,sp|NP_001184176.1|BTN3A2,sp|NP_001184177.1|BTN3A2,sp|NP_001184178.1|BTN3A2,sp|NP_008925.1|BTN3A3,sp|NP_008978.2|BTN3A2,sp|NP_008979.3|BTN3A1,sp|NP_919423.1|BTN3A1,sp|NP_932078.2|BTN3A3,sp|XP_005248884.1|BTN3A2,sp|XP_005248890.1|BTN3A1,sp|XP_005248891.1|BTN3A1,sp|XP_016865700.1|BTN3A2,sp|XP_016865701.1|BTN3A2,sp|XP_01686570…
Multiple_SEPEP.250_C5	2	21	2	0	GYEDGGIHLECR,NSLLGLEK	BTN3A2,BTN3A3	sp|NP_001184175.1|BTN3A2,sp|NP_001184176.1|BTN3A2,sp|NP_001184177.1|BTN3A2,sp|NP_001184178.1|BTN3A2,sp|NP_008925.1|BTN3A3,sp|NP_008978.2|BTN3A2,sp|NP_932078.2|BTN3A3,sp|XP_005248884.1|BTN3A2,sp|XP_005248888.1|BTN3A2,sp|XP_005248889.1|BTN3A2,sp|XP_006715042.1|BTN3A2,sp|XP_006715043.1|BTN3A2,sp|XP_006715044.1|BTN3A2,sp|XP_006715045.1|BTN3A2,sp|XP_011512569.1|BTN3A2,sp|XP_011512571.1|BTN3A2,sp|XP_01…
Multiple_SEPEP.251_C5	1	21	5	0	FVAVTSTNAAK	CRMP1,DPYS,DPYSL2,DPYSL3,DPYSL4	sp|NP_001014809.1|CRMP1,sp|NP_001184222.1|DPYSL2,sp|NP_001184223.1|DPYSL3,sp|NP_001231533.1|DPYSL2,sp|NP_001275590.1|CRMP1,sp|NP_001275591.1|CRMP1,sp|NP_001304.1|CRMP1,sp|NP_001376.1|DPYS,sp|NP_001377.1|DPYSL2,sp|NP_001378.1|DPYSL3,sp|NP_006417.2|DPYSL4,sp|XP_005250875.1|DPYS,sp|XP_005252715.1|DPYSL4,sp|XP_006716581.1|DPYS,sp|XP_011515205.1|DPYS,sp|XP_011535876.1|DPYSL3,sp|XP_011537427.1|DPYSL4,s…
Multiple_SEPEP.252_C5	5	54	2	0	FIGELFK,FMLQDVLDLR,MDQYFNQMEK,MLTEAIMHDCVVK,NHDEESLECLCR	EIF4G1,EIF4G3	sp|NP_001181875.2|EIF4G1,sp|NP_001181876.2|EIF4G1,sp|NP_001185730.1|EIF4G3,sp|NP_001185731.1|EIF4G3,sp|NP_001278086.2|EIF4G1,sp|NP_003751.2|EIF4G3,sp|NP_004944.3|EIF4G1,sp|NP_886553.3|EIF4G1,sp|NP_937884.2|EIF4G1,sp|NP_937885.1|EIF4G1,sp|NP_937887.2|EIF4G1,sp|XP_011540658.1|EIF4G3,sp|XP_011540663.1|EIF4G3,sp|XP_011540672.1|EIF4G3,sp|XP_011540673.1|EIF4G3,sp|XP_011540676.1|EIF4G3,sp|XP_011540677.1…
Multiple_SEPEP.253_C5	1	39	3	0	GFAFVEYESHR	A1CF,RBM46,RBM47	sp|NP_001092104.1|RBM47,sp|NP_001185747.1|A1CF,sp|NP_001185748.1|A1CF,sp|NP_001185749.1|A1CF,sp|NP_001264100.1|RBM46,sp|NP_001264102.1|RBM46,sp|NP_001357059.1|A1CF,sp|NP_001357060.1|A1CF,sp|NP_001358042.1|RBM47,sp|NP_001358043.1|RBM47,sp|NP_055391.2|A1CF,sp|NP_061900.2|RBM47,sp|NP_620310.1|A1CF,sp|NP_620311.1|A1CF,sp|NP_659416.1|RBM46,sp|XP_005248160.1|RBM47,sp|XP_005248165.1|RBM47,sp|XP_00524816…
Multiple_SEPEP.254_C5	1	6	3	0	DFIDCFLIK	CYP2C18,CYP2C19,CYP2C8	sp|NP_000760.1|CYP2C19,sp|NP_000761.3|CYP2C8,sp|NP_000763.1|CYP2C18,sp|NP_001185782.1|CYP2C8,sp|NP_001185783.1|CYP2C8,sp|NP_001185784.1|CYP2C8
Multiple_SEPEP.255_C5	2	6	2	0	SHMPYTDAVVHEIQR,YGLLLLLK	CYP2C18,CYP2C8	sp|NP_000761.3|CYP2C8,sp|NP_000763.1|CYP2C18,sp|NP_001122397.1|CYP2C18,sp|NP_001185782.1|CYP2C8,sp|NP_001185783.1|CYP2C8,sp|NP_001185784.1|CYP2C8
Multiple_SEPEP.256_C5	1	5	2	0	DFIDCFLIKMEQEK	CYP2C18,CYP2C8	sp|NP_000761.3|CYP2C8,sp|NP_000763.1|CYP2C18,sp|NP_001185782.1|CYP2C8,sp|NP_001185783.1|CYP2C8,sp|NP_001185784.1|CYP2C8
Multiple_SEPEP.257_C5	14	6	2	0	AFEEQLQSWCQAAGEGVTLEFAQK,AVGVPALGFSPMNR,DMNLTLEPEIMPAATDNR,EHWSHDPFEAFK,FMEDTAAEK,GPEEEHPSVTLFR,GVDIYTR,LHEAVFLR,LLPALASVPALPSDS,TPVLLHDHDER,VCKDMNLTLEPEIMPAATDNR,VTSTGRPGHASR,WMHPQVTPTDDSNPWWAAFSR,WMHPQVTPTDDSNPWWAAFSRVCK	ABHD14A,ACY1	sp|NP_000657.1|ACY1,sp|NP_001185824.1|ACY1,sp|NP_001185825.1|ACY1,sp|NP_001185826.1|ACY1,sp|NP_001185827.1|ACY1,sp|NP_001303260.1|ABHD14A
Multiple_SEPEP.258_C5	4	5	2	0	QLGLGCQK,QYLRIRTVQPKPDYGAAVAFFEETAR,TVQPKPDYGAAVAFFEETAR,VEVAPGYVVTVLTWPGTNPTLSSILLNSHTDVVPVFK	ABHD14A,ACY1	sp|NP_000657.1|ACY1,sp|NP_001185824.1|ACY1,sp|NP_001185825.1|ACY1,sp|NP_001185826.1|ACY1,sp|NP_001303260.1|ABHD14A
Multiple_SEPEP.259_C5	5	5	2	0	EGSVTSVNLTK,LEGGVAYNVIPATMSASFDFR,LQSNPHLK,VAPDVDFK,VVNSILAFR	ABHD14A,ACY1	sp|NP_000657.1|ACY1,sp|NP_001185824.1|ACY1,sp|NP_001185825.1|ACY1,sp|NP_001185827.1|ACY1,sp|NP_001303260.1|ABHD14A
Multiple_SEPEP.260_C5	6	5	2	0	AGFALDEGIANPTDAFTVFYSER,CVSIQYLEAVR,DSEGYIYAR,GAQDMKCVSIQYLEAVR,LKVEGHR,TIHMTFVPDEEVGGHQGMELFVQRPEFHALR	ABHD14A,ACY1	sp|NP_000657.1|ACY1,sp|NP_001185824.1|ACY1,sp|NP_001185826.1|ACY1,sp|NP_001185827.1|ACY1,sp|NP_001303260.1|ABHD14A
Multiple_SEPEP.261_C5	1	20	2	0	AEDNLLALGLK	GON4L,YY1AP1	sp|NP_001185828.1|YY1AP1,sp|NP_001185829.1|YY1AP1,sp|NP_001185830.1|YY1AP1,sp|NP_001185831.1|YY1AP1,sp|NP_001185832.1|YY1AP1,sp|NP_001185835.1|YY1AP1,sp|NP_001269785.1|GON4L,sp|NP_001269787.1|GON4L,sp|NP_001269789.1|GON4L,sp|NP_001269790.1|GON4L,sp|NP_060723.2|YY1AP1,sp|NP_115668.4|GON4L,sp|NP_620830.1|YY1AP1,sp|NP_620832.1|YY1AP1,sp|XP_005245341.1|GON4L,sp|XP_005245343.1|GON4L,sp|XP_006711456.1|…
Multiple_SEPEP.262_C5	4	92	2	0	AQQNPTLLAELR,LEHEQASQPTPEK,MSALQESR,QLIAELENK	DTNA,DTNB	sp|NP_001185867.1|DTNA,sp|NP_001185868.1|DTNA,sp|NP_001185869.1|DTNA,sp|NP_001185870.1|DTNA,sp|NP_001185871.1|DTNA,sp|NP_001185872.1|DTNA,sp|NP_001185873.1|DTNA,sp|NP_001185874.1|DTNA,sp|NP_001243232.1|DTNB,sp|NP_001243233.1|DTNB,sp|NP_001243237.1|DTNB,sp|NP_001307861.1|DTNB,sp|NP_001307862.1|DTNB,sp|NP_001307863.1|DTNB,sp|NP_001307864.1|DTNB,sp|NP_001307865.1|DTNB,sp|NP_001338310.1|DTNB,sp|NP_00…
Multiple_SEPEP.263_C5	1	70	2	0	NDLLVAADSITNTMSSLVK	DTNA,DTNB	sp|NP_001185867.1|DTNA,sp|NP_001185868.1|DTNA,sp|NP_001185869.1|DTNA,sp|NP_001185871.1|DTNA,sp|NP_001185872.1|DTNA,sp|NP_001185873.1|DTNA,sp|NP_001243232.1|DTNB,sp|NP_001243233.1|DTNB,sp|NP_001243237.1|DTNB,sp|NP_001307861.1|DTNB,sp|NP_001307862.1|DTNB,sp|NP_001307863.1|DTNB,sp|NP_001307864.1|DTNB,sp|NP_001307865.1|DTNB,sp|NP_001338310.1|DTNB,sp|NP_001338311.1|DTNB,sp|NP_001338314.1|DTNB,sp|NP_00…
Multiple_SEPEP.264_C5	1	34	4	0	AHYETEGSR	NFATC1,NFATC2,NFATC3,NFATC4	sp|NP_001129493.1|NFATC2,sp|NP_001129494.1|NFATC4,sp|NP_001185894.1|NFATC4,sp|NP_001185895.1|NFATC4,sp|NP_001185896.1|NFATC4,sp|NP_001245221.1|NFATC2,sp|NP_001245223.1|NFATC2,sp|NP_001245224.1|NFATC2,sp|NP_001245225.1|NFATC2,sp|NP_001245226.1|NFATC2,sp|NP_001265598.1|NFATC1,sp|NP_001265599.1|NFATC1,sp|NP_001265601.1|NFATC1,sp|NP_001265604.1|NFATC1,sp|NP_001275731.1|NFATC4,sp|NP_001306972.1|NFATC4…
Multiple_SEPEP.265_C5	1	14	4	0	LVHDFTDAVIQER	CYP4F11,CYP4F2,CYP4F3,CYP4F8	sp|NP_000887.2|CYP4F3,sp|NP_001073.3|CYP4F2,sp|NP_001122404.1|CYP4F11,sp|NP_001186137.1|CYP4F3,sp|NP_001186138.1|CYP4F3,sp|NP_001356625.1|CYP4F3,sp|NP_009184.1|CYP4F8,sp|NP_067010.3|CYP4F11,sp|XP_005259968.1|CYP4F3,sp|XP_011526316.1|CYP4F3,sp|XP_016882304.1|CYP4F3,sp|XP_024307108.1|CYP4F8,sp|XP_024307109.1|CYP4F8,sp|XP_024307283.1|CYP4F3
Multiple_SEPEP.266_C5	1	22	5	0	LDMFEHISLMTLDSLQK	CYP4F11,CYP4F12,CYP4F2,CYP4F22,CYP4F3	sp|NP_000887.2|CYP4F3,sp|NP_001073.3|CYP4F2,sp|NP_001122404.1|CYP4F11,sp|NP_001186137.1|CYP4F3,sp|NP_001186138.1|CYP4F3,sp|NP_001356625.1|CYP4F3,sp|NP_067010.3|CYP4F11,sp|NP_076433.3|CYP4F12,sp|NP_775754.2|CYP4F22,sp|XP_005259968.1|CYP4F3,sp|XP_006722913.1|CYP4F12,sp|XP_011525994.1|CYP4F22,sp|XP_011525995.1|CYP4F22,sp|XP_011526316.1|CYP4F3,sp|XP_011526504.1|CYP4F12,sp|XP_011526505.1|CYP4F12,sp|XP…
Multiple_SEPEP.267_C5	1	20	4	0	TLDFIDVLLLSK	CYP4F11,CYP4F12,CYP4F2,CYP4F3	sp|NP_000887.2|CYP4F3,sp|NP_001073.3|CYP4F2,sp|NP_001122404.1|CYP4F11,sp|NP_001186137.1|CYP4F3,sp|NP_001186138.1|CYP4F3,sp|NP_001356625.1|CYP4F3,sp|NP_067010.3|CYP4F11,sp|NP_076433.3|CYP4F12,sp|XP_005259968.1|CYP4F3,sp|XP_006722913.1|CYP4F12,sp|XP_011526316.1|CYP4F3,sp|XP_011526504.1|CYP4F12,sp|XP_011526505.1|CYP4F12,sp|XP_011526506.1|CYP4F12,sp|XP_011526507.1|CYP4F12,sp|XP_011526509.1|CYP4F12,sp…
Multiple_SEPEP.268_C5	1	19	4	0	TLDFIDVLLLSKDEDGK	CYP4F11,CYP4F12,CYP4F2,CYP4F3	sp|NP_000887.2|CYP4F3,sp|NP_001073.3|CYP4F2,sp|NP_001122404.1|CYP4F11,sp|NP_001186137.1|CYP4F3,sp|NP_001186138.1|CYP4F3,sp|NP_001356625.1|CYP4F3,sp|NP_067010.3|CYP4F11,sp|NP_076433.3|CYP4F12,sp|XP_005259968.1|CYP4F3,sp|XP_006722913.1|CYP4F12,sp|XP_011526316.1|CYP4F3,sp|XP_011526504.1|CYP4F12,sp|XP_011526505.1|CYP4F12,sp|XP_011526506.1|CYP4F12,sp|XP_011526507.1|CYP4F12,sp|XP_011526509.1|CYP4F12,sp…
Multiple_SEPEP.269_C5	1	10	3	0	AEADTFMFEGHDTTASGLSWVLYHLAK	CYP4F11,CYP4F2,CYP4F3	sp|NP_000887.2|CYP4F3,sp|NP_001073.3|CYP4F2,sp|NP_001122404.1|CYP4F11,sp|NP_001186137.1|CYP4F3,sp|NP_001186138.1|CYP4F3,sp|NP_001356625.1|CYP4F3,sp|NP_067010.3|CYP4F11,sp|XP_005259968.1|CYP4F3,sp|XP_011526316.1|CYP4F3,sp|XP_016882304.1|CYP4F3
Multiple_SEPEP.270_C5	1	16	3	0	NCIGQAFAMAEMK	CYP4F11,CYP4F12,CYP4F3	sp|NP_000887.2|CYP4F3,sp|NP_001122404.1|CYP4F11,sp|NP_001186137.1|CYP4F3,sp|NP_001186138.1|CYP4F3,sp|NP_001356625.1|CYP4F3,sp|NP_067010.3|CYP4F11,sp|NP_076433.3|CYP4F12,sp|XP_005259968.1|CYP4F3,sp|XP_006722913.1|CYP4F12,sp|XP_011526316.1|CYP4F3,sp|XP_011526504.1|CYP4F12,sp|XP_011526505.1|CYP4F12,sp|XP_011526506.1|CYP4F12,sp|XP_011526507.1|CYP4F12,sp|XP_011526509.1|CYP4F12,sp|XP_011526510.1|CYP4F12
Multiple_SEPEP.271_C5	2	9	2	0	IFNESVNIMHAK,TLPSQGVDDFLQAK	CYP4F2,CYP4F3	sp|NP_000887.2|CYP4F3,sp|NP_001073.3|CYP4F2,sp|NP_001186137.1|CYP4F3,sp|NP_001186138.1|CYP4F3,sp|NP_001356625.1|CYP4F3,sp|XP_005259968.1|CYP4F3,sp|XP_011526316.1|CYP4F3,sp|XP_016882304.1|CYP4F3,sp|XP_024307283.1|CYP4F3
Multiple_SEPEP.272_C5	1	57	8	0	LGDFGLAR	CSF1R,IRAK1,MAPK4,MAPK6,NEK1,NEK2,NEK5,ROS1	sp|NP_001020413.1|IRAK1,sp|NP_001020414.1|IRAK1,sp|NP_001186326.1|NEK1,sp|NP_001186327.1|NEK1,sp|NP_001186328.1|NEK1,sp|NP_001186329.1|NEK1,sp|NP_001191111.1|NEK2,sp|NP_001191112.1|NEK2,sp|NP_001275634.1|CSF1R,sp|NP_001278969.1|MAPK4,sp|NP_001336665.1|CSF1R,sp|NP_001352481.1|NEK5,sp|NP_001361347.1|NEK1,sp|NP_001361348.1|NEK1,sp|NP_001361349.1|NEK1,sp|NP_001361350.1|NEK1,sp|NP_001361351.1|NEK1,sp|…
Multiple_SEPEP.273_C5	1	78	2	0	CSETYETK	SUN1,SUN2	sp|NP_001124437.1|SUN1,sp|NP_001165415.1|SUN1,sp|NP_001186508.1|SUN2,sp|NP_001186509.1|SUN2,sp|NP_001354562.1|SUN1,sp|NP_001354563.1|SUN1,sp|NP_001354564.1|SUN1,sp|NP_001354565.1|SUN1,sp|NP_001354567.1|SUN1,sp|NP_001354568.1|SUN1,sp|NP_001354569.1|SUN1,sp|NP_001354570.1|SUN1,sp|NP_001354571.1|SUN1,sp|NP_001354572.1|SUN1,sp|NP_001354573.1|SUN1,sp|NP_001354574.1|SUN1,sp|NP_001354575.1|SUN1,sp|NP_00…
Multiple_SEPEP.274_C5	1	26	4	0	KPQYDIWGNTVNVASR	ADCY2,ADCY4,ADCY5,ADCY7	sp|NP_001105.1|ADCY7,sp|NP_001185497.1|ADCY4,sp|NP_001185521.1|ADCY4,sp|NP_001186571.1|ADCY5,sp|NP_001365188.1|ADCY5,sp|NP_065433.2|ADCY2,sp|NP_640340.2|ADCY4,sp|NP_899200.1|ADCY5,sp|XP_005247135.1|ADCY5,sp|XP_006713546.1|ADCY5,sp|XP_006713547.1|ADCY5,sp|XP_011510661.1|ADCY5,sp|XP_011510662.1|ADCY5,sp|XP_011510663.1|ADCY5,sp|XP_011512244.1|ADCY2,sp|XP_011521137.1|ADCY7,sp|XP_011521138.1|ADCY7,sp|…
Multiple_SEPEP.275_C5	2	12	2	0	EANYIGSDK,GNYDAAK	SAA1,SAA2	sp|NP_000322.3|SAA1,sp|NP_001120852.1|SAA2,sp|NP_001171477.2|SAA1,sp|NP_001186673.1|SAA2,sp|NP_001372595.1|SAA2,sp|NP_001372596.1|SAA2,sp|NP_001372598.1|SAA2,sp|NP_001372599.1|SAA2,sp|NP_001372600.1|SAA2,sp|NP_001372601.1|SAA2,sp|NP_110381.2|SAA2,sp|NP_954630.2|SAA1
Multiple_SEPEP.276_C5	1	11	2	0	SFFSFLGEAFDGAR	SAA1,SAA2	sp|NP_000322.3|SAA1,sp|NP_001120852.1|SAA2,sp|NP_001171477.2|SAA1,sp|NP_001186673.1|SAA2,sp|NP_001372595.1|SAA2,sp|NP_001372596.1|SAA2,sp|NP_001372598.1|SAA2,sp|NP_001372599.1|SAA2,sp|NP_001372601.1|SAA2,sp|NP_110381.2|SAA2,sp|NP_954630.2|SAA1
Multiple_SEPEP.277_C5	1	24	2	0	SSLVITTK	KCNAB1,KCNAB2	sp|NP_001186789.1|KCNAB2,sp|NP_001186790.1|KCNAB2,sp|NP_001186791.1|KCNAB2,sp|NP_001186792.1|KCNAB2,sp|NP_001295146.1|KCNAB1,sp|NP_001295151.1|KCNAB1,sp|NP_003462.2|KCNAB1,sp|NP_003627.1|KCNAB2,sp|NP_742128.1|KCNAB2,sp|NP_751891.1|KCNAB1,sp|NP_751892.1|KCNAB1,sp|XP_005263571.1|KCNAB2,sp|XP_011511417.1|KCNAB1,sp|XP_011511418.1|KCNAB1,sp|XP_011511419.1|KCNAB1,sp|XP_011540623.1|KCNAB2,sp|XP_01154062…
Multiple_SEPEP.278_C5	1	44	5	0	DSVLTWLLK	KIF13A,KIF13B,KIF16B,KIF1C,STARD9	sp|NP_001099036.1|KIF13A,sp|NP_001099037.1|KIF13A,sp|NP_001099038.1|KIF13A,sp|NP_001186794.1|KIF16B,sp|NP_001186795.1|KIF16B,sp|NP_006603.2|KIF1C,sp|NP_056069.2|KIF13B,sp|NP_065810.2|STARD9,sp|NP_071396.4|KIF13A,sp|NP_078980.3|KIF16B,sp|XP_005256481.1|KIF1C,sp|XP_005260807.1|KIF16B,sp|XP_005260808.1|KIF16B,sp|XP_005260809.1|KIF16B,sp|XP_005260810.1|KIF16B,sp|XP_005260811.1|KIF16B,sp|XP_005260812.…
Multiple_SEPEP.279_C5	3	10	6	0	EITALAPSTMK,EITALAPSTMKIK,MQKEITALAPSTMK	ACTA1,ACTA2,ACTB,ACTC1,ACTG1,ACTG2	sp|NP_001091.1|ACTA1,sp|NP_001092.1|ACTB,sp|NP_001135417.1|ACTA2,sp|NP_001186822.1|ACTG2,sp|NP_001186883.1|ACTG1,sp|NP_001307784.1|ACTA2,sp|NP_001604.1|ACTA2,sp|NP_001605.1|ACTG1,sp|NP_001606.1|ACTG2,sp|NP_005150.1|ACTC1
Multiple_SEPEP.280_C5	1	6	2	0	HNDVVPTMAQGVIEYK	PDK2,PDK3	sp|NP_001135858.1|PDK3,sp|NP_001186827.1|PDK2,sp|NP_001186828.1|PDK2,sp|NP_001186829.1|PDK2,sp|NP_002602.2|PDK2,sp|NP_005382.1|PDK3
Multiple_SEPEP.281_C5	2	23	6	0	QEYDESGPSIVHR,QEYDESGPSIVHRK	ACTB,ACTG1,POTEE,POTEF,POTEI,POTEJ	sp|NP_001077007.1|POTEE,sp|NP_001092.1|ACTB,sp|NP_001093241.1|POTEF,sp|NP_001186883.1|ACTG1,sp|NP_001264012.1|POTEJ,sp|NP_001264335.1|POTEI,sp|NP_001358855.1|POTEI,sp|NP_001605.1|ACTG1,sp|XP_011509518.1|POTEE,sp|XP_011509972.1|POTEI,sp|XP_011509985.1|POTEJ,sp|XP_016859648.1|POTEE,sp|XP_016859650.1|POTEE,sp|XP_016860221.1|POTEI,sp|XP_016860222.1|POTEI,sp|XP_016860223.1|POTEI,sp|XP_016860230.1|POTE…
Multiple_SEPEP.282_C5	5	9	6	0	AGFAGDDAPRAVFPSIVGRPRHQGVMVGMGQK,DSYVGDEAQSK,DSYVGDEAQSKR,HQGVMVGMGQKDSYVGDEAQSK,HQGVMVGMGQKDSYVGDEAQSKR	ACTA1,ACTA2,ACTB,ACTC1,ACTG1,ACTG2	sp|NP_001091.1|ACTA1,sp|NP_001092.1|ACTB,sp|NP_001135417.1|ACTA2,sp|NP_001186883.1|ACTG1,sp|NP_001307784.1|ACTA2,sp|NP_001604.1|ACTA2,sp|NP_001605.1|ACTG1,sp|NP_001606.1|ACTG2,sp|NP_005150.1|ACTC1
Multiple_SEPEP.283_C5	1	19	4	0	GMGGWEGGIR	ARSD,ARSF,ARSH,ARSL	sp|NP_000038.2|ARSL,sp|NP_001011719.1|ARSH,sp|NP_001188467.1|ARSF,sp|NP_001188468.1|ARSF,sp|NP_001269557.1|ARSL,sp|NP_001269560.2|ARSL,sp|NP_001356008.1|ARSL,sp|NP_001356009.1|ARSL,sp|NP_001660.2|ARSD,sp|NP_004033.2|ARSF,sp|XP_005274571.1|ARSD,sp|XP_005274572.1|ARSD,sp|XP_005274576.1|ARSL,sp|XP_005274578.1|ARSL,sp|XP_011543823.1|ARSL,sp|XP_011543824.1|ARSF,sp|XP_011543825.1|ARSF,sp|XP_016885015.1…
Multiple_SEPEP.284_C5	1	7	3	0	ECYSVFTNR	CYP3A4,CYP3A5,CYP3A7	sp|NP_000756.3|CYP3A7,sp|NP_000768.1|CYP3A5,sp|NP_001177413.1|CYP3A5,sp|NP_001189784.1|CYP3A4,sp|NP_001243426.2|CYP3A7,sp|NP_001278759.1|CYP3A5,sp|NP_059488.2|CYP3A4
Multiple_SEPEP.285_C5	3	5	2	0	GPRPWEDPDLLQGR,ISLESEYEK,MDPELEK	COX16,SYNJ2BP	sp|NP_001189476.1|SYNJ2BP,sp|NP_001189477.1|SYNJ2BP,sp|NP_001189478.1|SYNJ2BP,sp|NP_001191019.1|COX16,sp|NP_057552.1|COX16
Multiple_SEPEP.286_C5	2	53	2	0	IIEGGAAHK,VNEVDVR	DLG1,DLG4	sp|NP_001091894.1|DLG1,sp|NP_001122299.1|DLG4,sp|NP_001191315.1|DLG1,sp|NP_001191316.1|DLG1,sp|NP_001191317.1|DLG1,sp|NP_001277912.1|DLG1,sp|NP_001308003.1|DLG4,sp|NP_001308004.1|DLG4,sp|NP_001308005.1|DLG4,sp|NP_001308006.1|DLG4,sp|NP_001350794.1|DLG1,sp|NP_001353132.1|DLG1,sp|NP_001353133.1|DLG1,sp|NP_001353134.1|DLG1,sp|NP_001353135.1|DLG1,sp|NP_001353136.1|DLG1,sp|NP_001353137.1|DLG1,sp|NP_00…
Multiple_SEPEP.287_C5	2	140	2	0	DFPQYFAVVSR,KCTAPTR	ANK2,ANK3	sp|NP_001120965.1|ANK2,sp|NP_001139.3|ANK2,sp|NP_001140.2|ANK3,sp|NP_001191332.1|ANK3,sp|NP_001191333.1|ANK3,sp|NP_001307803.1|ANK3,sp|NP_001341154.1|ANK2,sp|NP_001341157.1|ANK2,sp|NP_001341159.1|ANK2,sp|NP_001341160.1|ANK2,sp|NP_001341161.1|ANK2,sp|NP_001341164.1|ANK2,sp|NP_001341165.1|ANK2,sp|NP_001341166.1|ANK2,sp|NP_001341168.1|ANK2,sp|NP_001341169.1|ANK2,sp|NP_001341170.1|ANK2,sp|NP_00134117…
Multiple_SEPEP.288_C5	1	80	2	0	ATFSPIVTVEPR	ANK1,ANK3	sp|NP_000028.3|ANK1,sp|NP_001135918.1|ANK1,sp|NP_001140.2|ANK3,sp|NP_001191332.1|ANK3,sp|NP_001191333.1|ANK3,sp|NP_001307803.1|ANK3,sp|NP_065208.2|ANK1,sp|NP_065209.2|ANK1,sp|NP_065210.2|ANK1,sp|NP_066267.2|ANK3,sp|XP_005269772.1|ANK3,sp|XP_005273533.1|ANK1,sp|XP_006717859.1|ANK3,sp|XP_006717865.1|ANK3,sp|XP_011538010.1|ANK3,sp|XP_011538011.1|ANK3,sp|XP_011542792.1|ANK1,sp|XP_011542793.1|ANK1,sp|…
Multiple_SEPEP.289_C5	1	139	2	0	LGYISVVDTLK	ANK2,ANK3	sp|NP_001120965.1|ANK2,sp|NP_001139.3|ANK2,sp|NP_001191332.1|ANK3,sp|NP_001191333.1|ANK3,sp|NP_001307803.1|ANK3,sp|NP_001341154.1|ANK2,sp|NP_001341157.1|ANK2,sp|NP_001341159.1|ANK2,sp|NP_001341160.1|ANK2,sp|NP_001341161.1|ANK2,sp|NP_001341164.1|ANK2,sp|NP_001341165.1|ANK2,sp|NP_001341166.1|ANK2,sp|NP_001341168.1|ANK2,sp|NP_001341169.1|ANK2,sp|NP_001341170.1|ANK2,sp|NP_001341171.1|ANK2,sp|NP_00134…
Multiple_SEPEP.290_C5	2	79	2	0	GFTPLYMAAQENHLEVVK,VMELLLK	ANK1,ANK3	sp|NP_000028.3|ANK1,sp|NP_001135918.1|ANK1,sp|NP_001191332.1|ANK3,sp|NP_001191333.1|ANK3,sp|NP_001307803.1|ANK3,sp|NP_065208.2|ANK1,sp|NP_065209.2|ANK1,sp|NP_065210.2|ANK1,sp|NP_066267.2|ANK3,sp|XP_005269772.1|ANK3,sp|XP_005273533.1|ANK1,sp|XP_006717859.1|ANK3,sp|XP_006717865.1|ANK3,sp|XP_011538010.1|ANK3,sp|XP_011538011.1|ANK3,sp|XP_011542792.1|ANK1,sp|XP_011542793.1|ANK1,sp|XP_011542796.1|ANK1,…
Multiple_SEPEP.291_C5	1	11	2	0	TITQSYYR	RAB19,RAB43	sp|NP_001008749.2|RAB19,sp|NP_001191812.1|RAB43,sp|NP_001191813.1|RAB43,sp|NP_001191814.1|RAB43,sp|NP_001191815.1|RAB43,sp|NP_001191816.1|RAB43,sp|NP_940892.1|RAB43,sp|XP_005250053.1|RAB19,sp|XP_005250054.1|RAB19,sp|XP_005250055.1|RAB19,sp|XP_016867696.1|RAB19
Multiple_SEPEP.292_C5	3	25	2	0	AILEDMVR,DGWLHTGDIGK,KAILEDMVR	ACSL1,ACSL6	sp|NP_001009185.1|ACSL6,sp|NP_001192176.1|ACSL6,sp|NP_001192177.1|ACSL6,sp|NP_001192179.1|ACSL6,sp|NP_001192180.1|ACSL6,sp|NP_001273637.1|ACSL1,sp|NP_001273639.1|ACSL1,sp|NP_001273640.1|ACSL1,sp|NP_001368806.1|ACSL1,sp|NP_001368807.1|ACSL1,sp|NP_001368808.1|ACSL1,sp|NP_001368809.1|ACSL1,sp|NP_001368810.1|ACSL1,sp|NP_001368811.1|ACSL1,sp|NP_001368812.1|ACSL1,sp|NP_001368813.1|ACSL1,sp|NP_001368814…
Multiple_SEPEP.293_C5	3	25	2	0	AILEDMVR,DGWLHTGDIGK,KAILEDMVR	ACSL1,ACSL6	sp|NP_001009185.1|ACSL6,sp|NP_001192176.1|ACSL6,sp|NP_001192177.1|ACSL6,sp|NP_001192179.1|ACSL6,sp|NP_001192180.1|ACSL6,sp|NP_001273637.1|ACSL1,sp|NP_001273639.1|ACSL1,sp|NP_001273640.1|ACSL1,sp|NP_001368806.1|ACSL1,sp|NP_001368807.1|ACSL1,sp|NP_001368808.1|ACSL1,sp|NP_001368809.1|ACSL1,sp|NP_001368810.1|ACSL1,sp|NP_001368811.1|ACSL1,sp|NP_001368812.1|ACSL1,sp|NP_001368813.1|ACSL1,sp|NP_001368814…
Multiple_SEPEP.294_C5	1	9	2	0	VGFFQGDIR	ACSL5,ACSL6	sp|NP_001009185.1|ACSL6,sp|NP_001192176.1|ACSL6,sp|NP_001192177.1|ACSL6,sp|NP_001192179.1|ACSL6,sp|NP_056071.2|ACSL6,sp|NP_057318.2|ACSL5,sp|NP_976313.1|ACSL5,sp|NP_976314.1|ACSL5,sp|XP_016871813.1|ACSL5
Multiple_SEPEP.295_C5	6	49	2	0	NFYFNYK,SLVQIIYDENR,SLVQIIYDENRK,TANSQGR,TANSQGRR,YDQLMEAWEK	NCOR1,NCOR2	sp|NP_001070729.2|NCOR2,sp|NP_001177367.1|NCOR1,sp|NP_001177369.1|NCOR1,sp|NP_001193583.1|NCOR2,sp|NP_006302.2|NCOR1,sp|NP_006303.4|NCOR2,sp|XP_005256923.1|NCOR1,sp|XP_005256925.1|NCOR1,sp|XP_005256928.1|NCOR1,sp|XP_005256929.1|NCOR1,sp|XP_005256930.1|NCOR1,sp|XP_005256931.1|NCOR1,sp|XP_005256932.1|NCOR1,sp|XP_006721664.1|NCOR1,sp|XP_006721665.1|NCOR1,sp|XP_006721666.1|NCOR1,sp|XP_006721667.1|NCO…
Multiple_SEPEP.296_C5	3	22	2	0	NLVPVQR,TFPFLEGLR,VVYNVLSELEK	SP100,SP140L	sp|NP_001073860.1|SP100,sp|NP_001193630.1|SP100,sp|NP_001193631.1|SP100,sp|NP_001193632.1|SP100,sp|NP_001193633.1|SP100,sp|NP_001295091.1|SP140L,sp|NP_001295092.1|SP140L,sp|NP_001339821.1|SP140L,sp|NP_001339822.1|SP140L,sp|NP_001339823.1|SP140L,sp|NP_003104.2|SP100,sp|NP_612411.4|SP140L,sp|XP_006712919.1|SP140L,sp|XP_011510492.1|SP140L,sp|XP_011510493.1|SP140L,sp|XP_016860783.1|SP140L,sp|XP_01686…
Multiple_SEPEP.297_C5	1	18	2	0	GDLGIEIPAEK	PKLR,PKM	sp|NP_000289.1|PKLR,sp|NP_001193725.1|PKM,sp|NP_001193726.1|PKM,sp|NP_001193727.1|PKM,sp|NP_001193728.1|PKM,sp|NP_001303247.1|PKM,sp|NP_002645.3|PKM,sp|NP_870986.1|PKLR,sp|NP_872270.1|PKM,sp|NP_872271.1|PKM,sp|XP_005254500.1|PKM,sp|XP_005254502.1|PKM,sp|XP_006711449.1|PKLR,sp|XP_006720633.1|PKM,sp|XP_011507942.1|PKLR,sp|XP_011519972.1|PKM,sp|XP_016856982.1|PKLR,sp|XP_016877802.1|PKM
Multiple_SEPEP.298_C5	1	9	2	0	IALLEEAK	IRAG1,RDX	sp|NP_001092049.2|IRAG1,sp|NP_001093633.1|IRAG1,sp|NP_001193809.1|IRAG1,sp|NP_001247421.1|RDX,sp|NP_001247422.1|RDX,sp|NP_001247423.1|RDX,sp|NP_001247424.1|RDX,sp|NP_002897.1|RDX,sp|NP_569056.4|IRAG1
Multiple_SEPEP.299_C5	1	30	4	0	LCSLYENDCIFDK	PPP2R2A,PPP2R2B,PPP2R2C,PPP2R2D	sp|NP_001171062.1|PPP2R2A,sp|NP_001193923.1|PPP2R2C,sp|NP_001193924.1|PPP2R2C,sp|NP_001193925.1|PPP2R2C,sp|NP_001258828.1|PPP2R2B,sp|NP_001258829.1|PPP2R2B,sp|NP_001258877.1|PPP2R2B,sp|NP_001278239.1|PPP2R2D,sp|NP_001350317.1|PPP2R2C,sp|NP_002708.1|PPP2R2A,sp|NP_060931.2|PPP2R2D,sp|NP_065149.2|PPP2R2C,sp|NP_858060.2|PPP2R2B,sp|NP_858061.3|PPP2R2B,sp|NP_858062.1|PPP2R2B,sp|NP_858063.1|PPP2R2B,sp|N…
Multiple_SEPEP.300_C5	2	19	3	0	DKRPEGYNLK,RPEGYNLK	PPP2R2A,PPP2R2B,PPP2R2C	sp|NP_001171062.1|PPP2R2A,sp|NP_001193923.1|PPP2R2C,sp|NP_001193924.1|PPP2R2C,sp|NP_001193925.1|PPP2R2C,sp|NP_001258828.1|PPP2R2B,sp|NP_001258829.1|PPP2R2B,sp|NP_001258877.1|PPP2R2B,sp|NP_001350317.1|PPP2R2C,sp|NP_002708.1|PPP2R2A,sp|NP_065149.2|PPP2R2C,sp|NP_858060.2|PPP2R2B,sp|NP_858061.3|PPP2R2B,sp|NP_858062.1|PPP2R2B,sp|NP_858063.1|PPP2R2B,sp|NP_858064.1|PPP2R2B,sp|NP_870991.1|PPP2R2C,sp|XP_0…
Multiple_SEPEP.301_C5	1	19	2	0	LFEEPEDPSNR	PPP2R2A,PPP2R2C	sp|NP_001171062.1|PPP2R2A,sp|NP_001193923.1|PPP2R2C,sp|NP_001193924.1|PPP2R2C,sp|NP_001193925.1|PPP2R2C,sp|NP_001350317.1|PPP2R2C,sp|NP_002708.1|PPP2R2A,sp|NP_065149.2|PPP2R2C,sp|NP_870991.1|PPP2R2C,sp|XP_005248036.1|PPP2R2C,sp|XP_005273616.1|PPP2R2A,sp|XP_005273617.1|PPP2R2A,sp|XP_011511798.1|PPP2R2C,sp|XP_011542867.1|PPP2R2A,sp|XP_011542868.1|PPP2R2A,sp|XP_011542869.1|PPP2R2A,sp|XP_011542870.1|…
Multiple_SEPEP.302_C5	3	10	3	0	ADIWLMR,ANVIATALAK,KADIWLMR	UGT2B10,UGT2B11,UGT2B28	sp|NP_001064.1|UGT2B11,sp|NP_001066.1|UGT2B10,sp|NP_001138239.1|UGT2B10,sp|NP_001193933.1|UGT2B28,sp|NP_001277020.1|UGT2B10,sp|NP_444267.1|UGT2B28,sp|XP_011529852.1|UGT2B11,sp|XP_016863149.1|UGT2B11,sp|XP_016863792.1|UGT2B28,sp|XP_016864074.1|UGT2B10
Multiple_SEPEP.303_C5	3	44	3	0	FEALNLSFK,LGFTQGDVGLAMGK,LYGNDFSQTTISR	POU2F1,POU2F2,POU2F3	sp|NP_001185712.1|POU2F1,sp|NP_001185715.1|POU2F1,sp|NP_001193954.1|POU2F2,sp|NP_001193955.1|POU2F2,sp|NP_001231611.1|POU2F3,sp|NP_001234923.1|POU2F2,sp|NP_001352777.1|POU2F1,sp|NP_001352778.1|POU2F1,sp|NP_002688.3|POU2F1,sp|NP_002689.1|POU2F2,sp|NP_055167.2|POU2F3,sp|XP_005259067.1|POU2F2,sp|XP_011507955.1|POU2F1,sp|XP_011507956.1|POU2F1,sp|XP_011507957.1|POU2F1,sp|XP_011525342.1|POU2F2,sp|XP_01…
Multiple_SEPEP.304_C5	8	104	2	0	CASSNWSER,EGLLGLQNLLK,ELSNHNER,KEGLLGLQNLLK,LCEIFTR,MGADLLGSVQAK,TFQDGATK,VLCPIIQTADYPINLAAIK	CLASP1,CLASP2	sp|NP_001135745.1|CLASP1,sp|NP_001135746.1|CLASP1,sp|NP_001193973.1|CLASP2,sp|NP_001193980.1|CLASP1,sp|NP_001352556.1|CLASP2,sp|NP_001352557.1|CLASP2,sp|NP_001352558.1|CLASP2,sp|NP_001352559.1|CLASP2,sp|NP_001352560.1|CLASP2,sp|NP_001352561.1|CLASP2,sp|NP_001352562.1|CLASP2,sp|NP_001352563.1|CLASP2,sp|NP_001362623.1|CLASP2,sp|NP_001362626.1|CLASP2,sp|NP_001362629.1|CLASP2,sp|NP_001362630.1|CLASP2…
Multiple_SEPEP.305_C5	3	16	2	0	EELVAEQALK,KEELVAEQALK,KEELVAEQALKHLK	BZW1,BZW2	sp|NP_001153239.1|BZW2,sp|NP_001193996.1|BZW1,sp|NP_001193997.1|BZW1,sp|NP_001193998.1|BZW1,sp|NP_001308617.1|BZW1,sp|NP_001308619.1|BZW1,sp|NP_001308620.1|BZW1,sp|NP_001308622.1|BZW1,sp|NP_001308623.1|BZW1,sp|NP_001349646.1|BZW2,sp|NP_001349647.1|BZW2,sp|NP_001349648.1|BZW2,sp|NP_054757.1|BZW2,sp|XP_006715770.1|BZW2,sp|XP_006715771.1|BZW2,sp|XP_016860882.1|BZW1
Multiple_SEPEP.306_C5	1	69	2	0	MLQEQLDAINK	PPFIA1,PPFIA2	sp|NP_001207402.1|PPFIA2,sp|NP_001207403.1|PPFIA2,sp|NP_001207404.1|PPFIA2,sp|NP_001207405.1|PPFIA2,sp|NP_001207406.1|PPFIA2,sp|NP_001207407.1|PPFIA2,sp|NP_001207408.1|PPFIA2,sp|NP_001269465.1|PPFIA2,sp|NP_001364935.1|PPFIA1,sp|NP_003616.2|PPFIA2,sp|NP_003617.1|PPFIA1,sp|NP_803172.1|PPFIA1,sp|XP_006718779.1|PPFIA1,sp|XP_011537208.1|PPFIA2,sp|XP_011537209.1|PPFIA2,sp|XP_011543608.1|PPFIA1,sp|XP_01…
Multiple_SEPEP.307_C5	1	76	3	0	SGAIMSALSDTEIQR	PPFIA1,PPFIA2,PPFIA4	sp|NP_001207402.1|PPFIA2,sp|NP_001207403.1|PPFIA2,sp|NP_001207404.1|PPFIA2,sp|NP_001207405.1|PPFIA2,sp|NP_001207406.1|PPFIA2,sp|NP_001207407.1|PPFIA2,sp|NP_001207408.1|PPFIA2,sp|NP_001207409.1|PPFIA2,sp|NP_001269465.1|PPFIA2,sp|NP_001291260.1|PPFIA4,sp|NP_001291261.1|PPFIA4,sp|NP_001364935.1|PPFIA1,sp|NP_003616.2|PPFIA2,sp|NP_003617.1|PPFIA1,sp|NP_803172.1|PPFIA1,sp|XP_006711649.1|PPFIA4,sp|XP_00…
Multiple_SEPEP.308_C5	2	70	3	0	AETLPEVEAELAQR,KAETLPEVEAELAQR	PPFIA1,PPFIA2,PPFIA4	sp|NP_001207402.1|PPFIA2,sp|NP_001207403.1|PPFIA2,sp|NP_001207404.1|PPFIA2,sp|NP_001207405.1|PPFIA2,sp|NP_001207406.1|PPFIA2,sp|NP_001207407.1|PPFIA2,sp|NP_001269465.1|PPFIA2,sp|NP_001291260.1|PPFIA4,sp|NP_001291261.1|PPFIA4,sp|NP_001364935.1|PPFIA1,sp|NP_003616.2|PPFIA2,sp|NP_003617.1|PPFIA1,sp|NP_803172.1|PPFIA1,sp|XP_006711649.1|PPFIA4,sp|XP_006718779.1|PPFIA1,sp|XP_011537208.1|PPFIA2,sp|XP_01…
Multiple_SEPEP.309_C5	1	72	4	0	LLLEHLECLVSR	PPFIA1,PPFIA2,PPFIA3,PPFIA4	sp|NP_001207402.1|PPFIA2,sp|NP_001207403.1|PPFIA2,sp|NP_001207404.1|PPFIA2,sp|NP_001207405.1|PPFIA2,sp|NP_001207406.1|PPFIA2,sp|NP_001207407.1|PPFIA2,sp|NP_001291260.1|PPFIA4,sp|NP_001291261.1|PPFIA4,sp|NP_001364935.1|PPFIA1,sp|NP_003616.2|PPFIA2,sp|NP_003617.1|PPFIA1,sp|NP_003651.1|PPFIA3,sp|NP_803172.1|PPFIA1,sp|XP_006711649.1|PPFIA4,sp|XP_006718779.1|PPFIA1,sp|XP_011537208.1|PPFIA2,sp|XP_01153…
Multiple_SEPEP.310_C5	1	50	2	0	KHELLEEAR	PPFIA1,PPFIA2	sp|NP_001207402.1|PPFIA2,sp|NP_001207404.1|PPFIA2,sp|NP_001207405.1|PPFIA2,sp|NP_001207406.1|PPFIA2,sp|NP_001207407.1|PPFIA2,sp|NP_001207408.1|PPFIA2,sp|NP_001207409.1|PPFIA2,sp|NP_001269465.1|PPFIA2,sp|NP_001364935.1|PPFIA1,sp|NP_003616.2|PPFIA2,sp|NP_003617.1|PPFIA1,sp|NP_803172.1|PPFIA1,sp|XP_006718779.1|PPFIA1,sp|XP_011537208.1|PPFIA2,sp|XP_011537209.1|PPFIA2,sp|XP_011543608.1|PPFIA1,sp|XP_01…
Multiple_SEPEP.311_C5	1	148	4	0	AGAYDFPSPEWDTVTPEAK	CAMK2A,CAMK2B,CAMK2D,CAMK2G	sp|NP_001191421.1|CAMK2G,sp|NP_001211.3|CAMK2B,sp|NP_001212.2|CAMK2D,sp|NP_001213.2|CAMK2G,sp|NP_001280099.1|CAMK2B,sp|NP_001307827.1|CAMK2G,sp|NP_001308495.1|CAMK2D,sp|NP_001308496.1|CAMK2D,sp|NP_001308497.1|CAMK2D,sp|NP_001308498.1|CAMK2D,sp|NP_001308499.1|CAMK2D,sp|NP_001308500.1|CAMK2D,sp|NP_001308501.1|CAMK2D,sp|NP_001308502.1|CAMK2D,sp|NP_001308503.1|CAMK2D,sp|NP_001308504.1|CAMK2D,sp|NP_00…
Multiple_SEPEP.312_C5	2	145	3	0	MLTINPAK,STVASMMHR	CAMK2B,CAMK2D,CAMK2G	sp|NP_001191421.1|CAMK2G,sp|NP_001211.3|CAMK2B,sp|NP_001212.2|CAMK2D,sp|NP_001213.2|CAMK2G,sp|NP_001280099.1|CAMK2B,sp|NP_001307827.1|CAMK2G,sp|NP_001308495.1|CAMK2D,sp|NP_001308496.1|CAMK2D,sp|NP_001308497.1|CAMK2D,sp|NP_001308498.1|CAMK2D,sp|NP_001308499.1|CAMK2D,sp|NP_001308500.1|CAMK2D,sp|NP_001308501.1|CAMK2D,sp|NP_001308502.1|CAMK2D,sp|NP_001308503.1|CAMK2D,sp|NP_001308504.1|CAMK2D,sp|NP_00…
Multiple_SEPEP.313_C5	1	146	4	0	DLKPENLLLASK	CAMK2A,CAMK2B,CAMK2D,CAMK2G	sp|NP_001191421.1|CAMK2G,sp|NP_001211.3|CAMK2B,sp|NP_001212.2|CAMK2D,sp|NP_001213.2|CAMK2G,sp|NP_001280099.1|CAMK2B,sp|NP_001307827.1|CAMK2G,sp|NP_001308495.1|CAMK2D,sp|NP_001308496.1|CAMK2D,sp|NP_001308497.1|CAMK2D,sp|NP_001308498.1|CAMK2D,sp|NP_001308499.1|CAMK2D,sp|NP_001308500.1|CAMK2D,sp|NP_001308501.1|CAMK2D,sp|NP_001308502.1|CAMK2D,sp|NP_001308503.1|CAMK2D,sp|NP_001308504.1|CAMK2D,sp|NP_00…
Multiple_SEPEP.314_C5	2	9	2	0	KPDVLLYDTIFQIFNNR,VIIVQACR	CASP4,CASP5	sp|NP_001129581.1|CASP5,sp|NP_001129582.1|CASP5,sp|NP_001129584.1|CASP5,sp|NP_001216.1|CASP4,sp|NP_004338.3|CASP5,sp|NP_150649.1|CASP4,sp|XP_011541321.1|CASP4,sp|XP_011541323.1|CASP5,sp|XP_016873886.1|CASP4
Multiple_SEPEP.315_C5	2	6	2	0	EIDLVNR,EIDLVNRDPK	CAV1,CAV3	sp|NP_001166366.1|CAV1,sp|NP_001166367.1|CAV1,sp|NP_001166368.1|CAV1,sp|NP_001225.1|CAV3,sp|NP_001744.2|CAV1,sp|NP_203123.1|CAV3
Multiple_SEPEP.316_C5	1	72	2	0	LYVGSLHFNITEDMLR	RBM23,RBM39	sp|NP_001070819.1|RBM23,sp|NP_001070820.1|RBM23,sp|NP_001229528.1|RBM39,sp|NP_001229529.1|RBM39,sp|NP_001294973.1|RBM23,sp|NP_001310351.1|RBM39,sp|NP_001310352.1|RBM39,sp|NP_001310353.1|RBM39,sp|NP_001339691.1|RBM23,sp|NP_001339692.1|RBM23,sp|NP_001339693.1|RBM23,sp|NP_001339694.1|RBM23,sp|NP_001339695.1|RBM23,sp|NP_004893.1|RBM39,sp|NP_060577.3|RBM23,sp|NP_909122.1|RBM39,sp|XP_006723953.1|RBM39,…
Multiple_SEPEP.317_C5	13	17	2	0	AQGEKPLAGAK,FDNLYCCR,GCCAALK,GESEDDFWWCIDR,GIVEESVTGVHR,LCVPAMNVNDSVTK,QDVYLLPK,QKFDNLYCCR,QVVVCGYGEVGK,RAQGEKPLAGAK,SQVDHVIWPDGK,TPELTWER,YKQDVYLLPK	AHCYL1,AHCYL2	sp|NP_001124192.1|AHCYL2,sp|NP_001124194.2|AHCYL2,sp|NP_001124195.1|AHCYL2,sp|NP_001229602.1|AHCYL1,sp|NP_001229603.1|AHCYL1,sp|NP_001229604.1|AHCYL1,sp|NP_001229605.1|AHCYL1,sp|NP_006612.2|AHCYL1,sp|NP_056143.1|AHCYL2,sp|XP_005250294.1|AHCYL2,sp|XP_011514289.1|AHCYL2,sp|XP_011514290.1|AHCYL2,sp|XP_011538837.1|AHCYL1,sp|XP_016867393.1|AHCYL2,sp|XP_016867394.1|AHCYL2,sp|XP_016867395.1|AHCYL2,sp|XP…
Multiple_SEPEP.318_C5	2	141	2	0	FIQYLASR,NTLFNLSNFLDK	PICALM,SNAP91	sp|NP_001008660.1|PICALM,sp|NP_001193875.1|PICALM,sp|NP_001193876.1|PICALM,sp|NP_001229721.1|SNAP91,sp|NP_001229722.1|SNAP91,sp|NP_001229723.1|SNAP91,sp|NP_001243646.1|SNAP91,sp|NP_001350606.1|SNAP91,sp|NP_001363604.1|SNAP91,sp|NP_001363605.1|SNAP91,sp|NP_001363606.1|SNAP91,sp|NP_001363607.1|SNAP91,sp|NP_001363608.1|SNAP91,sp|NP_001363609.1|SNAP91,sp|NP_001363610.1|SNAP91,sp|NP_001363611.1|SNAP91…
Multiple_SEPEP.319_C5	1	39	3	0	TWTLCGTPEYLAPEIILSK	PRKACA,PRKACB,PRKACG	sp|NP_001229786.1|PRKACB,sp|NP_001229787.1|PRKACB,sp|NP_001229788.1|PRKACB,sp|NP_001229789.1|PRKACB,sp|NP_001229790.1|PRKACB,sp|NP_001229791.1|PRKACB,sp|NP_001287844.1|PRKACB,sp|NP_001287845.1|PRKACB,sp|NP_001287846.1|PRKACB,sp|NP_001291278.1|PRKACA,sp|NP_001362489.1|PRKACB,sp|NP_001362490.1|PRKACB,sp|NP_001362491.1|PRKACB,sp|NP_001362492.1|PRKACB,sp|NP_001362493.1|PRKACB,sp|NP_001362494.1|PRKACB…
Multiple_SEPEP.320_C5	4	38	2	0	AVDWWALGVLIYEMAAGYPPFFADQPIQIYEK,DNSNLYMVMEYVPGGEMFSHLR,FSEPHAR,TLGTGSFGR	PRKACA,PRKACB	sp|NP_001229786.1|PRKACB,sp|NP_001229787.1|PRKACB,sp|NP_001229788.1|PRKACB,sp|NP_001229789.1|PRKACB,sp|NP_001229790.1|PRKACB,sp|NP_001229791.1|PRKACB,sp|NP_001287844.1|PRKACB,sp|NP_001287845.1|PRKACB,sp|NP_001287846.1|PRKACB,sp|NP_001291278.1|PRKACA,sp|NP_001362489.1|PRKACB,sp|NP_001362490.1|PRKACB,sp|NP_001362491.1|PRKACB,sp|NP_001362492.1|PRKACB,sp|NP_001362493.1|PRKACB,sp|NP_001362494.1|PRKACB…
Multiple_SEPEP.321_C5	2	19	3	0	KVEAPFIPK,VEAPFIPK	PRKACA,PRKACB,PRKACG	sp|NP_001229786.1|PRKACB,sp|NP_001229787.1|PRKACB,sp|NP_001229788.1|PRKACB,sp|NP_001229789.1|PRKACB,sp|NP_001229790.1|PRKACB,sp|NP_001229791.1|PRKACB,sp|NP_001291278.1|PRKACA,sp|NP_001362489.1|PRKACB,sp|NP_001362490.1|PRKACB,sp|NP_001362491.1|PRKACB,sp|NP_001362492.1|PRKACB,sp|NP_001362493.1|PRKACB,sp|NP_001362494.1|PRKACB,sp|NP_002721.1|PRKACA,sp|NP_002722.1|PRKACB,sp|NP_002723.2|PRKACG,sp|NP_89…
Multiple_SEPEP.322_C5	3	17	2	0	FPSHFSSDLK,NLLQVDLTK,WFATTDWIAIYQR	PRKACA,PRKACB	sp|NP_001229786.1|PRKACB,sp|NP_001229787.1|PRKACB,sp|NP_001229788.1|PRKACB,sp|NP_001229789.1|PRKACB,sp|NP_001229790.1|PRKACB,sp|NP_001229791.1|PRKACB,sp|NP_001291278.1|PRKACA,sp|NP_001362489.1|PRKACB,sp|NP_001362490.1|PRKACB,sp|NP_001362491.1|PRKACB,sp|NP_001362492.1|PRKACB,sp|NP_001362493.1|PRKACB,sp|NP_001362494.1|PRKACB,sp|NP_002721.1|PRKACA,sp|NP_002722.1|PRKACB,sp|NP_891993.1|PRKACB,sp|NP_99…
Multiple_SEPEP.323_C5	1	37	2	0	QIEHTLNEK	PRKACA,PRKACB	sp|NP_001229786.1|PRKACB,sp|NP_001229787.1|PRKACB,sp|NP_001229788.1|PRKACB,sp|NP_001229789.1|PRKACB,sp|NP_001229791.1|PRKACB,sp|NP_001287844.1|PRKACB,sp|NP_001287845.1|PRKACB,sp|NP_001287846.1|PRKACB,sp|NP_001291278.1|PRKACA,sp|NP_001362489.1|PRKACB,sp|NP_001362490.1|PRKACB,sp|NP_001362491.1|PRKACB,sp|NP_001362492.1|PRKACB,sp|NP_001362493.1|PRKACB,sp|NP_001362494.1|PRKACB,sp|NP_001362498.1|PRKACB…
Multiple_SEPEP.324_C5	1	30	4	0	GAQLSGGQK	ABCB1,ABCB4,ABCB5,ABCB9	sp|NP_000434.1|ABCB4,sp|NP_000918.2|ABCB1,sp|NP_001157413.1|ABCB5,sp|NP_001229942.1|ABCB9,sp|NP_001229943.1|ABCB9,sp|NP_001335873.1|ABCB1,sp|NP_001335874.1|ABCB1,sp|NP_001335875.1|ABCB1,sp|NP_061337.1|ABCB4,sp|NP_061338.1|ABCB4,sp|NP_062570.1|ABCB9,sp|NP_062571.1|ABCB9,sp|NP_848654.3|ABCB5,sp|NP_982269.2|ABCB9,sp|XP_005253615.1|ABCB9,sp|XP_011513669.1|ABCB5,sp|XP_011514610.3|ABCB4,sp|XP_011514611…
Multiple_SEPEP.325_C5	1	29	3	0	CLQWTTVIER	AKT1,AKT2,AKT3	sp|NP_001014431.1|AKT1,sp|NP_001014432.1|AKT1,sp|NP_001193658.1|AKT3,sp|NP_001229956.1|AKT2,sp|NP_001229957.1|AKT2,sp|NP_001317440.1|AKT2,sp|NP_001357003.1|AKT3,sp|NP_001369359.1|AKT1,sp|NP_001369360.1|AKT1,sp|NP_001369361.1|AKT1,sp|NP_001369362.1|AKT1,sp|NP_001617.1|AKT2,sp|NP_005154.2|AKT1,sp|NP_005456.1|AKT3,sp|NP_859029.1|AKT3,sp|XP_011524916.1|AKT2,sp|XP_011524917.1|AKT2,sp|XP_011524918.1|AK…
Multiple_SEPEP.326_C5	2	21	2	0	HPFLTALK,LFELILMEEIR	AKT1,AKT2	sp|NP_001014431.1|AKT1,sp|NP_001014432.1|AKT1,sp|NP_001229956.1|AKT2,sp|NP_001229957.1|AKT2,sp|NP_001317440.1|AKT2,sp|NP_001369359.1|AKT1,sp|NP_001369360.1|AKT1,sp|NP_001369361.1|AKT1,sp|NP_001369362.1|AKT1,sp|NP_001617.1|AKT2,sp|NP_005154.2|AKT1,sp|XP_011524916.1|AKT2,sp|XP_011524917.1|AKT2,sp|XP_011524918.1|AKT2,sp|XP_011524920.1|AKT2,sp|XP_011524921.1|AKT2,sp|XP_011524922.1|AKT2,sp|XP_01152492…
Multiple_SEPEP.327_C5	2	14	2	0	TSEALAK,VFAEVLPSHK	ATP7A,ATP7B	sp|NP_000043.4|ATP7A,sp|NP_000044.2|ATP7B,sp|NP_001005918.1|ATP7B,sp|NP_001230111.1|ATP7B,sp|NP_001269153.1|ATP7A,sp|NP_001317507.1|ATP7B,sp|NP_001317508.1|ATP7B,sp|XP_005266480.1|ATP7B,sp|XP_005266481.1|ATP7B,sp|XP_005266487.1|ATP7B,sp|XP_005266488.1|ATP7B,sp|XP_006719900.1|ATP7B,sp|XP_011533419.1|ATP7B,sp|XP_016876116.1|ATP7B
Multiple_SEPEP.328_C5	1	19	6	0	SNPYFQNK	TSPY1,TSPY10,TSPY2,TSPY3,TSPY4,TSPY8	sp|NP_001071165.2|TSPY3,sp|NP_001157943.1|TSPY4,sp|NP_001184171.1|TSPY1,sp|NP_001230650.1|TSPY8,sp|NP_001269398.1|TSPY10,sp|NP_001307891.1|TSPY10,sp|NP_001307893.1|TSPY1,sp|NP_003299.2|TSPY1,sp|NP_072095.2|TSPY2,sp|XP_005262626.1|TSPY2,sp|XP_005272799.1|TSPY3,sp|XP_005272800.1|TSPY4,sp|XP_005272801.1|TSPY8,sp|XP_011542306.1|TSPY3,sp|XP_011542307.1|TSPY8,sp|XP_016885514.1|TSPY10,sp|XP_016885551.1|…
Multiple_SEPEP.329_C5	1	13	6	0	EYLVNITEYR	TSPY1,TSPY10,TSPY2,TSPY3,TSPY4,TSPY8	sp|NP_001071165.2|TSPY3,sp|NP_001157943.1|TSPY4,sp|NP_001184171.1|TSPY1,sp|NP_001230650.1|TSPY8,sp|NP_001269398.1|TSPY10,sp|NP_001307891.1|TSPY10,sp|NP_001307893.1|TSPY1,sp|NP_003299.2|TSPY1,sp|NP_072095.2|TSPY2,sp|XP_005262626.1|TSPY2,sp|XP_005272799.1|TSPY3,sp|XP_005272800.1|TSPY4,sp|XP_005272801.1|TSPY8
Multiple_SEPEP.330_C5	3	26	2	0	AGLTHLITMDLHQK,EKPPITVVGDVGGR,NAVIVAK	PRPSAP1,PRPSAP2	sp|NP_001230865.1|PRPSAP2,sp|NP_001230869.1|PRPSAP2,sp|NP_001230870.1|PRPSAP2,sp|NP_001230871.1|PRPSAP2,sp|NP_001317432.1|PRPSAP1,sp|NP_001340025.1|PRPSAP2,sp|NP_001340026.1|PRPSAP2,sp|NP_001340027.1|PRPSAP2,sp|NP_001340028.1|PRPSAP2,sp|NP_001340029.1|PRPSAP2,sp|NP_001340030.1|PRPSAP2,sp|NP_001340031.1|PRPSAP2,sp|NP_001340032.1|PRPSAP2,sp|NP_001340033.1|PRPSAP2,sp|NP_001340034.1|PRPSAP2,sp|NP_001…
Multiple_SEPEP.331_C5	1	13	2	0	LLFEVFDENR	NEDD4,NEDD4L	sp|NP_001138439.1|NEDD4L,sp|NP_001138440.1|NEDD4L,sp|NP_001138441.1|NEDD4L,sp|NP_001230889.1|NEDD4L,sp|NP_006145.2|NEDD4,sp|NP_056092.2|NEDD4L,sp|XP_006722489.1|NEDD4L,sp|XP_006722491.1|NEDD4L,sp|XP_011519926.1|NEDD4,sp|XP_011519927.1|NEDD4,sp|XP_011519928.1|NEDD4,sp|XP_011524189.1|NEDD4L,sp|XP_016881167.1|NEDD4L
Multiple_SEPEP.332_C5	1	9	2	0	GGDEIFLLCDK	REL,RELA	sp|NP_001138610.1|RELA,sp|NP_001230913.1|RELA,sp|NP_001230914.1|RELA,sp|NP_001278675.1|REL,sp|NP_002899.1|REL,sp|NP_068810.3|RELA,sp|XP_011531312.1|REL,sp|XP_011543508.1|RELA,sp|XP_016860116.1|REL
Multiple_SEPEP.333_C5	2	10	3	0	IVAPPGGR,MDENQFVAVTSTNAAK	CRMP1,DPYSL2,DPYSL3	sp|NP_001014809.1|CRMP1,sp|NP_001184222.1|DPYSL2,sp|NP_001184223.1|DPYSL3,sp|NP_001231533.1|DPYSL2,sp|NP_001275590.1|CRMP1,sp|NP_001275591.1|CRMP1,sp|NP_001304.1|CRMP1,sp|NP_001377.1|DPYSL2,sp|NP_001378.1|DPYSL3,sp|XP_011535876.1|DPYSL3
Multiple_SEPEP.334_C5	1	15	2	0	EGQEDQGLTK	PTBP1,PTBP3	sp|NP_001157260.1|PTBP3,sp|NP_001157262.1|PTBP3,sp|NP_001231825.1|PTBP3,sp|NP_001231826.1|PTBP3,sp|NP_001231827.1|PTBP3,sp|NP_001362847.1|PTBP3,sp|NP_001362849.1|PTBP3,sp|NP_002810.1|PTBP1,sp|NP_005147.3|PTBP3,sp|NP_114367.1|PTBP1,sp|NP_114368.1|PTBP1,sp|XP_005259654.1|PTBP1,sp|XP_005259655.1|PTBP1,sp|XP_011517567.1|PTBP3,sp|XP_024303490.1|PTBP3
Multiple_SEPEP.335_C5	1	23	3	0	VTNLLMLK	PTBP1,PTBP2,PTBP3	sp|NP_001157260.1|PTBP3,sp|NP_001157262.1|PTBP3,sp|NP_001231826.1|PTBP3,sp|NP_001231827.1|PTBP3,sp|NP_001287914.1|PTBP2,sp|NP_001287915.1|PTBP2,sp|NP_001287916.1|PTBP2,sp|NP_001287917.1|PTBP2,sp|NP_001287918.1|PTBP2,sp|NP_001287919.1|PTBP2,sp|NP_001362847.1|PTBP3,sp|NP_002810.1|PTBP1,sp|NP_005147.3|PTBP3,sp|NP_067013.1|PTBP2,sp|NP_114367.1|PTBP1,sp|NP_114368.1|PTBP1,sp|XP_005259654.1|PTBP1,sp|XP_…
Multiple_SEPEP.336_C5	1	33	6	0	VADFGLAR	FRK,LIMK1,MET,MST1R,SRC,SRMS	sp|NP_000236.2|MET,sp|NP_001120972.1|MET,sp|NP_001191355.1|LIMK1,sp|NP_001231866.1|MST1R,sp|NP_001305842.1|MST1R,sp|NP_001311331.1|MET,sp|NP_002022.1|FRK,sp|NP_002305.1|LIMK1,sp|NP_002438.2|MST1R,sp|NP_005408.1|SRC,sp|NP_543013.1|SRMS,sp|NP_938033.1|SRC,sp|XP_005265227.2|MST1R,sp|XP_005266937.1|FRK,sp|XP_005266938.1|FRK,sp|XP_005266939.1|FRK,sp|XP_006716053.1|MET,sp|XP_011514525.1|MET,sp|XP_01152…
Multiple_SEPEP.337_C5	1	14	2	0	SYLTPVR	PPP1R12A,PPP1R12B	sp|NP_001137357.1|PPP1R12A,sp|NP_001137358.1|PPP1R12A,sp|NP_001231919.1|PPP1R12A,sp|NP_001231921.1|PPP1R12A,sp|NP_001317958.1|PPP1R12B,sp|NP_002471.1|PPP1R12A,sp|NP_002472.2|PPP1R12B,sp|XP_016856831.1|PPP1R12B,sp|XP_016856832.1|PPP1R12B,sp|XP_016856834.1|PPP1R12B,sp|XP_016856835.1|PPP1R12B,sp|XP_016856836.1|PPP1R12B,sp|XP_016856837.1|PPP1R12B,sp|XP_016856839.1|PPP1R12B
Multiple_SEPEP.338_C5	5	54	7	0	EELTEHIK,IQSLEDESK,LSGLIEEK,TKEELTEHIK,VHAEQVLNDK	CTAGE1,CTAGE15,CTAGE4,CTAGE6,CTAGE8,CTAGE9,MIA2	sp|NP_001008747.1|CTAGE15,sp|NP_001139131.1|CTAGE9,sp|NP_001234917.1|MIA2,sp|NP_001234918.1|MIA2,sp|NP_001234919.1|MIA2,sp|NP_001265436.1|CTAGE8,sp|NP_001316143.1|MIA2,sp|NP_001341066.1|MIA2,sp|NP_001341067.1|MIA2,sp|NP_001341068.1|MIA2,sp|NP_001341069.1|MIA2,sp|NP_001341070.1|MIA2,sp|NP_001341071.1|MIA2,sp|NP_001341072.1|MIA2,sp|NP_001341073.1|MIA2,sp|NP_001341074.1|MIA2,sp|NP_001341075.1|MIA2,s…
Multiple_SEPEP.339_C5	5	53	6	0	AKDLEEELER,DLEEELER,KLTVEENYR,LTVEENYR,SNSELEDEILCLEK	CTAGE15,CTAGE4,CTAGE6,CTAGE8,CTAGE9,MIA2	sp|NP_001008747.1|CTAGE15,sp|NP_001139131.1|CTAGE9,sp|NP_001234917.1|MIA2,sp|NP_001234918.1|MIA2,sp|NP_001234919.1|MIA2,sp|NP_001265436.1|CTAGE8,sp|NP_001316143.1|MIA2,sp|NP_001341066.1|MIA2,sp|NP_001341067.1|MIA2,sp|NP_001341068.1|MIA2,sp|NP_001341069.1|MIA2,sp|NP_001341070.1|MIA2,sp|NP_001341071.1|MIA2,sp|NP_001341072.1|MIA2,sp|NP_001341073.1|MIA2,sp|NP_001341074.1|MIA2,sp|NP_001341075.1|MIA2,s…
Multiple_SEPEP.340_C5	2	50	4	0	MDGSMPSEMESSR,MMFPPPGQSYPDSALPPQR	CTAGE1,CTAGE15,CTAGE6,MIA2	sp|NP_001008747.1|CTAGE15,sp|NP_001234917.1|MIA2,sp|NP_001234918.1|MIA2,sp|NP_001234919.1|MIA2,sp|NP_001316143.1|MIA2,sp|NP_001341066.1|MIA2,sp|NP_001341067.1|MIA2,sp|NP_001341068.1|MIA2,sp|NP_001341069.1|MIA2,sp|NP_001341070.1|MIA2,sp|NP_001341071.1|MIA2,sp|NP_001341072.1|MIA2,sp|NP_001341073.1|MIA2,sp|NP_001341074.1|MIA2,sp|NP_001341075.1|MIA2,sp|NP_001341076.1|MIA2,sp|NP_001341077.1|MIA2,sp|NP…
Multiple_SEPEP.341_C5	1	49	3	0	GPGNPLDHQITNER	CTAGE15,CTAGE6,MIA2	sp|NP_001008747.1|CTAGE15,sp|NP_001234917.1|MIA2,sp|NP_001234918.1|MIA2,sp|NP_001234919.1|MIA2,sp|NP_001316143.1|MIA2,sp|NP_001341066.1|MIA2,sp|NP_001341067.1|MIA2,sp|NP_001341068.1|MIA2,sp|NP_001341069.1|MIA2,sp|NP_001341070.1|MIA2,sp|NP_001341071.1|MIA2,sp|NP_001341072.1|MIA2,sp|NP_001341073.1|MIA2,sp|NP_001341074.1|MIA2,sp|NP_001341075.1|MIA2,sp|NP_001341076.1|MIA2,sp|NP_001341077.1|MIA2,sp|NP…
Multiple_SEPEP.342_C5	1	12	3	0	VPMILVGNK	RAP1A,RAP1B,RAP2B	sp|NP_001010935.1|RAP1A,sp|NP_001010942.1|RAP1B,sp|NP_001238846.1|RAP1B,sp|NP_001238847.1|RAP1B,sp|NP_001238850.1|RAP1B,sp|NP_001238851.1|RAP1B,sp|NP_001278825.1|RAP1A,sp|NP_001357145.1|RAP1A,sp|NP_001357146.1|RAP1A,sp|NP_002875.1|RAP1A,sp|NP_002877.2|RAP2B,sp|NP_056461.1|RAP1B
Multiple_SEPEP.343_C5	4	11	2	0	EQGQNLAR,EYKLVVLGSGGVGK,INVNEIFYDLVR,LVVLGSGGVGK	RAP1A,RAP1B	sp|NP_001010935.1|RAP1A,sp|NP_001010942.1|RAP1B,sp|NP_001238846.1|RAP1B,sp|NP_001238847.1|RAP1B,sp|NP_001238850.1|RAP1B,sp|NP_001238851.1|RAP1B,sp|NP_001278825.1|RAP1A,sp|NP_001357145.1|RAP1A,sp|NP_001357146.1|RAP1A,sp|NP_002875.1|RAP1A,sp|NP_056461.1|RAP1B
Multiple_SEPEP.344_C5	1	10	2	0	NGQGFALVYSITAQSTFNDLQDLR	RAP1A,RAP1B	sp|NP_001010935.1|RAP1A,sp|NP_001010942.1|RAP1B,sp|NP_001238846.1|RAP1B,sp|NP_001238847.1|RAP1B,sp|NP_001238850.1|RAP1B,sp|NP_001278825.1|RAP1A,sp|NP_001357145.1|RAP1A,sp|NP_001357146.1|RAP1A,sp|NP_002875.1|RAP1A,sp|NP_056461.1|RAP1B
Multiple_SEPEP.345_C5	1	17	5	0	YDPTIEDSYR	HRAS,KRAS,NRAS,RAP1A,RAP1B	sp|NP_001010935.1|RAP1A,sp|NP_001010942.1|RAP1B,sp|NP_001123914.1|HRAS,sp|NP_001238850.1|RAP1B,sp|NP_001238851.1|RAP1B,sp|NP_001278825.1|RAP1A,sp|NP_001356715.1|KRAS,sp|NP_001356716.1|KRAS,sp|NP_001357145.1|RAP1A,sp|NP_001357146.1|RAP1A,sp|NP_002515.1|NRAS,sp|NP_002875.1|RAP1A,sp|NP_004976.2|KRAS,sp|NP_005334.1|HRAS,sp|NP_056461.1|RAP1B,sp|NP_203524.1|KRAS,sp|NP_789765.1|HRAS
Multiple_SEPEP.346_C5	1	9	2	0	SALTVQFVQGIFVEK	RAP1A,RAP1B	sp|NP_001010935.1|RAP1A,sp|NP_001010942.1|RAP1B,sp|NP_001238850.1|RAP1B,sp|NP_001238851.1|RAP1B,sp|NP_001278825.1|RAP1A,sp|NP_001357145.1|RAP1A,sp|NP_001357146.1|RAP1A,sp|NP_002875.1|RAP1A,sp|NP_056461.1|RAP1B
Multiple_SEPEP.347_C5	2	33	2	0	KLPPLLSEIWDVHE,LPPLLSEIWDVHE	NR1H2,NR1H3	sp|NP_001123573.1|NR1H3,sp|NP_001123574.1|NR1H3,sp|NP_001238863.1|NR1H3,sp|NP_001238864.1|NR1H3,sp|NP_001243576.2|NR1H2,sp|NP_001350524.1|NR1H3,sp|NP_005684.2|NR1H3,sp|NP_009052.4|NR1H2,sp|XP_005252763.1|NR1H3,sp|XP_005252770.1|NR1H3,sp|XP_005252775.1|NR1H3,sp|XP_011518107.1|NR1H3,sp|XP_011518108.1|NR1H3,sp|XP_011518109.1|NR1H3,sp|XP_011518110.1|NR1H3,sp|XP_024304052.1|NR1H3,sp|XP_024304053.1|NR1…
Multiple_SEPEP.348_C5	1	18	6	0	LLFMETSAK	RAB17,RAB2A,RAB2B,RAB5A,RAB5B,RAB5C	sp|NP_001156852.1|RAB2B,sp|NP_001229573.1|RAB2A,sp|NP_001238965.1|RAB5B,sp|NP_001238966.1|RAB5B,sp|NP_001238968.1|RAB5C,sp|NP_001278977.1|RAB5A,sp|NP_002856.1|RAB2A,sp|NP_002859.1|RAB5B,sp|NP_004153.2|RAB5A,sp|NP_004574.2|RAB5C,sp|NP_071894.1|RAB17,sp|NP_116235.2|RAB2B,sp|NP_958842.1|RAB5C,sp|XP_005269108.1|RAB5B,sp|XP_005269109.1|RAB5B,sp|XP_006712752.1|RAB17,sp|XP_016877199.1|RAB2B,sp|XP_016877…
Multiple_SEPEP.349_C5	3	25	2	0	DFMETLNTLK,LQMELMEYK,TTASTQMNVQSSR	KIF21A,KIF21B	sp|NP_001166934.1|KIF21A,sp|NP_001166935.1|KIF21A,sp|NP_001166936.1|KIF21A,sp|NP_001239029.1|KIF21B,sp|NP_001239031.1|KIF21B,sp|NP_001239032.1|KIF21B,sp|NP_001365368.1|KIF21A,sp|NP_001365369.1|KIF21A,sp|NP_001365370.1|KIF21A,sp|NP_060066.2|KIF21B,sp|NP_060111.2|KIF21A,sp|XP_005269066.1|KIF21A,sp|XP_005269068.1|KIF21A,sp|XP_005269069.1|KIF21A,sp|XP_005269070.1|KIF21A,sp|XP_005269071.1|KIF21A,sp|XP…
Multiple_SEPEP.350_C5	2	11	5	0	IHHDQPVKPLDR,LSRIHHDQPVKPLDR	UGT2A1,UGT2A2,UGT2A3,UGT2B17,UGT2B4	sp|NP_001068.1|UGT2B17,sp|NP_001099147.2|UGT2A2,sp|NP_001239203.2|UGT2A1,sp|NP_001239204.2|UGT2A1,sp|NP_001284545.1|UGT2B4,sp|NP_001288162.1|UGT2A2,sp|NP_001288168.1|UGT2A1,sp|NP_006789.3|UGT2A1,sp|NP_066962.2|UGT2B4,sp|NP_079019.3|UGT2A3,sp|XP_011530549.1|UGT2A3
Multiple_SEPEP.351_C5	2	112	3	0	LSMYGVDLHHAK,VCEHLNLLEK	EPB41L1,EPB41L2,EPB41L3	sp|NP_001129026.1|EPB41L2,sp|NP_001129027.1|EPB41L2,sp|NP_001186317.1|EPB41L2,sp|NP_001239589.1|EPB41L2,sp|NP_001245258.1|EPB41L1,sp|NP_001245259.1|EPB41L1,sp|NP_001245260.1|EPB41L1,sp|NP_001268462.1|EPB41L3,sp|NP_001268463.1|EPB41L3,sp|NP_001268464.1|EPB41L3,sp|NP_001317486.1|EPB41L3,sp|NP_001337228.1|EPB41L2,sp|NP_001337230.1|EPB41L2,sp|NP_001337231.1|EPB41L2,sp|NP_001337232.1|EPB41L2,sp|NP_001…
Multiple_SEPEP.352_C5	1	29	2	0	TLEELYLDANQIEELPK	ERBIN,LRRC7	sp|NP_001006600.1|ERBIN,sp|NP_001240626.1|ERBIN,sp|NP_001240627.1|ERBIN,sp|NP_001240628.1|ERBIN,sp|NP_001240630.1|ERBIN,sp|NP_001317564.1|LRRC7,sp|NP_001337145.1|LRRC7,sp|NP_001353765.1|LRRC7,sp|NP_001353766.1|LRRC7,sp|NP_001353767.1|LRRC7,sp|NP_001353768.1|LRRC7,sp|NP_001353769.1|LRRC7,sp|NP_001353770.1|LRRC7,sp|NP_001353771.1|LRRC7,sp|NP_001357714.1|LRRC7,sp|NP_061165.1|ERBIN,sp|XP_005248611.1|…
Multiple_SEPEP.353_C5	2	25	2	0	NLPFSFTK,VINLSDNR	ERBIN,LRRC7	sp|NP_001006600.1|ERBIN,sp|NP_001240626.1|ERBIN,sp|NP_001240627.1|ERBIN,sp|NP_001240628.1|ERBIN,sp|NP_001240630.1|ERBIN,sp|NP_001317564.1|LRRC7,sp|NP_001337145.1|LRRC7,sp|NP_001353767.1|LRRC7,sp|NP_001353768.1|LRRC7,sp|NP_001353770.1|LRRC7,sp|NP_001357714.1|LRRC7,sp|NP_061165.1|ERBIN,sp|XP_005248611.1|ERBIN,sp|XP_005248612.1|ERBIN,sp|XP_006714723.1|ERBIN,sp|XP_016857374.1|LRRC7,sp|XP_016857375.1|…
Multiple_SEPEP.354_C5	3	12	2	0	EQLLQSNPVLEAFGNAK,SYVAAVCGK,YMDIEFDFK	MYO1A,MYO1B	sp|NP_001123630.1|MYO1B,sp|NP_001155291.1|MYO1B,sp|NP_001242970.1|MYO1A,sp|NP_001317166.1|MYO1B,sp|NP_001317167.1|MYO1B,sp|NP_005370.1|MYO1A,sp|NP_036355.2|MYO1B,sp|XP_005246629.1|MYO1B,sp|XP_011536675.1|MYO1A,sp|XP_016859647.1|MYO1B,sp|XP_024308682.1|MYO1B,sp|XP_024308683.1|MYO1B
Multiple_SEPEP.355_C5	5	20	3	0	CIIPNHEK,DRAEAEAR,KLQAQMK,LQQLFNHTMFILEQEEYQR,TQLEELEDELQATEDAK	MYH10,MYH11,MYH9	sp|NP_001035202.1|MYH11,sp|NP_001035203.1|MYH11,sp|NP_001242941.1|MYH10,sp|NP_001243024.1|MYH10,sp|NP_001362195.1|MYH10,sp|NP_002464.1|MYH9,sp|NP_002465.1|MYH11,sp|NP_005955.3|MYH10,sp|NP_074035.1|MYH11,sp|XP_011520804.1|MYH11,sp|XP_011522177.1|MYH10,sp|XP_011522180.1|MYH10,sp|XP_011522181.1|MYH10,sp|XP_011522182.1|MYH10,sp|XP_016878739.1|MYH11,sp|XP_016880167.1|MYH10,sp|XP_016880168.1|MYH10,sp|X…
Multiple_SEPEP.356_C5	5	19	2	0	ALEEALEAK,DEQNEEK,EQADFAVEALAK,INFDVTGYIVGANIETYLLEK,IVFQEFR	MYH10,MYH11	sp|NP_001035202.1|MYH11,sp|NP_001035203.1|MYH11,sp|NP_001242941.1|MYH10,sp|NP_001243024.1|MYH10,sp|NP_001362195.1|MYH10,sp|NP_002465.1|MYH11,sp|NP_005955.3|MYH10,sp|NP_074035.1|MYH11,sp|XP_011520804.1|MYH11,sp|XP_011522177.1|MYH10,sp|XP_011522180.1|MYH10,sp|XP_011522181.1|MYH10,sp|XP_011522182.1|MYH10,sp|XP_016878739.1|MYH11,sp|XP_016880167.1|MYH10,sp|XP_016880168.1|MYH10,sp|XP_016880169.1|MYH10,…
Multiple_SEPEP.357_C5	1	21	2	0	YEILTPNAIPK	MYH10,MYH14	sp|NP_001070654.1|MYH14,sp|NP_001139281.1|MYH14,sp|NP_001242941.1|MYH10,sp|NP_001243024.1|MYH10,sp|NP_001362195.1|MYH10,sp|NP_005955.3|MYH10,sp|NP_079005.3|MYH14,sp|XP_006723449.1|MYH14,sp|XP_011522177.1|MYH10,sp|XP_011522180.1|MYH10,sp|XP_011522181.1|MYH10,sp|XP_011522182.1|MYH10,sp|XP_011525622.1|MYH14,sp|XP_011525623.1|MYH14,sp|XP_011525625.1|MYH14,sp|XP_016880167.1|MYH10,sp|XP_016880168.1|MYH…
Multiple_SEPEP.358_C5	3	5	2	0	AGFYYIGPGDR,AGFYYTGVNDK,VACFACGGK	BIRC2,BIRC3	sp|NP_001156.1|BIRC3,sp|NP_001157.1|BIRC2,sp|NP_001243092.1|BIRC2,sp|NP_001243095.1|BIRC2,sp|NP_892007.1|BIRC3
Multiple_SEPEP.359_C5	3	8	2	0	ADIGVAMGIAGSDVSK,KADIGVAMGIAGSDVSK,LNIPVSQVNPR	ATP1A1,ATP1A3	sp|NP_000692.2|ATP1A1,sp|NP_001153705.1|ATP1A1,sp|NP_001153706.1|ATP1A1,sp|NP_001243142.1|ATP1A3,sp|NP_001243143.1|ATP1A3,sp|NP_689509.1|ATP1A3,sp|XP_016856849.1|ATP1A1,sp|XP_016856850.1|ATP1A1
Multiple_SEPEP.360_C5	1	27	2	0	NEAGIVSCTAR	MYPN,PALLD	sp|NP_001159580.1|PALLD,sp|NP_001159581.1|PALLD,sp|NP_001159582.1|PALLD,sp|NP_001243196.1|MYPN,sp|NP_001243197.1|MYPN,sp|NP_001354496.1|PALLD,sp|NP_001354497.1|PALLD,sp|NP_001354498.1|PALLD,sp|NP_001354499.1|PALLD,sp|NP_057165.3|PALLD,sp|NP_115967.2|MYPN,sp|XP_005262918.1|PALLD,sp|XP_005262923.1|PALLD,sp|XP_011530070.1|PALLD,sp|XP_011530071.1|PALLD,sp|XP_011530072.1|PALLD,sp|XP_011530073.1|PALLD,…
Multiple_SEPEP.361_C5	1	9	2	0	KGGGTPK	CAMSAP3,SEMA5B	sp|NP_001026872.2|SEMA5B,sp|NP_001073898.1|CAMSAP3,sp|NP_001243275.1|SEMA5B,sp|NP_001243276.1|SEMA5B,sp|NP_001243277.1|SEMA5B,sp|NP_065953.1|CAMSAP3,sp|XP_005272548.1|CAMSAP3,sp|XP_011526456.1|CAMSAP3,sp|XP_016862127.1|SEMA5B
Multiple_SEPEP.362_C5	1	13	4	0	ETQIPLK	CYP3A4,CYP3A43,CYP3A5,CYP3A7	sp|NP_000756.3|CYP3A7,sp|NP_000768.1|CYP3A5,sp|NP_001189784.1|CYP3A4,sp|NP_001243426.2|CYP3A7,sp|NP_001265850.1|CYP3A43,sp|NP_001278758.1|CYP3A5,sp|NP_001278759.1|CYP3A5,sp|NP_059488.2|CYP3A4,sp|NP_073731.1|CYP3A43,sp|NP_476436.1|CYP3A43,sp|XP_016868033.1|CYP3A43,sp|XP_016868034.1|CYP3A43,sp|XP_024302645.1|CYP3A43
Multiple_SEPEP.363_C5	2	7	3	0	SLLSPTFTSGK,VLQNFSFKPCK	CYP3A4,CYP3A5,CYP3A7	sp|NP_000756.3|CYP3A7,sp|NP_000768.1|CYP3A5,sp|NP_001189784.1|CYP3A4,sp|NP_001243426.2|CYP3A7,sp|NP_001278758.1|CYP3A5,sp|NP_001278759.1|CYP3A5,sp|NP_059488.2|CYP3A4
Multiple_SEPEP.364_C5	2	57	2	0	SVDLAEYAPNLR,WLDDIGLPQYK	PPFIBP1,PPFIBP2	sp|NP_001185844.1|PPFIBP1,sp|NP_001185845.2|PPFIBP1,sp|NP_001243497.2|PPFIBP2,sp|NP_001243498.2|PPFIBP2,sp|NP_001338782.2|PPFIBP2,sp|NP_001338783.2|PPFIBP2,sp|NP_001338784.2|PPFIBP2,sp|NP_001338785.2|PPFIBP2,sp|NP_001338786.2|PPFIBP2,sp|NP_001338787.2|PPFIBP2,sp|NP_001338788.2|PPFIBP2,sp|NP_001338789.2|PPFIBP2,sp|NP_001338790.2|PPFIBP2,sp|NP_001338791.2|PPFIBP2,sp|NP_003612.3|PPFIBP2,sp|NP_003613…
Multiple_SEPEP.365_C5	1	28	3	0	SAQTFLSEIR	SSBP2,SSBP3,SSBP4	sp|NP_001009955.1|SSBP3,sp|NP_001009998.1|SSBP4,sp|NP_001243661.1|SSBP2,sp|NP_001243662.1|SSBP2,sp|NP_001243663.1|SSBP2,sp|NP_001243664.1|SSBP2,sp|NP_001243665.1|SSBP2,sp|NP_001332815.1|SSBP2,sp|NP_036578.2|SSBP2,sp|NP_060540.2|SSBP3,sp|NP_116016.1|SSBP4,sp|NP_663768.1|SSBP3,sp|XP_005259847.1|SSBP4,sp|XP_006710608.1|SSBP3,sp|XP_006722728.1|SSBP4,sp|XP_006722729.1|SSBP4,sp|XP_006722731.1|SSBP4,sp|…
Multiple_SEPEP.366_C5	1	23	3	0	VAGESGLGK	SEPTIN1,SEPTIN4,SEPTIN5	sp|NP_001009939.1|SEPTIN5,sp|NP_001185642.1|SEPTIN4,sp|NP_001243711.1|SEPTIN4,sp|NP_001243751.1|SEPTIN4,sp|NP_001350732.1|SEPTIN4,sp|NP_001352906.1|SEPTIN1,sp|NP_001355700.1|SEPTIN4,sp|NP_001355701.1|SEPTIN4,sp|NP_002679.2|SEPTIN5,sp|NP_004565.1|SEPTIN4,sp|NP_443070.6|SEPTIN1,sp|NP_536340.1|SEPTIN4,sp|NP_536341.1|SEPTIN4,sp|XP_006722012.1|SEPTIN4,sp|XP_006722013.1|SEPTIN4,sp|XP_006722015.1|SEPTIN…
Multiple_SEPEP.367_C5	1	19	2	0	VNIVPLIAK	SEPTIN4,SEPTIN5	sp|NP_001009939.1|SEPTIN5,sp|NP_001185642.1|SEPTIN4,sp|NP_001243711.1|SEPTIN4,sp|NP_001243751.1|SEPTIN4,sp|NP_001350732.1|SEPTIN4,sp|NP_001355700.1|SEPTIN4,sp|NP_001355701.1|SEPTIN4,sp|NP_002679.2|SEPTIN5,sp|NP_004565.1|SEPTIN4,sp|NP_536341.1|SEPTIN4,sp|XP_006722012.1|SEPTIN4,sp|XP_006722013.1|SEPTIN4,sp|XP_006722015.1|SEPTIN4,sp|XP_006722017.1|SEPTIN4,sp|XP_006722018.1|SEPTIN4,sp|XP_011523213.1|…
Multiple_SEPEP.368_C5	1	17	2	0	FSLFSAAVR	CCDC51,RCBTB1	sp|NP_001243893.1|CCDC51,sp|NP_001243894.1|CCDC51,sp|NP_001243895.1|CCDC51,sp|NP_001243896.1|CCDC51,sp|NP_001243897.1|CCDC51,sp|NP_001243898.1|CCDC51,sp|NP_001339429.1|RCBTB1,sp|NP_001339430.1|RCBTB1,sp|NP_001339431.1|RCBTB1,sp|NP_001339432.1|RCBTB1,sp|NP_001339433.1|RCBTB1,sp|NP_001339435.1|RCBTB1,sp|NP_060661.3|RCBTB1,sp|NP_078937.3|CCDC51,sp|XP_011532415.1|CCDC51,sp|XP_011533436.1|RCBTB1,sp|XP…
Multiple_SEPEP.369_C5	1	7	2	0	SMGEGTINGLLDELLQTR	CARD16,CASP1	sp|NP_001017534.1|CARD16,sp|NP_001214.1|CASP1,sp|NP_001244047.1|CASP1,sp|NP_001244048.1|CASP1,sp|NP_150634.1|CASP1,sp|NP_443121.1|CARD16,sp|XP_011540885.1|CARD16
Multiple_SEPEP.370_C5	18	13	2	0	DGNPDNETYLHR,EEETLDTIK,EGHQVALLSGEMMVEQR,GIDVEQVSVVINFDLPVDK,GIDVEQVSVVINFDLPVDKDGNPDNETYLHR,GLAVNMVDSK,HSMNILNR,IQEHFNK,ISEQIVIGTPGTVLDWCSK,KTASWLAAELSK,LDTDDLDEIEK,QYYVLCSSR,REEETLDTIK,RGLAVNMVDSK,TASWLAAELSK,VFVLDEADVMIATQGHQDQSIR,VLVTTNVCAR,VVPDPNVIK	DDX19A,DDX19B	sp|NP_001014449.1|DDX19B,sp|NP_001014451.1|DDX19B,sp|NP_001244101.1|DDX19B,sp|NP_001244102.1|DDX19B,sp|NP_001244103.1|DDX19B,sp|NP_001244104.1|DDX19B,sp|NP_001307451.1|DDX19A,sp|NP_001307454.1|DDX19A,sp|NP_001307455.1|DDX19A,sp|NP_001307456.1|DDX19A,sp|NP_001350867.1|DDX19B,sp|NP_009173.1|DDX19B,sp|NP_060802.1|DDX19A
Multiple_SEPEP.371_C5	1	10	2	0	GSSHQVEYEILFPGCVLR	SEC14L2,SEC14L3	sp|NP_001191133.1|SEC14L2,sp|NP_001244307.1|SEC14L3,sp|NP_001244308.1|SEC14L3,sp|NP_001244311.1|SEC14L3,sp|NP_001278861.1|SEC14L2,sp|NP_001363843.1|SEC14L3,sp|NP_036561.1|SEC14L2,sp|NP_203740.1|SEC14L2,sp|NP_777635.1|SEC14L3,sp|XP_011528430.1|SEC14L3
Multiple_SEPEP.372_C5	2	20	3	0	VVLQELR,WQNSYSIK	PEDS1,UBE2V1,UBE2V2	sp|NP_001027459.1|UBE2V1,sp|NP_001244322.1|UBE2V1,sp|NP_001244323.1|UBE2V1,sp|NP_001244324.1|UBE2V1,sp|NP_001244325.1|UBE2V1,sp|NP_001244326.1|UBE2V1,sp|NP_001244327.1|UBE2V1,sp|NP_001244328.1|UBE2V1,sp|NP_001269504.1|UBE2V1,sp|NP_001269505.1|UBE2V1,sp|NP_001269506.1|UBE2V1,sp|NP_001269507.1|UBE2V1,sp|NP_001269508.1|UBE2V1,sp|NP_003341.1|UBE2V2,sp|NP_068823.2|UBE2V1,sp|NP_071887.1|UBE2V1,sp|NP_95…
Multiple_SEPEP.373_C5	2	17	2	0	AISVLAK,LPQPPEGQCYSN	PEDS1,UBE2V1	sp|NP_001027459.1|UBE2V1,sp|NP_001244322.1|UBE2V1,sp|NP_001244323.1|UBE2V1,sp|NP_001244324.1|UBE2V1,sp|NP_001244325.1|UBE2V1,sp|NP_001244326.1|UBE2V1,sp|NP_001244327.1|UBE2V1,sp|NP_001244328.1|UBE2V1,sp|NP_001269504.1|UBE2V1,sp|NP_001269505.1|UBE2V1,sp|NP_001269506.1|UBE2V1,sp|NP_001269507.1|UBE2V1,sp|NP_001269508.1|UBE2V1,sp|NP_068823.2|UBE2V1,sp|NP_071887.1|UBE2V1,sp|NP_954595.1|UBE2V1,sp|NP_95…
Multiple_SEPEP.374_C5	2	16	2	0	INMNGVNSSNGVVDPR,YPEAPPFVR	PEDS1,UBE2V1	sp|NP_001027459.1|UBE2V1,sp|NP_001244322.1|UBE2V1,sp|NP_001244323.1|UBE2V1,sp|NP_001244324.1|UBE2V1,sp|NP_001244326.1|UBE2V1,sp|NP_001244327.1|UBE2V1,sp|NP_001244328.1|UBE2V1,sp|NP_001269504.1|UBE2V1,sp|NP_001269505.1|UBE2V1,sp|NP_001269506.1|UBE2V1,sp|NP_001269507.1|UBE2V1,sp|NP_001269508.1|UBE2V1,sp|NP_068823.2|UBE2V1,sp|NP_071887.1|UBE2V1,sp|NP_954595.1|UBE2V1,sp|NP_954673.2|PEDS1
Multiple_SEPEP.375_C5	1	16	3	0	WTGMIIGPPR	PEDS1,UBE2V1,UBE2V2	sp|NP_001027459.1|UBE2V1,sp|NP_001244322.1|UBE2V1,sp|NP_001244324.1|UBE2V1,sp|NP_001244325.1|UBE2V1,sp|NP_001244326.1|UBE2V1,sp|NP_001244327.1|UBE2V1,sp|NP_001244328.1|UBE2V1,sp|NP_001269505.1|UBE2V1,sp|NP_001269508.1|UBE2V1,sp|NP_001269509.1|UBE2V1,sp|NP_003341.1|UBE2V2,sp|NP_068823.2|UBE2V1,sp|NP_954595.1|UBE2V1,sp|NP_954673.2|PEDS1,sp|XP_011515885.1|UBE2V2,sp|XP_016869297.1|UBE2V2
Multiple_SEPEP.376_C5	2	11	3	0	GVGDGTVSWGLEDDEDMTLTR,LLEELEEGQK	PEDS1,UBE2V1,UBE2V2	sp|NP_001027459.1|UBE2V1,sp|NP_001244322.1|UBE2V1,sp|NP_001244324.1|UBE2V1,sp|NP_001244325.1|UBE2V1,sp|NP_001269509.1|UBE2V1,sp|NP_003341.1|UBE2V2,sp|NP_068823.2|UBE2V1,sp|NP_954595.1|UBE2V1,sp|NP_954673.2|PEDS1,sp|XP_011515885.1|UBE2V2,sp|XP_016869297.1|UBE2V2
Multiple_SEPEP.377_C5	1	12	3	0	GYVTPVK	CTSK,CTSL,CTSV	sp|NP_000387.1|CTSK,sp|NP_001188504.1|CTSV,sp|NP_001244900.1|CTSL,sp|NP_001244901.1|CTSL,sp|NP_001324.2|CTSV,sp|NP_001369686.1|CTSL,sp|NP_001369687.1|CTSL,sp|NP_001369695.1|CTSL,sp|NP_001369696.1|CTSL,sp|NP_001369697.1|CTSL,sp|NP_001903.1|CTSL,sp|NP_666023.1|CTSL
Multiple_SEPEP.378_C5	7	17	2	0	GLAPEVADR,ISFDLSLAR,KGLAPEVADR,KVPCVGLSIGVER,QALEGLGDLK,VPCVGLSIGVER,YDGLVGMFDPK	HARS1,HARS2	sp|NP_001244969.1|HARS1,sp|NP_001244970.1|HARS1,sp|NP_001244971.1|HARS1,sp|NP_001265660.1|HARS2,sp|NP_001265661.1|HARS2,sp|NP_001276021.1|HARS1,sp|NP_001276022.1|HARS1,sp|NP_001276023.1|HARS1,sp|NP_001350464.1|HARS2,sp|NP_001350465.1|HARS2,sp|NP_002100.2|HARS1,sp|NP_036340.1|HARS2,sp|XP_016864777.1|HARS2,sp|XP_016864778.1|HARS2,sp|XP_016864779.1|HARS2,sp|XP_016864780.1|HARS2,sp|XP_016864781.1|HAR…
Multiple_SEPEP.379_C5	1	45	2	0	LLPSIEEAWSLPIPAELTSR	KDM6A,UTY	sp|NP_001245178.1|UTY,sp|NP_001245181.1|UTY,sp|NP_001245183.1|UTY,sp|NP_001245184.1|UTY,sp|NP_001245185.1|UTY,sp|NP_001245190.1|UTY,sp|NP_001245191.1|UTY,sp|NP_001245193.1|UTY,sp|NP_001245195.1|UTY,sp|NP_001245197.1|UTY,sp|NP_001245198.1|UTY,sp|NP_001278344.1|KDM6A,sp|NP_066963.2|KDM6A,sp|XP_005262575.1|UTY,sp|XP_005272713.1|KDM6A,sp|XP_005272716.1|KDM6A,sp|XP_006724938.1|UTY,sp|XP_011529743.1|UT…
Multiple_SEPEP.380_C5	1	83	2	0	FYPPDPAQLTEDITR	EPB41,EPB41L1	sp|NP_001159477.1|EPB41,sp|NP_001159478.1|EPB41,sp|NP_001159479.1|EPB41,sp|NP_001245258.1|EPB41L1,sp|NP_001245259.1|EPB41L1,sp|NP_001245260.1|EPB41L1,sp|NP_001362942.1|EPB41,sp|NP_001362943.1|EPB41,sp|NP_001362944.1|EPB41,sp|NP_001362945.1|EPB41,sp|NP_001362946.1|EPB41,sp|NP_001362947.1|EPB41,sp|NP_001362948.1|EPB41,sp|NP_001362949.1|EPB41,sp|NP_001362950.1|EPB41,sp|NP_001362951.1|EPB41,sp|NP_001…
Multiple_SEPEP.381_C5	6	17	2	0	AHAGEHLLLGATK,EAVQNER,HYGASSCDGCK,KEAVQNER,QCVVDKDK,YIPAFCELPLDDQVALLR	HNF4A,HNF4G	sp|NP_000448.3|HNF4A,sp|NP_001025174.1|HNF4A,sp|NP_001025175.1|HNF4A,sp|NP_001245284.1|HNF4A,sp|NP_001274111.1|HNF4A,sp|NP_001274112.1|HNF4A,sp|NP_001274113.1|HNF4A,sp|NP_001317490.1|HNF4G,sp|NP_004124.5|HNF4G,sp|NP_787110.2|HNF4A,sp|NP_849180.1|HNF4A,sp|NP_849181.1|HNF4A,sp|XP_005260464.1|HNF4A,sp|XP_016868862.1|HNF4G,sp|XP_016868863.1|HNF4G,sp|XP_016868864.1|HNF4G,sp|XP_016868865.1|HNF4G
Multiple_SEPEP.382_C5	1	11	2	0	EGDETGVMDNLLEALQSGAAFR	DIAPH2,DIAPH3	sp|NP_001035982.1|DIAPH3,sp|NP_001245295.1|DIAPH3,sp|NP_001245296.1|DIAPH3,sp|NP_001245297.1|DIAPH3,sp|NP_001245298.1|DIAPH3,sp|NP_006720.1|DIAPH2,sp|NP_009293.1|DIAPH2,sp|NP_112194.2|DIAPH3,sp|XP_006719939.1|DIAPH3,sp|XP_011533560.1|DIAPH3,sp|XP_024305190.1|DIAPH3
Multiple_SEPEP.383_C5	11	12	3	0	APDFVFYAPR,FVIKPIDK,IGFPWSEIR,KAPDFVFYAPR,KFVIKPIDK,KPDTIEVQQMK,KPDTIEVQQMKAQAR,NISFNDK,NISFNDKK,RKPDTIEVQQMK,RKPDTIEVQQMKAQAR	EZR,MSN,RDX	sp|NP_001104547.1|EZR,sp|NP_001247421.1|RDX,sp|NP_001247422.1|RDX,sp|NP_001247423.1|RDX,sp|NP_002435.1|MSN,sp|NP_002897.1|RDX,sp|NP_003370.2|EZR,sp|XP_005262326.1|MSN,sp|XP_011529261.1|MSN,sp|XP_011534412.1|EZR,sp|XP_016885034.1|MSN,sp|XP_016885035.1|MSN
Multiple_SEPEP.384_C5	1	9	3	0	VTTMDAELEFAIQPNTTGK	EZR,MSN,RDX	sp|NP_001104547.1|EZR,sp|NP_001247421.1|RDX,sp|NP_001247422.1|RDX,sp|NP_001247425.1|RDX,sp|NP_002435.1|MSN,sp|NP_002897.1|RDX,sp|NP_003370.2|EZR,sp|XP_005262326.1|MSN,sp|XP_011529261.1|MSN
Multiple_SEPEP.385_C5	3	6	2	0	ENPLQFK,KENPLQFK,PKPINVR	EZR,RDX	sp|NP_001104547.1|EZR,sp|NP_001247421.1|RDX,sp|NP_001247422.1|RDX,sp|NP_001247425.1|RDX,sp|NP_002897.1|RDX,sp|NP_003370.2|EZR
Multiple_SEPEP.386_C5	1	14	3	0	WGLGGTCVNVGCIPK	TXNRD1,TXNRD2,TXNRD3	sp|NP_001087240.1|TXNRD1,sp|NP_001166984.1|TXNRD3,sp|NP_001248374.1|TXNRD1,sp|NP_001248375.1|TXNRD1,sp|NP_001269441.1|TXNRD2,sp|NP_001339229.1|TXNRD2,sp|NP_001339230.1|TXNRD2,sp|NP_001339232.1|TXNRD2,sp|NP_003321.3|TXNRD1,sp|NP_006431.2|TXNRD2,sp|NP_443115.1|TXNRD3,sp|NP_877393.1|TXNRD1,sp|NP_877419.1|TXNRD1,sp|NP_877420.1|TXNRD1
Multiple_SEPEP.387_C5	1	12	2	0	ILLLGLDNAGK	ARFRP1,ARL3	sp|NP_001128230.1|ARFRP1,sp|NP_001254473.1|ARFRP1,sp|NP_001254474.1|ARFRP1,sp|NP_001254476.1|ARFRP1,sp|NP_001254477.1|ARFRP1,sp|NP_001254478.1|ARFRP1,sp|NP_003215.1|ARFRP1,sp|NP_004302.1|ARL3,sp|XP_011526784.1|ARFRP1,sp|XP_011526785.1|ARFRP1,sp|XP_016871749.1|ARL3,sp|XP_016883065.1|ARFRP1
Multiple_SEPEP.388_C5	23	11	2	0	AAQIELLQLLVQIAAENNLGEGVIVK,DAHNALLDIQSSGR,DEAQVCAIIER,DLMLMSHLQDNIQHADPPVQILYNR,EHVVAASK,ELLGQGLLLR,GCILTLVER,GTEITHAVVIK,GTTEEVCR,ILHTYYK,IMQNTDPHSQEYVEHLK,IMQNTDPHSQEYVEHLKDEAQVCAIIER,KIQEESLR,KLNEILQAR,LNEILQAR,MDEEFTK,QFHHQLR,QLTPPEGSSK,QPLLGPPESMR,SEQDQAENEGEDSAVLMER,TCHSFIINEK,TMVQLGICAFR,VWDLFPEADK	EIF3C,EIF3CL	sp|NP_001032897.1|EIF3C,sp|NP_001093131.1|EIF3CL,sp|NP_001186071.1|EIF3C,sp|NP_001254503.1|EIF3C,sp|NP_001273407.1|EIF3C,sp|NP_001304785.1|EIF3CL,sp|NP_001304786.1|EIF3CL,sp|NP_003743.1|EIF3C,sp|XP_016879109.1|EIF3CL,sp|XP_016879110.1|EIF3CL,sp|XP_016879303.1|EIF3C
Multiple_SEPEP.389_C5	15	10	2	0	APTTDEDK,APTTDEDKK,CLEEFELLGK,DFESHITSYK,FEELTNLIR,GGVPLVK,KAPTTDEDK,KAPTTDEDKK,KSEAPSGESR,QNPEQSADEDAEK,QPLLLSEDEEDTK,QPLLLSEDEEDTKR,QTALASR,RFEELTNLIR,SEAPSGESR	EIF3C,EIF3CL	sp|NP_001032897.1|EIF3C,sp|NP_001093131.1|EIF3CL,sp|NP_001186071.1|EIF3C,sp|NP_001254503.1|EIF3C,sp|NP_001273407.1|EIF3C,sp|NP_001304785.1|EIF3CL,sp|NP_001304786.1|EIF3CL,sp|NP_003743.1|EIF3C,sp|XP_016879109.1|EIF3CL,sp|XP_016879303.1|EIF3C
Multiple_SEPEP.390_C5	6	9	2	0	KNEGYMR,LGSLVENNER,MIINEELMASLDQPTQTVVMHR,QGTYGGYFR,QQQSQTAY,TEPTAQQNLALQLAEK	EIF3C,EIF3CL	sp|NP_001032897.1|EIF3C,sp|NP_001093131.1|EIF3CL,sp|NP_001186071.1|EIF3C,sp|NP_001254503.1|EIF3C,sp|NP_001273407.1|EIF3C,sp|NP_001304785.1|EIF3CL,sp|NP_001304786.1|EIF3CL,sp|NP_003743.1|EIF3C,sp|XP_016879110.1|EIF3CL
Multiple_SEPEP.391_C5	1	31	4	0	CFDSPWTTR	LRRC8A,LRRC8B,LRRC8C,LRRC8E	sp|NP_001120716.1|LRRC8A,sp|NP_001120717.1|LRRC8A,sp|NP_001127948.1|LRRC8B,sp|NP_001255213.1|LRRC8E,sp|NP_001255214.1|LRRC8E,sp|NP_001356746.1|LRRC8B,sp|NP_001356748.1|LRRC8B,sp|NP_056165.1|LRRC8B,sp|NP_062540.2|LRRC8A,sp|NP_079337.2|LRRC8E,sp|NP_115646.3|LRRC8C,sp|XP_005252152.1|LRRC8A,sp|XP_005252153.1|LRRC8A,sp|XP_005270760.1|LRRC8B,sp|XP_006711023.1|LRRC8C,sp|XP_006717249.1|LRRC8A,sp|XP_01151…
Multiple_SEPEP.392_C5	1	17	2	0	FTQSGTMK	CTCF,CTCFL	sp|NP_001177951.1|CTCF,sp|NP_001255969.1|CTCFL,sp|NP_001255970.1|CTCFL,sp|NP_001255971.1|CTCFL,sp|NP_001255972.1|CTCFL,sp|NP_001255973.1|CTCFL,sp|NP_001255974.1|CTCFL,sp|NP_001255976.1|CTCFL,sp|NP_001255978.1|CTCFL,sp|NP_001255979.1|CTCFL,sp|NP_001255983.1|CTCFL,sp|NP_001255984.1|CTCFL,sp|NP_001350845.1|CTCF,sp|NP_006556.1|CTCF,sp|NP_542185.2|CTCFL,sp|XP_005255832.1|CTCF,sp|XP_016878357.1|CTCF
Multiple_SEPEP.393_C5	1	18	8	0	LDHKFDLMYAK	TUBA1A,TUBA1B,TUBA1C,TUBA3C,TUBA3D,TUBA4A,TUBA8,TUBAL3	sp|NP_001165335.1|TUBAL3,sp|NP_001180343.1|TUBA8,sp|NP_001257328.1|TUBA1A,sp|NP_001257329.1|TUBA1A,sp|NP_001265481.1|TUBA4A,sp|NP_001290043.1|TUBA1C,sp|NP_001290044.1|TUBA1C,sp|NP_001290045.1|TUBA1C,sp|NP_001290046.1|TUBA1C,sp|NP_005991.1|TUBA4A,sp|NP_005992.1|TUBA3C,sp|NP_006000.2|TUBA1A,sp|NP_006073.2|TUBA1B,sp|NP_061816.1|TUBA8,sp|NP_079079.1|TUBAL3,sp|NP_116093.1|TUBA1C,sp|NP_525125.2|TUBA3D,…
Multiple_SEPEP.394_C5	1	17	8	0	EDAANNYAR	TUBA1A,TUBA1B,TUBA1C,TUBA3C,TUBA3D,TUBA4A,TUBA8,TUBAL3	sp|NP_001165335.1|TUBAL3,sp|NP_001180343.1|TUBA8,sp|NP_001257328.1|TUBA1A,sp|NP_001257329.1|TUBA1A,sp|NP_001265481.1|TUBA4A,sp|NP_001290043.1|TUBA1C,sp|NP_001290044.1|TUBA1C,sp|NP_001290045.1|TUBA1C,sp|NP_001290046.1|TUBA1C,sp|NP_005991.1|TUBA4A,sp|NP_005992.1|TUBA3C,sp|NP_006000.2|TUBA1A,sp|NP_006073.2|TUBA1B,sp|NP_061816.1|TUBA8,sp|NP_079079.1|TUBAL3,sp|NP_116093.1|TUBA1C,sp|NP_525125.2|TUBA3D
Multiple_SEPEP.395_C5	1	15	6	0	SFGGGTGSGFTSLLMER	TUBA1A,TUBA1B,TUBA1C,TUBA4A,TUBA8,TUBAL3	sp|NP_001165335.1|TUBAL3,sp|NP_001180343.1|TUBA8,sp|NP_001257328.1|TUBA1A,sp|NP_001257329.1|TUBA1A,sp|NP_001265481.1|TUBA4A,sp|NP_001290043.1|TUBA1C,sp|NP_001290044.1|TUBA1C,sp|NP_001290045.1|TUBA1C,sp|NP_001290046.1|TUBA1C,sp|NP_005991.1|TUBA4A,sp|NP_006000.2|TUBA1A,sp|NP_006073.2|TUBA1B,sp|NP_061816.1|TUBA8,sp|NP_079079.1|TUBAL3,sp|NP_116093.1|TUBA1C
Multiple_SEPEP.396_C5	2	30	3	0	LLQFVTGTCR,SHTCFNR	ITCH,WWP1,WWP2	sp|NP_001244066.1|ITCH,sp|NP_001244067.1|ITCH,sp|NP_001257382.1|WWP2,sp|NP_001257383.1|WWP2,sp|NP_001311126.1|ITCH,sp|NP_001311127.1|ITCH,sp|NP_008944.1|WWP1,sp|NP_008945.2|WWP2,sp|NP_113671.3|ITCH,sp|NP_955456.1|WWP2,sp|XP_005250817.1|WWP1,sp|XP_005250818.1|WWP1,sp|XP_005260627.1|ITCH,sp|XP_011521125.1|WWP2,sp|XP_011521127.1|WWP2,sp|XP_011521128.1|WWP2,sp|XP_011527381.1|ITCH,sp|XP_016868482.1|WW…
Multiple_SEPEP.397_C5	1	49	6	0	GSLPWQGLK	CSNK1D,CSNK1E,CSNK1G1,CSNK1G2,CSNK1G3,TPTEP2	sp|NP_001026982.1|CSNK1G3,sp|NP_001038188.1|CSNK1G3,sp|NP_001257501.1|CSNK1G3,sp|NP_001257502.1|CSNK1G3,sp|NP_001257503.1|CSNK1G3,sp|NP_001276841.1|TPTEP2,sp|NP_001310.3|CSNK1G2,sp|NP_001316534.1|CSNK1G1,sp|NP_001316535.1|CSNK1G1,sp|NP_001316536.1|CSNK1G1,sp|NP_001350678.1|CSNK1D,sp|NP_001351069.1|CSNK1G3,sp|NP_001351070.1|CSNK1G3,sp|NP_001351072.1|CSNK1G3,sp|NP_001351073.1|CSNK1G3,sp|NP_00135107…
Multiple_SEPEP.398_C5	4	38	2	0	KLFTDLFDR,LDFFEKPDYDYLR,LFTDLFDR,RLDFFEKPDYDYLR	CSNK1G2,CSNK1G3	sp|NP_001026982.1|CSNK1G3,sp|NP_001038188.1|CSNK1G3,sp|NP_001257501.1|CSNK1G3,sp|NP_001257502.1|CSNK1G3,sp|NP_001257503.1|CSNK1G3,sp|NP_001310.3|CSNK1G2,sp|NP_001351069.1|CSNK1G3,sp|NP_001351070.1|CSNK1G3,sp|NP_001351072.1|CSNK1G3,sp|NP_001351073.1|CSNK1G3,sp|NP_001351074.1|CSNK1G3,sp|NP_001351075.1|CSNK1G3,sp|NP_001351076.1|CSNK1G3,sp|NP_001351077.1|CSNK1G3,sp|NP_001351078.1|CSNK1G3,sp|NP_001351…
Multiple_SEPEP.399_C5	1	21	6	0	GDSGGPLVCK	GZMH,KLKB1,TMPRSS6,TPSAB1,TPSB2,TPSD1	sp|NP_000883.2|KLKB1,sp|NP_001257709.1|GZMH,sp|NP_001257710.1|GZMH,sp|NP_001275929.1|TMPRSS6,sp|NP_001275930.1|TMPRSS6,sp|NP_001305325.1|KLKB1,sp|NP_001361433.1|TMPRSS6,sp|NP_003285.2|TPSAB1,sp|NP_036349.1|TPSD1,sp|NP_077078.5|TPSB2,sp|NP_219491.1|GZMH,sp|NP_705837.2|TMPRSS6,sp|XP_011528291.1|TMPRSS6,sp|XP_011530232.1|KLKB1,sp|XP_011534985.1|GZMH,sp|XP_016863670.1|KLKB1,sp|XP_016863673.1|KLKB1,sp…
Multiple_SEPEP.400_C5	2	6	2	0	LAEAQTYLDK,LQDEGQEAEGEK	IFIT1,IFIT1B	sp|NP_001010987.1|IFIT1B,sp|NP_001257856.1|IFIT1,sp|NP_001257857.1|IFIT1,sp|NP_001257858.1|IFIT1,sp|NP_001257859.1|IFIT1,sp|NP_001539.3|IFIT1
Multiple_SEPEP.401_C5	1	20	2	0	KPPCCVLSNPDQK	NFIA,NFIX	sp|NP_001128145.1|NFIA,sp|NP_001138983.1|NFIA,sp|NP_001138984.1|NFIA,sp|NP_001257972.1|NFIX,sp|NP_001257973.1|NFIX,sp|NP_001352831.1|NFIX,sp|NP_001352911.1|NFIX,sp|NP_001352912.1|NFIX,sp|NP_001352913.1|NFIX,sp|NP_001352914.1|NFIX,sp|NP_001365333.1|NFIX,sp|NP_001365334.1|NFIX,sp|NP_002492.2|NFIX,sp|NP_005586.1|NFIA,sp|XP_005259974.1|NFIX,sp|XP_006722823.1|NFIX,sp|XP_011539814.1|NFIA,sp|XP_01153981…
Multiple_SEPEP.402_C5	1	13	2	0	LILIGETIK	PTGS1,PTGS2	sp|NP_000953.2|PTGS1,sp|NP_000954.1|PTGS2,sp|NP_001258093.1|PTGS1,sp|NP_001258094.1|PTGS1,sp|NP_001258095.1|PTGS1,sp|NP_001258296.1|PTGS1,sp|NP_001258297.1|PTGS1,sp|NP_542158.1|PTGS1,sp|XP_005252162.1|PTGS1,sp|XP_011517177.1|PTGS1,sp|XP_011517178.1|PTGS1,sp|XP_024303382.1|PTGS1,sp|XP_024303383.1|PTGS1
Multiple_SEPEP.403_C5	1	27	2	0	DVALLQER	MAGED1,TRO	sp|NP_001005332.1|MAGED1,sp|NP_001005333.1|MAGED1,sp|NP_001034794.1|TRO,sp|NP_001258113.1|TRO,sp|NP_008917.3|MAGED1,sp|NP_057241.2|TRO,sp|NP_808224.1|TRO,sp|NP_808225.1|TRO,sp|XP_006724663.1|TRO,sp|XP_011529110.1|TRO,sp|XP_011529111.1|TRO,sp|XP_011529113.1|TRO,sp|XP_011529114.1|TRO,sp|XP_011529115.1|TRO,sp|XP_011529116.1|TRO,sp|XP_011529137.1|MAGED1,sp|XP_016885256.1|TRO,sp|XP_016885257.1|TRO,sp|…
Multiple_SEPEP.404_C5	1	9	2	0	SILVTSQDK	RALGDS,RGL2	sp|NP_001035827.1|RALGDS,sp|NP_001230667.1|RGL2,sp|NP_001258703.1|RALGDS,sp|NP_001258704.1|RALGDS,sp|NP_001258705.1|RALGDS,sp|NP_004752.1|RGL2,sp|NP_006257.1|RALGDS,sp|XP_011513083.1|RGL2,sp|XP_024302273.1|RGL2
Multiple_SEPEP.405_C5	1	40	4	0	LEPVIMELER	PFKFB1,PFKFB2,PFKFB3,PFKFB4	sp|NP_001018063.1|PFKFB2,sp|NP_001138915.1|PFKFB3,sp|NP_001258733.1|PFKFB1,sp|NP_001258734.1|PFKFB1,sp|NP_001269559.1|PFKFB3,sp|NP_001300992.1|PFKFB3,sp|NP_001304063.1|PFKFB4,sp|NP_001304064.1|PFKFB4,sp|NP_001304065.1|PFKFB4,sp|NP_001304066.1|PFKFB4,sp|NP_001304067.1|PFKFB4,sp|NP_001309945.1|PFKFB3,sp|NP_001309946.1|PFKFB3,sp|NP_001350474.1|PFKFB3,sp|NP_002616.2|PFKFB1,sp|NP_004557.1|PFKFB3,sp|NP…
Multiple_SEPEP.406_C5	1	22	3	0	SFFSEIISSISDVK	PPP2R2A,PPP2R2B,PPP2R2D	sp|NP_001171062.1|PPP2R2A,sp|NP_001258828.1|PPP2R2B,sp|NP_001258829.1|PPP2R2B,sp|NP_001258877.1|PPP2R2B,sp|NP_001278239.1|PPP2R2D,sp|NP_002708.1|PPP2R2A,sp|NP_060931.2|PPP2R2D,sp|NP_858060.2|PPP2R2B,sp|NP_858061.3|PPP2R2B,sp|NP_858062.1|PPP2R2B,sp|NP_858063.1|PPP2R2B,sp|NP_858064.1|PPP2R2B,sp|XP_005273616.1|PPP2R2A,sp|XP_005273617.1|PPP2R2A,sp|XP_006717977.1|PPP2R2D,sp|XP_011542867.1|PPP2R2A,sp|X…
Multiple_SEPEP.407_C5	1	15	3	0	GEYNVYSTFQSHEPEFDYLK	PPP2R2A,PPP2R2B,PPP2R2D	sp|NP_001171062.1|PPP2R2A,sp|NP_001258828.1|PPP2R2B,sp|NP_001258829.1|PPP2R2B,sp|NP_001258877.1|PPP2R2B,sp|NP_002708.1|PPP2R2A,sp|NP_060931.2|PPP2R2D,sp|NP_858060.2|PPP2R2B,sp|NP_858061.3|PPP2R2B,sp|NP_858062.1|PPP2R2B,sp|NP_858063.1|PPP2R2B,sp|NP_858064.1|PPP2R2B,sp|XP_005273616.1|PPP2R2A,sp|XP_006717977.1|PPP2R2D,sp|XP_011542867.1|PPP2R2A,sp|XP_024302954.1|PPP2R2A
Multiple_SEPEP.408_C5	1	12	3	0	GVVDSEDLPLNISR	HSP90AA1,HSP90AB1,TRAP1	sp|NP_001017963.2|HSP90AA1,sp|NP_001258898.1|HSP90AB1,sp|NP_001258899.1|HSP90AB1,sp|NP_001258900.1|HSP90AB1,sp|NP_001258901.1|HSP90AB1,sp|NP_001258978.1|TRAP1,sp|NP_001358167.1|HSP90AB1,sp|NP_005339.3|HSP90AA1,sp|NP_031381.2|HSP90AB1,sp|NP_057376.2|TRAP1,sp|XP_011520647.1|TRAP1,sp|XP_011535020.1|HSP90AA1
Multiple_SEPEP.409_C5	18	9	2	0	AEADKNDK,EDQTEYLEER,EGLELPEDEEEK,EGLELPEDEEEKK,EGLELPEDEEEKKK,EKYIDQEELNK,EMLQQSK,GVVDSEDLPLNISREMLQQSK,GVVDSEDLPLNISREMLQQSKILK,HFSVEGQLEFR,HNDDEQYAWESSAGGSFTVR,IRYESLTDPSK,QKAEADK,QKAEADKNDK,SLTNDWEDHLAVK,TKPIWTR,YESLTDPSK,YIDQEELNK	HSP90AA1,HSP90AB1	sp|NP_001017963.2|HSP90AA1,sp|NP_001258898.1|HSP90AB1,sp|NP_001258899.1|HSP90AB1,sp|NP_001258900.1|HSP90AB1,sp|NP_001258901.1|HSP90AB1,sp|NP_001358167.1|HSP90AB1,sp|NP_005339.3|HSP90AA1,sp|NP_031381.2|HSP90AB1,sp|XP_011535020.1|HSP90AA1
Multiple_SEPEP.410_C5	2	7	2	0	ELISNASDALDK,ELISNASDALDKIR	HSP90AB1,HSP90B1	sp|NP_001258898.1|HSP90AB1,sp|NP_001258899.1|HSP90AB1,sp|NP_001258900.1|HSP90AB1,sp|NP_001258901.1|HSP90AB1,sp|NP_001358167.1|HSP90AB1,sp|NP_003290.1|HSP90B1,sp|NP_031381.2|HSP90AB1
Multiple_SEPEP.411_C5	3	8	2	0	ADLINNLGTIAK,TLTIVDTGIGMTK,TLTIVDTGIGMTKADLINNLGTIAK	HSP90AA1,HSP90AB1	sp|NP_001017963.2|HSP90AA1,sp|NP_001258898.1|HSP90AB1,sp|NP_001258899.1|HSP90AB1,sp|NP_001258901.1|HSP90AB1,sp|NP_001358167.1|HSP90AB1,sp|NP_005339.3|HSP90AA1,sp|NP_031381.2|HSP90AB1,sp|XP_011535020.1|HSP90AA1
Multiple_SEPEP.412_C5	1	28	3	0	LADFGVAGQLTDTQIK	STK24,STK25,STK26	sp|NP_001027467.2|STK24,sp|NP_001035917.1|STK26,sp|NP_001035918.1|STK26,sp|NP_001258906.1|STK25,sp|NP_001258907.1|STK25,sp|NP_001258908.1|STK25,sp|NP_001258909.1|STK25,sp|NP_001269234.1|STK25,sp|NP_001269235.1|STK25,sp|NP_001269236.1|STK25,sp|NP_001269237.1|STK25,sp|NP_001273578.1|STK24,sp|NP_003567.2|STK24,sp|NP_006365.2|STK25,sp|NP_057626.2|STK26,sp|XP_005254136.1|STK24,sp|XP_011508795.1|STK25,…
Multiple_SEPEP.413_C5	1	22	2	0	AANVLLSEQGDVK	STK25,STK26	sp|NP_001035917.1|STK26,sp|NP_001035918.1|STK26,sp|NP_001258906.1|STK25,sp|NP_001258907.1|STK25,sp|NP_001258908.1|STK25,sp|NP_001258909.1|STK25,sp|NP_001269234.1|STK25,sp|NP_001269235.1|STK25,sp|NP_001269236.1|STK25,sp|NP_001269237.1|STK25,sp|NP_006365.2|STK25,sp|NP_057626.2|STK26,sp|XP_011508795.1|STK25,sp|XP_011508796.1|STK25,sp|XP_011508797.1|STK25,sp|XP_011508798.1|STK25,sp|XP_011529651.1|STK…
Multiple_SEPEP.414_C5	1	23	2	0	EFVEACLNK	STK24,STK25	sp|NP_001027467.2|STK24,sp|NP_001258906.1|STK25,sp|NP_001258907.1|STK25,sp|NP_001258908.1|STK25,sp|NP_001258909.1|STK25,sp|NP_001269234.1|STK25,sp|NP_001269235.1|STK25,sp|NP_001269236.1|STK25,sp|NP_001269237.1|STK25,sp|NP_001273578.1|STK24,sp|NP_003567.2|STK24,sp|NP_006365.2|STK25,sp|XP_005254136.1|STK24,sp|XP_011508795.1|STK25,sp|XP_011508796.1|STK25,sp|XP_011508797.1|STK25,sp|XP_011508798.1|STK…
Multiple_SEPEP.415_C5	1	21	2	0	ADIWSLGITAIELAK	STK25,STK26	sp|NP_001035918.1|STK26,sp|NP_001258906.1|STK25,sp|NP_001258907.1|STK25,sp|NP_001258908.1|STK25,sp|NP_001258909.1|STK25,sp|NP_001269234.1|STK25,sp|NP_001269235.1|STK25,sp|NP_001269236.1|STK25,sp|NP_001269237.1|STK25,sp|NP_006365.2|STK25,sp|NP_057626.2|STK26,sp|XP_011508795.1|STK25,sp|XP_011508796.1|STK25,sp|XP_011508797.1|STK25,sp|XP_011508798.1|STK25,sp|XP_011529651.1|STK26,sp|XP_011529652.1|STK…
Multiple_SEPEP.416_C5	1	26	3	0	FGDLDEQEFVYK	DOCK6,DOCK7,DOCK8	sp|NP_001177387.1|DOCK8,sp|NP_001180465.1|DOCK8,sp|NP_001258928.1|DOCK7,sp|NP_001258929.1|DOCK7,sp|NP_001258930.1|DOCK7,sp|NP_001317543.1|DOCK7,sp|NP_001354490.1|DOCK7,sp|NP_001354759.1|DOCK6,sp|NP_065863.2|DOCK6,sp|NP_212132.2|DOCK7,sp|NP_982272.2|DOCK8,sp|XP_005260057.1|DOCK6,sp|XP_006722867.1|DOCK6,sp|XP_011516347.1|DOCK8,sp|XP_011516348.1|DOCK8,sp|XP_011516349.1|DOCK8,sp|XP_011516350.1|DOCK8,…
Multiple_SEPEP.417_C5	9	62	2	0	GLLALEGELTPILVQMVK,IYASDEGR,KSPALDGK,QTVCGFDLLR,VQAEELGR,VQMTAAAFAK,VYTVGPDYAHAEAR,WGGELTPAGR,YYDDCAK	PPIP5K1,PPIP5K2	sp|NP_001124330.1|PPIP5K1,sp|NP_001124331.1|PPIP5K1,sp|NP_001177143.1|PPIP5K1,sp|NP_001263206.1|PPIP5K2,sp|NP_001268400.1|PPIP5K2,sp|NP_001332800.1|PPIP5K2,sp|NP_001332801.1|PPIP5K2,sp|NP_001332802.1|PPIP5K2,sp|NP_001332803.1|PPIP5K2,sp|NP_001332804.1|PPIP5K2,sp|NP_001332805.1|PPIP5K2,sp|NP_001332806.1|PPIP5K2,sp|NP_001332807.1|PPIP5K2,sp|NP_001341311.1|PPIP5K1,sp|NP_001341312.1|PPIP5K1,sp|NP_001…
Multiple_SEPEP.418_C5	1	10	2	0	EQPIFSTR	HOMER1,HOMER3	sp|NP_001139193.1|HOMER3,sp|NP_001139194.1|HOMER3,sp|NP_001139196.1|HOMER3,sp|NP_001264006.1|HOMER1,sp|NP_001264007.1|HOMER1,sp|NP_004263.1|HOMER1,sp|NP_004829.3|HOMER3,sp|XP_006723006.1|HOMER3,sp|XP_006723007.1|HOMER3,sp|XP_016865548.1|HOMER1
Multiple_SEPEP.419_C5	3	33	3	0	DITYFIQQLLR,EVGIPPEQSLETAK,HIPIAGR	ACTR3,ACTR3B,ACTR3C	sp|NP_001035225.1|ACTR3B,sp|NP_001157930.1|ACTR3C,sp|NP_001157931.1|ACTR3C,sp|NP_001264069.1|ACTR3,sp|NP_001337869.1|ACTR3B,sp|NP_001337870.1|ACTR3B,sp|NP_001337871.1|ACTR3B,sp|NP_001337872.1|ACTR3B,sp|NP_001337873.1|ACTR3B,sp|NP_001337874.1|ACTR3B,sp|NP_001337875.1|ACTR3B,sp|NP_005712.1|ACTR3,sp|NP_065178.1|ACTR3B,sp|XP_005250100.3|ACTR3C,sp|XP_006716128.1|ACTR3B,sp|XP_006716129.1|ACTR3B,sp|XP_0…
Multiple_SEPEP.420_C5	2	6	2	0	GASQAGMTGYGMPR,TTDIFQTVDLWEGK	TAGLN2,TAGLN3	sp|NP_001008273.1|TAGLN3,sp|NP_001008274.1|TAGLN3,sp|NP_001264152.1|TAGLN2,sp|NP_001264153.1|TAGLN2,sp|NP_003555.1|TAGLN2,sp|NP_037391.2|TAGLN3
Multiple_SEPEP.421_C5	6	20	4	0	CPEALFQPCFLGMESCGIHETTFNSIMK,CPEALFQPCFLGMESCGIHETTFNSIMKSDVDIR,GILTLKYPMEHGIITNWDDMEK,NDNLLKALQLNELTMDDDTAVLVIDNGSGMCK,YPMEHGIITNWDDMEK,YPMEHGIITNWDDMEKIWHHTFYNELR	POTEE,POTEF,POTEI,POTEJ	sp|NP_001077007.1|POTEE,sp|NP_001093241.1|POTEF,sp|NP_001264012.1|POTEJ,sp|NP_001264335.1|POTEI,sp|NP_001358855.1|POTEI,sp|XP_011509518.1|POTEE,sp|XP_011509972.1|POTEI,sp|XP_011509985.1|POTEJ,sp|XP_016859648.1|POTEE,sp|XP_016859650.1|POTEE,sp|XP_016860221.1|POTEI,sp|XP_016860222.1|POTEI,sp|XP_016860223.1|POTEI,sp|XP_016860230.1|POTEJ,sp|XP_016860231.1|POTEJ,sp|XP_016860232.1|POTEJ,sp|XP_016860322…
Multiple_SEPEP.422_C5	2	14	3	0	DTQEVPLEK,SYSEDDIHR	YTHDF1,YTHDF2,YTHDF3	sp|NP_001166299.1|YTHDF2,sp|NP_001166599.1|YTHDF2,sp|NP_001264742.1|YTHDF3,sp|NP_001264743.1|YTHDF3,sp|NP_001264744.1|YTHDF3,sp|NP_001264745.1|YTHDF3,sp|NP_001264746.1|YTHDF3,sp|NP_001264747.1|YTHDF3,sp|NP_057342.2|YTHDF2,sp|NP_060268.2|YTHDF1,sp|NP_689971.4|YTHDF3,sp|XP_011515811.1|YTHDF3,sp|XP_011515812.1|YTHDF3,sp|XP_024307682.1|YTHDF1
Multiple_SEPEP.423_C5	5	11	2	0	DVPNNQLR,HTTSIFDDFAHYEK,KPAKPQPK,LENNDNKPVTNSR,YSIWCSTEHGNK	YTHDF1,YTHDF3	sp|NP_001264742.1|YTHDF3,sp|NP_001264743.1|YTHDF3,sp|NP_001264744.1|YTHDF3,sp|NP_001264745.1|YTHDF3,sp|NP_001264746.1|YTHDF3,sp|NP_001264747.1|YTHDF3,sp|NP_060268.2|YTHDF1,sp|NP_689971.4|YTHDF3,sp|XP_011515811.1|YTHDF3,sp|XP_011515812.1|YTHDF3,sp|XP_024307682.1|YTHDF1
Multiple_SEPEP.424_C5	1	20	2	0	WLQLTHEVEVQYYNIK	STIM1,STIM2	sp|NP_001162588.1|STIM2,sp|NP_001162589.1|STIM2,sp|NP_001264890.1|STIM1,sp|NP_001264891.1|STIM1,sp|NP_001369495.1|STIM1,sp|NP_001369496.1|STIM1,sp|NP_001369497.1|STIM1,sp|NP_001369498.1|STIM1,sp|NP_001369499.1|STIM1,sp|NP_001369500.1|STIM1,sp|NP_001369502.1|STIM1,sp|NP_001369504.1|STIM1,sp|NP_001369505.1|STIM1,sp|NP_001369506.1|STIM1,sp|NP_001369507.1|STIM1,sp|NP_001369508.1|STIM1,sp|NP_001369509…
Multiple_SEPEP.425_C5	1	16	2	0	NVTNNLK	TPM3,TPM4	sp|NP_001036816.1|TPM3,sp|NP_001036818.1|TPM3,sp|NP_001138632.1|TPM4,sp|NP_001265120.1|TPM3,sp|NP_001336608.1|TPM3,sp|NP_001351608.1|TPM3,sp|NP_001351610.1|TPM3,sp|NP_001354765.1|TPM4,sp|NP_001354766.1|TPM4,sp|NP_001354767.1|TPM4,sp|NP_003281.1|TPM4,sp|NP_689476.2|TPM3,sp|XP_006722928.1|TPM4,sp|XP_011526534.1|TPM4,sp|XP_016882678.1|TPM4,sp|XP_024307449.1|TPM4
Multiple_SEPEP.426_C5	1	47	2	0	LLDFLCR	PELP1,PPP6R2	sp|NP_001229827.1|PPP6R2,sp|NP_001229828.1|PPP6R2,sp|NP_001229829.1|PPP6R2,sp|NP_001265170.1|PELP1,sp|NP_001338570.1|PPP6R2,sp|NP_001338571.1|PPP6R2,sp|NP_001338572.1|PPP6R2,sp|NP_001338573.1|PPP6R2,sp|NP_001338574.1|PPP6R2,sp|NP_001338575.1|PPP6R2,sp|NP_001352765.1|PPP6R2,sp|NP_055204.4|PELP1,sp|NP_055493.2|PPP6R2,sp|XP_006724494.1|PPP6R2,sp|XP_011529022.1|PPP6R2,sp|XP_011529023.1|PPP6R2,sp|XP_0…
Multiple_SEPEP.427_C5	1	25	2	0	TGLFTPDMAFEAIVK	DNM2,DNM3	sp|NP_001005361.1|DNM2,sp|NP_001005362.1|DNM2,sp|NP_001129599.1|DNM3,sp|NP_001265181.1|DNM3,sp|NP_001337133.1|DNM3,sp|NP_001337134.1|DNM3,sp|NP_001337135.1|DNM3,sp|NP_056384.2|DNM3,sp|XP_005245136.1|DNM3,sp|XP_016856465.1|DNM3,sp|XP_016856466.1|DNM3,sp|XP_016856467.1|DNM3,sp|XP_016856468.1|DNM3,sp|XP_016856469.1|DNM3,sp|XP_016856471.1|DNM3,sp|XP_016856472.1|DNM3,sp|XP_016856473.1|DNM3,sp|XP_01685…
Multiple_SEPEP.428_C5	1	16	2	0	FMEDMMPK	RPE,RPEL1	sp|NP_001137381.1|RPEL1,sp|NP_001265211.1|RPE,sp|NP_001265212.1|RPE,sp|NP_001265214.1|RPE,sp|NP_001265215.1|RPE,sp|NP_001265217.1|RPE,sp|NP_001265218.1|RPE,sp|NP_001305855.1|RPE,sp|NP_001305856.1|RPE,sp|NP_001305858.1|RPE,sp|NP_001305859.1|RPE,sp|NP_001305860.1|RPE,sp|NP_008847.1|RPE,sp|NP_954699.1|RPE,sp|XP_006712740.1|RPE,sp|XP_024308803.1|RPE
Multiple_SEPEP.429_C5	1	13	2	0	LATASEK	WDR45B,WIPI2	sp|NP_001028690.1|WIPI2,sp|NP_001028691.1|WIPI2,sp|NP_001028692.1|WIPI2,sp|NP_001265228.1|WIPI2,sp|NP_056425.1|WIPI2,sp|NP_057087.2|WIPI2,sp|NP_062559.2|WDR45B,sp|XP_005256434.1|WDR45B,sp|XP_006715748.1|WIPI2,sp|XP_016867441.1|WIPI2,sp|XP_016880351.1|WDR45B,sp|XP_016880352.1|WDR45B,sp|XP_024306604.1|WDR45B
Multiple_SEPEP.430_C5	1	4	2	0	NGLKLMLLLEVISGER	ACTN2,ACTN3	sp|NP_001094.1|ACTN2,sp|NP_001095.2|ACTN3,sp|NP_001245300.2|ACTN3,sp|NP_001265272.1|ACTN2
Multiple_SEPEP.431_C5	2	24	2	0	QGLLHVGDIIK,TLVLIGAQGVGR	MPP2,MPP6	sp|NP_001265299.1|MPP2,sp|NP_001265300.1|MPP2,sp|NP_001265301.1|MPP2,sp|NP_001265302.1|MPP2,sp|NP_001265303.1|MPP2,sp|NP_001265304.1|MPP2,sp|NP_001265305.2|MPP2,sp|NP_001265310.1|MPP2,sp|NP_001289966.1|MPP6,sp|NP_005365.4|MPP2,sp|NP_057531.2|MPP6,sp|XP_005249832.1|MPP6,sp|XP_006715801.1|MPP6,sp|XP_006715802.1|MPP6,sp|XP_006715803.1|MPP6,sp|XP_011513727.1|MPP6,sp|XP_011523129.2|MPP2,sp|XP_01686780…
Multiple_SEPEP.432_C5	2	24	2	0	QGLLHVGDIIK,TLVLIGAQGVGR	MPP2,MPP6	sp|NP_001265299.1|MPP2,sp|NP_001265300.1|MPP2,sp|NP_001265301.1|MPP2,sp|NP_001265302.1|MPP2,sp|NP_001265303.1|MPP2,sp|NP_001265304.1|MPP2,sp|NP_001265305.2|MPP2,sp|NP_001265310.1|MPP2,sp|NP_001289966.1|MPP6,sp|NP_005365.4|MPP2,sp|NP_057531.2|MPP6,sp|XP_005249832.1|MPP6,sp|XP_006715801.1|MPP6,sp|XP_006715802.1|MPP6,sp|XP_006715803.1|MPP6,sp|XP_011513727.1|MPP6,sp|XP_011523129.2|MPP2,sp|XP_01686780…
Multiple_SEPEP.433_C5	1	12	2	0	SELSGNFEK	ANXA11,ANXA13	sp|NP_001003954.1|ANXA13,sp|NP_001148.1|ANXA11,sp|NP_001265336.1|ANXA11,sp|NP_001265337.1|ANXA11,sp|NP_001265338.1|ANXA11,sp|NP_004297.2|ANXA13,sp|NP_665875.1|ANXA11,sp|NP_665876.1|ANXA11,sp|XP_005269798.1|ANXA11,sp|XP_005269799.1|ANXA11,sp|XP_006717876.1|ANXA11,sp|XP_011538038.1|ANXA11
Multiple_SEPEP.434_C5	1	45	3	0	VEGFVQDMR	SP100,SP140,SP140L	sp|NP_001073860.1|SP100,sp|NP_001265380.1|SP140,sp|NP_001265381.1|SP140,sp|NP_001265382.1|SP140,sp|NP_001295091.1|SP140L,sp|NP_001295092.1|SP140L,sp|NP_001339821.1|SP140L,sp|NP_001339822.1|SP140L,sp|NP_001339823.1|SP140L,sp|NP_009168.4|SP140,sp|NP_612411.4|SP140L,sp|XP_005246309.1|SP140,sp|XP_005246310.1|SP140,sp|XP_005246311.1|SP140,sp|XP_005246312.1|SP140,sp|XP_005246313.1|SP140,sp|XP_006712286…
Multiple_SEPEP.435_C5	12	14	2	0	DVFEAFYK,HECGAAFTSK,IESLIDRDYMER,INQIQMK,LKHECGAAFTSK,QLLGEHLTAILQK,QYQIDAAIVR,RIESLIDR,RPNKPAELIAK,SASVDAEK,TIDGILLLIER,TLQSLACGK	CUL4A,CUL4B	sp|NP_001008895.1|CUL4A,sp|NP_001073341.1|CUL4B,sp|NP_001265442.1|CUL4A,sp|NP_001265443.1|CUL4A,sp|NP_001317553.1|CUL4B,sp|NP_001341867.1|CUL4A,sp|NP_001341868.1|CUL4A,sp|NP_001341869.1|CUL4A,sp|NP_001341870.1|CUL4A,sp|NP_001341871.1|CUL4A,sp|NP_001356074.1|CUL4B,sp|NP_003579.3|CUL4B,sp|NP_003580.1|CUL4A,sp|XP_011535825.1|CUL4A
Multiple_SEPEP.436_C5	1	14	2	0	EDSLDSVLFLK	CUL4A,CUL4B	sp|NP_001008895.1|CUL4A,sp|NP_001073341.1|CUL4B,sp|NP_001265442.1|CUL4A,sp|NP_001265443.1|CUL4A,sp|NP_001317553.1|CUL4B,sp|NP_001341867.1|CUL4A,sp|NP_001341868.1|CUL4A,sp|NP_001341869.1|CUL4A,sp|NP_001341872.1|CUL4A,sp|NP_001341873.1|CUL4A,sp|NP_001356074.1|CUL4B,sp|NP_003579.3|CUL4B,sp|NP_003580.1|CUL4A,sp|XP_011535825.1|CUL4A
Multiple_SEPEP.437_C5	1	130	11	0	IIDFGLAR	MAPK10,MAPK11,MAPK12,MAPK13,MAPK14,MAPK8,MAPK9,MYLK,MYLK2,MYLK3,MYLK4	sp|NP_001012418.2|MYLK4,sp|NP_001128516.1|MAPK9,sp|NP_001265476.1|MAPK8,sp|NP_001265477.1|MAPK8,sp|NP_001290181.1|MAPK12,sp|NP_001295173.1|MAPK9,sp|NP_001295230.1|MYLK3,sp|NP_001304996.1|MAPK10,sp|NP_001304997.1|MAPK10,sp|NP_001304998.1|MAPK10,sp|NP_001306.1|MAPK14,sp|NP_001308238.1|MYLK,sp|NP_001310231.1|MAPK8,sp|NP_001310249.1|MAPK8,sp|NP_001310250.1|MAPK8,sp|NP_001310251.1|MAPK8,sp|NP_00131025…
Multiple_SEPEP.438_C5	1	18	9	0	NLDIERPTYTNLNR	TUBA1A,TUBA1B,TUBA1C,TUBA3C,TUBA3D,TUBA3E,TUBA4A,TUBA4B,TUBA8	sp|NP_001180343.1|TUBA8,sp|NP_001257328.1|TUBA1A,sp|NP_001257329.1|TUBA1A,sp|NP_001265481.1|TUBA4A,sp|NP_001290043.1|TUBA1C,sp|NP_001290044.1|TUBA1C,sp|NP_001290045.1|TUBA1C,sp|NP_001290046.1|TUBA1C,sp|NP_001342150.1|TUBA4B,sp|NP_005991.1|TUBA4A,sp|NP_005992.1|TUBA3C,sp|NP_006000.2|TUBA1A,sp|NP_006073.2|TUBA1B,sp|NP_061816.1|TUBA8,sp|NP_116093.1|TUBA1C,sp|NP_525125.2|TUBA3D,sp|NP_997195.2|TUBA3E,…
Multiple_SEPEP.439_C5	1	17	9	0	QLFHPEQLITGK	TUBA1A,TUBA1B,TUBA1C,TUBA3C,TUBA3D,TUBA3E,TUBA4A,TUBA4B,TUBA8	sp|NP_001180343.1|TUBA8,sp|NP_001257328.1|TUBA1A,sp|NP_001257329.1|TUBA1A,sp|NP_001265481.1|TUBA4A,sp|NP_001290043.1|TUBA1C,sp|NP_001290044.1|TUBA1C,sp|NP_001290045.1|TUBA1C,sp|NP_001290046.1|TUBA1C,sp|NP_001342150.1|TUBA4B,sp|NP_005991.1|TUBA4A,sp|NP_005992.1|TUBA3C,sp|NP_006000.2|TUBA1A,sp|NP_006073.2|TUBA1B,sp|NP_061816.1|TUBA8,sp|NP_116093.1|TUBA1C,sp|NP_525125.2|TUBA3D,sp|NP_997195.2|TUBA3E
Multiple_SEPEP.440_C5	4	17	8	0	AFVHWYVGEGMEEGEFSEAR,FDGALNVDLTEFQTNLVPYPR,RNLDIERPTYTNLNR,VGINYQPPTVVPGGDLAK	TUBA1A,TUBA1B,TUBA1C,TUBA3C,TUBA3D,TUBA3E,TUBA4A,TUBA8	sp|NP_001180343.1|TUBA8,sp|NP_001257328.1|TUBA1A,sp|NP_001257329.1|TUBA1A,sp|NP_001265481.1|TUBA4A,sp|NP_001290043.1|TUBA1C,sp|NP_001290044.1|TUBA1C,sp|NP_001290045.1|TUBA1C,sp|NP_001290046.1|TUBA1C,sp|NP_005991.1|TUBA4A,sp|NP_005992.1|TUBA3C,sp|NP_006000.2|TUBA1A,sp|NP_006073.2|TUBA1B,sp|NP_061816.1|TUBA8,sp|NP_116093.1|TUBA1C,sp|NP_525125.2|TUBA3D,sp|NP_997195.2|TUBA3E,sp|XP_016860313.1|TUBA4A
Multiple_SEPEP.441_C5	1	14	5	0	YMACCLLYR	TUBA1A,TUBA1B,TUBA1C,TUBA4A,TUBAL3	sp|NP_001165335.1|TUBAL3,sp|NP_001257328.1|TUBA1A,sp|NP_001257329.1|TUBA1A,sp|NP_001265481.1|TUBA4A,sp|NP_001290043.1|TUBA1C,sp|NP_001290044.1|TUBA1C,sp|NP_001290045.1|TUBA1C,sp|NP_001290046.1|TUBA1C,sp|NP_005991.1|TUBA4A,sp|NP_006000.2|TUBA1A,sp|NP_006073.2|TUBA1B,sp|NP_079079.1|TUBAL3,sp|NP_116093.1|TUBA1C,sp|XP_016860313.1|TUBA4A
Multiple_SEPEP.442_C5	1	12	7	0	AVCMLSNTTAIAEAWAR	TUBA1A,TUBA1B,TUBA3C,TUBA3D,TUBA3E,TUBA4A,TUBA8	sp|NP_001180343.1|TUBA8,sp|NP_001257328.1|TUBA1A,sp|NP_001257329.1|TUBA1A,sp|NP_001265481.1|TUBA4A,sp|NP_005991.1|TUBA4A,sp|NP_005992.1|TUBA3C,sp|NP_006000.2|TUBA1A,sp|NP_006073.2|TUBA1B,sp|NP_061816.1|TUBA8,sp|NP_525125.2|TUBA3D,sp|NP_997195.2|TUBA3E,sp|XP_016860313.1|TUBA4A
Multiple_SEPEP.443_C5	7	17	2	0	GLAPEVADR,ISFDLSLAR,KGLAPEVADR,KVPCVGLSIGVER,QALEGLGDLK,VPCVGLSIGVER,YDGLVGMFDPK	HARS1,HARS2	sp|NP_001244969.1|HARS1,sp|NP_001244970.1|HARS1,sp|NP_001244971.1|HARS1,sp|NP_001265660.1|HARS2,sp|NP_001265661.1|HARS2,sp|NP_001276021.1|HARS1,sp|NP_001276022.1|HARS1,sp|NP_001276023.1|HARS1,sp|NP_001350464.1|HARS2,sp|NP_001350465.1|HARS2,sp|NP_002100.2|HARS1,sp|NP_036340.1|HARS2,sp|XP_016864777.1|HARS2,sp|XP_016864778.1|HARS2,sp|XP_016864779.1|HARS2,sp|XP_016864780.1|HARS2,sp|XP_016864781.1|HAR…
Multiple_SEPEP.444_C5	1	86	2	0	EQHPDMSVTK	EPB41,EPB41L3	sp|NP_001159477.1|EPB41,sp|NP_001159479.1|EPB41,sp|NP_001268463.1|EPB41L3,sp|NP_001268464.1|EPB41L3,sp|NP_001317486.1|EPB41L3,sp|NP_001362942.1|EPB41,sp|NP_001362943.1|EPB41,sp|NP_001362944.1|EPB41,sp|NP_001362951.1|EPB41,sp|NP_001371612.1|EPB41L3,sp|NP_001371613.1|EPB41L3,sp|NP_001371614.1|EPB41L3,sp|NP_001371615.1|EPB41L3,sp|NP_001371616.1|EPB41L3,sp|NP_001371617.1|EPB41L3,sp|NP_001371618.1|EPB…
Multiple_SEPEP.445_C5	3	23	4	0	ESTLHLVLR,TITLEVEPSDTIENVK,TLTGKTITLEVEPSDTIENVK	RPS27A,UBA52,UBB,UBC	sp|NP_001029102.1|UBA52,sp|NP_001129064.1|RPS27A,sp|NP_001170884.1|RPS27A,sp|NP_001268645.1|UBB,sp|NP_001268646.1|UBB,sp|NP_001268647.1|UBB,sp|NP_001268648.1|UBB,sp|NP_001268649.1|UBB,sp|NP_001307946.1|UBA52,sp|NP_001307947.1|UBA52,sp|NP_001307948.1|UBA52,sp|NP_001307949.1|UBA52,sp|NP_001307950.1|UBA52,sp|NP_001307951.1|UBA52,sp|NP_002945.1|RPS27A,sp|NP_003324.1|UBA52,sp|NP_061828.1|UBB,sp|NP_066…
Multiple_SEPEP.446_C5	5	22	4	0	AKIQDKEGIPPDQQR,EGIPPDQQR,IQDKEGIPPDQQR,TLSDYNIQK,TLSDYNIQKESTLHLVLR	RPS27A,UBA52,UBB,UBC	sp|NP_001029102.1|UBA52,sp|NP_001129064.1|RPS27A,sp|NP_001170884.1|RPS27A,sp|NP_001268645.1|UBB,sp|NP_001268646.1|UBB,sp|NP_001268647.1|UBB,sp|NP_001268648.1|UBB,sp|NP_001268649.1|UBB,sp|NP_001307946.1|UBA52,sp|NP_001307947.1|UBA52,sp|NP_001307948.1|UBA52,sp|NP_001307949.1|UBA52,sp|NP_001307950.1|UBA52,sp|NP_002945.1|RPS27A,sp|NP_003324.1|UBA52,sp|NP_061828.1|UBB,sp|NP_066289.3|UBC,sp|XP_00526010…
Multiple_SEPEP.447_C5	1	24	2	0	FVLQLLELFDSEDPR	PPP2R5C,PPP2R5E	sp|NP_001155197.1|PPP2R5C,sp|NP_001155198.1|PPP2R5C,sp|NP_001269108.1|PPP2R5E,sp|NP_001269109.1|PPP2R5E,sp|NP_001269110.1|PPP2R5E,sp|NP_001269111.1|PPP2R5E,sp|NP_001339841.1|PPP2R5C,sp|NP_001339842.1|PPP2R5C,sp|NP_001339843.1|PPP2R5C,sp|NP_001339844.1|PPP2R5C,sp|NP_001339845.1|PPP2R5C,sp|NP_002710.2|PPP2R5C,sp|NP_006237.1|PPP2R5E,sp|NP_848701.1|PPP2R5C,sp|NP_848702.1|PPP2R5C,sp|XP_005267876.1|PPP…
Multiple_SEPEP.448_C5	2	8	2	0	EREELWK,QINNIFLR	PPP2R5A,PPP2R5E	sp|NP_001186685.1|PPP2R5A,sp|NP_001269108.1|PPP2R5E,sp|NP_001269109.1|PPP2R5E,sp|NP_001269110.1|PPP2R5E,sp|NP_001269111.1|PPP2R5E,sp|NP_006234.1|PPP2R5A,sp|NP_006237.1|PPP2R5E,sp|XP_024305415.1|PPP2R5E
Multiple_SEPEP.449_C5	1	10	2	0	IQEPLFK	PPP2R5B,PPP2R5E	sp|NP_001269108.1|PPP2R5E,sp|NP_001269109.1|PPP2R5E,sp|NP_001269110.1|PPP2R5E,sp|NP_001269111.1|PPP2R5E,sp|NP_006235.1|PPP2R5B,sp|NP_006237.1|PPP2R5E,sp|XP_011543434.1|PPP2R5B,sp|XP_011543435.1|PPP2R5B,sp|XP_011543436.1|PPP2R5B,sp|XP_024305415.1|PPP2R5E
Multiple_SEPEP.450_C5	1	11	2	0	SLLINAVEASCIR	PYCR1,PYCR2	sp|NP_001258610.1|PYCR2,sp|NP_001269208.1|PYCR1,sp|NP_001269209.1|PYCR1,sp|NP_001269210.1|PYCR1,sp|NP_008838.2|PYCR1,sp|NP_037460.2|PYCR2,sp|NP_722546.1|PYCR1,sp|XP_005256438.1|PYCR1,sp|XP_011521885.1|PYCR1,sp|XP_011521886.1|PYCR1,sp|XP_024306617.1|PYCR1
Multiple_SEPEP.451_C5	1	13	2	0	GTTLSGGQK	ABCB8,ABCC4	sp|NP_001098985.1|ABCC4,sp|NP_001269220.1|ABCB8,sp|NP_001269221.1|ABCB8,sp|NP_001269222.1|ABCB8,sp|NP_001288758.1|ABCC4,sp|NP_001288759.1|ABCC4,sp|NP_005836.2|ABCC4,sp|NP_009119.2|ABCB8,sp|XP_005254082.1|ABCC4,sp|XP_016875808.1|ABCC4,sp|XP_016875809.1|ABCC4,sp|XP_016875810.1|ABCC4,sp|XP_016875811.1|ABCC4
Multiple_SEPEP.452_C5	6	7	2	0	ALENDPDCR,AVGDGIVLCK,IGLFADIELSR,MINLSVPDTIDER,VNKPPYPK,YAFVNWINK	LCP1,PLS3	sp|NP_001129497.1|PLS3,sp|NP_001165806.1|PLS3,sp|NP_001269266.1|PLS3,sp|NP_001269267.1|PLS3,sp|NP_002289.2|LCP1,sp|NP_005023.2|PLS3,sp|XP_005266431.1|LCP1
Multiple_SEPEP.453_C5	1	10	2	0	IGFGSFVEK	ITGB1,ITGB6	sp|NP_000879.2|ITGB6,sp|NP_001269282.1|ITGB6,sp|NP_001269283.1|ITGB6,sp|NP_001269284.1|ITGB6,sp|NP_001269317.1|ITGB6,sp|NP_001269318.1|ITGB6,sp|NP_001269319.1|ITGB6,sp|NP_002202.2|ITGB1,sp|NP_391988.1|ITGB1,sp|NP_596867.1|ITGB1
Multiple_SEPEP.454_C5	4	27	2	0	DGIEFAFK,FALTFGLDQLK,KTQLDDR,YYNDYGDIIK	STAG1,STAG2	sp|NP_001036214.1|STAG2,sp|NP_001036215.1|STAG2,sp|NP_001036216.1|STAG2,sp|NP_001269347.1|STAG2,sp|NP_001362304.1|STAG2,sp|NP_005853.2|STAG1,sp|NP_006594.3|STAG2,sp|XP_005262414.1|STAG2,sp|XP_005262415.1|STAG2,sp|XP_005262416.1|STAG2,sp|XP_005262417.1|STAG2,sp|XP_005262418.1|STAG2,sp|XP_006724790.1|STAG2,sp|XP_006724791.1|STAG2,sp|XP_011510631.1|STAG1,sp|XP_011510633.1|STAG1,sp|XP_011529555.1|STA…
Multiple_SEPEP.455_C5	2	26	2	0	IVSMTLDK,MYSDAFLNDSYLK	STAG1,STAG2	sp|NP_001036214.1|STAG2,sp|NP_001036215.1|STAG2,sp|NP_001036216.1|STAG2,sp|NP_001269347.1|STAG2,sp|NP_001362304.1|STAG2,sp|NP_005853.2|STAG1,sp|NP_006594.3|STAG2,sp|XP_005262414.1|STAG2,sp|XP_005262415.1|STAG2,sp|XP_005262416.1|STAG2,sp|XP_005262417.1|STAG2,sp|XP_005262418.1|STAG2,sp|XP_006724790.1|STAG2,sp|XP_006724791.1|STAG2,sp|XP_011510631.1|STAG1,sp|XP_011510633.1|STAG1,sp|XP_011529555.1|STA…
Multiple_SEPEP.456_C5	1	22	2	0	SAMQSVVDDWIESYK	STAG1,STAG2	sp|NP_001036214.1|STAG2,sp|NP_001036215.1|STAG2,sp|NP_001036216.1|STAG2,sp|NP_001269347.1|STAG2,sp|NP_001362304.1|STAG2,sp|NP_005853.2|STAG1,sp|NP_006594.3|STAG2,sp|XP_005262414.1|STAG2,sp|XP_005262415.1|STAG2,sp|XP_005262416.1|STAG2,sp|XP_005262417.1|STAG2,sp|XP_005262418.1|STAG2,sp|XP_006724790.1|STAG2,sp|XP_006724791.1|STAG2,sp|XP_011529555.1|STAG2,sp|XP_016884721.1|STAG2,sp|XP_016884722.1|STA…
Multiple_SEPEP.457_C5	1	28	2	0	GYALTAIMK	AP1G1,AP1G2	sp|NP_001025178.1|AP1G1,sp|NP_001119.3|AP1G1,sp|NP_001269403.1|AP1G2,sp|NP_001269404.1|AP1G2,sp|NP_001341602.1|AP1G2,sp|NP_001341603.1|AP1G2,sp|NP_001341604.1|AP1G2,sp|NP_001341606.1|AP1G2,sp|NP_001341610.1|AP1G2,sp|NP_003908.1|AP1G2,sp|XP_005268224.1|AP1G2,sp|XP_005268225.1|AP1G2,sp|XP_005268226.1|AP1G2,sp|XP_005268227.1|AP1G2,sp|XP_005268229.1|AP1G2,sp|XP_005268230.1|AP1G2,sp|XP_005268231.1|AP1…
Multiple_SEPEP.458_C5	5	54	2	0	IAEAGSR,KIAEAGSR,QMCMIMMEMTDFTR,TSVQTEDDQLIAGQSAR,WDDSGNDIIVLAK	CTNNA1,CTNNA2	sp|NP_001158355.1|CTNNA2,sp|NP_001269526.1|CTNNA2,sp|NP_001269527.1|CTNNA2,sp|NP_001269528.1|CTNNA2,sp|NP_001269529.1|CTNNA2,sp|NP_001277236.1|CTNNA1,sp|NP_001277238.1|CTNNA1,sp|NP_001277239.1|CTNNA1,sp|NP_001277241.1|CTNNA1,sp|NP_001307739.1|CTNNA2,sp|NP_001310911.1|CTNNA1,sp|NP_001310912.1|CTNNA1,sp|NP_001310913.1|CTNNA1,sp|NP_001310914.1|CTNNA1,sp|NP_001310915.1|CTNNA1,sp|NP_001310916.1|CTNNA1…
Multiple_SEPEP.459_C5	1	46	2	0	EYAQVFR	CTNNA1,CTNNA2	sp|NP_001158355.1|CTNNA2,sp|NP_001269526.1|CTNNA2,sp|NP_001269527.1|CTNNA2,sp|NP_001269528.1|CTNNA2,sp|NP_001269529.1|CTNNA2,sp|NP_001277236.1|CTNNA1,sp|NP_001277238.1|CTNNA1,sp|NP_001277239.1|CTNNA1,sp|NP_001277241.1|CTNNA1,sp|NP_001307739.1|CTNNA2,sp|NP_001310911.1|CTNNA1,sp|NP_001310912.1|CTNNA1,sp|NP_001310913.1|CTNNA1,sp|NP_001310914.1|CTNNA1,sp|NP_001310915.1|CTNNA1,sp|NP_001310916.1|CTNNA1…
Multiple_SEPEP.460_C5	1	47	2	0	ASYVASTK	CTNNA1,CTNNA2	sp|NP_001158355.1|CTNNA2,sp|NP_001269526.1|CTNNA2,sp|NP_001269527.1|CTNNA2,sp|NP_001269528.1|CTNNA2,sp|NP_001269529.1|CTNNA2,sp|NP_001277238.1|CTNNA1,sp|NP_001277239.1|CTNNA1,sp|NP_001277241.1|CTNNA1,sp|NP_001307739.1|CTNNA2,sp|NP_001310911.1|CTNNA1,sp|NP_001310912.1|CTNNA1,sp|NP_001310913.1|CTNNA1,sp|NP_001310914.1|CTNNA1,sp|NP_001310915.1|CTNNA1,sp|NP_001310916.1|CTNNA1,sp|NP_001310917.1|CTNNA1…
Multiple_SEPEP.461_C5	2	51	2	0	IALYCHQLNICSK,QDLLAYLQR	CTNNA1,CTNNA2	sp|NP_001269526.1|CTNNA2,sp|NP_001269527.1|CTNNA2,sp|NP_001269528.1|CTNNA2,sp|NP_001269529.1|CTNNA2,sp|NP_001277236.1|CTNNA1,sp|NP_001277238.1|CTNNA1,sp|NP_001277239.1|CTNNA1,sp|NP_001277241.1|CTNNA1,sp|NP_001307739.1|CTNNA2,sp|NP_001310911.1|CTNNA1,sp|NP_001310912.1|CTNNA1,sp|NP_001310913.1|CTNNA1,sp|NP_001310914.1|CTNNA1,sp|NP_001310915.1|CTNNA1,sp|NP_001310916.1|CTNNA1,sp|NP_001310917.1|CTNNA1…
Multiple_SEPEP.462_C5	2	12	4	0	LFDSICNNK,TTGIVETHFTFK	GNAI1,GNAI2,GNAI3,GNAO1	sp|NP_001159897.1|GNAI2,sp|NP_001243343.1|GNAI1,sp|NP_001269546.1|GNAI2,sp|NP_001269547.1|GNAI2,sp|NP_001269548.1|GNAI2,sp|NP_001269549.1|GNAI2,sp|NP_002060.4|GNAI1,sp|NP_002061.1|GNAI2,sp|NP_006487.1|GNAI3,sp|NP_066268.1|GNAO1,sp|NP_620073.2|GNAO1,sp|XP_011521305.1|GNAO1
Multiple_SEPEP.463_C5	2	9	3	0	EIYTHFTCATDTK,NVQFVFDAVTDVIIK	GNAI1,GNAI2,GNAI3	sp|NP_001159897.1|GNAI2,sp|NP_001243343.1|GNAI1,sp|NP_001269546.1|GNAI2,sp|NP_001269547.1|GNAI2,sp|NP_001269548.1|GNAI2,sp|NP_001269549.1|GNAI2,sp|NP_002060.4|GNAI1,sp|NP_002061.1|GNAI2,sp|NP_006487.1|GNAI3
Multiple_SEPEP.464_C5	1	9	3	0	WFTDTSIILFLNK	GNAI1,GNAI2,GNAO1	sp|NP_001159897.1|GNAI2,sp|NP_001243343.1|GNAI1,sp|NP_001269546.1|GNAI2,sp|NP_001269547.1|GNAI2,sp|NP_001269548.1|GNAI2,sp|NP_001269549.1|GNAI2,sp|NP_002060.4|GNAI1,sp|NP_002061.1|GNAI2,sp|NP_620073.2|GNAO1
Multiple_SEPEP.465_C5	2	12	3	0	KLLEGEEER,LLEGEEER	LMNA,LMNB1,LMNB2	sp|NP_001185486.1|LMNB1,sp|NP_001244303.1|LMNA,sp|NP_001269553.1|LMNA,sp|NP_001269554.1|LMNA,sp|NP_001269555.1|LMNA,sp|NP_005563.1|LMNA,sp|NP_005564.1|LMNB1,sp|NP_116126.3|LMNB2,sp|NP_733821.1|LMNA,sp|NP_733822.1|LMNA,sp|XP_011507835.1|LMNA,sp|XP_011507836.1|LMNA
Multiple_SEPEP.466_C5	1	32	3	0	CPLHTVLK	PFKFB1,PFKFB3,PFKFB4	sp|NP_001138915.1|PFKFB3,sp|NP_001258733.1|PFKFB1,sp|NP_001258734.1|PFKFB1,sp|NP_001269559.1|PFKFB3,sp|NP_001300992.1|PFKFB3,sp|NP_001304063.1|PFKFB4,sp|NP_001304064.1|PFKFB4,sp|NP_001304065.1|PFKFB4,sp|NP_001304066.1|PFKFB4,sp|NP_001304067.1|PFKFB4,sp|NP_001309945.1|PFKFB3,sp|NP_001309946.1|PFKFB3,sp|NP_001350474.1|PFKFB3,sp|NP_002616.2|PFKFB1,sp|NP_004557.1|PFKFB3,sp|NP_004558.1|PFKFB4,sp|XP_00…
Multiple_SEPEP.467_C5	1	21	2	0	VQDHIQSR	PFKFB1,PFKFB3	sp|NP_001138915.1|PFKFB3,sp|NP_001258733.1|PFKFB1,sp|NP_001258734.1|PFKFB1,sp|NP_001269559.1|PFKFB3,sp|NP_001300992.1|PFKFB3,sp|NP_001309945.1|PFKFB3,sp|NP_001309946.1|PFKFB3,sp|NP_001350474.1|PFKFB3,sp|NP_002616.2|PFKFB1,sp|NP_004557.1|PFKFB3,sp|XP_005252521.1|PFKFB3,sp|XP_011517795.1|PFKFB3,sp|XP_016871815.1|PFKFB3,sp|XP_016871816.1|PFKFB3,sp|XP_016871817.1|PFKFB3,sp|XP_016871818.1|PFKFB3,sp|XP…
Multiple_SEPEP.468_C5	1	29	3	0	GLLLYGPPGTGK	KATNAL2,PEX1,VCP	sp|NP_000457.1|PEX1,sp|NP_001269606.1|PEX1,sp|NP_001269607.1|PEX1,sp|NP_001340828.1|KATNAL2,sp|NP_001340829.1|KATNAL2,sp|NP_001340830.1|KATNAL2,sp|NP_001340831.1|KATNAL2,sp|NP_001340832.1|KATNAL2,sp|NP_001340833.1|KATNAL2,sp|NP_001340834.1|KATNAL2,sp|NP_001340835.1|KATNAL2,sp|NP_001340836.1|KATNAL2,sp|NP_001340837.1|KATNAL2,sp|NP_001340838.1|KATNAL2,sp|NP_001341856.1|VCP,sp|NP_001341857.1|VCP,sp|…
Multiple_SEPEP.469_C5	1	7	2	0	IPMPVNFNEPLSMLQR	OSBP,OSBP2	sp|NP_001269667.1|OSBP2,sp|NP_001269668.1|OSBP2,sp|NP_001269669.1|OSBP2,sp|NP_001269670.1|OSBP2,sp|NP_001269671.1|OSBP2,sp|NP_002547.1|OSBP,sp|NP_110385.1|OSBP2
Multiple_SEPEP.470_C5	2	95	4	0	LWTGGLDNTVR,YQLHLHESCVLSLK	TLE1,TLE2,TLE3,TLE4	sp|NP_001098662.1|TLE3,sp|NP_001138233.1|TLE2,sp|NP_001138234.1|TLE2,sp|NP_001269677.1|TLE4,sp|NP_001269678.1|TLE4,sp|NP_001269682.1|TLE4,sp|NP_001269689.1|TLE4,sp|NP_001269908.1|TLE3,sp|NP_001269909.1|TLE3,sp|NP_001269910.1|TLE3,sp|NP_001269911.1|TLE3,sp|NP_001287775.1|TLE2,sp|NP_001290032.1|TLE1,sp|NP_001290033.1|TLE1,sp|NP_001338470.1|TLE4,sp|NP_001338471.1|TLE4,sp|NP_001338472.1|TLE4,sp|NP_00…
Multiple_SEPEP.471_C5	3	92	4	0	TPYGASIFQSK,YIVTGSGDK,YIVTGSGDKK	TLE1,TLE2,TLE3,TLE4	sp|NP_001098662.1|TLE3,sp|NP_001138234.1|TLE2,sp|NP_001269677.1|TLE4,sp|NP_001269678.1|TLE4,sp|NP_001269682.1|TLE4,sp|NP_001269689.1|TLE4,sp|NP_001269908.1|TLE3,sp|NP_001269909.1|TLE3,sp|NP_001269910.1|TLE3,sp|NP_001269911.1|TLE3,sp|NP_001287775.1|TLE2,sp|NP_001290032.1|TLE1,sp|NP_001290033.1|TLE1,sp|NP_001338470.1|TLE4,sp|NP_001338471.1|TLE4,sp|NP_001338472.1|TLE4,sp|NP_001338475.1|TLE4,sp|NP_00…
Multiple_SEPEP.472_C5	2	12	2	0	ANGMELDGR,SPSPYYSR	TRA2A,TRA2B	sp|NP_001230808.1|TRA2B,sp|NP_001269686.1|TRA2A,sp|NP_001269687.1|TRA2A,sp|NP_001269688.1|TRA2A,sp|NP_001349688.1|TRA2A,sp|NP_001349689.1|TRA2A,sp|NP_001349690.1|TRA2A,sp|NP_004584.1|TRA2B,sp|NP_037425.1|TRA2A,sp|XP_005247760.1|TRA2B,sp|XP_016867579.1|TRA2A,sp|XP_024309474.1|TRA2B
Multiple_SEPEP.473_C5	4	68	2	0	AELTSSAPACYALAISPDSK,ESSSVLSCDISVDDK,QFQGHTDGASCIDISNDGTK,SPVSQLDCLNR	TLE1,TLE4	sp|NP_001269677.1|TLE4,sp|NP_001269678.1|TLE4,sp|NP_001269682.1|TLE4,sp|NP_001269689.1|TLE4,sp|NP_001290032.1|TLE1,sp|NP_001290033.1|TLE1,sp|NP_001338470.1|TLE4,sp|NP_001338471.1|TLE4,sp|NP_001338472.1|TLE4,sp|NP_001338475.1|TLE4,sp|NP_001338476.1|TLE4,sp|NP_001338479.1|TLE4,sp|NP_001338481.1|TLE4,sp|NP_001338485.1|TLE4,sp|NP_001338487.1|TLE4,sp|NP_001338489.1|TLE4,sp|NP_001338491.1|TLE4,sp|NP_00…
Multiple_SEPEP.474_C5	6	27	2	0	CIECVQPQSLQFIIDAFK,CVTHASR,DQNGNHVVQK,DQYANYVVQK,ELDGHVLK,YISAAPGAEAK	PUM1,PUM2	sp|NP_001018494.1|PUM1,sp|NP_001269681.1|PUM2,sp|NP_001269719.1|PUM2,sp|NP_001269720.1|PUM2,sp|NP_001339846.1|PUM2,sp|NP_001339847.1|PUM2,sp|NP_001339848.1|PUM2,sp|NP_001339849.1|PUM2,sp|NP_001339852.1|PUM2,sp|NP_001339854.1|PUM2,sp|NP_001339855.1|PUM2,sp|NP_001339856.1|PUM2,sp|NP_001339857.1|PUM2,sp|NP_001339858.1|PUM2,sp|NP_001339859.1|PUM2,sp|NP_055491.1|PUM1,sp|NP_056132.1|PUM2,sp|XP_00526266…
Multiple_SEPEP.475_C5	3	8	2	0	IVLGAILLASK,TLFSAAQLTAECAIVTLVYLER,VWDDQAVWNVDYCQILK	CCNY,CCNYL1	sp|NP_001135772.1|CCNYL1,sp|NP_001269781.1|CCNY,sp|NP_001269782.1|CCNY,sp|NP_001269783.1|CCNY,sp|NP_001317147.1|CCNYL1,sp|NP_659449.3|CCNY,sp|NP_689736.1|CCNYL1,sp|NP_859049.2|CCNY
Multiple_SEPEP.476_C5	1	21	2	0	TFIDNLVNFEK	RAPGEF4,RAPGEF5	sp|NP_001093867.1|RAPGEF4,sp|NP_001269828.1|RAPGEF4,sp|NP_001269829.1|RAPGEF4,sp|NP_001269830.1|RAPGEF4,sp|NP_001354529.1|RAPGEF5,sp|NP_001354531.1|RAPGEF5,sp|NP_001362793.1|RAPGEF4,sp|NP_001362794.1|RAPGEF4,sp|NP_001362795.1|RAPGEF4,sp|NP_001362796.1|RAPGEF4,sp|NP_001362797.1|RAPGEF4,sp|NP_001362800.1|RAPGEF4,sp|NP_008954.2|RAPGEF4,sp|NP_036426.4|RAPGEF5,sp|XP_005249973.1|RAPGEF5,sp|XP_006712268…
Multiple_SEPEP.477_C5	1	35	2	0	GFEFTLMVVGESGLGK	SEPTIN2,SEPTIN7	sp|NP_001008491.1|SEPTIN2,sp|NP_001008492.1|SEPTIN2,sp|NP_001011553.2|SEPTIN7,sp|NP_001269901.1|SEPTIN2,sp|NP_001269902.1|SEPTIN2,sp|NP_001307958.1|SEPTIN2,sp|NP_001307959.1|SEPTIN2,sp|NP_001307960.1|SEPTIN2,sp|NP_001307961.1|SEPTIN2,sp|NP_001307962.1|SEPTIN2,sp|NP_001307963.1|SEPTIN2,sp|NP_001307964.1|SEPTIN2,sp|NP_001336216.1|SEPTIN2,sp|NP_001336217.1|SEPTIN2,sp|NP_001336218.1|SEPTIN2,sp|NP_001…
Multiple_SEPEP.478_C5	3	10	2	0	AHVVVSSR,KQQNVDQAVATLQGEGLSVTGTVCHVGK,QQNVDQAVATLQGEGLSVTGTVCHVGK	DHRS4,DHRS4L2	sp|NP_001180564.1|DHRS4L2,sp|NP_001269916.1|DHRS4,sp|NP_001269917.1|DHRS4,sp|NP_001269918.1|DHRS4,sp|NP_001269919.1|DHRS4,sp|NP_001269920.1|DHRS4,sp|NP_066284.2|DHRS4,sp|NP_932349.2|DHRS4L2,sp|XP_006720068.1|DHRS4,sp|XP_011534668.1|DHRS4
Multiple_SEPEP.479_C5	1	9	2	0	VALVTASTDGIGFAIAR	DHRS4,DHRS4L2	sp|NP_001269916.1|DHRS4,sp|NP_001269917.1|DHRS4,sp|NP_001269918.1|DHRS4,sp|NP_001269919.1|DHRS4,sp|NP_001269920.1|DHRS4,sp|NP_066284.2|DHRS4,sp|NP_932349.2|DHRS4L2,sp|XP_006720068.1|DHRS4,sp|XP_011534668.1|DHRS4
Multiple_SEPEP.480_C5	1	8	3	0	AVVPEMEK	DHRS4,DHRS4L1,DHRS4L2	sp|NP_001180564.1|DHRS4L2,sp|NP_001180565.1|DHRS4L2,sp|NP_001269917.1|DHRS4,sp|NP_001269919.1|DHRS4,sp|NP_066284.2|DHRS4,sp|NP_932349.2|DHRS4L2,sp|XP_006720068.1|DHRS4,sp|XP_006720309.1|DHRS4L1
Multiple_SEPEP.481_C5	2	13	2	0	DILGGIR,STCTYVGAAK	GMPR,GMPR2	sp|NP_001002000.1|GMPR2,sp|NP_001002001.1|GMPR2,sp|NP_001002002.1|GMPR2,sp|NP_001269950.1|GMPR2,sp|NP_001269951.1|GMPR2,sp|NP_001269952.1|GMPR2,sp|NP_001337951.1|GMPR2,sp|NP_001337952.1|GMPR2,sp|NP_001337953.1|GMPR2,sp|NP_001337954.1|GMPR2,sp|NP_001337955.1|GMPR2,sp|NP_006868.3|GMPR,sp|NP_057660.2|GMPR2
Multiple_SEPEP.482_C5	3	19	2	0	AESDGSLLLESK,INPNTAYQK,VYTLNEDR	PPP4R3A,PPP4R3B	sp|NP_001116436.3|PPP4R3B,sp|NP_001269779.1|PPP4R3B,sp|NP_001271209.1|PPP4R3A,sp|NP_001271210.1|PPP4R3A,sp|NP_001353361.1|PPP4R3A,sp|NP_065196.1|PPP4R3B,sp|XP_005264499.1|PPP4R3B,sp|XP_005264501.1|PPP4R3B,sp|XP_005264502.1|PPP4R3B,sp|XP_005264503.1|PPP4R3B,sp|XP_005264504.1|PPP4R3B,sp|XP_005267899.1|PPP4R3A,sp|XP_016860020.1|PPP4R3B,sp|XP_016860021.1|PPP4R3B,sp|XP_016860022.1|PPP4R3B,sp|XP_016860…
Multiple_SEPEP.483_C5	18	25	2	0	AAMIWIVGEYAER,CLKDEDPYVR,CVSTLLDLIQTK,DCEDPNPLIR,DEDPYVR,EAQSICER,EYATEVDVDFVR,ITEYLCEPLR,ITEYLCEPLRK,KTAAVCVAK,LASQANIAQVLAELK,LSHANSAVVLSAVK,LVYLYLMNYAK,MQTDNLELK,NINLIVQK,TAAVCVAK,VEQSAER,YNDPIYVK	AP1B1,AP2B1	sp|NP_001025177.1|AP2B1,sp|NP_001118.3|AP1B1,sp|NP_001159491.1|AP1B1,sp|NP_001273.1|AP2B1,sp|NP_001365491.1|AP1B1,sp|NP_001365492.1|AP1B1,sp|NP_001365493.1|AP1B1,sp|NP_001365494.1|AP1B1,sp|NP_001365495.1|AP1B1,sp|NP_663782.2|AP1B1,sp|XP_005257994.1|AP2B1,sp|XP_005257995.1|AP2B1,sp|XP_005257998.1|AP2B1,sp|XP_011522750.1|AP2B1,sp|XP_011522751.1|AP2B1,sp|XP_011522752.1|AP2B1,sp|XP_011522753.1|AP2B1,…
Multiple_SEPEP.484_C5	2	23	2	0	NVEGQDMLYQSLK,RNVEGQDMLYQSLK	AP1B1,AP2B1	sp|NP_001025177.1|AP2B1,sp|NP_001118.3|AP1B1,sp|NP_001159491.1|AP1B1,sp|NP_001273.1|AP2B1,sp|NP_001365491.1|AP1B1,sp|NP_001365492.1|AP1B1,sp|NP_001365493.1|AP1B1,sp|NP_001365494.1|AP1B1,sp|NP_001365495.1|AP1B1,sp|NP_663782.2|AP1B1,sp|XP_005257994.1|AP2B1,sp|XP_005257995.1|AP2B1,sp|XP_011522750.1|AP2B1,sp|XP_011522751.1|AP2B1,sp|XP_011522752.1|AP2B1,sp|XP_011522753.1|AP2B1,sp|XP_011522754.1|AP2B1,…
Multiple_SEPEP.485_C5	1	16	2	0	MEPLNNLQVAVK	AP1B1,AP2B1	sp|NP_001025177.1|AP2B1,sp|NP_001118.3|AP1B1,sp|NP_001159491.1|AP1B1,sp|NP_001273.1|AP2B1,sp|NP_001365491.1|AP1B1,sp|NP_001365492.1|AP1B1,sp|NP_001365493.1|AP1B1,sp|NP_001365494.1|AP1B1,sp|NP_001365495.1|AP1B1,sp|NP_663782.2|AP1B1,sp|XP_005257994.1|AP2B1,sp|XP_005257995.1|AP2B1,sp|XP_011522757.1|AP2B1,sp|XP_016879773.1|AP2B1,sp|XP_016879774.1|AP2B1,sp|XP_016879775.1|AP2B1
Multiple_SEPEP.486_C5	2	17	2	0	GEIFELK,KGEIFELK	AP1B1,AP2B1	sp|NP_001025177.1|AP2B1,sp|NP_001118.3|AP1B1,sp|NP_001159491.1|AP1B1,sp|NP_001273.1|AP2B1,sp|NP_001365491.1|AP1B1,sp|NP_001365492.1|AP1B1,sp|NP_001365495.1|AP1B1,sp|NP_663782.2|AP1B1,sp|XP_005257994.1|AP2B1,sp|XP_005257995.1|AP2B1,sp|XP_005257998.1|AP2B1,sp|XP_011522750.1|AP2B1,sp|XP_011522751.1|AP2B1,sp|XP_011522752.1|AP2B1,sp|XP_011522753.1|AP2B1,sp|XP_016879773.1|AP2B1,sp|XP_016879776.1|AP2B1
Multiple_SEPEP.487_C5	1	41	7	0	WAPPLER	SLC17A1,SLC17A2,SLC17A4,SLC17A5,SLC17A6,SLC17A7,SLC17A8	sp|NP_001138760.1|SLC17A8,sp|NP_001273050.1|SLC17A4,sp|NP_001273052.1|SLC17A2,sp|NP_001273054.1|SLC17A2,sp|NP_001369558.1|SLC17A5,sp|NP_001369559.1|SLC17A5,sp|NP_001369560.1|SLC17A5,sp|NP_001369561.1|SLC17A5,sp|NP_001369562.1|SLC17A5,sp|NP_001369563.1|SLC17A5,sp|NP_001369564.1|SLC17A5,sp|NP_001369565.1|SLC17A5,sp|NP_005065.2|SLC17A1,sp|NP_005486.1|SLC17A4,sp|NP_005826.1|SLC17A2,sp|NP_036566.1|SLC…
Multiple_SEPEP.488_C5	3	14	2	0	IAWALNK,VLNLWQK,VPGLYVIDSIVR	SCAF4,SCAF8	sp|NP_001138916.1|SCAF4,sp|NP_001138917.1|SCAF4,sp|NP_001273117.1|SCAF8,sp|NP_001273118.1|SCAF8,sp|NP_001273123.1|SCAF8,sp|NP_001273128.1|SCAF8,sp|NP_055707.3|SCAF8,sp|NP_065757.1|SCAF4,sp|XP_005261074.1|SCAF4,sp|XP_006724098.1|SCAF4,sp|XP_006724099.1|SCAF4,sp|XP_016883904.1|SCAF4,sp|XP_016883905.1|SCAF4,sp|XP_016883906.1|SCAF4
Multiple_SEPEP.489_C5	6	20	2	0	AFEGQAHGADR,LWGTQDVSQDIQEMK,LWGTQDVSQDIQEMKDESAR,QVTVLELFR,SVEMLILGR,TFEDITR	SLC2A14,SLC2A3	sp|NP_001273162.1|SLC2A14,sp|NP_001273163.1|SLC2A14,sp|NP_001273164.1|SLC2A14,sp|NP_001273165.1|SLC2A14,sp|NP_001273166.1|SLC2A14,sp|NP_008862.1|SLC2A3,sp|NP_703150.1|SLC2A14,sp|XP_005253372.1|SLC2A14,sp|XP_005253374.1|SLC2A14,sp|XP_011518864.1|SLC2A14,sp|XP_011518865.1|SLC2A14,sp|XP_011518866.1|SLC2A14,sp|XP_011518867.1|SLC2A14,sp|XP_016874330.1|SLC2A14,sp|XP_016874333.1|SLC2A14,sp|XP_016874334.…
Multiple_SEPEP.490_C5	1	26	3	0	GGQVSVCPLPR	ITGAD,ITGAM,ITGAX	sp|NP_000623.2|ITGAM,sp|NP_000878.2|ITGAX,sp|NP_001139280.1|ITGAM,sp|NP_001273304.1|ITGAX,sp|NP_001305114.1|ITGAD,sp|NP_005344.2|ITGAD,sp|XP_006721108.1|ITGAM,sp|XP_011544137.1|ITGAD,sp|XP_011544138.1|ITGAD,sp|XP_011544139.1|ITGAD,sp|XP_011544140.1|ITGAD,sp|XP_011544141.1|ITGAD,sp|XP_011544143.1|ITGAD,sp|XP_011544144.1|ITGAD,sp|XP_011544145.1|ITGAD,sp|XP_011544146.1|ITGAD,sp|XP_011544147.1|ITGAD,…
Multiple_SEPEP.491_C5	2	11	2	0	FGAALTVLGDVNGDK,VQSLVLGAPR	ITGAM,ITGAX	sp|NP_000623.2|ITGAM,sp|NP_000878.2|ITGAX,sp|NP_001139280.1|ITGAM,sp|NP_001273304.1|ITGAX,sp|XP_006721108.1|ITGAM,sp|XP_011544152.1|ITGAM,sp|XP_011544153.1|ITGAM,sp|XP_011544154.1|ITGAX,sp|XP_011544156.1|ITGAX,sp|XP_016878705.1|ITGAM,sp|XP_024306031.1|ITGAX
Multiple_SEPEP.492_C5	2	11	2	0	GQVWINGFNLGR,LDILVENMGR	GLB1,GLB1L	sp|NP_000395.3|GLB1,sp|NP_001073279.2|GLB1,sp|NP_001129074.2|GLB1,sp|NP_001273352.1|GLB1L,sp|NP_001273356.1|GLB1L,sp|NP_001303969.2|GLB1,sp|NP_078782.3|GLB1L,sp|XP_016860384.1|GLB1L,sp|XP_024308905.1|GLB1L,sp|XP_024308906.1|GLB1L,sp|XP_024308907.1|GLB1L
Multiple_SEPEP.493_C5	3	6	2	0	ATGIDLENIVYYK,DDTHYFVMTAK,QLQLILLK	MICAL1,MICAL3	sp|NP_001116203.1|MICAL3,sp|NP_001129476.1|MICAL3,sp|NP_001152763.1|MICAL1,sp|NP_001273542.1|MICAL1,sp|NP_056056.2|MICAL3,sp|NP_073602.3|MICAL1
Multiple_SEPEP.494_C5	4	11	2	0	GLDYLHSEK,KTSYLTELIDR,QSAYDSK,TSYLTELIDR	STK24,STK26	sp|NP_001027467.2|STK24,sp|NP_001035917.1|STK26,sp|NP_001035918.1|STK26,sp|NP_001273578.1|STK24,sp|NP_003567.2|STK24,sp|NP_057626.2|STK26,sp|XP_005254136.1|STK24,sp|XP_011529651.1|STK26,sp|XP_011529652.1|STK26,sp|XP_016876283.1|STK24,sp|XP_024305194.1|STK24
Multiple_SEPEP.495_C5	13	4	3	0	AKELGATECINPQDYK,ELGATECINPQDYK,ELGATECINPQDYKKPIQEVLK,EMTDGGVDFSFEVIGR,IDAASPLEK,IIAVDINK,IIAVDINKDK,IIAVDINKDKFAK,KPIQEVLK,KPIQEVLKEMTDGGVDFSFEVIGR,LVADFMAK,LVADFMAKK,NPESNYCLK	ADH1A,ADH1B,ADH1C	sp|NP_000658.1|ADH1A,sp|NP_000659.2|ADH1B,sp|NP_000660.1|ADH1C,sp|NP_001273579.1|ADH1B
Multiple_SEPEP.496_C5	1	38	4	0	SQQVIVQGVHELYDLEETPVSWK	CBWD1,CBWD2,CBWD3,CBWD5	sp|NP_001020087.2|CBWD5,sp|NP_001138827.1|CBWD1,sp|NP_001138828.1|CBWD1,sp|NP_001273764.1|CBWD5,sp|NP_001278750.1|CBWD3,sp|NP_001317265.1|CBWD2,sp|NP_001317266.1|CBWD2,sp|NP_001317268.1|CBWD2,sp|NP_001317269.1|CBWD2,sp|NP_001317271.1|CBWD2,sp|NP_001317597.1|CBWD5,sp|NP_001350680.1|CBWD5,sp|NP_001365042.1|CBWD3,sp|NP_001365043.1|CBWD3,sp|NP_001365044.1|CBWD3,sp|NP_001365045.1|CBWD3,sp|NP_001365046…
Multiple_SEPEP.497_C5	1	17	2	0	AVQFTEEK	SH3GLB1,SH3GLB2	sp|NP_001193580.1|SH3GLB1,sp|NP_001193581.1|SH3GLB1,sp|NP_001273974.1|SH3GLB2,sp|NP_001273975.1|SH3GLB2,sp|NP_001356843.1|SH3GLB2,sp|NP_001356844.1|SH3GLB2,sp|NP_057093.1|SH3GLB1,sp|NP_064530.1|SH3GLB2,sp|XP_005252155.1|SH3GLB2,sp|XP_006710735.1|SH3GLB1,sp|XP_006717251.1|SH3GLB2,sp|XP_006717252.1|SH3GLB2,sp|XP_006717253.1|SH3GLB2,sp|XP_006717254.1|SH3GLB2,sp|XP_011539840.1|SH3GLB1,sp|XP_016856898…
Multiple_SEPEP.498_C5	1	44	2	0	VFIGNLNTAIVK	RALY,RALYL	sp|NP_001093861.1|RALYL,sp|NP_001093862.1|RALYL,sp|NP_001093863.1|RALYL,sp|NP_001274172.1|RALYL,sp|NP_001341234.1|RALYL,sp|NP_001341235.1|RALYL,sp|NP_001341236.1|RALYL,sp|NP_001341237.1|RALYL,sp|NP_001341238.1|RALYL,sp|NP_001341240.1|RALYL,sp|NP_001341241.1|RALYL,sp|NP_001341242.1|RALYL,sp|NP_001341243.1|RALYL,sp|NP_001341244.1|RALYL,sp|NP_001341245.1|RALYL,sp|NP_001341246.1|RALYL,sp|NP_001341247…
Multiple_SEPEP.499_C5	4	15	2	0	LLGELILDR,LMMNLLR,NIQFEAFHVFK,YISKPENLK	CAB39,CAB39L	sp|NP_001073138.1|CAB39L,sp|NP_001124321.1|CAB39,sp|NP_001124322.1|CAB39,sp|NP_001274266.1|CAB39L,sp|NP_001274267.1|CAB39L,sp|NP_001274268.1|CAB39L,sp|NP_057373.1|CAB39,sp|NP_112187.2|CAB39L,sp|XP_011533556.1|CAB39L,sp|XP_011533557.1|CAB39L,sp|XP_011533558.1|CAB39L,sp|XP_016876274.1|CAB39L,sp|XP_016876275.1|CAB39L,sp|XP_016876276.1|CAB39L,sp|XP_016876277.1|CAB39L
Multiple_SEPEP.500_C5	1	24	3	0	GILLFGPPGTGK	FIGNL1,VPS4A,VPS4B	sp|NP_001036227.1|FIGNL1,sp|NP_001274421.1|FIGNL1,sp|NP_001274422.1|FIGNL1,sp|NP_001274423.1|FIGNL1,sp|NP_001274424.1|FIGNL1,sp|NP_001274425.1|FIGNL1,sp|NP_001333487.1|FIGNL1,sp|NP_001333488.1|FIGNL1,sp|NP_001333489.1|FIGNL1,sp|NP_001333490.1|FIGNL1,sp|NP_001333491.1|FIGNL1,sp|NP_001333492.1|FIGNL1,sp|NP_001333493.1|FIGNL1,sp|NP_001333494.1|FIGNL1,sp|NP_004860.2|VPS4B,sp|NP_037377.1|VPS4A,sp|NP_0…
Multiple_SEPEP.501_C5	1	13	4	0	IGNCPFSQR	CLIC1,CLIC4,CLIC5,CLIC6	sp|NP_001107558.1|CLIC5,sp|NP_001242952.1|CLIC5,sp|NP_001274522.1|CLIC1,sp|NP_001274523.1|CLIC1,sp|NP_001279.2|CLIC1,sp|NP_001303938.1|CLIC6,sp|NP_001357579.1|CLIC5,sp|NP_039234.1|CLIC4,sp|NP_058625.2|CLIC5,sp|NP_444507.1|CLIC6,sp|XP_011512994.1|CLIC5,sp|XP_011512996.1|CLIC5,sp|XP_016883895.1|CLIC6
Multiple_SEPEP.502_C5	7	10	2	0	EFHLNESGDPSSK,EQQEAIEHIDEVQNEIDR,IDFYFDENPYFENK,RSELIAK,RSSQTQNK,SSQTQNK,VEVTEFEDIK	SET,SETSIP	sp|NP_001116293.1|SET,sp|NP_001234929.1|SET,sp|NP_001234930.1|SET,sp|NP_001274666.1|SETSIP,sp|NP_001361255.1|SET,sp|NP_003002.2|SET,sp|XP_016870502.1|SET,sp|XP_016870503.1|SET,sp|XP_016870504.1|SET,sp|XP_016870505.1|SET
Multiple_SEPEP.503_C5	2	7	2	0	GSPLVVISQGK,QIGENLIVPGGVK	CRMP1,DPYSL2	sp|NP_001014809.1|CRMP1,sp|NP_001184222.1|DPYSL2,sp|NP_001231533.1|DPYSL2,sp|NP_001275590.1|CRMP1,sp|NP_001275591.1|CRMP1,sp|NP_001304.1|CRMP1,sp|NP_001377.1|DPYSL2
Multiple_SEPEP.504_C5	2	43	2	0	GLPILVELLR,NMALDVR	CTNND2,PKP4	sp|NP_001005476.1|PKP4,sp|NP_001275644.1|CTNND2,sp|NP_001275645.1|CTNND2,sp|NP_001275646.1|CTNND2,sp|NP_001291898.1|PKP4,sp|NP_001291899.1|PKP4,sp|NP_001291900.1|PKP4,sp|NP_001323.1|CTNND2,sp|NP_001351057.1|CTNND2,sp|NP_001364147.1|PKP4,sp|NP_001364148.1|PKP4,sp|NP_001364149.1|PKP4,sp|NP_001364150.1|PKP4,sp|NP_001364151.1|PKP4,sp|NP_001364152.1|PKP4,sp|NP_001364153.1|PKP4,sp|NP_001364154.1|PKP4,s…
Multiple_SEPEP.505_C5	3	9	2	0	AEHQVGEDGFLLK,ATQLLEGLVQELQK,KAEHQVGEDGFLLK	STAT5A,STAT5B	sp|NP_001275647.1|STAT5A,sp|NP_001275648.1|STAT5A,sp|NP_001275649.1|STAT5A,sp|NP_003143.2|STAT5A,sp|NP_036580.2|STAT5B,sp|XP_005257681.1|STAT5A,sp|XP_005257683.1|STAT5B,sp|XP_024306665.1|STAT5B,sp|XP_024306666.1|STAT5B
Multiple_SEPEP.506_C5	1	28	2	0	LEIEAETDR	DNM1,DNM3	sp|NP_001005336.1|DNM1,sp|NP_001129599.1|DNM3,sp|NP_001265181.1|DNM3,sp|NP_001275666.1|DNM1,sp|NP_001275667.1|DNM1,sp|NP_001275668.1|DNM1,sp|NP_001337133.1|DNM3,sp|NP_001337134.1|DNM3,sp|NP_001337135.1|DNM3,sp|NP_001361198.1|DNM1,sp|NP_004399.2|DNM1,sp|NP_056384.2|DNM3,sp|XP_005245136.1|DNM3,sp|XP_016856465.1|DNM3,sp|XP_016856466.1|DNM3,sp|XP_016856467.1|DNM3,sp|XP_016856468.1|DNM3,sp|XP_01685646…
Multiple_SEPEP.507_C5	1	34	2	0	NISELFYYAQK	RHOT1,RHOT2	sp|NP_001028738.1|RHOT1,sp|NP_001028739.2|RHOT1,sp|NP_001028740.1|RHOT1,sp|NP_001275683.1|RHOT1,sp|NP_001275684.1|RHOT1,sp|NP_001275687.1|RHOT1,sp|NP_001339204.1|RHOT2,sp|NP_001339205.1|RHOT2,sp|NP_001339206.1|RHOT2,sp|NP_001339207.1|RHOT2,sp|NP_001339208.1|RHOT2,sp|NP_001339209.1|RHOT2,sp|NP_001339210.1|RHOT2,sp|NP_001339211.1|RHOT2,sp|NP_001339212.1|RHOT2,sp|NP_001339213.1|RHOT2,sp|NP_001339214…
Multiple_SEPEP.508_C5	1	34	3	0	LADFGSCLK	CDC42BPA,CDC42BPB,DMPK	sp|NP_001075029.1|DMPK,sp|NP_001075031.1|DMPK,sp|NP_001075032.1|DMPK,sp|NP_001275693.1|DMPK,sp|NP_001275694.1|DMPK,sp|NP_001275695.1|DMPK,sp|NP_001352939.1|CDC42BPA,sp|NP_001352940.1|CDC42BPA,sp|NP_001352948.1|CDC42BPA,sp|NP_003598.2|CDC42BPA,sp|NP_004400.4|DMPK,sp|NP_006026.3|CDC42BPB,sp|NP_055641.3|CDC42BPA,sp|XP_005268284.1|CDC42BPB,sp|XP_005268285.1|CDC42BPB,sp|XP_005268286.1|CDC42BPB,sp|XP_0…
Multiple_SEPEP.509_C5	2	16	2	0	GVTSEEFDK,GVTSEEFDKFLEER	TOM1,TOM1L2	sp|NP_001028723.1|TOM1L2,sp|NP_001076437.1|TOM1L2,sp|NP_001129202.1|TOM1,sp|NP_001275715.1|TOM1L2,sp|NP_001275716.1|TOM1L2,sp|NP_001275717.1|TOM1L2,sp|NP_001275718.1|TOM1L2,sp|NP_001337260.1|TOM1L2,sp|NP_001337261.1|TOM1L2,sp|NP_001337262.1|TOM1L2,sp|NP_005479.1|TOM1,sp|XP_005256519.1|TOM1L2,sp|XP_005256523.1|TOM1L2,sp|XP_011521964.1|TOM1L2,sp|XP_016884018.1|TOM1,sp|XP_024306357.1|TOM1L2
Multiple_SEPEP.510_C5	1	10	2	0	GPVGVQTFR	LAIR1,LAIR2	sp|NP_001275952.2|LAIR1,sp|NP_001275954.2|LAIR1,sp|NP_001275955.2|LAIR1,sp|NP_001275956.2|LAIR1,sp|NP_002278.2|LAIR1,sp|NP_002279.2|LAIR2,sp|NP_067154.1|LAIR2,sp|NP_068352.2|LAIR1,sp|XP_011525263.1|LAIR2,sp|XP_016882292.1|LAIR1
Multiple_SEPEP.511_C5	1	25	7	0	NSSYFVEWIPNNVK	TUBB,TUBB2A,TUBB2B,TUBB3,TUBB4A,TUBB4B,TUBB6	sp|NP_001060.1|TUBB2A,sp|NP_001184110.1|TUBB3,sp|NP_001276052.1|TUBB4A,sp|NP_001276056.1|TUBB4A,sp|NP_001276058.1|TUBB4A,sp|NP_001276059.1|TUBB4A,sp|NP_001276060.1|TUBB4A,sp|NP_001280141.1|TUBB,sp|NP_001280142.1|TUBB,sp|NP_001280143.1|TUBB,sp|NP_001280144.1|TUBB,sp|NP_001280145.1|TUBB,sp|NP_001290453.1|TUBB6,sp|NP_001290455.1|TUBB6,sp|NP_001290456.1|TUBB6,sp|NP_001290457.1|TUBB6,sp|NP_001290458.1…
Multiple_SEPEP.512_C5	2	18	6	0	ISEQFTAMFR,RISEQFTAMFR	TUBB,TUBB2A,TUBB2B,TUBB3,TUBB4A,TUBB4B	sp|NP_001060.1|TUBB2A,sp|NP_001184110.1|TUBB3,sp|NP_001276052.1|TUBB4A,sp|NP_001276056.1|TUBB4A,sp|NP_001276058.1|TUBB4A,sp|NP_001276059.1|TUBB4A,sp|NP_001276060.1|TUBB4A,sp|NP_001280141.1|TUBB,sp|NP_001280142.1|TUBB,sp|NP_001280143.1|TUBB,sp|NP_001280144.1|TUBB,sp|NP_001280145.1|TUBB,sp|NP_001297244.1|TUBB2A,sp|NP_006077.2|TUBB3,sp|NP_006078.2|TUBB4A,sp|NP_006079.1|TUBB4B,sp|NP_821080.1|TUBB2B,s…
Multiple_SEPEP.513_C5	1	36	9	0	NMMAACDPR	TUBB,TUBB2A,TUBB2B,TUBB3,TUBB4A,TUBB4B,TUBB6,TUBB8,TUBB8B	sp|NP_001060.1|TUBB2A,sp|NP_001184110.1|TUBB3,sp|NP_001276052.1|TUBB4A,sp|NP_001276056.1|TUBB4A,sp|NP_001276058.1|TUBB4A,sp|NP_001276059.1|TUBB4A,sp|NP_001276060.1|TUBB4A,sp|NP_001280141.1|TUBB,sp|NP_001280143.1|TUBB,sp|NP_001280144.1|TUBB,sp|NP_001280145.1|TUBB,sp|NP_001290453.1|TUBB6,sp|NP_001290455.1|TUBB6,sp|NP_001290456.1|TUBB6,sp|NP_001290457.1|TUBB6,sp|NP_001290458.1|TUBB6,sp|NP_001290459.…
Multiple_SEPEP.514_C5	1	28	7	0	TAVCDIPPR	TUBB,TUBB2A,TUBB2B,TUBB4A,TUBB4B,TUBB8,TUBB8B	sp|NP_001060.1|TUBB2A,sp|NP_001276052.1|TUBB4A,sp|NP_001276056.1|TUBB4A,sp|NP_001276058.1|TUBB4A,sp|NP_001276059.1|TUBB4A,sp|NP_001276060.1|TUBB4A,sp|NP_001280141.1|TUBB,sp|NP_001280142.1|TUBB,sp|NP_001280143.1|TUBB,sp|NP_001280144.1|TUBB,sp|NP_001280145.1|TUBB,sp|NP_001297244.1|TUBB2A,sp|NP_001345618.1|TUBB8B,sp|NP_006078.2|TUBB4A,sp|NP_006079.1|TUBB4B,sp|NP_817124.1|TUBB8,sp|NP_821080.1|TUBB2B,…
Multiple_SEPEP.515_C5	1	15	5	0	SGPFGQIFRPDNFVFGQSGAGNNWAK	TUBB,TUBB2A,TUBB2B,TUBB4A,TUBB4B	sp|NP_001060.1|TUBB2A,sp|NP_001276052.1|TUBB4A,sp|NP_001276056.1|TUBB4A,sp|NP_001276058.1|TUBB4A,sp|NP_001276059.1|TUBB4A,sp|NP_001276060.1|TUBB4A,sp|NP_001280141.1|TUBB,sp|NP_001280142.1|TUBB,sp|NP_001280143.1|TUBB,sp|NP_001280144.1|TUBB,sp|NP_001280145.1|TUBB,sp|NP_006078.2|TUBB4A,sp|NP_006079.1|TUBB4B,sp|NP_821080.1|TUBB2B,sp|NP_821133.1|TUBB
Multiple_SEPEP.516_C5	1	34	8	0	LHFFMPGFAPLTSR	TUBB,TUBB2A,TUBB2B,TUBB4A,TUBB4B,TUBB6,TUBB8,TUBB8B	sp|NP_001060.1|TUBB2A,sp|NP_001276052.1|TUBB4A,sp|NP_001276056.1|TUBB4A,sp|NP_001276058.1|TUBB4A,sp|NP_001276059.1|TUBB4A,sp|NP_001276060.1|TUBB4A,sp|NP_001280141.1|TUBB,sp|NP_001280143.1|TUBB,sp|NP_001280144.1|TUBB,sp|NP_001280145.1|TUBB,sp|NP_001290453.1|TUBB6,sp|NP_001290455.1|TUBB6,sp|NP_001290456.1|TUBB6,sp|NP_001290457.1|TUBB6,sp|NP_001290458.1|TUBB6,sp|NP_001290459.1|TUBB6,sp|NP_001297244.…
Multiple_SEPEP.517_C5	2	15	5	0	LTTPTYGDLNHLVSATMSGVTTCLR,TLKLTTPTYGDLNHLVSATMSGVTTCLR	TUBB,TUBB2A,TUBB2B,TUBB4A,TUBB4B	sp|NP_001060.1|TUBB2A,sp|NP_001276052.1|TUBB4A,sp|NP_001276056.1|TUBB4A,sp|NP_001276058.1|TUBB4A,sp|NP_001276059.1|TUBB4A,sp|NP_001276060.1|TUBB4A,sp|NP_001280141.1|TUBB,sp|NP_001280143.1|TUBB,sp|NP_001280144.1|TUBB,sp|NP_001280145.1|TUBB,sp|NP_001297244.1|TUBB2A,sp|NP_006078.2|TUBB4A,sp|NP_006079.1|TUBB4B,sp|NP_821080.1|TUBB2B,sp|NP_821133.1|TUBB
Multiple_SEPEP.518_C5	1	14	4	0	IMNTFSVVPSPK	TUBB,TUBB3,TUBB4A,TUBB4B	sp|NP_001184110.1|TUBB3,sp|NP_001276052.1|TUBB4A,sp|NP_001276056.1|TUBB4A,sp|NP_001276058.1|TUBB4A,sp|NP_001276059.1|TUBB4A,sp|NP_001276060.1|TUBB4A,sp|NP_001280141.1|TUBB,sp|NP_001280143.1|TUBB,sp|NP_001280144.1|TUBB,sp|NP_001280145.1|TUBB,sp|NP_006077.2|TUBB3,sp|NP_006078.2|TUBB4A,sp|NP_006079.1|TUBB4B,sp|NP_821133.1|TUBB
Multiple_SEPEP.519_C5	1	9	3	0	ALTVPELTQQMFDAK	TUBB3,TUBB4A,TUBB4B	sp|NP_001184110.1|TUBB3,sp|NP_001276052.1|TUBB4A,sp|NP_001276056.1|TUBB4A,sp|NP_001276058.1|TUBB4A,sp|NP_001276059.1|TUBB4A,sp|NP_001276060.1|TUBB4A,sp|NP_006077.2|TUBB3,sp|NP_006078.2|TUBB4A,sp|NP_006079.1|TUBB4B
Multiple_SEPEP.520_C5	1	10	6	0	EIVHIQAGQCGNQIGAK	TUBB,TUBB2A,TUBB2B,TUBB3,TUBB4A,TUBB4B	sp|NP_001060.1|TUBB2A,sp|NP_001276052.1|TUBB4A,sp|NP_001276056.1|TUBB4A,sp|NP_001276058.1|TUBB4A,sp|NP_001280142.1|TUBB,sp|NP_006077.2|TUBB3,sp|NP_006078.2|TUBB4A,sp|NP_006079.1|TUBB4B,sp|NP_821080.1|TUBB2B,sp|NP_821133.1|TUBB
Multiple_SEPEP.521_C5	3	20	5	0	EAESCDCLQGFQLTHSLGGGTGSGMGTLLISK,EAESCDCLQGFQLTHSLGGGTGSGMGTLLISKIR,KEAESCDCLQGFQLTHSLGGGTGSGMGTLLISK	TUBB,TUBB4A,TUBB4B,TUBB8,TUBB8B	sp|NP_001276052.1|TUBB4A,sp|NP_001276056.1|TUBB4A,sp|NP_001276058.1|TUBB4A,sp|NP_001276059.1|TUBB4A,sp|NP_001276060.1|TUBB4A,sp|NP_001280141.1|TUBB,sp|NP_001280143.1|TUBB,sp|NP_001280144.1|TUBB,sp|NP_001280145.1|TUBB,sp|NP_001345618.1|TUBB8B,sp|NP_006078.2|TUBB4A,sp|NP_006079.1|TUBB4B,sp|NP_817124.1|TUBB8,sp|NP_821133.1|TUBB,sp|XP_011517761.1|TUBB8,sp|XP_016871681.1|TUBB8,sp|XP_016871682.1|TUBB8,…
Multiple_SEPEP.522_C5	1	12	3	0	YLTVAAVFR	TUBB,TUBB4A,TUBB4B	sp|NP_001276052.1|TUBB4A,sp|NP_001276056.1|TUBB4A,sp|NP_001276058.1|TUBB4A,sp|NP_001276059.1|TUBB4A,sp|NP_001276060.1|TUBB4A,sp|NP_001280141.1|TUBB,sp|NP_001280143.1|TUBB,sp|NP_001280144.1|TUBB,sp|NP_001280145.1|TUBB,sp|NP_006078.2|TUBB4A,sp|NP_006079.1|TUBB4B,sp|NP_821133.1|TUBB
Multiple_SEPEP.523_C5	1	11	2	0	GHYTEGAELVDAVLDVVR	TUBB4A,TUBB6	sp|NP_001276052.1|TUBB4A,sp|NP_001276056.1|TUBB4A,sp|NP_001276058.1|TUBB4A,sp|NP_001276059.1|TUBB4A,sp|NP_001276060.1|TUBB4A,sp|NP_001290453.1|TUBB6,sp|NP_001290455.1|TUBB6,sp|NP_001290456.1|TUBB6,sp|NP_001290457.1|TUBB6,sp|NP_006078.2|TUBB4A,sp|NP_115914.1|TUBB6
Multiple_SEPEP.524_C5	1	44	3	0	VLGSGAFGTVYK	EGFR,ERBB2,ERBB4	sp|NP_001005862.1|ERBB2,sp|NP_001036064.1|ERBB4,sp|NP_001276865.1|ERBB2,sp|NP_001276866.1|ERBB2,sp|NP_001333826.1|EGFR,sp|NP_001333827.1|EGFR,sp|NP_001333828.1|EGFR,sp|NP_001333829.1|EGFR,sp|NP_001333870.1|EGFR,sp|NP_001369711.1|ERBB2,sp|NP_001369712.1|ERBB2,sp|NP_001369713.1|ERBB2,sp|NP_001369714.1|ERBB2,sp|NP_001369716.1|ERBB2,sp|NP_001369717.1|ERBB2,sp|NP_001369718.1|ERBB2,sp|NP_001369719.1|ER…
Multiple_SEPEP.525_C5	4	8	2	0	AFSYICR,DLIVDQTIEK,GFPALSQK,VSFCAPDR	NUMB,NUMBL	sp|NP_001005743.1|NUMB,sp|NP_001005744.1|NUMB,sp|NP_001005745.1|NUMB,sp|NP_001276908.1|NUMBL,sp|NP_001276909.1|NUMBL,sp|NP_001307043.1|NUMB,sp|NP_003735.3|NUMB,sp|NP_004747.1|NUMBL
Multiple_SEPEP.526_C5	1	9	2	0	DFAGELEVLCK	TEK,TIE1	sp|NP_000450.3|TEK,sp|NP_001240286.1|TIE1,sp|NP_001277006.1|TEK,sp|NP_001277007.1|TEK,sp|NP_001362404.1|TEK,sp|NP_001362405.1|TEK,sp|NP_005415.1|TIE1,sp|XP_005271220.1|TIE1,sp|XP_006710932.1|TIE1
Multiple_SEPEP.527_C5	1	7	3	0	VINDPSYK	UGT2B10,UGT2B28,UGT2B7	sp|NP_001065.2|UGT2B7,sp|NP_001066.1|UGT2B10,sp|NP_001138239.1|UGT2B10,sp|NP_001277020.1|UGT2B10,sp|NP_001336497.1|UGT2B7,sp|NP_444267.1|UGT2B28,sp|XP_016864074.1|UGT2B10
Multiple_SEPEP.528_C5	2	6	2	0	CCLFCFWK,VDFNTMSSTDLLNALK	UGT2B10,UGT2B7	sp|NP_001065.2|UGT2B7,sp|NP_001066.1|UGT2B10,sp|NP_001138239.1|UGT2B10,sp|NP_001277020.1|UGT2B10,sp|NP_001336497.1|UGT2B7,sp|XP_016864074.1|UGT2B10
Multiple_SEPEP.529_C5	1	9	3	0	FDGNKPDALGLNTR	UGT2B10,UGT2B11,UGT2B28	sp|NP_001064.1|UGT2B11,sp|NP_001066.1|UGT2B10,sp|NP_001138239.1|UGT2B10,sp|NP_001277020.1|UGT2B10,sp|NP_444267.1|UGT2B28,sp|XP_011529852.1|UGT2B11,sp|XP_016863149.1|UGT2B11,sp|XP_016863792.1|UGT2B28,sp|XP_016864074.1|UGT2B10
Multiple_SEPEP.530_C5	1	7	2	0	AFITHGGANGIYEAIYHGIPMVGIPLFFDQPDNIAHMK	UGT2B10,UGT2B11	sp|NP_001064.1|UGT2B11,sp|NP_001066.1|UGT2B10,sp|NP_001138239.1|UGT2B10,sp|NP_001277020.1|UGT2B10,sp|XP_011529852.1|UGT2B11,sp|XP_016863149.1|UGT2B11,sp|XP_016864074.1|UGT2B10
Multiple_SEPEP.531_C5	2	6	2	0	NILGGTVFR,SPNGTIR	IDH1,IDH2	sp|NP_001269315.1|IDH1,sp|NP_001269316.1|IDH1,sp|NP_001276839.1|IDH2,sp|NP_001277043.1|IDH2,sp|NP_002159.2|IDH2,sp|NP_005887.2|IDH1
Multiple_SEPEP.532_C5	1	39	2	0	DCTVEMPILK	CTBP1,CTBP2	sp|NP_001012632.1|CTBP1,sp|NP_001077383.1|CTBP2,sp|NP_001277143.1|CTBP2,sp|NP_001277144.1|CTBP2,sp|NP_001307941.1|CTBP2,sp|NP_001307942.1|CTBP2,sp|NP_001307943.1|CTBP2,sp|NP_001319.1|CTBP1,sp|NP_001320.1|CTBP2,sp|NP_001350437.1|CTBP2,sp|NP_001364115.1|CTBP1,sp|NP_001364116.1|CTBP1,sp|NP_001364117.1|CTBP1,sp|NP_001364118.1|CTBP1,sp|NP_001364119.1|CTBP1,sp|NP_001364120.1|CTBP1,sp|NP_001364121.1|CTB…
Multiple_SEPEP.533_C5	1	11	3	0	IGEGTYGVVYK	CDK1,CDK2,CDK3	sp|NP_001163877.1|CDK1,sp|NP_001163878.1|CDK1,sp|NP_001249.1|CDK3,sp|NP_001277159.1|CDK2,sp|NP_001307847.1|CDK1,sp|NP_001777.1|CDK1,sp|NP_001789.2|CDK2,sp|NP_203698.1|CDK1,sp|NP_439892.2|CDK2,sp|XP_005270360.1|CDK1,sp|XP_011536034.1|CDK2
Multiple_SEPEP.534_C5	2	44	2	0	CFTFMDR,IELPTQLHEK	DOCK10,DOCK9	sp|NP_001123520.1|DOCK9,sp|NP_001123521.1|DOCK9,sp|NP_001123522.1|DOCK9,sp|NP_001277192.1|DOCK10,sp|NP_001305778.1|DOCK9,sp|NP_001350691.1|DOCK10,sp|NP_001353605.1|DOCK9,sp|NP_001353606.1|DOCK9,sp|NP_001353607.1|DOCK9,sp|NP_001353608.1|DOCK9,sp|NP_001353609.1|DOCK9,sp|NP_001353610.1|DOCK9,sp|NP_001353611.1|DOCK9,sp|NP_001353612.1|DOCK9,sp|NP_001353613.1|DOCK9,sp|NP_055504.2|DOCK10,sp|NP_056111.1|…
Multiple_SEPEP.535_C5	4	21	2	0	ALLSAVTR,FRPSLEER,IVAECNAVR,LESIISGAALMADSSCTR	CTNNA1,CTNNA2	sp|NP_001158355.1|CTNNA2,sp|NP_001269526.1|CTNNA2,sp|NP_001269527.1|CTNNA2,sp|NP_001277236.1|CTNNA1,sp|NP_001277238.1|CTNNA1,sp|NP_001277239.1|CTNNA1,sp|NP_001310911.1|CTNNA1,sp|NP_001310912.1|CTNNA1,sp|NP_001310913.1|CTNNA1,sp|NP_001310914.1|CTNNA1,sp|NP_001310915.1|CTNNA1,sp|NP_001894.2|CTNNA1,sp|NP_004380.2|CTNNA2,sp|XP_011530857.1|CTNNA2,sp|XP_011530858.1|CTNNA2,sp|XP_016858892.1|CTNNA2,sp|XP…
Multiple_SEPEP.536_C5	2	19	2	0	EELVAAVEDVR,EELVAAVEDVRK	CTNNA1,CTNNA2	sp|NP_001158355.1|CTNNA2,sp|NP_001269526.1|CTNNA2,sp|NP_001269527.1|CTNNA2,sp|NP_001277236.1|CTNNA1,sp|NP_001310911.1|CTNNA1,sp|NP_001310912.1|CTNNA1,sp|NP_001310913.1|CTNNA1,sp|NP_001310914.1|CTNNA1,sp|NP_001310915.1|CTNNA1,sp|NP_001894.2|CTNNA1,sp|NP_004380.2|CTNNA2,sp|XP_011530857.1|CTNNA2,sp|XP_011530858.1|CTNNA2,sp|XP_016858892.1|CTNNA2,sp|XP_016858893.1|CTNNA2,sp|XP_016858894.1|CTNNA2,sp|XP…
Multiple_SEPEP.537_C5	1	41	2	0	NLMNAVVQTVK	CTNNA1,CTNNA3	sp|NP_001120856.1|CTNNA3,sp|NP_001277238.1|CTNNA1,sp|NP_001277239.1|CTNNA1,sp|NP_001277241.1|CTNNA1,sp|NP_001310911.1|CTNNA1,sp|NP_001310912.1|CTNNA1,sp|NP_001310913.1|CTNNA1,sp|NP_001310914.1|CTNNA1,sp|NP_001310915.1|CTNNA1,sp|NP_001310916.1|CTNNA1,sp|NP_001310917.1|CTNNA1,sp|NP_001310918.1|CTNNA1,sp|NP_001310919.1|CTNNA1,sp|NP_001310920.1|CTNNA1,sp|NP_001310921.1|CTNNA1,sp|NP_001310922.1|CTNNA1…
Multiple_SEPEP.538_C5	13	56	2	0	DNDPDVDLFAGTK,DPDAHPK,HSDLFSSSSPWDK,IAENPANPPVGGK,SAQAAPEPR,SAQETVK,STGVFQDEELLFSHK,TLESNLFDDNIDIFADLTVKPK,TNPFPLLEDEDDLFTDQK,TVLSLFDEEEDK,TVLSLFDEEEDKMEDQNIIQAPQK,VSLLFEDDVDSGGSLFGSPPTSVPPATK,VSNIFDDPLNAFGGQ	WASHC2A,WASHC2C	sp|NP_001005751.1|WASHC2A,sp|NP_001162577.1|WASHC2C,sp|NP_001162578.1|WASHC2C,sp|NP_001278327.1|WASHC2A,sp|NP_001317003.1|WASHC2C,sp|NP_001317031.1|WASHC2A,sp|NP_001354322.1|WASHC2C,sp|NP_001354323.1|WASHC2C,sp|NP_001354324.1|WASHC2C,sp|NP_001354325.1|WASHC2C,sp|NP_001354326.1|WASHC2C,sp|NP_001354327.1|WASHC2C,sp|NP_001354328.1|WASHC2C,sp|NP_001354329.1|WASHC2C,sp|NP_001354330.1|WASHC2C,sp|NP_001…
Multiple_SEPEP.539_C5	11	49	2	0	ASALLFSSDEEDQWNIPASQTHLASDSR,AVASPEATVSQTDENK,DSGTLQSQEAK,EESSSSKPGK,EPQKPEQPTPR,GASLLPGK,KVQSTADIFGDEEGDLFK,LTDEDFSPFGSGGGLFSGGK,QAGASVK,SRPTSFADELAAR,VQSTADIFGDEEGDLFK	WASHC2A,WASHC2C	sp|NP_001005751.1|WASHC2A,sp|NP_001162577.1|WASHC2C,sp|NP_001162578.1|WASHC2C,sp|NP_001278327.1|WASHC2A,sp|NP_001317003.1|WASHC2C,sp|NP_001317031.1|WASHC2A,sp|NP_001354322.1|WASHC2C,sp|NP_001354323.1|WASHC2C,sp|NP_001354324.1|WASHC2C,sp|NP_001354325.1|WASHC2C,sp|NP_001354326.1|WASHC2C,sp|NP_001354327.1|WASHC2C,sp|NP_001354328.1|WASHC2C,sp|NP_001354329.1|WASHC2C,sp|NP_001354330.1|WASHC2C,sp|NP_001…
Multiple_SEPEP.540_C5	1	42	2	0	NLKPSSETK	WASHC2A,WASHC2C	sp|NP_001005751.1|WASHC2A,sp|NP_001162577.1|WASHC2C,sp|NP_001162578.1|WASHC2C,sp|NP_001278327.1|WASHC2A,sp|NP_001317003.1|WASHC2C,sp|NP_001317031.1|WASHC2A,sp|NP_001354322.1|WASHC2C,sp|NP_001354323.1|WASHC2C,sp|NP_001354324.1|WASHC2C,sp|NP_001354325.1|WASHC2C,sp|NP_001354326.1|WASHC2C,sp|NP_001354327.1|WASHC2C,sp|NP_001354328.1|WASHC2C,sp|NP_001354329.1|WASHC2C,sp|NP_001354331.1|WASHC2C,sp|NP_001…
Multiple_SEPEP.541_C5	1	41	2	0	VYDEEVEEPVLK	WASHC2A,WASHC2C	sp|NP_001005751.1|WASHC2A,sp|NP_001162577.1|WASHC2C,sp|NP_001162578.1|WASHC2C,sp|NP_001278327.1|WASHC2A,sp|NP_001317003.1|WASHC2C,sp|NP_001317031.1|WASHC2A,sp|NP_001354322.1|WASHC2C,sp|NP_001354323.1|WASHC2C,sp|NP_001354324.1|WASHC2C,sp|NP_001354325.1|WASHC2C,sp|NP_001354326.1|WASHC2C,sp|NP_001354328.1|WASHC2C,sp|NP_001354329.1|WASHC2C,sp|NP_001354330.1|WASHC2C,sp|NP_001354332.1|WASHC2C,sp|NP_001…
Multiple_SEPEP.542_C5	14	17	2	0	EANHNVSAPYGR,EFFLELTMGR,EGDLLTK,HEYGSPGILEFFHHQLK,HVQLLGR,IQFPIEMSMPWILTDHILETK,LADQIFAYYK,LCCGLSMFEVILTR,LGTPQQIAIAR,LLGYQGIAVVMEELLK,QFLYDEIEAEVNLCFDQFVYK,SLLQGTILQYVK,TMLESLIADK,YAPLHLVPLIER	CYFIP1,CYFIP2	sp|NP_001028200.1|CYFIP1,sp|NP_001032410.1|CYFIP2,sp|NP_001274739.1|CYFIP1,sp|NP_001278650.1|CYFIP2,sp|NP_001278651.1|CYFIP2,sp|NP_001311048.1|CYFIP1,sp|NP_001311049.1|CYFIP1,sp|NP_001311051.1|CYFIP1,sp|NP_001311052.1|CYFIP1,sp|NP_001311053.1|CYFIP1,sp|NP_001311054.1|CYFIP1,sp|NP_001311055.1|CYFIP1,sp|NP_055191.2|CYFIP2,sp|NP_055423.1|CYFIP1,sp|XP_011532818.1|CYFIP2,sp|XP_016864830.1|CYFIP2,sp|XP…
Multiple_SEPEP.543_C5	13	15	2	0	DFVSEAYLLTLGK,FINMFAVLDELK,FISELAR,GLQVLMGR,KDFVSEAYLLTLGK,LVHPTDK,MYLTPSEK,NDHSAYK,QLQVVPLFGDMQIELAR,RLCHAER,TSAHYEENK,WSAHVMEVYSWK,YNYTSEEK	CYFIP1,CYFIP2	sp|NP_001032410.1|CYFIP2,sp|NP_001274739.1|CYFIP1,sp|NP_001278650.1|CYFIP2,sp|NP_001278651.1|CYFIP2,sp|NP_001311048.1|CYFIP1,sp|NP_001311049.1|CYFIP1,sp|NP_001311052.1|CYFIP1,sp|NP_001311053.1|CYFIP1,sp|NP_001311054.1|CYFIP1,sp|NP_001311055.1|CYFIP1,sp|NP_055191.2|CYFIP2,sp|NP_055423.1|CYFIP1,sp|XP_011532818.1|CYFIP2,sp|XP_016864830.1|CYFIP2,sp|XP_016864831.1|CYFIP2
Multiple_SEPEP.544_C5	2	13	2	0	CNEQPNR,TVEVLEPEVTK	CYFIP1,CYFIP2	sp|NP_001032410.1|CYFIP2,sp|NP_001274739.1|CYFIP1,sp|NP_001278650.1|CYFIP2,sp|NP_001278651.1|CYFIP2,sp|NP_001311048.1|CYFIP1,sp|NP_001311049.1|CYFIP1,sp|NP_001311052.1|CYFIP1,sp|NP_001311053.1|CYFIP1,sp|NP_055191.2|CYFIP2,sp|NP_055423.1|CYFIP1,sp|XP_011532818.1|CYFIP2,sp|XP_016864830.1|CYFIP2,sp|XP_016864831.1|CYFIP2
Multiple_SEPEP.545_C5	4	5	2	0	FALMNMK,MKSAISLAEDEEWKR,SAISLAEDEEWK,SAISLAEDEEWKR	CYP3A4,CYP3A5	sp|NP_000768.1|CYP3A5,sp|NP_001189784.1|CYP3A4,sp|NP_001278758.1|CYP3A5,sp|NP_001278759.1|CYP3A5,sp|NP_059488.2|CYP3A4
Multiple_SEPEP.546_C5	1	14	3	0	IGDFGMTR	IGF1R,INSR,INSRR	sp|NP_000199.2|INSR,sp|NP_000866.1|IGF1R,sp|NP_001073285.1|INSR,sp|NP_001278787.1|IGF1R,sp|NP_055030.1|INSRR,sp|XP_011519818.1|IGF1R,sp|XP_011519819.1|IGF1R,sp|XP_011526290.2|INSR,sp|XP_011526291.2|INSR,sp|XP_016877625.1|IGF1R,sp|XP_016877626.1|IGF1R,sp|XP_016877627.1|IGF1R,sp|XP_016877628.1|IGF1R,sp|XP_024305681.1|IGF1R
Multiple_SEPEP.547_C5	2	13	2	0	DIYETDYYR,IEFLNEASVMK	IGF1R,INSR	sp|NP_000199.2|INSR,sp|NP_000866.1|IGF1R,sp|NP_001073285.1|INSR,sp|NP_001278787.1|IGF1R,sp|XP_011519818.1|IGF1R,sp|XP_011519819.1|IGF1R,sp|XP_011526290.2|INSR,sp|XP_011526291.2|INSR,sp|XP_016877625.1|IGF1R,sp|XP_016877626.1|IGF1R,sp|XP_016877627.1|IGF1R,sp|XP_016877628.1|IGF1R,sp|XP_024305681.1|IGF1R
Multiple_SEPEP.548_C5	1	9	2	0	DLFPNLTVIR	IGF1R,INSR	sp|NP_000199.2|INSR,sp|NP_000866.1|IGF1R,sp|NP_001073285.1|INSR,sp|NP_001278787.1|IGF1R,sp|XP_011526290.2|INSR,sp|XP_011526291.2|INSR,sp|XP_016877625.1|IGF1R,sp|XP_016877626.1|IGF1R,sp|XP_016877627.1|IGF1R
Multiple_SEPEP.549_C5	1	26	3	0	MVIITGPPEAQFK	IGF2BP1,IGF2BP2,IGF2BP3	sp|NP_001007226.1|IGF2BP2,sp|NP_001153895.1|IGF2BP1,sp|NP_001278798.1|IGF2BP2,sp|NP_001278801.1|IGF2BP2,sp|NP_001278802.1|IGF2BP2,sp|NP_001278803.1|IGF2BP2,sp|NP_001278804.1|IGF2BP2,sp|NP_006537.3|IGF2BP1,sp|NP_006538.2|IGF2BP3,sp|NP_006539.3|IGF2BP2,sp|XP_005257012.2|IGF2BP1,sp|XP_006713540.1|IGF2BP2,sp|XP_006713541.1|IGF2BP2,sp|XP_006715702.1|IGF2BP3,sp|XP_011513391.1|IGF2BP3,sp|XP_011513392.1|…
Multiple_SEPEP.550_C5	3	82	2	0	ICDELIAK,IVAEYEK,KIVAEYEK	TACC1,TACC2	sp|NP_001116296.1|TACC1,sp|NP_001139688.1|TACC1,sp|NP_001278805.2|TACC2,sp|NP_001278806.2|TACC2,sp|NP_001278807.1|TACC2,sp|NP_001278808.1|TACC2,sp|NP_001317450.1|TACC1,sp|NP_001339707.1|TACC1,sp|NP_001339708.1|TACC1,sp|NP_001339709.1|TACC1,sp|NP_001339710.1|TACC1,sp|NP_001339711.1|TACC1,sp|NP_001339712.1|TACC1,sp|NP_001339713.1|TACC1,sp|NP_001339714.1|TACC1,sp|NP_001339715.1|TACC1,sp|NP_001339716…
Multiple_SEPEP.551_C5	1	79	2	0	TIAQMIEDEQR	TACC1,TACC2	sp|NP_001116296.1|TACC1,sp|NP_001139688.1|TACC1,sp|NP_001278805.2|TACC2,sp|NP_001278806.2|TACC2,sp|NP_001278807.1|TACC2,sp|NP_001278808.1|TACC2,sp|NP_001317450.1|TACC1,sp|NP_001339707.1|TACC1,sp|NP_001339708.1|TACC1,sp|NP_001339709.1|TACC1,sp|NP_001339710.1|TACC1,sp|NP_001339711.1|TACC1,sp|NP_001339712.1|TACC1,sp|NP_001339713.1|TACC1,sp|NP_001339714.1|TACC1,sp|NP_001339715.1|TACC1,sp|NP_001339716…
Multiple_SEPEP.552_C5	5	12	3	0	CLEHLFFFK,DGILLATGLHVHR,EAVQEER,QLFTLVEWAK,VLTELVSK	RXRA,RXRB,RXRG	sp|NP_001243499.1|RXRG,sp|NP_001243500.1|RXRG,sp|NP_001257330.1|RXRB,sp|NP_001278849.1|RXRA,sp|NP_001278850.1|RXRA,sp|NP_001278918.1|RXRB,sp|NP_002948.1|RXRA,sp|NP_008848.1|RXRG,sp|NP_068811.1|RXRB,sp|XP_005249335.1|RXRB,sp|XP_011513098.1|RXRB,sp|XP_016866665.1|RXRB
Multiple_SEPEP.553_C5	3	6	2	0	HICAICGDR,ILEAELAVEPK,YPEQPGR	RXRA,RXRG	sp|NP_001243499.1|RXRG,sp|NP_001243500.1|RXRG,sp|NP_001278849.1|RXRA,sp|NP_001278850.1|RXRA,sp|NP_002948.1|RXRA,sp|NP_008848.1|RXRG
Multiple_SEPEP.554_C5	1	42	2	0	YGNIIAYDHSR	PTPRK,PTPRM	sp|NP_001098714.1|PTPRM,sp|NP_001129120.1|PTPRK,sp|NP_001278910.1|PTPRK,sp|NP_001278913.1|PTPRK,sp|NP_001365071.1|PTPRM,sp|NP_001365072.1|PTPRM,sp|NP_001365073.1|PTPRM,sp|NP_001365074.1|PTPRM,sp|NP_001365075.1|PTPRM,sp|NP_001365076.1|PTPRM,sp|NP_002835.2|PTPRK,sp|NP_002836.3|PTPRM,sp|XP_006715600.1|PTPRK,sp|XP_011524010.1|PTPRM,sp|XP_011524012.1|PTPRM,sp|XP_011524014.1|PTPRM,sp|XP_011524015.1|PTP…
Multiple_SEPEP.555_C5	1	25	2	0	EGVVDIYNCVK	PTPRK,PTPRU	sp|NP_001129120.1|PTPRK,sp|NP_001181930.1|PTPRU,sp|NP_001278910.1|PTPRK,sp|NP_001278913.1|PTPRK,sp|NP_002835.2|PTPRK,sp|NP_005695.3|PTPRU,sp|NP_573438.3|PTPRU,sp|NP_573439.2|PTPRU,sp|XP_006710332.1|PTPRU,sp|XP_006715600.1|PTPRK,sp|XP_011534316.1|PTPRK,sp|XP_011534317.1|PTPRK,sp|XP_011534318.1|PTPRK,sp|XP_011534319.1|PTPRK,sp|XP_011534320.1|PTPRK,sp|XP_016855481.1|PTPRU,sp|XP_016855482.1|PTPRU,sp|…
Multiple_SEPEP.556_C5	1	21	2	0	LELLSLSK	CPN2,TTN	sp|NP_001073982.3|CPN2,sp|NP_001243779.1|TTN,sp|NP_001254479.2|TTN,sp|NP_001278917.1|CPN2,sp|NP_003310.4|TTN,sp|NP_596869.4|TTN,sp|NP_597676.3|TTN,sp|NP_597681.4|TTN,sp|XP_005269337.1|CPN2,sp|XP_016860308.1|TTN,sp|XP_016860309.1|TTN,sp|XP_016860310.1|TTN,sp|XP_016860311.1|TTN,sp|XP_016860312.1|TTN,sp|XP_024308862.1|TTN,sp|XP_024308863.1|TTN,sp|XP_024308864.1|TTN,sp|XP_024308865.1|TTN,sp|XP_024308…
Multiple_SEPEP.557_C5	2	9	2	0	NSAHSAGVGAIFDR,TELGCLR	RXRA,RXRB	sp|NP_001257330.1|RXRB,sp|NP_001278849.1|RXRA,sp|NP_001278850.1|RXRA,sp|NP_001278918.1|RXRB,sp|NP_002948.1|RXRA,sp|NP_068811.1|RXRB,sp|XP_005249335.1|RXRB,sp|XP_011513098.1|RXRB,sp|XP_016866665.1|RXRB
Multiple_SEPEP.558_C5	3	10	3	0	FEIWDTAGQER,LVLLGESAVGK,YHSLAPMYYR	RAB5A,RAB5B,RAB5C	sp|NP_001238965.1|RAB5B,sp|NP_001238966.1|RAB5B,sp|NP_001238968.1|RAB5C,sp|NP_001278977.1|RAB5A,sp|NP_002859.1|RAB5B,sp|NP_004153.2|RAB5A,sp|NP_004574.2|RAB5C,sp|NP_958842.1|RAB5C,sp|XP_005269108.1|RAB5B,sp|XP_005269109.1|RAB5B
Multiple_SEPEP.559_C5	1	97	2	0	NLINQMLTINPAK	CAMK2B,CAMK2G	sp|NP_001191421.1|CAMK2G,sp|NP_001211.3|CAMK2B,sp|NP_001213.2|CAMK2G,sp|NP_001280099.1|CAMK2B,sp|NP_001307827.1|CAMK2G,sp|NP_001354443.1|CAMK2G,sp|NP_001354445.1|CAMK2G,sp|NP_001354446.1|CAMK2G,sp|NP_001354447.1|CAMK2G,sp|NP_001354448.1|CAMK2G,sp|NP_001354449.1|CAMK2G,sp|NP_001354450.1|CAMK2G,sp|NP_001354451.1|CAMK2G,sp|NP_001354452.1|CAMK2G,sp|NP_001354453.1|CAMK2G,sp|NP_001354454.1|CAMK2G,sp|NP…
Multiple_SEPEP.560_C5	1	12	5	0	GHYTEGAELVDSVLDVVR	TUBB,TUBB2A,TUBB2B,TUBB3,TUBB4B	sp|NP_001060.1|TUBB2A,sp|NP_001184110.1|TUBB3,sp|NP_001280141.1|TUBB,sp|NP_001280142.1|TUBB,sp|NP_001280143.1|TUBB,sp|NP_001280144.1|TUBB,sp|NP_001280145.1|TUBB,sp|NP_001297244.1|TUBB2A,sp|NP_006077.2|TUBB3,sp|NP_006079.1|TUBB4B,sp|NP_821080.1|TUBB2B,sp|NP_821133.1|TUBB
Multiple_SEPEP.561_C5	3	10	4	0	EVDEQMLNVQNK,EVDEQMLNVQNKNSSYFVEWIPNNVK,KEVDEQMLNVQNK	TUBB,TUBB2A,TUBB2B,TUBB4B	sp|NP_001060.1|TUBB2A,sp|NP_001280141.1|TUBB,sp|NP_001280142.1|TUBB,sp|NP_001280143.1|TUBB,sp|NP_001280144.1|TUBB,sp|NP_001280145.1|TUBB,sp|NP_001297244.1|TUBB2A,sp|NP_006079.1|TUBB4B,sp|NP_821080.1|TUBB2B,sp|NP_821133.1|TUBB
Multiple_SEPEP.562_C5	1	7	4	0	AILVDLEPGTMDSVR	TUBB,TUBB2A,TUBB2B,TUBB3	sp|NP_001060.1|TUBB2A,sp|NP_001280141.1|TUBB,sp|NP_001280142.1|TUBB,sp|NP_001280143.1|TUBB,sp|NP_006077.2|TUBB3,sp|NP_821080.1|TUBB2B,sp|NP_821133.1|TUBB
Multiple_SEPEP.563_C5	5	24	3	0	DHQDYCEVCQQGGEIILCDTCPR,FSWAQGTDTILADEMGLGK,LLLTGTPLQNNLEELFHLLNFLTPER,VLIFSQMTK,WSCPHCEK	CHD3,CHD4,CHD5	sp|NP_001005271.2|CHD3,sp|NP_001005273.1|CHD3,sp|NP_001264.2|CHD4,sp|NP_001284482.1|CHD4,sp|NP_001350535.1|CHD4,sp|NP_005843.2|CHD3,sp|NP_056372.1|CHD5,sp|XP_005256484.1|CHD3,sp|XP_005256485.1|CHD3,sp|XP_005256486.1|CHD3,sp|XP_005256488.1|CHD3,sp|XP_006721486.1|CHD3,sp|XP_006721487.1|CHD3,sp|XP_006721491.1|CHD3,sp|XP_016879550.1|CHD3,sp|XP_016879551.1|CHD3,sp|XP_016879552.1|CHD3,sp|XP_016879553.1…
Multiple_SEPEP.564_C5	7	23	3	0	AYVSLFMR,DKPLPPLLAR,FGTEELFK,HHYEQQQEDLAR,LLEQALVIEEQLR,QELDDILK,VAQYVVR	CHD3,CHD4,CHD5	sp|NP_001005271.2|CHD3,sp|NP_001005273.1|CHD3,sp|NP_001264.2|CHD4,sp|NP_001284482.1|CHD4,sp|NP_001350535.1|CHD4,sp|NP_005843.2|CHD3,sp|NP_056372.1|CHD5,sp|XP_005256484.1|CHD3,sp|XP_005256485.1|CHD3,sp|XP_005256486.1|CHD3,sp|XP_006721486.1|CHD3,sp|XP_006721487.1|CHD3,sp|XP_006721491.1|CHD3,sp|XP_016879550.1|CHD3,sp|XP_016879551.1|CHD3,sp|XP_016879552.1|CHD3,sp|XP_016879553.1|CHD3,sp|XP_016879554.1…
Multiple_SEPEP.565_C5	1	11	3	0	QLEELLSDMK	CHD3,CHD4,CHD5	sp|NP_001005271.2|CHD3,sp|NP_001005273.1|CHD3,sp|NP_001264.2|CHD4,sp|NP_001284482.1|CHD4,sp|NP_001350535.1|CHD4,sp|NP_005843.2|CHD3,sp|NP_056372.1|CHD5,sp|XP_005256486.1|CHD3,sp|XP_006721491.1|CHD3,sp|XP_016879553.1|CHD3,sp|XP_016879559.1|CHD3
Multiple_SEPEP.566_C5	4	23	2	0	GPFLVSAPLSTIINWER,IINHSVDK,IINHSVDKK,VELSPMQK	CHD3,CHD4	sp|NP_001005271.2|CHD3,sp|NP_001005273.1|CHD3,sp|NP_001264.2|CHD4,sp|NP_001284482.1|CHD4,sp|NP_001350535.1|CHD4,sp|NP_005843.2|CHD3,sp|XP_005256484.1|CHD3,sp|XP_005256485.1|CHD3,sp|XP_005256486.1|CHD3,sp|XP_005256488.1|CHD3,sp|XP_006721486.1|CHD3,sp|XP_006721487.1|CHD3,sp|XP_006721491.1|CHD3,sp|XP_016879550.1|CHD3,sp|XP_016879551.1|CHD3,sp|XP_016879552.1|CHD3,sp|XP_016879553.1|CHD3,sp|XP_01687955…
Multiple_SEPEP.567_C5	2	10	2	0	DSFIGENSR,GADTSSADR	KIF2A,KIF2C	sp|NP_001091981.1|KIF2A,sp|NP_001230881.2|KIF2A,sp|NP_001230882.1|KIF2A,sp|NP_001284584.1|KIF2C,sp|NP_001284585.1|KIF2C,sp|NP_001284586.1|KIF2C,sp|NP_004511.2|KIF2A,sp|NP_006836.2|KIF2C,sp|XP_011538842.1|KIF2C,sp|XP_011538843.1|KIF2C
Multiple_SEPEP.568_C5	1	12	2	0	AHQLVLPPCDVVIK	FAM120A,FAM120C	sp|NP_001273651.1|FAM120A,sp|NP_001273652.1|FAM120A,sp|NP_001273653.1|FAM120A,sp|NP_001287717.1|FAM120C,sp|NP_055427.2|FAM120A,sp|NP_060318.4|FAM120C,sp|XP_005251899.1|FAM120A,sp|XP_006724652.1|FAM120C,sp|XP_011516714.1|FAM120A,sp|XP_011516715.1|FAM120A,sp|XP_011516716.1|FAM120A,sp|XP_011516718.1|FAM120A
Multiple_SEPEP.569_C5	1	55	3	0	QYPWGVVQVENENHCDFVK	SEPTIN10,SEPTIN11,SEPTIN8	sp|NP_001092281.1|SEPTIN8,sp|NP_001092282.1|SEPTIN8,sp|NP_001092283.1|SEPTIN8,sp|NP_001287727.1|SEPTIN8,sp|NP_001287728.1|SEPTIN8,sp|NP_001293076.1|SEPTIN11,sp|NP_001308425.1|SEPTIN10,sp|NP_001308427.1|SEPTIN10,sp|NP_001308428.1|SEPTIN10,sp|NP_001308429.1|SEPTIN10,sp|NP_001308430.1|SEPTIN10,sp|NP_001308431.1|SEPTIN10,sp|NP_001308432.1|SEPTIN10,sp|NP_001308433.1|SEPTIN10,sp|NP_001308434.1|SEPTIN10…
Multiple_SEPEP.570_C5	2	35	3	0	SLDLVTMK,VNMEDLR	SEPTIN11,SEPTIN6,SEPTIN8	sp|NP_001092281.1|SEPTIN8,sp|NP_001092282.1|SEPTIN8,sp|NP_001092283.1|SEPTIN8,sp|NP_001287727.1|SEPTIN8,sp|NP_001287728.1|SEPTIN8,sp|NP_001293076.1|SEPTIN11,sp|NP_055944.2|SEPTIN6,sp|NP_055961.1|SEPTIN8,sp|NP_060713.1|SEPTIN11,sp|NP_665798.1|SEPTIN6,sp|NP_665799.1|SEPTIN6,sp|NP_665801.1|SEPTIN6,sp|XP_005262457.1|SEPTIN6,sp|XP_005271984.1|SEPTIN8,sp|XP_005271985.1|SEPTIN8,sp|XP_005271988.1|SEPTIN8…
Multiple_SEPEP.571_C5	6	12	2	0	DEDSSLMQLK,GCQFLGPAMQEEALK,LVLLALEDGSALSR,RDEDSSLMQLK,SHMQSIIDK,TGDPANLNR	RC3H1,RC3H2	sp|NP_001094058.1|RC3H2,sp|NP_001287779.1|RC3H1,sp|NP_001287780.1|RC3H1,sp|NP_001287781.1|RC3H1,sp|NP_001341407.1|RC3H2,sp|NP_001341408.1|RC3H2,sp|NP_001341411.1|RC3H2,sp|NP_001341415.1|RC3H2,sp|NP_061323.2|RC3H2,sp|NP_742068.1|RC3H1,sp|XP_005244978.1|RC3H1,sp|XP_011507533.1|RC3H1
Multiple_SEPEP.572_C5	2	29	3	0	NEYLLALEATNASVFK,SPDSTANVR	SRGAP2,SRGAP2B,SRGAP2C	sp|NP_001164108.1|SRGAP2,sp|NP_001258799.2|SRGAP2B,sp|NP_001258801.1|SRGAP2C,sp|NP_001287881.1|SRGAP2,sp|NP_001316913.1|SRGAP2C,sp|NP_001317613.1|SRGAP2B,sp|NP_001353209.1|SRGAP2B,sp|NP_001355253.1|SRGAP2B,sp|NP_001364373.1|SRGAP2,sp|NP_001364374.1|SRGAP2,sp|NP_001364375.1|SRGAP2,sp|NP_001364376.1|SRGAP2,sp|NP_001372155.1|SRGAP2B,sp|NP_001372156.1|SRGAP2B,sp|NP_001372157.1|SRGAP2B,sp|NP_056141.2|…
Multiple_SEPEP.573_C5	1	28	3	0	VLNELYSVMK	SRGAP2,SRGAP2B,SRGAP2C	sp|NP_001164108.1|SRGAP2,sp|NP_001258799.2|SRGAP2B,sp|NP_001258801.1|SRGAP2C,sp|NP_001287881.1|SRGAP2,sp|NP_001316913.1|SRGAP2C,sp|NP_001317613.1|SRGAP2B,sp|NP_001353209.1|SRGAP2B,sp|NP_001355253.1|SRGAP2B,sp|NP_001364373.1|SRGAP2,sp|NP_001364374.1|SRGAP2,sp|NP_001364375.1|SRGAP2,sp|NP_001364376.1|SRGAP2,sp|NP_001372155.1|SRGAP2B,sp|NP_001372157.1|SRGAP2B,sp|NP_056141.2|SRGAP2,sp|XP_005277478.1|S…
Multiple_SEPEP.574_C5	2	25	4	0	VQLLQDLQDFFR,VQLLQDLQDFFRK	SRGAP1,SRGAP2,SRGAP2B,SRGAP2C	sp|NP_001164108.1|SRGAP2,sp|NP_001258799.2|SRGAP2B,sp|NP_001258801.1|SRGAP2C,sp|NP_001287881.1|SRGAP2,sp|NP_001316913.1|SRGAP2C,sp|NP_001333130.1|SRGAP1,sp|NP_001353209.1|SRGAP2B,sp|NP_001364373.1|SRGAP2,sp|NP_001364374.1|SRGAP2,sp|NP_001364375.1|SRGAP2,sp|NP_001364376.1|SRGAP2,sp|NP_001372155.1|SRGAP2B,sp|NP_001372156.1|SRGAP2B,sp|NP_056141.2|SRGAP2,sp|NP_065813.1|SRGAP1,sp|XP_011507656.1|SRGAP2…
Multiple_SEPEP.575_C5	2	18	3	0	DKEIIAEYDTQVK,EIIAEYDTQVK	SRGAP2,SRGAP2B,SRGAP2C	sp|NP_001164108.1|SRGAP2,sp|NP_001258799.2|SRGAP2B,sp|NP_001258801.1|SRGAP2C,sp|NP_001287881.1|SRGAP2,sp|NP_001316913.1|SRGAP2C,sp|NP_001353209.1|SRGAP2B,sp|NP_001364373.1|SRGAP2,sp|NP_001364374.1|SRGAP2,sp|NP_001364375.1|SRGAP2,sp|NP_001364376.1|SRGAP2,sp|NP_001372155.1|SRGAP2B,sp|NP_001372156.1|SRGAP2B,sp|NP_001372157.1|SRGAP2B,sp|NP_056141.2|SRGAP2,sp|XP_011507656.1|SRGAP2,sp|XP_011507657.1|SR…
Multiple_SEPEP.576_C5	1	17	3	0	AQLTEQMK	SRGAP2,SRGAP2B,SRGAP2C	sp|NP_001164108.1|SRGAP2,sp|NP_001258799.2|SRGAP2B,sp|NP_001258801.1|SRGAP2C,sp|NP_001287881.1|SRGAP2,sp|NP_001316913.1|SRGAP2C,sp|NP_001353209.1|SRGAP2B,sp|NP_001364373.1|SRGAP2,sp|NP_001364374.1|SRGAP2,sp|NP_001364375.1|SRGAP2,sp|NP_001364376.1|SRGAP2,sp|NP_001372155.1|SRGAP2B,sp|NP_001372156.1|SRGAP2B,sp|NP_056141.2|SRGAP2,sp|XP_011507656.1|SRGAP2,sp|XP_011507657.1|SRGAP2,sp|XP_011507658.1|SRG…
Multiple_SEPEP.577_C5	1	19	3	0	EVGQQLQDDLMK	SRGAP2,SRGAP2B,SRGAP2C	sp|NP_001164108.1|SRGAP2,sp|NP_001258799.2|SRGAP2B,sp|NP_001258801.1|SRGAP2C,sp|NP_001287881.1|SRGAP2,sp|NP_001316913.1|SRGAP2C,sp|NP_001353209.1|SRGAP2B,sp|NP_001364373.1|SRGAP2,sp|NP_001364374.1|SRGAP2,sp|NP_001364375.1|SRGAP2,sp|NP_001364376.1|SRGAP2,sp|NP_001372155.1|SRGAP2B,sp|NP_001372157.1|SRGAP2B,sp|NP_056141.2|SRGAP2,sp|XP_011507656.1|SRGAP2,sp|XP_011507657.1|SRGAP2,sp|XP_011507658.1|SRG…
Multiple_SEPEP.578_C5	1	21	2	0	GFGIAISGGR	TJP1,TJP3	sp|NP_001254489.1|TJP3,sp|NP_001254490.1|TJP3,sp|NP_001287954.2|TJP1,sp|NP_001287955.1|TJP1,sp|NP_001317168.1|TJP1,sp|NP_001341941.1|TJP1,sp|NP_001341942.1|TJP1,sp|NP_001341943.1|TJP1,sp|NP_001341944.1|TJP1,sp|NP_003248.3|TJP1,sp|NP_783297.2|TJP1,sp|XP_005254676.2|TJP1,sp|XP_005254677.2|TJP1,sp|XP_011520274.2|TJP1,sp|XP_016878010.1|TJP1,sp|XP_016878011.1|TJP1,sp|XP_016878012.1|TJP1,sp|XP_01687801…
Multiple_SEPEP.579_C5	1	12	3	0	WVTVGDTSLR	BCL7A,BCL7B,BCL7C	sp|NP_001019979.1|BCL7A,sp|NP_001184173.1|BCL7B,sp|NP_001273455.1|BCL7C,sp|NP_001287990.1|BCL7B,sp|NP_001698.2|BCL7B,sp|NP_004756.2|BCL7C,sp|NP_066273.1|BCL7A,sp|XP_011544282.1|BCL7C,sp|XP_016879374.1|BCL7C,sp|XP_016879375.1|BCL7C,sp|XP_016879376.1|BCL7C,sp|XP_016879377.1|BCL7C
Multiple_SEPEP.580_C5	1	38	3	0	DTSSLLR	BOC,EML2,RUFY1	sp|NP_001035541.1|RUFY1,sp|NP_001035542.1|RUFY1,sp|NP_001180197.1|EML2,sp|NP_001288790.1|BOC,sp|NP_001338981.1|EML2,sp|NP_001365002.1|BOC,sp|NP_001365003.1|BOC,sp|NP_001365004.1|BOC,sp|NP_079434.3|RUFY1,sp|NP_150279.1|BOC,sp|XP_005247954.1|BOC,sp|XP_005266050.1|RUFY1,sp|XP_006714984.2|RUFY1,sp|XP_006714985.1|RUFY1,sp|XP_011511607.1|BOC,sp|XP_011524996.1|EML2,sp|XP_011524997.1|EML2,sp|XP_016862930…
Multiple_SEPEP.581_C5	22	10	2	0	DFLDEYIFLAVGR,DREEALHQFR,DSLTLVFVETK,EEALHQFR,EIQMLAR,ELAVQIYEEAR,GADSLEDFLYHEGYACTSIHGDR,GCHLLVATPGR,HAIPIIK,HVINFDLPSDIEEYVHR,IGLDFCK,IVEQDTMPPK,KGADSLEDFLYHEGYACTSIHGDR,KQYPISLVLAPTR,LVDMMER,QEVPSWLENMAYEHHYK,QYPISLVLAPTR,RIVEQDTMPPK,SPILVATAVAAR,VGSTSENITQK,VRPCVVYGGADIGQQIR,YTRPTPVQK	DDX3X,DDX3Y	sp|NP_001116137.1|DDX3Y,sp|NP_001180345.1|DDX3X,sp|NP_001180346.1|DDX3X,sp|NP_001289481.1|DDX3Y,sp|NP_001311124.1|DDX3Y,sp|NP_001347.3|DDX3X,sp|NP_001350748.1|DDX3X,sp|NP_004651.2|DDX3Y,sp|XP_011542194.1|DDX3X,sp|XP_016884802.1|DDX3X
Multiple_SEPEP.582_C5	3	8	2	0	DAYSSFGSR,DKDAYSSFGSR,LEQELFSGGNTGINFEK	DDX3X,DDX3Y	sp|NP_001116137.1|DDX3Y,sp|NP_001180345.1|DDX3X,sp|NP_001180346.1|DDX3X,sp|NP_001289481.1|DDX3Y,sp|NP_001311124.1|DDX3Y,sp|NP_001347.3|DDX3X,sp|NP_004651.2|DDX3Y,sp|XP_011542194.1|DDX3X
Multiple_SEPEP.583_C5	2	9	2	0	DLLDLLVEAK,DLLDLLVEAKQEVPSWLENMAYEHHYK	DDX3X,DDX3Y	sp|NP_001116137.1|DDX3Y,sp|NP_001180345.1|DDX3X,sp|NP_001180346.1|DDX3X,sp|NP_001289481.1|DDX3Y,sp|NP_001347.3|DDX3X,sp|NP_001350748.1|DDX3X,sp|NP_004651.2|DDX3Y,sp|XP_011542194.1|DDX3X,sp|XP_016884802.1|DDX3X
Multiple_SEPEP.584_C5	2	11	4	0	FDQSQIQEFK,MFDQSQIQEFK	MYL10,MYL12A,MYL12B,MYL9	sp|NP_001138416.1|MYL12B,sp|NP_001138417.1|MYL12B,sp|NP_001289976.1|MYL12A,sp|NP_001289977.1|MYL12A,sp|NP_001289978.1|MYL12A,sp|NP_006088.2|MYL9,sp|NP_006462.1|MYL12A,sp|NP_291024.1|MYL12B,sp|NP_612412.2|MYL10,sp|NP_852667.1|MYL9,sp|XP_016868282.1|MYL10
Multiple_SEPEP.585_C5	5	9	3	0	ATSNVFAMFDQSQIQEFK,ATSNVFAMFDQSQIQEFKEAFNMIDQNR,EAFNMIDQNR,EAPIDKK,ELLTTMGDR	MYL12A,MYL12B,MYL9	sp|NP_001138416.1|MYL12B,sp|NP_001138417.1|MYL12B,sp|NP_001289976.1|MYL12A,sp|NP_001289977.1|MYL12A,sp|NP_001289978.1|MYL12A,sp|NP_006088.2|MYL9,sp|NP_006462.1|MYL12A,sp|NP_291024.1|MYL12B,sp|NP_852667.1|MYL9
Multiple_SEPEP.586_C5	3	8	3	0	DGFIDKEDLHDMLASLGK,EDLHDMLASLGK,LNGTDPEDVIR	MYL12A,MYL12B,MYL9	sp|NP_001138416.1|MYL12B,sp|NP_001138417.1|MYL12B,sp|NP_001289976.1|MYL12A,sp|NP_001289977.1|MYL12A,sp|NP_001289978.1|MYL12A,sp|NP_006088.2|MYL9,sp|NP_006462.1|MYL12A,sp|NP_291024.1|MYL12B
Multiple_SEPEP.587_C5	5	7	2	0	FTDEEVDELYR,FTDEEVDELYREAPIDK,GNFNYIEFTR,KGNFNYIEFTR,NAFACFDEEATGTIQEDYLR	MYL12A,MYL12B	sp|NP_001138416.1|MYL12B,sp|NP_001138417.1|MYL12B,sp|NP_001289976.1|MYL12A,sp|NP_001289977.1|MYL12A,sp|NP_001289978.1|MYL12A,sp|NP_006462.1|MYL12A,sp|NP_291024.1|MYL12B
Multiple_SEPEP.588_C5	1	9	2	0	LEHEYIHNFK	MAPRE2,MAPRE3	sp|NP_001137298.1|MAPRE2,sp|NP_001137299.1|MAPRE2,sp|NP_001243349.1|MAPRE2,sp|NP_001289979.1|MAPRE3,sp|NP_036458.2|MAPRE3,sp|NP_055083.1|MAPRE2,sp|XP_006712030.1|MAPRE3,sp|XP_011531002.1|MAPRE3,sp|XP_016859086.1|MAPRE3
Multiple_SEPEP.589_C5	1	15	8	0	GHYTIGK	TUBA1A,TUBA1B,TUBA1C,TUBA3C,TUBA3D,TUBA3E,TUBA4A,TUBA4B	sp|NP_001257328.1|TUBA1A,sp|NP_001257329.1|TUBA1A,sp|NP_001265481.1|TUBA4A,sp|NP_001290043.1|TUBA1C,sp|NP_001290044.1|TUBA1C,sp|NP_001290045.1|TUBA1C,sp|NP_001290046.1|TUBA1C,sp|NP_001342150.1|TUBA4B,sp|NP_005991.1|TUBA4A,sp|NP_005992.1|TUBA3C,sp|NP_006000.2|TUBA1A,sp|NP_006073.2|TUBA1B,sp|NP_116093.1|TUBA1C,sp|NP_525125.2|TUBA3D,sp|NP_997195.2|TUBA3E
Multiple_SEPEP.590_C5	1	15	7	0	IHFPLATYAPVISAEK	TUBA1A,TUBA1B,TUBA1C,TUBA3C,TUBA3D,TUBA3E,TUBA4A	sp|NP_001257328.1|TUBA1A,sp|NP_001257329.1|TUBA1A,sp|NP_001265481.1|TUBA4A,sp|NP_001290043.1|TUBA1C,sp|NP_001290044.1|TUBA1C,sp|NP_001290045.1|TUBA1C,sp|NP_001290046.1|TUBA1C,sp|NP_005991.1|TUBA4A,sp|NP_005992.1|TUBA3C,sp|NP_006000.2|TUBA1A,sp|NP_006073.2|TUBA1B,sp|NP_116093.1|TUBA1C,sp|NP_525125.2|TUBA3D,sp|NP_997195.2|TUBA3E,sp|XP_016860313.1|TUBA4A
Multiple_SEPEP.591_C5	2	14	6	0	LSVDYGK,LSVDYGKK	TUBA1A,TUBA1B,TUBA1C,TUBA3C,TUBA3D,TUBA4A	sp|NP_001257328.1|TUBA1A,sp|NP_001257329.1|TUBA1A,sp|NP_001265481.1|TUBA4A,sp|NP_001290043.1|TUBA1C,sp|NP_001290044.1|TUBA1C,sp|NP_001290045.1|TUBA1C,sp|NP_001290046.1|TUBA1C,sp|NP_005991.1|TUBA4A,sp|NP_005992.1|TUBA3C,sp|NP_006000.2|TUBA1A,sp|NP_006073.2|TUBA1B,sp|NP_116093.1|TUBA1C,sp|NP_525125.2|TUBA3D,sp|XP_016860313.1|TUBA4A
Multiple_SEPEP.592_C5	2	13	6	0	TIQFVDWCPTGFK,TIQFVDWCPTGFKVGINYQPPTVVPGGDLAK	TUBA1A,TUBA1C,TUBA3C,TUBA3D,TUBA3E,TUBA8	sp|NP_001180343.1|TUBA8,sp|NP_001257328.1|TUBA1A,sp|NP_001257329.1|TUBA1A,sp|NP_001290043.1|TUBA1C,sp|NP_001290044.1|TUBA1C,sp|NP_001290045.1|TUBA1C,sp|NP_001290046.1|TUBA1C,sp|NP_005992.1|TUBA3C,sp|NP_006000.2|TUBA1A,sp|NP_061816.1|TUBA8,sp|NP_116093.1|TUBA1C,sp|NP_525125.2|TUBA3D,sp|NP_997195.2|TUBA3E
Multiple_SEPEP.593_C5	1	12	5	0	LISQIVSSITASLR	TUBA1B,TUBA1C,TUBA4A,TUBA4B,TUBA8	sp|NP_001180343.1|TUBA8,sp|NP_001265481.1|TUBA4A,sp|NP_001290043.1|TUBA1C,sp|NP_001290044.1|TUBA1C,sp|NP_001290045.1|TUBA1C,sp|NP_001290046.1|TUBA1C,sp|NP_001342150.1|TUBA4B,sp|NP_005991.1|TUBA4A,sp|NP_006073.2|TUBA1B,sp|NP_061816.1|TUBA8,sp|NP_116093.1|TUBA1C,sp|XP_016860313.1|TUBA4A
Multiple_SEPEP.594_C5	4	12	6	0	DVNAAIATIK,MPSDKTIGGGDDSFNTFFSETGAGK,TGTYRQLFHPEQLITGK,TIGGGDDSFNTFFSETGAGK	TUBA1A,TUBA1B,TUBA1C,TUBA3C,TUBA3D,TUBA3E	sp|NP_001257328.1|TUBA1A,sp|NP_001257329.1|TUBA1A,sp|NP_001290043.1|TUBA1C,sp|NP_001290044.1|TUBA1C,sp|NP_001290045.1|TUBA1C,sp|NP_001290046.1|TUBA1C,sp|NP_005992.1|TUBA3C,sp|NP_006000.2|TUBA1A,sp|NP_006073.2|TUBA1B,sp|NP_116093.1|TUBA1C,sp|NP_525125.2|TUBA3D,sp|NP_997195.2|TUBA3E
Multiple_SEPEP.595_C5	7	9	3	0	AVFVDLEPTVIDEVR,AVFVDLEPTVIDEVRTGTYR,EIIDLVLDR,EIIDLVLDRIR,GHYTIGKEIIDLVLDR,HVPRAVFVDLEPTVIDEVR,LADQCTGLQGFLVFHSFGGGTGSGFTSLLMER	TUBA1A,TUBA1B,TUBA1C	sp|NP_001257328.1|TUBA1A,sp|NP_001257329.1|TUBA1A,sp|NP_001290043.1|TUBA1C,sp|NP_001290044.1|TUBA1C,sp|NP_001290045.1|TUBA1C,sp|NP_001290046.1|TUBA1C,sp|NP_006000.2|TUBA1A,sp|NP_006073.2|TUBA1B,sp|NP_116093.1|TUBA1C
Multiple_SEPEP.596_C5	1	17	3	0	IGFGSFVDK	ITGB2,ITGB5,ITGB7	sp|NP_000202.3|ITGB2,sp|NP_000880.1|ITGB7,sp|NP_001120963.2|ITGB2,sp|NP_001290167.1|ITGB2,sp|NP_001341693.1|ITGB5,sp|NP_001341694.1|ITGB5,sp|NP_001341695.1|ITGB5,sp|NP_002204.2|ITGB5,sp|XP_005247493.1|ITGB5,sp|XP_005268908.1|ITGB7,sp|XP_005268909.1|ITGB7,sp|XP_006713693.1|ITGB5,sp|XP_006719439.1|ITGB7,sp|XP_006724064.1|ITGB2,sp|XP_016861842.1|ITGB5,sp|XP_016861843.1|ITGB5,sp|XP_016861844.1|ITGB5
Multiple_SEPEP.597_C5	1	19	4	0	YLGLLENVR	MYO1A,MYO1B,MYO1D,MYO1G	sp|NP_001123630.1|MYO1B,sp|NP_001155291.1|MYO1B,sp|NP_001242970.1|MYO1A,sp|NP_001290208.1|MYO1D,sp|NP_001317166.1|MYO1B,sp|NP_001317167.1|MYO1B,sp|NP_005370.1|MYO1A,sp|NP_036355.2|MYO1B,sp|NP_056009.1|MYO1D,sp|NP_149043.2|MYO1G,sp|XP_005246629.1|MYO1B,sp|XP_011536675.1|MYO1A,sp|XP_016859647.1|MYO1B,sp|XP_016867992.1|MYO1G,sp|XP_016867993.1|MYO1G,sp|XP_016880174.1|MYO1D,sp|XP_024306538.1|MYO1D,sp|…
Multiple_SEPEP.598_C5	3	21	4	0	LYEEYTR,TAIEAFNETIK,TSQEIQMK	P3R3URF,PIK3R1,PIK3R2,PIK3R3	sp|NP_001107644.1|PIK3R3,sp|NP_001229395.1|PIK3R1,sp|NP_001290356.1|P3R3URF,sp|NP_001290357.1|PIK3R3,sp|NP_001290358.1|PIK3R3,sp|NP_001315577.1|PIK3R3,sp|NP_001315578.1|PIK3R3,sp|NP_001315579.1|PIK3R3,sp|NP_001315580.1|PIK3R3,sp|NP_001315581.1|PIK3R3,sp|NP_001315582.1|PIK3R3,sp|NP_001315583.1|PIK3R3,sp|NP_003620.3|PIK3R3,sp|NP_005018.2|PIK3R2,sp|NP_852556.2|PIK3R1,sp|NP_852664.1|PIK3R1,sp|NP_8526…
Multiple_SEPEP.599_C5	1	19	3	0	MNSIKPDLIQLR	P3R3URF,PIK3R1,PIK3R3	sp|NP_001107644.1|PIK3R3,sp|NP_001229395.1|PIK3R1,sp|NP_001290356.1|P3R3URF,sp|NP_001290357.1|PIK3R3,sp|NP_001315577.1|PIK3R3,sp|NP_001315578.1|PIK3R3,sp|NP_001315579.1|PIK3R3,sp|NP_001315580.1|PIK3R3,sp|NP_001315581.1|PIK3R3,sp|NP_001315582.1|PIK3R3,sp|NP_001315583.1|PIK3R3,sp|NP_003620.3|PIK3R3,sp|NP_852556.2|PIK3R1,sp|NP_852664.1|PIK3R1,sp|NP_852665.1|PIK3R1,sp|XP_005248599.1|PIK3R1,sp|XP_0115…
Multiple_SEPEP.600_C5	1	11	3	0	QITQVYGFYDECLR	PPP2CA,PPP2CB,PPP4C	sp|NP_001009552.1|PPP2CB,sp|NP_001290432.1|PPP4C,sp|NP_001290433.1|PPP4C,sp|NP_001290435.1|PPP4C,sp|NP_001290436.1|PPP4C,sp|NP_001341948.1|PPP2CA,sp|NP_002706.1|PPP2CA,sp|NP_002711.1|PPP4C,sp|XP_006721124.1|PPP4C,sp|XP_016878892.1|PPP4C,sp|XP_016878893.1|PPP4C
Multiple_SEPEP.601_C5	1	9	2	0	MGDFVDR	PPP4C,PPP6C	sp|NP_001116827.1|PPP6C,sp|NP_001290432.1|PPP4C,sp|NP_001290435.1|PPP4C,sp|NP_001290436.1|PPP4C,sp|NP_002711.1|PPP4C,sp|NP_002712.1|PPP6C,sp|XP_011517149.1|PPP6C,sp|XP_016878892.1|PPP4C,sp|XP_016878893.1|PPP4C
Multiple_SEPEP.602_C5	1	10	3	0	IMNTFSVMPSPK	TUBB2A,TUBB2B,TUBB6	sp|NP_001060.1|TUBB2A,sp|NP_001290453.1|TUBB6,sp|NP_001290455.1|TUBB6,sp|NP_001290456.1|TUBB6,sp|NP_001290457.1|TUBB6,sp|NP_001290458.1|TUBB6,sp|NP_001290459.1|TUBB6,sp|NP_001297244.1|TUBB2A,sp|NP_115914.1|TUBB6,sp|NP_821080.1|TUBB2B
Multiple_SEPEP.603_C5	3	9	2	0	EVDEQMLAIQSK,NSSYFVEWIPNNVKVAVCDIPPR,YLTVATVFR	TUBB3,TUBB6	sp|NP_001184110.1|TUBB3,sp|NP_001290453.1|TUBB6,sp|NP_001290455.1|TUBB6,sp|NP_001290456.1|TUBB6,sp|NP_001290457.1|TUBB6,sp|NP_001290458.1|TUBB6,sp|NP_001290459.1|TUBB6,sp|NP_006077.2|TUBB3,sp|NP_115914.1|TUBB6
Multiple_SEPEP.604_C5	2	7	2	0	LHPFHVIR,MLSCAGADR	RPL10,RPL10L	sp|NP_001243506.2|RPL10,sp|NP_001243509.2|RPL10,sp|NP_001290553.1|RPL10,sp|NP_001290554.1|RPL10,sp|NP_001290555.1|RPL10,sp|NP_006004.3|RPL10,sp|NP_542784.1|RPL10L
Multiple_SEPEP.605_C5	1	31	3	0	MYGEYVK	FGD1,FGD3,FGD4	sp|NP_001077005.1|FGD3,sp|NP_001273922.1|FGD3,sp|NP_001291410.1|FGD4,sp|NP_001291412.1|FGD4,sp|NP_001317302.1|FGD4,sp|NP_001317303.1|FGD4,sp|NP_001356880.1|FGD3,sp|NP_001356881.1|FGD3,sp|NP_001357226.1|FGD4,sp|NP_001357227.2|FGD4,sp|NP_001371055.1|FGD4,sp|NP_001371056.1|FGD4,sp|NP_001371057.1|FGD4,sp|NP_001371059.1|FGD4,sp|NP_001372047.1|FGD4,sp|NP_004454.2|FGD1,sp|NP_149077.2|FGD3,sp|NP_640334.2…
Multiple_SEPEP.606_C5	3	41	2	0	FDVINLAAEK,MLTITDFINILHR,VVDIYSK	PRKAG1,PRKAG2	sp|NP_001035723.1|PRKAG2,sp|NP_001193638.1|PRKAG1,sp|NP_001193639.1|PRKAG1,sp|NP_001291456.1|PRKAG2,sp|NP_001291460.1|PRKAG2,sp|NP_001350627.1|PRKAG2,sp|NP_002724.1|PRKAG1,sp|NP_057287.2|PRKAG2,sp|NP_077747.1|PRKAG2,sp|XP_005250059.1|PRKAG2,sp|XP_005250061.1|PRKAG2,sp|XP_005250063.1|PRKAG2,sp|XP_005269076.1|PRKAG1,sp|XP_005269077.1|PRKAG1,sp|XP_006716084.1|PRKAG2,sp|XP_011514584.1|PRKAG2,sp|XP_01…
Multiple_SEPEP.607_C5	1	37	2	0	QSFVGMLTITDFINILHR	PRKAG1,PRKAG2	sp|NP_001035723.1|PRKAG2,sp|NP_001193639.1|PRKAG1,sp|NP_001291456.1|PRKAG2,sp|NP_001291460.1|PRKAG2,sp|NP_001350627.1|PRKAG2,sp|NP_002724.1|PRKAG1,sp|NP_057287.2|PRKAG2,sp|NP_077747.1|PRKAG2,sp|XP_005250059.1|PRKAG2,sp|XP_005250061.1|PRKAG2,sp|XP_005250063.1|PRKAG2,sp|XP_005269076.1|PRKAG1,sp|XP_006716084.1|PRKAG2,sp|XP_011514584.1|PRKAG2,sp|XP_011514585.1|PRKAG2,sp|XP_011514586.1|PRKAG2,sp|XP_01…
Multiple_SEPEP.608_C5	3	24	2	0	DWDQPVADWK,LVCSLWR,QLLLNCR	FBXO44,FBXO6	sp|NP_001014765.1|FBXO44,sp|NP_001291719.1|FBXO44,sp|NP_001291720.1|FBXO44,sp|NP_001317284.1|FBXO44,sp|NP_060908.1|FBXO6,sp|NP_149438.2|FBXO44,sp|NP_904319.1|FBXO44,sp|NP_904320.1|FBXO44,sp|XP_005263505.1|FBXO6,sp|XP_005263506.1|FBXO6,sp|XP_005263508.1|FBXO6,sp|XP_005263593.1|FBXO44,sp|XP_005263594.1|FBXO44,sp|XP_006710634.1|FBXO6,sp|XP_006711106.1|FBXO44,sp|XP_006711108.1|FBXO44,sp|XP_011539534.…
Multiple_SEPEP.609_C5	2	12	4	0	EVYEEAGVK,VLQCHKPVHAEYLEK	NUDT10,NUDT11,NUDT4,NUDT4B	sp|NP_001287951.1|NUDT4,sp|NP_001287952.1|NUDT4,sp|NP_001287953.1|NUDT4,sp|NP_001291892.1|NUDT10,sp|NP_001342336.1|NUDT4B,sp|NP_060629.2|NUDT11,sp|NP_061967.3|NUDT4,sp|NP_694853.1|NUDT10,sp|NP_950241.1|NUDT4,sp|XP_011536096.1|NUDT4,sp|XP_011536097.1|NUDT4,sp|XP_011536098.1|NUDT4
Multiple_SEPEP.610_C5	2	11	2	0	EAIHDMNFSNEDMIR,NLQDPFYPR	TCEAL2,TCEAL4	sp|NP_001006936.1|TCEAL4,sp|NP_001006938.1|TCEAL4,sp|NP_001287830.1|TCEAL4,sp|NP_001292769.1|TCEAL4,sp|NP_001292770.1|TCEAL4,sp|NP_001292771.1|TCEAL4,sp|NP_079139.4|TCEAL4,sp|NP_525129.1|TCEAL2,sp|XP_016885345.1|TCEAL4,sp|XP_016885346.1|TCEAL4,sp|XP_024308218.1|TCEAL4
Multiple_SEPEP.611_C5	1	7	2	0	SIHDALCVIR	CCT4,CCT5	sp|NP_001243650.1|CCT4,sp|NP_001293082.1|CCT5,sp|NP_001293083.1|CCT5,sp|NP_001293084.1|CCT5,sp|NP_001293085.1|CCT5,sp|NP_006421.2|CCT4,sp|NP_036205.1|CCT5
Multiple_SEPEP.612_C5	1	5	2	0	VTPGSTCAVFGLGGVGLSAVMGCK	ADH1B,ADH4	sp|NP_000659.2|ADH1B,sp|NP_000661.2|ADH4,sp|NP_001273579.1|ADH1B,sp|NP_001293100.1|ADH4,sp|NP_001293101.1|ADH4
Multiple_SEPEP.613_C5	3	48	2	0	KSTAALEEDAQILK,MSGFIYQGK,STAALEEDAQILK	ARHGEF6,ARHGEF7	sp|NP_001106983.1|ARHGEF7,sp|NP_001106984.1|ARHGEF7,sp|NP_001106985.1|ARHGEF7,sp|NP_001293106.1|ARHGEF6,sp|NP_001307780.1|ARHGEF7,sp|NP_001307781.1|ARHGEF7,sp|NP_001307782.1|ARHGEF7,sp|NP_001307783.1|ARHGEF7,sp|NP_001317526.1|ARHGEF7,sp|NP_001317527.1|ARHGEF7,sp|NP_001340975.1|ARHGEF7,sp|NP_001340976.1|ARHGEF7,sp|NP_001340977.1|ARHGEF7,sp|NP_001340978.1|ARHGEF7,sp|NP_001340979.1|ARHGEF7,sp|NP_001…
Multiple_SEPEP.614_C5	2	44	2	0	TGWFPSNYVR,VEEGGWWEGTLNGR	ARHGEF6,ARHGEF7	sp|NP_001106983.1|ARHGEF7,sp|NP_001106984.1|ARHGEF7,sp|NP_001106985.1|ARHGEF7,sp|NP_001293106.1|ARHGEF6,sp|NP_001307780.1|ARHGEF7,sp|NP_001307781.1|ARHGEF7,sp|NP_001307782.1|ARHGEF7,sp|NP_001317526.1|ARHGEF7,sp|NP_001317527.1|ARHGEF7,sp|NP_001340975.1|ARHGEF7,sp|NP_001340976.1|ARHGEF7,sp|NP_001340977.1|ARHGEF7,sp|NP_001340978.1|ARHGEF7,sp|NP_001340979.1|ARHGEF7,sp|NP_001340980.1|ARHGEF7,sp|NP_001…
Multiple_SEPEP.615_C5	3	88	3	0	APEVILGMGYK,DLKPSNIVVK,HLHSAGIIHR	MAPK10,MAPK8,MAPK9	sp|NP_001128516.1|MAPK9,sp|NP_001265476.1|MAPK8,sp|NP_001265477.1|MAPK8,sp|NP_001295173.1|MAPK9,sp|NP_001304996.1|MAPK10,sp|NP_001304997.1|MAPK10,sp|NP_001304998.1|MAPK10,sp|NP_001310231.1|MAPK8,sp|NP_001310249.1|MAPK8,sp|NP_001310250.1|MAPK8,sp|NP_001310251.1|MAPK8,sp|NP_001310252.1|MAPK8,sp|NP_001310253.1|MAPK8,sp|NP_001310254.1|MAPK8,sp|NP_001310255.1|MAPK8,sp|NP_001310256.1|MAPK8,sp|NP_001310…
Multiple_SEPEP.616_C5	2	12	2	0	FDPLVILK,MAEHSYSSLGLK	ACSM2A,ACSM2B	sp|NP_001098539.1|ACSM2B,sp|NP_001295098.1|ACSM2A,sp|NP_001295101.1|ACSM2A,sp|NP_001295883.1|ACSM2A,sp|NP_872423.3|ACSM2B,sp|XP_005255361.1|ACSM2B,sp|XP_011544126.1|ACSM2B,sp|XP_016878412.1|ACSM2A,sp|XP_016878413.1|ACSM2A,sp|XP_016878414.1|ACSM2A,sp|XP_016878415.1|ACSM2A,sp|XP_016878694.1|ACSM2B
Multiple_SEPEP.617_C5	5	11	2	0	AQTGLDIR,GNVLPPGTEGDIGIR,MLLQQDLSSYK,SMMGAPIVYR,TLSSYPIK	ACSM2A,ACSM2B	sp|NP_001098539.1|ACSM2B,sp|NP_001295098.1|ACSM2A,sp|NP_001295101.1|ACSM2A,sp|NP_001295883.1|ACSM2A,sp|NP_872423.3|ACSM2B,sp|XP_005255361.1|ACSM2B,sp|XP_011544126.1|ACSM2B,sp|XP_016878412.1|ACSM2A,sp|XP_016878413.1|ACSM2A,sp|XP_016878414.1|ACSM2A,sp|XP_016878415.1|ACSM2A
Multiple_SEPEP.618_C5	7	11	2	0	AGLIFMPGTIQMK,AGLIFMPGTIQMKSTDILYR,AIVAGDEVIQEVDTVASECPSLR,LLNEASTTHHCVETGSQEASAIYFTSGTSGLPK,SCDGWLNFK,STDILYR,VPEWWLVILGCIR	ACSM2A,ACSM2B	sp|NP_001098539.1|ACSM2B,sp|NP_001295098.1|ACSM2A,sp|NP_001295101.1|ACSM2A,sp|NP_001295883.1|ACSM2A,sp|NP_872423.3|ACSM2B,sp|XP_005255361.1|ACSM2B,sp|XP_011544126.1|ACSM2B,sp|XP_016878412.1|ACSM2A,sp|XP_016878413.1|ACSM2A,sp|XP_016878414.1|ACSM2A,sp|XP_016878694.1|ACSM2B
Multiple_SEPEP.619_C5	4	9	2	0	DEDGYFQFMGR,GDFWLLGDR,GIKDEDGYFQFMGR,HPAVVETAVISSPDPVR	ACSM2A,ACSM2B	sp|NP_001098539.1|ACSM2B,sp|NP_001295098.1|ACSM2A,sp|NP_001295101.1|ACSM2A,sp|NP_001295883.1|ACSM2A,sp|NP_872423.3|ACSM2B,sp|XP_011544126.1|ACSM2B,sp|XP_016878412.1|ACSM2A,sp|XP_016878414.1|ACSM2A,sp|XP_016878415.1|ACSM2A
Multiple_SEPEP.620_C5	3	8	2	0	HPAVVETAVISSPDPVRGEVVK,IEFVLNLPK,KIEFVLNLPK	ACSM2A,ACSM2B	sp|NP_001098539.1|ACSM2B,sp|NP_001295098.1|ACSM2A,sp|NP_001295101.1|ACSM2A,sp|NP_001295883.1|ACSM2A,sp|NP_872423.3|ACSM2B,sp|XP_011544126.1|ACSM2B,sp|XP_016878412.1|ACSM2A,sp|XP_016878415.1|ACSM2A
Multiple_SEPEP.621_C5	1	11	2	0	MSSYAFFVQTCR	HMGB1,HMGB2	sp|NP_001124160.1|HMGB2,sp|NP_001124161.1|HMGB2,sp|NP_001300821.1|HMGB1,sp|NP_001300822.1|HMGB1,sp|NP_001350590.1|HMGB1,sp|NP_001357268.1|HMGB1,sp|NP_001357269.1|HMGB1,sp|NP_001357270.1|HMGB1,sp|NP_002119.1|HMGB1,sp|NP_002120.1|HMGB2,sp|XP_024305109.1|HMGB1
Multiple_SEPEP.622_C5	2	8	2	0	CFSIDSPDSLENIPEK,HFCPNVPIILVGNK	RHOA,RHOC	sp|NP_001036143.1|RHOC,sp|NP_001036144.1|RHOC,sp|NP_001300870.1|RHOA,sp|NP_001300872.1|RHOA,sp|NP_001300873.1|RHOA,sp|NP_001300874.1|RHOA,sp|NP_001655.1|RHOA,sp|NP_786886.1|RHOC
Multiple_SEPEP.623_C5	2	8	2	0	CFSIDSPDSLENIPEK,HFCPNVPIILVGNK	RHOA,RHOC	sp|NP_001036143.1|RHOC,sp|NP_001036144.1|RHOC,sp|NP_001300870.1|RHOA,sp|NP_001300872.1|RHOA,sp|NP_001300873.1|RHOA,sp|NP_001300874.1|RHOA,sp|NP_001655.1|RHOA,sp|NP_786886.1|RHOC
Multiple_SEPEP.624_C5	2	9	2	0	KLVIVGDGACGK,LVIVGDGACGK	RHOA,RHOC	sp|NP_001036143.1|RHOC,sp|NP_001036144.1|RHOC,sp|NP_001300870.1|RHOA,sp|NP_001300872.1|RHOA,sp|NP_001300873.1|RHOA,sp|NP_001300875.1|RHOA,sp|NP_001300876.1|RHOA,sp|NP_001655.1|RHOA,sp|NP_786886.1|RHOC
Multiple_SEPEP.625_C5	1	7	3	0	QVELALWDTAGQEDYDR	RHOA,RHOB,RHOC	sp|NP_001036143.1|RHOC,sp|NP_001036144.1|RHOC,sp|NP_001300870.1|RHOA,sp|NP_001300872.1|RHOA,sp|NP_001655.1|RHOA,sp|NP_004031.1|RHOB,sp|NP_786886.1|RHOC
Multiple_SEPEP.626_C5	1	8	2	0	DAWGPGAAK	TFR2,TFRC	sp|NP_001121620.1|TFRC,sp|NP_001193784.1|TFR2,sp|NP_001300894.1|TFRC,sp|NP_001300895.1|TFRC,sp|NP_003218.2|TFR2,sp|NP_003225.2|TFRC,sp|XP_024309499.1|TFRC,sp|XP_024309500.1|TFRC
Multiple_SEPEP.627_C5	1	47	8	0	DIVQFVPFR	CPNE2,CPNE3,CPNE4,CPNE5,CPNE6,CPNE7,CPNE8,CPNE9	sp|NP_001267487.1|CPNE6,sp|NP_001276041.1|CPNE4,sp|NP_001300947.1|CPNE5,sp|NP_001300948.1|CPNE5,sp|NP_001300949.1|CPNE5,sp|NP_001363817.1|CPNE5,sp|NP_001363819.1|CPNE5,sp|NP_001371985.1|CPNE6,sp|NP_001371986.1|CPNE6,sp|NP_001371987.1|CPNE6,sp|NP_003900.1|CPNE3,sp|NP_006023.1|CPNE6,sp|NP_055242.1|CPNE7,sp|NP_065990.1|CPNE5,sp|NP_570720.1|CPNE4,sp|NP_689940.3|CPNE2,sp|NP_702907.1|CPNE4,sp|NP_705898…
Multiple_SEPEP.628_C5	1	18	2	0	YLNWIGVPTK	PFKFB2,PFKFB3	sp|NP_001018063.1|PFKFB2,sp|NP_001138915.1|PFKFB3,sp|NP_001269559.1|PFKFB3,sp|NP_001300992.1|PFKFB3,sp|NP_001309945.1|PFKFB3,sp|NP_001350474.1|PFKFB3,sp|NP_004557.1|PFKFB3,sp|NP_006203.2|PFKFB2,sp|XP_005252521.1|PFKFB3,sp|XP_011517795.1|PFKFB3,sp|XP_016871815.1|PFKFB3,sp|XP_016871816.1|PFKFB3,sp|XP_016871817.1|PFKFB3,sp|XP_016871818.1|PFKFB3,sp|XP_024303422.1|PFKFB2,sp|XP_024303423.1|PFKFB2,sp|XP…
Multiple_SEPEP.629_C5	1	49	6	0	IADFGMCK	PRKCA,PRKCB,PRKCD,PRKCE,PRKCH,PRKCQ	sp|NP_001229342.1|PRKCQ,sp|NP_001269573.1|PRKCQ,sp|NP_001269574.1|PRKCQ,sp|NP_001303256.1|PRKCD,sp|NP_001310194.1|PRKCQ,sp|NP_001310195.1|PRKCQ,sp|NP_001310196.1|PRKCQ,sp|NP_001341605.1|PRKCD,sp|NP_001341607.1|PRKCD,sp|NP_001341608.1|PRKCD,sp|NP_001341609.1|PRKCD,sp|NP_002728.2|PRKCA,sp|NP_002729.2|PRKCB,sp|NP_005391.1|PRKCE,sp|NP_006245.2|PRKCD,sp|NP_006246.2|PRKCH,sp|NP_006248.1|PRKCQ,sp|NP_997…
Multiple_SEPEP.630_C5	2	18	2	0	QCNAAIHK,VANLCGINQK	PRKCD,PRKCQ	sp|NP_001229342.1|PRKCQ,sp|NP_001269573.1|PRKCQ,sp|NP_001269574.1|PRKCQ,sp|NP_001303256.1|PRKCD,sp|NP_001310194.1|PRKCQ,sp|NP_001310195.1|PRKCQ,sp|NP_001310196.1|PRKCQ,sp|NP_001341605.1|PRKCD,sp|NP_001341607.1|PRKCD,sp|NP_001341608.1|PRKCD,sp|NP_001341609.1|PRKCD,sp|NP_006245.2|PRKCD,sp|NP_006248.1|PRKCQ,sp|NP_997704.1|PRKCD,sp|XP_005252553.1|PRKCQ,sp|XP_005252554.1|PRKCQ,sp|XP_024303844.1|PRKCQ,…
Multiple_SEPEP.631_C5	5	10	2	0	ESSQENK,KESSQENK,SHWVFESR,TVSEAESR,WWNHIDEDGK	TVP23B,TVP23C	sp|NP_001128508.1|TVP23C,sp|NP_001191407.1|TVP23C,sp|NP_001303848.1|TVP23B,sp|NP_001303849.1|TVP23B,sp|NP_001303850.1|TVP23B,sp|NP_001303851.1|TVP23B,sp|NP_001303852.1|TVP23B,sp|NP_001303853.1|TVP23B,sp|NP_057162.4|TVP23B,sp|NP_660344.2|TVP23C
Multiple_SEPEP.632_C5	1	11	2	0	VSLEEIYSGCTK	DNAJB1,DNAJB4	sp|NP_001287843.1|DNAJB1,sp|NP_001300893.1|DNAJB1,sp|NP_001304028.1|DNAJB4,sp|NP_001304029.1|DNAJB4,sp|NP_001304030.1|DNAJB4,sp|NP_001304031.1|DNAJB4,sp|NP_006136.1|DNAJB1,sp|NP_008965.2|DNAJB4,sp|XP_006722796.1|DNAJB1,sp|XP_006722797.1|DNAJB1,sp|XP_011526258.1|DNAJB1
Multiple_SEPEP.633_C5	4	11	2	0	HAEATLGSGNLR,KNIPEGSHQYELLK,NIPEGSHQYELLK,YEYHWADGTNIK	MOB1A,MOB1B	sp|NP_001231695.1|MOB1B,sp|NP_001231696.1|MOB1B,sp|NP_001304039.1|MOB1A,sp|NP_001304040.1|MOB1A,sp|NP_001304041.1|MOB1A,sp|NP_060691.2|MOB1A,sp|NP_775739.1|MOB1B,sp|XP_005265766.1|MOB1B,sp|XP_011530714.1|MOB1B,sp|XP_016864326.1|MOB1B,sp|XP_024308741.1|MOB1A
Multiple_SEPEP.634_C5	2	19	2	0	QENVLVICHQAVMR,TIQTAEALGVPYEQWK	PFKFB1,PFKFB4	sp|NP_001258733.1|PFKFB1,sp|NP_001258734.1|PFKFB1,sp|NP_001304063.1|PFKFB4,sp|NP_001304064.1|PFKFB4,sp|NP_001304065.1|PFKFB4,sp|NP_001304066.1|PFKFB4,sp|NP_001304067.1|PFKFB4,sp|NP_002616.2|PFKFB1,sp|NP_004558.1|PFKFB4,sp|XP_011532131.1|PFKFB4,sp|XP_016862103.1|PFKFB4,sp|XP_016862104.1|PFKFB4,sp|XP_016862105.1|PFKFB4,sp|XP_016862106.1|PFKFB4,sp|XP_016885065.1|PFKFB1,sp|XP_016885066.1|PFKFB1,sp|XP…
Multiple_SEPEP.635_C5	1	17	2	0	GESYEDLVQR	PFKFB1,PFKFB4	sp|NP_001258733.1|PFKFB1,sp|NP_001258734.1|PFKFB1,sp|NP_001304063.1|PFKFB4,sp|NP_001304064.1|PFKFB4,sp|NP_001304065.1|PFKFB4,sp|NP_001304067.1|PFKFB4,sp|NP_002616.2|PFKFB1,sp|NP_004558.1|PFKFB4,sp|XP_011532131.1|PFKFB4,sp|XP_016862103.1|PFKFB4,sp|XP_016862105.1|PFKFB4,sp|XP_016862106.1|PFKFB4,sp|XP_016885065.1|PFKFB1,sp|XP_016885066.1|PFKFB1,sp|XP_016885067.1|PFKFB1,sp|XP_024308157.1|PFKFB1,sp|XP…
Multiple_SEPEP.636_C5	1	14	3	0	HILLYGPPGTGK	ATAD3B,ATAD3C,RFC5	sp|NP_001034300.2|ATAD3C,sp|NP_001123585.1|RFC5,sp|NP_001193730.1|RFC5,sp|NP_001304167.1|ATAD3B,sp|NP_031396.1|RFC5,sp|NP_114127.3|ATAD3B,sp|NP_853556.2|RFC5,sp|XP_005244863.1|ATAD3B,sp|XP_011536945.1|RFC5,sp|XP_011536947.1|RFC5,sp|XP_011540543.1|ATAD3B,sp|XP_011540546.1|ATAD3B,sp|XP_016875268.1|RFC5,sp|XP_024304886.1|RFC5
Multiple_SEPEP.637_C5	7	10	3	0	EGVTAMHK,ITVLEALR,KQEESVQK,LALHSGMDYAIMTGGDVAPMGR,LFDWANTSR,LGKPSLVR,QEESVQK	ATAD3A,ATAD3B,ATAD3C	sp|NP_001034300.2|ATAD3C,sp|NP_001164006.1|ATAD3A,sp|NP_001164007.1|ATAD3A,sp|NP_001304167.1|ATAD3B,sp|NP_060658.3|ATAD3A,sp|NP_114127.3|ATAD3B,sp|XP_005244863.1|ATAD3B,sp|XP_011540543.1|ATAD3B,sp|XP_011540546.1|ATAD3B,sp|XP_024303866.1|ATAD3A
Multiple_SEPEP.638_C5	1	9	3	0	LAQFDYGR	ATAD3A,ATAD3B,ATAD3C	sp|NP_001034300.2|ATAD3C,sp|NP_001164006.1|ATAD3A,sp|NP_001164007.1|ATAD3A,sp|NP_001304167.1|ATAD3B,sp|NP_060658.3|ATAD3A,sp|NP_114127.3|ATAD3B,sp|XP_005244863.1|ATAD3B,sp|XP_011540546.1|ATAD3B,sp|XP_024303866.1|ATAD3A
Multiple_SEPEP.639_C5	1	17	3	0	GCALQCAILSPAFK	HSPA4,HSPA4L,HSPH1	sp|NP_001273432.1|HSPH1,sp|NP_001273433.1|HSPH1,sp|NP_001273434.1|HSPH1,sp|NP_001304310.1|HSPA4L,sp|NP_001304311.1|HSPA4L,sp|NP_001304312.1|HSPA4L,sp|NP_001336633.1|HSPH1,sp|NP_002145.3|HSPA4,sp|NP_006635.2|HSPH1,sp|NP_055093.2|HSPA4L,sp|XP_005266293.1|HSPH1,sp|XP_011530047.1|HSPA4L,sp|XP_011533189.1|HSPH1,sp|XP_011533190.1|HSPH1,sp|XP_016875851.1|HSPH1,sp|XP_016875852.1|HSPH1,sp|XP_016875853.1|H…
Multiple_SEPEP.640_C5	2	16	2	0	DISTTLNADEAVAR,LYQECEK	HSPA4L,HSPH1	sp|NP_001273432.1|HSPH1,sp|NP_001273433.1|HSPH1,sp|NP_001273434.1|HSPH1,sp|NP_001304310.1|HSPA4L,sp|NP_001304311.1|HSPA4L,sp|NP_001304312.1|HSPA4L,sp|NP_001336633.1|HSPH1,sp|NP_006635.2|HSPH1,sp|NP_055093.2|HSPA4L,sp|XP_005266293.1|HSPH1,sp|XP_011530047.1|HSPA4L,sp|XP_011533189.1|HSPH1,sp|XP_011533190.1|HSPH1,sp|XP_016875851.1|HSPH1,sp|XP_016875852.1|HSPH1,sp|XP_016875853.1|HSPH1
Multiple_SEPEP.641_C5	1	5	2	0	LEDTENWLYEDGEDQPK	HSPA4,HSPA4L	sp|NP_001304310.1|HSPA4L,sp|NP_001304311.1|HSPA4L,sp|NP_001304312.1|HSPA4L,sp|NP_002145.3|HSPA4,sp|NP_055093.2|HSPA4L
Multiple_SEPEP.642_C5	8	10	2	0	ANGTTVHVGIHPSK,DDEVQVVR,FNPFVTSDR,IMSSPLSK,KDDEVQVVR,KIMSSPLSK,KYVIYIER,YVIYIER	RPL26,RPL26L1	sp|NP_000978.1|RPL26,sp|NP_001302459.1|RPL26,sp|NP_001302460.1|RPL26,sp|NP_001304909.1|RPL26L1,sp|NP_001304910.1|RPL26L1,sp|NP_001304911.1|RPL26L1,sp|NP_057177.1|RPL26L1,sp|XP_011532867.1|RPL26L1,sp|XP_016865008.1|RPL26L1,sp|XP_016865009.1|RPL26L1
Multiple_SEPEP.643_C5	1	14	2	0	QGVTEAAEK	SNCB,SNCG	sp|NP_001001502.1|SNCB,sp|NP_001304963.1|SNCB,sp|NP_001304964.1|SNCB,sp|NP_001304965.1|SNCB,sp|NP_001304966.1|SNCB,sp|NP_001317049.1|SNCG,sp|NP_001350069.1|SNCB,sp|NP_003076.1|SNCB,sp|NP_003078.2|SNCG,sp|XP_006714977.1|SNCB,sp|XP_006714978.1|SNCB,sp|XP_006714979.1|SNCB,sp|XP_011532942.1|SNCB,sp|XP_024303905.1|SNCG
Multiple_SEPEP.644_C5	1	8	3	0	LVLWDINK	HSD17B11,HSD17B13,SDR16C5	sp|NP_001129702.1|HSD17B13,sp|NP_001304978.1|SDR16C5,sp|NP_001304979.1|SDR16C5,sp|NP_057329.3|HSD17B11,sp|NP_620419.2|SDR16C5,sp|NP_835236.2|HSD17B13,sp|XP_011515781.1|SDR16C5,sp|XP_011530323.1|HSD17B11
Multiple_SEPEP.645_C5	1	62	2	0	NIISLLNVFTPQK	MAPK10,MAPK9	sp|NP_001128516.1|MAPK9,sp|NP_001295173.1|MAPK9,sp|NP_001304996.1|MAPK10,sp|NP_001304998.1|MAPK10,sp|NP_001338553.1|MAPK10,sp|NP_001338554.1|MAPK10,sp|NP_001350586.1|MAPK10,sp|NP_001351536.1|MAPK9,sp|NP_001351537.1|MAPK9,sp|NP_001351538.1|MAPK9,sp|NP_001351539.1|MAPK9,sp|NP_001351540.1|MAPK9,sp|NP_001351541.1|MAPK9,sp|NP_001351542.1|MAPK9,sp|NP_002743.3|MAPK9,sp|NP_002744.1|MAPK10,sp|NP_620446.1|…
Multiple_SEPEP.646_C5	3	17	2	0	IGFEAVMR,KIGFEAVMR,LMSPTGGR	SEC24A,SEC24B	sp|NP_001036199.1|SEC24B,sp|NP_001287742.1|SEC24B,sp|NP_001305014.1|SEC24B,sp|NP_001305015.1|SEC24B,sp|NP_006314.2|SEC24B,sp|NP_068817.1|SEC24A,sp|XP_005262745.1|SEC24B,sp|XP_005262748.1|SEC24B,sp|XP_006714586.1|SEC24A,sp|XP_011529837.1|SEC24B,sp|XP_011529838.1|SEC24B,sp|XP_011529839.1|SEC24B,sp|XP_011529841.1|SEC24B,sp|XP_011529842.1|SEC24B,sp|XP_016863141.1|SEC24B,sp|XP_016864450.1|SEC24A,sp|XP…
Multiple_SEPEP.647_C5	2	23	2	0	IQPEILELIK,LPVADIK	ELMO1,ELMO2	sp|NP_001034548.1|ELMO1,sp|NP_001193409.1|ELMO1,sp|NP_001193411.1|ELMO1,sp|NP_001305182.1|ELMO2,sp|NP_055615.8|ELMO1,sp|NP_569709.1|ELMO1,sp|NP_573403.1|ELMO2,sp|NP_877496.1|ELMO2,sp|XP_005249976.1|ELMO1,sp|XP_005260553.1|ELMO2,sp|XP_005260555.1|ELMO2,sp|XP_005260556.1|ELMO2,sp|XP_005260557.1|ELMO2,sp|XP_005260558.1|ELMO2,sp|XP_006715868.1|ELMO1,sp|XP_006723917.1|ELMO2,sp|XP_011513956.1|ELMO1,sp|…
Multiple_SEPEP.648_C5	1	17	4	0	IEQAMDLVK	TSC22D1,TSC22D2,TSC22D3,TSC22D4	sp|NP_001289972.1|TSC22D4,sp|NP_001290193.1|TSC22D2,sp|NP_001305397.1|TSC22D3,sp|NP_001305399.1|TSC22D3,sp|NP_004080.2|TSC22D3,sp|NP_006013.1|TSC22D1,sp|NP_055594.1|TSC22D2,sp|NP_112197.1|TSC22D4,sp|NP_904358.2|TSC22D1,sp|NP_932174.1|TSC22D3,sp|XP_005262156.1|TSC22D3,sp|XP_005262157.1|TSC22D3,sp|XP_005262159.1|TSC22D3,sp|XP_005262160.1|TSC22D3,sp|XP_011529186.1|TSC22D3,sp|XP_016884824.1|TSC22D3,s…
Multiple_SEPEP.649_C5	1	14	2	0	SEQAVAQLEEEK	KLC2,KLC4	sp|NP_001128247.1|KLC2,sp|NP_001128248.1|KLC2,sp|NP_001275963.1|KLC4,sp|NP_001305663.1|KLC2,sp|NP_073733.1|KLC2,sp|NP_612352.1|KLC4,sp|NP_958929.1|KLC4,sp|NP_958930.1|KLC4,sp|NP_958931.1|KLC4,sp|XP_005274240.1|KLC2,sp|XP_005274241.1|KLC2,sp|XP_011513291.1|KLC4,sp|XP_016866946.1|KLC4,sp|XP_024304425.1|KLC2
Multiple_SEPEP.650_C5	1	21	3	0	WTAPEAIAFR	EPHA5,EPHA8,EPHB4	sp|NP_001268694.1|EPHA5,sp|NP_001268695.1|EPHA5,sp|NP_001268696.1|EPHA5,sp|NP_001305690.1|EPHA5,sp|NP_004430.4|EPHA5,sp|NP_004435.3|EPHB4,sp|NP_065387.1|EPHA8,sp|NP_872272.2|EPHA5,sp|XP_005265710.1|EPHA5,sp|XP_011530037.1|EPHA5,sp|XP_011539271.1|EPHA8,sp|XP_011539272.1|EPHA8,sp|XP_011539274.1|EPHA8,sp|XP_011539275.1|EPHA8,sp|XP_011539277.1|EPHA8,sp|XP_016863367.1|EPHA5,sp|XP_016863368.1|EPHA5,sp|…
Multiple_SEPEP.651_C5	5	19	2	0	EYNALHQR,KEYNALHQR,NYADQISR,VSGLAGSIYR,YDEEVVK	MAPK8IP3,SPAG9	sp|NP_001035529.1|MAPK8IP3,sp|NP_001123999.1|SPAG9,sp|NP_001124000.1|SPAG9,sp|NP_001305781.1|MAPK8IP3,sp|NP_003962.3|SPAG9,sp|NP_055948.2|MAPK8IP3,sp|XP_005255247.1|MAPK8IP3,sp|XP_005257825.1|SPAG9,sp|XP_005257828.1|SPAG9,sp|XP_011520731.1|MAPK8IP3,sp|XP_011520732.1|MAPK8IP3,sp|XP_024305969.1|MAPK8IP3,sp|XP_024305970.1|MAPK8IP3,sp|XP_024305971.1|MAPK8IP3,sp|XP_024305972.1|MAPK8IP3,sp|XP_024305973…
Multiple_SEPEP.652_C5	4	5	2	0	AHMVTLDYTVQVPGAGQDGSPGLSK,DVPQSAEGGFDAVICLGNSFAHLPDCK,DVTTSVLIVNNK,GCAPPGK	CNPY3,GNMT	sp|NP_001305785.1|CNPY3,sp|NP_001305786.1|CNPY3,sp|NP_001305787.1|CNPY3,sp|NP_001305794.1|GNMT,sp|NP_061833.1|GNMT
Multiple_SEPEP.653_C5	14	8	2	0	CAVVDVPFGGAK,CIAVGESDGSIWNPDGIDPK,EMSWIADTYASTIGHYDINAHACVTGKPISQGGIHGR,FTMELAK,IIAEGANGPTTPEADK,IIAEGANGPTTPEADKIFLER,ISGASEK,LQHGSILGFPK,MTYKCAVVDVPFGGAK,NLNHVSYGR,RFTMELAK,TAAYVNAIEK,TFVVQGFGNVGLHSMR,YNLGLDLR	GLUD1,GLUD2	sp|NP_001305829.1|GLUD1,sp|NP_001305830.1|GLUD1,sp|NP_001305831.1|GLUD1,sp|NP_001305833.1|GLUD1,sp|NP_001305834.1|GLUD1,sp|NP_001305835.1|GLUD1,sp|NP_005262.1|GLUD1,sp|NP_036216.2|GLUD2
Multiple_SEPEP.654_C5	1	8	2	0	MLDSGADYLHLDVMDGHFVPNITFGHPVVESLR	RPE,RPEL1	sp|NP_001137381.1|RPEL1,sp|NP_001265214.1|RPE,sp|NP_001265218.1|RPE,sp|NP_001305855.1|RPE,sp|NP_001305856.1|RPE,sp|NP_001305857.1|RPE,sp|NP_001305858.1|RPE,sp|NP_954699.1|RPE
Multiple_SEPEP.655_C5	2	38	4	0	MAPEVVNR,YGQHPNIITLK	RPS6KA1,RPS6KA2,RPS6KA3,RPS6KA6	sp|NP_001006666.1|RPS6KA1,sp|NP_001006933.3|RPS6KA2,sp|NP_001305865.2|RPS6KA2,sp|NP_001305866.1|RPS6KA2,sp|NP_001305867.1|RPS6KA2,sp|NP_001317370.1|RPS6KA1,sp|NP_001317441.1|RPS6KA6,sp|NP_002944.2|RPS6KA1,sp|NP_004577.1|RPS6KA3,sp|NP_055311.1|RPS6KA6,sp|NP_066958.2|RPS6KA2,sp|XP_005274630.1|RPS6KA3,sp|XP_005274634.1|RPS6KA3,sp|XP_006715612.1|RPS6KA2,sp|XP_006724570.1|RPS6KA3,sp|XP_011529219.1|RPS…
Multiple_SEPEP.656_C5	2	37	4	0	LHYAFQTEGK,LYLILDFLR	RPS6KA1,RPS6KA2,RPS6KA3,RPS6KA6	sp|NP_001006666.1|RPS6KA1,sp|NP_001006933.3|RPS6KA2,sp|NP_001305865.2|RPS6KA2,sp|NP_001305866.1|RPS6KA2,sp|NP_001305867.1|RPS6KA2,sp|NP_001317370.1|RPS6KA1,sp|NP_001317441.1|RPS6KA6,sp|NP_002944.2|RPS6KA1,sp|NP_004577.1|RPS6KA3,sp|NP_055311.1|RPS6KA6,sp|NP_066958.2|RPS6KA2,sp|XP_005274630.1|RPS6KA3,sp|XP_005274634.1|RPS6KA3,sp|XP_006715612.1|RPS6KA2,sp|XP_006724570.1|RPS6KA3,sp|XP_011529219.1|RPS…
Multiple_SEPEP.657_C5	5	29	3	0	DLKPENILLDEEGHIK,DVYDDGK,EVMFTEEDVK,GGDLFTR,MLHVDPHQR	RPS6KA1,RPS6KA2,RPS6KA3	sp|NP_001006666.1|RPS6KA1,sp|NP_001006933.3|RPS6KA2,sp|NP_001305865.2|RPS6KA2,sp|NP_001305866.1|RPS6KA2,sp|NP_001305867.1|RPS6KA2,sp|NP_001317370.1|RPS6KA1,sp|NP_002944.2|RPS6KA1,sp|NP_004577.1|RPS6KA3,sp|NP_066958.2|RPS6KA2,sp|XP_005274630.1|RPS6KA3,sp|XP_005274634.1|RPS6KA3,sp|XP_006715612.1|RPS6KA2,sp|XP_006724570.1|RPS6KA3,sp|XP_011543857.1|RPS6KA3,sp|XP_011543858.1|RPS6KA3,sp|XP_011543859.1|…
Multiple_SEPEP.658_C5	2	10	2	0	DPSEEIEILLR,RDPSEEIEILLR	RPS6KA1,RPS6KA2	sp|NP_001006666.1|RPS6KA1,sp|NP_001006933.3|RPS6KA2,sp|NP_001305865.2|RPS6KA2,sp|NP_001305866.1|RPS6KA2,sp|NP_001305867.1|RPS6KA2,sp|NP_001317370.1|RPS6KA1,sp|NP_002944.2|RPS6KA1,sp|NP_066958.2|RPS6KA2,sp|XP_006715612.1|RPS6KA2,sp|XP_024304639.1|RPS6KA1
Multiple_SEPEP.659_C5	1	34	3	0	EDIGVGSYSVCK	RPS6KA2,RPS6KA3,RPS6KA6	sp|NP_001006933.3|RPS6KA2,sp|NP_001305865.2|RPS6KA2,sp|NP_001305866.1|RPS6KA2,sp|NP_001305867.1|RPS6KA2,sp|NP_001317441.1|RPS6KA6,sp|NP_004577.1|RPS6KA3,sp|NP_055311.1|RPS6KA6,sp|NP_066958.2|RPS6KA2,sp|XP_005274630.1|RPS6KA3,sp|XP_005274634.1|RPS6KA3,sp|XP_006715612.1|RPS6KA2,sp|XP_006724570.1|RPS6KA3,sp|XP_011529219.1|RPS6KA6,sp|XP_011529221.1|RPS6KA6,sp|XP_011529222.1|RPS6KA6,sp|XP_011543857.1|…
Multiple_SEPEP.660_C5	1	25	2	0	FYLAELALALDHLHSLGIIYR	RPS6KA2,RPS6KA3	sp|NP_001006933.3|RPS6KA2,sp|NP_001305865.2|RPS6KA2,sp|NP_001305866.1|RPS6KA2,sp|NP_001305867.1|RPS6KA2,sp|NP_004577.1|RPS6KA3,sp|NP_066958.2|RPS6KA2,sp|XP_005274630.1|RPS6KA3,sp|XP_005274634.1|RPS6KA3,sp|XP_006715612.1|RPS6KA2,sp|XP_006724570.1|RPS6KA3,sp|XP_011543857.1|RPS6KA3,sp|XP_011543858.1|RPS6KA3,sp|XP_011543859.1|RPS6KA3,sp|XP_011543860.1|RPS6KA3,sp|XP_011543862.1|RPS6KA3,sp|XP_011543863…
Multiple_SEPEP.661_C5	2	11	4	0	QDYLVGNK,YFPAFEK	GSTA1,GSTA2,GSTA3,GSTA5	sp|NP_000837.3|GSTA2,sp|NP_000838.3|GSTA3,sp|NP_001305988.1|GSTA1,sp|NP_001350471.1|GSTA3,sp|NP_665683.1|GSTA1,sp|NP_714543.1|GSTA5,sp|XP_005249091.1|GSTA1,sp|XP_006715135.1|GSTA3,sp|XP_011512834.1|GSTA2,sp|XP_011512835.1|GSTA3,sp|XP_024302182.1|GSTA3
Multiple_SEPEP.662_C5	1	27	3	0	FLIDGFPR	AK2,AK9,CMPK1	sp|NP_001129612.1|CMPK1,sp|NP_001138600.2|AK9,sp|NP_001186128.1|AK2,sp|NP_001306068.1|AK2,sp|NP_001306069.1|AK2,sp|NP_001306070.1|AK2,sp|NP_001306071.1|AK2,sp|NP_001306072.1|AK2,sp|NP_001353064.1|CMPK1,sp|NP_001616.1|AK2,sp|NP_037543.1|AK2,sp|NP_057392.1|CMPK1,sp|XP_006715439.2|AK9,sp|XP_011533852.1|AK9,sp|XP_011533854.1|AK9,sp|XP_011533855.1|AK9,sp|XP_011533856.1|AK9,sp|XP_011533857.1|AK9,sp|XP_…
Multiple_SEPEP.663_C5	2	8	2	0	SVSVLSPSR,VQLYDPDYMK	CYP4A11,CYP4A22	sp|NP_000769.2|CYP4A11,sp|NP_001010969.2|CYP4A22,sp|NP_001295031.1|CYP4A22,sp|NP_001306084.1|CYP4A11,sp|NP_001350516.1|CYP4A11,sp|XP_005270596.1|CYP4A11,sp|XP_005270824.1|CYP4A22,sp|XP_005270827.1|CYP4A22
Multiple_SEPEP.664_C5	2	8	2	0	ELSTPVTFPDGR,LYPPVPGIGR	CYP4A11,CYP4A22	sp|NP_000769.2|CYP4A11,sp|NP_001010969.2|CYP4A22,sp|NP_001295031.1|CYP4A22,sp|NP_001306084.1|CYP4A11,sp|NP_001350516.1|CYP4A11,sp|XP_005270596.1|CYP4A11,sp|XP_005270824.1|CYP4A22,sp|XP_016855954.1|CYP4A11
Multiple_SEPEP.665_C5	1	22	2	0	STNLLLTR	EXOC6,EXOC6B	sp|NP_001013870.1|EXOC6,sp|NP_001306123.1|EXOC6,sp|NP_001306124.1|EXOC6,sp|NP_001306129.1|EXOC6,sp|NP_001308658.1|EXOC6B,sp|NP_001308659.1|EXOC6B,sp|NP_001308660.1|EXOC6B,sp|NP_001308662.1|EXOC6B,sp|NP_001308663.1|EXOC6B,sp|NP_056004.1|EXOC6B,sp|NP_061926.3|EXOC6,sp|XP_005264281.1|EXOC6B,sp|XP_011531013.1|EXOC6B,sp|XP_011531014.1|EXOC6B,sp|XP_016859130.1|EXOC6B,sp|XP_016859131.1|EXOC6B,sp|XP_0168…
Multiple_SEPEP.666_C5	3	4	2	0	ELDTVIGR,NPHLALSR,YGDVLQIR	CYP1A1,CYP1A2	sp|NP_000490.1|CYP1A1,sp|NP_000752.2|CYP1A2,sp|NP_001306145.1|CYP1A1,sp|NP_001306146.1|CYP1A1
Multiple_SEPEP.667_C5	2	19	2	0	KPYNPILGETFR,WYLSGFYK	OSBPL5,OSBPL8	sp|NP_001003712.1|OSBPL8,sp|NP_001137535.1|OSBPL5,sp|NP_001306581.1|OSBPL8,sp|NP_001306582.1|OSBPL8,sp|NP_001306584.1|OSBPL8,sp|NP_065892.1|OSBPL8,sp|NP_065947.1|OSBPL5,sp|NP_663613.1|OSBPL5,sp|XP_005268678.1|OSBPL8,sp|XP_006719287.1|OSBPL8,sp|XP_011518175.1|OSBPL5,sp|XP_011536157.1|OSBPL8,sp|XP_011536158.1|OSBPL8,sp|XP_011536159.1|OSBPL8,sp|XP_016872652.1|OSBPL5,sp|XP_016872653.1|OSBPL5,sp|XP_01…
Multiple_SEPEP.668_C5	2	18	3	0	GSTAGGCR,RGSTAGGCR	CAPN1,CAPN2,CAPN9	sp|NP_001139540.1|CAPN2,sp|NP_001185797.1|CAPN1,sp|NP_001185798.1|CAPN1,sp|NP_001306605.1|CAPN9,sp|NP_001739.3|CAPN2,sp|NP_005177.2|CAPN1,sp|NP_006606.1|CAPN9,sp|NP_057536.1|CAPN9,sp|XP_006718761.1|CAPN1,sp|XP_011542319.1|CAPN9,sp|XP_011542320.1|CAPN9,sp|XP_011542321.1|CAPN9,sp|XP_011542322.1|CAPN9,sp|XP_011543594.1|CAPN1,sp|XP_016855587.1|CAPN9,sp|XP_016855588.1|CAPN9,sp|XP_024308281.1|CAPN9,sp|…
Multiple_SEPEP.669_C5	1	28	2	0	GLDVDGIYR	ARHGAP15,ARHGAP9	sp|NP_001073625.1|ARHGAP9,sp|NP_001073626.1|ARHGAP9,sp|NP_001306779.2|ARHGAP9,sp|NP_001306780.1|ARHGAP9,sp|NP_001306781.1|ARHGAP9,sp|NP_001354352.1|ARHGAP9,sp|NP_001354353.1|ARHGAP9,sp|NP_001354354.1|ARHGAP9,sp|NP_001354355.1|ARHGAP9,sp|NP_060930.3|ARHGAP15,sp|NP_115885.2|ARHGAP9,sp|XP_005269140.1|ARHGAP9,sp|XP_005269141.1|ARHGAP9,sp|XP_005269142.1|ARHGAP9,sp|XP_011509781.1|ARHGAP15,sp|XP_0115097…
Multiple_SEPEP.670_C5	1	39	2	0	LIVDYSCALQR	GRAMD1A,GRAMD1B	sp|NP_001129671.1|GRAMD1A,sp|NP_001273492.1|GRAMD1B,sp|NP_001273493.1|GRAMD1B,sp|NP_001306963.1|GRAMD1A,sp|NP_001306965.1|GRAMD1A,sp|NP_001317325.1|GRAMD1B,sp|NP_001354347.1|GRAMD1B,sp|NP_001354348.1|GRAMD1B,sp|NP_001354349.1|GRAMD1B,sp|NP_001354350.1|GRAMD1B,sp|NP_065767.1|GRAMD1B,sp|NP_065946.2|GRAMD1A,sp|XP_005271676.1|GRAMD1B,sp|XP_005271678.1|GRAMD1B,sp|XP_005271680.1|GRAMD1B,sp|XP_005271681…
Multiple_SEPEP.671_C5	1	13	2	0	VLATSTK	PIK3C3,RPL6	sp|NP_000961.2|RPL6,sp|NP_001019833.1|RPL6,sp|NP_001294949.1|PIK3C3,sp|NP_001307066.1|RPL6,sp|NP_001307067.1|RPL6,sp|NP_001307068.1|RPL6,sp|NP_001307069.1|RPL6,sp|NP_001307070.1|RPL6,sp|NP_001307071.1|RPL6,sp|NP_002638.2|PIK3C3,sp|XP_011524333.1|PIK3C3,sp|XP_016875270.1|RPL6,sp|XP_016875271.1|RPL6
Multiple_SEPEP.672_C5	5	15	3	0	LADHFGGK,NSMPASSFQQQK,VCEVCSAYLGLHDNDR,VCEVCSAYLGLHDNDRR,VHELNEEIGK	FMC1,LUC7L,LUC7L2	sp|NP_001231513.1|FMC1,sp|NP_001231514.1|LUC7L2,sp|NP_001257572.1|LUC7L2,sp|NP_001307155.1|LUC7L,sp|NP_001317349.1|LUC7L,sp|NP_057103.2|LUC7L2,sp|NP_060502.1|LUC7L,sp|NP_958815.1|LUC7L,sp|XP_005255484.1|LUC7L,sp|XP_005255486.1|LUC7L,sp|XP_011520863.1|LUC7L,sp|XP_016878926.1|LUC7L,sp|XP_016878927.1|LUC7L,sp|XP_016878929.1|LUC7L,sp|XP_024306112.1|LUC7L
Multiple_SEPEP.673_C5	1	10	3	0	ADYEIASK	FMC1,LUC7L,LUC7L2	sp|NP_001231513.1|FMC1,sp|NP_001231514.1|LUC7L2,sp|NP_001257572.1|LUC7L2,sp|NP_001307155.1|LUC7L,sp|NP_001317349.1|LUC7L,sp|NP_057103.2|LUC7L2,sp|NP_060502.1|LUC7L,sp|NP_958815.1|LUC7L,sp|XP_005255484.1|LUC7L,sp|XP_016878926.1|LUC7L
Multiple_SEPEP.674_C5	2	9	2	0	IQQLAISGLK,LDMYGEK	AP3M1,AP3M2	sp|NP_001127768.1|AP3M2,sp|NP_001307192.1|AP3M1,sp|NP_001307193.1|AP3M1,sp|NP_001307194.1|AP3M1,sp|NP_006794.1|AP3M2,sp|NP_036227.1|AP3M1,sp|NP_996895.1|AP3M1,sp|XP_016868466.1|AP3M2,sp|XP_024303707.1|AP3M1
Multiple_SEPEP.675_C5	23	25	2	0	AAQELQEGQR,ALGAEIVR,CEFFNAGGSVK,CIIVMPEK,CVVILPDSVR,DGTLKPGDTIIEPTSGNTGIGLALAAAVR,EEDLTEK,FDSPESHVGVAWR,GFDQAPVVDEAGVILGMVTLGNMLSSLLAGK,GFLKEEDLTEK,IIGVDPEGSILAEPEELNQTEQTTYEVEGIGYDFIPTVLDR,LDMLVASVGTGGTITGIAR,LKNEIPNSHILDQYR,LTDTLGR,MIEDAER,MLIAQEGLLCGGSAGSTVAVAVK,NASNPLAHYDTTADEILQQCDGK,NASNPLAHYDTTADEILQQCDGKLDMLVASVGTGGTITGIAR,NEIPNSHILDQYR,QMVFGVVTAIDLLNFVAAQER,SNDEEAFTFAR,VQELGLSAPLTVLPTITC…	CBS,CBSL	sp|NP_000062.1|CBS,sp|NP_001171479.1|CBS,sp|NP_001171480.1|CBS,sp|NP_001307227.1|CBS,sp|NP_001308001.1|CBS,sp|NP_001308002.1|CBSL,sp|NP_001340935.1|CBSL,sp|NP_001340936.1|CBSL,sp|NP_001340937.1|CBSL,sp|NP_001340938.1|CBSL,sp|NP_001340939.1|CBSL,sp|NP_001340941.1|CBSL,sp|NP_001340943.1|CBSL,sp|NP_001340944.1|CBSL,sp|XP_011528076.1|CBS,sp|XP_011528079.1|CBS,sp|XP_011528085.1|CBS,sp|XP_016883698.1|C…
Multiple_SEPEP.676_C5	1	19	2	0	LSHILEMDHFALVVHEQIQYHSTGK	CBS,CBSL	sp|NP_000062.1|CBS,sp|NP_001171479.1|CBS,sp|NP_001171480.1|CBS,sp|NP_001307227.1|CBS,sp|NP_001308001.1|CBS,sp|NP_001308002.1|CBSL,sp|NP_001340935.1|CBSL,sp|NP_001340936.1|CBSL,sp|NP_001340937.1|CBSL,sp|NP_001340938.1|CBSL,sp|NP_001340939.1|CBSL,sp|NP_001340941.1|CBSL,sp|XP_016883698.1|CBSL,sp|XP_016883699.1|CBSL,sp|XP_016883980.1|CBS,sp|XP_024307905.1|CBS,sp|XP_024307906.1|CBS,sp|XP_024307907.1|C…
Multiple_SEPEP.677_C5	6	15	2	0	EPLWIRPDAPSR,GSPEDKEAK,IGDTPMVR,KIGDTPMVR,PSETPQAEVGPTGCPHR,SGPHSAK	CBS,CBSL	sp|NP_000062.1|CBS,sp|NP_001171479.1|CBS,sp|NP_001171480.1|CBS,sp|NP_001307227.1|CBS,sp|NP_001308002.1|CBSL,sp|NP_001340935.1|CBSL,sp|NP_001340936.1|CBSL,sp|NP_001340937.1|CBSL,sp|NP_001340938.1|CBSL,sp|NP_001340939.1|CBSL,sp|NP_001340941.1|CBSL,sp|NP_001340943.1|CBSL,sp|NP_001340944.1|CBSL,sp|XP_011528079.1|CBS,sp|XP_016883980.1|CBS
Multiple_SEPEP.678_C5	4	21	2	0	DGWGGYGSDK,DGWGGYGSDKR,FHDFDHR,RPYDLDR	SAFB,SAFB2	sp|NP_001188267.1|SAFB,sp|NP_001188268.1|SAFB,sp|NP_001188269.1|SAFB,sp|NP_001307500.1|SAFB,sp|NP_001307501.1|SAFB,sp|NP_002958.2|SAFB,sp|NP_055464.1|SAFB2,sp|XP_011526751.1|SAFB2,sp|XP_011526752.1|SAFB2,sp|XP_016882603.1|SAFB,sp|XP_016882604.1|SAFB,sp|XP_016882605.1|SAFB,sp|XP_016882606.1|SAFB,sp|XP_016882607.1|SAFB,sp|XP_016883009.1|SAFB2,sp|XP_016883011.1|SAFB2,sp|XP_024307569.1|SAFB2,sp|XP_02…
Multiple_SEPEP.679_C5	10	10	2	0	ADSLLAVVK,EESSELEQPFAQDTSSVGPDR,EPAEQPGDGER,ESSTSEGADQK,FDFDACNEVPPAPK,ILDILGETCK,KFDFDACNEVPPAPK,LAEEEDLFDSAHPEEGDLDLASESTAHAQSSK,REPAEQPGDGER,SEPVKEESSELEQPFAQDTSSVGPDR	SAFB,SAFB2	sp|NP_001188267.1|SAFB,sp|NP_001188268.1|SAFB,sp|NP_001188269.1|SAFB,sp|NP_001307500.1|SAFB,sp|NP_001307501.1|SAFB,sp|NP_002958.2|SAFB,sp|NP_055464.1|SAFB2,sp|XP_011526751.1|SAFB2,sp|XP_016882603.1|SAFB,sp|XP_016882604.1|SAFB
Multiple_SEPEP.680_C5	1	11	4	0	ILIATDVASR	DDX17,DDX47,DDX49,DDX5	sp|NP_001091974.1|DDX17,sp|NP_001307524.1|DDX5,sp|NP_001307525.1|DDX5,sp|NP_001307526.1|DDX5,sp|NP_004387.1|DDX5,sp|NP_006377.2|DDX17,sp|NP_057439.2|DDX47,sp|NP_061943.2|DDX49,sp|NP_957518.1|DDX47,sp|XP_011526385.1|DDX49,sp|XP_011526386.1|DDX49
Multiple_SEPEP.681_C5	9	6	2	0	APILIATDVASR,EANQAINPK,GDGPICLVLAPTR,GLDVEDVK,GVEICIATPGR,IVDQIRPDR,KIVDQIRPDR,QTLMWSATWPK,STCIYGGAPK	DDX17,DDX5	sp|NP_001091974.1|DDX17,sp|NP_001307524.1|DDX5,sp|NP_001307525.1|DDX5,sp|NP_001307526.1|DDX5,sp|NP_004387.1|DDX5,sp|NP_006377.2|DDX17
Multiple_SEPEP.682_C5	4	14	2	0	LILGEMTCALNNLLHSLQLPEACSEIK,LPSSFVEK,NHVFNVDNAK,NIPVLETAYK	BOLA2,SMG1	sp|NP_001307551.1|BOLA2,sp|NP_001307552.1|BOLA2,sp|NP_001307553.1|BOLA2,sp|NP_001307554.1|BOLA2,sp|NP_001307556.1|BOLA2,sp|NP_001307557.1|BOLA2,sp|NP_055907.3|SMG1,sp|XP_005255239.1|SMG1,sp|XP_005255240.1|SMG1,sp|XP_005255241.1|SMG1,sp|XP_011544071.1|SMG1,sp|XP_016878555.1|SMG1,sp|XP_024305966.1|SMG1,sp|XP_024305967.1|SMG1
Multiple_SEPEP.683_C5	2	32	3	0	KLVDYDSAR,LVDYDSAR	AMPH,BIN1,BIN2	sp|NP_001276936.1|BIN2,sp|NP_001276937.2|BIN2,sp|NP_001276938.1|BIN2,sp|NP_001307561.1|BIN1,sp|NP_001307562.1|BIN1,sp|NP_001307563.1|BIN1,sp|NP_001307569.1|BIN1,sp|NP_001307570.1|BIN1,sp|NP_001307571.1|BIN1,sp|NP_001351708.1|BIN2,sp|NP_001351709.1|BIN2,sp|NP_001351710.1|BIN2,sp|NP_001626.1|AMPH,sp|NP_004296.1|BIN1,sp|NP_057377.4|BIN2,sp|NP_647477.1|AMPH,sp|NP_647593.1|BIN1,sp|NP_647594.1|BIN1,sp|…
Multiple_SEPEP.684_C5	1	18	3	0	QYEMGECTR	U2AF1,U2AF1L4,U2AF1L5	sp|NP_001020374.1|U2AF1,sp|NP_001020375.1|U2AF1,sp|NP_001035515.1|U2AF1L4,sp|NP_001307575.1|U2AF1L5,sp|NP_001307577.1|U2AF1L5,sp|NP_001307579.1|U2AF1L5,sp|NP_001307580.1|U2AF1L5,sp|NP_006749.1|U2AF1,sp|XP_011528045.1|U2AF1,sp|XP_016883708.1|U2AF1L5,sp|XP_016883709.1|U2AF1L5,sp|XP_016883957.1|U2AF1,sp|XP_024307805.1|U2AF1L5,sp|XP_024307806.1|U2AF1L5,sp|XP_024307807.1|U2AF1L5,sp|XP_024307897.1|U2AF…
Multiple_SEPEP.685_C5	3	17	2	0	AVIDLNNR,REEDAEK,WFNGQPIHAELSPVTDFR	U2AF1,U2AF1L5	sp|NP_001020374.1|U2AF1,sp|NP_001020375.1|U2AF1,sp|NP_001307575.1|U2AF1L5,sp|NP_001307577.1|U2AF1L5,sp|NP_001307579.1|U2AF1L5,sp|NP_001307580.1|U2AF1L5,sp|NP_006749.1|U2AF1,sp|XP_011528045.1|U2AF1,sp|XP_016883708.1|U2AF1L5,sp|XP_016883709.1|U2AF1L5,sp|XP_016883957.1|U2AF1,sp|XP_024307805.1|U2AF1L5,sp|XP_024307806.1|U2AF1L5,sp|XP_024307807.1|U2AF1L5,sp|XP_024307897.1|U2AF1,sp|XP_024307898.1|U2AF1,…
Multiple_SEPEP.686_C5	1	13	2	0	YGEVEEMNVCDNLGDHLVGNVYVK	U2AF1,U2AF1L5	sp|NP_001020374.1|U2AF1,sp|NP_001020375.1|U2AF1,sp|NP_001307575.1|U2AF1L5,sp|NP_001307577.1|U2AF1L5,sp|NP_001307579.1|U2AF1L5,sp|NP_001307580.1|U2AF1L5,sp|NP_006749.1|U2AF1,sp|XP_024307805.1|U2AF1L5,sp|XP_024307806.1|U2AF1L5,sp|XP_024307807.1|U2AF1L5,sp|XP_024307897.1|U2AF1,sp|XP_024307898.1|U2AF1,sp|XP_024307899.1|U2AF1
Multiple_SEPEP.687_C5	3	11	3	0	AEYLASIFGTEK,DKVNCSFYFK,VNCSFYFK	U2AF1,U2AF1L4,U2AF1L5	sp|NP_001020374.1|U2AF1,sp|NP_001035515.1|U2AF1L4,sp|NP_001307575.1|U2AF1L5,sp|NP_001307577.1|U2AF1L5,sp|NP_001356753.1|U2AF1L4,sp|NP_006749.1|U2AF1,sp|NP_659424.2|U2AF1L4,sp|XP_011528045.1|U2AF1,sp|XP_016883708.1|U2AF1L5,sp|XP_016883709.1|U2AF1L5,sp|XP_016883957.1|U2AF1
Multiple_SEPEP.688_C5	1	14	3	0	GTPFETPDQGK	ORMDL1,ORMDL2,ORMDL3	sp|NP_001121622.1|ORMDL1,sp|NP_001307730.1|ORMDL3,sp|NP_001307731.1|ORMDL3,sp|NP_001307732.1|ORMDL3,sp|NP_001358313.1|ORMDL1,sp|NP_001358314.1|ORMDL1,sp|NP_001358315.1|ORMDL1,sp|NP_001358316.1|ORMDL1,sp|NP_001358317.1|ORMDL1,sp|NP_054901.1|ORMDL2,sp|NP_057551.1|ORMDL1,sp|NP_644809.1|ORMDL3,sp|XP_005247027.1|ORMDL1,sp|XP_016860836.1|ORMDL1
Multiple_SEPEP.689_C5	1	6	2	0	LFNHLETIWR	COQ10A,COQ10B	sp|NP_001092807.1|COQ10A,sp|NP_001307747.1|COQ10B,sp|NP_001307748.1|COQ10B,sp|NP_001307749.1|COQ10B,sp|NP_079423.1|COQ10B,sp|NP_653177.3|COQ10A
Multiple_SEPEP.690_C5	1	9	2	0	ELQSLSLQR	DMAC2,SOGA1	sp|NP_001161339.1|DMAC2,sp|NP_001161343.1|DMAC2,sp|NP_001307768.1|DMAC2,sp|NP_001307769.1|DMAC2,sp|NP_001307773.1|DMAC2,sp|NP_060505.2|DMAC2,sp|NP_542194.2|SOGA1,sp|NP_954650.2|SOGA1,sp|XP_011525367.1|DMAC2
Multiple_SEPEP.691_C5	1	33	2	0	SLVDTVYALK	ARHGEF6,ARHGEF7	sp|NP_001106985.1|ARHGEF7,sp|NP_001293106.1|ARHGEF6,sp|NP_001307780.1|ARHGEF7,sp|NP_001307781.1|ARHGEF7,sp|NP_001307782.1|ARHGEF7,sp|NP_001340975.1|ARHGEF7,sp|NP_001340977.1|ARHGEF7,sp|NP_001340978.1|ARHGEF7,sp|NP_001340979.1|ARHGEF7,sp|NP_001340980.1|ARHGEF7,sp|NP_001340981.1|ARHGEF7,sp|NP_001340982.1|ARHGEF7,sp|NP_001340983.1|ARHGEF7,sp|NP_001340984.1|ARHGEF7,sp|NP_003890.1|ARHGEF7,sp|NP_004831…
Multiple_SEPEP.692_C5	9	7	4	0	CPETLFQPSFIGMESAGIHETTYNSIMK,CPETLFQPSFIGMESAGIHETTYNSIMKCDIDIR,DIKEKLCYVALDFENEMATAASSSSLEK,EKLCYVALDFENEMATAASSSSLEK,GYSFVTTAER,LCYVALDFENEMATAASSSSLEK,MTQIMFETFNVPAMYVAIQAVLSLYASGR,TTGIVLDSGDGVTHNVPIYEGYALPHAIMR,VAPEEHPTLLTEAPLNPK	ACTA1,ACTA2,ACTC1,ACTG2	sp|NP_001091.1|ACTA1,sp|NP_001135417.1|ACTA2,sp|NP_001186822.1|ACTG2,sp|NP_001307784.1|ACTA2,sp|NP_001604.1|ACTA2,sp|NP_001606.1|ACTG2,sp|NP_005150.1|ACTC1
Multiple_SEPEP.693_C5	1	10	3	0	LGGDPEK	ACO1,GCKR,IREB2	rev_sp|NP_001477.2|GCKR,rev_sp|XP_011531065.1|GCKR,sp|NP_001265281.1|ACO1,sp|NP_001307871.2|IREB2,sp|NP_001307872.1|IREB2,sp|NP_001341923.2|IREB2,sp|NP_001349769.1|ACO1,sp|NP_002188.1|ACO1,sp|NP_004127.2|IREB2,sp|XP_011516190.1|ACO1
Multiple_SEPEP.694_C5	3	10	4	0	EDIFYTSK,IADGSVKR,REDIFYTSK	AKR1C1,AKR1C2,AKR1C3,AKR1C4	sp|NP_001128713.1|AKR1C2,sp|NP_001240837.1|AKR1C3,sp|NP_001240838.1|AKR1C3,sp|NP_001307956.1|AKR1C2,sp|NP_001344.2|AKR1C1,sp|NP_001345.1|AKR1C2,sp|NP_001809.4|AKR1C4,sp|NP_003730.4|AKR1C3,sp|NP_995317.1|AKR1C2,sp|XP_016871280.1|AKR1C1
Multiple_SEPEP.695_C5	5	25	3	0	GHESEVFICAWNPVSDLLASGSGDSTAR,GPIFALK,TFQGHTNEVNAIK,TTIIWDAHTGEAK,YLASGSFDK	TBL1X,TBL1XR1,TBL1Y	sp|NP_001132938.1|TBL1X,sp|NP_001132939.1|TBL1X,sp|NP_001132940.1|TBL1X,sp|NP_001308122.1|TBL1XR1,sp|NP_001308123.1|TBL1XR1,sp|NP_001308124.1|TBL1XR1,sp|NP_001361256.1|TBL1XR1,sp|NP_001361257.1|TBL1XR1,sp|NP_001361258.1|TBL1XR1,sp|NP_001361259.1|TBL1XR1,sp|NP_005638.1|TBL1X,sp|NP_078941.2|TBL1XR1,sp|NP_150600.1|TBL1Y,sp|NP_599020.1|TBL1Y,sp|NP_599021.1|TBL1Y,sp|XP_005262629.1|TBL1Y,sp|XP_00671380…
Multiple_SEPEP.696_C5	2	18	2	0	DGNLASTLGQHK,VGASASDGSVCVLDLR	TBL1X,TBL1XR1	sp|NP_001132938.1|TBL1X,sp|NP_001132939.1|TBL1X,sp|NP_001132940.1|TBL1X,sp|NP_001308122.1|TBL1XR1,sp|NP_001308123.1|TBL1XR1,sp|NP_001308124.1|TBL1XR1,sp|NP_001361256.1|TBL1XR1,sp|NP_001361257.1|TBL1XR1,sp|NP_001361258.1|TBL1XR1,sp|NP_001361259.1|TBL1XR1,sp|NP_005638.1|TBL1X,sp|NP_078941.2|TBL1XR1,sp|XP_006713809.1|TBL1XR1,sp|XP_011511443.1|TBL1XR1,sp|XP_011511444.1|TBL1XR1,sp|XP_011511445.1|TBL1X…
Multiple_SEPEP.697_C5	1	10	2	0	EEEWDPEYTPK	BCLAF1,THRAP3	sp|NP_001070909.1|BCLAF1,sp|NP_001287967.1|BCLAF1,sp|NP_001308400.1|THRAP3,sp|NP_001308402.1|THRAP3,sp|NP_005110.2|THRAP3,sp|NP_055554.1|BCLAF1,sp|XP_016867018.1|BCLAF1,sp|XP_016867021.1|BCLAF1,sp|XP_024307069.1|THRAP3,sp|XP_024307070.1|THRAP3
Multiple_SEPEP.698_C5	1	32	2	0	VNIIPVIAK	SEPTIN10,SEPTIN3	sp|NP_001308425.1|SEPTIN10,sp|NP_001308427.1|SEPTIN10,sp|NP_001308428.1|SEPTIN10,sp|NP_001308429.1|SEPTIN10,sp|NP_001308430.1|SEPTIN10,sp|NP_001308431.1|SEPTIN10,sp|NP_001308432.1|SEPTIN10,sp|NP_001308433.1|SEPTIN10,sp|NP_001308434.1|SEPTIN10,sp|NP_001308435.1|SEPTIN10,sp|NP_001308436.1|SEPTIN10,sp|NP_001308437.1|SEPTIN10,sp|NP_001308438.1|SEPTIN10,sp|NP_001308439.1|SEPTIN10,sp|NP_001308440.1|SEP…
Multiple_SEPEP.699_C5	1	90	3	0	GAILTTMLATR	CAMK2A,CAMK2B,CAMK2D	sp|NP_001211.3|CAMK2B,sp|NP_001212.2|CAMK2D,sp|NP_001280099.1|CAMK2B,sp|NP_001308495.1|CAMK2D,sp|NP_001308496.1|CAMK2D,sp|NP_001308497.1|CAMK2D,sp|NP_001308498.1|CAMK2D,sp|NP_001308499.1|CAMK2D,sp|NP_001308500.1|CAMK2D,sp|NP_001308501.1|CAMK2D,sp|NP_001308502.1|CAMK2D,sp|NP_001308503.1|CAMK2D,sp|NP_001308504.1|CAMK2D,sp|NP_001308505.1|CAMK2D,sp|NP_001308506.1|CAMK2D,sp|NP_001308507.1|CAMK2D,sp|NP…
Multiple_SEPEP.700_C5	1	22	2	0	ITAEATGK	NCOA2,NCOA3	sp|NP_001167558.1|NCOA3,sp|NP_001167559.1|NCOA3,sp|NP_001308632.1|NCOA2,sp|NP_001308636.1|NCOA2,sp|NP_001308640.1|NCOA2,sp|NP_001308641.1|NCOA2,sp|NP_001308642.1|NCOA2,sp|NP_006525.2|NCOA3,sp|NP_006531.1|NCOA2,sp|NP_858045.1|NCOA3,sp|XP_016868450.1|NCOA2,sp|XP_016868451.1|NCOA2,sp|XP_016868452.1|NCOA2,sp|XP_016868453.1|NCOA2,sp|XP_016868455.1|NCOA2,sp|XP_016868456.1|NCOA2,sp|XP_016868457.1|NCOA2,…
Multiple_SEPEP.701_C5	1	16	2	0	ADAAEFWR	CBL,CBLB	sp|NP_001308715.1|CBLB,sp|NP_001308717.1|CBLB,sp|NP_001308718.1|CBLB,sp|NP_001308719.1|CBLB,sp|NP_001308720.1|CBLB,sp|NP_001308722.1|CBLB,sp|NP_001308723.1|CBLB,sp|NP_001308724.1|CBLB,sp|NP_001308726.1|CBLB,sp|NP_001308727.1|CBLB,sp|NP_005179.2|CBL,sp|NP_733762.2|CBLB,sp|XP_011511559.1|CBLB,sp|XP_011511561.2|CBLB,sp|XP_016862884.1|CBLB,sp|XP_016862885.1|CBLB
Multiple_SEPEP.702_C5	1	17	2	0	FESGDVK	COMMD4,LOC112268145	sp|NP_001271306.1|COMMD4,sp|NP_001271307.1|COMMD4,sp|NP_001271308.1|COMMD4,sp|NP_001308773.1|COMMD4,sp|NP_001308774.1|COMMD4,sp|NP_001308775.1|COMMD4,sp|NP_001308776.1|COMMD4,sp|NP_001308777.1|COMMD4,sp|NP_060298.2|COMMD4,sp|XP_005254566.1|COMMD4,sp|XP_005254567.1|COMMD4,sp|XP_011520041.1|COMMD4,sp|XP_011520042.1|COMMD4,sp|XP_011520043.1|COMMD4,sp|XP_016877874.1|COMMD4,sp|XP_024305736.1|COMMD4,sp…
Multiple_SEPEP.703_C5	7	17	2	0	GIWHNNEK,GTGGVDTAATGGVFDISNLDR,IPTPVIHTK,LSEMTEAEQQQLIDDHFLFDKPVSPLLTAAGMAR,RGTGGVDTAATGGVFDISNLDR,SFLIWVNEEDHTR,VVVDALSGLK	CKMT1A,CKMT1B	sp|NP_001015001.1|CKMT1A,sp|NP_001308855.1|CKMT1A,sp|NP_001308856.1|CKMT1A,sp|NP_001308857.1|CKMT1A,sp|NP_001308858.1|CKMT1A,sp|NP_001362413.1|CKMT1B,sp|NP_066270.1|CKMT1B,sp|XP_005254207.1|CKMT1B,sp|XP_005254555.1|CKMT1A,sp|XP_011519496.1|CKMT1B,sp|XP_011519497.1|CKMT1B,sp|XP_011519498.1|CKMT1B,sp|XP_011519500.1|CKMT1B,sp|XP_011519501.2|CKMT1B,sp|XP_016877391.1|CKMT1B,sp|XP_016877858.1|CKMT1A,sp…
Multiple_SEPEP.704_C5	7	20	2	0	ELPPDQAEYCIAR,LASDLLEWIR,LDHLAEK,RELPPDQAEYCIAR,SFSTALYGESDL,TINEVENQILTR,VGWEQLLTTIAR	ACTN1,ACTN4	sp|NP_001093.1|ACTN1,sp|NP_001123476.1|ACTN1,sp|NP_001123477.1|ACTN1,sp|NP_001308962.1|ACTN4,sp|NP_004915.2|ACTN4,sp|XP_005259338.1|ACTN4,sp|XP_006723469.1|ACTN4,sp|XP_011535567.1|ACTN1,sp|XP_011535568.1|ACTN1,sp|XP_011535569.1|ACTN1,sp|XP_011535570.1|ACTN1,sp|XP_016877209.1|ACTN1,sp|XP_016877210.1|ACTN1,sp|XP_016877211.1|ACTN1,sp|XP_016877212.1|ACTN1,sp|XP_016877214.1|ACTN1,sp|XP_016877215.1|ACT…
Multiple_SEPEP.705_C5	1	14	2	0	ASIHEAWTDGK	ACTN1,ACTN4	sp|NP_001093.1|ACTN1,sp|NP_001123476.1|ACTN1,sp|NP_001123477.1|ACTN1,sp|NP_001308962.1|ACTN4,sp|NP_004915.2|ACTN4,sp|XP_005259338.1|ACTN4,sp|XP_006723469.1|ACTN4,sp|XP_011535569.1|ACTN1,sp|XP_011535570.1|ACTN1,sp|XP_016877210.1|ACTN1,sp|XP_016877212.1|ACTN1,sp|XP_016877215.1|ACTN1,sp|XP_016877217.1|ACTN1,sp|XP_016882820.1|ACTN4
Multiple_SEPEP.706_C5	1	8	2	0	ISNRPAFMPSEGK	ACTN2,ACTN4	sp|NP_001094.1|ACTN2,sp|NP_001265272.1|ACTN2,sp|NP_001265273.1|ACTN2,sp|NP_001308962.1|ACTN4,sp|NP_004915.2|ACTN4,sp|XP_005259338.1|ACTN4,sp|XP_006723469.1|ACTN4,sp|XP_016882820.1|ACTN4
Multiple_SEPEP.707_C5	1	13	3	0	YMTDGMLLR	DHX15,DHX16,DHX8	sp|NP_001157711.1|DHX16,sp|NP_001289552.1|DHX8,sp|NP_001309145.1|DHX8,sp|NP_001309146.1|DHX8,sp|NP_001309147.1|DHX8,sp|NP_001309148.1|DHX8,sp|NP_001309149.1|DHX8,sp|NP_001309150.1|DHX8,sp|NP_001349.2|DHX15,sp|NP_003578.2|DHX16,sp|NP_004932.1|DHX8,sp|XP_011513240.1|DHX16,sp|XP_011513241.1|DHX16
Multiple_SEPEP.708_C5	1	10	2	0	VLGTGAYGK	RPS6KA4,RPS6KA5	sp|NP_001006945.1|RPS6KA4,sp|NP_001287731.1|RPS6KA4,sp|NP_001309157.1|RPS6KA5,sp|NP_001309158.1|RPS6KA5,sp|NP_001309162.1|RPS6KA5,sp|NP_001309165.1|RPS6KA5,sp|NP_003933.1|RPS6KA4,sp|NP_004746.2|RPS6KA5,sp|NP_872198.1|RPS6KA5,sp|XP_005274437.1|RPS6KA4
Multiple_SEPEP.709_C5	2	23	4	0	FLALDLGGTNFR,MLPTFVR	HK1,HK2,HK3,HKDC1	sp|NP_000179.2|HK1,sp|NP_000180.2|HK2,sp|NP_001309293.1|HK1,sp|NP_001309294.1|HK1,sp|NP_001309295.1|HK1,sp|NP_001309296.1|HK1,sp|NP_001345192.1|HK1,sp|NP_001358454.1|HK2,sp|NP_002106.2|HK3,sp|NP_079406.4|HKDC1,sp|NP_277031.1|HK1,sp|NP_277032.1|HK1,sp|NP_277033.1|HK1,sp|NP_277035.2|HK1,sp|XP_005264337.1|HK2,sp|XP_005269794.1|HK1,sp|XP_011531109.1|HK2,sp|XP_011532842.1|HK3,sp|XP_011538034.1|HK1,sp|…
Multiple_SEPEP.710_C5	1	21	3	0	GDFLALDLGGTNFR	HK1,HK2,HK3	sp|NP_000179.2|HK1,sp|NP_000180.2|HK2,sp|NP_001309293.1|HK1,sp|NP_001309294.1|HK1,sp|NP_001309295.1|HK1,sp|NP_001309296.1|HK1,sp|NP_001345192.1|HK1,sp|NP_001358454.1|HK2,sp|NP_002106.2|HK3,sp|NP_277031.1|HK1,sp|NP_277032.1|HK1,sp|NP_277033.1|HK1,sp|NP_277035.2|HK1,sp|XP_005264337.1|HK2,sp|XP_005269794.1|HK1,sp|XP_011531109.1|HK2,sp|XP_011532842.1|HK3,sp|XP_011538034.1|HK1,sp|XP_016859434.1|HK2,sp…
Multiple_SEPEP.711_C5	1	20	3	0	MISGMYLGEIVR	HK1,HK2,HK3	sp|NP_000179.2|HK1,sp|NP_000180.2|HK2,sp|NP_001309293.1|HK1,sp|NP_001309294.1|HK1,sp|NP_001309295.1|HK1,sp|NP_001309296.1|HK1,sp|NP_001345192.1|HK1,sp|NP_001358454.1|HK2,sp|NP_002106.2|HK3,sp|NP_277031.1|HK1,sp|NP_277032.1|HK1,sp|NP_277033.1|HK1,sp|NP_277035.2|HK1,sp|XP_005264337.1|HK2,sp|XP_005269794.1|HK1,sp|XP_011531109.1|HK2,sp|XP_011538034.1|HK1,sp|XP_016859434.1|HK2,sp|XP_016864900.1|HK3,sp…
Multiple_SEPEP.712_C5	3	18	2	0	GAAMVTAVAYR,NILIDFTK,VTVGVDGTLYK	HK1,HK2	sp|NP_000179.2|HK1,sp|NP_000180.2|HK2,sp|NP_001309293.1|HK1,sp|NP_001309294.1|HK1,sp|NP_001309295.1|HK1,sp|NP_001309296.1|HK1,sp|NP_001345192.1|HK1,sp|NP_001358454.1|HK2,sp|NP_277031.1|HK1,sp|NP_277032.1|HK1,sp|NP_277033.1|HK1,sp|NP_277035.2|HK1,sp|XP_005264337.1|HK2,sp|XP_005269794.1|HK1,sp|XP_011531109.1|HK2,sp|XP_011538034.1|HK1,sp|XP_016859434.1|HK2,sp|XP_024303737.1|HK1
Multiple_SEPEP.713_C5	2	14	2	0	FLSQIESDR,LHPHFSR	HK1,HKDC1	sp|NP_000179.2|HK1,sp|NP_001309293.1|HK1,sp|NP_001309294.1|HK1,sp|NP_001309295.1|HK1,sp|NP_001309296.1|HK1,sp|NP_001345192.1|HK1,sp|NP_079406.4|HKDC1,sp|NP_277031.1|HK1,sp|NP_277032.1|HK1,sp|NP_277033.1|HK1,sp|NP_277035.2|HK1,sp|XP_005269794.1|HK1,sp|XP_011538034.1|HK1,sp|XP_024303737.1|HK1
Multiple_SEPEP.714_C5	1	42	3	0	GLPFGCSK	HNRNPH1,HNRNPH2,HNRNPH3	sp|NP_001027565.1|HNRNPH2,sp|NP_001244222.1|HNRNPH1,sp|NP_001309363.1|HNRNPH3,sp|NP_001309365.1|HNRNPH3,sp|NP_001309366.1|HNRNPH3,sp|NP_001309367.1|HNRNPH3,sp|NP_001309368.1|HNRNPH3,sp|NP_001309369.1|HNRNPH3,sp|NP_001309370.1|HNRNPH3,sp|NP_001309371.1|HNRNPH3,sp|NP_001309372.1|HNRNPH3,sp|NP_001309373.1|HNRNPH3,sp|NP_001350501.1|HNRNPH1,sp|NP_001351154.1|HNRNPH1,sp|NP_001351155.1|HNRNPH1,sp|NP_001…
Multiple_SEPEP.715_C5	1	12	2	0	LYDSAFHPDTGEK	SFXN1,SFXN2	sp|NP_001309906.1|SFXN1,sp|NP_001309907.1|SFXN1,sp|NP_001309909.1|SFXN1,sp|NP_001309910.1|SFXN1,sp|NP_001309911.1|SFXN1,sp|NP_001309912.1|SFXN1,sp|NP_001337918.1|SFXN2,sp|NP_073591.2|SFXN1,sp|NP_849189.1|SFXN2,sp|XP_011537563.1|SFXN2,sp|XP_016871152.1|SFXN2,sp|XP_024303560.1|SFXN2
Multiple_SEPEP.716_C5	2	6	2	0	HFFTVTDPR,WDQSTFIGR	SFXN1,SFXN3	sp|NP_001309906.1|SFXN1,sp|NP_001309909.1|SFXN1,sp|NP_001309910.1|SFXN1,sp|NP_001309912.1|SFXN1,sp|NP_073591.2|SFXN1,sp|NP_112233.2|SFXN3
Multiple_SEPEP.717_C5	1	30	2	0	DFLNALQSPIEYQR	ARHGEF25,KALRN	sp|NP_001019831.2|KALRN,sp|NP_001104740.2|ARHGEF25,sp|NP_001309917.1|KALRN,sp|NP_001309922.1|KALRN,sp|NP_001309923.1|KALRN,sp|NP_001309924.1|KALRN,sp|NP_001309925.1|KALRN,sp|NP_001309926.1|KALRN,sp|NP_001309927.1|KALRN,sp|NP_001309928.1|KALRN,sp|NP_001309929.1|KALRN,sp|NP_001309930.1|KALRN,sp|NP_001334862.2|ARHGEF25,sp|NP_008995.2|KALRN,sp|NP_891992.3|ARHGEF25,sp|XP_006713873.1|KALRN,sp|XP_006713…
Multiple_SEPEP.718_C5	1	26	2	0	QSASGTK	PFKL,PFKP	sp|NP_001002021.2|PFKL,sp|NP_001229268.1|PFKP,sp|NP_001309996.1|PFKP,sp|NP_001309997.1|PFKP,sp|NP_001309998.1|PFKP,sp|NP_001309999.1|PFKP,sp|NP_001310000.1|PFKP,sp|NP_001310001.1|PFKP,sp|NP_001310002.1|PFKP,sp|NP_001310003.1|PFKP,sp|NP_001332873.1|PFKP,sp|NP_002617.3|PFKL,sp|NP_002618.1|PFKP,sp|XP_005252522.1|PFKP,sp|XP_005252523.1|PFKP,sp|XP_005261192.1|PFKL,sp|XP_005261194.1|PFKL,sp|XP_00671751…
Multiple_SEPEP.719_C5	1	21	2	0	GITNLCVIGGDGSLTGANLFR	PFKL,PFKP	sp|NP_001002021.2|PFKL,sp|NP_001229268.1|PFKP,sp|NP_001309996.1|PFKP,sp|NP_001309997.1|PFKP,sp|NP_001310000.1|PFKP,sp|NP_001310001.1|PFKP,sp|NP_001332873.1|PFKP,sp|NP_002617.3|PFKL,sp|NP_002618.1|PFKP,sp|XP_005252522.1|PFKP,sp|XP_005252523.1|PFKP,sp|XP_005261192.1|PFKL,sp|XP_005261194.1|PFKL,sp|XP_006717512.1|PFKP,sp|XP_006724074.1|PFKL,sp|XP_016883857.1|PFKL,sp|XP_016883858.1|PFKL,sp|XP_01688385…
Multiple_SEPEP.720_C5	1	33	3	0	NLYTNEYVAIK	CSNK1G1,CSNK1G2,CSNK1G3	sp|NP_001026982.1|CSNK1G3,sp|NP_001038188.1|CSNK1G3,sp|NP_001257501.1|CSNK1G3,sp|NP_001310.3|CSNK1G2,sp|NP_001316534.1|CSNK1G1,sp|NP_001316535.1|CSNK1G1,sp|NP_001316536.1|CSNK1G1,sp|NP_001351069.1|CSNK1G3,sp|NP_001351070.1|CSNK1G3,sp|NP_001351072.1|CSNK1G3,sp|NP_004375.2|CSNK1G3,sp|NP_071331.2|CSNK1G1,sp|XP_005259555.1|CSNK1G2,sp|XP_005259556.1|CSNK1G2,sp|XP_005259557.1|CSNK1G2,sp|XP_005259558.1|…
Multiple_SEPEP.721_C5	1	31	3	0	IGCGNFGELR	CSNK1G1,CSNK1G2,CSNK1G3	sp|NP_001026982.1|CSNK1G3,sp|NP_001038188.1|CSNK1G3,sp|NP_001257501.1|CSNK1G3,sp|NP_001310.3|CSNK1G2,sp|NP_001316534.1|CSNK1G1,sp|NP_001316535.1|CSNK1G1,sp|NP_001316536.1|CSNK1G1,sp|NP_001351069.1|CSNK1G3,sp|NP_001351070.1|CSNK1G3,sp|NP_001351072.1|CSNK1G3,sp|NP_004375.2|CSNK1G3,sp|NP_071331.2|CSNK1G1,sp|XP_005259555.1|CSNK1G2,sp|XP_005259556.1|CSNK1G2,sp|XP_005259557.1|CSNK1G2,sp|XP_005271949.1|…
Multiple_SEPEP.722_C5	1	20	2	0	MGIYVGAK	PFKL,PFKP	sp|NP_001002021.2|PFKL,sp|NP_001309996.1|PFKP,sp|NP_001309997.1|PFKP,sp|NP_001310000.1|PFKP,sp|NP_001310001.1|PFKP,sp|NP_001332873.1|PFKP,sp|NP_002617.3|PFKL,sp|NP_002618.1|PFKP,sp|XP_005252522.1|PFKP,sp|XP_005252523.1|PFKP,sp|XP_005261192.1|PFKL,sp|XP_005261194.1|PFKL,sp|XP_006717512.1|PFKP,sp|XP_006724074.1|PFKL,sp|XP_016883857.1|PFKL,sp|XP_016883858.1|PFKL,sp|XP_016883859.1|PFKL,sp|XP_01688386…
Multiple_SEPEP.723_C5	1	38	2	0	FIAAQGPK	PTPRA,PTPRE	sp|NP_001303605.1|PTPRE,sp|NP_001303606.1|PTPRE,sp|NP_001310283.1|PTPRE,sp|NP_001310284.1|PTPRE,sp|NP_001310285.1|PTPRE,sp|NP_001372231.1|PTPRA,sp|NP_001372232.1|PTPRA,sp|NP_001372233.1|PTPRA,sp|NP_001372234.1|PTPRA,sp|NP_001372235.1|PTPRA,sp|NP_001372236.1|PTPRA,sp|NP_001372237.1|PTPRA,sp|NP_001372239.1|PTPRA,sp|NP_001372240.1|PTPRA,sp|NP_001372241.1|PTPRA,sp|NP_001372242.1|PTPRA,sp|NP_001372243…
Multiple_SEPEP.724_C5	1	37	2	0	QTFSPFGQIMEIR	TIA1,TIAL1	sp|NP_001029097.1|TIAL1,sp|NP_001310893.1|TIAL1,sp|NP_001310894.1|TIAL1,sp|NP_001310896.1|TIAL1,sp|NP_001310897.1|TIAL1,sp|NP_001310898.1|TIAL1,sp|NP_001310899.1|TIAL1,sp|NP_001338437.1|TIA1,sp|NP_001338438.1|TIA1,sp|NP_001338439.1|TIA1,sp|NP_001338440.1|TIA1,sp|NP_001338441.1|TIA1,sp|NP_001338442.1|TIA1,sp|NP_001338443.1|TIA1,sp|NP_001338444.1|TIA1,sp|NP_001338445.1|TIA1,sp|NP_001338446.1|TIA1,s…
Multiple_SEPEP.725_C5	1	23	2	0	VNWATTPSSQK	TIA1,TIAL1	sp|NP_001029097.1|TIAL1,sp|NP_001310897.1|TIAL1,sp|NP_001310898.1|TIAL1,sp|NP_001310899.1|TIAL1,sp|NP_001338437.1|TIA1,sp|NP_001338438.1|TIA1,sp|NP_001338439.1|TIA1,sp|NP_001338440.1|TIA1,sp|NP_001338441.1|TIA1,sp|NP_001338442.1|TIA1,sp|NP_001338443.1|TIA1,sp|NP_001338445.1|TIA1,sp|NP_001338447.1|TIA1,sp|NP_001338448.1|TIA1,sp|NP_001338449.1|TIA1,sp|NP_001338450.1|TIA1,sp|NP_001338451.1|TIA1,sp|N…
Multiple_SEPEP.726_C5	1	14	2	0	DTSNHFHVFVGDLSPEITTEDIK	TIA1,TIAL1	sp|NP_001029097.1|TIAL1,sp|NP_001310897.1|TIAL1,sp|NP_001310898.1|TIAL1,sp|NP_001310899.1|TIAL1,sp|NP_001338438.1|TIA1,sp|NP_001338439.1|TIA1,sp|NP_001338441.1|TIA1,sp|NP_001338442.1|TIA1,sp|NP_001338443.1|TIA1,sp|NP_001338450.1|TIA1,sp|NP_001338452.1|TIA1,sp|NP_003243.1|TIAL1,sp|NP_071320.2|TIA1,sp|XP_024303919.1|TIAL1
Multiple_SEPEP.727_C5	1	42	2	0	LTADPDSEIATTSLR	PIAS1,PIAS2	sp|NP_001307616.1|PIAS1,sp|NP_001310975.1|PIAS2,sp|NP_001310976.1|PIAS2,sp|NP_001310977.1|PIAS2,sp|NP_001310978.1|PIAS2,sp|NP_001310980.1|PIAS2,sp|NP_001310981.1|PIAS2,sp|NP_001310982.1|PIAS2,sp|NP_001310983.1|PIAS2,sp|NP_001310984.1|PIAS2,sp|NP_001310986.1|PIAS2,sp|NP_001310987.1|PIAS2,sp|NP_001310988.1|PIAS2,sp|NP_001310989.1|PIAS2,sp|NP_001340962.1|PIAS2,sp|NP_001340963.1|PIAS2,sp|NP_001340964…
Multiple_SEPEP.728_C5	1	14	2	0	AVGPSSTQLYMVR	CYFIP1,CYFIP2	sp|NP_001032410.1|CYFIP2,sp|NP_001274739.1|CYFIP1,sp|NP_001278650.1|CYFIP2,sp|NP_001311048.1|CYFIP1,sp|NP_001311049.1|CYFIP1,sp|NP_001311052.1|CYFIP1,sp|NP_001311053.1|CYFIP1,sp|NP_001311054.1|CYFIP1,sp|NP_001311055.1|CYFIP1,sp|NP_055191.2|CYFIP2,sp|NP_055423.1|CYFIP1,sp|XP_011532818.1|CYFIP2,sp|XP_016864830.1|CYFIP2,sp|XP_016864831.1|CYFIP2
Multiple_SEPEP.729_C5	3	20	2	0	FIAMALFHGK,FIDTGFSLPFYK,LLFAIEETEGFGQE	ITCH,WWP1	sp|NP_001244066.1|ITCH,sp|NP_001244067.1|ITCH,sp|NP_001311126.1|ITCH,sp|NP_001311127.1|ITCH,sp|NP_008944.1|WWP1,sp|NP_113671.3|ITCH,sp|XP_005250817.1|WWP1,sp|XP_005250818.1|WWP1,sp|XP_005260627.1|ITCH,sp|XP_011527381.1|ITCH,sp|XP_016868482.1|WWP1,sp|XP_016868483.1|WWP1,sp|XP_016868484.1|WWP1,sp|XP_016868485.1|WWP1,sp|XP_016868486.1|WWP1,sp|XP_016883578.1|ITCH,sp|XP_016883579.1|ITCH,sp|XP_01688358…
Multiple_SEPEP.730_C5	2	12	2	0	LEVGTETIIDK,LEVGTETIIDKSK	HMGCS1,HMGCS2	sp|NP_001091742.1|HMGCS1,sp|NP_001159579.1|HMGCS2,sp|NP_001311148.1|HMGCS1,sp|NP_001311149.1|HMGCS1,sp|NP_001311151.1|HMGCS1,sp|NP_001311152.1|HMGCS1,sp|NP_001311153.1|HMGCS1,sp|NP_001317592.1|HMGCS1,sp|NP_001351117.1|HMGCS1,sp|NP_002121.4|HMGCS1,sp|NP_005509.1|HMGCS2,sp|XP_011539615.1|HMGCS2
Multiple_SEPEP.731_C5	1	10	2	0	FEEDVEEETER	SLC4A2,SLC4A3	sp|NP_001186621.1|SLC4A2,sp|NP_001186622.1|SLC4A2,sp|NP_001186623.1|SLC4A2,sp|NP_001313488.2|SLC4A3,sp|NP_003031.3|SLC4A2,sp|NP_005061.3|SLC4A3,sp|NP_963868.3|SLC4A3,sp|XP_005246847.1|SLC4A3,sp|XP_006716157.1|SLC4A2,sp|XP_011509967.1|SLC4A3
Multiple_SEPEP.732_C5	5	4	2	0	AVLAANGWNLK,DLAYKPLYSWEEAK,ESIMNVNVK,LTVLEGDILDEPFLK,TVEWVGSLVDR	HSD3B1,HSD3B2	sp|NP_000189.1|HSD3B2,sp|NP_000853.1|HSD3B1,sp|NP_001159592.1|HSD3B2,sp|NP_001315544.1|HSD3B1
Multiple_SEPEP.733_C5	9	108	3	0	AALEYLGSFDHYAT,CHQYWPAER,FISANLPCNK,GVEGSDYINASFIDGYR,QFQFTDWPEQGVPK,TGCFIVIDAMLER,VCLQPIR,YANVIAYDHSR,YQYFVVDPMAEYNMPQYILR	PTPRD,PTPRF,PTPRS	sp|NP_001035802.1|PTPRD,sp|NP_001164496.1|PTPRD,sp|NP_001316066.1|PTPRF,sp|NP_001316067.1|PTPRF,sp|NP_001316068.1|PTPRF,sp|NP_001316069.1|PTPRF,sp|NP_001364875.1|PTPRD,sp|NP_001364876.1|PTPRD,sp|NP_001364887.1|PTPRD,sp|NP_001364987.1|PTPRD,sp|NP_002830.1|PTPRD,sp|NP_002831.2|PTPRF,sp|NP_002841.3|PTPRS,sp|NP_569075.2|PTPRD,sp|NP_569076.2|PTPRD,sp|NP_569077.2|PTPRD,sp|NP_569707.2|PTPRF,sp|NP_570923…
Multiple_SEPEP.734_C5	2	84	2	0	YECVATNSAGTR,YSAPANLYVR	PTPRD,PTPRF	sp|NP_001035802.1|PTPRD,sp|NP_001164496.1|PTPRD,sp|NP_001316066.1|PTPRF,sp|NP_001316067.1|PTPRF,sp|NP_001316068.1|PTPRF,sp|NP_001316069.1|PTPRF,sp|NP_001364875.1|PTPRD,sp|NP_001364876.1|PTPRD,sp|NP_001364887.1|PTPRD,sp|NP_001364987.1|PTPRD,sp|NP_002830.1|PTPRD,sp|NP_002831.2|PTPRF,sp|NP_569075.2|PTPRD,sp|NP_569076.2|PTPRD,sp|NP_569077.2|PTPRD,sp|NP_569707.2|PTPRF,sp|XP_005271136.1|PTPRF,sp|XP_005…
Multiple_SEPEP.735_C5	6	10	2	0	AKPSAPVVSGPAAR,ATPQHTVSFTCESHGFSPR,EDVHSQVICEVAHVTLQGDPLR,GTANLSETIR,LTCQVEHDGQPAVSK,VPPTLEVTQQPVR	SIRPA,SIRPB1	sp|NP_001035111.1|SIRPA,sp|NP_001035112.1|SIRPA,sp|NP_001129316.1|SIRPB1,sp|NP_001316086.1|SIRPB1,sp|NP_001317657.1|SIRPA,sp|NP_542970.1|SIRPA,sp|XP_005260727.1|SIRPA,sp|XP_011527436.1|SIRPB1,sp|XP_011527475.1|SIRPA,sp|XP_024307604.1|SIRPA
Multiple_SEPEP.736_C5	6	49	2	0	KENAHNR,NQIYIQLSEVDK,QLLQEAEVWK,RIQSLEDESK,SQVAEAK,VMTELYQENEMK	CTAGE1,MIA2	sp|NP_001234917.1|MIA2,sp|NP_001234918.1|MIA2,sp|NP_001234919.1|MIA2,sp|NP_001316143.1|MIA2,sp|NP_001341066.1|MIA2,sp|NP_001341067.1|MIA2,sp|NP_001341068.1|MIA2,sp|NP_001341069.1|MIA2,sp|NP_001341070.1|MIA2,sp|NP_001341071.1|MIA2,sp|NP_001341072.1|MIA2,sp|NP_001341073.1|MIA2,sp|NP_001341074.1|MIA2,sp|NP_001341075.1|MIA2,sp|NP_001341076.1|MIA2,sp|NP_001341077.1|MIA2,sp|NP_001341078.1|MIA2,sp|NP_00…
Multiple_SEPEP.737_C5	1	44	2	0	EYEGYEVESSLK	CTAGE1,MIA2	sp|NP_001234917.1|MIA2,sp|NP_001234918.1|MIA2,sp|NP_001234919.1|MIA2,sp|NP_001316143.1|MIA2,sp|NP_001341066.1|MIA2,sp|NP_001341067.1|MIA2,sp|NP_001341068.1|MIA2,sp|NP_001341069.1|MIA2,sp|NP_001341070.1|MIA2,sp|NP_001341071.1|MIA2,sp|NP_001341072.1|MIA2,sp|NP_001341073.1|MIA2,sp|NP_001341074.1|MIA2,sp|NP_001341075.1|MIA2,sp|NP_001341077.1|MIA2,sp|NP_001341079.1|MIA2,sp|NP_001341080.1|MIA2,sp|NP_00…
Multiple_SEPEP.738_C5	2	52	2	0	ASQAGQTALMLAVSHGR,LSVLQEEK	KANK1,KANK2	sp|NP_001129663.1|KANK2,sp|NP_001243805.1|KANK1,sp|NP_001243806.1|KANK1,sp|NP_001316380.1|KANK2,sp|NP_001341260.1|KANK1,sp|NP_001341261.1|KANK1,sp|NP_001341262.1|KANK1,sp|NP_001341263.1|KANK1,sp|NP_001341264.1|KANK1,sp|NP_001341265.1|KANK1,sp|NP_001341266.1|KANK1,sp|NP_001341267.1|KANK1,sp|NP_001341268.1|KANK1,sp|NP_001341269.1|KANK1,sp|NP_001341270.1|KANK1,sp|NP_001341271.1|KANK1,sp|NP_001341272…
Multiple_SEPEP.739_C5	1	9	2	0	FTDLFEK	CSNK1G1,PDCD6IP	sp|NP_001155901.1|PDCD6IP,sp|NP_001316534.1|CSNK1G1,sp|NP_001316535.1|CSNK1G1,sp|NP_001316536.1|CSNK1G1,sp|NP_037506.2|PDCD6IP,sp|NP_071331.2|CSNK1G1,sp|XP_011531554.1|PDCD6IP,sp|XP_011531555.1|PDCD6IP,sp|XP_016860977.1|PDCD6IP
Multiple_SEPEP.740_C5	2	8	2	0	EREENVK,EVEMGPFK	CAND1,CAND2	sp|NP_001155971.1|CAND2,sp|NP_001316603.1|CAND1,sp|NP_001316604.1|CAND1,sp|NP_001316605.1|CAND1,sp|NP_036430.1|CAND2,sp|NP_060918.2|CAND1,sp|XP_011531805.1|CAND2,sp|XP_011531806.1|CAND2
Multiple_SEPEP.741_C5	11	14	3	0	DGNGYISAAELR,DTDSEEEIR,DTDSEEEIREAFR,EADIDGDGQVNYEEFVQMMTAK,EAFRVFDKDGNGYISAAELR,HVMTNLGEK,HVMTNLGEKLTDEEVDEMIR,LTDEEVDEMIR,MKDTDSEEEIR,MKDTDSEEEIREAFR,VFDKDGNGYISAAELR	CALM1,CALM2,CALM3	sp|NP_001292553.1|CALM2,sp|NP_001292554.1|CALM2,sp|NP_001292555.1|CALM2,sp|NP_001316850.1|CALM3,sp|NP_001316851.1|CALM3,sp|NP_001316852.1|CALM3,sp|NP_001316853.1|CALM3,sp|NP_001316854.1|CALM3,sp|NP_001316855.1|CALM3,sp|NP_001350598.1|CALM1,sp|NP_001350599.1|CALM1,sp|NP_001734.1|CALM2,sp|NP_005175.2|CALM3,sp|NP_008819.1|CALM1
Multiple_SEPEP.742_C5	1	27	2	0	SAEAILK	ANKFY1,SPTAN1	sp|NP_001123910.1|SPTAN1,sp|NP_001182461.1|SPTAN1,sp|NP_001244928.1|ANKFY1,sp|NP_001316992.1|ANKFY1,sp|NP_001350688.1|SPTAN1,sp|NP_001350694.1|SPTAN1,sp|NP_001362239.1|SPTAN1,sp|NP_001362240.1|SPTAN1,sp|NP_001362241.2|SPTAN1,sp|NP_001362242.1|SPTAN1,sp|NP_001362243.1|SPTAN1,sp|NP_001362247.1|SPTAN1,sp|NP_003118.2|SPTAN1,sp|NP_057460.3|ANKFY1,sp|XP_006717309.1|SPTAN1,sp|XP_006717310.1|SPTAN1,sp|XP…
Multiple_SEPEP.743_C5	2	18	3	0	LHGDMLEMILSSEK,VFVVMEK	PRKD1,PRKD2,PRKD3	sp|NP_001073349.1|PRKD2,sp|NP_001073350.1|PRKD2,sp|NP_001073351.1|PRKD2,sp|NP_001316998.1|PRKD1,sp|NP_001335319.1|PRKD1,sp|NP_002733.2|PRKD1,sp|NP_005804.1|PRKD3,sp|NP_057541.2|PRKD2,sp|XP_005258773.2|PRKD2,sp|XP_005264294.1|PRKD3,sp|XP_005264295.1|PRKD3,sp|XP_011535267.1|PRKD1,sp|XP_016859230.1|PRKD3,sp|XP_016859231.1|PRKD3,sp|XP_016859232.1|PRKD3,sp|XP_016859233.1|PRKD3,sp|XP_016876951.1|PRKD1,…
Multiple_SEPEP.744_C5	2	46	2	0	HPESIQGSK,SQPLVQEK	WASHC2A,WASHC2C	sp|NP_001005751.1|WASHC2A,sp|NP_001162578.1|WASHC2C,sp|NP_001278327.1|WASHC2A,sp|NP_001317003.1|WASHC2C,sp|NP_001354322.1|WASHC2C,sp|NP_001354324.1|WASHC2C,sp|NP_001354325.1|WASHC2C,sp|NP_001354326.1|WASHC2C,sp|NP_001354327.1|WASHC2C,sp|NP_001354329.1|WASHC2C,sp|NP_001354330.1|WASHC2C,sp|NP_001354331.1|WASHC2C,sp|NP_001354332.1|WASHC2C,sp|NP_001354333.1|WASHC2C,sp|NP_001354334.1|WASHC2C,sp|NP_001…
Multiple_SEPEP.745_C5	1	14	2	0	YTGYGNAAGLLAAR	RIC8A,RIC8B	sp|NP_001273063.1|RIC8A,sp|NP_001317074.1|RIC8B,sp|NP_001317075.1|RIC8B,sp|NP_001317076.1|RIC8B,sp|NP_001338290.1|RIC8B,sp|NP_001338291.1|RIC8B,sp|NP_001338292.1|RIC8B,sp|NP_001338293.1|RIC8B,sp|NP_001338295.1|RIC8B,sp|NP_001338296.1|RIC8B,sp|NP_060627.2|RIC8B,sp|NP_068751.4|RIC8A,sp|XP_005253109.1|RIC8A,sp|XP_016873596.1|RIC8A
Multiple_SEPEP.746_C5	6	26	2	0	LAFYLCGR,LFEELAMDVYDEVDR,LFEELAMDVYDEVDRR,LLSLGAQANFFHPEK,QLHSSVR,TGNLETCLR	GIT1,GIT2	sp|NP_001078923.1|GIT1,sp|NP_001128685.1|GIT2,sp|NP_001128686.1|GIT2,sp|NP_001317082.1|GIT2,sp|NP_001317083.1|GIT2,sp|NP_054749.2|GIT1,sp|NP_055591.2|GIT2,sp|NP_476510.1|GIT2,sp|NP_476511.1|GIT2,sp|NP_631940.2|GIT2,sp|XP_005254054.1|GIT2,sp|XP_006719770.1|GIT2,sp|XP_006719771.1|GIT2,sp|XP_006719772.1|GIT2,sp|XP_006719775.1|GIT2,sp|XP_006719776.1|GIT2,sp|XP_011522986.1|GIT1,sp|XP_011522987.1|GIT1,…
Multiple_SEPEP.747_C5	1	19	3	0	TGTFIALDR	PTPRB,PTPRJ,PTPRO	sp|NP_001103224.1|PTPRB,sp|NP_001193900.1|PTPRB,sp|NP_001193901.1|PTPRB,sp|NP_001317133.1|PTPRB,sp|NP_002828.3|PTPRB,sp|NP_002834.3|PTPRJ,sp|NP_002839.1|PTPRO,sp|NP_109592.1|PTPRO,sp|NP_109593.1|PTPRO,sp|NP_109594.1|PTPRO,sp|NP_109595.1|PTPRO,sp|NP_109596.1|PTPRO,sp|XP_006719591.1|PTPRB,sp|XP_006719592.1|PTPRB,sp|XP_011536916.1|PTPRB,sp|XP_016873572.1|PTPRJ,sp|XP_016873573.1|PTPRJ,sp|XP_016873574…
Multiple_SEPEP.748_C5	3	12	2	0	EQLLQSNPVLEAFGNAK,SYVAAVCGK,YMDIEFDFK	MYO1A,MYO1B	sp|NP_001123630.1|MYO1B,sp|NP_001155291.1|MYO1B,sp|NP_001242970.1|MYO1A,sp|NP_001317166.1|MYO1B,sp|NP_001317167.1|MYO1B,sp|NP_005370.1|MYO1A,sp|NP_036355.2|MYO1B,sp|XP_005246629.1|MYO1B,sp|XP_011536675.1|MYO1A,sp|XP_016859647.1|MYO1B,sp|XP_024308682.1|MYO1B,sp|XP_024308683.1|MYO1B
Multiple_SEPEP.749_C5	1	12	2	0	NNDLLYR	MYO1B,MYO1H	sp|NP_001094891.3|MYO1H,sp|NP_001123630.1|MYO1B,sp|NP_001155291.1|MYO1B,sp|NP_001317166.1|MYO1B,sp|NP_001317167.1|MYO1B,sp|NP_036355.2|MYO1B,sp|XP_005246629.1|MYO1B,sp|XP_011536525.1|MYO1H,sp|XP_016859647.1|MYO1B,sp|XP_016874696.1|MYO1H,sp|XP_024308682.1|MYO1B,sp|XP_024308683.1|MYO1B
Multiple_SEPEP.750_C5	1	15	4	0	LTDCVVMR	HNRNPA1,HNRNPA1L2,HNRNPA2B1,HNRNPA3	sp|NP_001011724.1|HNRNPA1L2,sp|NP_001011725.1|HNRNPA1L2,sp|NP_001317176.1|HNRNPA3,sp|NP_001317177.1|HNRNPA3,sp|NP_001317178.1|HNRNPA3,sp|NP_001317179.1|HNRNPA3,sp|NP_001317180.1|HNRNPA3,sp|NP_002127.1|HNRNPA1,sp|NP_002128.1|HNRNPA2B1,sp|NP_112420.1|HNRNPA1,sp|NP_112533.1|HNRNPA2B1,sp|NP_919223.1|HNRNPA3,sp|XP_005249786.1|HNRNPA2B1,sp|XP_016867598.1|HNRNPA2B1,sp|XP_016867599.1|HNRNPA2B1
Multiple_SEPEP.751_C5	2	10	3	0	GGNFGGR,WGTLTDCVVMR	HNRNPA1,HNRNPA1L2,HNRNPA3	sp|NP_001011724.1|HNRNPA1L2,sp|NP_001011725.1|HNRNPA1L2,sp|NP_001317176.1|HNRNPA3,sp|NP_001317177.1|HNRNPA3,sp|NP_001317178.1|HNRNPA3,sp|NP_001317179.1|HNRNPA3,sp|NP_001317180.1|HNRNPA3,sp|NP_002127.1|HNRNPA1,sp|NP_112420.1|HNRNPA1,sp|NP_919223.1|HNRNPA3
Multiple_SEPEP.752_C5	1	56	6	0	ISLVDLAGSER	KIF13B,KIF1A,KIF1B,KIF1C,KIF23,KIFC1	sp|NP_001230937.1|KIF1A,sp|NP_001268230.1|KIF23,sp|NP_001307634.1|KIF1A,sp|NP_001317218.1|KIF1A,sp|NP_001317219.1|KIF1A,sp|NP_001352880.1|KIF1B,sp|NP_001352881.1|KIF1B,sp|NP_001352882.1|KIF1B,sp|NP_001354733.1|KIF23,sp|NP_001354734.1|KIF23,sp|NP_001366560.1|KIF1A,sp|NP_001366561.1|KIF1A,sp|NP_001366562.1|KIF1A,sp|NP_001366563.1|KIF1A,sp|NP_001366564.1|KIF1A,sp|NP_001366565.1|KIF1A,sp|NP_001366566…
Multiple_SEPEP.753_C5	5	31	3	0	ENLGGNSR,FNHPEQAR,IIAELNETWEEK,SLTTLGK,TVAATNMNETSSR	KIF1A,KIF1B,KIF1C	sp|NP_001230937.1|KIF1A,sp|NP_001307634.1|KIF1A,sp|NP_001317218.1|KIF1A,sp|NP_001317219.1|KIF1A,sp|NP_001352880.1|KIF1B,sp|NP_001352881.1|KIF1B,sp|NP_001352882.1|KIF1B,sp|NP_001366560.1|KIF1A,sp|NP_001366561.1|KIF1A,sp|NP_001366562.1|KIF1A,sp|NP_001366563.1|KIF1A,sp|NP_001366564.1|KIF1A,sp|NP_001366565.1|KIF1A,sp|NP_001366566.1|KIF1A,sp|NP_001366567.1|KIF1A,sp|NP_001366568.1|KIF1A,sp|NP_001366569…
Multiple_SEPEP.754_C5	9	29	2	0	ADSTGAK,DSVLTWLLR,EDGGTLGVFSPK,EHPLLGPYVEDLSK,KTDFIPYR,SYTMMGK,TAMVAALSPADINYDETLSTLR,TDFIPYR,TPHLVNLNEDPLMSECLLYYIK	KIF1A,KIF1B	sp|NP_001230937.1|KIF1A,sp|NP_001307634.1|KIF1A,sp|NP_001317218.1|KIF1A,sp|NP_001317219.1|KIF1A,sp|NP_001352880.1|KIF1B,sp|NP_001352881.1|KIF1B,sp|NP_001352882.1|KIF1B,sp|NP_001366560.1|KIF1A,sp|NP_001366561.1|KIF1A,sp|NP_001366562.1|KIF1A,sp|NP_001366563.1|KIF1A,sp|NP_001366564.1|KIF1A,sp|NP_001366565.1|KIF1A,sp|NP_001366566.1|KIF1A,sp|NP_001366567.1|KIF1A,sp|NP_001366568.1|KIF1A,sp|NP_001366569…
Multiple_SEPEP.755_C5	2	27	3	0	QIDQFLVVAR,QPSLHMSAAAASR	MTA1,MTA2,MTA3	sp|NP_001190187.1|MTA1,sp|NP_001269684.1|MTA3,sp|NP_001269685.1|MTA3,sp|NP_001317221.1|MTA2,sp|NP_001317371.1|MTA3,sp|NP_001317372.1|MTA3,sp|NP_001317373.1|MTA3,sp|NP_004680.2|MTA1,sp|NP_004730.2|MTA2,sp|NP_065795.1|MTA3,sp|XP_005264516.1|MTA3,sp|XP_011535607.1|MTA1,sp|XP_011535608.1|MTA1,sp|XP_011535609.1|MTA1,sp|XP_011535610.1|MTA1,sp|XP_011535611.1|MTA1,sp|XP_011535612.1|MTA1,sp|XP_016860051.1…
Multiple_SEPEP.756_C5	3	18	2	0	CAVEHHAFFR,EQEHTFVFR,IGLFFWPK	EPB41L4B,EPB41L5	sp|NP_001171866.1|EPB41L5,sp|NP_001171867.1|EPB41L5,sp|NP_001171868.1|EPB41L5,sp|NP_001317236.1|EPB41L5,sp|NP_001317239.1|EPB41L5,sp|NP_001372552.1|EPB41L4B,sp|NP_060894.2|EPB41L4B,sp|NP_061987.3|EPB41L4B,sp|NP_065960.2|EPB41L5,sp|XP_006712714.1|EPB41L5,sp|XP_006712716.1|EPB41L5,sp|XP_011517092.1|EPB41L4B,sp|XP_011517093.1|EPB41L4B,sp|XP_011517096.1|EPB41L4B,sp|XP_016860056.1|EPB41L5,sp|XP_016870…
Multiple_SEPEP.757_C5	1	13	2	0	YFDSGDYNMAK	ARPP19,ENSA	sp|NP_001293120.1|ARPP19,sp|NP_001293124.1|ARPP19,sp|NP_001293125.1|ARPP19,sp|NP_001317238.1|ARPP19,sp|NP_004427.1|ENSA,sp|NP_006619.1|ARPP19,sp|NP_996925.1|ENSA,sp|NP_996926.1|ENSA,sp|NP_996927.1|ENSA,sp|NP_996928.1|ENSA,sp|NP_996929.1|ENSA,sp|NP_996930.1|ENSA,sp|XP_016877359.1|ARPP19
Multiple_SEPEP.758_C5	1	17	2	0	VAVILNEFGEGSALEK	CBWD1,CBWD2	sp|NP_001138827.1|CBWD1,sp|NP_001138828.1|CBWD1,sp|NP_001317265.1|CBWD2,sp|NP_001317266.1|CBWD2,sp|NP_001317268.1|CBWD2,sp|NP_060961.3|CBWD1,sp|NP_742000.1|CBWD2,sp|XP_005251570.1|CBWD1,sp|XP_005251571.1|CBWD1,sp|XP_005251572.1|CBWD1,sp|XP_005251574.1|CBWD1,sp|XP_005263661.1|CBWD2,sp|XP_011508969.1|CBWD2,sp|XP_011516263.1|CBWD1,sp|XP_011516264.1|CBWD1,sp|XP_011516266.1|CBWD1,sp|XP_016870414.1|CBW…
Multiple_SEPEP.759_C5	1	16	2	0	QVALADAILINK	CBWD1,CBWD2	sp|NP_001138827.1|CBWD1,sp|NP_001138828.1|CBWD1,sp|NP_001317265.1|CBWD2,sp|NP_001317268.1|CBWD2,sp|NP_001317269.1|CBWD2,sp|NP_001317271.1|CBWD2,sp|NP_060961.3|CBWD1,sp|NP_742000.1|CBWD2,sp|XP_005251570.1|CBWD1,sp|XP_005251574.1|CBWD1,sp|XP_011508969.1|CBWD2,sp|XP_011516263.1|CBWD1,sp|XP_011516264.1|CBWD1,sp|XP_011516265.1|CBWD1,sp|XP_016870414.1|CBWD1,sp|XP_024308485.1|CBWD2
Multiple_SEPEP.760_C5	1	12	3	0	AISEELDHALNDMTSI	TPM1,TPM3,TPM4	sp|NP_001018005.1|TPM1,sp|NP_001265118.1|TPM3,sp|NP_001288173.1|TPM1,sp|NP_001317275.1|TPM1,sp|NP_001336608.1|TPM3,sp|NP_001351611.1|TPM3,sp|NP_001351612.1|TPM3,sp|NP_001354766.1|TPM4,sp|NP_689476.2|TPM3,sp|XP_005254707.1|TPM1,sp|XP_006720730.3|TPM1,sp|XP_006722928.1|TPM4
Multiple_SEPEP.761_C5	1	9	2	0	QQCAFDR	FAM76A,FAM76B	sp|NP_001137384.1|FAM76A,sp|NP_001137385.1|FAM76A,sp|NP_001137386.1|FAM76A,sp|NP_001317286.1|FAM76B,sp|NP_653265.3|FAM76B,sp|NP_689873.1|FAM76A,sp|XP_005273833.1|FAM76B,sp|XP_011540912.1|FAM76B,sp|XP_016856032.1|FAM76A
Multiple_SEPEP.762_C5	1	14	3	0	ELVPESQAYMDLLAFER	SMARCD1,SMARCD2,SMARCD3	sp|NP_001003801.1|SMARCD3,sp|NP_001003802.1|SMARCD3,sp|NP_001091896.1|SMARCD2,sp|NP_001317368.1|SMARCD2,sp|NP_001317369.1|SMARCD2,sp|NP_003067.3|SMARCD1,sp|NP_003069.2|SMARCD3,sp|NP_620710.2|SMARCD1,sp|XP_005269164.2|SMARCD1,sp|XP_011514823.1|SMARCD3,sp|XP_011536997.1|SMARCD1,sp|XP_024302654.1|SMARCD3,sp|XP_024302655.1|SMARCD3,sp|XP_024302656.1|SMARCD3
Multiple_SEPEP.763_C5	1	13	2	0	IYQGEELPHPK	ATL1,ATL2	sp|NP_001121185.1|ATL1,sp|NP_001129145.1|ATL2,sp|NP_001295005.1|ATL2,sp|NP_001317387.1|ATL2,sp|NP_001317388.1|ATL2,sp|NP_001317389.1|ATL2,sp|NP_001317390.1|ATL2,sp|NP_001317391.1|ATL2,sp|NP_001317392.1|ATL2,sp|NP_001317393.1|ATL2,sp|NP_056999.2|ATL1,sp|NP_071769.2|ATL2,sp|NP_853629.2|ATL1
Multiple_SEPEP.764_C5	1	18	2	0	EHQEDPEMLIDLMYR	DOCK6,DOCK7	sp|NP_001258928.1|DOCK7,sp|NP_001258929.1|DOCK7,sp|NP_001258930.1|DOCK7,sp|NP_001317543.1|DOCK7,sp|NP_001354490.1|DOCK7,sp|NP_001354759.1|DOCK6,sp|NP_065863.2|DOCK6,sp|NP_212132.2|DOCK7,sp|XP_005260057.1|DOCK6,sp|XP_006722867.1|DOCK6,sp|XP_011526452.1|DOCK6,sp|XP_011526453.1|DOCK6,sp|XP_011526454.1|DOCK6,sp|XP_011540629.1|DOCK7,sp|XP_011540630.1|DOCK7,sp|XP_011540632.1|DOCK7,sp|XP_016858128.1|DOC…
Multiple_SEPEP.765_C5	7	21	3	0	CQDLLNADCLQR,LLDQLHNSLR,QSVLDGTSK,SAVSGAIR,SPDLQSLR,STVDLLTSITFFR,VWDEDDDIK	UNC13A,UNC13B,UNC13C	sp|NP_001073890.2|UNC13A,sp|NP_001074003.1|UNC13C,sp|NP_001316848.1|UNC13C,sp|NP_001317582.1|UNC13B,sp|NP_001358115.1|UNC13B,sp|NP_001358116.1|UNC13B,sp|NP_001358117.1|UNC13B,sp|NP_001358118.1|UNC13B,sp|NP_006368.3|UNC13B,sp|XP_011515984.1|UNC13B,sp|XP_011515985.1|UNC13B,sp|XP_011515988.1|UNC13B,sp|XP_011526112.1|UNC13A,sp|XP_011526113.1|UNC13A,sp|XP_016869681.1|UNC13B,sp|XP_016877709.1|UNC13C,sp…
Multiple_SEPEP.766_C5	1	12	2	0	EFFVGLSK	DDAH1,DDAH2	sp|NP_001127917.1|DDAH1,sp|NP_001289936.1|DDAH2,sp|NP_001289937.1|DDAH2,sp|NP_001317584.1|DDAH1,sp|NP_036269.1|DDAH1,sp|NP_039268.1|DDAH2,sp|XP_005270764.1|DDAH1,sp|XP_005270767.1|DDAH1,sp|XP_011512750.1|DDAH2,sp|XP_011539460.1|DDAH1,sp|XP_016856378.1|DDAH1,sp|XP_024301898.1|DDAH1
Multiple_SEPEP.767_C5	2	45	2	0	FYTEEFDFK,MTNFIMK	TUT4,TUT7	sp|NP_001009881.1|TUT4,sp|NP_001171988.1|TUT7,sp|NP_001172003.1|TUT7,sp|NP_001317647.1|TUT7,sp|NP_056084.1|TUT4,sp|NP_078893.2|TUT7,sp|XP_005252264.1|TUT7,sp|XP_005252265.1|TUT7,sp|XP_005270733.1|TUT4,sp|XP_005270735.1|TUT4,sp|XP_005270736.1|TUT4,sp|XP_005270737.1|TUT4,sp|XP_005270738.1|TUT4,sp|XP_005270739.1|TUT4,sp|XP_005270740.1|TUT4,sp|XP_006710561.1|TUT4,sp|XP_006710562.1|TUT4,sp|XP_00671056…
Multiple_SEPEP.768_C5	1	6	2	0	FDGNKPDTLGLNTR	UGT2B4,UGT2B7	sp|NP_001065.2|UGT2B7,sp|NP_001284544.1|UGT2B4,sp|NP_001284545.1|UGT2B4,sp|NP_001317648.1|UGT2B7,sp|NP_001336497.1|UGT2B7,sp|NP_066962.2|UGT2B4
Multiple_SEPEP.769_C5	1	28	2	0	IAPESAIK	SLC25A23,SLC25A25	sp|NP_001006642.1|SLC25A25,sp|NP_001006643.1|SLC25A25,sp|NP_001252543.1|SLC25A25,sp|NP_001317917.1|SLC25A25,sp|NP_077008.2|SLC25A23,sp|NP_443133.2|SLC25A25,sp|XP_006717011.1|SLC25A25,sp|XP_006717012.1|SLC25A25,sp|XP_011526576.1|SLC25A23,sp|XP_011526577.1|SLC25A23,sp|XP_011526578.1|SLC25A23,sp|XP_011526579.1|SLC25A23,sp|XP_011526580.1|SLC25A23,sp|XP_011526581.1|SLC25A23,sp|XP_011526582.1|SLC25A23,…
Multiple_SEPEP.770_C5	1	24	2	0	FMAYEQIK	SLC25A23,SLC25A25	sp|NP_001006642.1|SLC25A25,sp|NP_001006643.1|SLC25A25,sp|NP_001252543.1|SLC25A25,sp|NP_001317917.1|SLC25A25,sp|NP_077008.2|SLC25A23,sp|NP_443133.2|SLC25A25,sp|XP_006717011.1|SLC25A25,sp|XP_006717012.1|SLC25A25,sp|XP_011526576.1|SLC25A23,sp|XP_011526577.1|SLC25A23,sp|XP_011526578.1|SLC25A23,sp|XP_011526579.1|SLC25A23,sp|XP_011526580.1|SLC25A23,sp|XP_011526582.1|SLC25A23,sp|XP_011526583.1|SLC25A23,…
Multiple_SEPEP.771_C5	1	27	2	0	DFVPDIVTMGK	ETNPPL,PHYKPL	sp|NP_001140062.1|ETNPPL,sp|NP_001140099.1|ETNPPL,sp|NP_001265275.1|PHYKPL,sp|NP_001317960.1|ETNPPL,sp|NP_001317961.1|ETNPPL,sp|NP_001317962.1|ETNPPL,sp|NP_112569.2|ETNPPL,sp|NP_699204.1|PHYKPL,sp|XP_006714988.1|PHYKPL,sp|XP_011532971.1|PHYKPL,sp|XP_011532972.1|PHYKPL,sp|XP_011532973.1|PHYKPL,sp|XP_011532974.1|PHYKPL,sp|XP_011532976.1|PHYKPL,sp|XP_016865484.1|PHYKPL,sp|XP_016865487.1|PHYKPL,sp|XP…
Multiple_SEPEP.772_C5	1	27	2	0	QIVASQLER	CTNND2,PKP4	sp|NP_001005476.1|PKP4,sp|NP_001291898.1|PKP4,sp|NP_001291900.1|PKP4,sp|NP_001323.1|CTNND2,sp|NP_001364147.1|PKP4,sp|NP_001364148.1|PKP4,sp|NP_001364149.1|PKP4,sp|NP_001364150.1|PKP4,sp|NP_001364151.1|PKP4,sp|NP_001364152.1|PKP4,sp|NP_001364153.1|PKP4,sp|NP_001364154.1|PKP4,sp|NP_001364155.1|PKP4,sp|NP_003619.2|PKP4,sp|XP_005248308.1|CTNND2,sp|XP_005248309.1|CTNND2,sp|XP_011510322.1|PKP4,sp|XP_01…
Multiple_SEPEP.773_C5	1	18	3	0	GVLLYGPPGTGK	PSMC1,PSMC5,SPATA5	sp|NP_001186092.1|PSMC5,sp|NP_001304728.1|SPATA5,sp|NP_001317141.1|PSMC1,sp|NP_001332785.1|SPATA5,sp|NP_002793.2|PSMC1,sp|NP_002796.4|PSMC5,sp|NP_660208.2|SPATA5,sp|XP_011529980.1|SPATA5,sp|XP_011529981.1|SPATA5,sp|XP_016863314.1|SPATA5,sp|XP_016863315.1|SPATA5,sp|XP_016863316.1|SPATA5,sp|XP_016863317.1|SPATA5,sp|XP_016863318.1|SPATA5,sp|XP_016863319.1|SPATA5,sp|XP_016876959.1|PSMC1,sp|XP_0243066…
Multiple_SEPEP.774_C5	1	34	2	0	MPSDSDDSLTK	RALGAPA1,RALGAPA2	sp|NP_001269972.1|RALGAPA1,sp|NP_001269973.1|RALGAPA1,sp|NP_001317004.1|RALGAPA1,sp|NP_001333172.1|RALGAPA1,sp|NP_001333174.1|RALGAPA1,sp|NP_001333175.1|RALGAPA1,sp|NP_001333176.1|RALGAPA1,sp|NP_001333177.1|RALGAPA1,sp|NP_001333178.1|RALGAPA1,sp|NP_055805.1|RALGAPA1,sp|NP_065076.2|RALGAPA2,sp|NP_919277.2|RALGAPA1,sp|XP_005260825.1|RALGAPA2,sp|XP_005267549.1|RALGAPA1,sp|XP_005267555.1|RALGAPA1,sp|…
Multiple_SEPEP.775_C5	3	23	2	0	AEMDEHR,KQFQDTCK,QFQDTCK	TAOK1,TAOK3	sp|NP_001333416.1|TAOK3,sp|NP_001333417.1|TAOK3,sp|NP_001333418.1|TAOK3,sp|NP_001333419.1|TAOK3,sp|NP_001333420.1|TAOK3,sp|NP_001333421.1|TAOK3,sp|NP_001333422.1|TAOK3,sp|NP_001333423.1|TAOK3,sp|NP_001333424.1|TAOK3,sp|NP_001333425.1|TAOK3,sp|NP_001333426.1|TAOK3,sp|NP_057365.3|TAOK3,sp|NP_065842.1|TAOK1,sp|NP_079418.1|TAOK1,sp|XP_005253955.1|TAOK3,sp|XP_006719508.1|TAOK3,sp|XP_011536739.1|TAOK3,…
Multiple_SEPEP.776_C5	1	19	2	0	EQMSGYK	TAOK1,TAOK3	sp|NP_001333416.1|TAOK3,sp|NP_001333417.1|TAOK3,sp|NP_001333418.1|TAOK3,sp|NP_001333419.1|TAOK3,sp|NP_001333420.1|TAOK3,sp|NP_001333421.1|TAOK3,sp|NP_001333422.1|TAOK3,sp|NP_057365.3|TAOK3,sp|NP_065842.1|TAOK1,sp|NP_079418.1|TAOK1,sp|XP_005253955.1|TAOK3,sp|XP_006719508.1|TAOK3,sp|XP_011536739.1|TAOK3,sp|XP_016874897.1|TAOK3,sp|XP_016874898.1|TAOK3,sp|XP_016874899.1|TAOK3,sp|XP_016874901.1|TAOK3,…
Multiple_SEPEP.777_C5	1	19	2	0	VHTDFTPSPYDTDSLK	SAMSN1,SASH1	sp|NP_001243299.1|SAMSN1,sp|NP_001273452.1|SAMSN1,sp|NP_001333434.1|SASH1,sp|NP_001333435.1|SASH1,sp|NP_001333436.1|SASH1,sp|NP_001333437.1|SASH1,sp|NP_001333438.1|SASH1,sp|NP_056093.3|SASH1,sp|NP_071419.3|SAMSN1,sp|XP_011527986.1|SAMSN1,sp|XP_011527987.1|SAMSN1,sp|XP_011527988.1|SAMSN1,sp|XP_016866087.1|SASH1,sp|XP_016866088.1|SASH1,sp|XP_016866089.1|SASH1,sp|XP_016866094.1|SASH1,sp|XP_016883916…
Multiple_SEPEP.778_C5	1	17	2	0	CWMIDADSRPK	EGFR,ERBB4	sp|NP_001036064.1|ERBB4,sp|NP_001333826.1|EGFR,sp|NP_001333827.1|EGFR,sp|NP_001333828.1|EGFR,sp|NP_001333829.1|EGFR,sp|NP_001333870.1|EGFR,sp|NP_005219.2|EGFR,sp|NP_005226.1|ERBB4,sp|XP_005246433.1|ERBB4,sp|XP_005246434.1|ERBB4,sp|XP_006712427.1|ERBB4,sp|XP_016859066.1|ERBB4,sp|XP_016859067.1|ERBB4,sp|XP_016859068.1|ERBB4,sp|XP_016859069.1|ERBB4,sp|XP_016859070.1|ERBB4,sp|XP_016859071.1|ERBB4
Multiple_SEPEP.779_C5	3	15	2	0	AFQPFFVELTMPYSVIR,AGAFCLSEDAGLGISSTASLR,GVPIPNK	A2M,PZP	sp|NP_000005.3|A2M,sp|NP_001334352.2|A2M,sp|NP_001334353.2|A2M,sp|NP_001334354.2|A2M,sp|NP_002855.2|PZP,sp|XP_006719119.1|A2M,sp|XP_011519106.1|PZP,sp|XP_011519107.1|PZP,sp|XP_011519108.1|PZP,sp|XP_011519109.1|PZP,sp|XP_016875252.1|PZP,sp|XP_016875253.1|PZP,sp|XP_016875254.1|PZP,sp|XP_016875256.1|PZP,sp|XP_024304879.1|PZP
Multiple_SEPEP.780_C5	4	12	2	0	NQGNTWLTAFVLK,QKDNGCFR,SSGSLLNNAIK,YGAATFTR	A2M,PZP	sp|NP_000005.3|A2M,sp|NP_001334352.2|A2M,sp|NP_001334353.2|A2M,sp|NP_001334354.2|A2M,sp|NP_002855.2|PZP,sp|XP_006719119.1|A2M,sp|XP_011519106.1|PZP,sp|XP_011519107.1|PZP,sp|XP_016875252.1|PZP,sp|XP_016875253.1|PZP,sp|XP_016875254.1|PZP,sp|XP_024304879.1|PZP
Multiple_SEPEP.781_C5	6	20	2	0	GHNEMDEPMFTQPLMYK,KPLIIFTPK,LIFCTGK,LSGQDVER,QILLPFR,TVDWALAEYMAFGSLLK	OGDH,OGDHL	sp|NP_001137468.1|OGDHL,sp|NP_001137469.1|OGDHL,sp|NP_001158508.1|OGDH,sp|NP_001334748.1|OGDHL,sp|NP_001334749.1|OGDHL,sp|NP_001334750.1|OGDHL,sp|NP_001334751.1|OGDHL,sp|NP_001334752.1|OGDHL,sp|NP_001334753.1|OGDHL,sp|NP_001334754.1|OGDHL,sp|NP_001334755.1|OGDHL,sp|NP_001350452.1|OGDH,sp|NP_002532.2|OGDH,sp|NP_060715.2|OGDHL,sp|XP_005249816.1|OGDH,sp|XP_011513710.1|OGDH,sp|XP_011538248.1|OGDHL,sp…
Multiple_SEPEP.782_C5	2	16	2	0	DVVVDLVCYR,SSPYPTDVAR	OGDH,OGDHL	sp|NP_001137468.1|OGDHL,sp|NP_001137469.1|OGDHL,sp|NP_001158508.1|OGDH,sp|NP_001334748.1|OGDHL,sp|NP_001334749.1|OGDHL,sp|NP_001334750.1|OGDHL,sp|NP_001334751.1|OGDHL,sp|NP_001350452.1|OGDH,sp|NP_002532.2|OGDH,sp|NP_060715.2|OGDHL,sp|XP_005249816.1|OGDH,sp|XP_011513710.1|OGDH,sp|XP_011538248.1|OGDHL,sp|XP_016871891.1|OGDHL,sp|XP_016871892.1|OGDHL,sp|XP_024302551.1|OGDH
Multiple_SEPEP.783_C5	1	11	2	0	LVEDHLAVQSLIR	OGDH,OGDHL	sp|NP_001003941.1|OGDH,sp|NP_001158508.1|OGDH,sp|NP_001334748.1|OGDHL,sp|NP_001334752.1|OGDHL,sp|NP_001334753.1|OGDHL,sp|NP_001350452.1|OGDH,sp|NP_002532.2|OGDH,sp|NP_060715.2|OGDHL,sp|XP_005249816.1|OGDH,sp|XP_011513710.1|OGDH,sp|XP_011538248.1|OGDHL
Multiple_SEPEP.784_C5	1	12	2	0	SVQTTLQTDEVK	ERLIN1,ERLIN2	sp|NP_001003790.1|ERLIN2,sp|NP_001003791.1|ERLIN2,sp|NP_001094096.1|ERLIN1,sp|NP_001334786.1|ERLIN1,sp|NP_001334788.1|ERLIN1,sp|NP_001334789.1|ERLIN1,sp|NP_001334790.1|ERLIN1,sp|NP_001349807.1|ERLIN2,sp|NP_001349809.1|ERLIN2,sp|NP_006450.2|ERLIN1,sp|NP_009106.1|ERLIN2,sp|XP_024302826.1|ERLIN2
Multiple_SEPEP.785_C5	3	12	2	0	AIASNSK,ISEIEDAAFLAR,LLIAAQK	ERLIN1,ERLIN2	sp|NP_001094096.1|ERLIN1,sp|NP_001334785.1|ERLIN1,sp|NP_001334786.1|ERLIN1,sp|NP_001334787.1|ERLIN1,sp|NP_001334788.1|ERLIN1,sp|NP_001334789.1|ERLIN1,sp|NP_001334790.1|ERLIN1,sp|NP_001349807.1|ERLIN2,sp|NP_006450.2|ERLIN1,sp|NP_009106.1|ERLIN2,sp|XP_006716343.1|ERLIN2,sp|XP_024302826.1|ERLIN2
Multiple_SEPEP.786_C5	1	48	2	0	QICVVMLESPPK	PCBP2,PCBP3	sp|NP_001092090.1|PCBP2,sp|NP_001122384.1|PCBP2,sp|NP_001122386.1|PCBP2,sp|NP_001335167.1|PCBP3,sp|NP_001335168.1|PCBP3,sp|NP_001335169.1|PCBP3,sp|NP_001335171.1|PCBP3,sp|NP_001335172.1|PCBP3,sp|NP_001335173.1|PCBP3,sp|NP_001335174.1|PCBP3,sp|NP_001369205.1|PCBP3,sp|NP_001369206.1|PCBP3,sp|NP_001369207.1|PCBP3,sp|NP_001369208.1|PCBP3,sp|NP_001369210.1|PCBP3,sp|NP_001369211.1|PCBP3,sp|NP_001369212…
Multiple_SEPEP.787_C5	1	22	6	0	LVLVNAIYFK	SERPINB1,SERPINB3,SERPINB4,SERPINB8,SERPINB9,SERPINI2	sp|NP_001012303.2|SERPINI2,sp|NP_001027018.1|SERPINB8,sp|NP_001335296.1|SERPINB8,sp|NP_001335297.1|SERPINB8,sp|NP_001335298.1|SERPINB8,sp|NP_001353127.1|SERPINB8,sp|NP_002631.3|SERPINB8,sp|NP_002965.1|SERPINB4,sp|NP_004146.1|SERPINB9,sp|NP_006208.1|SERPINI2,sp|NP_008850.1|SERPINB3,sp|NP_109591.1|SERPINB1,sp|NP_778206.1|SERPINB4,sp|NP_942130.1|SERPINB8,sp|XP_005249241.1|SERPINB9,sp|XP_011512635.1|…
Multiple_SEPEP.788_C5	1	16	2	0	ASFLSDQPEPYLPFLSR	DENND5A,DENND5B	sp|NP_001230183.1|DENND5A,sp|NP_001295268.1|DENND5B,sp|NP_001335678.1|DENND5A,sp|NP_001335679.1|DENND5A,sp|NP_001353819.1|DENND5B,sp|NP_056028.2|DENND5A,sp|NP_659410.3|DENND5B,sp|XP_005253383.1|DENND5B,sp|XP_005253384.1|DENND5B,sp|XP_005253387.1|DENND5B,sp|XP_006719103.1|DENND5B,sp|XP_011518892.1|DENND5B,sp|XP_016874385.1|DENND5B,sp|XP_016874386.1|DENND5B,sp|XP_016874387.1|DENND5B,sp|XP_016874388…
Multiple_SEPEP.789_C5	1	23	3	0	ILLLDEATSALDTESEK	ABCB1,ABCB11,ABCB4	sp|NP_000434.1|ABCB4,sp|NP_000918.2|ABCB1,sp|NP_001335873.1|ABCB1,sp|NP_001335874.1|ABCB1,sp|NP_001335875.1|ABCB1,sp|NP_003733.2|ABCB11,sp|NP_061337.1|ABCB4,sp|NP_061338.1|ABCB4,sp|XP_006712880.1|ABCB11,sp|XP_011510379.1|ABCB11,sp|XP_011510380.1|ABCB11,sp|XP_011510383.1|ABCB11,sp|XP_011514610.3|ABCB4,sp|XP_011514611.3|ABCB4,sp|XP_011514612.3|ABCB4,sp|XP_011514613.3|ABCB4,sp|XP_011514614.3|ABCB4,s…
Multiple_SEPEP.790_C5	9	15	2	0	EHGTHQQLLAQK,FDTLVGER,GQTLALVGSSGCGK,GTQLSGGQK,KGQTLALVGSSGCGK,LSTIQNADLIVVFQNGR,STVVQLLER,TTIVIAHR,VVQEALDK	ABCB1,ABCB4	sp|NP_000434.1|ABCB4,sp|NP_000918.2|ABCB1,sp|NP_001335873.1|ABCB1,sp|NP_001335874.1|ABCB1,sp|NP_001335875.1|ABCB1,sp|NP_061337.1|ABCB4,sp|NP_061338.1|ABCB4,sp|XP_011514610.3|ABCB4,sp|XP_011514611.3|ABCB4,sp|XP_011514612.3|ABCB4,sp|XP_011514613.3|ABCB4,sp|XP_011514614.3|ABCB4,sp|XP_011514615.2|ABCB4,sp|XP_011514617.2|ABCB4,sp|XP_016867812.1|ABCB4
Multiple_SEPEP.791_C5	1	14	2	0	LLEQWEK	DCAF1,MESD	sp|NP_001165375.1|DCAF1,sp|NP_001336097.1|DCAF1,sp|NP_001336098.1|DCAF1,sp|NP_001336099.1|DCAF1,sp|NP_055518.1|DCAF1,sp|NP_055969.1|MESD,sp|XP_005276810.1|DCAF1,sp|XP_005276812.1|DCAF1,sp|XP_011532575.1|DCAF1,sp|XP_011532577.1|DCAF1,sp|XP_016863035.1|DCAF1,sp|XP_016863036.1|DCAF1,sp|XP_016863038.1|DCAF1,sp|XP_016863039.1|DCAF1
Multiple_SEPEP.792_C5	1	36	3	0	FLYCSAR	LPIN1,LPIN2,LPIN3	sp|NP_001248356.1|LPIN1,sp|NP_001248357.1|LPIN1,sp|NP_001288789.1|LPIN3,sp|NP_001336128.1|LPIN1,sp|NP_001336129.1|LPIN1,sp|NP_001336130.1|LPIN1,sp|NP_001336131.1|LPIN1,sp|NP_001336132.1|LPIN1,sp|NP_001336133.1|LPIN1,sp|NP_001336134.1|LPIN1,sp|NP_001336135.1|LPIN1,sp|NP_001336136.1|LPIN1,sp|NP_001336137.1|LPIN1,sp|NP_001362737.1|LPIN2,sp|NP_001362738.1|LPIN2,sp|NP_055461.1|LPIN2,sp|NP_075047.1|LPI…
Multiple_SEPEP.793_C5	3	34	2	0	AIGMADMTR,DWTHQGIAK,IFTVNPK	LPIN1,LPIN2	sp|NP_001248356.1|LPIN1,sp|NP_001248357.1|LPIN1,sp|NP_001336128.1|LPIN1,sp|NP_001336129.1|LPIN1,sp|NP_001336130.1|LPIN1,sp|NP_001336131.1|LPIN1,sp|NP_001336132.1|LPIN1,sp|NP_001336133.1|LPIN1,sp|NP_001336134.1|LPIN1,sp|NP_001336135.1|LPIN1,sp|NP_001336136.1|LPIN1,sp|NP_001336137.1|LPIN1,sp|NP_001362737.1|LPIN2,sp|NP_001362738.1|LPIN2,sp|NP_055461.1|LPIN2,sp|NP_663731.1|LPIN1,sp|XP_005258234.1|LPI…
Multiple_SEPEP.794_C5	2	30	2	0	GANINAFDK,YGHELLINTLITSGADTAK	ANKRD28,ANKRD44	sp|NP_001182027.1|ANKRD28,sp|NP_001182028.1|ANKRD28,sp|NP_001182073.1|ANKRD44,sp|NP_001336206.1|ANKRD28,sp|NP_001336207.1|ANKRD28,sp|NP_001336208.1|ANKRD28,sp|NP_001336209.1|ANKRD28,sp|NP_001336210.1|ANKRD28,sp|NP_001336211.1|ANKRD28,sp|NP_001336212.1|ANKRD28,sp|NP_001354424.1|ANKRD44,sp|NP_001354425.1|ANKRD44,sp|NP_001354426.1|ANKRD44,sp|NP_056014.2|ANKRD28,sp|NP_710181.2|ANKRD44,sp|XP_005247004…
Multiple_SEPEP.795_C5	1	18	2	0	SEEAVQVLIK	ANKRD28,ANKRD44	sp|NP_001182073.1|ANKRD44,sp|NP_001336206.1|ANKRD28,sp|NP_001336207.1|ANKRD28,sp|NP_001336208.1|ANKRD28,sp|NP_001354424.1|ANKRD44,sp|NP_001354425.1|ANKRD44,sp|NP_001354426.1|ANKRD44,sp|NP_056014.2|ANKRD28,sp|NP_710181.2|ANKRD44,sp|XP_005247004.1|ANKRD44,sp|XP_005247005.1|ANKRD44,sp|XP_006712901.1|ANKRD44,sp|XP_011510450.1|ANKRD44,sp|XP_011531843.2|ANKRD28,sp|XP_011531844.1|ANKRD28,sp|XP_024308984…
Multiple_SEPEP.796_C5	1	18	2	0	GCTQLEDEALK	FBXL2,FBXL20	sp|NP_001171835.1|FBXL20,sp|NP_001336245.1|FBXL2,sp|NP_001336248.1|FBXL2,sp|NP_001336249.1|FBXL2,sp|NP_001336250.1|FBXL2,sp|NP_001336251.1|FBXL2,sp|NP_001336252.1|FBXL2,sp|NP_001336253.1|FBXL2,sp|NP_001336254.1|FBXL2,sp|NP_001336255.1|FBXL2,sp|NP_001357137.1|FBXL20,sp|NP_001357138.1|FBXL20,sp|NP_036289.3|FBXL2,sp|NP_116264.2|FBXL20,sp|XP_005265072.1|FBXL2,sp|XP_011531861.1|FBXL2,sp|XP_016861582.1…
Multiple_SEPEP.797_C5	7	27	2	0	CILQDGR,GENLVSMTVEGPPPK,HMNLILCDCDEFR,HMNLILCDCDEFRK,IFIGTFK,MLQHIDYR,RVLGLVLLR	SNRPB,SNRPN	sp|NP_001336383.1|SNRPN,sp|NP_001336384.1|SNRPN,sp|NP_001336385.1|SNRPN,sp|NP_001336386.1|SNRPN,sp|NP_001336387.1|SNRPN,sp|NP_001336388.1|SNRPN,sp|NP_001336389.1|SNRPN,sp|NP_001336390.1|SNRPN,sp|NP_001336391.1|SNRPN,sp|NP_001336392.1|SNRPN,sp|NP_001336393.1|SNRPN,sp|NP_001336394.1|SNRPN,sp|NP_001365178.1|SNRPN,sp|NP_001365180.1|SNRPN,sp|NP_001365181.1|SNRPN,sp|NP_001365182.1|SNRPN,sp|NP_001365183…
Multiple_SEPEP.798_C5	1	12	2	0	LYTQGYISYPR	TOP3A,TOP3B	sp|NP_001269041.1|TOP3B,sp|NP_001269042.1|TOP3B,sp|NP_001307688.1|TOP3A,sp|NP_001336774.1|TOP3B,sp|NP_001336776.1|TOP3B,sp|NP_001336777.1|TOP3B,sp|NP_001336779.1|TOP3B,sp|NP_001336780.1|TOP3B,sp|NP_001336781.1|TOP3B,sp|NP_003926.1|TOP3B,sp|NP_004609.1|TOP3A,sp|XP_024306671.1|TOP3A
Multiple_SEPEP.799_C5	2	9	2	0	FESFPAGSTLIFYK,YCDHENAAFK	TOR1AIP1,TOR1AIP2	sp|NP_001186189.1|TOR1AIP2,sp|NP_001254507.1|TOR1AIP1,sp|NP_001336863.1|TOR1AIP2,sp|NP_001336864.1|TOR1AIP2,sp|NP_001336865.1|TOR1AIP2,sp|NP_001336866.1|TOR1AIP2,sp|NP_056417.2|TOR1AIP1,sp|NP_659471.1|TOR1AIP2,sp|XP_016855965.1|TOR1AIP2
Multiple_SEPEP.800_C5	1	17	2	0	ETLTYAQAQR	BRD1,BRPF3	sp|NP_001291737.1|BRD1,sp|NP_001291738.1|BRD1,sp|NP_001336869.1|BRD1,sp|NP_001336870.1|BRD1,sp|NP_056510.2|BRPF3,sp|XP_005249067.1|BRPF3,sp|XP_005249068.1|BRPF3,sp|XP_011512791.1|BRPF3,sp|XP_011512792.1|BRPF3,sp|XP_011512793.1|BRPF3,sp|XP_011512794.1|BRPF3,sp|XP_016884203.1|BRD1,sp|XP_016884204.1|BRD1,sp|XP_016884205.1|BRD1,sp|XP_016884207.1|BRD1,sp|XP_016884208.1|BRD1,sp|XP_016884210.1|BRD1
Multiple_SEPEP.801_C5	3	13	2	0	AGDELTK,AQKPWAK,EAEDGFR	PACSIN1,PACSIN2	sp|NP_001171899.1|PACSIN2,sp|NP_001171900.1|PACSIN2,sp|NP_001186512.1|PACSIN1,sp|NP_001336897.1|PACSIN2,sp|NP_001336898.1|PACSIN2,sp|NP_001336899.1|PACSIN2,sp|NP_001336900.1|PACSIN2,sp|NP_001336901.1|PACSIN2,sp|NP_001336902.1|PACSIN2,sp|NP_001336903.1|PACSIN2,sp|NP_009160.2|PACSIN2,sp|NP_065855.1|PACSIN1,sp|XP_011512843.1|PACSIN1
Multiple_SEPEP.802_C5	1	20	2	0	LDEYIAIAK	RCOR1,RCOR3	sp|NP_001129695.1|RCOR3,sp|NP_001129696.2|RCOR3,sp|NP_001129697.1|RCOR3,sp|NP_001336998.1|RCOR3,sp|NP_055971.2|RCOR1,sp|NP_060724.1|RCOR3,sp|XP_005273248.1|RCOR3,sp|XP_006711505.1|RCOR3,sp|XP_011508050.1|RCOR3,sp|XP_011508051.1|RCOR3,sp|XP_016857247.1|RCOR3,sp|XP_016857249.1|RCOR3,sp|XP_016857250.1|RCOR3,sp|XP_016857251.1|RCOR3,sp|XP_016857252.1|RCOR3,sp|XP_016857253.1|RCOR3,sp|XP_016857254.1|RCO…
Multiple_SEPEP.803_C5	1	15	2	0	NDVFYLQPER	ZMYM3,ZMYM4	sp|NP_001164633.1|ZMYM3,sp|NP_001337067.1|ZMYM4,sp|NP_001337068.1|ZMYM4,sp|NP_001337069.1|ZMYM4,sp|NP_001362582.1|ZMYM4,sp|NP_005086.2|ZMYM4,sp|NP_005087.1|ZMYM3,sp|NP_963893.1|ZMYM3,sp|XP_005262366.1|ZMYM3,sp|XP_005262367.1|ZMYM3,sp|XP_005271388.1|ZMYM4,sp|XP_011529364.1|ZMYM3,sp|XP_016858292.1|ZMYM4,sp|XP_016858294.1|ZMYM4,sp|XP_024306606.1|ZMYM4
Multiple_SEPEP.804_C5	5	19	2	0	GEVHNKPSGFWGMIK,HGILSIEQLISR,LGDPFPILSPK,LLQTMDMIISK,NVTDTDILALER	GPR89A,GPR89B	sp|NP_001091081.1|GPR89A,sp|NP_001091082.2|GPR89A,sp|NP_001337109.1|GPR89B,sp|NP_001337110.1|GPR89B,sp|NP_001337111.1|GPR89B,sp|NP_001337112.1|GPR89B,sp|NP_001337113.1|GPR89B,sp|NP_057418.1|GPR89B,sp|XP_005277459.1|GPR89B,sp|XP_006711555.1|GPR89A,sp|XP_006711556.1|GPR89A,sp|XP_011507914.1|GPR89B,sp|XP_011507915.1|GPR89B,sp|XP_011508210.1|GPR89A,sp|XP_011508211.1|GPR89A,sp|XP_011508212.1|GPR89A,sp…
Multiple_SEPEP.805_C5	5	15	2	0	FFYAISSSK,MSMPLEYR,QLFLETADLYATK,SVTTSASGSENLTLIQQEVDALEELSR,TIITEVLGELQFNFYHR	GPR89A,GPR89B	sp|NP_001091081.1|GPR89A,sp|NP_001091082.2|GPR89A,sp|NP_001337109.1|GPR89B,sp|NP_001337110.1|GPR89B,sp|NP_001337111.1|GPR89B,sp|NP_001337112.1|GPR89B,sp|NP_001337113.1|GPR89B,sp|NP_057418.1|GPR89B,sp|XP_005277459.1|GPR89B,sp|XP_006711555.1|GPR89A,sp|XP_006711556.1|GPR89A,sp|XP_011507914.1|GPR89B,sp|XP_011508210.1|GPR89A,sp|XP_011508211.1|GPR89A,sp|XP_016856937.1|GPR89B
Multiple_SEPEP.806_C5	1	35	2	0	LGMDLTK	OSBPL10,OSBPL9	sp|NP_001167531.1|OSBPL10,sp|NP_001317509.1|OSBPL9,sp|NP_001337137.1|OSBPL9,sp|NP_001337138.1|OSBPL9,sp|NP_001337139.1|OSBPL9,sp|NP_060254.2|OSBPL10,sp|NP_078862.4|OSBPL9,sp|NP_683702.1|OSBPL9,sp|NP_683703.1|OSBPL9,sp|NP_683704.2|OSBPL9,sp|NP_683705.1|OSBPL9,sp|NP_683706.3|OSBPL9,sp|NP_683707.3|OSBPL9,sp|XP_005264900.1|OSBPL10,sp|XP_005264901.1|OSBPL10,sp|XP_005264902.1|OSBPL10,sp|XP_006710381.1|…
Multiple_SEPEP.807_C5	4	25	2	0	EGQQSSMR,ENHSEIER,KEGQQSSMR,MAVSHMK	ARNT,ARNT2	sp|NP_001184254.1|ARNT,sp|NP_001272964.1|ARNT,sp|NP_001272965.1|ARNT,sp|NP_001337153.1|ARNT,sp|NP_001337154.1|ARNT,sp|NP_001337155.1|ARNT,sp|NP_001659.1|ARNT,sp|NP_055677.3|ARNT2,sp|NP_848514.1|ARNT,sp|XP_005245208.1|ARNT,sp|XP_005245210.1|ARNT,sp|XP_005245214.1|ARNT,sp|XP_011507845.1|ARNT,sp|XP_011507847.1|ARNT,sp|XP_011507848.1|ARNT,sp|XP_011507849.1|ARNT,sp|XP_016856777.1|ARNT,sp|XP_016856778.…
Multiple_SEPEP.808_C5	2	17	2	0	IEDILVLHLDR,LNSGEDKIEDILVLHLDR	INPP5B,OCRL	sp|NP_000267.2|OCRL,sp|NP_001284363.1|INPP5B,sp|NP_001305713.1|OCRL,sp|NP_001337156.1|INPP5B,sp|NP_001337157.1|INPP5B,sp|NP_001352749.1|INPP5B,sp|NP_001352750.1|INPP5B,sp|NP_001352751.1|INPP5B,sp|NP_001352752.1|INPP5B,sp|NP_001352753.1|INPP5B,sp|NP_001352754.1|INPP5B,sp|NP_001578.2|OCRL,sp|NP_005531.2|INPP5B,sp|XP_011539694.1|INPP5B,sp|XP_011539695.1|INPP5B,sp|XP_016856695.1|INPP5B,sp|XP_02430253…
Multiple_SEPEP.809_C5	17	48	3	0	ASQLSVQQNK,GDSCPFR,GQSEEPAGK,HMEIDKK,KDTTCIK,KPAVNIK,LKTEGPSK,LSSASTGKPPLSVEDDFEK,QGEEPLVR,QGEGSSGVSSLLLHPEPVPGPEK,SEIPCYWENQPTGCQK,TDDSTSGAR,TPTLQPTPEVHNGLR,TVTLSTK,VGEIHVK,VQQSSESSTSSPSQHEATPGAR,YVDGLFLPPSK	LOC441155,ZC3H11A,ZC3H11B	sp|NP_001258604.1|LOC441155,sp|NP_001306167.1|ZC3H11A,sp|NP_001306168.1|ZC3H11A,sp|NP_001337190.1|ZC3H11A,sp|NP_001337191.1|ZC3H11A,sp|NP_001337192.1|ZC3H11A,sp|NP_001337193.1|ZC3H11A,sp|NP_001337194.1|ZC3H11A,sp|NP_001337195.1|ZC3H11A,sp|NP_001342386.1|ZC3H11B,sp|NP_001363263.1|ZC3H11A,sp|NP_001363264.1|ZC3H11A,sp|NP_001363265.1|ZC3H11A,sp|NP_001363266.1|ZC3H11A,sp|NP_001363267.1|ZC3H11A,sp|NP_0…
Multiple_SEPEP.810_C5	2	21	2	0	QGFGNLPICMAK,TEAGFGADIGMEK	MTHFD1,MTHFD1L	sp|NP_001229696.1|MTHFD1L,sp|NP_001229697.1|MTHFD1L,sp|NP_001337415.1|MTHFD1L,sp|NP_001337416.1|MTHFD1L,sp|NP_001337419.1|MTHFD1L,sp|NP_001337421.1|MTHFD1L,sp|NP_001337422.1|MTHFD1L,sp|NP_001351766.1|MTHFD1,sp|NP_005947.3|MTHFD1,sp|NP_056255.2|MTHFD1L,sp|XP_005266964.1|MTHFD1L,sp|XP_011534031.1|MTHFD1L,sp|XP_011534032.1|MTHFD1L,sp|XP_011534033.1|MTHFD1L,sp|XP_011534034.1|MTHFD1L,sp|XP_011534035.1…
Multiple_SEPEP.811_C5	2	21	2	0	QGFGNLPICMAK,TEAGFGADIGMEK	MTHFD1,MTHFD1L	sp|NP_001229696.1|MTHFD1L,sp|NP_001229697.1|MTHFD1L,sp|NP_001337415.1|MTHFD1L,sp|NP_001337416.1|MTHFD1L,sp|NP_001337419.1|MTHFD1L,sp|NP_001337421.1|MTHFD1L,sp|NP_001337422.1|MTHFD1L,sp|NP_001351766.1|MTHFD1,sp|NP_005947.3|MTHFD1,sp|NP_056255.2|MTHFD1L,sp|XP_005266964.1|MTHFD1L,sp|XP_011534031.1|MTHFD1L,sp|XP_011534032.1|MTHFD1L,sp|XP_011534033.1|MTHFD1L,sp|XP_011534034.1|MTHFD1L,sp|XP_011534035.1…
Multiple_SEPEP.812_C5	1	23	2	0	VLDTNDR	MTHFD1,MTHFD1L	sp|NP_001229696.1|MTHFD1L,sp|NP_001229697.1|MTHFD1L,sp|NP_001337415.1|MTHFD1L,sp|NP_001337416.1|MTHFD1L,sp|NP_001337421.1|MTHFD1L,sp|NP_001337422.1|MTHFD1L,sp|NP_001351766.1|MTHFD1,sp|NP_005947.3|MTHFD1,sp|NP_056255.2|MTHFD1L,sp|XP_005266964.1|MTHFD1L,sp|XP_005266968.1|MTHFD1L,sp|XP_011534031.1|MTHFD1L,sp|XP_011534032.1|MTHFD1L,sp|XP_011534033.1|MTHFD1L,sp|XP_011534034.1|MTHFD1L,sp|XP_011534035.1…
Multiple_SEPEP.813_C5	2	23	3	0	HFTEDIQTR,IADLGNACWVHK	SRPK1,SRPK2,SRPK3	sp|NP_001164231.1|SRPK3,sp|NP_001164232.1|SRPK3,sp|NP_001265202.1|SRPK2,sp|NP_001337667.1|SRPK2,sp|NP_001337668.1|SRPK2,sp|NP_001337669.1|SRPK2,sp|NP_001337670.1|SRPK2,sp|NP_001337671.1|SRPK2,sp|NP_001337672.1|SRPK2,sp|NP_001337673.1|SRPK2,sp|NP_001337674.1|SRPK2,sp|NP_001337675.1|SRPK2,sp|NP_003128.3|SRPK1,sp|NP_055185.2|SRPK3,sp|NP_872633.1|SRPK2,sp|NP_872634.1|SRPK2,sp|XP_006716161.1|SRPK2,sp|…
Multiple_SEPEP.814_C5	1	20	2	0	IGDLFNGR	SRPK1,SRPK2	sp|NP_001265202.1|SRPK2,sp|NP_001337667.1|SRPK2,sp|NP_001337668.1|SRPK2,sp|NP_001337669.1|SRPK2,sp|NP_001337670.1|SRPK2,sp|NP_001337671.1|SRPK2,sp|NP_001337672.1|SRPK2,sp|NP_001337673.1|SRPK2,sp|NP_001337674.1|SRPK2,sp|NP_001337675.1|SRPK2,sp|NP_003128.3|SRPK1,sp|NP_872633.1|SRPK2,sp|NP_872634.1|SRPK2,sp|XP_006716161.1|SRPK2,sp|XP_011514838.1|SRPK2,sp|XP_011514840.1|SRPK2,sp|XP_016868050.2|SRPK2,…
Multiple_SEPEP.815_C5	3	25	2	0	KLPEEHAR,LPEEHAR,LTDYGMCK	PRKCI,PRKCZ	sp|NP_001028753.1|PRKCZ,sp|NP_001028754.1|PRKCZ,sp|NP_001229803.1|PRKCZ,sp|NP_001337732.1|PRKCZ,sp|NP_001337733.1|PRKCZ,sp|NP_001337734.1|PRKCZ,sp|NP_001337735.1|PRKCZ,sp|NP_002731.4|PRKCI,sp|NP_002735.3|PRKCZ,sp|XP_011540075.1|PRKCZ,sp|XP_011540076.1|PRKCZ,sp|XP_011540078.1|PRKCZ,sp|XP_016857278.1|PRKCZ,sp|XP_016857279.1|PRKCZ,sp|XP_016857281.1|PRKCZ,sp|XP_016857282.1|PRKCZ,sp|XP_016857286.1|PRK…
Multiple_SEPEP.816_C5	1	13	2	0	HNPVFGVMS	ACTR3,ACTR3B	sp|NP_001035225.1|ACTR3B,sp|NP_001264069.1|ACTR3,sp|NP_001337869.1|ACTR3B,sp|NP_001337870.1|ACTR3B,sp|NP_001337871.1|ACTR3B,sp|NP_001337872.1|ACTR3B,sp|NP_001337873.1|ACTR3B,sp|NP_001337874.1|ACTR3B,sp|NP_001337875.1|ACTR3B,sp|NP_005712.1|ACTR3,sp|NP_065178.1|ACTR3B,sp|XP_016867952.1|ACTR3B,sp|XP_016867954.1|ACTR3B
Multiple_SEPEP.817_C5	1	9	2	0	LSEELSGGR	ACTR3,ACTR3B	sp|NP_001264069.1|ACTR3,sp|NP_001337869.1|ACTR3B,sp|NP_001337870.1|ACTR3B,sp|NP_001337871.1|ACTR3B,sp|NP_001337872.1|ACTR3B,sp|NP_001337874.1|ACTR3B,sp|NP_005712.1|ACTR3,sp|NP_065178.1|ACTR3B,sp|XP_016867952.1|ACTR3B
Multiple_SEPEP.818_C5	1	25	2	0	FDLLGDFGR	LMBR1,LMBR1L	sp|NP_001287679.1|LMBR1L,sp|NP_001287680.1|LMBR1L,sp|NP_001337882.1|LMBR1,sp|NP_001337884.1|LMBR1,sp|NP_001337885.1|LMBR1,sp|NP_001339090.1|LMBR1L,sp|NP_001339091.1|LMBR1L,sp|NP_001339092.1|LMBR1L,sp|NP_001339094.1|LMBR1L,sp|NP_001339095.1|LMBR1L,sp|NP_001339096.1|LMBR1L,sp|NP_001339097.1|LMBR1L,sp|NP_001350340.1|LMBR1,sp|NP_001350342.1|LMBR1,sp|NP_060583.2|LMBR1L,sp|NP_071903.2|LMBR1,sp|XP_01687…
Multiple_SEPEP.819_C5	1	46	2	0	NGHIIVVDNK	TRIM2,TRIM3	sp|NP_001123539.1|TRIM2,sp|NP_001234935.1|TRIM3,sp|NP_001234936.1|TRIM3,sp|NP_001337983.1|TRIM2,sp|NP_001337984.1|TRIM2,sp|NP_001337985.1|TRIM2,sp|NP_001337986.1|TRIM2,sp|NP_001362417.1|TRIM2,sp|NP_001362418.1|TRIM2,sp|NP_001362419.1|TRIM2,sp|NP_001362420.1|TRIM2,sp|NP_001362441.1|TRIM2,sp|NP_001362442.1|TRIM2,sp|NP_001362443.1|TRIM2,sp|NP_001362444.1|TRIM2,sp|NP_001362445.1|TRIM2,sp|NP_001362446…
Multiple_SEPEP.820_C5	1	10	2	0	STLVCPECAK	USP15,USP4	sp|NP_001239007.1|USP15,sp|NP_001338088.1|USP15,sp|NP_001338089.1|USP15,sp|NP_001338092.1|USP15,sp|NP_001338093.1|USP15,sp|NP_001338094.1|USP15,sp|NP_001338095.1|USP15,sp|NP_003354.2|USP4,sp|NP_006304.1|USP15,sp|NP_955475.1|USP4
Multiple_SEPEP.821_C5	1	66	2	0	DILYIGDHIFGDILK	NT5C2,NT5DC4	sp|NP_001127845.1|NT5C2,sp|NP_001337423.1|NT5DC4,sp|NP_001338098.1|NT5C2,sp|NP_001338099.1|NT5C2,sp|NP_001338100.1|NT5C2,sp|NP_001338101.1|NT5C2,sp|NP_001338102.1|NT5C2,sp|NP_001338103.1|NT5C2,sp|NP_001338104.1|NT5C2,sp|NP_001338105.1|NT5C2,sp|NP_001338106.1|NT5C2,sp|NP_001338107.1|NT5C2,sp|NP_001338108.1|NT5C2,sp|NP_001338109.1|NT5C2,sp|NP_001338110.1|NT5C2,sp|NP_001338111.1|NT5C2,sp|NP_00133811…
Multiple_SEPEP.822_C5	5	11	2	0	GNILNLNGAGDPLTPGYPANEYAYR,GVILYSDPADYFAPGVK,NAQLAGAK,QIQSQWK,SYPDGWNLPGGGVQR	FOLH1,FOLH1B	sp|NP_001014986.1|FOLH1,sp|NP_001180400.1|FOLH1,sp|NP_001180401.1|FOLH1,sp|NP_001338165.1|FOLH1,sp|NP_004467.1|FOLH1,sp|XP_011518260.2|FOLH1,sp|XP_016872808.1|FOLH1B,sp|XP_016872921.1|FOLH1,sp|XP_016872922.1|FOLH1,sp|XP_016872923.1|FOLH1,sp|XP_016872924.1|FOLH1
Multiple_SEPEP.823_C5	1	22	4	0	GINLSGGQR	ABCC12,ABCC3,ABCC8,ABCC9	sp|NP_000343.2|ABCC8,sp|NP_001274103.1|ABCC8,sp|NP_001338224.1|ABCC8,sp|NP_001338225.1|ABCC8,sp|NP_001338226.1|ABCC8,sp|NP_001364202.1|ABCC9,sp|NP_001364203.1|ABCC9,sp|NP_003777.2|ABCC3,sp|NP_005682.2|ABCC9,sp|NP_064693.2|ABCC9,sp|NP_150229.2|ABCC12,sp|XP_005253345.1|ABCC9,sp|XP_005253346.1|ABCC9,sp|XP_005253347.1|ABCC9,sp|XP_006719088.1|ABCC9,sp|XP_011518847.1|ABCC9,sp|XP_016873686.1|ABCC8,sp|XP…
Multiple_SEPEP.824_C5	2	25	2	0	CEPIIMTVPR,KCEPIIMTVPR	CORO1C,CORO6	sp|NP_001098707.1|CORO1C,sp|NP_001263400.1|CORO1C,sp|NP_001338230.1|CORO6,sp|NP_001338231.1|CORO6,sp|NP_055140.1|CORO1C,sp|NP_116243.2|CORO6,sp|XP_005258104.1|CORO6,sp|XP_005258105.2|CORO6,sp|XP_005258113.1|CORO6,sp|XP_011523687.1|CORO6,sp|XP_011523688.1|CORO6,sp|XP_011523689.1|CORO6,sp|XP_011523690.1|CORO6,sp|XP_011523692.1|CORO6,sp|XP_011523693.1|CORO6,sp|XP_011536427.1|CORO1C,sp|XP_016874610.1…
Multiple_SEPEP.825_C5	1	13	2	0	TLYVGNLSR	TIA1,TIAL1	sp|NP_001029097.1|TIAL1,sp|NP_001338437.1|TIA1,sp|NP_001338438.1|TIA1,sp|NP_001338439.1|TIA1,sp|NP_001338445.1|TIA1,sp|NP_001338447.1|TIA1,sp|NP_001338448.1|TIA1,sp|NP_001338449.1|TIA1,sp|NP_001338450.1|TIA1,sp|NP_001338451.1|TIA1,sp|NP_003243.1|TIAL1,sp|NP_071320.2|TIA1,sp|NP_071505.2|TIA1
Multiple_SEPEP.826_C5	3	17	2	0	LNQCLESLVQK,MLNQCLESLVQK,VQSGVVINFEK	INTS6,INTS6L	sp|NP_001035026.1|INTS6,sp|NP_001293020.1|INTS6,sp|NP_001338530.1|INTS6L,sp|NP_001338532.1|INTS6L,sp|NP_001338533.1|INTS6L,sp|NP_001338534.1|INTS6L,sp|NP_001338535.1|INTS6L,sp|NP_036273.1|INTS6,sp|NP_872346.3|INTS6L,sp|XP_006724803.1|INTS6L,sp|XP_006724804.1|INTS6L,sp|XP_011529613.1|INTS6L,sp|XP_011533342.1|INTS6,sp|XP_011533343.1|INTS6,sp|XP_016884835.1|INTS6L,sp|XP_016884836.1|INTS6L,sp|XP_0243…
Multiple_SEPEP.827_C5	1	62	2	0	NYVENRPK	MAPK10,MAPK9	sp|NP_001304996.1|MAPK10,sp|NP_001304997.1|MAPK10,sp|NP_001304998.1|MAPK10,sp|NP_001338553.1|MAPK10,sp|NP_001338554.1|MAPK10,sp|NP_001350586.1|MAPK10,sp|NP_001351536.1|MAPK9,sp|NP_001351537.1|MAPK9,sp|NP_001351538.1|MAPK9,sp|NP_001351540.1|MAPK9,sp|NP_001351541.1|MAPK9,sp|NP_001351542.1|MAPK9,sp|NP_002743.3|MAPK9,sp|NP_002744.1|MAPK10,sp|NP_620446.1|MAPK10,sp|NP_620448.1|MAPK10,sp|NP_620707.1|MAP…
Multiple_SEPEP.828_C5	1	7	2	0	AVVVTDGER	ME2,ME3	sp|NP_001014811.1|ME3,sp|NP_001155058.1|ME3,sp|NP_001161807.1|ME2,sp|NP_001338863.1|ME3,sp|NP_002387.1|ME2,sp|NP_006671.2|ME3,sp|XP_016872626.1|ME3
Multiple_SEPEP.829_C5	5	34	3	0	AVLQSMSGR,FCEEDIDQILLR,FSKPDSDR,KEIEDLLR,TEEQVQK	CHD7,CHD8,CHD9	sp|NP_001164100.1|CHD8,sp|NP_001295248.1|CHD9,sp|NP_001339056.1|CHD9,sp|NP_001339085.1|CHD9,sp|NP_001339086.1|CHD9,sp|NP_001339087.1|CHD9,sp|NP_001369282.1|CHD9,sp|NP_001369283.1|CHD9,sp|NP_001369284.1|CHD9,sp|NP_060250.2|CHD7,sp|NP_065971.2|CHD8,sp|NP_079410.4|CHD9,sp|XP_005256225.1|CHD9,sp|XP_005256226.1|CHD9,sp|XP_006721344.1|CHD9,sp|XP_006721346.1|CHD9,sp|XP_011515855.1|CHD7,sp|XP_011515856.1…
Multiple_SEPEP.830_C5	6	26	2	0	AIPELTK,EGLLAIFK,FLAITTDCLQILAYGNQESK,LLWTTSR,MEEIVEGCTGALHILAR,VAAGVLCELAQDK	CTNNB1,JUP	sp|NP_001091679.1|CTNNB1,sp|NP_001091680.1|CTNNB1,sp|NP_001317658.1|CTNNB1,sp|NP_001339702.1|JUP,sp|NP_001339703.1|JUP,sp|NP_001339704.1|JUP,sp|NP_001339705.1|JUP,sp|NP_001339706.1|JUP,sp|NP_001895.1|CTNNB1,sp|NP_002221.1|JUP,sp|NP_068831.1|JUP,sp|XP_006713046.1|CTNNB1,sp|XP_006713048.1|CTNNB1,sp|XP_006721937.1|JUP,sp|XP_006721938.1|JUP,sp|XP_011523055.1|JUP,sp|XP_011523058.1|JUP,sp|XP_011523060.…
Multiple_SEPEP.831_C5	1	17	2	0	QCCVLFDFVSDPLSDLK	PPP2R5C,PPP2R5D	sp|NP_001155197.1|PPP2R5C,sp|NP_001155198.1|PPP2R5C,sp|NP_001339841.1|PPP2R5C,sp|NP_001339842.1|PPP2R5C,sp|NP_001339843.1|PPP2R5C,sp|NP_002710.2|PPP2R5C,sp|NP_006236.1|PPP2R5D,sp|NP_848701.1|PPP2R5C,sp|NP_848702.1|PPP2R5C,sp|NP_851307.1|PPP2R5D,sp|NP_851308.1|PPP2R5D,sp|XP_005267876.1|PPP2R5C,sp|XP_005267879.1|PPP2R5C,sp|XP_005267881.1|PPP2R5C,sp|XP_005267883.1|PPP2R5C,sp|XP_011535220.1|PPP2R5C,s…
Multiple_SEPEP.832_C5	2	12	2	0	LDNMLLAEGVAGPEK,MVSIIHR	PBX1,PBX2	sp|NP_001191890.1|PBX1,sp|NP_001191892.1|PBX1,sp|NP_001340059.1|PBX1,sp|NP_001340060.1|PBX1,sp|NP_002576.1|PBX1,sp|NP_002577.2|PBX2,sp|XP_005245285.1|PBX1,sp|XP_005245286.1|PBX1,sp|XP_011507892.1|PBX1,sp|XP_011507893.1|PBX1,sp|XP_011507894.1|PBX1,sp|XP_016856884.1|PBX1
Multiple_SEPEP.833_C5	3	93	2	0	MSLFYAEATPMLK,NPAIQNDFSYYR,VMLETPEYR	CYRIA,CYRIB	sp|NP_001243692.1|CYRIB,sp|NP_001317541.1|CYRIB,sp|NP_001340171.1|CYRIB,sp|NP_001340172.1|CYRIB,sp|NP_001340173.1|CYRIB,sp|NP_001340174.1|CYRIB,sp|NP_001340175.1|CYRIB,sp|NP_001340176.1|CYRIB,sp|NP_001340177.1|CYRIB,sp|NP_001340178.1|CYRIB,sp|NP_001340179.1|CYRIB,sp|NP_001340180.1|CYRIB,sp|NP_001340181.1|CYRIB,sp|NP_001340182.1|CYRIB,sp|NP_001340183.1|CYRIB,sp|NP_001340184.1|CYRIB,sp|NP_001340185…
Multiple_SEPEP.834_C5	3	93	2	0	MSLFYAEATPMLK,NPAIQNDFSYYR,VMLETPEYR	CYRIA,CYRIB	sp|NP_001243692.1|CYRIB,sp|NP_001317541.1|CYRIB,sp|NP_001340171.1|CYRIB,sp|NP_001340172.1|CYRIB,sp|NP_001340173.1|CYRIB,sp|NP_001340174.1|CYRIB,sp|NP_001340175.1|CYRIB,sp|NP_001340176.1|CYRIB,sp|NP_001340177.1|CYRIB,sp|NP_001340178.1|CYRIB,sp|NP_001340179.1|CYRIB,sp|NP_001340180.1|CYRIB,sp|NP_001340181.1|CYRIB,sp|NP_001340182.1|CYRIB,sp|NP_001340183.1|CYRIB,sp|NP_001340184.1|CYRIB,sp|NP_001340185…
Multiple_SEPEP.835_C5	4	19	2	0	FISPDQLPVEFGGTMTDPDGNPK,GSSLQVENEILFPGCVLR,INYGGEVPK,LQYEHTR	SEC14L4,SEC14L6	sp|NP_001154840.1|SEC14L4,sp|NP_001180265.2|SEC14L6,sp|NP_001340370.1|SEC14L6,sp|NP_001340372.1|SEC14L6,sp|NP_777637.1|SEC14L4,sp|XP_006724298.1|SEC14L4,sp|XP_011528466.1|SEC14L4,sp|XP_011528659.1|SEC14L6,sp|XP_011528660.1|SEC14L6,sp|XP_011528662.1|SEC14L6,sp|XP_016884276.1|SEC14L4,sp|XP_016884277.1|SEC14L4,sp|XP_016884278.1|SEC14L4,sp|XP_016884280.1|SEC14L4,sp|XP_016884420.1|SEC14L6,sp|XP_016884…
Multiple_SEPEP.836_C5	2	12	3	0	FVYEACGAR,QDRPASK	DCAF8,DCAF8L1,DCAF8L2	sp|NP_001017930.1|DCAF8L1,sp|NP_001340377.1|DCAF8L2,sp|NP_001340378.1|DCAF8L2,sp|NP_001340379.1|DCAF8L2,sp|NP_056541.2|DCAF8,sp|XP_024308139.1|DCAF8L2,sp|XP_024308140.1|DCAF8L2,sp|XP_024308141.1|DCAF8L2,sp|XP_024308142.1|DCAF8L2,sp|XP_024308143.1|DCAF8L2,sp|XP_024308144.1|DCAF8L2,sp|XP_024308145.1|DCAF8L2
Multiple_SEPEP.837_C5	2	25	2	0	MMQAQEAVSR,TISYIADIGNIVVLMAR	APBA1,APBA2	sp|NP_001123886.1|APBA2,sp|NP_001154.2|APBA1,sp|NP_001340717.1|APBA2,sp|NP_001340718.1|APBA2,sp|NP_001340719.1|APBA2,sp|NP_001340720.1|APBA2,sp|NP_001340721.1|APBA2,sp|NP_001340722.1|APBA2,sp|NP_001340723.1|APBA2,sp|NP_001340724.1|APBA2,sp|NP_001340725.1|APBA2,sp|NP_001340726.1|APBA2,sp|NP_001366614.1|APBA2,sp|NP_005494.2|APBA2,sp|XP_005252025.1|APBA1,sp|XP_011516919.1|APBA1,sp|XP_011519790.1|APB…
Multiple_SEPEP.838_C5	1	34	3	0	VWVLTGDK	ATP11A,ATP11B,ATP11C	sp|NP_001010986.2|ATP11C,sp|NP_001340739.2|ATP11C,sp|NP_001340740.2|ATP11C,sp|NP_001340741.2|ATP11C,sp|NP_055431.1|ATP11B,sp|NP_056020.2|ATP11A,sp|NP_115565.3|ATP11A,sp|NP_775965.3|ATP11C,sp|XP_005247298.1|ATP11B,sp|XP_005247300.1|ATP11B,sp|XP_005268356.1|ATP11A,sp|XP_005268357.1|ATP11A,sp|XP_005268358.1|ATP11A,sp|XP_005268360.1|ATP11A,sp|XP_005268362.1|ATP11A,sp|XP_005268363.1|ATP11A,sp|XP_01151…
Multiple_SEPEP.839_C5	1	24	2	0	EATEAQSLEATCEK	CTAGE1,MIA2	sp|NP_001234917.1|MIA2,sp|NP_001316143.1|MIA2,sp|NP_001341066.1|MIA2,sp|NP_001341067.1|MIA2,sp|NP_001341068.1|MIA2,sp|NP_001341069.1|MIA2,sp|NP_001341070.1|MIA2,sp|NP_001341071.1|MIA2,sp|NP_001341072.1|MIA2,sp|NP_001341073.1|MIA2,sp|NP_001341074.1|MIA2,sp|NP_001341075.1|MIA2,sp|NP_001341077.1|MIA2,sp|NP_001341079.1|MIA2,sp|NP_001341083.1|MIA2,sp|NP_001341084.1|MIA2,sp|NP_005921.2|MIA2,sp|NP_75844…
Multiple_SEPEP.840_C5	2	13	2	0	LQAGEYVSLGK,LSPEPWTPETGLVTDAFK	ACSL3,ACSL4	sp|NP_001305438.1|ACSL4,sp|NP_001305439.1|ACSL4,sp|NP_001341087.1|ACSL3,sp|NP_001341088.1|ACSL3,sp|NP_004448.2|ACSL3,sp|NP_004449.1|ACSL4,sp|NP_075266.1|ACSL4,sp|NP_976251.1|ACSL3,sp|XP_005262166.1|ACSL4,sp|XP_006724698.1|ACSL4,sp|XP_011529190.1|ACSL4,sp|XP_011529191.1|ACSL4,sp|XP_024308119.1|ACSL4
Multiple_SEPEP.841_C5	3	14	2	0	EALMEEILK,QLEEALETLK,VMLDYYR	BICD1,BICD2	sp|NP_001003398.1|BICD1,sp|NP_001003800.1|BICD2,sp|NP_001341115.1|BICD1,sp|NP_001341116.1|BICD1,sp|NP_001341117.1|BICD1,sp|NP_001341118.1|BICD1,sp|NP_001350532.1|BICD1,sp|NP_001705.2|BICD1,sp|NP_056065.1|BICD2,sp|XP_011519114.1|BICD1,sp|XP_011519115.1|BICD1,sp|XP_011519116.1|BICD1,sp|XP_011519117.1|BICD1,sp|XP_016870040.1|BICD2
Multiple_SEPEP.842_C5	5	13	2	0	ALKEDAATFSSLR,EDAATFSSLR,QLAAAEDEK,QLAAAEDEKK,QTAEVALANLK	BICD1,BICD2	sp|NP_001003398.1|BICD1,sp|NP_001003800.1|BICD2,sp|NP_001341115.1|BICD1,sp|NP_001341116.1|BICD1,sp|NP_001341117.1|BICD1,sp|NP_001350532.1|BICD1,sp|NP_001705.2|BICD1,sp|NP_056065.1|BICD2,sp|XP_011519114.1|BICD1,sp|XP_011519115.1|BICD1,sp|XP_011519116.1|BICD1,sp|XP_011519117.1|BICD1,sp|XP_016870040.1|BICD2
Multiple_SEPEP.843_C5	1	75	2	0	VALLLLEK	AFG3L2,ANK2	sp|NP_001120965.1|ANK2,sp|NP_001139.3|ANK2,sp|NP_001341154.1|ANK2,sp|NP_001341157.1|ANK2,sp|NP_001341159.1|ANK2,sp|NP_001341160.1|ANK2,sp|NP_001341161.1|ANK2,sp|NP_001341164.1|ANK2,sp|NP_001341165.1|ANK2,sp|NP_001341166.1|ANK2,sp|NP_001341168.1|ANK2,sp|NP_001341169.1|ANK2,sp|NP_001341170.1|ANK2,sp|NP_001341171.1|ANK2,sp|NP_001341172.1|ANK2,sp|NP_001341173.1|ANK2,sp|NP_001341175.1|ANK2,sp|NP_00134…
Multiple_SEPEP.844_C5	1	27	3	0	CQTCGYK	ARAF,BRAF,RAF1	sp|NP_001243125.1|ARAF,sp|NP_001243126.1|ARAF,sp|NP_001341538.1|BRAF,sp|NP_001341618.1|RAF1,sp|NP_001341619.1|RAF1,sp|NP_001341620.1|RAF1,sp|NP_001341621.1|RAF1,sp|NP_001341622.1|RAF1,sp|NP_001341623.1|RAF1,sp|NP_001341624.1|RAF1,sp|NP_001361173.1|BRAF,sp|NP_001361187.1|BRAF,sp|NP_001365396.1|BRAF,sp|NP_001365397.1|BRAF,sp|NP_001365398.1|BRAF,sp|NP_001365399.1|BRAF,sp|NP_001365400.1|BRAF,sp|NP_00…
Multiple_SEPEP.845_C5	4	26	3	0	DQIIFMVGR,IGDFGLATVK,QTAQGMDYLHAK,WHGDVAVK	ARAF,BRAF,RAF1	sp|NP_001243125.1|ARAF,sp|NP_001341538.1|BRAF,sp|NP_001341618.1|RAF1,sp|NP_001341619.1|RAF1,sp|NP_001341620.1|RAF1,sp|NP_001341621.1|RAF1,sp|NP_001341622.1|RAF1,sp|NP_001341623.1|RAF1,sp|NP_001341624.1|RAF1,sp|NP_001361173.1|BRAF,sp|NP_001361187.1|BRAF,sp|NP_001365396.1|BRAF,sp|NP_001365397.1|BRAF,sp|NP_001365398.1|BRAF,sp|NP_001365399.1|BRAF,sp|NP_001365400.1|BRAF,sp|NP_001365401.1|BRAF,sp|NP_00…
Multiple_SEPEP.846_C5	1	24	2	0	IGSGSFGTVYK	BRAF,RAF1	sp|NP_001341538.1|BRAF,sp|NP_001341618.1|RAF1,sp|NP_001341619.1|RAF1,sp|NP_001341620.1|RAF1,sp|NP_001341621.1|RAF1,sp|NP_001341622.1|RAF1,sp|NP_001341623.1|RAF1,sp|NP_001341624.1|RAF1,sp|NP_001361173.1|BRAF,sp|NP_001361187.1|BRAF,sp|NP_001365396.1|BRAF,sp|NP_001365397.1|BRAF,sp|NP_001365398.1|BRAF,sp|NP_001365399.1|BRAF,sp|NP_001365400.1|BRAF,sp|NP_001365401.1|BRAF,sp|NP_001365402.1|BRAF,sp|NP_00…
Multiple_SEPEP.847_C5	2	12	2	0	SASEPSLHR,SNNIFLHEGLTVK	ARAF,RAF1	sp|NP_001243125.1|ARAF,sp|NP_001341618.1|RAF1,sp|NP_001341619.1|RAF1,sp|NP_001341620.1|RAF1,sp|NP_001341621.1|RAF1,sp|NP_001341622.1|RAF1,sp|NP_001341623.1|RAF1,sp|NP_001341624.1|RAF1,sp|NP_001645.1|ARAF,sp|NP_002871.1|RAF1,sp|XP_011532276.1|RAF1,sp|XP_016862455.1|RAF1
Multiple_SEPEP.848_C5	1	7	2	0	IFIIQACR	CASP3,CASP6	sp|NP_001217.2|CASP6,sp|NP_001341706.1|CASP3,sp|NP_001341708.1|CASP3,sp|NP_001341709.1|CASP3,sp|NP_004337.2|CASP3,sp|NP_116786.1|CASP3,sp|NP_116787.1|CASP6
Multiple_SEPEP.849_C5	5	16	2	0	EVCINPYHYK,GAMEELEK,HWCSIVYYELNNR,RVESPVLPPVLVPR,VESPVLPPVLVPR	SMAD1,SMAD5	sp|NP_001001419.1|SMAD5,sp|NP_001001420.1|SMAD5,sp|NP_001003688.1|SMAD1,sp|NP_001341740.1|SMAD1,sp|NP_001341741.1|SMAD1,sp|NP_001341742.1|SMAD1,sp|NP_001341743.1|SMAD1,sp|NP_001341745.1|SMAD1,sp|NP_001341746.1|SMAD1,sp|NP_005891.1|SMAD1,sp|NP_005894.3|SMAD5,sp|XP_011530264.1|SMAD1,sp|XP_011530266.1|SMAD1,sp|XP_016864959.1|SMAD5,sp|XP_024301814.1|SMAD5,sp|XP_024301815.1|SMAD5
Multiple_SEPEP.850_C5	1	9	3	0	IYSGDYYR	DDR2,MERTK,TYRO3	sp|NP_001014796.1|DDR2,sp|NP_001317193.1|TYRO3,sp|NP_001341911.1|DDR2,sp|NP_001341912.1|DDR2,sp|NP_006173.2|DDR2,sp|NP_006284.2|TYRO3,sp|NP_006334.2|MERTK,sp|XP_011507889.1|DDR2,sp|XP_016878032.1|TYRO3
Multiple_SEPEP.851_C5	2	4	4	0	HFLVPASR,HTGGCHCGAVR	CENPV,CENPVL1,CENPVL2,CENPVL3	sp|NP_001342205.2|CENPVL3,sp|NP_001342206.1|CENPVL1,sp|NP_001342207.1|CENPVL2,sp|NP_859067.2|CENPV
Multiple_SEPEP.852_C5	4	25	14	0	RVTIMPK,STELLIR,YQKSTELLIR,YRPGTVALR	H3,H3C1,H3C10,H3C11,H3C12,H3C13,H3C14,H3C15,H3C2,H3C3,H3C4,H3C6,H3C7,H3C8	sp|NP_001005464.1|H3C15,sp|NP_001013721.2|H3,sp|NP_001116847.1|H3C13,sp|NP_001342338.1|H3,sp|NP_001359034.1|H3,sp|NP_001363866.1|H3C4,sp|NP_001365972.1|H3,sp|NP_001365974.1|H3,sp|NP_001365975.1|H3,sp|NP_001365976.1|H3,sp|NP_001368928.1|H3C6,sp|NP_002098.1|H3,sp|NP_003484.1|H3,sp|NP_003520.1|H3C1,sp|NP_003521.2|H3C4,sp|NP_003522.1|H3C3,sp|NP_003523.1|H3C6,sp|NP_003524.1|H3C11,sp|NP_003525.1|H3C8,s…
Multiple_SEPEP.853_C5	2	35	5	0	GGEPAGY,KGGEPAGY	GGT1,GGT2,GGTLC1,GGTLC2,GGTLC3	sp|NP_001269808.1|GGTLC2,sp|NP_001275762.1|GGT1,sp|NP_001338233.1|GGT2,sp|NP_001342408.1|GGTLC3,sp|NP_038265.2|GGT1,sp|NP_038347.2|GGT1,sp|NP_842563.1|GGTLC1,sp|NP_842564.1|GGTLC1,sp|NP_954578.2|GGTLC2,sp|XP_005260920.1|GGTLC1,sp|XP_005260921.1|GGTLC1,sp|XP_005260922.1|GGTLC1,sp|XP_005261872.2|GGTLC2,sp|XP_005261874.1|GGTLC2,sp|XP_005261875.1|GGTLC2,sp|XP_005261947.1|GGT2,sp|XP_006724455.1|GGT2,s…
Multiple_SEPEP.854_C5	2	26	4	0	NIDQAVTAALETR,TAGGWAAASDSR	GGT1,GGT2,GGTLC2,GGTLC3	sp|NP_001269808.1|GGTLC2,sp|NP_001275762.1|GGT1,sp|NP_001338233.1|GGT2,sp|NP_001342408.1|GGTLC3,sp|NP_038265.2|GGT1,sp|NP_038347.2|GGT1,sp|NP_954578.2|GGTLC2,sp|XP_005261872.2|GGTLC2,sp|XP_005261874.1|GGTLC2,sp|XP_005261875.1|GGTLC2,sp|XP_005261947.1|GGT2,sp|XP_006724455.1|GGT2,sp|XP_006724458.1|GGT2,sp|XP_006724459.1|GGT2,sp|XP_011528799.1|GGTLC2,sp|XP_011528923.1|GGT2,sp|XP_016884668.1|GGT2,sp|…
Multiple_SEPEP.855_C5	1	12	2	0	QEMTDDMDSYTNVYR	GLYATL1,GLYATL1B	sp|NP_001207423.1|GLYATL1,sp|NP_001207425.1|GLYATL1,sp|NP_001341628.1|GLYATL1,sp|NP_001342495.1|GLYATL1B,sp|NP_542392.2|GLYATL1,sp|XP_011543656.1|GLYATL1,sp|XP_011543657.1|GLYATL1,sp|XP_011543658.1|GLYATL1,sp|XP_011543659.1|GLYATL1,sp|XP_011543660.1|GLYATL1,sp|XP_011543661.1|GLYATL1,sp|XP_024304537.1|GLYATL1
Multiple_SEPEP.856_C5	6	5	2	0	AIVAIGDTLAGK,EALEWAMK,IPQAATCCGEK,KEALEWAMK,QNGSMVGSDIAELLMQDCK,SETLGSR	CRYZL2P,SEC16B	sp|NP_001343428.1|SEC16B,sp|NP_001343429.1|SEC16B,sp|NP_001343434.1|CRYZL2P,sp|NP_001343435.1|CRYZL2P,sp|NP_149118.2|SEC16B
Multiple_SEPEP.857_C5	1	6	2	0	LTGMAFR	GAPDH,GAPDHS	sp|NP_001243728.1|GAPDH,sp|NP_001276674.1|GAPDH,sp|NP_001276675.1|GAPDH,sp|NP_001344872.1|GAPDH,sp|NP_002037.2|GAPDH,sp|NP_055179.1|GAPDHS
Multiple_SEPEP.858_C5	5	8	4	0	CKDAGLAK,GVVVLAK,KLLDFCK,TPALIALR,WVDPNSPVLLEDPVLCALAK	AKR1C1,AKR1C2,AKR1C3,AKR1C4	sp|NP_001240837.1|AKR1C3,sp|NP_001307956.1|AKR1C2,sp|NP_001344.2|AKR1C1,sp|NP_001345.1|AKR1C2,sp|NP_001809.4|AKR1C4,sp|NP_003730.4|AKR1C3,sp|NP_995317.1|AKR1C2,sp|XP_016871280.1|AKR1C1
Multiple_SEPEP.859_C5	1	7	3	0	RTPALIALR	AKR1C1,AKR1C2,AKR1C3	sp|NP_001240837.1|AKR1C3,sp|NP_001307956.1|AKR1C2,sp|NP_001344.2|AKR1C1,sp|NP_001345.1|AKR1C2,sp|NP_003730.4|AKR1C3,sp|NP_995317.1|AKR1C2,sp|XP_016871280.1|AKR1C1
Multiple_SEPEP.860_C5	3	6	2	0	LNDGHFMPVLGFGTYAPAEVPK,NLQLDYVDLYLIHFPVSVK,YQCVKLNDGHFMPVLGFGTYAPAEVPK	AKR1C1,AKR1C2	sp|NP_001128713.1|AKR1C2,sp|NP_001307956.1|AKR1C2,sp|NP_001344.2|AKR1C1,sp|NP_001345.1|AKR1C2,sp|NP_995317.1|AKR1C2,sp|XP_016871280.1|AKR1C1
Multiple_SEPEP.861_C5	5	11	2	0	ADVFNSK,FNIDLVSK,GLLIDLLIK,RFNIDLVSK,VEQVPCSR	CHM,CHML	sp|NP_000381.1|CHM,sp|NP_001307888.1|CHM,sp|NP_001349446.1|CHM,sp|NP_001349447.1|CHM,sp|NP_001349448.1|CHM,sp|NP_001368782.1|CHML,sp|NP_001368783.1|CHML,sp|NP_001812.2|CHML,sp|XP_016884731.1|CHM,sp|XP_016884735.1|CHM,sp|XP_024308099.1|CHM
Multiple_SEPEP.862_C5	1	7	2	0	GQQVFLK	ACO1,PDE2A	sp|NP_001137311.1|PDE2A,sp|NP_001139681.1|PDE2A,sp|NP_001265281.1|ACO1,sp|NP_001349769.1|ACO1,sp|NP_002188.1|ACO1,sp|NP_002590.1|PDE2A,sp|XP_011516190.1|ACO1
Multiple_SEPEP.863_C5	2	24	2	0	GVDLLQNLIK,LGTSELLLAK	ASAP1,ASAP2	sp|NP_001128663.1|ASAP2,sp|NP_001234925.1|ASAP1,sp|NP_001349853.1|ASAP1,sp|NP_001349854.1|ASAP1,sp|NP_001349855.1|ASAP1,sp|NP_003878.1|ASAP2,sp|NP_060952.2|ASAP1,sp|XP_006711961.1|ASAP2,sp|XP_006711964.1|ASAP2,sp|XP_006711965.1|ASAP2,sp|XP_006716626.1|ASAP1,sp|XP_006716627.1|ASAP1,sp|XP_006716628.1|ASAP1,sp|XP_011508705.1|ASAP2,sp|XP_011508706.1|ASAP2,sp|XP_011508707.1|ASAP2,sp|XP_011508708.1|ASA…
Multiple_SEPEP.864_C5	1	36	2	0	VADMATNTR	MTSS1,MTSS2	sp|NP_001269900.1|MTSS1,sp|NP_001269903.1|MTSS1,sp|NP_001350223.1|MTSS1,sp|NP_001350224.1|MTSS1,sp|NP_001350225.1|MTSS1,sp|NP_001350226.1|MTSS1,sp|NP_001350227.1|MTSS1,sp|NP_001350228.1|MTSS1,sp|NP_001350229.1|MTSS1,sp|NP_001350230.1|MTSS1,sp|NP_001350231.1|MTSS1,sp|NP_055566.3|MTSS1,sp|NP_612392.1|MTSS2,sp|XP_005251168.1|MTSS1,sp|XP_005251170.1|MTSS1,sp|XP_005256293.3|MTSS2,sp|XP_006716763.1|MTS…
Multiple_SEPEP.865_C5	1	77	2	0	SLPEIDGLSK	CADPS,CADPS2	sp|NP_001009571.2|CADPS2,sp|NP_001161412.1|CADPS2,sp|NP_001350318.1|CADPS2,sp|NP_001350319.1|CADPS2,sp|NP_001350320.1|CADPS2,sp|NP_001350321.1|CADPS2,sp|NP_001350322.1|CADPS2,sp|NP_001350323.1|CADPS2,sp|NP_001350324.1|CADPS2,sp|NP_001350325.1|CADPS2,sp|NP_001350326.1|CADPS2,sp|NP_001350327.1|CADPS2,sp|NP_001350328.1|CADPS2,sp|NP_001350329.1|CADPS2,sp|NP_003707.2|CADPS,sp|NP_060424.9|CADPS2,sp|NP_…
Multiple_SEPEP.866_C5	2	11	4	0	QDYLVGNK,YFPAFEK	GSTA1,GSTA2,GSTA3,GSTA5	sp|NP_000837.3|GSTA2,sp|NP_000838.3|GSTA3,sp|NP_001305988.1|GSTA1,sp|NP_001350471.1|GSTA3,sp|NP_665683.1|GSTA1,sp|NP_714543.1|GSTA5,sp|XP_005249091.1|GSTA1,sp|XP_006715135.1|GSTA3,sp|XP_011512834.1|GSTA2,sp|XP_011512835.1|GSTA3,sp|XP_024302182.1|GSTA3
Multiple_SEPEP.867_C5	2	10	3	0	SHGQDYLVGNK,SHGQDYLVGNKLSR	GSTA1,GSTA2,GSTA3	sp|NP_000837.3|GSTA2,sp|NP_000838.3|GSTA3,sp|NP_001305988.1|GSTA1,sp|NP_001350471.1|GSTA3,sp|NP_665683.1|GSTA1,sp|XP_005249091.1|GSTA1,sp|XP_006715135.1|GSTA3,sp|XP_011512834.1|GSTA2,sp|XP_011512835.1|GSTA3,sp|XP_024302182.1|GSTA3
Multiple_SEPEP.868_C5	2	9	3	0	FLQPGSPR,KFLQPGSPR	GSTA1,GSTA2,GSTA3	sp|NP_000837.3|GSTA2,sp|NP_000838.3|GSTA3,sp|NP_001305988.1|GSTA1,sp|NP_001350471.1|GSTA3,sp|NP_665683.1|GSTA1,sp|XP_006715135.1|GSTA3,sp|XP_011512834.1|GSTA2,sp|XP_011512835.1|GSTA3,sp|XP_024302182.1|GSTA3
Multiple_SEPEP.869_C5	1	7	2	0	YADVIIPR	UCK1,UCK2	sp|NP_001248379.1|UCK1,sp|NP_001248380.1|UCK1,sp|NP_001305448.1|UCK1,sp|NP_001350497.1|UCK2,sp|NP_036606.2|UCK2,sp|NP_113620.1|UCK1,sp|XP_005272281.1|UCK1
Multiple_SEPEP.870_C5	2	12	2	0	FLVIEAILATDLK,LADINGPAK	PDE3A,PDE3B	sp|NP_000912.3|PDE3A,sp|NP_000913.2|PDE3B,sp|NP_001231612.1|PDE3A,sp|NP_001350498.1|PDE3B,sp|NP_001350499.1|PDE3B,sp|NP_001365336.1|PDE3A,sp|NP_001365337.1|PDE3A,sp|NP_001365338.1|PDE3A,sp|XP_016873400.1|PDE3B,sp|XP_016873401.1|PDE3B,sp|XP_016874909.1|PDE3A,sp|XP_016874910.1|PDE3A
Multiple_SEPEP.871_C5	1	7	3	0	EFTNVYIK	PABPC1,PABPC4,PABPC4L	sp|NP_001108206.3|PABPC4L,sp|NP_001129125.1|PABPC4,sp|NP_001129126.1|PABPC4,sp|NP_001350514.1|PABPC4L,sp|NP_002559.2|PABPC1,sp|NP_003810.1|PABPC4,sp|XP_005250918.1|PABPC1
Multiple_SEPEP.872_C5	2	5	2	0	NLDDTIDDEK,NLDDTIDDEKLR	PABPC4,PABPC4L	sp|NP_001108206.3|PABPC4L,sp|NP_001129125.1|PABPC4,sp|NP_001129126.1|PABPC4,sp|NP_001350514.1|PABPC4L,sp|NP_003810.1|PABPC4
Multiple_SEPEP.873_C5	6	6	2	0	FELLPDPTR,LPNPCEDK,LPNPCEDKDQL,RLPNPCEDK,RLPNPCEDKDQL,SKNGIHLR	CYP4A11,CYP4A22	sp|NP_000769.2|CYP4A11,sp|NP_001010969.2|CYP4A22,sp|NP_001306084.1|CYP4A11,sp|NP_001350516.1|CYP4A11,sp|XP_005270824.1|CYP4A22,sp|XP_016855954.1|CYP4A11
Multiple_SEPEP.874_C5	1	44	2	0	EDALICFEEHIR	PRPF40A,PRPF40B	sp|NP_001026868.2|PRPF40B,sp|NP_001341360.1|PRPF40A,sp|NP_001341361.1|PRPF40A,sp|NP_001350536.2|PRPF40B,sp|NP_001352525.1|PRPF40A,sp|NP_001352526.1|PRPF40A,sp|NP_001352527.1|PRPF40A,sp|NP_001352528.1|PRPF40A,sp|NP_001352529.1|PRPF40A,sp|NP_001352530.1|PRPF40A,sp|NP_001352531.1|PRPF40A,sp|NP_001352532.1|PRPF40A,sp|NP_001352533.1|PRPF40A,sp|NP_001352534.1|PRPF40A,sp|NP_001365959.1|PRPF40B,sp|NP_001…
Multiple_SEPEP.875_C5	1	42	2	0	VPSNASWEQAMK	PRPF40A,PRPF40B	sp|NP_001026868.2|PRPF40B,sp|NP_001341360.1|PRPF40A,sp|NP_001341361.1|PRPF40A,sp|NP_001350536.2|PRPF40B,sp|NP_001352525.1|PRPF40A,sp|NP_001352526.1|PRPF40A,sp|NP_001352527.1|PRPF40A,sp|NP_001352528.1|PRPF40A,sp|NP_001352529.1|PRPF40A,sp|NP_001352530.1|PRPF40A,sp|NP_001352531.1|PRPF40A,sp|NP_001352532.1|PRPF40A,sp|NP_001352533.1|PRPF40A,sp|NP_001352534.1|PRPF40A,sp|NP_001365960.1|PRPF40B,sp|NP_001…
Multiple_SEPEP.876_C5	3	15	3	0	LEWVGLVESK,NLNLPVWDPR,WEWPNPVLLK	PAPOLA,PAPOLB,PAPOLG	sp|NP_001280556.1|PAPOLA,sp|NP_001280557.1|PAPOLA,sp|NP_001280561.1|PAPOLA,sp|NP_001350591.1|PAPOLA,sp|NP_001350593.1|PAPOLA,sp|NP_001350594.1|PAPOLA,sp|NP_001350595.1|PAPOLA,sp|NP_064529.4|PAPOLB,sp|NP_075045.2|PAPOLG,sp|NP_116021.2|PAPOLA,sp|XP_005264557.1|PAPOLG,sp|XP_005264558.1|PAPOLG,sp|XP_011531343.1|PAPOLG,sp|XP_016860212.1|PAPOLG,sp|XP_016860213.1|PAPOLG
Multiple_SEPEP.877_C5	1	12	3	0	IFTFGSYR	PAPOLA,PAPOLB,PAPOLG	sp|NP_001238935.1|PAPOLA,sp|NP_001238936.1|PAPOLA,sp|NP_001280556.1|PAPOLA,sp|NP_001350591.1|PAPOLA,sp|NP_001350593.1|PAPOLA,sp|NP_001350594.1|PAPOLA,sp|NP_001350595.1|PAPOLA,sp|NP_064529.4|PAPOLB,sp|NP_075045.2|PAPOLG,sp|NP_116021.2|PAPOLA,sp|XP_005264557.1|PAPOLG,sp|XP_005264558.1|PAPOLG
Multiple_SEPEP.878_C5	3	9	2	0	AVEEAFVPVIK,LALQTIPEDLDLR,LALQTIPEDLDLRDDSLLK	PAPOLA,PAPOLB	sp|NP_001238935.1|PAPOLA,sp|NP_001238936.1|PAPOLA,sp|NP_001280556.1|PAPOLA,sp|NP_001350591.1|PAPOLA,sp|NP_001350593.1|PAPOLA,sp|NP_001350594.1|PAPOLA,sp|NP_001350595.1|PAPOLA,sp|NP_064529.4|PAPOLB,sp|NP_116021.2|PAPOLA
Multiple_SEPEP.879_C5	1	11	2	0	GADIDALCVAPR	PAPOLA,PAPOLG	sp|NP_001238935.1|PAPOLA,sp|NP_001238936.1|PAPOLA,sp|NP_001280556.1|PAPOLA,sp|NP_001350591.1|PAPOLA,sp|NP_001350593.1|PAPOLA,sp|NP_001350594.1|PAPOLA,sp|NP_001350595.1|PAPOLA,sp|NP_075045.2|PAPOLG,sp|NP_116021.2|PAPOLA,sp|XP_005264557.1|PAPOLG,sp|XP_005264558.1|PAPOLG
Multiple_SEPEP.880_C5	1	8	2	0	VTDEILHLVPNIDNFR	PAPOLA,PAPOLB	sp|NP_001238935.1|PAPOLA,sp|NP_001280556.1|PAPOLA,sp|NP_001350591.1|PAPOLA,sp|NP_001350593.1|PAPOLA,sp|NP_001350594.1|PAPOLA,sp|NP_001350595.1|PAPOLA,sp|NP_064529.4|PAPOLB,sp|NP_116021.2|PAPOLA
Multiple_SEPEP.881_C5	1	29	2	0	DGEVYCIDAR	EHMT1,EHMT2	sp|NP_001276342.1|EHMT2,sp|NP_001305762.1|EHMT2,sp|NP_001341192.1|EHMT1,sp|NP_001350618.1|EHMT2,sp|NP_006700.3|EHMT2,sp|NP_079033.4|EHMT1,sp|NP_079532.5|EHMT2,sp|XP_005266162.1|EHMT1,sp|XP_005266167.1|EHMT1,sp|XP_006715037.1|EHMT2,sp|XP_006715038.1|EHMT2,sp|XP_006715039.1|EHMT2,sp|XP_011517323.1|EHMT1,sp|XP_011517324.1|EHMT1,sp|XP_011517325.1|EHMT1,sp|XP_011517327.1|EHMT1,sp|XP_011517331.1|EHMT1,…
Multiple_SEPEP.882_C5	1	12	2	0	SVIQAVQK	RTN1,RTN3	sp|NP_001252518.1|RTN3,sp|NP_001252519.1|RTN3,sp|NP_001252520.1|RTN3,sp|NP_001350631.1|RTN1,sp|NP_006045.1|RTN3,sp|NP_066959.1|RTN1,sp|NP_958831.1|RTN3,sp|NP_958832.1|RTN3,sp|NP_958833.1|RTN3,sp|NP_996734.1|RTN1,sp|XP_011543032.1|RTN3,sp|XP_011543033.1|RTN3
Multiple_SEPEP.883_C5	2	9	2	0	ITDLANLSAANHDAAIFPGGFGAAK,NVLTESAR	GATD3A,GATD3B	sp|NP_001307312.1|GATD3A,sp|NP_001307313.1|GATD3A,sp|NP_001350687.1|GATD3B,sp|NP_001350689.1|GATD3B,sp|NP_001350690.1|GATD3B,sp|NP_004640.4|GATD3A,sp|NP_937798.4|GATD3A,sp|XP_016883968.1|GATD3A,sp|XP_024307901.1|GATD3A
Multiple_SEPEP.884_C5	2	8	2	0	GQPSEGESR,HVIDHTK	GATD3A,GATD3B	sp|NP_001307312.1|GATD3A,sp|NP_001307313.1|GATD3A,sp|NP_001350687.1|GATD3B,sp|NP_001350689.1|GATD3B,sp|NP_001350690.1|GATD3B,sp|NP_004640.4|GATD3A,sp|NP_937798.4|GATD3A,sp|XP_016883968.1|GATD3A
Multiple_SEPEP.885_C5	2	6	2	0	GGAEVQIFAPDVPQMHVIDHTK,GGAEVQIFAPDVPQMHVIDHTKGQPSEGESR	GATD3A,GATD3B	sp|NP_001307312.1|GATD3A,sp|NP_001307313.1|GATD3A,sp|NP_001350687.1|GATD3B,sp|NP_001350689.1|GATD3B,sp|NP_004640.4|GATD3A,sp|NP_937798.4|GATD3A
Multiple_SEPEP.886_C5	1	7	2	0	NLSTFAVDGK	GATD3A,GATD3B	sp|NP_001307312.1|GATD3A,sp|NP_001307313.1|GATD3A,sp|NP_001350687.1|GATD3B,sp|NP_001350690.1|GATD3B,sp|NP_004640.4|GATD3A,sp|XP_016883968.1|GATD3A,sp|XP_024307901.1|GATD3A
Multiple_SEPEP.887_C5	2	13	2	0	GLYDVVSVLR,ITENPVSTGEK	ICOSLG,LOC102723996	sp|NP_001269979.1|ICOSLG,sp|NP_001269980.1|ICOSLG,sp|NP_001269981.1|ICOSLG,sp|NP_001350699.1|LOC102723996,sp|NP_001352688.1|ICOSLG,sp|NP_056074.1|ICOSLG,sp|XP_006723962.1|LOC102723996,sp|XP_011527816.1|ICOSLG,sp|XP_011527817.1|ICOSLG,sp|XP_011527818.1|ICOSLG,sp|XP_011544380.1|LOC102723996,sp|XP_011544381.1|LOC102723996,sp|XP_024307828.1|ICOSLG
Multiple_SEPEP.888_C5	1	22	7	0	EYQDLLNVK	DES,GFAP,INA,NEFH,NEFL,NEFM,VIM	sp|NP_001099011.1|NEFM,sp|NP_001124491.1|GFAP,sp|NP_001229305.1|GFAP,sp|NP_001350775.1|GFAP,sp|NP_001369637.1|DES,sp|NP_001369639.1|DES,sp|NP_001369640.1|DES,sp|NP_001369641.1|DES,sp|NP_001369642.1|DES,sp|NP_001918.3|DES,sp|NP_002046.1|GFAP,sp|NP_003371.2|VIM,sp|NP_005373.2|NEFM,sp|NP_006149.2|NEFL,sp|NP_066554.2|NEFH,sp|NP_116116.1|INA,sp|XP_006717563.1|VIM,sp|XP_011528502.1|NEFH,sp|XP_024306458…
Multiple_SEPEP.889_C5	6	23	4	0	GMAGDWK,GMAGDWKTTFTVAQNER,ILEFVGR,KGMAGDWK,MAGCSLSFR,TTFTVAQNER	SULT1A1,SULT1A2,SULT1A3,SULT1A4	sp|NP_001017390.1|SULT1A4,sp|NP_001045.2|SULT1A2,sp|NP_001046.2|SULT1A1,sp|NP_001350792.1|SULT1A2,sp|NP_803564.2|SULT1A2,sp|NP_803565.1|SULT1A1,sp|NP_803566.1|SULT1A1,sp|NP_803878.1|SULT1A1,sp|NP_803880.1|SULT1A1,sp|NP_808220.1|SULT1A3,sp|XP_016879093.1|SULT1A1,sp|XP_016879094.1|SULT1A1,sp|XP_016879096.1|SULT1A1,sp|XP_016879097.1|SULT1A1,sp|XP_016879098.1|SULT1A1,sp|XP_016879099.1|SULT1A1,sp|XP_0…
Multiple_SEPEP.890_C5	1	22	4	0	SGTTWVSQILDMIYQGGDLEK	SULT1A1,SULT1A2,SULT1A3,SULT1A4	sp|NP_001017390.1|SULT1A4,sp|NP_001045.2|SULT1A2,sp|NP_001046.2|SULT1A1,sp|NP_001350792.1|SULT1A2,sp|NP_803564.2|SULT1A2,sp|NP_803565.1|SULT1A1,sp|NP_803566.1|SULT1A1,sp|NP_803878.1|SULT1A1,sp|NP_808220.1|SULT1A3,sp|XP_016879093.1|SULT1A1,sp|XP_016879094.1|SULT1A1,sp|XP_016879096.1|SULT1A1,sp|XP_016879097.1|SULT1A1,sp|XP_016879098.1|SULT1A1,sp|XP_016879099.1|SULT1A1,sp|XP_016879100.1|SULT1A1,sp|X…
Multiple_SEPEP.891_C5	4	6	2	0	AAQSLLNK,DPNSPLYSVK,SNLVDNTNQVEVLQR,TDEEEKEDR	DDX19A,DDX19B	sp|NP_001014451.1|DDX19B,sp|NP_001244101.1|DDX19B,sp|NP_001307451.1|DDX19A,sp|NP_001350867.1|DDX19B,sp|NP_009173.1|DDX19B,sp|NP_060802.1|DDX19A
Multiple_SEPEP.892_C5	1	20	2	0	ATPIEVLCENFPEEMATYLR	CSNK1G2,CSNK1G3	sp|NP_001257501.1|CSNK1G3,sp|NP_001257503.1|CSNK1G3,sp|NP_001310.3|CSNK1G2,sp|NP_001351069.1|CSNK1G3,sp|NP_001351072.1|CSNK1G3,sp|NP_001351074.1|CSNK1G3,sp|XP_005259555.1|CSNK1G2,sp|XP_005259556.1|CSNK1G2,sp|XP_005259557.1|CSNK1G2,sp|XP_005259558.1|CSNK1G2,sp|XP_005271952.1|CSNK1G3,sp|XP_016864546.1|CSNK1G3,sp|XP_016864548.1|CSNK1G3,sp|XP_016864549.1|CSNK1G3,sp|XP_016864552.1|CSNK1G3,sp|XP_016864…
Multiple_SEPEP.893_C5	4	30	2	0	HTGPNSPDTANDGFVR,STGEAFVQFASQEIAEK,THYDPPR,THYDPPRK	HNRNPH1,HNRNPH2	sp|NP_001027565.1|HNRNPH2,sp|NP_001244222.1|HNRNPH1,sp|NP_001350501.1|HNRNPH1,sp|NP_001351154.1|HNRNPH1,sp|NP_001351155.1|HNRNPH1,sp|NP_001351156.1|HNRNPH1,sp|NP_001351157.1|HNRNPH1,sp|NP_001351158.1|HNRNPH1,sp|NP_001351159.1|HNRNPH1,sp|NP_001351160.1|HNRNPH1,sp|NP_001351161.1|HNRNPH1,sp|NP_001351162.1|HNRNPH1,sp|NP_001351163.1|HNRNPH1,sp|NP_001351164.1|HNRNPH1,sp|NP_001351165.1|HNRNPH1,sp|NP_001…
Multiple_SEPEP.894_C5	1	30	2	0	DLNYCFSGMSDHR	HNRNPH1,HNRNPH2	sp|NP_001027565.1|HNRNPH2,sp|NP_001244222.1|HNRNPH1,sp|NP_001350501.1|HNRNPH1,sp|NP_001351154.1|HNRNPH1,sp|NP_001351155.1|HNRNPH1,sp|NP_001351156.1|HNRNPH1,sp|NP_001351157.1|HNRNPH1,sp|NP_001351158.1|HNRNPH1,sp|NP_001351159.1|HNRNPH1,sp|NP_001351160.1|HNRNPH1,sp|NP_001351161.1|HNRNPH1,sp|NP_001351162.1|HNRNPH1,sp|NP_001351163.1|HNRNPH1,sp|NP_001351164.1|HNRNPH1,sp|NP_001351165.1|HNRNPH1,sp|NP_001…
Multiple_SEPEP.895_C5	3	18	2	0	LKSEDEPTR,SEDEPTR,SLSGLILK	TNPO1,TNPO2	sp|NP_001129667.1|TNPO2,sp|NP_001129668.1|TNPO2,sp|NP_001351221.1|TNPO1,sp|NP_001351222.1|TNPO1,sp|NP_001351223.1|TNPO1,sp|NP_001351225.1|TNPO1,sp|NP_001369165.1|TNPO2,sp|NP_001369166.1|TNPO2,sp|NP_001369167.1|TNPO2,sp|NP_001369168.1|TNPO2,sp|NP_001369169.1|TNPO2,sp|NP_001369170.1|TNPO2,sp|NP_001369171.1|TNPO2,sp|NP_001369172.1|TNPO2,sp|NP_002261.3|TNPO1,sp|NP_038461.2|TNPO2,sp|NP_694858.1|TNPO1,…
Multiple_SEPEP.896_C5	1	12	2	0	TLLENTAITIGR	TNPO1,TNPO2	sp|NP_001129667.1|TNPO2,sp|NP_001351221.1|TNPO1,sp|NP_001351222.1|TNPO1,sp|NP_001351224.1|TNPO1,sp|NP_001369165.1|TNPO2,sp|NP_001369166.1|TNPO2,sp|NP_001369167.1|TNPO2,sp|NP_001369168.1|TNPO2,sp|NP_001369172.1|TNPO2,sp|NP_002261.3|TNPO1,sp|NP_038461.2|TNPO2,sp|NP_694858.1|TNPO1
Multiple_SEPEP.897_C5	1	6	2	0	YGDLANWMIPGK	OXCT1,OXCT2	sp|NP_000427.1|OXCT1,sp|NP_001351228.1|OXCT1,sp|NP_001351229.1|OXCT1,sp|NP_001351230.1|OXCT1,sp|NP_001351232.1|OXCT1,sp|NP_071403.1|OXCT2
Multiple_SEPEP.898_C5	3	22	2	0	HLYVVVDGSR,LTELSGNPR,TMEDQDLKPNR	GTF2H2,GTF2H2C	sp|NP_001092198.1|GTF2H2C,sp|NP_001351496.1|GTF2H2,sp|NP_001351497.1|GTF2H2,sp|NP_001351498.1|GTF2H2,sp|NP_001351499.1|GTF2H2,sp|NP_001351500.1|GTF2H2,sp|NP_001351501.1|GTF2H2,sp|NP_001351502.1|GTF2H2,sp|NP_001362927.1|GTF2H2C,sp|NP_001362928.1|GTF2H2C,sp|NP_001362929.1|GTF2H2C,sp|NP_001362930.1|GTF2H2C,sp|NP_001362931.1|GTF2H2C,sp|NP_001362932.1|GTF2H2C,sp|NP_001362934.1|GTF2H2C,sp|NP_001506.1|G…
Multiple_SEPEP.899_C5	3	21	2	0	HMPGHTSR,VCTVLAR,VSVIGLSAEVR	GTF2H2,GTF2H2C	sp|NP_001092198.1|GTF2H2C,sp|NP_001351496.1|GTF2H2,sp|NP_001351497.1|GTF2H2,sp|NP_001351498.1|GTF2H2,sp|NP_001351499.1|GTF2H2,sp|NP_001351500.1|GTF2H2,sp|NP_001351501.1|GTF2H2,sp|NP_001351502.1|GTF2H2,sp|NP_001362927.1|GTF2H2C,sp|NP_001362928.1|GTF2H2C,sp|NP_001362929.1|GTF2H2C,sp|NP_001362930.1|GTF2H2C,sp|NP_001362931.1|GTF2H2C,sp|NP_001362932.1|GTF2H2C,sp|NP_001506.1|GTF2H2,sp|XP_011541917.1|GT…
Multiple_SEPEP.900_C5	1	20	2	0	ETGGTYHVILDESHYK	GTF2H2,GTF2H2C	sp|NP_001092198.1|GTF2H2C,sp|NP_001351496.1|GTF2H2,sp|NP_001351497.1|GTF2H2,sp|NP_001351498.1|GTF2H2,sp|NP_001351499.1|GTF2H2,sp|NP_001351500.1|GTF2H2,sp|NP_001351501.1|GTF2H2,sp|NP_001351502.1|GTF2H2,sp|NP_001362927.1|GTF2H2C,sp|NP_001362928.1|GTF2H2C,sp|NP_001362929.1|GTF2H2C,sp|NP_001362930.1|GTF2H2C,sp|NP_001362931.1|GTF2H2C,sp|NP_001506.1|GTF2H2,sp|XP_011541917.1|GTF2H2C,sp|XP_016864892.1|GT…
Multiple_SEPEP.901_C5	4	18	2	0	ATIEDILFK,EDESGSLK,TWEILKEDESGSLK,VFEHHGQVR	GTF2H2,GTF2H2C	sp|NP_001092198.1|GTF2H2C,sp|NP_001351496.1|GTF2H2,sp|NP_001351497.1|GTF2H2,sp|NP_001351498.1|GTF2H2,sp|NP_001351499.1|GTF2H2,sp|NP_001351500.1|GTF2H2,sp|NP_001362927.1|GTF2H2C,sp|NP_001362928.1|GTF2H2C,sp|NP_001362929.1|GTF2H2C,sp|NP_001362930.1|GTF2H2C,sp|NP_001362931.1|GTF2H2C,sp|NP_001362932.1|GTF2H2C,sp|NP_001362934.1|GTF2H2C,sp|NP_001506.1|GTF2H2,sp|XP_011541917.1|GTF2H2C,sp|XP_016864892.1|…
Multiple_SEPEP.902_C5	1	7	2	0	TIDDLEDELYAQK	TPM3,TPM4	sp|NP_001265118.1|TPM3,sp|NP_001336608.1|TPM3,sp|NP_001351611.1|TPM3,sp|NP_001351612.1|TPM3,sp|NP_001354766.1|TPM4,sp|NP_689476.2|TPM3,sp|XP_006722928.1|TPM4
Multiple_SEPEP.903_C5	1	16	2	0	TAIGDYLGER	CYTH1,CYTH2	sp|NP_001278947.1|CYTH1,sp|NP_001278948.1|CYTH1,sp|NP_001351966.1|CYTH1,sp|NP_001351967.1|CYTH1,sp|NP_001351968.1|CYTH1,sp|NP_001351969.1|CYTH1,sp|NP_001351970.1|CYTH1,sp|NP_004219.3|CYTH2,sp|NP_004753.1|CYTH1,sp|NP_059430.2|CYTH1,sp|NP_059431.1|CYTH2,sp|XP_006723535.1|CYTH2,sp|XP_006723536.1|CYTH2,sp|XP_011523777.1|CYTH1,sp|XP_011523778.1|CYTH1,sp|XP_011523779.1|CYTH1
Multiple_SEPEP.904_C5	1	14	2	0	DPFYEMLAAR	CYTH1,CYTH2	sp|NP_001278947.1|CYTH1,sp|NP_001278948.1|CYTH1,sp|NP_001351967.1|CYTH1,sp|NP_001351968.1|CYTH1,sp|NP_001351969.1|CYTH1,sp|NP_001351970.1|CYTH1,sp|NP_004219.3|CYTH2,sp|NP_004753.1|CYTH1,sp|NP_059430.2|CYTH1,sp|NP_059431.1|CYTH2,sp|XP_006723535.1|CYTH2,sp|XP_011523779.1|CYTH1,sp|XP_011523780.1|CYTH1,sp|XP_024306798.1|CYTH1
Multiple_SEPEP.905_C5	2	7	2	0	GASDEDLK,GASDEDLKK	DNAJB12,DNAJB4	sp|NP_001002762.3|DNAJB12,sp|NP_001304028.1|DNAJB4,sp|NP_001304032.1|DNAJB4,sp|NP_001352009.1|DNAJB12,sp|NP_001352010.1|DNAJB12,sp|NP_008965.2|DNAJB4,sp|NP_060096.4|DNAJB12
Multiple_SEPEP.906_C5	1	15	2	0	SSYGAMQVK	TENT4A,TENT4B	sp|NP_001035374.2|TENT4B,sp|NP_001035375.2|TENT4B,sp|NP_001165276.2|TENT4A,sp|NP_001352252.1|TENT4B,sp|NP_001352253.1|TENT4B,sp|NP_008930.2|TENT4A,sp|XP_005256150.2|TENT4B,sp|XP_011512247.1|TENT4A,sp|XP_011521577.1|TENT4B,sp|XP_011521578.1|TENT4B,sp|XP_011521580.1|TENT4B,sp|XP_016864477.1|TENT4A,sp|XP_016864478.1|TENT4A,sp|XP_016864479.1|TENT4A,sp|XP_024310111.1|TENT4A
Multiple_SEPEP.907_C5	2	15	2	0	NVENFLEACR,NVENFLEACRK	LRCH1,LRCH3	sp|NP_001157683.2|LRCH1,sp|NP_001157685.2|LRCH1,sp|NP_001350816.1|LRCH3,sp|NP_001352644.1|LRCH3,sp|NP_001352645.1|LRCH3,sp|NP_001352646.1|LRCH3,sp|NP_001352647.1|LRCH3,sp|NP_055931.2|LRCH1,sp|XP_005269420.1|LRCH3,sp|XP_005269424.1|LRCH3,sp|XP_016862839.1|LRCH3,sp|XP_016862840.1|LRCH3,sp|XP_016862841.1|LRCH3,sp|XP_016875972.1|LRCH1,sp|XP_016875973.1|LRCH1
Multiple_SEPEP.908_C5	2	32	3	0	EASDIILTDDNFTSIVK,FFDIDSGR	ATP2B1,ATP2B3,ATP2B4	sp|NP_001001323.1|ATP2B1,sp|NP_001001344.1|ATP2B3,sp|NP_001001396.1|ATP2B4,sp|NP_001352712.1|ATP2B4,sp|NP_001352713.1|ATP2B4,sp|NP_001353449.1|ATP2B1,sp|NP_001353450.1|ATP2B1,sp|NP_001353451.1|ATP2B1,sp|NP_001353452.1|ATP2B1,sp|NP_001353453.1|ATP2B1,sp|NP_001353454.1|ATP2B1,sp|NP_001353455.1|ATP2B1,sp|NP_001353456.1|ATP2B1,sp|NP_001353457.1|ATP2B1,sp|NP_001353458.1|ATP2B1,sp|NP_001353459.1|ATP2B1…
Multiple_SEPEP.909_C5	2	20	2	0	IDESSLTGESDHVK,YGDLLPADGILIQGNDLK	ATP2B1,ATP2B4	sp|NP_001001323.1|ATP2B1,sp|NP_001001396.1|ATP2B4,sp|NP_001352712.1|ATP2B4,sp|NP_001352713.1|ATP2B4,sp|NP_001353449.1|ATP2B1,sp|NP_001353450.1|ATP2B1,sp|NP_001353451.1|ATP2B1,sp|NP_001353452.1|ATP2B1,sp|NP_001353453.1|ATP2B1,sp|NP_001353454.1|ATP2B1,sp|NP_001353455.1|ATP2B1,sp|NP_001353456.1|ATP2B1,sp|NP_001353457.1|ATP2B1,sp|NP_001353458.1|ATP2B1,sp|NP_001353459.1|ATP2B1,sp|NP_001673.2|ATP2B1,sp…
Multiple_SEPEP.910_C5	1	23	3	0	NAVWALSNLCR	KPNA1,KPNA5,KPNA6	sp|NP_001353233.1|KPNA5,sp|NP_001353234.1|KPNA5,sp|NP_001353235.1|KPNA5,sp|NP_001353236.1|KPNA5,sp|NP_001353237.1|KPNA5,sp|NP_001353238.1|KPNA5,sp|NP_001353239.1|KPNA5,sp|NP_002255.3|KPNA1,sp|NP_002260.2|KPNA5,sp|NP_036448.1|KPNA6,sp|XP_005247494.1|KPNA1,sp|XP_005270768.1|KPNA6,sp|XP_011511097.1|KPNA1,sp|XP_011511099.1|KPNA1,sp|XP_016861852.1|KPNA1,sp|XP_016861853.1|KPNA1,sp|XP_016866330.1|KPNA5,…
Multiple_SEPEP.911_C5	3	16	3	0	EEEGIQLR,REEEGIQLR,RREEEGIQLR	KPNA1,KPNA5,KPNA6	sp|NP_001353233.1|KPNA5,sp|NP_001353234.1|KPNA5,sp|NP_001353235.1|KPNA5,sp|NP_001353236.1|KPNA5,sp|NP_001353237.1|KPNA5,sp|NP_001353238.1|KPNA5,sp|NP_001353239.1|KPNA5,sp|NP_002255.3|KPNA1,sp|NP_002260.2|KPNA5,sp|NP_036448.1|KPNA6,sp|XP_005247494.1|KPNA1,sp|XP_005270768.1|KPNA6,sp|XP_024301933.1|KPNA6,sp|XP_024301934.1|KPNA6,sp|XP_024301935.1|KPNA6,sp|XP_024309282.1|KPNA1
Multiple_SEPEP.912_C5	1	16	2	0	IQAVIDSGVCR	KPNA5,KPNA6	sp|NP_001353233.1|KPNA5,sp|NP_001353234.1|KPNA5,sp|NP_001353235.1|KPNA5,sp|NP_001353236.1|KPNA5,sp|NP_001353237.1|KPNA5,sp|NP_001353238.1|KPNA5,sp|NP_001353239.1|KPNA5,sp|NP_002260.2|KPNA5,sp|NP_036448.1|KPNA6,sp|XP_005270768.1|KPNA6,sp|XP_016866330.1|KPNA5,sp|XP_024301933.1|KPNA6,sp|XP_024301934.1|KPNA6,sp|XP_024301935.1|KPNA6,sp|XP_024302194.1|KPNA5,sp|XP_024302195.1|KPNA5
Multiple_SEPEP.913_C5	3	21	3	0	IVQVALNGLENILR,LVELLMHNDYK,RLVELLMHNDYK	KPNA1,KPNA5,KPNA6	sp|NP_001353233.1|KPNA5,sp|NP_001353234.1|KPNA5,sp|NP_001353235.1|KPNA5,sp|NP_001353236.1|KPNA5,sp|NP_001353237.1|KPNA5,sp|NP_002255.3|KPNA1,sp|NP_002260.2|KPNA5,sp|NP_036448.1|KPNA6,sp|XP_005247494.1|KPNA1,sp|XP_005270768.1|KPNA6,sp|XP_011511097.1|KPNA1,sp|XP_011511099.1|KPNA1,sp|XP_016861852.1|KPNA1,sp|XP_016861853.1|KPNA1,sp|XP_016866330.1|KPNA5,sp|XP_024301933.1|KPNA6,sp|XP_024301934.1|KPNA6,…
Multiple_SEPEP.914_C5	3	14	2	0	AQIQAVIDANIFPVLIEILQK,EAAWAITNATSGGTPEQIR,KEAAWAITNATSGGTPEQIR	KPNA5,KPNA6	sp|NP_001353233.1|KPNA5,sp|NP_001353234.1|KPNA5,sp|NP_001353235.1|KPNA5,sp|NP_001353236.1|KPNA5,sp|NP_001353237.1|KPNA5,sp|NP_002260.2|KPNA5,sp|NP_036448.1|KPNA6,sp|XP_005270768.1|KPNA6,sp|XP_016866330.1|KPNA5,sp|XP_024301933.1|KPNA6,sp|XP_024301934.1|KPNA6,sp|XP_024301935.1|KPNA6,sp|XP_024302194.1|KPNA5,sp|XP_024302195.1|KPNA5
Multiple_SEPEP.915_C5	1	20	3	0	IEFLQSHENQEIYQK	KPNA1,KPNA5,KPNA6	sp|NP_001353233.1|KPNA5,sp|NP_001353234.1|KPNA5,sp|NP_001353235.1|KPNA5,sp|NP_001353236.1|KPNA5,sp|NP_002255.3|KPNA1,sp|NP_002260.2|KPNA5,sp|NP_036448.1|KPNA6,sp|XP_005247494.1|KPNA1,sp|XP_005270768.1|KPNA6,sp|XP_011511097.1|KPNA1,sp|XP_011511099.1|KPNA1,sp|XP_016861852.1|KPNA1,sp|XP_016861853.1|KPNA1,sp|XP_016866330.1|KPNA5,sp|XP_024301933.1|KPNA6,sp|XP_024301934.1|KPNA6,sp|XP_024301935.1|KPNA6,…
Multiple_SEPEP.916_C5	1	10	2	0	GVVCIDEFDK	MCM3,MCM5	sp|NP_001257401.2|MCM3,sp|NP_001353298.1|MCM3,sp|NP_001353299.1|MCM3,sp|NP_001353300.1|MCM3,sp|NP_001353301.1|MCM3,sp|NP_001353302.1|MCM3,sp|NP_001353303.1|MCM3,sp|NP_002379.4|MCM3,sp|NP_006730.2|MCM5,sp|XP_006724305.1|MCM5
Multiple_SEPEP.917_C5	1	18	2	0	AGCDEIWEK	PPP4R3A,PPP4R3B	sp|NP_001116436.3|PPP4R3B,sp|NP_001269779.1|PPP4R3B,sp|NP_001271209.1|PPP4R3A,sp|NP_001353361.1|PPP4R3A,sp|NP_065196.1|PPP4R3B,sp|XP_005264499.1|PPP4R3B,sp|XP_005264501.1|PPP4R3B,sp|XP_005264502.1|PPP4R3B,sp|XP_005264503.1|PPP4R3B,sp|XP_005264504.1|PPP4R3B,sp|XP_005267899.1|PPP4R3A,sp|XP_016860020.1|PPP4R3B,sp|XP_016860021.1|PPP4R3B,sp|XP_016860022.1|PPP4R3B,sp|XP_016860023.1|PPP4R3B,sp|XP_016860…
Multiple_SEPEP.918_C5	2	12	2	0	ICQVQGK,LALALENEGYIK	PPP4R3A,PPP4R3B	sp|NP_001116436.3|PPP4R3B,sp|NP_001269779.1|PPP4R3B,sp|NP_001271209.1|PPP4R3A,sp|NP_001353361.1|PPP4R3A,sp|NP_065196.1|PPP4R3B,sp|XP_005264499.1|PPP4R3B,sp|XP_005264501.1|PPP4R3B,sp|XP_005264502.1|PPP4R3B,sp|XP_005264503.1|PPP4R3B,sp|XP_005267899.1|PPP4R3A,sp|XP_016860020.1|PPP4R3B,sp|XP_024308782.1|PPP4R3B
Multiple_SEPEP.919_C5	1	25	2	0	LEQENDDLAHELVTSK	RABGAP1,RABGAP1L	sp|NP_001230693.1|RABGAP1L,sp|NP_001230694.1|RABGAP1L,sp|NP_001317918.1|RABGAP1L,sp|NP_001353375.1|RABGAP1L,sp|NP_001353377.1|RABGAP1L,sp|NP_001353379.1|RABGAP1L,sp|NP_001353380.1|RABGAP1L,sp|NP_001353381.1|RABGAP1L,sp|NP_001353383.1|RABGAP1L,sp|NP_001353385.1|RABGAP1L,sp|NP_001353386.1|RABGAP1L,sp|NP_036329.3|RABGAP1,sp|XP_005245738.1|RABGAP1L,sp|XP_011508525.1|RABGAP1L,sp|XP_011516742.1|RABGAP1…
Multiple_SEPEP.920_C5	1	22	2	0	EMELELAQTK	RABGAP1,RABGAP1L	sp|NP_001230693.1|RABGAP1L,sp|NP_001230694.1|RABGAP1L,sp|NP_001317918.1|RABGAP1L,sp|NP_001353375.1|RABGAP1L,sp|NP_001353379.1|RABGAP1L,sp|NP_001353380.1|RABGAP1L,sp|NP_001353381.1|RABGAP1L,sp|NP_001353386.1|RABGAP1L,sp|NP_036329.3|RABGAP1,sp|XP_005245738.1|RABGAP1L,sp|XP_011508525.1|RABGAP1L,sp|XP_011516742.1|RABGAP1,sp|XP_011516743.1|RABGAP1,sp|XP_011516744.1|RABGAP1,sp|XP_016858485.1|RABGAP1L,s…
Multiple_SEPEP.921_C5	2	20	2	0	SATSSSPGSPIHSLETSL,SSLYEGLEKPESR	ATP2B1,ATP2B2	sp|NP_001001331.1|ATP2B2,sp|NP_001340493.1|ATP2B2,sp|NP_001353449.1|ATP2B1,sp|NP_001353450.1|ATP2B1,sp|NP_001353451.1|ATP2B1,sp|NP_001353453.1|ATP2B1,sp|NP_001353454.1|ATP2B1,sp|NP_001673.2|ATP2B1,sp|NP_001674.2|ATP2B2,sp|XP_005265236.1|ATP2B2,sp|XP_006713238.1|ATP2B2,sp|XP_011532054.1|ATP2B2,sp|XP_016861970.1|ATP2B2,sp|XP_016861971.1|ATP2B2,sp|XP_016861972.1|ATP2B2,sp|XP_016861973.1|ATP2B2,sp|XP…
Multiple_SEPEP.922_C5	1	18	3	0	SIILSGTVLPSAQR	LGALS9,LGALS9B,LGALS9C	sp|NP_001035167.2|LGALS9C,sp|NP_001036150.1|LGALS9B,sp|NP_001317092.1|LGALS9,sp|NP_001354221.1|LGALS9B,sp|NP_002299.2|LGALS9,sp|NP_033665.1|LGALS9,sp|XP_005256826.1|LGALS9C,sp|XP_005256827.1|LGALS9C,sp|XP_006721955.1|LGALS9,sp|XP_006721956.1|LGALS9,sp|XP_006721958.1|LGALS9,sp|XP_011522295.1|LGALS9C,sp|XP_011522296.1|LGALS9C,sp|XP_011522297.1|LGALS9C,sp|XP_011522298.1|LGALS9C,sp|XP_011522299.1|LGA…
Multiple_SEPEP.923_C5	1	17	3	0	FEDGGYVVCNTR	LGALS9,LGALS9B,LGALS9C	sp|NP_001035167.2|LGALS9C,sp|NP_001036150.1|LGALS9B,sp|NP_001317092.1|LGALS9,sp|NP_001354221.1|LGALS9B,sp|NP_002299.2|LGALS9,sp|NP_033665.1|LGALS9,sp|XP_005256826.1|LGALS9C,sp|XP_005256827.1|LGALS9C,sp|XP_006721955.1|LGALS9,sp|XP_006721956.1|LGALS9,sp|XP_006721958.1|LGALS9,sp|XP_011522295.1|LGALS9C,sp|XP_011522296.1|LGALS9C,sp|XP_011522297.1|LGALS9C,sp|XP_011523098.1|LGALS9,sp|XP_016880112.1|LGAL…
Multiple_SEPEP.924_C5	1	27	2	0	GIWKPETPQDSSGLAPFK	WASHC2A,WASHC2C	sp|NP_001005751.1|WASHC2A,sp|NP_001317003.1|WASHC2C,sp|NP_001354324.1|WASHC2C,sp|NP_001354325.1|WASHC2C,sp|NP_001354326.1|WASHC2C,sp|NP_001354327.1|WASHC2C,sp|NP_001354332.1|WASHC2C,sp|NP_001354333.1|WASHC2C,sp|NP_001354335.1|WASHC2C,sp|NP_001354340.1|WASHC2C,sp|NP_001354341.1|WASHC2C,sp|XP_005269863.2|WASHC2A,sp|XP_005269864.2|WASHC2A,sp|XP_005269867.2|WASHC2A,sp|XP_006717894.2|WASHC2A,sp|XP_011…
Multiple_SEPEP.925_C5	2	24	2	0	DLSKPIGALNPK,EISNFEYLMFLNTIAGR	LRBA,NBEA	sp|NP_001186211.2|LRBA,sp|NP_001191126.1|NBEA,sp|NP_001351834.1|LRBA,sp|NP_001354479.1|LRBA,sp|NP_001366174.1|NBEA,sp|NP_001371941.1|NBEA,sp|NP_006717.2|LRBA,sp|NP_056493.3|NBEA,sp|XP_005263429.1|LRBA,sp|XP_005263430.1|LRBA,sp|XP_005263431.1|LRBA,sp|XP_005266403.1|NBEA,sp|XP_006719866.1|NBEA,sp|XP_006719868.1|NBEA,sp|XP_006719869.1|NBEA,sp|XP_011530736.1|LRBA,sp|XP_011533348.1|NBEA,sp|XP_01153334…
Multiple_SEPEP.926_C5	4	41	2	0	FQHPSHELLK,FWSFFLR,LGIGQSQEMNTLFR,YGLECLFR	LARP1,LARP1B	sp|NP_001337460.1|LARP1B,sp|NP_001354642.1|LARP1,sp|NP_001354643.1|LARP1,sp|NP_001354644.1|LARP1,sp|NP_001354645.1|LARP1,sp|NP_001354646.1|LARP1,sp|NP_001354647.1|LARP1,sp|NP_001354648.1|LARP1,sp|NP_056130.2|LARP1,sp|NP_060548.2|LARP1B,sp|NP_291029.2|LARP1,sp|XP_005268465.1|LARP1,sp|XP_006714838.1|LARP1,sp|XP_011530359.2|LARP1B,sp|XP_011530360.2|LARP1B,sp|XP_011530361.2|LARP1B,sp|XP_011530362.2|L…
Multiple_SEPEP.927_C5	5	5	3	0	DSQEDLQER,ECGDVSR,GTDDSPK,HLSSEEMMR,MGGFHWMQR	TCEAL3,TCEAL5,TCEAL6	sp|NP_001006934.1|TCEAL3,sp|NP_001006939.2|TCEAL6,sp|NP_001012997.1|TCEAL5,sp|NP_001354719.1|TCEAL6,sp|NP_116315.1|TCEAL3
Multiple_SEPEP.928_C5	2	8	2	0	EDLFIVSK,REDLFIVSK	AKR1B10,AKR1B15	sp|NP_001074007.2|AKR1B15,sp|NP_001354749.1|AKR1B15,sp|NP_001354750.1|AKR1B15,sp|NP_001354751.1|AKR1B15,sp|NP_064695.3|AKR1B10,sp|XP_011514718.1|AKR1B10,sp|XP_011514719.1|AKR1B10,sp|XP_016867713.1|AKR1B15
Multiple_SEPEP.929_C5	6	6	2	0	GITVTAYSPLGSPDRPWAKPEDPSLLEDPK,IVENIQVFDFK,LIQYCHSK,LSDEEMATILSFNR,YKPVTNQVECHPYLTQEK,YKPVTNQVECHPYLTQEKLIQYCHSK	AKR1B10,AKR1B15	sp|NP_001074007.2|AKR1B15,sp|NP_001354749.1|AKR1B15,sp|NP_001354750.1|AKR1B15,sp|NP_064695.3|AKR1B10,sp|XP_011514718.1|AKR1B10,sp|XP_016867713.1|AKR1B15
Multiple_SEPEP.930_C5	2	8	2	0	EDLFIVSK,REDLFIVSK	AKR1B10,AKR1B15	sp|NP_001074007.2|AKR1B15,sp|NP_001354749.1|AKR1B15,sp|NP_001354750.1|AKR1B15,sp|NP_001354751.1|AKR1B15,sp|NP_064695.3|AKR1B10,sp|XP_011514718.1|AKR1B10,sp|XP_011514719.1|AKR1B10,sp|XP_016867713.1|AKR1B15
Multiple_SEPEP.931_C5	1	7	2	0	LSYLDVYLIHWPQGFK	AKR1B10,AKR1B15	sp|NP_001074007.2|AKR1B15,sp|NP_001354749.1|AKR1B15,sp|NP_001354750.1|AKR1B15,sp|NP_001354751.1|AKR1B15,sp|NP_064695.3|AKR1B10,sp|XP_011514719.1|AKR1B10,sp|XP_016867713.1|AKR1B15
Multiple_SEPEP.932_C5	1	12	2	0	CGDLEEELK	TPM2,TPM4	sp|NP_001138632.1|TPM4,sp|NP_001288155.1|TPM2,sp|NP_001354765.1|TPM4,sp|NP_001354766.1|TPM4,sp|NP_001354767.1|TPM4,sp|NP_003280.2|TPM2,sp|NP_003281.1|TPM4,sp|XP_006722928.1|TPM4,sp|XP_011526534.1|TPM4,sp|XP_016870580.1|TPM2,sp|XP_016882678.1|TPM4,sp|XP_024307449.1|TPM4
Multiple_SEPEP.933_C5	1	10	3	0	HPENYDLATLK	GTF2I,GTF2IRD2,GTF2IRD2B	sp|NP_001003795.1|GTF2IRD2B,sp|NP_001157108.1|GTF2I,sp|NP_001267729.1|GTF2I,sp|NP_001355229.1|GTF2IRD2,sp|NP_001355231.1|GTF2IRD2B,sp|NP_001509.3|GTF2I,sp|NP_127492.1|GTF2I,sp|NP_127493.1|GTF2I,sp|NP_127494.1|GTF2I,sp|NP_775808.4|GTF2IRD2
Multiple_SEPEP.934_C5	1	9	3	0	EQVNDLFSR	GTF2I,GTF2IRD2,GTF2IRD2B	sp|NP_001003795.1|GTF2IRD2B,sp|NP_001157108.1|GTF2I,sp|NP_001355229.1|GTF2IRD2,sp|NP_001355231.1|GTF2IRD2B,sp|NP_001509.3|GTF2I,sp|NP_127492.1|GTF2I,sp|NP_127493.1|GTF2I,sp|NP_127494.1|GTF2I,sp|NP_775808.4|GTF2IRD2
Multiple_SEPEP.935_C5	1	11	2	0	GYATGLIGK	ARSD,ARSL	sp|NP_000038.2|ARSL,sp|NP_001269557.1|ARSL,sp|NP_001269560.2|ARSL,sp|NP_001356008.1|ARSL,sp|NP_001356009.1|ARSL,sp|NP_001660.2|ARSD,sp|NP_033667.2|ARSD,sp|XP_005274571.1|ARSD,sp|XP_005274572.1|ARSD,sp|XP_005274576.1|ARSL,sp|XP_005274578.1|ARSL
Multiple_SEPEP.936_C5	1	12	2	0	WPGVLPAGR	ARSD,ARSL	sp|NP_000038.2|ARSL,sp|NP_001269557.1|ARSL,sp|NP_001269560.2|ARSL,sp|NP_001356008.1|ARSL,sp|NP_001356009.1|ARSL,sp|NP_001660.2|ARSD,sp|XP_005274571.1|ARSD,sp|XP_005274572.1|ARSD,sp|XP_005274576.1|ARSL,sp|XP_005274578.1|ARSL,sp|XP_011543823.1|ARSL,sp|XP_016885015.1|ARSL
Multiple_SEPEP.937_C5	2	26	21	0	HAVSEGTK,LLLPGELAK	H2BC1,H2BC10,H2BC11,H2BC12,H2BC13,H2BC14,H2BC15,H2BC17,H2BC18,H2BC21,H2BC3,H2BC4,H2BC5,H2BC6,H2BC7,H2BC8,H2BC9,H2BE1,H2BS1,H2BU1,LOC102724334	sp|NP_001019770.1|H2BC18,sp|NP_001154806.1|H2BC18,sp|NP_001299582.1|H2BC12,sp|NP_001356054.1|H2BE1,sp|NP_001368918.1|H2BC4,sp|NP_003509.1|H2BC8,sp|NP_003510.1|H2BC13,sp|NP_003511.1|H2BC15,sp|NP_003512.1|H2BC14,sp|NP_003513.1|H2BC7,sp|NP_003514.2|H2BC6,sp|NP_003515.1|H2BC9,sp|NP_003516.1|H2BC10,sp|NP_003517.2|H2BC4,sp|NP_003518.2|H2BC17,sp|NP_003519.1|H2BC21,sp|NP_059141.1|H2BS1,sp|NP_066402.2|H2B…
Multiple_SEPEP.938_C5	1	8	3	0	SSALASK	CAD,CPS1,EPOR	sp|NP_000112.1|EPOR,sp|NP_001116105.2|CPS1,sp|NP_001293008.1|CAD,sp|NP_001356185.1|CPS1,sp|NP_001356186.1|CPS1,sp|NP_001866.2|CPS1,sp|NP_004332.2|CAD,sp|XP_006712164.1|CAD
Multiple_SEPEP.939_C5	2	8	2	0	AMLSTGFK,SFPFVSK	CAD,CPS1	sp|NP_001116105.2|CPS1,sp|NP_001293008.1|CAD,sp|NP_001356185.1|CPS1,sp|NP_001356186.1|CPS1,sp|NP_001866.2|CPS1,sp|NP_004332.2|CAD,sp|XP_006712164.1|CAD,sp|XP_024308899.1|CAD
Multiple_SEPEP.940_C5	1	7	2	0	EIEYEVVR	CAD,CPS1	sp|NP_001116105.2|CPS1,sp|NP_001293008.1|CAD,sp|NP_001356185.1|CPS1,sp|NP_001356186.1|CPS1,sp|NP_001866.2|CPS1,sp|NP_004332.2|CAD,sp|XP_006712164.1|CAD
Multiple_SEPEP.941_C5	1	10	2	0	LLCETSLGYK	MYO7A,MYO7B	sp|NP_000251.3|MYO7A,sp|NP_001073996.1|MYO7B,sp|NP_001120652.1|MYO7A,sp|NP_001356294.1|MYO7A,sp|XP_006712602.1|MYO7B,sp|XP_011509520.1|MYO7B,sp|XP_016859658.1|MYO7B,sp|XP_016873269.1|MYO7A,sp|XP_016873273.1|MYO7A,sp|XP_016873277.1|MYO7A
Multiple_SEPEP.942_C5	1	24	2	0	FYEEVHDLER	NAP1L1,NAP1L4	sp|NP_001294853.1|NAP1L1,sp|NP_001317160.1|NAP1L1,sp|NP_001317161.1|NAP1L1,sp|NP_001356304.1|NAP1L4,sp|NP_001356305.1|NAP1L4,sp|NP_001356306.1|NAP1L4,sp|NP_001356307.1|NAP1L4,sp|NP_001356308.1|NAP1L4,sp|NP_001356309.1|NAP1L4,sp|NP_001356310.1|NAP1L4,sp|NP_001356311.1|NAP1L4,sp|NP_001356312.1|NAP1L4,sp|NP_001356313.1|NAP1L4,sp|NP_001356314.1|NAP1L4,sp|NP_001356315.1|NAP1L4,sp|NP_001356317.1|NAP1L4…
Multiple_SEPEP.943_C5	1	6	2	0	NVFTSAEELER	EVA1A,EVA1B	sp|NP_001128504.1|EVA1A,sp|NP_001291691.1|EVA1B,sp|NP_001356453.1|EVA1A,sp|NP_001356454.1|EVA1A,sp|NP_060636.1|EVA1B,sp|NP_115557.1|EVA1A
Multiple_SEPEP.944_C5	3	26	2	0	AVEFNPHVPK,DTNVLVYIK,YDDISLPK	ST7,ST7L	sp|NP_001295193.1|ST7L,sp|NP_001356527.1|ST7,sp|NP_001356528.1|ST7,sp|NP_001356529.1|ST7,sp|NP_001356530.1|ST7,sp|NP_001356531.1|ST7,sp|NP_001356532.1|ST7,sp|NP_001356533.1|ST7,sp|NP_001356535.1|ST7,sp|NP_001356536.1|ST7,sp|NP_060214.2|ST7L,sp|NP_060882.2|ST7,sp|NP_068708.1|ST7,sp|NP_620055.1|ST7L,sp|NP_620056.1|ST7L,sp|NP_620057.1|ST7L,sp|XP_005271020.1|ST7L,sp|XP_005271021.1|ST7L,sp|XP_01153992…
Multiple_SEPEP.945_C5	1	25	2	0	SLILPPEHILK	ST7,ST7L	sp|NP_001295193.1|ST7L,sp|NP_001356527.1|ST7,sp|NP_001356528.1|ST7,sp|NP_001356529.1|ST7,sp|NP_001356530.1|ST7,sp|NP_001356531.1|ST7,sp|NP_001356532.1|ST7,sp|NP_001356533.1|ST7,sp|NP_001356535.1|ST7,sp|NP_001356536.1|ST7,sp|NP_060214.2|ST7L,sp|NP_060882.2|ST7,sp|NP_068708.1|ST7,sp|NP_620055.1|ST7L,sp|NP_620056.1|ST7L,sp|NP_620057.1|ST7L,sp|XP_005271020.1|ST7L,sp|XP_005271021.1|ST7L,sp|XP_01153992…
Multiple_SEPEP.946_C5	1	14	2	0	CCTQDIVLPDGR	CYP4F12,CYP4F3	sp|NP_000887.2|CYP4F3,sp|NP_001186137.1|CYP4F3,sp|NP_001186138.1|CYP4F3,sp|NP_001356625.1|CYP4F3,sp|NP_076433.3|CYP4F12,sp|XP_005259968.1|CYP4F3,sp|XP_006722913.1|CYP4F12,sp|XP_011526316.1|CYP4F3,sp|XP_011526504.1|CYP4F12,sp|XP_011526505.1|CYP4F12,sp|XP_011526506.1|CYP4F12,sp|XP_011526507.1|CYP4F12,sp|XP_011526509.1|CYP4F12,sp|XP_011526510.1|CYP4F12
Multiple_SEPEP.947_C5	1	6	2	0	VLTQLVATYPQGFK	CYP4F2,CYP4F3	sp|NP_001073.3|CYP4F2,sp|NP_001186137.1|CYP4F3,sp|NP_001186138.1|CYP4F3,sp|NP_001356625.1|CYP4F3,sp|XP_016882304.1|CYP4F3,sp|XP_024307283.1|CYP4F3
Multiple_SEPEP.948_C5	1	21	2	0	FLITHNPTNATLNK	PTP4A1,PTP4A2	sp|NP_001182029.1|PTP4A2,sp|NP_001182030.1|PTP4A2,sp|NP_001356787.1|PTP4A2,sp|NP_001356788.1|PTP4A2,sp|NP_001356789.1|PTP4A2,sp|NP_001372183.1|PTP4A1,sp|NP_001372184.1|PTP4A1,sp|NP_001372185.1|PTP4A1,sp|NP_001372186.1|PTP4A1,sp|NP_001372187.1|PTP4A1,sp|NP_001372188.1|PTP4A1,sp|NP_001372189.1|PTP4A1,sp|NP_001372191.1|PTP4A1,sp|NP_001372192.1|PTP4A1,sp|NP_001372194.1|PTP4A1,sp|NP_001372195.1|PTP4A1…
Multiple_SEPEP.949_C5	1	20	2	0	YEDAVQFIR	PTP4A1,PTP4A2	sp|NP_001182030.1|PTP4A2,sp|NP_001356787.1|PTP4A2,sp|NP_001356788.1|PTP4A2,sp|NP_001356789.1|PTP4A2,sp|NP_001372183.1|PTP4A1,sp|NP_001372184.1|PTP4A1,sp|NP_001372185.1|PTP4A1,sp|NP_001372186.1|PTP4A1,sp|NP_001372187.1|PTP4A1,sp|NP_001372188.1|PTP4A1,sp|NP_001372189.1|PTP4A1,sp|NP_001372191.1|PTP4A1,sp|NP_001372192.1|PTP4A1,sp|NP_001372194.1|PTP4A1,sp|NP_001372195.1|PTP4A1,sp|NP_001372196.1|PTP4A1…
Multiple_SEPEP.950_C5	3	12	3	0	DNWSPALTISK,GDNIYEWR,IYHCNINSQGVICLDILK	UBE2E1,UBE2E2,UBE2E3	sp|NP_001189405.1|UBE2E1,sp|NP_001265483.1|UBE2E3,sp|NP_001265484.1|UBE2E3,sp|NP_001357154.1|UBE2E2,sp|NP_001357155.1|UBE2E2,sp|NP_003332.1|UBE2E1,sp|NP_006348.1|UBE2E3,sp|NP_689866.1|UBE2E2,sp|NP_872607.1|UBE2E1,sp|NP_872619.1|UBE2E3,sp|XP_005246301.1|UBE2E3,sp|XP_005265488.1|UBE2E1
Multiple_SEPEP.951_C5	1	9	2	0	VEGGCITK	CD151,TSPAN11	sp|NP_001034579.1|CD151,sp|NP_001073978.1|TSPAN11,sp|NP_001357230.1|TSPAN11,sp|NP_001357231.1|TSPAN11,sp|NP_004348.2|CD151,sp|NP_620598.1|CD151,sp|NP_620599.1|CD151,sp|XP_011518981.1|TSPAN11,sp|XP_024304548.1|CD151
Multiple_SEPEP.952_C5	3	9	2	0	FKDPNAPK,GKFEDMAK,KFKDPNAPK	HMGB1,SP100	sp|NP_001300821.1|HMGB1,sp|NP_001300822.1|HMGB1,sp|NP_001350590.1|HMGB1,sp|NP_001357268.1|HMGB1,sp|NP_001357269.1|HMGB1,sp|NP_001357270.1|HMGB1,sp|NP_002119.1|HMGB1,sp|NP_003104.2|SP100,sp|XP_024305109.1|HMGB1
Multiple_SEPEP.953_C5	2	12	2	0	LHNLVYLDLSSNK,SLPAELGNMVSLR	CNOT6,CNOT6L	sp|NP_001273719.1|CNOT6L,sp|NP_001351935.1|CNOT6L,sp|NP_001351936.1|CNOT6L,sp|NP_001357401.1|CNOT6,sp|NP_001357402.1|CNOT6,sp|NP_653172.2|CNOT6L,sp|XP_011530108.1|CNOT6L,sp|XP_011530109.1|CNOT6L,sp|XP_011530110.1|CNOT6L,sp|XP_011530111.1|CNOT6L,sp|XP_016863446.1|CNOT6L,sp|XP_016865161.1|CNOT6
Multiple_SEPEP.954_C5	2	8	2	0	AIAGDEHK,AIAGDEHKR	PPP5C,PPP5D1	sp|NP_001191213.1|PPP5C,sp|NP_001192210.1|PPP5D1,sp|NP_001350802.1|PPP5D1,sp|NP_001357479.1|PPP5D1,sp|NP_001357480.1|PPP5D1,sp|NP_006238.1|PPP5C,sp|XP_016881614.1|PPP5D1,sp|XP_016882424.1|PPP5C
Multiple_SEPEP.955_C5	2	9	2	0	FLDGDELTLADCNLLPK,KFLDGDELTLADCNLLPK	CLIC5,CLIC6	sp|NP_001107558.1|CLIC5,sp|NP_001242952.1|CLIC5,sp|NP_001303938.1|CLIC6,sp|NP_001357578.1|CLIC5,sp|NP_001357579.1|CLIC5,sp|NP_058625.2|CLIC5,sp|NP_444507.1|CLIC6,sp|XP_011512994.1|CLIC5,sp|XP_016883895.1|CLIC6
Multiple_SEPEP.956_C5	2	17	2	0	QYFHAGGNGLK,TLSGEMDVWYNLEK	UNC13B,UNC13C	sp|NP_001074003.1|UNC13C,sp|NP_001316848.1|UNC13C,sp|NP_001317582.1|UNC13B,sp|NP_001358115.1|UNC13B,sp|NP_001358116.1|UNC13B,sp|NP_001358117.1|UNC13B,sp|NP_001358118.1|UNC13B,sp|NP_006368.3|UNC13B,sp|XP_011515984.1|UNC13B,sp|XP_011515985.1|UNC13B,sp|XP_011515988.1|UNC13B,sp|XP_016869681.1|UNC13B,sp|XP_016877709.1|UNC13C,sp|XP_016877710.1|UNC13C,sp|XP_016877711.1|UNC13C,sp|XP_016877712.1|UNC13C,sp…
Multiple_SEPEP.957_C5	8	14	2	0	ESDDFLGQTIIEVR,FAASNFGK,LITLIVSIIEEDK,LKDHMVR,MFEAMGGK,SADYMNLHFK,VQELQSPPR,VVAANDLK	UNC13A,UNC13B	sp|NP_001073890.2|UNC13A,sp|NP_001317582.1|UNC13B,sp|NP_001358115.1|UNC13B,sp|NP_001358116.1|UNC13B,sp|NP_001358117.1|UNC13B,sp|NP_001358118.1|UNC13B,sp|NP_006368.3|UNC13B,sp|XP_011515984.1|UNC13B,sp|XP_011515985.1|UNC13B,sp|XP_011515988.1|UNC13B,sp|XP_011526112.1|UNC13A,sp|XP_011526113.1|UNC13A,sp|XP_016869681.1|UNC13B,sp|XP_016881991.1|UNC13A
[truncated: 36,706 more rows]
