# Supplementary material for: SEPepQuant enhances the detection of possible isoform regulations in shotgun proteomics
Source: Nat Commun. 2023 Sep 19;14:5809. doi: 10.1038/s41467-023-41558-2 (PMC10509223; doi:10.1038/s41467-023-41558-2)
Supplement: Supplementary file 10 — Supplemental Dataset 7 [file 41467_2023_41558_MOESM10_ESM.xlsx]

## Sheet: HCC-TMT-FragPipe-quantification
idx	NumberPSM	ProteinID	MaxPepProb	ReferenceIntensity	T112	P111	T113	P114	T123	P124	T125	P126	T127	P128	T131	P132	T135	P136	T137	P138	T141	P142	T145	P146	T147	P148	T161	P162	T171	P172	T185	P186	T187	P188	T191	P192	T195	P196	T213	P214	T217	P218	T221	P222	T231	P232	T257	P258	T261
NP_000005.3	7226	A2M	1	27.7984	0.15	0.23	-0.09	0.11	-0.98	-0.02	-0.32	0.27	-1.09	-0.41	0.17	-0.15	0.67	-0.62	-0.6	-0.15	-0.92	-0.02	-0.33	0.7	-0.79	-0.65	-1.12	-0.83	-1.51	-0.6	0.12	0.87	-0.09	0.44	-0.1	1.62	-0.09	0.34	0.06	0.04	0.41	-0.12	0.45	-0.22	-1.34	-0.25	-0.99	0.17	0.18
NP_000006.2	273	NAT2	1	22.9426	-1.72	-0.4	-0.39	-0.64	-1.51	0.28	-1.69	1.27	-0.89	2.08	-1.57	1.54	-1.25	1.67	-0.54	0.55	0.04	1.09	-0.68	-0.66	-1.87	0.68	-0.95	1.43	-0.88	1.52	-0.92	0.54	-1.4	-0.75	0.41	0.2	0.67	1.25	-1.21	0.71	-0.01	1.22	-1.57	0.9	-1.16	1.28	-1.79	-0.29	-0.88
NP_000007.1	2536	ACADM	1	28.2876	-0.41	0.54	-0.15	0.3	-0.03	-0.13	-1.26	0.15	-0.2	0.69	-1.84	0.3	-0.68	0.19	-1.01	0.01	-0.48	0.14	0.16	0.17	-1.04	0.49	-0.55	0.51	-0.55	0.65	-0.5	0.71	-0.09	-0.03	0.18	-0.16	-0.13	0.91	-1.24	0.38	-0.43	0.61	-1.51	0.53	0.28	0.23	0.4	0.51	0
NP_000008.1	2288	ACADS	1	27.1457	-0.88	0.35	-0.71	0.55	-0.73	0.12	-1.29	0.13	-0.23	0.97	-1.54	0.79	-1.21	0.4	-1.13	0.37	-0.5	0.84	0.03	0.23	-1.34	0.77	-0.99	0.71	-1.24	0.84	-1.07	0.8	-1.45	-0.15	-1.06	-0.36	-0.63	0.86	-0.94	0.62	-0.35	0.69	-0.39	0.92	-0.35	0.65	-1.14	0.76	-1.06
NP_000009.1	4878	ACADVL	1	27.6377	-0.48	0.27	0.41	0.45	-0.67	0.15	-0.77	0.27	-0.01	0.56	-1.78	0.26	-0.9	0.32	-0.9	0.29	-0.45	0.31	0.58	0.31	-0.71	0.33	-0.99	0.39	-0.33	0.58	-0.53	0.61	0.13	0.34	0.04	0	-0.45	0.5	-1	0.66	-0.25	0.42	0.76	0.73	-0.02	0.2	-0.47	0.53	0.45
NP_000010.1	7641	ACAT1	1	29.3788	-0.64	0.58	-0.28	0.47	-1.14	0.22	-1.14	0.1	-0.16	0.42	-1.66	0.29	-0.97	0.42	-0.7	0.06	0.15	0.25	0	0.31	-0.52	0.57	-0.75	0.43	-0.54	0.5	-0.51	0.59	-0.55	-0.11	-0.48	-0.45	-0.04	0.26	-1.25	0.37	-0.36	0.66	-1.07	0.3	-0.43	0.34	-0.33	0.16	-0.42
NP_000011.2	16	ACVRL1	1	16.7919	NA	NA	NA	NA	NA	NA	NA	NA	NA	NA	NA	NA	NA	NA	NA	NA	NA	NA	NA	NA	NA	NA	NA	NA	NA	NA	NA	NA	NA	NA	0.25	0.81	0.2	0.34	0.37	0.52	0.72	0.84	0.08	0.51	-0.3	-0.36	-1.35	-0.25	-0.29
NP_000012.1	153	PSEN1	1	22.4829	-0.2	-0.25	-0.48	-0.29	-0.53	-0.32	0.11	-0.23	-0.32	-0.37	0.03	0	0.35	-0.13	0	-0.11	0.03	-0.11	0.26	-0.11	0.1	0	-0.31	-0.3	0.17	-0.08	-0.07	-0.55	0.19	0	0.07	-0.19	-0.24	-0.08	0.14	-0.1	0.12	-0.35	0.71	-0.16	0.14	-0.14	0.6	-0.15	0.01
NP_000013.2	428	ADA	1	23.1024	-0.66	0.09	0.23	0.03	-0.36	0.03	0.25	0.43	-0.09	-0.22	-0.65	-0.3	-0.08	0.05	-0.05	0.1	0.18	0.06	-0.43	-0.05	-0.05	-0.38	0.02	-0.17	-0.77	-0.19	0.36	-0.25	0.11	0.3	0.08	0.25	0.45	-0.57	0.59	-0.36	0.69	0.23	0.09	-0.31	-0.77	-0.26	-0.29	-0.05	-0.42
NP_000015.2	2	ADRB2	0.9987	13.1072	NA	NA	NA	NA	NA	NA	NA	NA	NA	NA	NA	NA	NA	NA	NA	NA	NA	NA	NA	NA	NA	NA	NA	NA	NA	NA	NA	NA	NA	NA	NA	NA	NA	NA	NA	NA	NA	NA	NA	NA	NA	NA	NA	NA	NA
NP_000017.1	1000	ADSL	1	24.9729	0.32	-0.1	-0.37	-0.26	-0.03	-0.34	-0.32	-0.29	0.43	-0.21	0.82	-0.07	-0.19	-0.1	0.02	-0.12	-0.26	-0.3	-0.27	-0.12	0.97	-0.07	0.11	-0.06	0.29	-0.23	0.32	0.1	-0.39	-0.29	-0.41	-0.12	-0.2	-0.12	-0.09	-0.22	0.16	-0.34	0.14	-0.04	-0.1	-0.06	0.21	-0.12	-0.07
NP_000018.2	306	AGA	1	23.4437	-0.18	0.28	0.13	0.16	-0.67	0.07	0.34	0.42	0.32	0.11	0.16	-0.13	0.81	0.12	0.33	-0.09	0.46	-0.09	-0.07	-0.02	-0.81	-0.26	0.14	-0.35	-1.21	-0.22	-0.44	-0.32	-0.16	0.24	0.15	0.24	0.15	-0.32	-0.49	-0.15	-0.01	0.05	0.21	-0.1	-0.56	-0.23	-0.64	-0.35	0.39
NP_000019.2	8511	AGL	1	27.6208	-0.84	1.13	-1.31	0.57	-1.04	0.47	-1.43	0.09	-0.87	0.84	-1.46	0.71	-1.42	0.54	-0.4	0.31	-1.08	0.77	-0.64	0.47	-0.09	0.9	-1.19	0.85	-1.49	0.6	-1.08	1.21	-1.43	-0.11	-0.75	-0.23	-0.64	1.12	-1.61	0.47	-0.28	0.82	-1.59	0.98	-1.15	0.66	-0.46	0.76	-0.34
NP_000021.1	6535	AGXT	1	29.3968	0.72	0.68	-0.15	0.74	-0.33	0.19	-0.85	0.16	0.02	0.77	-1.73	0.6	-0.51	0.52	0.66	0.36	0.09	0.28	-0.14	0.21	0.42	0.59	-0.58	0.11	-0.2	0.48	-0.26	0.41	0.2	0.13	-0.2	-0.3	-0.18	0.37	-0.4	0.32	-0.39	0.39	-0.61	0.37	-0.83	0.65	0.55	0.63	0.21
NP_000022.3	1509	ALAD	1	26.6	-0.32	0.83	-0.4	0.52	-0.33	0.21	-0.74	0.03	0.19	0.57	-0.15	0.74	-0.87	0.57	-0.56	0.19	-0.06	0.44	-0.48	0.43	0.37	0.65	-0.2	0.83	0.82	0.74	-0.59	0.87	-0.48	-0.01	-0.57	0.35	-0.24	0.84	-1	0.28	-0.25	0.34	-0.73	0.7	-0.13	0.4	-0.06	0.55	0.04
NP_000024.2	957	ABCD1	1	24.151	0.53	-0.24	0.3	-0.26	1.62	-0.24	0.29	-0.27	0.57	-0.19	-0.38	-0.35	0.72	-0.14	0.6	-0.37	-0.39	-0.53	0.15	-0.74	0.44	-0.16	0	-0.16	1.87	0.03	0.22	-0.23	0.49	-0.06	0.2	-0.32	0.15	-0.29	0.58	-0.13	0.42	-0.18	0.03	-0.16	1.57	-0.03	0.9	0	1.04
NP_000026.2	10397	ALDOB	1	29.8225	-1.49	0.47	-1.21	0.61	-1.97	-0.29	-2.18	0.18	-1.29	0.79	-2.29	0.71	-1.95	0.63	-0.71	0.43	-0.3	0.64	-0.49	0.59	-0.89	0.64	-0.65	1.01	-1.9	0.83	-1.47	0.56	-0.85	0.23	-0.72	-0.16	-0.87	0.85	-1.3	0.65	-0.69	0.38	-1.85	0.93	-2.45	0.62	-0.66	0.45	-1.37
NP_000029.2	172	APC	1	21.1901	-0.48	0	-0.24	0.08	0.71	0	-0.5	-0.09	-0.01	-0.14	0.3	0.31	0.14	0.18	0.13	0.24	0.16	0.15	0.26	0.39	0.52	-0.26	0.36	-0.31	0.69	-0.5	-0.19	-0.37	0.18	-0.19	0.06	0.11	-0.14	-0.13	-0.13	-0.21	0.01	-0.18	0.21	0.21	-0.18	-0.01	0.09	0.01	0.37
NP_000030.1	3744	APOA1	1	28.4775	-0.66	0	-0.52	0.08	-0.98	-0.21	0.18	0.37	-0.19	0.35	0.78	0.19	0.16	0.07	-0.27	0.23	-0.11	0.52	0.06	0.39	-0.55	0.04	-0.9	-0.13	-0.53	0.16	0.01	0.26	0.02	0.39	-0.04	1.3	0.11	0.22	0.07	0.21	0.02	-0.29	0.24	-0.02	-0.93	0.11	-1.32	-0.18	0.08
NP_000031.1	642	APOC3	1	26.7491	-0.45	0.22	-0.38	0.12	-0.32	-0.1	-1.03	0.23	0.43	0.52	-1.67	0.24	-1.04	0.29	0.39	0.27	0.39	0.09	0.28	0.1	0.39	0.2	0.25	0.56	0.65	0.65	0.15	0.46	0.09	0.31	-0.05	0.21	0.27	0.35	-0.56	0.48	-0.13	0.11	-0.23	0.6	-0.06	0.27	0.29	0.32	0.18
NP_000032.1	2783	APOE	1	28.4405	0.8	-0.37	-0.19	-0.51	-0.32	-0.54	0.71	-0.5	-0.16	-0.46	-0.13	-0.62	0.62	-0.37	0.49	-0.2	0.92	-0.51	-0.1	-0.72	1.56	-0.5	0.1	-0.31	0.17	-0.33	0.35	-0.42	0.79	-0.13	-0.22	-0.32	-0.28	-0.61	-0.47	-0.46	0.16	-0.57	1.75	-0.4	0.07	-0.53	0.8	-0.42	-0.07
NP_000033.2	1218	APOH	1	26.1968	0.19	-0.19	-0.13	-0.37	-1.01	-0.4	-0.75	-0.5	-0.77	-0.41	0.45	-0.28	0.19	-0.15	0.77	-0.31	0.56	0.37	-0.13	-0.09	0.32	-0.45	-0.33	-0.36	-0.06	-0.41	0.11	-0.03	-0.48	-0.62	-0.04	0.56	-0.5	-0.37	-0.69	-0.38	-0.54	-0.55	-0.22	-0.72	-0.33	-0.29	-0.03	-0.32	0.55
NP_000034.1	407	FAS	1	23.2998	-0.76	0.32	0.39	0.6	-0.42	0.05	-1.12	0.94	-1.2	0.99	-1.24	0.6	-0.9	0.65	0.03	0.68	-0.19	0.11	-0.11	0.31	0.07	0.48	0.01	0.42	0.19	0.47	-0.21	0.19	-0.04	0.71	-0.15	0.28	-0.58	0.04	0.11	0.44	-0.62	-0.03	-0.39	0.21	-0.59	0.44	-0.79	0.52	0.57
NP_000035.2	124	AR	1	19.4855	-0.08	0.42	0	0.36	0.32	0.35	-0.47	0.25	0.42	0.57	-1.47	0.27	-0.47	0.13	0.16	0.28	-0.02	0.53	-0.13	0.4	-0.02	0.18	-0.32	0.67	0.99	0.65	-0.26	0.48	-0.51	-0.23	-0.22	-0.01	0.33	0.61	-0.3	0.6	-0.11	0.67	-0.59	0.73	0.88	0.48	-0.28	0.33	0.8
NP_000036.2	3912	ARG1	1	28.9734	-0.03	0.62	0.16	0.45	-1.52	-0.26	-2.15	0.07	-1.52	0.99	-0.39	0.64	-1.25	0.41	0.64	0.4	-0.64	0.36	-0.09	0.25	-0.47	0.45	-1.46	0.36	-2.3	0.64	-0.31	0.47	-0.87	0.07	-0.78	-0.46	-1.18	0.83	-2.1	0.53	-0.66	0.29	-0.02	0.84	-2.42	0.69	-1.57	0.53	-2.08
NP_000037.2	419	ARSB	1	22.4948	0.57	0.35	-0.33	0.41	0.73	0.91	-0.44	0.12	0.9	0.61	0.62	0.55	0.27	0.16	-0.27	0.13	-0.38	0.16	0.68	0.34	0.03	-0.01	-0.48	0.22	0.04	0.22	-0.07	0.13	-0.39	-0.02	0.07	-0.09	0.01	0.54	-0.03	0.09	-0.31	-0.24	0.17	0.53	0.3	0.11	0.25	0.37	0.34
NP_000038.2	941	ARSL	1	25.4557	-0.19	0.14	-0.3	0.34	0.54	0.51	-0.2	-0.09	0.22	0.5	-0.25	0.39	-0.72	0.17	0.31	0.23	-1.29	0.17	-0.2	0.07	1.13	0.42	-0.38	0.63	0.61	0.53	-0.23	0.49	-1.28	-1.08	-0.23	0.02	-0.49	1.07	-0.82	0.78	-0.64	-0.1	-0.56	0.34	0.72	0.71	0.81	0.65	1.1
NP_000039.2	3602	ASL	1	28.0619	-1.52	0.38	-1.38	0.47	-1.29	0	-1.65	0.2	-0.78	0.94	-2.34	0.71	-0.81	0.57	0.08	0.43	-0.52	0.56	-0.14	0.37	-0.67	0.62	-1.3	0.48	-1.76	0.47	-0.9	0.58	-0.67	0.31	-0.39	-0.51	-0.04	0.84	-0.77	0.6	-0.7	0.22	0.42	0.65	-1.15	0.67	-0.81	0.66	-0.28
NP_000040.1	163	ASPA	1	21.2217	-1.37	1.03	0.71	0.68	-0.59	1.03	-0.88	0.57	-0.88	0.66	-1.61	0.38	-1.46	0.29	-1.03	-0.17	-0.61	0.49	-0.95	0.31	-1.9	0.45	-0.27	0.3	-1.1	0.32	-0.96	0.96	-1.02	0.12	-1.49	0.55	-0.43	1.21	-1.56	0.22	-0.43	0.6	-1.63	0.83	-1.1	0.43	-0.87	0.59	1.02
NP_000041.2	5769	ASS1	1	29.4935	0.33	0.85	-0.77	1.17	-1.14	-0.08	-1.11	0.19	-0.53	1.68	-2.05	1.09	-1.74	0.58	-1.29	0.63	-1.27	0.37	-0.93	0.57	-0.64	0.71	-1.54	0.51	-1.4	0.94	-1.43	0.71	-1.5	0.11	-1.41	-0.24	-0.91	1.19	-1.72	0.9	-0.72	0.31	-1.55	0.98	-1.83	0.95	-1.25	0.67	-1.32
NP_000042.3	1733	ATM	1	24.1524	-0.47	0.12	0.29	0.13	-0.85	0.23	0.35	0.25	-0.09	-0.02	-0.05	-0.23	-0.18	-0.05	0.18	0.05	0.19	0.06	0.09	0.14	0.07	-0.11	-0.02	0	-0.52	-0.08	0.26	-0.12	0.34	0.31	0.26	0.36	0.42	0.05	0.27	-0.04	-0.02	-0.23	-0.16	-0.14	-0.28	-0.03	0.41	0	-0.43
NP_000043.4	152	ATP7A	1	20.2616	-0.3	-0.19	-0.31	-0.25	0.43	-0.22	0.53	-0.28	-0.4	-0.59	0.32	-0.16	0.22	-0.24	-0.25	-0.16	-0.08	-0.16	0.09	-0.25	0.69	-0.14	-0.27	-0.16	0.53	-0.27	0.03	-0.15	0.17	-0.05	0.09	0.25	0.12	-0.24	0.02	-0.07	0.12	-0.02	0.27	-0.09	0.25	-0.06	0.04	-0.13	-0.51
NP_000044.2	249	ATP7B	1	20.6654	-0.17	0.42	0.44	0.16	-0.45	0.13	-0.41	0.07	0.12	0.42	0.74	0.65	-0.33	0.55	0.19	0.4	-0.37	0.09	0.08	0.25	-0.44	0.52	-0.93	0.64	-0.48	0.53	-0.03	0.62	0.42	0.2	0.12	-0.08	-0.53	0.08	-0.7	0.23	-0.16	0.2	-0.12	0.59	-0.21	0.57	0.04	0.8	0.47
NP_000046.1	332	BCHE	1	22.3524	-0.16	0.42	0.23	0.19	-0.54	0.27	-0.02	0.04	-0.52	0.67	0.64	0.59	-0.87	0.53	0.64	0.02	-0.33	0.84	-0.39	0.58	-0.28	0.88	-0.65	0.82	-1.41	0.68	-0.73	0.99	-1.03	-0.03	-0.62	0.6	-0.79	0.76	-0.56	0.46	-0.25	0.28	-0.99	0.27	-1.32	0.34	-0.55	0.24	-0.8
NP_000047.1	790	BCKDHB	1	25.7482	-0.05	0.35	-0.2	0.38	-1	0.07	-1.27	-0.15	-0.31	0.68	-1.38	0.02	-0.79	-0.15	-0.42	-0.09	0	0.24	-0.76	-0.17	-1.13	-0.08	-0.82	0.21	-0.81	0.27	-0.45	0.29	-0.87	-0.54	-1.12	-0.66	-0.84	0.48	-1.7	0.39	-0.72	0.35	-1.11	-0.06	-0.9	0.37	-1.13	0.31	0.39
NP_000048.1	5	BLM	1	14.461	NA	NA	NA	NA	NA	NA	NA	NA	NA	NA	NA	NA	NA	NA	NA	NA	NA	NA	NA	NA	NA	NA	NA	NA	NA	NA	NA	NA	NA	NA	NA	NA	NA	NA	NA	NA	NA	NA	NA	NA	NA	NA	NA	NA	NA
NP_000050.3	22	BRCA2	1	18.4559	0.01	0.77	-0.34	0.83	0.17	0.44	-0.23	0.41	0.14	1.31	-0.29	0.4	-0.17	0.44	0.12	0.21	-0.29	-0.1	-0.12	0.26	NA	NA	NA	NA	NA	NA	NA	NA	NA	NA	-0.05	0.35	-0.16	0.64	-0.55	0.51	-0.18	0.34	-0.18	0.5	NA	NA	NA	NA	NA
NP_000052.1	239	BTK	1	20.486	-0.86	-0.02	-0.46	0	-1.18	0.1	0.22	0.46	-0.47	-0.2	-0.58	-0.1	-0.23	0	-0.26	0.18	0.17	0.33	0.07	0.2	-0.66	0.17	-0.19	0.18	-0.7	0.19	0.33	0.19	0.17	0.64	0.28	0.6	0.46	-0.13	0.78	0.07	0.61	0.21	-0.64	-0.41	0.02	0.28	-0.24	0.1	-0.17
NP_000053.2	1207	SERPING1	1	25.8012	0.48	-0.02	0.85	0	-0.9	0.13	0.25	0.01	-0.46	-0.26	0.68	0.06	0.31	0.03	-0.07	0.11	0.27	0.41	0.1	-0.02	-0.33	0.24	-0.45	-0.02	-0.63	0.17	-0.14	-0.04	0.17	0.11	0.04	0.57	0.16	0.07	-0.26	-0.03	0.71	0.5	0.1	-0.02	-1.13	0.32	-0.4	-0.01	0.22
NP_000054.2	1745	C2	1	24.9174	0.98	-0.21	0.63	-0.11	-0.5	-0.06	0.98	-0.17	0.03	-0.34	0.86	-0.24	0.33	-0.38	0.13	-0.27	0.16	-0.08	0	-0.1	0.05	-0.16	-0.15	-0.34	-0.27	-0.38	0.29	-0.31	0.07	-0.26	0.06	0.25	0.28	-0.4	0.09	-0.25	0.79	0.24	0.84	-0.4	-0.56	-0.26	0.22	-0.29	0.3
NP_000055.2	11152	C3	1	28.3225	-0.12	0.17	1.21	0.06	-0.43	0.1	-0.33	-0.1	-1.18	-0.35	1.12	0.01	0.41	-0.15	0.18	0.01	0.26	0.39	-0.07	0.03	-0.25	0.03	-0.68	-0.09	-1.15	-0.19	-0.33	0.02	-0.07	-0.05	0.14	1.1	0.13	0.06	-0.74	-0.16	0.38	0.4	0.24	-0.16	-1.42	-0.06	-0.65	-0.17	0.1
NP_000056.2	1147	C6	1	24.2442	-0.8	0.15	0.55	-0.11	-1.09	0.13	0.51	-0.16	-1.14	-0.15	-0.44	-0.19	-0.71	-0.16	0.33	0.01	0.35	0.39	-0.19	0.02	-0.75	0	-0.44	-0.04	-1.02	-0.09	-0.29	0.04	-0.28	-0.38	-0.24	0.65	-0.11	-0.13	-0.44	0	0.45	0.44	-1.04	-0.32	-1.26	0.1	-0.24	-0.21	0.32
NP_000057.3	933	C8B	1	24.7367	-0.16	0.09	0.37	0.08	-0.75	0.4	0.65	0.03	-0.65	0.06	0.09	0.02	-0.3	-0.06	-0.33	-0.19	0.54	0.5	0.54	0.23	-0.55	-0.15	-0.32	0.06	-0.6	0.02	0.21	0.1	0.3	-0.27	0.87	0.99	0.75	0.08	-0.23	-0.13	0.49	0.58	-0.54	-0.2	-0.77	-0.31	-0.81	0.35	-0.19
NP_000058.1	2150	CA2	1	27.7945	-0.17	0.71	0.82	0.54	-1.59	-0.02	-1.86	0.05	-0.76	1.04	-1.42	0.66	-1.35	0.39	0.06	0.19	-1.73	0.67	-0.75	0.54	-1.65	0.61	-1.85	0.65	-2.23	0.54	-0.89	0.8	-0.32	0.06	-1.11	0.5	-0.66	0.86	-1.03	0.3	-0.27	0.22	-1.4	0.73	-1.18	0.95	-1.78	0.63	-1.08
NP_000062.1	1801	CBS	1	26.9529	-0.87	0.77	0.23	0.87	-1.83	0.45	-1.68	0.08	-1.47	1.1	-2.73	0.79	-2.01	0.65	0.43	0.52	-0.14	0.67	-0.58	0.46	-1.25	0.79	-0.72	0.84	-2.31	0.12	-0.15	0.91	-0.57	-0.01	-0.94	-0.66	-0.56	0.93	-1.2	0.61	-0.24	0.67	-0.12	0.84	-1.97	0.52	-0.49	0.73	-1.06
NP_000063.2	478	CD36	1	24.6583	-0.09	0.5	-0.11	0.55	0.4	0.29	0.36	0.54	0.8	0.78	-0.64	0.56	-0.06	0.71	-0.79	-0.02	-0.3	0.18	-0.86	-0.42	-0.66	0.27	-0.1	0.61	1.86	0.45	-0.2	0.53	-0.46	0.23	-0.95	-0.28	-0.45	0.44	-0.98	0.26	-0.22	0.52	-0.31	-0.05	0.51	0.4	-0.61	0.31	1.29
NP_000064.1	20	CD3G	1	17.4396	NA	NA	NA	NA	NA	NA	NA	NA	NA	NA	NA	NA	NA	NA	NA	NA	NA	NA	NA	NA	NA	NA	NA	NA	NA	NA	NA	NA	NA	NA	0.53	1.07	0.44	-0.2	1.2	0.04	0.52	-0.04	-0.23	-0.14	NA	NA	NA	NA	NA
NP_000066.1	346	CDK4	1	21.8523	0.47	-0.19	-0.4	-0.27	0.07	0.01	0.73	-0.23	-0.27	-0.09	0.33	-0.52	0.01	-0.49	-0.54	-0.21	0.19	-0.62	-0.31	-0.14	0	-0.31	0.53	-0.38	-0.33	-0.26	-0.38	-0.48	-0.3	0.04	-0.24	-0.04	-0.16	-0.62	-0.36	-0.4	-0.46	-0.5	-0.6	-0.62	-0.09	-0.44	-0.47	-0.21	-0.44
NP_000068.1	83	CDKN2A	1	20.1986	-0.66	-0.46	-0.37	-0.56	-0.27	-0.55	-0.43	-0.22	-0.23	-0.34	-0.35	0	-0.21	-0.22	0.12	0.03	0.85	-0.37	-0.36	0.05	-0.64	-0.47	1.34	-0.91	0.53	-1.05	-0.45	-0.5	-0.14	-0.16	NA	NA	NA	NA	NA	NA	NA	NA	NA	NA	0.54	-0.19	-0.15	-0.27	-0.3
NP_000069.2	125	CETP	1	19.3121	-0.43	0.89	-0.08	0.78	-0.48	1.3	0.42	0.83	-0.25	0.62	-0.25	0.35	-0.36	0.53	-0.27	0.38	-0.47	0.98	-0.22	0.29	-0.93	-0.06	-0.88	0.55	-0.96	0.29	-0.4	0.65	0.1	0.58	-0.2	0.71	-0.08	0.5	-0.38	0.22	0.41	0.64	-0.65	0.2	0.02	1.13	-0.64	0.85	0.55
NP_000072.2	140	LYST	1	19.7691	0.36	0.27	-0.06	0.21	0.08	0.36	0.39	0.41	0.15	0.26	-0.18	0.14	-0.48	0.31	-0.04	0.08	0.02	0.15	0.17	0.26	0.45	0.04	-0.21	0.38	0.17	0.15	-0.1	0.24	0.07	0.17	0.57	0.51	0.02	0.41	0.49	0.25	0.42	0.27	0.44	0.47	0.43	0.26	0.15	0.48	0.22
NP_000073.1	10	ERCC8	1	15.357	NA	NA	NA	NA	NA	NA	NA	NA	NA	NA	NA	NA	NA	NA	NA	NA	NA	NA	NA	NA	NA	NA	NA	NA	NA	NA	NA	NA	NA	NA	NA	NA	NA	NA	NA	NA	NA	NA	NA	NA	NA	NA	NA	NA	NA
NP_000074.3	8	CLCN1	0.9986	17.4105	NA	NA	NA	NA	NA	NA	NA	NA	NA	NA	NA	NA	NA	NA	NA	NA	NA	NA	NA	NA	NA	NA	NA	NA	NA	NA	NA	NA	NA	NA	NA	NA	NA	NA	NA	NA	NA	NA	NA	NA	NA	NA	NA	NA	NA
NP_000077.1	42	CLN3	1	19.0169	0.21	0.28	0.29	0.21	0.76	0.19	0.88	0.11	0.43	0.07	NA	NA	NA	NA	NA	NA	NA	NA	NA	NA	0.48	0	0.13	0.21	0.15	0.11	0.29	0.11	0.53	0.13	NA	NA	NA	NA	NA	NA	NA	NA	NA	NA	0.63	-0.18	1.43	-0.37	0
NP_000079.2	3047	COL1A1	1	28.7195	-2.29	-0.65	-1.31	-0.37	-2.78	0.11	-1.75	0.35	-0.63	-0.73	-1.5	-0.23	-0.72	-0.09	-0.05	0.2	0.8	-0.3	0.49	0.34	-1.25	-0.43	-0.3	-0.36	-1.52	-0.18	1.38	0.44	0.15	0.54	0.1	1.28	0.51	0.2	0.39	0.22	-0.37	-0.63	-1.03	-0.83	-1.61	-0.72	-1.82	-0.72	-0.63
NP_000080.2	1942	COL1A2	1	28.4315	-1.64	-0.5	-1.29	-0.23	-2.53	0.15	-1.49	0.53	-0.8	-0.68	-1.52	-0.14	-0.53	0.06	0.09	0.29	0.78	-0.32	0.48	0.44	-1.12	-0.17	-0.22	-0.19	-1.16	-0.05	1.47	0.5	0.3	0.74	0.26	1.62	0.42	0.37	0.43	0.41	-0.29	-0.43	-0.89	-0.58	-1.76	-0.59	-1.68	-0.63	-0.82
NP_000081.2	884	COL3A1	1	25.9534	-2	-0.88	-1.12	-0.64	-2.45	-0.09	-2.02	0.23	-0.47	-1.14	-0.88	-0.24	-0.81	-0.28	0.06	0.13	0.66	-0.43	0.25	0.13	-1.02	-0.87	-0.33	-0.91	-1.5	-0.75	1.42	0.2	-0.04	0.38	0.16	1.62	0.26	-0.02	0.45	0.14	-0.35	-0.55	-0.61	-1.34	-1.21	-0.95	-1.8	-0.89	-0.41
NP_000082.2	70	COL4A3	1	23.9009	0.26	0.08	0.23	-0.05	0.05	0.15	-0.27	-0.12	0.14	0.06	0.6	0.29	0.05	0.39	0.24	0.36	0.4	-0.07	0.25	0.31	-0.86	0.19	-0.19	0.31	-0.44	0.17	0.32	0.07	-0.14	0.29	0.41	0.83	0.47	0.26	0.13	0.22	0.16	0.55	-0.21	0.2	-0.62	-0.25	-0.37	-0.47	-0.42
NP_000084.3	616	COL5A1	1	26.0877	-1.68	-0.4	-0.89	-0.56	-2.25	-0.22	-1.67	0.36	-0.91	-0.93	-1.81	-0.55	0.45	-0.19	0.33	-0.19	0.63	-0.84	1.16	0.26	-1.46	-0.4	0.14	-0.3	-1.24	-0.31	1.41	-0.29	0.22	0.42	0.38	0.69	0.51	-0.3	0.84	-0.06	-0.5	-0.78	-1.03	-0.87	-1.23	-0.73	-1.35	-0.59	-0.85
NP_000086.2	163	COMP	1	20.7205	-0.05	-0.14	-0.5	0.08	-0.54	0.28	-0.67	-0.31	-0.72	-0.06	-0.32	-0.52	1.43	-0.28	-0.03	-0.43	0.48	-0.25	-0.34	0.09	-0.62	-0.36	0.05	-0.06	-0.36	0.09	0.61	0.24	0.26	-0.19	0.79	0.29	0.23	0.07	1.13	0.14	0.43	0.07	0.44	-0.05	-1.39	-0.68	-1.11	-0.13	-0.11
NP_000087.2	2742	CP	1	26.2268	0.62	0.03	0.18	0.11	-0.94	-0.02	1.27	-0.02	-0.94	-0.46	-0.18	-0.23	0.63	-0.36	-0.16	-0.04	-0.1	0.27	-0.17	0.03	-0.71	-0.17	-0.49	-0.37	-1.06	-0.26	-0.33	-0.09	-0.24	-0.17	0	0.85	-0.14	-0.19	-0.32	0.01	0.75	0.61	-0.02	-0.03	-1.24	-0.03	0.53	-0.23	0.16
NP_000088.3	1149	CPOX	1	24.6142	-0.41	0.53	-0.13	0.89	0.1	-0.01	0.48	0.08	-0.52	0.2	-0.86	0.71	-0.65	0.38	0.15	0.15	0.78	0.34	-0.23	-0.04	-0.01	0.41	0.62	0.59	-0.28	0.91	-0.74	0.56	-0.37	0.06	-0.44	-0.22	0.54	0.47	-0.62	0.15	-0.51	0.29	-0.47	0.24	-0.13	0.31	0.88	0.45	-0.45
NP_000089.1	2734	CPT2	1	26.8987	-0.26	0.24	0.11	0.13	-0.28	0.24	-0.72	0.5	-0.5	0.45	-1.93	0.53	-0.56	0.21	-0.55	0	-0.26	0.3	0.52	-0.09	-0.89	0.62	-0.32	0.69	-0.19	0.32	-0.22	0.6	0.05	0.29	-0.36	-0.82	-0.22	0.14	-0.81	0.22	-0.75	0.21	-0.92	0.06	-0.03	0.11	-0.47	0.3	0.66
NP_000090.1	210	CST3	1	22.7497	-0.83	-0.09	-0.06	-0.18	0.3	-0.16	0.76	-0.06	0.3	0.08	0.01	-0.15	0.05	-0.08	0.56	0.06	-0.15	0.02	-0.12	-0.1	-0.12	-0.42	-0.04	-0.74	0	-0.54	-0.02	-0.66	0.04	-0.01	0.53	0.68	0.13	-0.06	0.28	0.16	0.29	0.08	0.29	-0.05	-0.25	0.06	-0.34	0	1.41
NP_000091.1	631	CSTB	1	26.4535	-0.12	-0.14	0.2	-0.05	-0.52	-0.14	1.56	0.02	-0.31	-0.32	-0.07	-0.38	0.11	-0.28	0.2	-0.28	0.1	-0.34	-0.48	-0.37	0.39	-0.71	-0.36	-0.6	-0.06	-0.4	-0.19	-0.58	-0.01	-0.44	-0.32	-0.32	-0.04	-0.96	-0.35	0.01	-0.08	0.09	0.54	-0.19	-0.01	-0.49	1.78	-0.47	0.59
NP_000092.2	175	CYBA	1	24.5834	-1.06	0.26	-0.81	0.29	-1.51	0.8	0.94	0.37	-1.05	-0.18	-1.58	0.1	-0.51	0.35	-0.79	0.3	0	0.57	-0.45	0.41	-1.45	-0.15	-0.7	0.01	-1.66	0.19	0.19	0	-0.17	0.64	-0.1	0.26	0.66	0.32	0.27	0.29	0.64	0.39	-0.68	0.07	-0.4	0.19	-0.94	0.11	-0.22
NP_000093.1	192	CYP17A1	1	20.2806	0.64	0.07	0.24	0	0.73	0.06	1.89	-0.05	2.25	0.25	-2.49	-0.09	-0.18	0.09	1.19	-0.02	0.35	-0.87	1.6	-0.02	NA	NA	NA	NA	NA	NA	NA	NA	NA	NA	NA	NA	NA	NA	NA	NA	NA	NA	NA	NA	0.12	-0.54	-0.53	-0.28	2.94
NP_000094.2	16	CYP19A1	1	15.0093	NA	NA	NA	NA	NA	NA	NA	NA	NA	NA	NA	NA	NA	NA	NA	NA	NA	NA	NA	NA	NA	NA	NA	NA	NA	NA	NA	NA	NA	NA	NA	NA	NA	NA	NA	NA	NA	NA	NA	NA	NA	NA	NA	NA	NA
NP_000095.2	182	CYP1B1	1	20.5699	-0.78	-0.26	-0.11	-0.21	-0.35	-0.25	3.5	0.07	-0.72	-0.17	-0.91	-0.16	-0.02	-0.82	-0.03	-0.62	0.77	-0.71	-0.02	-0.77	-0.53	-0.13	1.09	-0.08	-0.48	-0.05	1.03	-0.35	0.37	-0.07	0.74	-0.57	-0.62	-0.65	1.26	-1	-0.78	-1.06	-1.27	-0.84	-1.58	-0.12	0.9	-0.18	-1.28
NP_000097.3	1582	CYP2D6	1	26.3786	0.27	0.96	-0.01	1.14	-0.19	1.08	-1.18	0.58	0.5	0.85	-1.58	1.13	-0.91	0.17	0.44	0.84	-0.27	0.93	-0.31	-0.1	0.68	0.77	-0.27	0.86	0.49	1.19	-0.44	0.36	0.18	0.45	-0.21	-0.08	0.56	0.66	-0.88	0.79	-0.1	0.86	0.27	0.97	-1.19	-0.37	0.29	0.47	0.18
NP_000098.1	404	DDB2	1	22.5088	-0.84	-0.32	0.16	0.08	-0.97	0.12	-0.7	0.19	-0.6	0.52	-0.23	0.23	-0.86	0.22	-0.59	0.53	0.73	0.4	-0.33	0.44	-1.02	0.18	1.52	0.62	-0.77	0.62	-0.49	0.01	0.17	0.44	0.02	0.5	0.04	-0.05	-0.08	0.4	-0.29	0.12	0.7	-0.02	-1.01	0.44	-0.76	0.21	0.37
NP_000099.2	2037	DLD	1	27.5261	-0.63	0.15	-0.03	0.17	-0.25	-0.37	-0.78	0	0.33	0.35	-0.84	0.13	-0.52	-0.13	-0.06	-0.01	-0.28	0.09	0.27	-0.09	-0.33	0.2	-0.2	0.28	0.23	0.27	-0.34	0.15	-0.26	-0.14	0.02	-0.33	-0.06	0.14	-0.31	0.14	-0.39	0.01	-0.51	0.25	0.2	0.11	0.52	0.14	0.29
NP_000101.2	2516	DPYD	1	25.1023	-0.3	0.41	-0.65	0.4	-1.44	-0.2	0.38	0.08	-0.51	0.3	0.84	0.25	-0.03	0.32	-0.94	0.2	-0.52	0.32	0.07	0.41	1.8	0.43	-0.23	0.48	-1.1	0.34	-0.67	0.4	-0.55	0.07	0.1	-0.03	-0.26	0.31	-0.27	0.47	-0.12	0.25	-0.74	0.45	-1.74	0.24	0.15	0.33	-0.37
NP_000103.2	9	SLC26A2	1	15.263	NA	NA	NA	NA	NA	NA	NA	NA	NA	NA	NA	NA	NA	NA	NA	NA	NA	NA	NA	NA	NA	NA	NA	NA	NA	NA	NA	NA	NA	NA	NA	NA	NA	NA	NA	NA	NA	NA	NA	NA	0.25	-0.16	0.5	-0.01	0.19
NP_000104.1	405	TOR1A	1	23.2751	0.48	0.21	0.2	0.7	-0.05	0.7	0.02	0.2	0.52	0.64	-0.22	0.38	0.23	0.2	-0.25	0.34	0.11	0.27	0.27	0.28	-0.29	0.26	0.12	0.18	-0.49	0.25	-0.25	0.44	0.08	0.2	-0.03	-0.01	0.42	0.37	-0.01	0.35	-0.02	0.34	-0.24	0.2	-0.11	0.25	-0.01	0.19	-0.19
NP_000107.1	72	TAZ	1	19.5786	0.75	0.4	0.71	0.26	-0.26	0.39	0.14	0.3	0.6	0.41	-0.57	0.01	-0.05	-0.09	0.46	0.13	0.16	0.11	0.99	-0.1	0.31	-0.14	0.58	0.01	0.92	0.14	0.13	-0.07	0.33	0.11	0.47	0.14	0.1	-0.21	0.23	-0.05	-0.07	-0.14	1.13	-0.03	0.14	-0.02	0.05	0	0.59
NP_000108.1	575	EMD	1	25.2665	0.48	-0.2	-0.28	-0.28	0.81	-0.17	-0.4	-0.13	0.01	-0.36	-0.06	-0.05	0.19	0.01	0.63	-0.02	-0.24	0	-0.08	0.04	0.06	-0.12	0.36	-0.18	1.21	-0.15	0.16	-0.27	-0.22	-0.13	-0.05	0.16	0	-0.18	0	-0.12	0.12	-0.24	0.48	-0.25	0.37	-0.15	-0.2	-0.12	0.73
NP_000109.1	666	ENG	1	23.7655	-1.13	0.06	-0.82	0.06	-1.59	0.94	-0.66	0.56	-1.1	-0.26	-1.32	-0.19	-0.42	0.12	0.05	0.3	-0.07	0.42	0.02	0.87	-1.17	0.06	-0.44	-0.17	-0.88	-0.23	0.84	-0.11	0.01	0.65	-0.06	1	0.22	-0.15	0.21	0.44	-0.29	0.15	-0.9	-0.4	0.67	-0.15	-1.06	-0.02	0.02
NP_000110.2	824	EPB42	1	23.2888	-0.56	0.5	0.56	0.08	-0.97	-0.22	-0.3	0.42	-1.21	-0.71	-0.73	0.66	-0.84	0.24	-0.79	0.06	-1.03	0.56	-0.62	0.3	-0.62	0.21	-0.9	0.18	-0.84	0.15	-0.59	1.2	-0.59	0.14	-0.24	2.25	-0.25	0.2	0.35	0.08	1.34	-0.21	-0.57	0.12	-0.76	0.39	-1.12	0.45	-0.25
NP_000111.1	5666	EPHX1	1	29.5521	0	0.17	-0.28	0.05	0.17	-0.19	-1.05	-0.05	0.56	0.79	-0.4	0.33	-1.15	-0.06	-0.26	-0.07	-0.48	0.28	-0.3	-0.21	1.57	0.26	-0.45	0.29	0.85	0.46	-0.03	0.06	0.02	-0.26	0.27	-0.76	-0.93	0.39	-0.98	0.11	-1.02	-0.32	-0.99	0.18	0.17	0.14	0.61	0.28	-0.33
NP_000113.1	408	ERCC3	1	21.5849	0.26	-0.1	0.35	-0.14	0.24	-0.19	0.4	0.02	0.44	-0.02	0.49	-0.14	0.26	-0.11	0.13	-0.19	0.2	-0.01	0.07	-0.08	0.42	-0.39	0.19	-0.36	0.11	-0.4	0.27	-0.38	-0.05	-0.29	-0.02	-0.3	-0.26	-0.34	0.12	-0.53	0.28	-0.43	0.35	-0.39	-0.66	-0.43	0.16	-0.41	-0.43
NP_000114.3	319	ERCC5	1	21.9654	0.06	0.09	0.29	0.06	0.26	0.11	-0.32	0.01	-0.29	0.13	0.26	0.01	1.92	-0.03	0.37	-0.03	0.11	0	-0.09	0.05	-0.6	-0.02	0.77	-0.2	-0.55	-0.12	0.02	-0.05	0.02	-0.03	-0.08	-0.13	0.06	-0.24	-0.37	-0.18	-0.46	-0.05	-0.83	-0.19	-0.18	0.29	0.15	0.11	0.66
NP_000115.1	122	ERCC6	1	20.4718	NA	NA	NA	NA	NA	NA	NA	NA	NA	NA	-0.25	-0.04	-0.14	0.06	-0.09	0.11	0.12	0.11	0.16	0	-0.05	0.42	0.33	0.41	0.22	0.47	0.07	0.87	-0.01	0.38	0.72	0.44	0.84	0.23	0.32	0.56	0.64	0.66	0.2	0.45	NA	NA	NA	NA	NA
NP_000117.1	3160	ETFA	1	28.3258	-0.37	0.02	-0.03	0.08	-0.61	0.16	-1.5	0.15	0.35	0.67	-1.14	0.21	0.16	-0.13	0.13	-0.07	-0.29	0.19	-0.45	-0.43	-1.26	0.19	-0.83	0.06	-0.44	0.35	-0.64	0.14	-0.37	-0.23	-0.49	-0.64	-0.78	0.19	-1.07	0.24	-0.59	0.1	-0.79	-0.04	-0.47	0.26	-0.61	0.22	0.18
NP_000118.2	108	EXT1	1	19.6209	-0.03	0.13	-0.02	-0.1	-0.11	-0.15	0.75	-0.04	-0.38	-0.14	0.49	0.45	0.87	0.46	0.25	0.59	0.47	0.06	0.72	0.43	-0.04	-0.16	0.16	-0.13	-0.41	-0.16	0.07	-0.13	0.21	-0.17	0.61	0.51	0.45	0.15	0.33	0.17	0.52	0.23	0.62	0.25	0.27	-0.21	0.18	-0.32	-0.3
NP_000119.1	534	F11	1	22.6964	0.49	0.33	-0.01	-0.01	-0.81	0.32	-1.32	-0.15	-0.4	0.08	-0.76	0.37	-0.91	0.14	-0.07	-0.01	0.62	0.11	-0.18	-0.06	-0.6	0.32	0.03	0.14	-0.93	0.12	-0.33	0.06	-0.08	-0.09	-0.25	0.39	0.48	0.28	-0.61	0.1	0.26	0.84	0.18	0.28	-0.93	0.5	-0.46	0.24	-0.59
NP_000120.2	1213	F13A1	1	25.0787	-1.66	-1.24	0.52	-1.42	-1.16	-0.64	1.35	-0.92	-1.58	-1.31	-0.52	-0.94	-0.1	-1.03	-0.16	-1.01	0.76	-0.69	-0.26	-0.69	-0.29	-1.19	-0.53	-1.29	-0.89	-1.03	0.34	-1.08	-0.07	-0.26	0.12	0.36	0.27	-0.94	0.5	-1.25	0.38	-0.99	-0.84	-1.81	1.66	-0.93	-0.31	-1.37	-1.05
NP_000121.2	1757	F5	1	24.3563	0.13	-0.45	0	-0.41	0.84	-0.17	0.45	-0.43	0.24	-0.38	1.68	-0.3	0.15	-0.48	0	-0.4	-0.21	-0.15	-0.56	-0.38	0.23	-0.38	-0.08	-0.39	0.93	-0.32	-0.15	-0.3	-0.33	-0.48	0.54	-0.25	-0.24	-0.38	-0.52	-0.38	0.15	-0.33	0.46	-0.45	0.88	-0.28	0.29	-0.4	0.37
NP_000122.1	334	F7	1	21.7737	0.35	0.29	0.39	0.51	0.5	0.2	-0.11	0.36	0.24	0.47	-0.24	0.66	1.99	0.4	0.82	0.6	-0.26	-0.14	0.07	0.04	0.36	0.86	-0.2	0.49	0.2	0.82	0.36	0.65	0.37	0.39	0.12	0.29	-0.12	0.35	-0.39	0.29	0.19	0.23	-0.13	0.44	-0.05	0.29	0.31	0.61	0.67
NP_000123.1	20	F8	1	17.2607	-0.04	0.89	0.99	0.4	-0.86	0.08	-0.31	0.45	-0.78	0.03	NA	NA	NA	NA	NA	NA	NA	NA	NA	NA	-0.96	0.2	-0.72	0.27	-0.9	0.09	-0.69	0.98	-0.49	0.15	0.21	2.49	0.04	0.45	0.5	0.29	1.59	0.05	0.09	0.2	NA	NA	NA	NA	NA
NP_000124.1	756	F9	1	24.802	-0.54	0.35	0.3	0.1	-0.3	0.32	-1.29	0.15	-0.38	0.12	0.08	0.14	-0.81	0.29	0.79	0.18	0.27	0.37	-0.07	0.4	-0.85	0.32	-0.44	0.07	-0.43	0.08	0.11	0.04	-0.32	-0.1	-0.29	0.81	0.31	0.08	-1.27	-0.12	-0.13	0.58	0.05	0.26	-0.25	-0.02	-0.6	-0.04	0.58
NP_000126.2	3	FANCA	1	12.7906	NA	NA	NA	NA	NA	NA	NA	NA	NA	NA	NA	NA	NA	NA	NA	NA	NA	NA	NA	NA	NA	NA	NA	NA	NA	NA	NA	NA	NA	NA	NA	NA	NA	NA	NA	NA	NA	NA	NA	NA	NA	NA	NA	NA	NA
NP_000128.1	2701	FAH	1	27.8709	-0.31	0.77	0.11	0.66	-0.64	0.43	-0.83	0.41	0.21	1.02	-1.67	0.57	-0.87	0.5	-0.21	0.42	-0.69	0.14	-0.31	0.46	-0.72	0.65	-0.72	0.72	-0.83	0.64	-0.61	0.86	-0.8	0.36	-0.38	0	0.09	0.75	-0.63	0.37	-0.14	0.54	-0.75	0.6	-0.77	0.5	-0.11	0.6	-0.07
NP_000129.3	6566	FBN1	1	28.3032	-1.86	-0.2	-1.95	-0.35	-2.17	0.31	-1.88	0.35	-0.95	-0.44	-0.74	-0.33	-0.01	0.1	0.52	0.36	1.68	-0.31	0.16	0.65	-0.9	-0.38	0.57	-0.26	-1.19	-0.14	1.6	-0.3	0.23	0.28	0.26	0.85	-0.2	-0.25	0.81	0.38	-0.31	0.07	-0.45	-0.33	-1.76	-0.55	-1.56	-0.64	-0.38
NP_000131.2	1279	FECH	1	25.6144	0.36	0.47	0.07	0.24	-0.83	-0.19	-1.04	-0.07	0.39	0.55	-1.14	0.37	-0.42	0.33	-0.41	-0.08	-0.38	0.26	0.07	0.1	-0.74	0.54	-0.29	0.55	-0.67	0.15	0.1	0.47	-0.09	0.02	0.26	-0.13	-0.1	0.53	-0.42	0.37	-0.13	0.48	-0.43	0.52	-0.52	0.28	-0.12	0.16	0.4
NP_000132.3	114	FGFR2	1	19.4868	-0.85	-0.2	-1.06	-0.46	-1.63	-0.24	-0.9	0.04	-0.79	-0.13	1.46	0.03	0.25	0.22	-0.02	0.01	-0.76	0.06	-0.11	0.19	0.11	-0.02	-0.56	-0.07	-1.49	-0.11	-0.39	-0.09	0.01	0.41	-1.15	0.37	-0.06	-0.12	-0.05	0.1	-0.49	-0.46	0.84	0.1	-1.45	0.06	-1.62	-0.25	-1.23
NP_000133.1	5	FGFR3	1	15.2275	NA	NA	NA	NA	NA	NA	NA	NA	NA	NA	NA	NA	NA	NA	NA	NA	NA	NA	NA	NA	NA	NA	NA	NA	NA	NA	NA	NA	NA	NA	NA	NA	NA	NA	NA	NA	NA	NA	NA	NA	0.75	0.42	0.1	0.43	0.07
NP_000134.2	4549	FH	1	28.3548	-0.1	0.13	-0.39	0.35	0.47	-0.04	-0.71	-0.06	-0.15	0.41	-0.9	0.27	-0.02	0.02	-0.11	0.15	0.1	0.24	0.01	0.05	0.25	0.25	-0.58	0.24	0.47	0.33	-0.65	0.34	-0.14	-0.16	0.11	-0.48	-0.26	0.29	-0.46	0.26	-0.53	0.04	-0.4	0.13	0.21	0.16	0.25	0.15	-0.34
NP_000135.2	326	FXN	1	23.4827	-0.61	0.27	-0.13	0.1	-0.42	0.28	-1.19	-0.01	-0.15	0.6	-0.35	0.21	-0.79	0.23	-0.79	0	-0.79	0.55	-0.57	-0.03	-0.4	0.22	-1.38	0.13	-0.25	0.17	-0.83	0.43	-1.01	-0.3	-0.48	0.02	-0.87	0.33	-0.66	0.15	-0.2	0.14	-1.14	0.24	-0.98	0.34	-0.65	0.04	-0.45
NP_000137.2	2334	FTL	1	29.048	-0.79	-0.11	-0.7	-1.02	-2.54	-1.69	-0.68	0.29	-1.54	0.72	-1.93	0.13	-2.39	-0.51	-1.72	-0.54	-1.79	1.18	-0.48	-0.04	-0.92	1.07	-1.1	1.06	-1.99	0.52	-1.61	-0.42	-0.82	0.23	-1.19	-0.24	-0.77	0.07	-1.69	-0.35	-0.85	-0.84	-0.29	-0.06	-0.78	0.49	-1.76	0	-0.95
NP_000138.2	693	FUCA1	1	25.0029	0.25	0.62	-0.33	0.46	-0.15	0.25	0.31	0.25	-0.79	0.65	-0.19	0.45	-0.28	0.2	0.14	0	-0.04	0.36	-0.74	-0.06	-0.49	0.3	-0.1	0.38	0.9	0.27	-0.46	0.18	-0.71	0.04	-0.43	0.03	-0.12	0.09	-0.46	0.23	-0.12	0.3	0.09	0.2	-0.4	-0.05	0	0.29	0.25
NP_000141.1	12	FUT6	1	15.765	NA	NA	NA	NA	NA	NA	NA	NA	NA	NA	NA	NA	NA	NA	NA	NA	NA	NA	NA	NA	NA	NA	NA	NA	NA	NA	NA	NA	NA	NA	NA	NA	NA	NA	NA	NA	NA	NA	NA	NA	NA	NA	NA	NA	NA
NP_000142.2	202	G6PC	1	22.8979	0.01	1.25	-1.31	1.08	-0.7	1.29	-1.39	0.42	0.01	1.4	-1.54	0.26	-1.37	0.2	-0.99	0.01	0.13	0.54	-0.71	0.14	-0.37	-0.22	-0.41	-0.62	-0.6	-0.28	0.12	0.16	0.22	-0.81	-1.39	-1.15	-1.01	-0.36	-1.19	0.22	-1.42	-0.31	-1.08	-0.54	-1.73	-0.11	-0.52	-0.15	-0.4
NP_000143.2	1891	GAA	1	26.4804	0.4	0.15	0.23	0.32	0.37	0.17	-0.36	-0.07	0.23	0.4	-1.06	0.39	-1.14	-0.09	0.4	-0.63	-0.02	0.18	-0.3	-0.19	0.19	0.45	-0.62	-0.25	0.06	0	-0.04	0.42	-0.46	-0.4	-0.03	-0.08	0.34	0.22	-0.44	0.17	-0.17	0.25	0.81	0.58	0.61	0.16	1.04	0.43	0.28
NP_000144.2	278	GALC	1	21.5893	-0.6	-0.02	-0.41	-0.04	-0.78	0.18	-0.69	0	-0.23	0.13	2.03	0.23	-0.16	-0.18	-0.17	0.04	0.31	0.36	0.21	0.42	-1.38	-0.06	-0.39	0.09	-1.4	0.12	-0.05	0.2	-0.77	0.06	0.06	0.08	-0.36	-0.38	-0.09	0.09	0.17	0.24	1.62	0.25	-1.07	-0.55	-1.34	-0.07	0.46
NP_000145.1	1822	GALK1	1	27.343	-0.07	0.31	-0.69	0.01	-0.64	-0.01	-1.14	-0.57	-0.01	0.48	0.62	0.62	-0.59	0.67	0.94	0.13	0.26	0.52	0.13	0.21	-0.28	0.84	-0.61	0.66	-1.04	-0.14	-0.12	0.25	-0.46	-0.69	-0.7	-0.51	-0.14	0.86	-0.96	0.38	-0.13	0.56	-0.38	0.29	-1.1	-0.16	-0.73	0.12	0.06
NP_000146.2	1174	GALT	1	25.8571	-0.16	0.55	-0.33	0.26	0.32	0.29	-0.57	0.23	-0.31	0.61	0	0.51	-1.21	0.59	-0.06	0.36	-0.11	0.34	-0.3	0.48	0.56	0.55	-0.49	0.73	0.7	0.48	-0.12	0.97	-0.6	0.25	-0.31	0.24	0.22	0.72	-0.7	0.43	-0.05	0.34	0.21	0.55	-0.31	0.4	-0.32	0.66	-0.76
NP_000147.1	916	GAMT	1	25.3755	-0.08	1.06	0.1	0.91	-0.99	0.62	-1.03	0.58	0.26	1.29	-1.16	0.34	-0.85	0.28	-0.43	0.36	-0.18	0.22	-0.35	0.3	-0.06	0.36	-0.32	0.36	-0.08	0.6	-0.78	0.64	-0.75	0.2	-0.55	0	0.14	0.64	-0.54	0.66	-0.49	0.06	0.51	0.48	-0.27	0.49	-0.47	0.42	0.48
NP_000148.2	705	GBA	1	24.4671	0.23	-0.86	0.04	-0.74	0.9	-0.74	1.71	-0.64	-0.03	-0.76	0.24	-0.82	0.28	-0.89	0.26	-0.73	0.26	-0.97	-0.05	-0.84	1.29	-1.02	0.74	-1.11	0.32	-0.91	0.44	-0.79	0.33	-0.73	0.41	-0.78	-0.39	-1.35	-0.15	-0.98	-0.54	-0.92	0.24	-1.35	0.47	-0.56	1.55	-0.71	-0.06
NP_000149.4	2523	GBE1	1	27.244	-0.8	0.87	-0.04	0.78	-1.32	-0.04	0.03	0.38	-0.22	0.58	-1.2	0.61	0.09	0.82	-0.05	0.46	0.17	0.33	-0.21	0.3	-0.94	0.78	-0.48	0.98	-1.02	0.97	-1.2	0.7	-0.96	-0.23	0.22	0.1	-0.44	0.81	-0.75	0.92	-0.14	0.83	-1.19	1.04	-0.79	0.12	0.64	0.54	-0.21
NP_000150.1	1948	GCDH	1	27.1084	0.44	0.57	-0.61	0.21	-0.26	0.18	-0.9	0.26	-0.1	1.43	-1.47	0.93	-1.33	0.49	-0.55	0.32	-0.53	0.73	-0.23	0.18	-0.91	0.88	-0.97	0.85	-0.6	0.7	-0.81	0.57	-0.79	-0.2	-0.8	-0.5	-0.77	0.61	-1.19	0.71	-0.36	0.41	-0.62	0.84	-0.73	0.58	-0.92	0.7	0.29
NP_000151.1	54	GCGR	1	19.1419	0.11	0.39	-0.22	0.45	-0.8	0.37	-0.27	0.32	-0.25	0.84	-1.23	0.84	-1.17	0.43	0.37	0.62	-0.46	0.86	-0.09	0.58	NA	NA	NA	NA	NA	NA	NA	NA	NA	NA	NA	NA	NA	NA	NA	NA	NA	NA	NA	NA	-0.67	0.85	0.08	0.38	-0.1
NP_000152.1	157	GCH1	1	21.8417	-1.04	1.01	-0.2	0.88	-1.59	0.41	-0.69	0.82	-1.2	1.02	-1.98	1.13	-1.15	1.09	-0.39	0.97	-0.35	0.71	0.07	0.79	-1.54	1.33	-0.82	1.13	-1.82	1.08	-0.99	0.97	-0.84	0.55	-0.62	-0.05	-0.6	0.74	-0.02	0.77	0.48	0.93	-1.12	0.72	-0.97	0.97	-1.2	1	-0.53
NP_000153.1	378	GCK	1	22.859	-2.05	-0.1	-0.8	0.02	-1.85	-0.42	-1.7	-0.27	-1.82	0.28	-1.5	0.14	-1.43	0.65	0.58	0.5	0.79	0.26	-0.57	0.24	-2.26	1.37	-1.7	1.59	-1.92	1.19	-1.72	0.19	-1.46	-0.52	-1.45	-0.53	-1.67	0.28	-1.98	-0.03	-1.12	-0.54	-1.67	1.49	-2.08	0.35	-2.41	1.17	-0.45
NP_000154.1	37	GHR	1	19.9081	-0.01	1.14	0.02	0.75	-0.39	-0.04	-0.44	0.24	0.59	0.39	-0.36	0.28	-0.47	0.98	0.21	0.19	0.3	0.12	0.06	0.28	-0.49	1.59	-0.83	1.4	-1.85	0.54	-1.99	0.03	-0.43	1.8	NA	NA	NA	NA	NA	NA	NA	NA	NA	NA	NA	NA	NA	NA	NA
NP_000156.1	7	GJA1	1	17.0644	NA	NA	NA	NA	NA	NA	NA	NA	NA	NA	NA	NA	NA	NA	NA	NA	NA	NA	NA	NA	NA	NA	NA	NA	NA	NA	NA	NA	NA	NA	NA	NA	NA	NA	NA	NA	NA	NA	NA	NA	NA	NA	NA	NA	NA
NP_000157.1	316	GJB1	1	23.8067	0.14	-0.01	-0.84	0.22	-1.24	-0.61	-1.56	-0.21	-0.6	0.29	-0.1	0.79	-0.46	0.24	-0.25	0.15	-0.07	0.36	0.18	0.28	-0.74	0.32	-0.8	0.87	1.05	0.76	-0.26	-0.27	0.42	-0.28	-0.31	-0.33	-0.42	0.77	0.17	0.43	-0.41	0.29	0.4	1.05	0.92	0.27	0.86	0.25	0.41
NP_000158.1	1459	GK	1	25.062	-0.11	0.61	0.44	0.6	0.8	0.23	-0.18	0.33	-0.58	0.27	-0.48	0.25	0.1	0.14	-0.36	0.02	-0.61	-0.26	-0.21	0.14	-0.49	0.13	-0.43	0.21	-0.32	0.11	-0.7	0.39	-0.54	0.24	0.23	-0.19	0.1	0.27	-0.53	0.31	0.94	0.5	0.21	0.2	-0.55	0.09	-0.7	0.7	0.41
NP_000160.1	467	GLA	1	22.5348	0.52	-0.07	1.03	0.39	-0.27	0.58	0.8	0.04	0.04	0.27	-0.92	-0.07	-0.14	-0.07	0.92	-0.01	0.08	-0.2	0.51	-0.04	0.07	0.14	-0.2	-0.09	0.68	0.26	0.08	0.31	0.02	0.12	0.08	-0.21	-0.3	-0.33	-0.3	-0.08	-0.33	-0.2	-0.02	-0.02	0.18	-0.32	0.25	-0.1	0.99
NP_000161.2	3588	GLDC	1	27.2206	-2.18	-0.59	-1.75	0.59	-2.51	-0.07	-1.53	-0.16	-1.69	0.07	-2.16	0.43	-2.02	0.07	-0.49	-0.13	-0.58	-0.21	-0.59	0.92	-1.89	0.63	-1.97	0.87	-2.33	-0.14	-1.89	0.61	-1.65	-0.08	-1.06	-0.47	-1.09	0.72	-1.5	0.46	0.22	1.55	-1.12	0.44	-2.12	1.97	-1.18	0.51	-1.69
NP_000164.5	49	GP1BA	1	18.7312	NA	NA	NA	NA	NA	NA	NA	NA	NA	NA	-0.57	0.37	-0.46	0.37	-0.39	0.4	-0.36	1.06	-0.08	0.72	NA	NA	NA	NA	NA	NA	NA	NA	NA	NA	NA	NA	NA	NA	NA	NA	NA	NA	NA	NA	-0.58	0.26	-0.78	0.17	0.17
NP_000165.1	12	GP9	1	21.211	NA	NA	NA	NA	NA	NA	NA	NA	NA	NA	NA	NA	NA	NA	NA	NA	NA	NA	NA	NA	NA	NA	NA	NA	NA	NA	NA	NA	NA	NA	-0.23	1.03	0.24	-0.01	-0.08	-0.16	0.82	-0.28	-0.68	-0.14	NA	NA	NA	NA	NA
NP_000166.2	5006	GPI	1	28.7218	-0.32	0.15	-0.22	0.04	-0.6	-0.17	0.68	0	-0.31	0.01	-0.51	-0.07	-0.14	0.14	0.12	0.19	0.17	-0.08	-0.18	-0.05	-0.01	0.09	-0.34	0.68	-0.22	0.78	-0.26	0.14	-0.23	0.04	-0.04	-0.14	-0.06	0.12	-0.14	0.2	-0.32	0.14	-0.4	0.32	-0.13	0.09	1.41	0.08	-0.12
NP_000167.1	483	NR3C1	1	21.9815	0.13	-0.19	-0.1	-0.08	-0.05	-0.13	-0.63	-0.15	-0.35	-0.31	0.4	-0.15	0.19	-0.2	0.05	-0.17	0.17	-0.02	-0.11	0.23	0.04	0.13	0.97	0	-0.05	-0.17	-0.12	-0.18	0.32	-0.13	-0.22	0.33	-0.22	-0.37	-0.1	-0.47	-0.19	-0.35	-0.2	-0.34	-0.26	-0.09	-0.35	-0.22	0.21
NP_000168.1	1029	GSN	1	26.9518	-0.93	-0.54	-0.56	-0.37	-0.85	-0.22	0.55	0.22	-0.67	-0.67	-0.5	-0.27	-0.19	-0.54	-0.1	-0.15	0.42	-0.39	0.23	0.19	-0.65	-0.53	-0.01	-0.6	-1	-0.65	0.38	-0.77	0.14	0.09	0.16	0.66	0.25	-0.37	0.22	-0.07	0.04	-0.21	-0.53	-0.5	-0.52	-0.54	-0.34	-0.39	-0.32
NP_000169.1	1498	GSS	1	26.526	-0.21	0.44	0	0.24	-0.33	0.07	-0.25	0.29	0.14	0.46	-1.14	-0.21	0.08	0.5	0.24	0.29	0	0.18	-0.04	0.29	0.34	0.33	-0.47	0.43	-0.79	0.27	-0.38	0.39	-0.53	0.19	-0.11	-0.08	-0.05	0.4	-0.78	0.21	-0.14	0.31	-0.31	0.26	-0.34	0.21	0.22	0.26	0.27
NP_000170.1	1598	MSH6	1	23.2278	0.48	-0.62	-0.08	-0.46	0.42	-0.52	0.92	-0.42	0.12	-0.49	0.65	-0.68	-0.42	-0.76	-0.4	-0.77	0.78	-0.83	-0.63	-0.63	-0.07	-0.58	1.34	-0.39	0.62	-0.55	0.03	-0.62	-0.4	-0.54	-0.34	-0.47	-0.39	-0.87	0.18	-0.69	-0.21	-0.8	0.06	-0.94	-0.01	-0.65	0.1	-0.63	-0.39
NP_000171.1	13	GUCY2D	0.9985	21.6442	2.71	0.53	0.24	2.3	0.47	1.31	-0.17	0.47	-0.13	-0.29	-1.26	1.91	-1.24	2.07	-0.58	2.08	-1.3	0.25	-0.3	-1.05	0.67	1.42	-0.31	1.83	0.33	2.55	-0.43	2.18	-0.64	-0.85	-0.05	0.32	0.46	2.47	-0.5	1.92	0.25	1.65	-0.83	-0.51	0.48	1.34	-0.59	2.62	-0.59
NP_000172.2	1666	GUSB	1	26.7414	-0.84	0.27	-1.17	0.32	-1.12	-0.1	0.72	0.09	0.28	0.51	-0.79	0.56	-0.17	0.55	1.36	0.17	0.36	0.19	-0.34	0.1	0.35	0.63	0.21	0.41	0.46	0.37	-0.08	0.31	-0.97	0.09	-0.47	-0.15	-0.16	0.38	-0.7	0.15	-0.51	0.01	0.55	0.7	0.79	0.02	-0.39	0.17	0.53
NP_000173.2	8672	HADHA	1	28.4792	-0.36	0.29	-0.1	0.22	-0.27	0.21	-0.58	0.14	0.34	0.63	-1.25	0.25	-0.26	0.03	-0.43	-0.06	-0.76	0.13	-0.04	0.04	-0.67	0.35	-0.71	0.32	0.25	0.44	-0.22	0.55	-0.44	-0.19	-0.26	-0.39	-0.51	0.25	-1.04	0.24	-0.55	0.33	-0.79	0.19	0.48	0.36	-0.08	0.32	-0.08
NP_000174.1	4076	HADHB	1	28.3506	-0.31	0.17	-0.12	0.08	-0.18	0.19	-0.61	-0.02	0.4	0.5	-1.1	0.29	-0.19	0.01	-0.46	-0.09	-0.79	0.19	-0.11	0	-0.58	0.39	-0.74	0.3	0.49	0.43	-0.15	0.6	-0.39	-0.16	-0.25	-0.41	-0.46	0.14	-0.98	0.23	-0.52	0.31	-0.76	0.17	0.71	0.34	-0.06	0.37	-0.02
NP_000175.1	247	HBG2	1	25.7354	-0.89	0.72	-0.74	-1.04	-1.92	-1.16	-0.38	1.09	-1.37	-0.55	-4.14	-2.24	-3.23	-1.64	-0.99	0.18	-2.87	-0.59	-1.13	0.26	-0.98	0.27	-2.07	-0.56	-0.09	1.06	-1.5	0.33	0.84	1.95	-0.25	2.32	-0.92	-0.16	-0.04	0.03	0.95	-0.35	-0.77	0.2	-2.48	-0.92	-2.65	-1.23	-1.41
NP_000176.2	1224	SERPIND1	1	25.2405	0.25	-0.01	0.41	-0.11	-0.02	0.29	0.29	-0.05	0	-0.07	0.83	0.04	0.16	-0.04	0.36	0.01	0.13	0.26	-0.11	0.13	0.41	0.06	-0.27	0.04	-0.12	-0.24	-0.09	-0.01	-0.07	0.03	0.04	0.7	-0.09	0.19	-0.47	-0.13	0.4	0.11	0.32	-0.17	-0.41	0.02	0.41	-0.1	0.5
NP_000177.2	4500	CFH	1	26.5284	0.22	-0.18	0.31	-0.26	-0.31	-0.05	-0.24	-0.45	-1.4	-0.89	-0.05	-0.57	0.42	-0.46	0	-0.44	0.35	-0.29	-0.17	-0.24	0.85	-0.44	-0.11	-0.69	-1.05	-0.75	0.02	-0.44	-0.23	-0.33	-0.42	0.32	-0.42	-0.56	-0.38	-0.54	-0.14	-0.19	0.03	-0.79	-1.28	-0.58	-0.06	-0.72	0.03
NP_000178.2	3103	HGD	1	27.1795	0.48	0.67	-0.27	0.85	-0.25	-0.12	-1.6	0.47	-0.2	1.25	-1.36	0.72	-1.38	0.44	0.09	0.39	-0.41	0.18	-0.55	0.02	-0.83	0.61	-0.21	0.36	-0.16	0.6	-0.82	0.33	-0.34	0.14	-0.86	-0.52	-0.29	0.95	-1.06	0.65	-1	0.27	-1.51	0.69	-0.71	0.7	-0.61	0.52	0.71
NP_000180.2	619	HK2	1	22.7002	-0.9	-0.4	-0.67	-0.47	-0.61	-0.44	2.97	0.16	-0.37	-0.53	-0.86	-0.75	-0.73	-0.61	-1.25	-0.72	-0.7	-1.13	-1.15	-1.04	-1.27	-0.96	0.15	-1.24	-1.13	-1	-1.15	-1.34	-1.17	-0.89	1.08	-0.57	-0.41	-0.7	-0.59	-0.61	-0.1	-0.52	1.19	-0.2	-0.84	-0.14	2.61	-0.33	-0.16
NP_000181.2	729	HMBS	1	24.1769	-0.52	0.24	0.11	0.04	0.08	0.03	-0.15	0.07	0.42	0.17	-0.4	0.16	-0.2	0.06	0.46	-0.15	0.4	0.03	-0.24	-0.1	0.19	0.18	0.22	0.15	-0.3	0.16	-0.11	0.36	-0.12	-0.02	-0.15	0.31	0.03	0.09	-0.23	-0.11	-0.16	-0.11	0.21	0.14	-0.16	0.11	0.14	-0.05	-0.16
NP_000182.2	1754	HMGCL	1	27.8059	-0.13	0.28	0.07	0.31	-0.89	0.27	-1.44	-0.1	-0.39	0.79	-2.39	0.15	-0.65	-0.03	-0.13	0.1	-0.19	0.47	-0.81	-0.02	-1.63	0.12	-0.89	0.19	-0.83	0.48	-0.33	0.37	-1.19	-0.41	-1.43	-0.61	-1.11	0.33	-1.67	0.36	-1.23	-0.04	-1.37	0.09	0.23	0.29	-0.06	-0.04	0.1
NP_000185.1	922	HPRT1	1	25.5493	1.17	-0.04	-0.47	0.05	-0.83	0.46	-0.11	-0.26	0.48	0.24	-0.44	-0.08	-0.06	-0.45	-0.14	-0.35	-0.21	0.3	-1	0.24	-0.2	-0.06	0.27	0.32	-0.06	0.31	0.32	0.37	-0.39	-0.39	-0.85	-0.06	-0.41	0.02	-0.33	0	0.14	-0.26	-0.02	-0.17	0.04	-0.32	-0.34	-0.71	0.02
NP_000186.2	41	HPS1	1	18.684	0.05	0.35	-0.27	0.22	-0.95	-0.4	-0.93	-0.35	-0.04	0.41	NA	NA	NA	NA	NA	NA	NA	NA	NA	NA	0.44	-0.17	-0.24	-0.12	-0.32	-0.26	-0.12	0.02	-0.04	-0.16	-0.34	-0.06	-0.15	-0.13	-0.27	-0.32	-0.24	-0.26	-0.31	-0.34	0.33	-0.23	0.56	-0.5	-0.2
NP_000187.3	47	HSD11B2	1	18.1351	0.36	1	0.73	1.43	2.07	1.35	0.18	1.44	1.28	1.27	-1.46	0.6	0.32	0.77	0.58	0.63	0.13	-0.74	-0.03	0.39	-0.09	1.2	0.44	1.06	2.04	0.99	0.37	0.85	1.52	0.81	NA	NA	NA	NA	NA	NA	NA	NA	NA	NA	-0.45	0.4	-0.59	0.43	1.18
NP_000190.1	319	SGSH	1	22.1941	0.31	0.12	-0.33	0.16	-0.04	0.21	0.67	0.07	-0.52	0.02	0.61	-0.21	0.61	0	1.29	0.02	-0.35	-0.25	-0.11	-0.08	1.56	-0.21	-0.22	-0.65	-0.18	-0.79	-0.08	-0.54	-0.42	-0.12	0.33	0.47	-0.25	0.07	0.07	-0.1	-0.17	-0.11	1.8	0.09	-0.27	-0.43	0.46	-0.37	0.28
NP_000192.2	1112	ICAM1	1	24.9077	-0.26	-0.2	0.4	-0.29	-0.83	0.06	1.23	0	-0.98	-0.45	-0.74	-0.45	0.11	-0.37	-0.34	-0.23	-0.14	0.1	0.76	-0.45	-0.38	-0.3	-0.77	-0.51	-1.08	-0.53	0.02	-0.57	1.04	-0.12	0.76	0.31	0.65	-0.4	1.12	-0.3	1.19	0.16	-0.12	-0.4	-1.01	-0.09	0.24	-0.33	-0.54
NP_000193.1	15	IDS	1	17.0792	NA	NA	NA	NA	NA	NA	NA	NA	NA	NA	NA	NA	NA	NA	NA	NA	NA	NA	NA	NA	NA	NA	NA	NA	NA	NA	NA	NA	NA	NA	NA	NA	NA	NA	NA	NA	NA	NA	NA	NA	NA	NA	NA	NA	NA
NP_000194.2	352	IDUA	1	22.1975	0.16	-0.09	-0.43	-0.31	-0.55	-0.25	-0.27	0.08	0.46	0.13	1.81	0.11	0.3	0.08	0.46	-0.15	1.32	-0.16	0	0.24	0.39	0.13	0.39	0	0.38	-0.17	0.33	0.12	0.32	0.32	0.18	0.29	-0.05	-0.06	0.23	0.01	0.03	0.25	1.41	0.2	0.56	-0.24	0.41	-0.35	0.84
NP_000195.3	920	CFI	1	24.134	-0.35	0.33	1.3	0.29	-0.27	0.24	-0.26	0.21	-0.95	0.12	0.04	0.07	0.16	0.15	0.59	0.19	0.44	0.22	0.25	0	-0.19	-0.2	-0.09	-0.27	-0.61	-0.23	-0.34	-0.17	-0.2	-0.26	-0.1	0.45	0.06	-0.06	-0.66	-0.06	0.1	0.53	-0.68	0.11	-0.72	-0.03	-0.19	0.03	1.07
NP_000197.1	2	IL2RG	1	13.1974	NA	NA	NA	NA	NA	NA	NA	NA	NA	NA	NA	NA	NA	NA	NA	NA	NA	NA	NA	NA	NA	NA	NA	NA	NA	NA	NA	NA	NA	NA	NA	NA	NA	NA	NA	NA	NA	NA	NA	NA	NA	NA	NA	NA	NA
NP_000199.2	1297	INSR	1	24.0656	0.23	-0.09	-0.15	0.06	0.64	0.05	-0.03	-0.29	-0.06	0.04	-0.33	0.05	0.73	-0.18	0.15	0	-0.05	-0.03	0.01	-0.13	-0.14	0.08	0	0.03	-0.1	0.07	-0.17	0.08	0.2	-0.29	0.01	-0.29	0.02	-0.07	-0.36	0	0.2	0.06	0.55	0.05	-0.12	-0.04	-0.64	-0.18	-0.3
NP_000201.2	1	ITGA6	0.9992	13.3092	NA	NA	NA	NA	NA	NA	NA	NA	NA	NA	NA	NA	NA	NA	NA	NA	NA	NA	NA	NA	NA	NA	NA	NA	NA	NA	NA	NA	NA	NA	NA	NA	NA	NA	NA	NA	NA	NA	NA	NA	NA	NA	NA	NA	NA
NP_000202.3	1490	ITGB2	1	24.6491	-0.77	-0.06	-0.11	0.17	-0.74	0.39	1.62	0.47	-0.45	-0.22	-0.75	-0.4	-0.02	0.04	-0.03	0.18	0.85	0.15	0.24	0.33	-0.64	-0.34	-0.02	-0.21	-0.97	-0.28	0.45	-0.18	0.37	0.61	0.42	0.45	0.69	-0.25	0.91	0.03	0.88	0.1	-0.65	-0.44	-0.18	-0.08	-0.15	-0.13	-0.21
NP_000203.2	476	ITGB3	1	22.1917	-1.1	0.29	0	0.37	-1.13	0.42	-0.21	-0.07	-0.69	0.07	-1.65	0.02	-1.21	0.22	-0.66	0.13	-0.62	1.09	-0.28	0.4	-1.4	0.05	-0.95	-0.01	-1.65	0.03	-0.69	0.29	-0.17	0.23	-0.81	0.69	-0.15	0.29	-0.52	0.14	0.58	0.11	-1.08	0.21	-1.25	-0.13	-1.28	0.25	0.2
NP_000204.3	391	ITGB4	1	20.7116	-0.79	-0.26	-0.32	-0.39	0.77	-0.01	0.98	0.17	0.16	-0.26	-0.14	-0.26	-0.17	-0.23	-0.22	0.02	0.07	-0.23	0.27	0.46	-0.89	-0.14	-0.18	-0.11	1.41	-0.09	0.33	-0.04	0.35	0.48	1.1	1.13	0.27	-0.2	-0.14	-0.29	-0.23	-0.14	-0.12	-0.56	1.04	-0.13	-0.83	-0.33	-0.05
NP_000205.1	15	JAG1	1	15.8139	NA	NA	NA	NA	NA	NA	NA	NA	NA	NA	NA	NA	NA	NA	NA	NA	NA	NA	NA	NA	NA	NA	NA	NA	NA	NA	NA	NA	NA	NA	NA	NA	NA	NA	NA	NA	NA	NA	NA	NA	NA	NA	NA	NA	NA
NP_000206.2	8	JAK3	1	15.0056	NA	NA	NA	NA	NA	NA	NA	NA	NA	NA	NA	NA	NA	NA	NA	NA	NA	NA	NA	NA	NA	NA	NA	NA	NA	NA	NA	NA	NA	NA	NA	NA	NA	NA	NA	NA	NA	NA	NA	NA	NA	NA	NA	NA	NA
NP_000209.2	34	KCNQ1	0.9999	24.6935	-0.05	-0.35	-0.25	-0.58	-0.34	-0.54	0.01	-0.53	-0.62	-0.5	0.57	-0.36	-0.16	-0.34	-0.26	-0.37	-0.06	-0.21	-0.32	-0.33	NA	NA	NA	NA	NA	NA	NA	NA	NA	NA	-0.23	-0.46	-0.22	-0.26	-0.15	-0.25	-0.24	-0.39	-0.16	-0.28	-0.1	-0.39	0.16	-0.26	-0.17
NP_000212.1	23	KHK	1	22.9687	-1.88	0.19	-0.22	-0.11	0.68	0.1	1.49	0.11	-0.66	-0.13	1.15	-0.33	-1.4	-0.11	-0.96	-0.69	1.5	-0.13	-0.42	-0.74	1.92	0.1	-0.5	0.72	0.97	0.45	-1.07	0.35	-0.96	-1.17	-0.23	0.12	0.56	0.28	-1.02	0.04	-0.46	-0.08	-0.75	0.08	-0.87	-0.05	0.26	0.17	0.07
NP_000213.1	17	KIT	0.9997	20.518	NA	NA	NA	NA	NA	NA	NA	NA	NA	NA	-1.3	0.28	-1.09	0.1	0.01	0.51	-0.11	0.11	-0.37	0.39	-1.59	-0.27	0.08	0.4	0.17	-0.03	0.41	0.07	-0.81	-0.62	0.5	-0.04	0.36	0.51	0.41	0.73	0.53	1.34	1.09	1.61	NA	NA	NA	NA	NA
NP_000215.1	9602	KRT18	1	29.5002	0.14	-0.03	-0.47	-0.2	-0.42	-0.04	-1.23	0.19	-0.27	0.4	-0.24	0.08	0.16	0.39	0.5	0.23	-1.15	0.2	-0.29	-0.07	-0.4	0.39	-1.12	0.35	-0.13	0.3	-0.39	0.08	0.17	0.46	-0.68	-0.48	-0.1	-0.32	-0.51	0.12	-0.32	-0.42	0.21	0.11	-0.37	0.39	-0.97	0.09	0.39
NP_000217.2	548	KRT9	1	23.0935	-0.65	-0.07	-0.72	-0.63	-0.91	-0.77	-1.12	-0.7	-0.12	-0.32	-0.65	-1.21	-1.28	-0.67	-1.15	-1.27	-1.21	-0.4	-1.16	-0.44	-1.29	-0.69	-1.32	-0.67	-1.36	-1.07	-1.24	-0.17	-1.16	-1.09	-0.06	0.35	-1.5	-0.8	-0.79	-0.29	0.09	-0.42	-1.06	-0.74	-1.6	-0.76	-0.01	-0.12	-0.82
NP_000219.2	33	LAMB3	1	18.7511	-0.87	-0.24	-1.22	-0.31	-0.81	-0.06	-0.02	0.37	-0.62	-0.25	NA	NA	NA	NA	NA	NA	NA	NA	NA	NA	NA	NA	NA	NA	NA	NA	NA	NA	NA	NA	NA	NA	NA	NA	NA	NA	NA	NA	NA	NA	-0.47	-0.16	0.19	-0.24	-0.54
NP_000220.1	116	LCAT	1	21.2785	-0.56	0.34	-0.37	0.29	-0.78	-0.16	-1.12	-0.08	-0.72	0.41	-0.62	0.52	-0.66	0.59	-0.24	0.52	-0.14	0.6	0.09	0.69	-0.02	0.62	-0.46	0.8	-0.41	0.8	-0.23	0.7	-0.42	0.18	-0.3	0.74	-0.13	0.66	-0.38	0.32	0.22	0.59	0.06	0.56	-0.79	0.29	-0.8	0.53	0.24
NP_000221.1	4	LEP	1	13.8429	NA	NA	NA	NA	NA	NA	NA	NA	NA	NA	NA	NA	NA	NA	NA	NA	NA	NA	NA	NA	NA	NA	NA	NA	NA	NA	NA	NA	NA	NA	NA	NA	NA	NA	NA	NA	NA	NA	NA	NA	-0.74	0.15	-0.24	0.16	-0.25
NP_000223.1	102	SGCB	1	20.3132	-0.85	0.42	-1.24	0.06	-1.33	0.23	-1.19	0.76	-0.58	0.05	-0.52	-0.11	-0.13	-0.12	-0.18	0.05	-0.65	-0.04	-0.27	0.48	-0.8	0.4	-0.31	0.39	-0.78	0.19	0.39	0.41	-0.32	0.7	0.02	1.84	0.24	0.25	0.15	0.74	-0.05	0.55	-0.47	0.39	-1.55	0.05	-0.74	0.16	-1.02
NP_000225.1	550	LIG1	1	22.1184	0.51	-0.11	0.18	-0.2	0.74	-0.07	0.19	-0.21	0.09	-0.19	0.68	-0.49	-0.53	-0.63	-0.46	-0.58	0.36	-0.62	-0.46	-0.43	-0.18	-0.71	0.83	-0.61	0.6	-0.63	0.08	-0.58	-0.21	-0.45	-0.29	-0.15	-0.17	-0.34	0.74	-0.4	0	-0.62	0.49	-0.51	0.19	-0.5	-0.08	-0.25	-0.19
NP_000226.2	357	LIPA	1	24.2432	0.56	0.4	-0.04	0.51	-0.03	1.83	-0.42	0.46	-0.15	-0.1	-1.04	-0.09	-0.81	-0.07	-0.05	0	0.2	-0.38	0.17	0.36	0.17	-0.22	-0.21	-0.26	-0.03	0.2	0.24	-0.13	-0.5	-0.48	-0.52	-0.52	0.36	-0.14	-0.17	-0.04	-0.58	-0.45	-0.37	-0.75	-0.64	-0.7	-0.38	-0.06	-0.04
NP_000227.2	387	LIPC	1	23.23	-0.53	0.5	-0.05	0.28	-0.65	1.46	-1.46	0.11	-0.98	0.21	0.23	0.2	-0.06	0.99	-0.86	-0.14	-0.47	0.63	-0.63	0.55	-0.93	0.69	-0.74	0.83	0.42	0.21	0.27	1.21	-0.34	-0.1	-0.97	0.11	-0.5	0.98	-1.06	0.53	0.16	0.74	-0.08	1.41	-0.16	0.02	-2.36	0.06	-0.14
NP_000228.1	3	LPL	1	14.6556	NA	NA	NA	NA	NA	NA	NA	NA	NA	NA	NA	NA	NA	NA	NA	NA	NA	NA	NA	NA	NA	NA	NA	NA	NA	NA	NA	NA	NA	NA	NA	NA	NA	NA	NA	NA	NA	NA	NA	NA	NA	NA	NA	NA	NA
NP_000230.1	597	LYZ	1	26.6458	-0.76	0.25	-1.45	-0.34	-1.01	0.36	0.81	-0.37	-1.53	-0.49	-1.2	-0.19	-0.58	-0.03	-0.53	-0.06	-0.72	-0.27	-0.03	-0.41	-1.07	-0.29	-0.42	-0.09	-0.43	-0.85	-0.07	-0.39	-0.42	-0.14	0.11	0.18	1.27	0.03	0.44	-0.5	0.6	-0.08	-0.31	0.16	-0.78	-0.34	-0.17	-0.66	-0.41
NP_000231.1	2555	MAOA	1	27.2678	0.62	0.17	-0.37	0.13	-0.54	-0.02	-0.54	-0.14	0.52	0.68	-1.35	0.37	-0.84	0.18	0.24	-0.02	-0.4	0.37	0	0.03	-0.41	0.54	0.52	0.43	1.76	0.51	-0.17	0.39	-0.26	-0.23	-0.7	-0.73	-0.33	0.55	-1.22	0.09	-0.6	0.15	-0.32	0.49	0.94	0.28	-0.21	0.34	0.2
NP_000233.1	995	MBL2	1	25.9272	-1.73	0.08	-1.04	0.03	-0.84	1.29	-1.83	0.7	-1.67	0.29	-1.2	0.33	-1.71	0.59	-0.95	0.14	-0.56	-0.09	-0.48	-0.07	-0.93	0.56	-1.78	-0.02	-1.11	0.04	-1.02	0.31	-1.01	0.74	-1.62	-0.7	0.17	1.27	-1	0.19	-0.67	0.34	-1.89	0.13	0.19	1.69	-1.66	0.22	-1.9
NP_000234.1	4	MEFV	1	14.1091	NA	NA	NA	NA	NA	NA	NA	NA	NA	NA	NA	NA	NA	NA	NA	NA	NA	NA	NA	NA	NA	NA	NA	NA	NA	NA	NA	NA	NA	NA	NA	NA	NA	NA	NA	NA	NA	NA	NA	NA	NA	NA	NA	NA	NA
NP_000235.2	212	MEN1	1	21.2318	-0.08	-0.35	-0.34	-0.52	-0.29	-0.27	0.3	-0.07	0.05	-0.42	0.62	-0.21	0.1	-0.28	-0.29	-0.2	-0.04	-0.1	-0.3	-0.06	-0.09	-0.04	0.23	0.04	0	-0.06	0.01	0.03	-0.16	-0.12	-0.1	0.3	-0.1	-0.15	0.3	-0.25	0.45	-0.04	0.52	-0.06	-0.88	-0.27	-0.05	-0.18	-0.25
NP_000236.2	679	MET	1	24.0601	0.78	-0.12	-0.19	-0.06	0.18	-0.15	-0.58	-0.42	0.11	-0.01	0.3	-0.01	-0.01	-0.28	0.38	-0.26	-0.26	0.05	-0.26	-0.21	0.02	0.19	-0.12	0.22	0.14	0.14	0.01	0.23	0.34	-0.22	0	-0.41	-0.09	0.33	-0.02	-0.09	-0.09	-0.05	0.24	0.06	0.33	-0.09	-0.21	-0.18	0.21
NP_000240.1	353	MLH1	1	20.8644	-0.32	-0.5	-0.04	-0.49	-0.16	-0.28	0.32	-0.15	-0.08	-0.24	0.39	-0.19	0.08	0.02	0.19	-0.05	0.4	-0.12	0.09	0	-0.28	-0.2	0.22	-0.03	-0.05	-0.09	0.05	-0.2	0.32	0.12	0.43	0.16	0.15	-0.08	0.6	-0.12	0.14	-0.09	0.23	0.07	-0.25	-0.62	0.2	-0.4	-0.27
NP_000241.1	2166	MPO	1	26.1126	-0.89	-0.06	-0.92	-0.33	-0.86	0.09	2.14	0.08	-0.54	-0.03	-1.43	-0.03	-0.75	0.14	-0.79	0.26	-0.67	-0.09	0.36	-0.27	-2.01	-0.35	-0.67	-0.08	-1.67	-0.57	-0.08	-0.33	-0.64	-0.19	0.34	0.33	1.45	0.37	0.21	-0.15	1.26	0.12	-0.76	0.33	-1.28	-0.06	0.03	-0.36	-0.52
NP_000242.1	1184	MSH2	1	23.9053	0.29	-0.6	-0.32	-0.64	0.33	-0.61	0.57	-0.58	0.01	-0.64	0.79	-0.56	-0.27	-0.69	-0.43	-0.69	0.46	-0.82	-0.46	-0.62	0.11	-0.48	1.03	-0.47	0.4	-0.53	-0.13	-0.65	-0.26	-0.59	-0.15	-0.45	-0.21	-0.62	0.23	-0.49	-0.14	-0.59	-0.04	-0.7	-0.01	-0.56	0.14	-0.64	-0.09
NP_000243.1	956	MTM1	1	23.35	0.13	0.26	-0.03	0.15	0.14	0.26	-0.13	0.15	0.26	0.31	0.47	0.12	0.16	0.17	0.31	0.09	0.02	0.17	-0.02	0.06	0.33	0.42	0.05	0.37	0.6	0.23	-0.05	0.2	-0.06	0.1	0.1	0.03	0.21	0.26	-0.18	0.1	0.09	0.16	0.06	0.38	0.25	0.15	-0.05	0.08	0.69
NP_000244.2	5756	MTTP	1	27.6791	-0.5	0.72	0.28	0.52	-0.02	0.44	-1.37	0.31	-0.17	0.71	-1.13	0.62	-1.17	0.46	0.06	0.52	-0.48	0.56	-0.14	0.16	-0.98	0.81	-0.01	0.6	-0.57	0.67	-0.96	0.68	-1.17	0.14	-0.56	-0.26	0.02	0.82	-1.35	0.6	-0.45	0.34	-1.86	0.59	-0.7	0.55	-1.02	0.66	0.34
NP_000245.2	698	MTR	1	21.9936	-0.11	0.18	-0.1	0.34	-0.06	0.11	0.18	0.38	-0.31	0.19	-0.12	0.08	0.08	0.11	-0.13	0.09	-0.05	-0.01	0.04	0.22	0.37	0.33	-0.22	0.32	0.24	0.23	-0.03	0.43	0.75	0.4	0.67	0.51	0.13	0.2	-0.05	0.17	0.01	0.06	0.82	0.31	-0.61	-0.01	-0.53	0.21	0.3
NP_000246.2	3378	MMUT	1	27.2995	-0.2	0.45	-0.59	0.62	-0.71	0.24	-1.83	0.16	-0.62	0.92	-1.32	0.49	-1.31	0.44	-1.1	0.37	-0.44	0.86	-0.36	0.27	-1.16	0.5	-0.88	0.43	-1.12	0.46	-1.38	0.34	-1.16	-0.07	-0.67	-0.29	-0.53	0.7	-1.02	0.57	-0.63	0.22	-0.49	0.6	-0.81	0.2	-1.27	0.54	-0.62
NP_000248.2	28	MYH7	1	19.6024	NA	NA	NA	NA	NA	NA	NA	NA	NA	NA	NA	NA	NA	NA	NA	NA	NA	NA	NA	NA	0.07	-0.25	-0.93	1.04	-0.26	1.11	0.59	0.25	0.32	-0.11	-0.05	-0.63	-0.62	0.76	-0.94	0.35	0.02	0.74	0.69	0.58	-0.46	-1.39	-0.2	0.67	-1.81
NP_000249.1	63	MYL3	1	18.9129	NA	NA	NA	NA	NA	NA	NA	NA	NA	NA	-1.66	-0.01	-2.01	0.05	-0.73	1.36	-1.48	0.91	-0.34	0.75	-0.41	0	0.02	0.2	-0.4	0.09	0.13	0.23	0.01	0.31	-0.36	1.34	-0.14	0.69	-0.61	0.25	0.01	0.13	-0.41	0.2	-1.49	0.09	-1.91	0.08	-1.12
NP_000250.3	9	MYO5A	1	15.1503	NA	NA	NA	NA	NA	NA	NA	NA	NA	NA	-0.73	-0.74	0.03	-0.14	0.81	-0.4	0.52	-0.31	0.27	-0.04	NA	NA	NA	NA	NA	NA	NA	NA	NA	NA	NA	NA	NA	NA	NA	NA	NA	NA	NA	NA	NA	NA	NA	NA	NA
NP_000251.3	1460	MYO7A	1	22.841	-0.97	0.51	-1.2	0.39	-1.91	0.31	-1.89	0.17	0.29	0.56	-0.43	0.58	0.26	0.6	0.65	0.36	-0.74	0.47	-0.33	0.36	-0.89	0.42	-1.03	0.29	-0.31	0.51	-0.43	0.63	-1.62	0.34	-0.61	0.11	-0.07	0.46	-1.36	0.53	-0.46	0.18	-1.28	0.69	-0.48	0.44	-0.18	0.34	-0.3
NP_000253.1	520	NAGA	1	24.2159	-0.31	0.48	-0.77	0.21	0.42	0.13	-0.37	-0.23	0.87	0.25	0.02	-0.01	-0.59	-0.13	0.92	-0.25	0.96	-0.15	-0.21	-0.19	-0.66	-0.17	0.14	0.13	0.23	0.15	-0.16	0.05	0.14	-0.2	-0.37	-0.3	-0.61	-0.05	-0.76	-0.15	-0.56	0.05	0.29	0.38	-0.33	-0.08	-0.17	-0.03	0.27
NP_000254.2	744	NAGLU	1	23.5913	0.41	0.55	0.51	0.3	-0.38	0.31	0.45	0.31	0.96	0.47	-0.69	0.65	-0.03	0.65	1.01	0.45	0.12	0.11	0.27	0.28	-0.27	0.51	-0.29	0.52	0.05	0.61	-0.01	0.34	-0.29	0.22	0.07	0.45	0.43	0.45	-0.35	0.34	-0.28	-0.01	0.8	0.66	-0.37	0.12	0.53	0.55	1.1
NP_000256.4	511	NCF1	1	25.7295	-1.05	0.01	-0.59	-0.08	-0.86	0.21	1.9	0.43	-0.17	-0.13	-1	-0.19	0.01	0.09	-0.38	0.27	0.36	0.07	-0.06	0.12	-1.37	-0.75	-0.42	-0.5	-1.22	-0.71	0.15	-0.69	-0.24	0.37	0.58	0.47	0.99	0.03	0.86	-0.09	0.9	-0.19	-0.63	-0.05	-0.29	0.03	0.25	-0.1	-0.25
NP_000258.1	1098	NF1	1	22.6777	-0.03	0.03	0.12	0.07	-0.03	0.08	0.09	0.01	0.15	0.03	0.17	0.05	0.05	0.08	0.35	0.07	0.14	-0.04	0.13	0.05	0.23	0.19	-0.05	0.06	0.13	0.13	0.1	0.18	0.25	0.18	0.19	0.18	0.14	0	0	-0.02	0.01	-0.01	0.25	-0.05	-0.08	-0.02	0.53	0.05	0.01
NP_000259.1	482	NF2	1	22.7368	0.23	0.04	-0.08	0.03	-0.27	-0.01	-0.4	-0.05	-0.02	-0.14	0.42	0.13	0.14	-0.04	-0.16	-0.04	-0.14	-0.03	-0.03	-0.03	0.71	-0.03	0.17	-0.03	0.4	-0.07	0	-0.12	0.01	0.11	0.01	0.21	0.17	0.03	0.43	-0.05	0.24	0.07	0.5	-0.07	0.01	-0.17	0.04	-0.09	0.04
NP_000260.1	174	NME1	1	24.2568	0.27	0.14	0.23	0.12	0.54	0.19	0.08	0.09	0.75	0.26	0.5	-0.2	-0.06	-0.03	0.31	-0.23	-0.63	-0.38	-0.03	-0.62	0.49	0.03	-0.31	-0.25	0.18	-0.07	0.22	0.09	0.51	-0.2	0.81	0.5	0.32	0.19	0.79	0.52	0.59	0.57	0.15	0.66	0.41	-0.13	0.55	-0.16	0.04
NP_000261.2	1663	PNP	1	26.3312	-0.66	0.41	-0.31	0.35	-1.14	-0.02	0.04	0.21	-0.42	0.66	-0.18	0.52	-0.26	0.55	-0.28	0.19	-0.19	0.14	-0.06	0.26	-0.73	0.58	-0.23	0.46	-1.45	0.45	-0.46	0.46	-0.48	-0.2	-0.26	0.28	-0.2	0.55	-0.28	0.09	-0.26	-0.08	-0.72	0.55	-1.14	0.4	-0.3	0.45	-0.75
NP_000262.2	428	NPC1	1	23.6413	0.1	-0.41	-0.27	-0.33	0.82	-0.38	2.18	-0.29	0.08	-0.57	-0.15	-0.46	0.14	-0.3	-0.11	-0.52	-0.08	-0.54	-0.13	-0.55	1.08	-0.51	0.43	-0.54	0.25	-0.57	0.46	-0.62	-0.07	-0.34	-0.13	-0.37	-0.21	-0.47	-0.08	-0.64	-0.08	-0.66	0.19	-0.57	0.75	-0.79	0.52	-0.6	-0.63
NP_000265.1	1014	OAT	1	25.5297	-0.27	0.11	-1.38	0.83	0.78	-0.54	0.27	0.05	-0.41	1.39	-0.47	1.22	-2.07	0.28	-1.98	0.44	-1.9	-0.29	-1.38	-1.4	-1.09	1.04	-1.06	0.85	2.59	1.06	-0.48	0.08	-0.23	-0.66	-1.38	-1.08	-1.76	0.57	-1.67	0.05	-1.59	-0.92	-1.96	0.56	1.87	0.47	-0.37	0.96	1.36
NP_000267.2	483	OCRL	1	22.8861	-0.15	-0.12	-0.1	-0.52	0.1	-0.16	0.94	-0.41	-0.01	-0.32	0.87	-0.23	0.19	-0.19	-0.23	-0.16	-0.02	-0.22	0.13	-0.13	1.1	-0.29	0.11	-0.17	0.85	-0.24	-0.04	-0.35	-0.16	-0.14	0.13	-0.17	-0.19	-0.4	0.01	-0.3	0.29	-0.31	0.29	-0.39	0.61	-0.19	0.15	-0.27	0.44
NP_000268.1	2225	PAH	1	26.9658	-0.48	0.31	-0.07	0.97	-0.27	0.3	-1.94	0.42	-0.09	1.83	-2.56	-0.05	-2.35	0.4	-0.18	0.66	-0.62	0.72	-0.59	0.29	-1.03	1.05	-1.35	0.72	-0.93	0.89	-0.69	0.51	-1.41	-0.19	-1.23	-0.35	-0.77	1.1	-1.84	0.69	-1.22	-0.4	-1.62	0.74	-1.34	0.91	-2.26	0.76	0.02
NP_000272.1	828	PCBD1	1	27.2906	-0.05	0.53	-0.3	0.41	0.01	0.22	-0.18	0.16	0.16	0.69	-0.49	0.6	-0.74	0.49	-0.59	0.25	-0.12	0.35	-0.1	0.24	0.67	0.58	-0.25	0.58	-0.37	0.58	-0.26	0.59	-0.64	-0.02	-0.63	-0.29	-0.16	0.66	-0.75	0.26	-0.34	0.45	-0.41	0.6	-0.25	0.48	-0.02	0.56	-0.11
NP_000273.2	3242	PCCA	1	26.9816	0.37	0.25	0.27	0.27	-0.2	0.31	-0.8	-0.04	-0.09	0.59	-0.87	0.36	2.33	0.04	0.25	0.09	-0.36	0.23	0.27	0.06	-1.46	0.33	-1.02	0.25	-1.84	0.65	-0.76	0.4	0.04	-0.1	-0.03	-0.41	-0.32	0.33	-1.43	0.37	-0.42	0.65	-1.23	0.2	-0.58	0.17	-0.29	0.16	0.16
NP_000275.1	1773	PDHA1	1	26.5824	0.26	-0.21	0.09	-0.01	0.25	-0.4	0.01	-0.16	0.52	0	-0.16	0.19	0.37	0.05	0.16	0.06	0.16	-0.22	0.49	-0.34	-0.03	-0.07	0.37	0.02	0.6	0.31	0.39	-0.14	0.04	-0.12	0	-0.4	-0.17	-0.01	0	0.15	-0.01	-0.23	0.37	0.22	0.94	0.03	0.29	-0.3	-0.37
NP_000276.2	782	PEPD	1	26.0291	-0.23	0.56	-0.2	0.03	-0.42	-0.09	0.12	-0.03	-0.02	-0.04	-0.85	0.15	-0.12	0.07	-0.33	-0.06	-0.04	-0.07	-0.14	-0.17	0.68	-0.12	-0.42	0.05	0.02	0.07	-0.25	-0.26	-0.46	0.6	-0.06	-0.34	-0.31	0	-0.55	-0.08	-0.18	-0.04	-0.57	0.15	1.28	-0.11	0.7	0.11	0.7
NP_000277.1	254	PEX12	1	21.8206	0.21	0.15	0.38	0.12	0.74	0.04	-0.46	0.07	0.3	0.25	-0.65	0.33	0.27	0.25	0.62	0.06	-0.25	0.22	0.06	0.08	-0.55	0.29	-0.48	0.05	-0.06	0.13	-0.11	0.14	0.24	-0.06	0.08	-0.32	0.37	0.24	-0.13	0.07	-0.22	-0.05	-0.7	0.26	0.98	0.35	0.57	0.31	0.59
NP_000278.3	575	PEX6	1	22.4963	0.05	-0.13	-0.24	-0.04	0.35	-0.08	-0.31	-0.13	0.37	-0.16	-0.76	0.11	-0.41	0.16	0.73	0.01	0.07	-0.12	0.13	-0.13	-0.05	0.13	-0.22	0.23	0.65	0.19	0.07	0.14	0.14	0.11	0.1	0.03	0.46	0.06	0.27	0.1	-0.07	0.17	0.34	0.23	0.88	0.25	0.87	0.32	0.59
NP_000279.1	113	PEX7	1	20.3731	-0.04	0.03	-0.28	-0.09	-0.5	0.14	-0.6	-0.18	-0.4	0.18	-0.46	0.23	-0.36	0.04	0.26	0.07	-0.39	-0.12	-0.24	-0.02	-0.03	0.11	-0.11	0.01	-0.36	0.12	-0.03	0.18	-0.14	0.19	0.22	0.29	0.38	0.36	-0.2	0.34	0.2	0.28	0.72	0.37	0.16	-0.05	-0.13	0.07	0.43
NP_000281.2	250	PGAM2	1	22.2038	-0.31	0.65	-0.61	-0.25	0.11	0.35	-0.56	-0.68	-0.58	-0.33	-0.4	1.4	0.25	0.84	0.6	0.75	0.27	0.1	0.29	0.66	-1.29	0.21	2.39	0.91	1.05	-0.28	-0.69	1.36	-1.07	-0.67	-1.28	-0.05	3.02	0.77	-0.4	-1.08	-0.69	-1.11	0.29	0.47	NA	NA	NA	NA	NA
NP_000282.1	6558	PGK1	1	28.9513	-0.35	0.01	-0.38	0.01	-0.15	-0.19	0.68	-0.13	-0.24	-0.07	-0.26	-0.08	0.07	-0.08	0.07	-0.07	-0.14	-0.15	-0.18	0.01	-0.22	-0.08	-0.23	-0.07	0.1	-0.09	-0.17	-0.09	-0.46	-0.05	-0.42	-0.14	-0.22	-0.08	-0.31	-0.14	-0.22	0	-0.63	0.05	0.43	0.05	1.33	0	0.2
NP_000283.1	1900	PHKA2	1	25.1902	-0.39	0.64	-0.19	0.49	-0.51	0.17	-0.61	0.11	-0.36	0.56	-0.57	0.61	-0.51	0.59	-0.07	0.32	-0.83	0.44	-0.12	0.66	0.32	0.72	-0.67	0.7	-0.61	0.46	-0.61	0.82	-0.51	0.19	-0.54	-0.07	-0.5	0.83	-0.9	0.38	-0.15	0.55	-0.67	0.78	-0.37	0.42	-0.21	0.31	-0.21
NP_000285.1	771	PHKG2	1	24.2305	-0.55	0.7	-0.21	0.64	-0.41	0.23	-0.71	0.05	-0.34	0.66	-0.81	0.72	-1.17	0.72	-0.06	0.44	-1.01	0.54	-0.28	0.85	-0.07	0.67	-0.81	0.76	-0.5	0.44	-0.61	0.83	-0.63	0.04	-0.75	-0.22	-0.61	0.89	-1.3	0.49	-0.53	0.53	-1.28	0.94	-0.47	0.47	-0.45	0.53	-0.52
NP_000286.3	5291	SERPINA1	1	28.6603	-0.43	-0.24	0.06	-0.18	-0.97	-0.14	0.86	0.3	-0.87	-0.4	0.46	-0.51	1.17	-0.34	0.17	-0.2	-0.22	0.02	-0.23	-0.25	-0.61	-0.48	-1.25	-0.95	-1.33	-0.82	-0.23	-0.29	0.16	-0.15	0.33	1.07	0.09	-0.19	-0.25	-0.22	0.33	0.11	-0.03	-0.74	-0.88	-0.11	-0.36	-0.67	0.53
NP_000288.1	117	PKD2	1	21.3691	-0.22	-0.01	0.03	-0.17	-0.36	0.23	0.26	0.22	0.34	-0.16	-0.63	0.13	0.13	0.1	0.29	0.14	0.1	-0.1	0.62	0.28	-0.11	-0.28	0.3	-0.32	-0.44	-0.16	0.67	-0.43	0.47	0.11	0.39	0.53	0.13	0.17	0.55	0.25	-0.1	0.16	-0.46	-0.11	0.57	0.14	0.69	0.16	0.34
NP_000289.1	3782	PKLR	1	27.7847	-1.27	0.55	-1.17	0.14	0.43	-0.2	-1.27	-0.13	0.08	0.29	0.9	0.41	-0.93	0.59	0.22	0.27	0.46	0.22	-0.29	0.17	0.4	0.54	-0.01	1.07	0.13	0.74	-0.5	0.64	0.37	-0.07	-0.42	-0.3	-0.86	0.44	-1.2	0.2	-0.67	0.17	-0.63	0.88	-0.17	0.27	-1.04	0.19	-0.23
NP_000291.1	190	PLA2G2A	1	23.3741	-1.01	-0.32	2.04	-0.26	-0.57	0.52	0.4	-0.5	-1.12	-0.79	-1.91	-0.42	-0.24	-0.46	-1.12	-0.45	0.2	-0.35	0.36	-0.35	-1.44	-0.83	0.56	-0.98	-1.04	-1.14	-0.64	-0.62	-0.22	-0.96	0.83	-0.1	1.38	-0.61	-0.17	-0.34	1.71	2.1	-1.12	-0.82	-1.81	-0.89	-2.06	-1.73	-1.74
NP_000292.1	2265	PLG	1	26.6447	0.15	-0.03	-0.01	-0.14	-0.47	0.17	0.62	-0.3	-1.12	-0.15	0.22	0.06	-0.41	-0.12	0.19	0.03	0.3	0.33	-0.53	-0.2	-0.08	-0.22	-0.42	-0.29	-0.42	-0.28	-0.21	-0.17	-0.67	-0.57	-0.49	0.52	-0.59	-0.15	-0.51	-0.28	0.61	0.16	-0.08	-0.23	-0.78	-0.05	-0.6	-0.22	-0.01
NP_000293.2	1249	PLOD1	1	24.6621	-0.14	-0.33	0.02	-0.2	0.23	0.12	1.31	-0.24	-0.23	-0.39	-0.26	-0.34	-0.15	-0.14	0.15	-0.29	0.22	-0.17	-0.13	-0.38	-0.26	-0.26	0.74	-0.37	0	-0.29	0.18	-0.3	0.2	-0.1	-0.19	-0.19	0.01	-0.2	0.02	-0.23	0.18	-0.01	-0.35	-0.22	0.87	-0.23	0.86	-0.15	0.02
NP_000294.1	1036	PMM2	1	25.2665	-0.34	0.22	0.36	0.13	-0.61	0.07	-0.58	0.16	-0.45	-0.12	-0.28	0.04	-0.03	0.19	-0.12	0.33	-0.2	0.04	0.38	0.15	-0.1	0.14	-0.51	0.18	-0.17	0.24	-0.05	0.09	0.08	0.2	0.19	-0.25	0.08	-0.23	-0.54	0.07	-0.34	0.22	-0.92	0.06	0.15	0.16	-0.18	0.01	-0.55
NP_000296.2	985	PON2	1	25.4268	-0.54	-0.25	0.19	-0.31	-0.21	-0.01	-0.46	-0.24	0.27	0.12	0.24	-0.06	0.24	-0.16	-0.01	-0.17	-1.01	-0.21	-0.09	-0.44	0.94	-0.01	-0.47	-0.39	0.25	-0.46	-0.26	-0.07	0.44	-0.19	0.49	-0.71	0.93	-0.16	0.58	0.14	-0.02	0.22	0.05	-0.59	0.11	-0.01	0.65	-0.09	-0.28
NP_000299.3	746	CTSA	1	25.9751	1.48	-0.38	-0.22	-0.4	1.22	-0.1	0.55	-0.53	0.03	-0.57	0.04	-0.47	0.21	-0.55	-0.02	-0.64	-0.09	-0.26	0.7	-0.6	1.3	-0.47	-0.27	-0.56	0.89	-0.49	-0.13	-0.44	-0.2	-0.43	0.34	-0.59	0.14	-0.66	-0.71	-0.5	-0.03	-0.41	1.14	-0.52	-0.07	-0.67	0.84	-0.7	-0.13
NP_000300.1	901	PPOX	1	24.2662	0.09	-0.24	-0.01	-0.18	1.03	-0.66	-0.35	-0.4	0.04	-0.19	0.3	-0.23	0.05	-0.24	0.24	-0.28	-0.08	-0.27	0.05	-0.19	0.37	0.09	0.33	-0.08	1.29	0.05	0.56	0.01	-0.11	-0.34	0.49	-0.07	-0.29	-0.18	0.17	0.01	-0.22	-0.23	0.48	0.15	1.01	-0.09	0.68	0.12	0.19
NP_000301.1	498	PPT1	1	24.5979	0.26	0.44	-0.05	0.57	-0.2	1.18	0.49	0.72	0.25	0.67	-0.19	0.35	-0.13	0.34	-0.1	0.06	-0.18	0.45	0	0.32	-0.34	0.15	0.21	0.39	-0.13	0.58	0.33	1.06	0.15	0.35	0.68	0.05	0.25	0.16	-0.03	0.37	-0.09	0.34	-0.5	0.55	0.05	0.59	-0.33	0.48	0.04
NP_000302.1	129	PRNP	1	22.5443	-0.94	0.16	-0.55	0.08	-1.76	0.55	-0.14	0.53	-1.1	-0.67	0.4	-0.18	0.46	-0.01	-0.21	0.02	-0.43	0.32	-0.39	0.41	0.04	0	-0.32	-0.04	-0.12	0.01	0.23	-0.07	0.1	0.14	0	0.94	-0.1	-0.33	0.72	0.2	0.6	0.1	-0.44	-0.56	0.26	-0.24	-0.65	-0.35	-0.42
NP_000303.1	277	PROC	1	22.4084	0.21	0.11	0.73	0.24	-0.1	0.38	0.07	0.02	0.81	0.5	0.82	0.19	0.05	-0.02	1.48	0.15	0.49	-0.17	0.05	-0.13	-0.62	-0.57	-0.13	0	1.29	0.17	0.19	0.22	-0.55	-0.15	-0.36	-0.33	-0.14	0.09	-0.95	-0.11	-0.59	-0.14	0.61	0.27	0.8	0.07	0.22	0.21	0.3
NP_000307.1	9	PTH1R	1	15.9129	NA	NA	NA	NA	NA	NA	NA	NA	NA	NA	NA	NA	NA	NA	NA	NA	NA	NA	NA	NA	NA	NA	NA	NA	NA	NA	NA	NA	NA	NA	NA	NA	NA	NA	NA	NA	NA	NA	NA	NA	NA	NA	NA	NA	NA
NP_000308.1	115	PTS	1	22.5989	-1.28	0.18	-0.36	0.58	-1.47	-0.08	-0.96	0.25	-1.03	0.21	-1.5	0.52	-1.86	0.07	-0.11	0.15	-0.7	-0.46	-0.33	0.12	-0.22	0.51	-0.36	0.32	-1.03	0.08	-0.49	-0.01	-0.67	0.18	-0.75	-0.08	0.38	0.1	-0.42	0.27	0.47	1.31	-0.64	0.58	-0.8	0.15	-1.32	0.56	-1.35
NP_000309.2	118	PEX2	1	21.0803	-0.12	-0.06	0.05	-0.18	0.3	-0.18	-0.68	-0.22	-0.04	0.15	-0.84	0.06	-0.04	0.32	0.43	0.03	-0.45	0.04	0	0.01	-0.42	0.4	-0.52	0.28	0.1	0.29	-0.12	0.27	0.32	0.03	0.21	-0.48	0.25	0.17	-0.37	-0.04	-0.58	-0.15	-1.08	0.14	0.77	0.36	0.25	0.3	0.55
NP_000310.2	2	PEX5	1	12.7005	NA	NA	NA	NA	NA	NA	NA	NA	NA	NA	NA	NA	NA	NA	NA	NA	NA	NA	NA	NA	NA	NA	NA	NA	NA	NA	NA	NA	NA	NA	NA	NA	NA	NA	NA	NA	NA	NA	NA	NA	NA	NA	NA	NA	NA
NP_000311.2	1839	QDPR	1	27.057	-0.41	0.75	-0.52	0.49	-0.74	0.06	-1.1	0	0.09	0.92	-1.27	0.54	-1	0.5	-0.55	0.33	-0.67	0.39	0.3	0.35	-0.98	0.67	-0.66	0.65	-0.85	0.62	-1.08	0.57	-0.98	0.03	-0.88	-0.29	-0.6	0.66	-1.08	0.29	-0.48	0.37	-1.09	0.68	-0.41	0.58	-0.15	0.52	0.51
NP_000312.2	230	RB1	1	21.3789	0.67	-0.19	0.4	-0.17	-0.19	-0.23	-0.56	0.07	0.77	-0.36	0.71	-0.23	0.47	-0.16	0.02	-0.06	-0.44	-0.05	0.29	-0.1	-0.24	-0.39	-0.78	-0.44	-0.73	-0.47	0.35	-0.36	0.48	0.1	0.56	0.11	-0.24	-0.16	0.68	-0.23	0.42	-0.11	0.39	-0.25	0.29	0.04	0.39	-0.03	0.52
NP_000315.2	30	RHAG	1	18.808	NA	NA	NA	NA	NA	NA	NA	NA	NA	NA	NA	NA	NA	NA	NA	NA	NA	NA	NA	NA	NA	NA	NA	NA	NA	NA	NA	NA	NA	NA	-1.58	1.92	-1.1	-0.39	0.73	-0.2	1.37	-0.94	-1.27	-0.34	-0.86	0.51	-0.69	0.61	-0.11
NP_000319.1	8	RPGR	1	15.9082	NA	NA	NA	NA	NA	NA	NA	NA	NA	NA	NA	NA	NA	NA	NA	NA	NA	NA	NA	NA	NA	NA	NA	NA	NA	NA	NA	NA	NA	NA	NA	NA	NA	NA	NA	NA	NA	NA	NA	NA	NA	NA	NA	NA	NA
NP_000322.3	68	SAA1	1	22.2328	-0.89	-0.54	2.67	-0.52	-0.67	-0.27	-0.43	-0.64	-1.15	-1.53	-1.83	-1.13	-1.29	-0.92	-0.94	-0.39	0.78	-0.35	2.79	-0.28	-0.86	-0.98	-1.33	-1.87	-1.64	-2.08	-1.53	-1.91	0.95	-1.64	0.63	0.24	1.02	0.5	0.08	0.27	0.74	1.07	0.08	0.62	-0.78	-0.23	-0.18	-0.89	-0.08
NP_000323.2	73	ATXN1	1	18.8855	0.09	0.02	-0.23	-0.07	-0.02	-0.01	-0.06	-0.04	0.1	-0.14	-1.54	0.18	-2.07	0.27	-0.95	0.07	-0.79	-0.1	-0.02	0.26	-0.08	0.11	0.38	0.02	0.37	0.05	-0.2	-0.06	0.16	0.1	-0.01	0.46	0.34	-0.01	0.74	-0.09	0.49	0.23	-0.13	-0.15	0.19	0.04	0.42	0.17	0.37
NP_000324.1	17	ATXN7	1	16.6545	NA	NA	NA	NA	NA	NA	NA	NA	NA	NA	0.77	-0.07	0.05	-0.04	-0.21	-0.08	0.45	-0.07	-0.07	-0.12	NA	NA	NA	NA	NA	NA	NA	NA	NA	NA	NA	NA	NA	NA	NA	NA	NA	NA	NA	NA	NA	NA	NA	NA	NA
NP_000328.2	259	SGCD	1	21.9047	-1.61	0.44	-1.9	0.08	-1.68	0.65	-1.86	1.37	-1.4	-0.24	-2.47	-0.47	-1.19	0.34	-0.57	0.49	-0.45	0.17	-0.47	1.07	-2.08	0.25	-1.14	0.07	-2.12	0.02	0.8	0.15	-0.68	0.47	-0.25	1.82	-0.11	0.11	0.01	0.71	-0.27	0.4	-0.75	0.14	-1.22	0.01	-0.81	-0.19	-1.06
NP_000331.1	1099	SLC2A2	1	27.5733	1.01	0.67	-0.37	0.46	-0.61	0.39	-1.24	0.15	-0.09	0.74	-0.31	0.81	-1.77	0.48	-0.36	0.64	-0.71	0.58	-0.55	0.12	-0.39	0.79	-0.91	0.86	-0.22	0.79	0.08	0.64	-0.76	-0.19	-0.98	-0.21	-0.71	0.63	-1.64	0.53	-0.32	0.65	-0.18	0.71	-0.76	0.76	-0.46	0.6	0.79
NP_000332.2	54	SLC3A1	1	18.8469	NA	NA	NA	NA	NA	NA	NA	NA	NA	NA	NA	NA	NA	NA	NA	NA	NA	NA	NA	NA	NA	NA	NA	NA	NA	NA	NA	NA	NA	NA	NA	NA	NA	NA	NA	NA	NA	NA	NA	NA	NA	NA	NA	NA	NA
NP_000333.1	1828	SLC4A1	1	26.2757	-0.51	0.63	0.72	0.24	-0.8	-0.1	-0.12	0.49	-1.23	-0.43	-1.01	0.72	-1.12	0.26	-0.82	0.06	-1.3	0.63	-0.83	0.32	-1	0.25	-1.49	0.08	-0.99	0.08	-0.89	1.28	-0.84	0.3	-0.51	2.41	-0.49	0.1	0.28	0.03	1.36	-0.39	-0.7	-0.11	-1.02	0.36	-1.51	0.35	-0.35
NP_000334.1	3	SLC5A1	1	13.2135	NA	NA	NA	NA	NA	NA	NA	NA	NA	NA	NA	NA	NA	NA	NA	NA	NA	NA	NA	NA	NA	NA	NA	NA	NA	NA	NA	NA	NA	NA	0.26	1.1	0.2	0.57	-0.12	0.44	0.22	0.32	-0.22	0.34	NA	NA	NA	NA	NA
NP_000335.1	251	SMN1	1	22.3699	0.12	-1.26	-0.5	-1.02	0.9	-0.86	-0.27	-1.08	0.05	-0.93	0.58	-1.01	0.32	-0.8	0.01	-0.82	-0.33	-0.63	-0.31	-1.17	-0.03	-0.63	-0.07	-0.79	0.4	-0.63	0.16	-0.58	-0.15	-0.67	-0.07	-0.62	-0.4	-0.65	-0.43	-0.71	-0.45	-0.79	0.29	-1.04	0.67	-0.72	0.11	-0.83	0
NP_000336.1	319	SNCA	1	24.3256	-0.88	0.29	-0.03	-0.29	-1.26	-0.27	-0.61	-0.08	-1.29	-0.71	-0.81	0.39	-1.63	-0.36	-1.14	-0.27	-1.6	0.64	-0.88	0.04	-1.26	-0.33	-1.83	-0.6	-1.71	-0.75	-1.54	0.29	-1.3	-0.57	-0.91	1.9	-0.62	-0.3	-0.26	-0.45	0.52	-0.64	-1.36	-0.42	-1.26	0.12	-1.43	-0.2	-0.48
NP_000337.1	70	SOX9	1	19.3496	-0.64	-0.67	0.52	-0.76	-0.76	-0.7	-0.53	-0.43	-0.73	-0.67	2.46	0.13	-0.31	-0.43	0.03	-0.25	-0.94	0.14	-0.45	-0.27	0.61	0.05	-0.22	0.16	-0.24	0.14	0.13	0.08	0.02	0.16	0.12	-0.26	-0.54	-0.79	-0.04	-0.77	0.42	-0.75	0.86	-0.78	1.12	-0.51	-0.45	-0.89	-1.2
NP_000339.2	212	SRD5A2	1	23.1998	-1.79	1.69	-1.89	1.43	-2.24	-0.12	-2.22	0.26	-1.75	0.16	-1.72	1.26	-1.42	1.83	-1.89	0.52	-2.03	0.64	-0.58	1.91	-2.03	1.8	-1.43	1.31	-1.5	0.07	-0.99	2.12	-1.71	0.54	-2.47	0.9	-2.18	1.65	-2.65	0.37	-0.45	0.6	-2.55	1.43	-2.4	0	-2.54	1.31	-1.43
NP_000340.2	10	STAR	1	15.691	NA	NA	NA	NA	NA	NA	NA	NA	NA	NA	NA	NA	NA	NA	NA	NA	NA	NA	NA	NA	NA	NA	NA	NA	NA	NA	NA	NA	NA	NA	NA	NA	NA	NA	NA	NA	NA	NA	NA	NA	NA	NA	NA	NA	NA
NP_000341.2	57	ABCA4	0.9991	24.1142	-0.11	0.33	-0.77	0.14	-0.75	0.02	-0.72	0.31	-0.3	0.38	-2.06	0.88	-1.06	1.04	0.41	0.71	0.18	0.56	0.5	0.58	-0.23	0.75	-0.97	0.99	-1.1	0.91	-0.15	0.55	-0.58	0.61	-0.48	0.23	-0.38	0.77	0.23	0.57	-0.3	0.67	-1.3	1.16	-0.57	0.29	-0.78	0.55	-0.14
NP_000342.3	318	STS	1	22.7236	-0.55	-0.05	-0.2	0.33	-1.18	0.42	-0.53	-0.09	-0.81	0.34	-1.29	-0.1	-0.45	-0.06	-0.4	0.16	-0.53	0.28	-0.43	0.35	-0.77	-0.08	-0.29	0.29	-0.95	0.15	-0.49	0.18	-0.33	0.41	-0.53	0.02	0.44	0.2	-0.29	0.68	0.09	0.97	-0.35	0.17	-0.2	0.12	-0.38	0.12	-0.49
NP_000344.1	854	TAT	1	25.0415	-0.57	0.16	-0.41	0.84	-2.11	0.69	-2.3	0.17	-1.86	0.91	-1.99	0.88	-1.81	0.65	0.83	0.61	0.38	0.54	-0.19	0.53	-1.65	0.26	-0.29	0.46	-1.68	0.27	-1.09	0.6	0.17	0.23	-0.91	-0.61	-0.97	0.94	-1.67	0.98	-0.85	0.08	-2.11	0.29	-2.3	0.19	-1.6	0.35	0.24
NP_000345.2	552	SERPINA7	1	23.0702	0.22	0.03	0.44	0.06	-0.7	-0.17	1.19	0.34	-0.35	0.06	0.49	-0.14	0.11	-0.38	0.01	0.01	0.07	-0.2	-0.4	-0.39	0.55	-0.02	-0.48	-0.44	-1.07	-0.47	-0.67	-0.29	0.2	-0.05	0.26	0.82	0.09	-0.13	-0.37	-0.18	0.26	-0.1	0.06	-0.47	-1.64	-0.37	-1.27	-0.43	0.09
NP_000346.2	18	TCN2	1	16.6703	1.3	-0.12	0.42	0.66	0.9	0.4	-0.02	0.31	0.29	-0.58	NA	NA	NA	NA	NA	NA	NA	NA	NA	NA	0.83	0.17	0.08	0.62	1.01	0.59	-0.24	0.59	0.17	-0.88	1.12	0.61	0.67	0.46	1.07	0.41	0.84	0.88	0.58	0.23	NA	NA	NA	NA	NA
NP_000349.1	3486	TGFBI	1	27.3126	-1.04	-0.3	-1.12	-0.26	-2.19	0.2	-0.4	0.46	-0.63	-0.1	-0.93	-0.34	0.45	-0.09	0.77	0.1	0.17	-0.3	0.51	0.5	-1.09	-0.08	0.33	0.05	-0.79	-0.17	0.36	-0.23	0.37	0.76	0.14	0.8	0.34	0.23	0.35	0.39	0.13	-0.18	-0.03	-0.09	-0.42	-0.02	-0.91	-0.56	-0.25
NP_000351.2	23	TH	1	16.3759	-0.42	0.52	-0.57	0.33	-0.62	1.15	-0.49	0.38	-0.71	0.41	NA	NA	NA	NA	NA	NA	NA	NA	NA	NA	NA	NA	NA	NA	NA	NA	NA	NA	NA	NA	-0.47	1.18	-0.42	0.83	-0.64	0.58	-0.21	0.72	-0.77	0.42	NA	NA	NA	NA	NA
NP_000352.1	60	THBD	1	18.512	-0.15	0.8	-0.08	0.46	-0.67	0.36	-0.31	0.49	-0.36	0.33	-0.12	0.25	-0.1	0.24	0.19	0.62	0.23	0.2	0.57	0.18	-0.45	0.3	-0.23	0.13	-0.31	0.25	-0.47	0.12	0.35	-0.03	-0.23	-0.13	-0.16	0.64	-0.52	0.48	-0.02	0.36	-0.66	0.12	-0.39	0.28	-0.58	0.25	-0.26
NP_000353.1	220	TIMP3	1	22.5225	-0.64	0.28	-0.93	-0.26	-1.47	0.9	-1.14	-0.24	-0.39	-0.27	-1.36	-0.68	-0.4	-0.97	-0.13	-0.08	0.09	0.32	-0.43	0.19	-0.74	-0.26	0.03	0	-0.66	-0.11	1.58	1.19	0.05	-0.09	-0.21	1.84	-0.86	-0.09	-0.06	0.48	0.05	0.46	-0.35	-0.07	-1.7	0.06	-1.33	-0.75	-1.29
NP_000356.1	4697	TPI1	1	28.9317	-0.38	0.06	-0.33	0.03	0.07	-0.14	-0.4	-0.13	-0.01	0.22	0.1	-0.01	0.23	-0.15	-0.05	-0.14	-0.56	-0.03	-0.5	-0.05	-0.13	-0.01	-0.55	0.09	-0.28	0.02	-0.48	-0.01	-0.63	-0.3	-0.52	-0.11	-0.23	0.2	-0.62	-0.1	-0.39	-0.11	-0.92	0.1	-0.12	-0.03	0.04	-0.03	0.1
NP_000357.3	1248	TPM1	1	27.5007	-1.4	-0.29	-0.79	-0.4	-1.61	0.26	-1.98	0.17	-0.89	-0.28	-0.74	-0.26	-0.23	-0.1	0.56	0.03	-0.02	-0.08	-0.07	0.05	-1.16	-0.22	-0.25	-0.29	-1.19	-0.4	0.76	-0.2	0.37	0.31	0.07	0.81	0.36	-0.14	0.14	0.2	-0.39	-0.01	-0.36	-0.15	-1.07	-0.31	-1.57	-0.29	-0.49
NP_000358.1	969	TPMT	1	25.8634	-0.05	0.47	-0.23	0.47	-0.01	0.19	-0.47	0.28	0.27	0.63	0.05	0.37	-0.53	0.44	-0.08	0.15	-0.05	0.17	-0.3	0.12	0.03	0.35	-0.52	0.43	0.02	0.34	-0.53	0.48	-0.87	0.28	-0.3	-0.27	0.15	0.49	0.16	0.3	-0.43	0.2	-0.43	0.46	-0.27	0.32	-0.28	0.41	0.1
NP_000359.1	287	TSC1	1	21.0329	0.44	-0.06	0.23	-0.01	0.66	0.17	0.28	-0.02	0.38	-0.1	0.7	0.13	0.39	-0.1	-0.34	0.03	0.32	0.08	0.02	-0.01	0.49	0.16	0.48	0.27	0.28	0.35	0.1	0.34	0.06	0.22	0.27	0.11	0.02	-0.05	0.08	0	0.22	0.01	0.14	-0.06	0.18	0.11	0.2	0.15	0.2
NP_000361.1	817	TTPA	1	24.8431	0.52	0.45	0.45	0.59	-0.43	0.34	-1.18	0.19	-0.21	0.67	-1.64	0.57	-0.95	0.51	-0.02	0.38	-0.4	0.42	-0.06	0.19	0.25	0.63	-0.47	0.59	0.18	0.5	0.34	0.47	0.07	-0.09	-0.25	-0.41	0.73	0.55	-0.92	0.33	-0.09	0.74	-0.17	0.41	0.47	0.53	-0.38	0.5	0.4
NP_000362.1	638	TTR	1	25.6675	-0.1	0.23	-0.22	-0.11	-0.62	0.06	-0.4	0.29	0.03	0.58	-0.14	0.24	-0.24	0.21	0.09	-0.01	0.06	0.56	-0.49	-0.09	-0.23	0.38	-0.13	0.51	-0.27	0.44	-0.12	0.36	-0.28	0.2	-0.09	0.71	0.05	0.42	-0.24	0.19	-0.06	-0.27	0.45	0.27	-0.91	0.21	-0.66	0.1	0.39
NP_000364.1	1409	UMPS	1	25.2312	0.13	0.08	0.08	0.13	0.6	-0.09	-0.18	-0.02	0.53	0.18	0.42	0.01	0.01	-0.03	-0.01	0.06	0.01	-0.06	-0.05	-0.01	0.41	0.08	0.04	0.07	0.63	0.01	-0.16	0.01	-0.2	-0.14	-0.07	-0.34	-0.22	0.05	-0.49	-0.05	-0.12	-0.17	0.53	0.06	0.64	-0.04	-0.09	0.02	0.08
NP_000365.3	581	UROD	1	23.9272	0.3	0.2	0.2	0.28	0.33	0.24	0.25	0.03	0.07	0.32	-0.39	0.11	-0.03	0.02	0.36	-0.1	0.53	-0.11	0.36	-0.15	-0.4	0.16	0.51	0.1	0.36	0.15	0.15	0.11	0.26	0.04	0.06	-0.13	-0.03	0	-0.39	-0.05	-0.33	-0.31	-0.86	-0.22	0.31	-0.05	0.48	0.14	0.76
NP_000368.1	372	WAS	1	22.7839	-0.89	0.03	-0.35	0.29	-1.27	0.32	0.19	0.82	-0.79	-0.25	-0.64	-0.14	-0.19	0.14	-0.26	0.28	0.46	0.35	0.03	0.41	-1.23	-0.26	-0.23	-0.23	-1.09	-0.22	0.49	-0.37	0.34	1.06	0.25	0.78	0.59	-0.19	0.98	-0.06	0.6	0.15	-0.6	-0.26	-0.28	-0.01	-0.87	0.19	-0.28
NP_000370.2	2849	XDH	1	26.6898	-0.72	0.79	-1.49	0.83	-2.51	-0.47	-1.55	0.45	-1.38	0.84	-2.29	0.59	-1.16	0.75	0.05	0.4	0.6	0.49	-0.56	0.32	-1.6	0.65	-0.94	0.95	-1.71	0.69	-1.33	0.65	-0.78	0.58	-1.33	-0.28	-0.87	0.77	-1.41	0.71	-0.58	0.59	-1.97	0.84	-2.72	0.3	-1.87	0.71	-1.88
NP_000371.1	94	XPA	1	19.4705	0.3	-0.26	0.32	0.11	-0.49	-0.03	-0.22	-0.2	-0.11	-0.41	0.71	0.2	-0.25	0.08	-0.11	0.27	-0.31	-0.24	-0.09	0.04	NA	NA	NA	NA	NA	NA	NA	NA	NA	NA	0.24	0.33	0.21	0.12	0.09	0.27	0.36	0.28	0.68	0.3	-0.66	-0.45	-0.33	-0.12	-0.41
NP_000372.1	308	MID1	1	21.6384	0.39	-0.34	0.38	-0.19	0.71	-0.37	0.61	-0.26	0.22	-0.2	-0.2	-0.33	-0.7	-0.35	-0.54	-0.22	-0.49	-0.34	-0.25	-0.57	-0.14	0.06	0.1	0.07	1.28	0.12	0.34	0.2	0.18	0.09	-0.1	0.09	-0.06	-0.06	-0.2	-0.32	0.53	-0.2	0.52	-0.2	0.53	-0.28	-0.08	-0.28	-0.07
NP_000375.3	16868	APOB	1	27.2198	0.35	0.24	0.47	-0.33	-0.54	-0.21	-1.09	-0.1	-0.48	-0.06	0.12	-0.22	-0.56	0.12	0.32	0.22	0.16	0.32	0.08	0.2	-0.67	0.19	-0.81	0.37	-0.57	-0.21	-0.21	0.02	-0.22	0.14	0.01	0.53	0.2	-0.07	-0.83	-0.41	-0.07	0	-0.73	-0.01	-0.77	-0.27	0.07	-0.12	0
NP_000377.1	872	BLMH	1	24.7961	-0.58	-0.08	-0.63	-0.18	0.07	-0.04	0.96	-0.36	0.98	0.2	1.21	-0.34	-0.61	-0.26	-0.92	-0.29	-0.32	-0.01	-0.36	-0.21	-0.99	-0.02	0.18	-0.04	0.88	-0.16	-0.13	0.2	-0.69	-0.33	-1.11	-0.08	0.08	0.24	-0.53	-0.58	-0.38	-0.65	-0.64	-0.2	-0.17	-0.04	-0.19	-0.57	0.23
NP_000378.1	1935	SLC25A20	1	27.5293	-0.89	0.69	-0.53	0.43	-0.71	0.16	-0.91	0.26	-0.28	0.76	-1.63	0.57	-0.89	0.47	0.06	0.33	-0.29	0.33	0.07	0.09	-0.05	0.69	-0.45	0.83	-0.13	0.8	-0.92	0.69	-0.8	0.1	-0.44	-0.32	-0.6	0.6	-1.11	0.43	-0.4	0.55	-0.39	0.64	-0.6	0.49	-0.35	0.63	0.02
NP_000380.1	11	CDKN1A	1	15.7576	NA	NA	NA	NA	NA	NA	NA	NA	NA	NA	NA	NA	NA	NA	NA	NA	NA	NA	NA	NA	0.15	-0.6	2.17	-0.56	0	-0.32	-0.75	-0.62	-0.3	0.04	NA	NA	NA	NA	NA	NA	NA	NA	NA	NA	NA	NA	NA	NA	NA
NP_000381.1	391	CHM	1	22.4897	-0.08	-0.19	-0.27	-0.24	0.07	-0.07	0.15	-0.2	0.08	0.01	-0.01	0.02	0.07	-0.03	-0.12	-0.07	0.02	0.02	-0.12	0.07	0.17	0	-0.01	0.13	0.3	0.06	0.12	0.12	-0.11	-0.06	-0.24	-0.15	-0.28	-0.07	-0.07	-0.15	-0.07	-0.11	-0.22	-0.02	0.49	0.03	0.12	-0.03	0.31
NP_000382.3	999	TPP1	1	27.4115	0.33	0.61	-0.1	0.48	0.35	0.8	0.33	0.31	0.59	0.36	-0.52	0.24	0.18	0.37	-0.22	-0.02	-0.03	0.3	0.02	0.23	0.66	0.37	-0.12	0.63	0.72	0.61	0.14	0.55	-0.02	0.23	0.07	0.33	0.2	0.48	-0.27	0.29	0.25	0.33	0.57	0.76	0.1	0.41	0.94	0.55	0.19
NP_000383.2	1590	ABCC2	1	24.8266	-0.38	0.02	0.99	0.12	-0.11	-0.42	-1.35	-0.15	0.37	0.61	-0.66	0.41	0.76	0.36	0.47	0.27	-0.91	0.36	0	-0.28	-0.87	0.35	-0.36	0.37	0.43	0.2	-0.07	0.06	-0.25	0.12	0.28	-0.68	-0.51	0.24	-0.9	0.18	-0.68	-0.27	-0.79	0.21	0.24	0.38	-0.12	0.4	0.93
NP_000384.2	486	COL5A2	1	26.0021	-1.03	-0.08	-0.57	-0.44	-1.17	0.05	-1.34	0.52	-0.31	-0.47	-1.67	-0.63	0.37	-0.13	0.22	0.18	0.47	-0.58	0.7	0.51	-1.44	-0.2	0.4	-0.07	-1.65	-0.17	1.43	0.02	0.52	0.62	0.09	1.07	0.39	0.14	0.46	0.13	-0.45	-0.47	-0.84	-0.43	-1.6	-0.71	-1.87	-0.91	-1.24
NP_000385.1	55	CRYAA	1	21.6188	-0.11	-0.12	0.24	-0.08	0.23	-0.14	-0.28	-0.05	0.11	0.01	-1.8	0.05	-1.16	0.51	1.25	-0.03	-0.32	-0.65	1.05	-0.91	1.49	0.12	0.27	0.43	2.17	0.52	0.2	-0.24	-0.03	-0.16	-0.3	-0.51	-0.09	-0.06	-0.08	-0.16	-0.29	-0.09	-0.18	-0.07	0.55	-0.19	-0.11	0.3	0.33
NP_000387.1	20	CTSK	1	17.3683	NA	NA	NA	NA	NA	NA	NA	NA	NA	NA	-0.44	0.14	0.14	0.12	0.4	0.42	2.36	0.04	0.56	0.67	NA	NA	NA	NA	NA	NA	NA	NA	NA	NA	1.1	1.07	0.96	0.15	0.39	0.19	-0.25	0.12	-0.28	0.21	NA	NA	NA	NA	NA
NP_000388.2	788	CYBB	1	24.9901	-1.66	0.3	-0.85	0.31	-1.22	0.82	1.02	0.31	-1.33	-0.15	-1.59	0.04	-0.56	0.35	-0.72	0.38	0.27	0.51	-0.39	0.34	-1.39	-0.12	-0.82	-0.02	-1.47	0.17	0.03	-0.11	-0.39	0.31	-0.06	0.23	0.34	-0.01	0.41	0.26	0.64	0.32	-1.38	-0.26	-0.33	0.14	-0.57	-0.03	0.03
NP_000389.1	1645	CYB5R3	1	27.1129	-0.11	0.22	0.12	0.21	0.12	0.36	0.02	0.17	0.36	0.42	-0.31	0.11	-0.32	-0.63	-0.44	-0.04	-0.33	0.04	0.02	0.05	0.72	0.3	-0.25	0.16	0.32	0.25	-0.02	-0.09	-0.38	0.03	0.04	-0.04	-0.01	0.07	-0.08	0.05	0.32	0.23	0.46	0.24	0.69	0.1	0.28	0.09	0.31
NP_000391.1	464	ERCC2	1	21.8238	0.37	-0.09	0.17	0.01	0.27	0.01	0.49	-0.04	0.48	0.02	0.71	-0.21	0.3	-0.21	0.03	-0.26	-0.01	-0.25	-0.1	-0.2	0.54	-0.12	0.18	-0.08	0.25	-0.21	0.22	-0.2	-0.03	-0.09	-0.03	-0.29	-0.1	-0.11	0.24	-0.2	0.18	-0.19	0.06	-0.18	-0.19	-0.26	0.35	-0.19	-0.25
NP_000392.3	151	EXT2	1	22.3081	-0.1	0.25	0.12	0.32	-0.15	0.21	0.36	0.12	0.1	0.28	0.79	0	0.26	-0.02	0.1	-0.07	-0.05	0.07	0.06	-0.08	0.06	0.16	0.02	0.19	0.06	0.24	-0.13	0.14	-0.03	0	0.24	0.58	0.5	0.55	0.32	0.45	0.55	0.51	0.26	0.38	-0.49	0.03	0.06	-0.16	-0.37
NP_000393.4	1560	G6PD	1	25.8552	1.16	-0.83	0.01	-0.85	-0.89	-0.7	0.75	-0.51	1.02	-0.92	-0.7	-1.02	0.81	-0.96	-0.67	-0.89	-0.29	-0.94	0.19	-0.82	-0.49	-1.35	0.25	-1.25	-0.21	-1.34	-0.17	-1.52	-0.15	-0.66	0.21	-0.17	-0.33	-1.21	-0.12	-1.11	0.23	-1.05	-0.63	-1.35	0.61	-0.72	0.62	-1.09	-0.14
NP_000394.2	1411	GALE	1	26.7136	0.31	0.56	-0.71	0.48	0.06	0.59	0.31	0.02	-0.34	0.66	-0.64	0.53	-0.21	0.36	-0.38	0.16	0.5	0.24	-0.56	0.35	-0.51	0.61	-0.48	0.7	-0.04	0.5	0.16	0.73	-0.91	-0.18	-0.85	-0.34	-0.16	0.62	-0.35	0.29	-0.34	0.21	-0.23	0.52	0.17	0.21	0.21	0.17	0.19
NP_000396.2	342	GM2A	1	24.4465	-0.33	-0.31	-0.75	-0.53	-0.08	-0.23	0.85	-0.21	-0.38	-0.56	-0.95	-0.49	-0.25	-0.28	0.28	-0.54	0.26	-0.34	0.43	-0.56	0.1	-0.07	-0.06	-0.14	0.68	-0.11	-0.19	-0.73	0.21	-0.08	0.58	-0.23	0.35	-0.92	-0.21	-0.74	-0.26	-0.48	1.23	-0.52	-0.27	-0.36	0.81	-0.24	-0.03
NP_000398.1	42	GP1BB	1	18.8918	-0.18	0.39	-0.12	0.61	-0.36	0.82	-0.28	0.42	-0.07	0.37	-0.43	0.44	-0.63	0.59	-0.38	0.44	-0.56	1.67	-0.09	0.85	NA	NA	NA	NA	NA	NA	NA	NA	NA	NA	-0.74	1.93	0.45	0.45	0.03	-0.01	1.7	0.1	-0.55	0.19	NA	NA	NA	NA	NA
NP_000399.3	1470	GPD2	1	24.4041	0.15	-0.25	0.07	-0.2	0.27	-0.08	1.89	0.05	0.75	-0.26	-0.29	-0.58	0.84	-0.4	0.03	-0.3	0.31	-0.4	0.37	-0.23	0.25	-0.5	0.95	-0.64	0.03	-0.55	0.1	-0.54	0.11	-0.1	0.62	0.06	-0.02	-0.44	0.43	-0.32	0.49	-0.23	-0.35	-0.58	-0.14	-0.55	0.31	-0.48	0.05
NP_000401.1	159	HFE	1	21.0948	-0.86	0.21	-0.14	0.11	-0.33	0.32	0.35	0.3	-0.04	0.36	-0.07	0.25	0.82	0.14	0.21	0.34	-0.13	0.5	0.01	0.39	-0.38	0.23	-0.39	0.15	-0.41	0.42	0.06	0.12	0.26	0.45	0.39	0.62	0.13	0.23	0.43	0.52	0.43	0.46	-0.21	0.06	-0.53	0.13	-0.64	0.14	0.35
NP_000403.1	1045	HRG	1	25.5708	1.46	0.19	-0.04	0.2	-0.73	0.33	-0.08	-0.21	-0.36	0.05	0.05	0.1	1.18	0.18	0.71	0.23	0.38	0.31	-0.06	0.31	-0.27	-0.4	0.42	-0.07	-0.65	-0.08	0.3	0.29	0.07	0.2	0.27	1.18	-0.06	0.08	-0.35	0.25	-0.22	-0.56	-0.77	-0.44	-0.77	0.16	0.54	0.09	0.01
NP_000404.2	1	HSD17B1	0.9996	11.538	NA	NA	NA	NA	NA	NA	NA	NA	NA	NA	NA	NA	NA	NA	NA	NA	NA	NA	NA	NA	-0.02	0.04	-0.03	0.45	0.08	-0.02	-0.16	0.18	0.12	-0.2	NA	NA	NA	NA	NA	NA	NA	NA	NA	NA	NA	NA	NA	NA	NA
NP_000405.1	6747	HSD17B4	1	28.7885	-0.03	0.14	-0.03	0.1	0.86	-0.08	-0.81	-0.03	0.1	0.31	-1.44	0.25	-0.29	0.17	0.47	-0.1	-0.35	-0.24	0.46	-0.33	0.13	0.22	-0.51	0	1.16	0.19	-0.28	0.05	0.03	-0.23	0.76	-0.52	0.29	0.06	-0.33	0.06	-0.63	0.01	-0.51	0.11	1.53	0.45	0.39	0.31	1.81
NP_000407.1	53	IFNGR1	1	19.6815	-1.02	-0.56	0.72	-0.66	0.14	-0.26	0.29	-0.09	-0.75	-0.77	-0.02	0.11	0.6	0.06	0.21	0.06	0.17	0.07	0.93	0.11	-0.22	-0.16	-0.43	-0.18	-0.58	-0.23	-0.35	-0.35	0.6	-0.16	0.51	-0.06	0.5	-0.6	0.22	-0.38	0.89	-0.06	0.05	-0.34	0.92	-0.14	0.01	0.07	0.91
NP_000410.2	325	ITGA2B	1	21.7474	-0.35	0.26	-0.56	0.26	-0.82	0.49	-0.51	0.08	-0.78	-0.19	-1.91	-0.01	-1.42	-0.09	-1.06	0.07	-1.28	1.19	-0.82	0.55	-1.11	0.23	-0.76	0.27	-1.01	0.37	-0.73	0.57	-0.78	0.35	-1.22	1.47	-0.21	-0.17	-0.43	-0.51	1.14	-0.42	-1.16	-0.15	-0.97	-0.28	-1.04	-0.12	0.34
NP_000411.1	16	KEL	1	16.9349	NA	NA	NA	NA	NA	NA	NA	NA	NA	NA	NA	NA	NA	NA	NA	NA	NA	NA	NA	NA	1.15	0.3	-0.21	0.49	-0.23	0.37	-0.18	0.91	-0.17	0.31	-0.13	1.17	-0.15	0.11	0.2	0.04	0.66	0.02	-0.26	0.05	NA	NA	NA	NA	NA
NP_000416.1	12	L1CAM	1	14.7185	0.4	-0.23	0.01	-0.33	0.09	-0.21	-0.79	-0.42	0.78	-0.37	NA	NA	NA	NA	NA	NA	NA	NA	NA	NA	NA	NA	NA	NA	NA	NA	NA	NA	NA	NA	1.12	1.13	0.42	0.66	0.18	0.33	0.54	0.49	0.19	0.73	NA	NA	NA	NA	NA
NP_000417.3	1236	LAMA2	1	23.3893	-1.58	-0.91	-1.48	-0.71	-1.76	-0.7	-1.3	-0.02	-0.87	-0.93	-1.45	-0.5	-0.05	-0.29	0.63	-0.11	0.89	-0.53	0.86	0.98	-0.59	-0.28	0.46	-0.24	-0.75	-0.18	1.59	0.08	0.77	0.5	0.52	0.8	0.59	-0.44	0.88	-0.22	-0.52	-0.37	-0.23	-0.55	-0.47	-0.59	-1.2	-0.51	-0.03
NP_000419.1	807	LTBP2	1	24.4192	-1.33	-0.95	-1.15	-1.01	-1.72	-0.58	-1.47	-0.27	-0.21	-1.25	-0.86	-0.65	0.58	-0.59	0.94	-0.57	1.56	-0.51	0.5	-0.1	-1.27	-0.93	0.21	-1.11	-1.03	-1.11	2.1	-0.31	1.19	-0.28	0.81	0.28	0.44	-0.98	1.37	-0.28	-0.31	-0.56	-0.05	-0.86	-1.68	-1.06	-2.14	-1.36	-1.45
NP_000420.1	2117	MAT1A	1	27.6696	0.14	0.61	0.29	0.74	-0.78	0.33	-1.17	0.16	-0.07	0.92	-1.05	0.77	-1.14	0.51	-0.76	0.46	-1.01	0.74	-0.31	0.22	-0.71	0.68	-0.69	0.77	-0.68	0.73	-0.26	0.61	-0.53	0.05	-0.51	-0.34	-0.5	0.62	-0.84	0.6	-0.27	0.52	-0.34	0.73	-0.48	0.69	-0.71	0.51	0.04
NP_000421.1	1142	PAFAH1B1	1	25.1	-0.62	0.03	0.02	-0.05	-0.36	-0.07	-0.38	0.17	-0.17	0.09	0.75	0.03	0.14	0	-0.17	-0.05	0.25	0.1	-0.02	0.15	0.18	0.01	-0.43	-0.09	-0.51	-0.08	-0.06	-0.05	-0.19	-0.02	-0.07	0.28	-0.32	0.05	-0.1	0.03	-0.19	-0.04	0.3	-0.11	-0.52	0.01	-0.21	-0.11	0.01
NP_000422.1	1043	MVK	1	25.708	0.14	0.47	0.28	0.17	0.15	-0.07	-1.34	-0.04	-0.4	0.2	-0.1	0.56	-0.95	0.33	-1.23	0.33	-0.33	0.29	0.67	-0.01	0.44	0.5	-0.2	0.82	0.16	0.93	-0.54	0.67	-1	-0.02	-1.29	-0.4	0.16	0.47	-1.37	0.03	-0.67	0.22	-1.36	0.5	0.71	0.41	-0.79	0.52	-0.36
NP_000423.2	3	MYL2	1	14.1679	NA	NA	NA	NA	NA	NA	NA	NA	NA	NA	NA	NA	NA	NA	NA	NA	NA	NA	NA	NA	NA	NA	NA	NA	NA	NA	NA	NA	NA	NA	NA	NA	NA	NA	NA	NA	NA	NA	NA	NA	NA	NA	NA	NA	NA
NP_000424.2	560	NCF2	1	22.6262	-1	-0.34	-0.42	-0.3	-1.04	-0.05	1.9	0.07	-0.33	-0.63	-0.94	-0.26	-0.08	-0.22	-0.35	0.11	0.45	-0.08	0.27	0.11	-0.87	-0.67	-0.34	-0.56	-1.02	-0.72	0.05	-0.91	0.08	0.18	0.38	0	0.92	-0.3	0.89	-0.16	0.72	-0.55	-0.87	-0.46	-0.13	-0.21	0.13	-0.36	-0.33
NP_000425.1	340	NEU1	1	23.3464	1.5	-0.5	-0.08	-0.23	1.41	-0.42	1.84	-0.51	0.89	-0.66	0.16	-0.4	0.69	-0.45	-0.03	-0.55	-0.23	-0.44	-0.15	-0.51	0.52	-0.33	-0.69	-0.56	0.8	-0.18	-0.55	-0.24	-0.54	-0.69	0.37	-0.44	-0.16	-0.3	-0.27	-0.27	0.39	0	1.65	0.44	0.24	-0.15	0.61	-0.18	-0.07
NP_000426.2	41	NOTCH3	1	18.34	-0.27	-0.63	0.05	-0.45	-0.25	-0.3	-0.45	-0.23	-0.21	-0.64	NA	NA	NA	NA	NA	NA	NA	NA	NA	NA	-0.17	-0.45	0.65	-0.53	0.06	-0.41	0.95	-0.05	0.87	0.35	0.3	0.23	0.25	0	0.49	0.33	0.01	0.15	-0.04	0.08	NA	NA	NA	NA	NA
NP_000427.1	546	OXCT1	1	23.4986	-1.1	-0.57	-0.94	-0.67	-1.16	-0.63	-1.16	-0.12	1.36	-0.77	0.02	-0.82	-0.67	-0.88	-0.59	-0.45	-0.3	-0.6	-0.69	-0.26	-1.12	-0.29	2.86	0.24	-0.29	-0.59	0.2	-0.51	-0.23	0.22	-0.45	0.3	-0.38	-0.78	0.2	-0.53	-0.38	-0.73	-1.19	-1.08	0.16	-0.52	-0.31	-0.44	-0.81
NP_000428.2	547	PAFAH2	1	22.8866	-0.36	0.41	0.05	0.48	0.43	0.15	-0.28	0.25	-0.41	0.61	-1.18	0.61	-0.67	0.56	0.1	0.25	-0.2	0.22	0.04	0.01	-0.37	0.52	-0.72	0.44	0.47	0.55	-0.4	0.49	-0.09	0.38	-0.89	-0.76	0.05	0.44	-0.44	0.24	-0.63	0.18	-0.81	0.35	0.5	0.5	0.55	0.44	0.61
NP_000433.4	952	PECAM1	1	23.5393	0.02	-0.4	0.26	-0.43	-0.29	-0.11	-0.5	-0.07	0.17	-0.35	-0.64	-0.4	-0.23	-0.41	0.21	-0.03	0.37	-0.1	0.33	0.1	-0.44	-0.57	0.21	-0.43	0.01	-0.45	0.37	-0.38	0.34	0.07	0.23	0.49	-0.07	-0.46	0.32	-0.46	0.06	-0.26	-0.18	-0.59	0.03	-0.32	-0.36	-0.49	0.21
NP_000434.1	1241	ABCB4	1	24.2411	-1.42	0.44	-0.58	0.9	-1.54	0.02	-1.23	0.77	-0.8	0.24	-1.25	0.62	-0.65	0.81	1.32	0.16	0.07	-0.34	-0.16	-0.1	0.57	0.19	-0.9	0.27	-0.88	0.5	0.09	0.04	0.17	0.82	0.33	-0.16	0.59	-0.11	-0.3	0.19	-0.45	0.45	-1.27	0.52	-0.38	0.18	0.46	0.61	0.37
NP_000435.3	24	PHEX	0.9988	19.7322	NA	NA	NA	NA	NA	NA	NA	NA	NA	NA	0.06	0.4	0.27	0.37	-0.32	0.32	0.01	-0.05	0.37	0.46	-0.34	0.27	-0.2	0.63	-0.01	0.44	-0.3	0.36	-0.33	0.3	0.02	-0.01	0.1	-0.05	-0.02	0.12	-0.07	-0.09	0.33	0.28	NA	NA	NA	NA	NA
NP_000436.2	42	PLEC	1	18.8576	-1.12	-0.26	-0.61	0.16	-1.09	-0.37	0.66	0.18	-0.81	0.43	-0.17	0.24	0.18	0.38	0.19	0.46	0.18	0.31	0.39	0.34	0.52	-0.42	0	-0.45	-0.04	-0.2	0.77	-0.69	0.39	0.05	NA	NA	NA	NA	NA	NA	NA	NA	NA	NA	0.62	-0.07	1.48	-0.26	-0.89
NP_000437.3	1622	PON1	1	25.8177	-0.67	0.21	-1.49	0.15	-0.39	0.69	-1.57	-0.25	-1.59	1.16	-2.87	0.94	-1.85	0.84	0.19	0.11	-1.13	0.85	-1.19	-0.42	-0.58	0.99	-0.62	0.57	0.73	0.92	-0.54	0.85	-1.03	-0.46	-1.59	-0.45	0.33	0.85	-1.22	-0.1	-1.38	-0.93	-1.38	0.65	-2.12	0.3	-1.35	0.37	0.58
NP_000438.2	54	PSEN2	1	17.9257	0.81	0.29	0.51	1.11	0.73	0.61	1.12	0.53	0.42	-0.63	NA	NA	NA	NA	NA	NA	NA	NA	NA	NA	1.92	-0.51	-0.01	-0.61	0.44	-0.67	0.33	-1.15	0.19	-0.17	0.18	-0.59	-0.24	-0.77	1.14	-0.51	0.18	-0.52	0.62	-0.45	0.23	0.29	0.19	0.55	0.04
NP_000440.1	182	RFX5	1	21.8516	-0.28	-0.16	0.05	-0.22	0.01	-0.44	0.08	-0.1	-0.02	-0.29	0.33	0.26	-0.06	0.17	0.12	0.1	0.14	0.12	0.21	-0.03	0.23	-0.26	0.65	-0.49	-0.39	-0.54	0.02	-0.68	0.17	-0.01	-0.37	-0.61	-0.13	-0.46	0.27	-0.29	0.05	-0.1	0	-0.39	0.28	-0.19	0.21	-0.19	0.01
NP_000445.1	3181	SOD1	1	29.5916	-0.04	0.22	-0.25	0.28	-0.95	0.06	-1.56	-0.27	-0.76	0.62	-1.23	0.33	-1.43	0.18	-0.4	-0.06	-0.8	0.5	-0.92	0.14	-0.7	0.4	-0.05	0.35	-0.66	0.17	-0.44	0.44	-1.12	-0.41	-0.89	-0.36	-0.45	0.72	-1.26	0.26	-0.53	0.38	-0.86	0.49	-0.58	0.39	-0.87	0.24	-0.02
NP_000446.1	144	STK11	1	19.9674	0.1	0.19	0.28	0.27	-0.16	-0.01	0.5	0.58	0.31	0.16	0.34	-0.03	-0.22	-0.01	0.02	-0.04	0.01	0.02	-0.02	0.06	NA	NA	NA	NA	NA	NA	NA	NA	NA	NA	-0.05	0.18	-0.03	0.25	-0.1	0.3	0.2	0.16	0.38	0.16	-0.73	-0.03	-0.26	-0.14	-0.15
NP_000447.2	1397	SUOX	1	26.3406	-0.68	0.41	0.24	0.5	-0.03	0.18	-1.16	0.28	-0.95	0.74	-1.13	0.84	-0.8	0.49	0.24	0.25	-0.58	0.26	-0.46	0.07	-0.85	0.8	-0.53	0.66	-0.71	0.72	-1.14	0.57	-0.55	0.18	-0.85	-0.24	-0.36	0.71	-1.18	0.6	-0.36	0.67	-0.82	0.66	0.1	0.67	-0.75	0.75	0.29
NP_000448.3	565	HNF4A	1	23.3981	0.77	0.12	0.19	0.13	0.75	0.1	-0.52	-0.16	0.41	0.23	0.81	-0.07	-0.35	-0.14	0	-0.2	0.36	0.04	-0.02	-0.17	0.25	0.15	0.32	0.12	0.71	0.12	0.1	0.08	-0.08	-0.42	-0.23	-0.64	-0.28	-0.04	-0.33	-0.31	-0.14	-0.24	-0.1	-0.07	0.12	0.01	-0.39	-0.03	0.13
NP_000449.1	6	HNF1B	1	14.6241	NA	NA	NA	NA	NA	NA	NA	NA	NA	NA	NA	NA	NA	NA	NA	NA	NA	NA	NA	NA	NA	NA	NA	NA	NA	NA	NA	NA	NA	NA	NA	NA	NA	NA	NA	NA	NA	NA	NA	NA	NA	NA	NA	NA	NA
NP_000452.2	7	THRB	1	14.4277	NA	NA	NA	NA	NA	NA	NA	NA	NA	NA	NA	NA	NA	NA	NA	NA	NA	NA	NA	NA	NA	NA	NA	NA	NA	NA	NA	NA	NA	NA	NA	NA	NA	NA	NA	NA	NA	NA	NA	NA	NA	NA	NA	NA	NA
NP_000453.2	1239	UBE3A	1	23.3698	0.17	0.18	-0.01	0.18	-0.28	0.15	-0.42	0.1	0.33	0.22	0.44	0.04	-0.07	0.08	-0.13	0	0.39	0.08	-0.27	0.1	-0.42	0.16	0.25	0.24	0.32	0.18	0.11	0.32	-0.13	0.11	-0.19	0.04	0.05	0.11	-0.1	0.03	-0.13	-0.01	-0.43	0.15	0.21	-0.1	-0.62	-0.07	-0.28
NP_000454.1	580	UGT1A1	1	25.9709	-0.2	0.12	-0.04	0.04	1.08	-0.42	-0.82	1.13	1.18	1.81	-1.85	0.89	-0.07	0.58	-0.63	0.66	-0.93	0.66	-0.16	-0.22	-0.79	0.11	-0.46	0.24	1.65	0.93	0.4	1.04	-0.06	0.89	-0.01	0.02	-0.01	0.6	0.22	0.97	0.18	0.7	-0.93	0.45	-0.76	0.53	-0.61	0.89	0.73
NP_000457.1	1022	PEX1	1	22.9294	-0.02	0.08	-0.2	-0.08	0.24	-0.11	-0.45	-0.24	0.18	-0.1	-1	0	-0.43	0.03	0.82	-0.15	0.01	-0.04	0.07	-0.11	0.22	-0.04	-0.24	-0.1	0.42	-0.14	0.07	-0.19	0.23	-0.03	-0.04	-0.14	0.18	0	0.16	-0.02	-0.18	0.04	0.06	0.11	0.53	0.09	1.02	0.1	0.55
NP_000467.1	1216	AK1	1	26.2027	-0.36	0.31	0.21	0.31	-0.03	-0.21	0.29	0.17	-0.36	0.22	-0.69	0.29	0.11	0.17	-0.31	0.21	-0.46	0.09	-0.2	-0.06	0.5	0.12	0.14	-0.07	-0.17	-0.06	-0.76	0.28	-0.63	0.01	-0.49	0.34	0.08	0.11	-0.47	0.09	-0.48	0.12	-0.37	-0.11	-0.17	0.21	0.29	0.13	-0.07
NP_000469.3	595	ALPL	1	23.8903	-0.12	-0.26	-0.44	-0.37	-1.01	0.47	2.01	0.64	-1.02	0.31	-1.18	0.12	-0.53	0.19	-0.65	0.41	-0.37	0.36	0.17	-0.31	-1.61	0.31	-0.27	0	-0.93	0.03	0.17	0.16	-0.05	1.22	-0.29	-0.29	0.57	-0.09	0.53	0.14	-0.34	0.26	-1.04	0.13	-1.01	0.49	-0.7	0.01	-0.71
NP_000471.1	267	AMPD3	1	21.3363	-0.22	0.24	0.13	0.04	-0.6	0.21	1.45	0.76	-0.15	-0.16	-0.09	0.18	0.54	0.26	0.16	0.44	0.71	-0.05	0.64	0.39	-0.17	-0.28	-0.01	-0.27	-0.18	-0.16	0.52	0	0.07	0.44	0.47	0.91	0.87	0.07	0.69	0.14	0.56	0.11	-0.46	-0.14	-0.97	-0.33	0.03	-0.29	-0.66
NP_000472.2	992	AMT	1	25.8067	0.45	0.5	0.56	0.35	0.36	0.07	-0.7	-0.18	1.03	0.65	-0.49	0.18	-0.96	0.11	-0.2	0.11	-0.51	0.51	-0.02	0.41	-1.09	0.33	0.04	0.51	0.33	0.27	-0.18	0.68	-1.09	-0.48	-0.77	-0.41	-0.27	0.57	-1.47	0.38	-0.42	0.32	-0.56	0.42	-0.17	0.5	-0.46	0.28	0.23
NP_000473.2	1315	APOA4	1	26.0356	-0.71	-0.44	-0.28	-0.48	-1	-1.05	0.04	-0.53	-0.37	-0.77	1.22	-0.17	0.18	-0.47	-0.9	-0.72	-0.09	0.01	0.3	-0.65	-0.82	-0.64	-1.31	-1.17	-1.51	-1.21	-0.48	-0.55	0.37	-0.35	0.12	0.55	0.35	-0.5	-0.12	-0.51	-0.27	-0.98	-1.1	-0.96	-0.98	-0.48	-1.11	-1.05	-0.3
NP_000474.2	479	APOC2	1	26.536	0.47	-0.5	-0.66	-0.56	-0.35	-0.74	-2.08	-0.51	-0.63	-0.04	-0.29	-0.61	0.37	-0.4	0.19	-0.14	-0.52	-0.32	-0.45	-0.55	0.25	-0.76	-0.56	-0.62	-0.31	-0.58	-0.37	-0.64	-0.57	-0.65	-0.78	-0.77	-0.87	-0.8	-0.88	-0.62	-1.16	-0.95	-0.44	-0.5	0.28	-0.51	0.02	-0.38	0.19
NP_000475.1	583	APP	1	23.3631	-0.38	-0.08	-0.31	-0.26	-1.14	-0.09	-0.11	-0.2	-0.47	0.02	1.48	-0.07	0.31	-0.25	0.35	-0.09	-0.21	0.08	-0.13	-0.01	0.48	-0.26	-0.05	-0.05	-1.01	-0.43	0.17	-0.23	0.33	-0.08	-0.22	0.32	-0.02	-0.11	-0.17	-0.29	-0.09	0.21	0.34	-0.14	-0.95	-0.16	0.11	-0.22	-0.37
NP_000476.1	900	APRT	1	27.2376	0.04	0.42	0.35	0.55	-0.15	0.47	-0.11	0.29	-0.2	0.67	-1.18	0.35	-0.32	0.42	-0.54	0.14	-0.12	0.28	-0.04	0.27	-0.81	0.3	-0.49	0.43	-0.9	0.49	-0.2	0.61	0.04	0.37	-0.27	-0.17	-0.35	0.27	-0.34	0.26	-0.13	0.23	-0.65	0.47	-0.03	0.31	-0.35	0.31	-0.13
NP_000478.3	648	ARSA	1	24.964	0.84	0.12	-0.09	0.1	-1.28	-0.43	-0.59	0.05	0.64	0.42	-2.32	0.4	-0.68	0.16	0.98	0.25	0.32	0.33	-1.08	-1.02	-0.34	0.19	-0.52	0.36	0.21	0.64	-0.59	-0.44	-0.17	0.13	0.11	-0.31	0.27	0.23	-0.89	0.01	-0.5	-0.15	0.35	0.18	-0.05	0.03	0.08	0.38	0.68
NP_000479.1	2805	SERPINC1	1	27.7624	0.25	-0.11	-0.36	-0.17	-0.27	0.15	-0.13	-0.12	-0.25	-0.11	-0.6	-0.09	-0.29	-0.21	0.23	-0.02	-0.03	0.25	-0.44	0.06	-0.07	-0.02	-0.55	-0.12	0	-0.1	0.17	0.04	-0.36	-0.25	-0.11	0.75	-0.28	0.15	-0.43	-0.09	-0.12	-0.1	0.05	0.1	-0.61	0	-0.93	-0.15	0.17
NP_000480.3	808	ATRX	1	22.9833	-0.37	-0.34	-0.14	-0.24	0.65	-0.28	-0.21	0	-1.06	-0.33	1.03	-0.34	0.03	-0.29	0.01	-0.23	0.13	-0.25	-0.28	-0.14	0.14	-0.38	-0.44	-0.3	0.94	-0.48	0.32	-0.26	0.15	-0.1	-0.18	0.11	-0.25	-0.38	0.11	-0.3	0.01	-0.33	0.04	-0.41	0.32	-0.37	0.16	-0.25	0.35
NP_000482.3	402	C1QB	1	25.1582	-1.42	-0.26	-0.88	-0.51	-1.44	0.04	-0.57	0.51	-0.69	-0.25	-1.21	-0.17	-0.23	0.36	-0.4	0.14	-0.11	0.04	0.07	0.52	-1.34	-0.24	-0.33	0.01	-1.53	-0.06	0.12	0.03	-0.07	0.71	-0.18	0.57	0.8	0.12	0.64	0.74	0.91	0.5	-0.57	0	-0.92	0.05	-1.71	-0.06	0.22
NP_000483.3	11	CFTR	1	16.8252	NA	NA	NA	NA	NA	NA	NA	NA	NA	NA	NA	NA	NA	NA	NA	NA	NA	NA	NA	NA	NA	NA	NA	NA	NA	NA	NA	NA	NA	NA	NA	NA	NA	NA	NA	NA	NA	NA	NA	NA	NA	NA	NA	NA	NA
NP_000484.2	40	COL10A1	1	17.9498	NA	NA	NA	NA	NA	NA	NA	NA	NA	NA	NA	NA	NA	NA	NA	NA	NA	NA	NA	NA	-1.06	0.2	-0.33	0.08	-0.91	-0.14	1.35	0.55	0.61	0.2	0.28	2.09	-0.07	0.14	0.2	0.71	0.09	0.26	-0.64	0.12	NA	NA	NA	NA	NA
NP_000485.3	4	COL17A1	0.9992	18.4264	NA	NA	NA	NA	NA	NA	NA	NA	NA	NA	NA	NA	NA	NA	NA	NA	NA	NA	NA	NA	NA	NA	NA	NA	NA	NA	NA	NA	NA	NA	NA	NA	NA	NA	NA	NA	NA	NA	NA	NA	NA	NA	NA	NA	NA
NP_000489.3	1	CYP11B2	0.9994	16.7602	NA	NA	NA	NA	NA	NA	NA	NA	NA	NA	NA	NA	NA	NA	NA	NA	NA	NA	NA	NA	NA	NA	NA	NA	NA	NA	NA	NA	NA	NA	NA	NA	NA	NA	NA	NA	NA	NA	NA	NA	NA	NA	NA	NA	NA
NP_000490.1	219	CYP1A1	1	20.4768	-0.58	0.06	-1.15	0.54	-0.98	-0.28	-0.98	-0.31	-0.75	1.97	-2.16	1.39	-1.04	-0.58	-1.21	0.32	-1.55	0.36	-0.68	0.14	-0.99	0.81	-0.73	0.33	-0.51	1.93	0.41	0.4	-0.27	0.12	-0.04	-0.35	-0.36	1.4	0.21	0.19	-0.4	-0.5	-0.18	0.03	-1.26	0.96	-1	1	-1.26
NP_000492.2	157	ELN	1	21.0235	-1.23	-0.17	-1.32	-0.51	-1.77	0.2	-1.76	0	-0.48	-0.54	-2.8	-0.85	-1.94	-0.62	-1.28	-0.6	-0.76	-0.37	-0.63	0.06	-1.34	-1.02	-1.1	-0.66	-1.23	-0.98	1.64	0.71	-0.18	0.1	0.14	2.24	0.59	0.38	0.01	0.66	-0.6	0.5	-0.17	-0.21	NA	NA	NA	NA	NA
NP_000493.1	544	EPX	1	24.1687	-1	0.63	-0.88	0.88	-1.48	-0.33	-1.16	1.25	-1.25	-0.57	-1.77	0.3	-1.83	0.72	-0.96	1.21	0.55	0.41	-0.8	0.52	-1.3	0.31	0.02	1.22	-0.51	0.72	-0.36	0.23	-0.48	1.2	-0.73	1.42	0.54	0.94	-0.24	-0.21	-0.72	-0.9	-1.34	-0.56	-1.34	0.46	-1.96	-0.25	-1.38
NP_000495.1	475	F10	1	22.9172	0.31	-0.56	0.63	-0.75	-0.2	-0.17	1.02	-0.58	-0.51	-0.72	0.72	-0.31	1.86	-0.47	0.39	-0.5	0.07	-0.29	0.05	-0.49	0.51	-0.36	-0.25	-0.49	-0.06	-0.32	-0.08	-0.15	-0.49	-0.59	-0.09	0.07	-0.6	-0.69	-0.87	-0.91	-0.13	-0.6	-0.06	-0.8	0.17	-0.19	1.08	-0.48	0.53
NP_000496.2	580	F12	1	24.8555	-0.13	0.24	-0.13	-0.08	-0.03	0.54	-0.79	-0.16	-0.06	0.38	0.33	-0.06	-0.18	0.46	0.07	-0.03	0.16	-0.13	0.25	0.63	-0.41	0.06	0.42	0.62	-0.14	0.07	-0.33	-0.13	-0.46	-0.1	0.09	0.65	-0.03	0.49	0.16	0.63	0.1	0.3	-0.28	0.01	0	0.21	-0.37	0.09	0.82
NP_000497.1	1660	F2	1	26.0568	0.08	-0.4	-0.37	-0.57	-0.89	-0.4	1.4	-0.44	-0.34	-0.52	-0.32	-0.05	0.53	-0.39	1.12	-0.21	0.49	0.08	-0.24	-0.33	1.06	-0.4	-0.06	-0.59	-0.11	-0.7	0.01	-0.38	-0.55	-0.65	-0.37	0.47	-0.4	-0.37	-0.52	-0.61	0.08	-0.38	0.25	-0.58	-0.43	-0.11	0.7	-0.4	0.25
NP_000498.2	5658	FBP1	1	28.8329	-0.96	0.81	-0.83	0.51	-2.23	0.15	-1.55	0.45	-0.68	0.95	-1.45	0.63	-2.08	0.71	-0.66	0.47	-0.5	0.28	0.13	0.56	0.46	0.6	-0.59	0.97	-1.61	0.8	-1.4	0.81	-1.41	0.61	-1.07	-0.2	-1.01	0.59	-1.33	0.87	-0.44	0.73	-1.9	0.76	-2.48	0.52	-0.83	0.85	-1.18
NP_000499.1	5745	FGA	1	29.062	-0.62	-0.52	1.02	-0.6	-0.98	-0.1	1.26	-0.4	-1.48	-1.05	-0.76	-0.36	-0.18	-0.66	-0.61	-0.62	-0.57	0.17	-0.59	-0.79	-1.27	-0.49	-1.15	-1.24	-1.63	-1.22	-1.46	-0.4	-0.64	-1.14	-0.01	1.07	0.15	-0.24	-0.29	-0.63	2.12	-0.16	-0.67	-0.76	-1.25	-0.23	-0.27	-0.78	-0.62
NP_000502.4	2	FUT2	1	14.0923	NA	NA	NA	NA	NA	NA	NA	NA	NA	NA	NA	NA	NA	NA	NA	NA	NA	NA	NA	NA	NA	NA	NA	NA	NA	NA	NA	NA	NA	NA	NA	NA	NA	NA	NA	NA	NA	NA	NA	NA	NA	NA	NA	NA	NA
NP_000503.1	363	GALNS	1	23.5619	0.11	0.97	0.13	0.68	-0.07	0.27	0.02	0.23	-0.47	0.62	-0.52	0.65	0.07	0.31	0.14	0.33	-0.12	0.35	-0.23	0.04	-0.9	0.68	-0.78	0.53	-0.38	0.7	-0.38	0.53	-0.69	0.07	-0.87	-0.45	-0.64	0.51	-0.93	0.13	-0.19	0.5	-1.36	1.15	-0.84	0.29	0.15	0.43	0.57
NP_000507.1	63	GNAS	1	19.8213	0.3	0.25	0.06	0.05	-0.66	-0.12	0.24	0.28	-0.42	-0.01	0.48	0.12	-0.17	-0.01	-0.21	-0.11	-0.37	0.09	-0.17	0.14	-0.15	0.17	-0.03	0.26	-0.53	0.05	0.16	0.12	0	0.15	-0.12	0.69	0.02	-0.01	-0.08	0.06	-0.17	-0.31	0.58	0.02	-0.85	0.12	-0.4	-0.03	-0.17
NP_000508.1	12571	HBA2	1	30.2444	-0.27	0.96	1.13	0.7	-0.54	0.15	-0.39	1.08	-0.81	-0.24	-1.1	0.79	-1.06	0.38	-0.74	0.09	-1.23	0.46	-0.91	0.33	-0.67	0.25	-1.31	0.07	-0.75	0.01	-0.66	1.24	-0.56	0.39	-0.46	2.35	-0.58	0.16	0.37	0.18	1.17	-0.53	-0.72	-0.13	-0.72	0.49	-1.18	0.43	0.09
NP_000509.1	13999	HBB	1	30.1632	-0.63	0.67	0.83	0.38	-0.82	-0.11	-0.68	0.64	-1.18	-0.57	-1	0.7	-1.1	0.26	-0.92	0.09	-1.33	0.66	-0.91	0.42	-0.83	0.16	-1.48	0	-0.94	-0.14	-0.69	1.31	-0.79	0.41	-0.53	2.4	-0.63	0.05	0.31	-0.02	1.13	-0.64	-0.88	-0.23	-0.96	0.51	-1.41	0.31	-0.11
NP_000510.1	2390	HBD	1	27.922	-0.75	0.6	0.67	0.15	-1.09	-0.23	-0.88	0.52	-1.4	-0.67	-1.03	0.53	-1.19	0.23	-0.85	0.09	-1.5	0.66	-0.99	0.31	-0.96	0.22	-1.57	0.07	-1.26	-0.16	-1.04	1.09	-0.92	0.44	-0.65	2.29	-0.73	0.01	0.08	-0.2	0.93	-0.77	-1.09	-0.38	-1	0.48	-1.23	0.21	-0.05
NP_000511.2	865	HEXA	1	25.7401	0.06	0.11	-0.14	-0.13	0.35	0.34	0.1	-0.09	0.29	0	-0.57	-0.17	0.8	-0.02	0.4	-0.37	0.16	-0.14	-0.25	-0.25	0.3	-0.22	-0.03	-0.25	0.71	-0.23	-0.14	-0.21	-0.1	-0.08	-0.24	-0.39	-0.37	-0.47	-0.31	-0.33	-0.63	-0.42	0.06	-0.43	1.54	-0.19	0.88	-0.21	0.73
NP_000512.2	1485	HEXB	1	26.532	-0.25	-0.05	-0.23	-0.23	0.65	0.24	0.27	-0.11	-0.19	-0.33	0.2	-0.32	0.94	-0.24	0.57	-0.45	-0.05	-0.23	-0.05	-0.55	1.26	-0.31	0.28	-0.54	0.09	-0.6	-0.38	-0.55	0.19	-0.36	0.37	-0.5	-0.32	-0.75	-0.02	-0.51	-0.58	-0.38	1.2	-0.56	1	-0.13	0.62	-0.29	0.48
NP_000516.3	1	KCNJ11	1	13.4518	NA	NA	NA	NA	NA	NA	NA	NA	NA	NA	NA	NA	NA	NA	NA	NA	NA	NA	NA	NA	NA	NA	NA	NA	NA	NA	NA	NA	NA	NA	NA	NA	NA	NA	NA	NA	NA	NA	NA	NA	NA	NA	NA	NA	NA
NP_000518.1	215	LDLR	1	20.8835	-0.1	-0.46	0.01	-0.27	1.24	-0.14	-0.52	-0.19	0.42	-0.54	1.03	-0.01	0.93	-0.39	-0.25	-0.42	0.34	-0.28	0.61	-0.12	0.27	0.22	-0.16	0.25	0.32	0.34	0.09	0.33	0.5	-0.16	0.36	0.28	-0.04	0.12	-0.3	-0.02	0.35	0.15	-0.43	0.65	0.31	0.07	-0.34	-0.03	0.17
NP_000519.2	1210	MAN2B1	1	24.1746	-0.12	0.52	-0.02	0.27	0.34	0.09	-0.08	0.18	-0.11	0.08	0.44	0.26	-0.2	0.15	0.94	0.13	0.49	0.08	0.17	0.06	0.06	0.11	-0.13	0.29	0.31	0.25	0.05	0.14	0.24	0.28	0.2	0.19	0.21	-0.02	-0.08	0.06	0.05	0.22	0.87	0.25	-0.21	0.06	-0.03	0.21	0.15
NP_000521.2	8	MPZ	1	16.4499	NA	NA	NA	NA	NA	NA	NA	NA	NA	NA	2.5	0.05	-0.29	-0.11	-0.38	-0.07	-0.74	0.15	0.06	0.01	NA	NA	NA	NA	NA	NA	NA	NA	NA	NA	NA	NA	NA	NA	NA	NA	NA	NA	NA	NA	NA	NA	NA	NA	NA
NP_000522.3	3422	OTC	1	28.6781	0.53	0.46	0.61	0.68	-0.5	0.24	-1.38	0.51	0.33	1.08	-1.92	0.68	-1.83	0.39	-0.03	0.55	-0.63	0.38	0.34	0.28	-0.36	0.47	-0.89	0.49	0.13	0.61	-0.42	0.52	-0.16	0.4	0.09	-0.34	-0.56	0.55	-1.48	0.7	-0.7	0.17	-2.29	0.2	-0.23	0.51	-1.06	0.43	0.74
NP_000523.2	2824	PCCB	1	26.1643	0.44	0.3	0.41	0.37	-0.13	0.45	-0.87	0.04	0.05	0.7	-0.97	0.47	1.64	0.24	0.23	0.23	-0.25	0.29	0.32	0.14	-1.4	0.42	-0.68	0.28	-1.47	0.71	-0.56	0.45	0.04	0.02	0.01	-0.31	-0.13	0.38	-1.29	0.42	-0.24	0.72	-0.96	0.3	-0.45	0.22	-0.24	0.31	0.28
NP_000524.3	4	PLP1	1	13.1939	NA	NA	NA	NA	NA	NA	NA	NA	NA	NA	NA	NA	NA	NA	NA	NA	NA	NA	NA	NA	NA	NA	NA	NA	NA	NA	NA	NA	NA	NA	NA	NA	NA	NA	NA	NA	NA	NA	NA	NA	NA	NA	NA	NA	NA
NP_000525.1	24	PMS1	1	21.6524	NA	NA	NA	NA	NA	NA	NA	NA	NA	NA	NA	NA	NA	NA	NA	NA	NA	NA	NA	NA	NA	NA	NA	NA	NA	NA	NA	NA	NA	NA	NA	NA	NA	NA	NA	NA	NA	NA	NA	NA	NA	NA	NA	NA	NA
NP_000526.2	125	PMS2	1	20.1185	-1.19	0.25	-0.31	-0.11	-1.44	-0.11	-0.85	0.25	-1.11	-0.18	NA	NA	NA	NA	NA	NA	NA	NA	NA	NA	NA	NA	NA	NA	NA	NA	NA	NA	NA	NA	NA	NA	NA	NA	NA	NA	NA	NA	NA	NA	0.14	0.15	0.35	0.17	-0.31
NP_000529.1	47	RFXAP	1	17.8043	0.02	-0.3	-0.05	-0.16	-0.45	-0.17	-0.07	0.13	-0.12	-0.3	NA	NA	NA	NA	NA	NA	NA	NA	NA	NA	0.27	0.09	0.51	0.12	-0.25	0.06	-0.03	-0.04	0.1	0.34	0.64	0.8	0.44	0.5	0.12	0.14	0.38	0.21	0.07	0.32	NA	NA	NA	NA	NA
NP_000531.2	12	RYR1	0.9992	19.6945	NA	NA	NA	NA	NA	NA	NA	NA	NA	NA	-0.08	0.71	0.71	0.77	0.45	0.97	1.01	0.15	1.05	1.31	NA	NA	NA	NA	NA	NA	NA	NA	NA	NA	0.36	0.41	-0.01	0.01	-0.03	0.12	0.42	0.17	0.54	0.34	NA	NA	NA	NA	NA
NP_000534.3	198	SMPD1	1	22.5505	0.06	0.1	0.49	0.48	0.21	0.21	-0.3	0.16	0.1	0.53	-0.24	0.36	-0.19	0.32	0.45	0.42	0.32	0.2	0.02	0.14	0.6	0.37	0.16	0.29	0.47	0.48	0.06	0.46	0.23	0.49	0.57	0.07	0.46	0.53	0.05	0.75	0.34	0.65	-0.09	0.78	-0.14	0.32	0.63	0.57	0.12
NP_000536.6	146	HNF1A	1	20.6952	0.41	-0.18	-0.14	-0.18	0.46	-0.04	-0.06	-0.37	0.29	-0.15	0.85	-0.05	0.34	-0.05	0.13	0	0.54	-0.23	-0.06	-0.16	0.28	0.27	0.34	0.3	0.43	0.26	-0.08	0.36	-0.13	-0.04	0.19	-0.32	-0.11	-0.09	-0.09	-0.16	0.1	-0.01	0.48	0.19	0.19	-0.56	-0.25	-0.29	-0.18
NP_000537.3	20	TP53	1	17.3237	NA	NA	NA	NA	NA	NA	NA	NA	NA	NA	NA	NA	NA	NA	NA	NA	NA	NA	NA	NA	NA	NA	NA	NA	NA	NA	NA	NA	NA	NA	-0.52	-0.29	-0.69	-0.54	-0.62	-0.41	2.88	-0.59	0.4	-0.07	NA	NA	NA	NA	NA
NP_000539.2	462	TSC2	1	21.6405	0.31	0.2	0.23	0.08	0.47	0.04	-0.14	0.32	0.37	0.26	0.28	0.13	0.42	0.21	0.03	0.22	0.4	0.16	0.28	0.24	-0.96	0.08	0.23	0.15	0.24	0.09	-0.06	0.02	0.18	0.09	0.39	0.48	0.31	0.38	0.08	0.22	0.28	0.32	0.25	0.37	0.3	0	-0.71	0.05	0.25
NP_000542.1	16	VHL	1	19.3063	NA	NA	NA	NA	NA	NA	NA	NA	NA	NA	NA	NA	NA	NA	NA	NA	NA	NA	NA	NA	NA	NA	NA	NA	NA	NA	NA	NA	NA	NA	-0.1	-0.2	0.1	0.16	-0.09	-0.15	-0.07	-0.26	-0.05	-0.21	NA	NA	NA	NA	NA
NP_000543.3	1831	VWF	1	24.1259	-0.3	-0.11	0.12	-0.05	-1.02	0.78	-0.61	-0.11	-0.56	-0.53	-0.72	-0.09	-0.63	-0.11	-0.04	0.36	0.27	0.13	-0.2	0.97	-0.79	-0.19	-0.16	-0.07	0.05	-0.33	0.87	-0.05	0.67	0.83	0.43	2.37	0.47	0.06	0.57	0.2	0.27	0.18	-0.04	-0.38	-0.18	-0.09	-0.53	-0.15	0.18
NP_000544.2	53	WRN	1	18.8614	-0.3	-0.19	0.18	-0.1	-0.08	-0.09	0.11	0.14	0.02	0.02	0.66	0.03	0.14	-0.2	-0.1	-0.63	0.17	0.02	-0.42	0.07	0.32	0.69	0.12	0.73	0.15	0.74	0.32	0.77	0.55	0.71	0.85	0.35	0.33	0.21	0.24	0.13	0.15	0	0.34	0.22	NA	NA	NA	NA	NA
NP_000550.2	931	HBG1	1	26.1315	-0.48	0.57	-0.51	-0.6	-1.65	-0.81	-0.28	0.85	-0.64	-0.12	-1.93	-0.96	-1.86	-1.05	-1.29	-0.56	-1.77	-0.2	-1.02	0.36	-1.39	-0.56	-1.72	-0.46	0.24	1.09	-0.87	0.32	-0.2	1.01	-0.32	2.63	-0.9	-0.27	0.47	0.17	1.57	-0.26	-0.62	-0.61	-1.84	-0.56	-2.51	-1.04	-1.11
NP_000551.1	117	CD53	1	22.1524	-1.23	-0.14	-0.97	-0.3	-1.9	-0.03	0.22	-0.06	-0.44	-0.62	-0.51	-0.09	-0.13	0.06	-0.05	0.34	0.56	0.45	0.2	0.4	-0.68	-0.4	-0.55	-0.36	-1.26	-0.25	0.3	-0.06	0.14	0.38	0.17	0.93	0.18	0.05	0.8	0.05	0.92	0.31	-0.12	-0.12	-0.28	-0.54	-0.64	0.15	-0.44
NP_000552.2	2232	GSTM1	1	27.4556	-1.82	2.2	-2.44	1.39	-3	-1.42	-0.07	1.08	-2.66	-2.23	-2.93	-2.16	-2.63	-1.79	0.71	1.45	-1.97	-1.56	0	1.16	-0.07	1.14	-2.25	-1.13	1.2	2.12	-0.43	1.46	-2.61	-2.18	-2.56	-1.78	-2.78	-2.2	-1.45	1.12	0.25	1.62	-2.6	-1.79	-2.12	-1.55	-2.04	-1.52	2.42
NP_000553.1	669	C8A	1	24.5766	-0.25	0.62	-0.45	0.11	-0.52	0.42	0.3	-0.05	-0.79	0.16	-0.36	0.01	-0.34	0.15	0.53	0.05	0.49	0.46	0.29	0.27	-0.73	0.22	-0.52	0.34	0.09	0.36	-0.06	0.31	-0.27	-0.27	0.13	0.77	0.22	0.36	-0.36	0.3	0.58	0.99	-0.84	0.43	-0.78	0.27	-0.87	0.09	0.71
NP_000556.1	38	IL6R	1	19.0883	1.02	-0.03	-0.54	-0.38	0.06	-0.34	0.19	-0.4	0.18	-0.19	NA	NA	NA	NA	NA	NA	NA	NA	NA	NA	0.29	-0.03	0.24	-0.24	0.24	-0.38	0.41	0.03	0.2	-0.47	0.58	0.53	-0.04	0.32	0.33	0.41	0.48	0.39	0.07	0.72	-0.01	0.46	0.1	0.59	-0.04
NP_000557.1	55	FCGR1A	1	20.4032	-1.3	-0.88	-0.28	-0.44	-1.37	-0.49	1.45	0.03	-0.55	-0.77	-1.7	-0.67	0.4	-0.42	-0.27	-0.39	0.24	-0.24	0.33	-0.54	-0.43	-0.94	-0.1	-0.75	-1.55	-0.84	-0.1	-0.92	0.39	0.45	0.33	-0.41	0.39	-0.63	0.96	-0.71	0.84	-0.05	-0.59	-0.33	0.09	-0.05	-0.11	-0.11	-0.44
NP_000558.2	377	CRP	1	24.7862	-1.68	-0.62	0.19	-0.89	-0.91	-0.39	3.57	-0.35	-0.38	-1.45	-2.32	-1.16	1.48	-1.57	-0.79	-1.32	-0.52	-0.37	1.87	-1.01	-2.74	-1.36	-0.76	-2.52	-2.85	-2.71	-1.43	-2.58	1.56	-1.44	1.02	-1.27	1.42	-2.13	0.02	-1.49	1.68	2.38	-2.01	-1.61	-2.63	-1.05	1.24	-1.36	-1.73
NP_000560.7	218	FCGR3A	1	23.8483	-0.92	0.44	-0.36	0.63	-1.09	0.61	0.97	0.51	-0.61	0.11	-1.53	0.16	-0.47	0.49	-0.36	0.75	-0.21	0.54	0.1	0.52	-1.34	0.08	-0.43	0.34	-1.3	0.25	0.39	0.22	-0.5	0.28	-0.28	0.13	0.52	0.13	0.82	0.25	0.85	0.57	-1.27	-0.26	-0.43	0.31	-0.82	0.11	0.31
NP_000561.3	1	FCGR3B	1	11.9913	-0.65	0.1	-0.5	-0.05	-0.12	-0.13	3.34	0.46	0.29	-0.17	NA	NA	NA	NA	NA	NA	NA	NA	NA	NA	NA	NA	NA	NA	NA	NA	NA	NA	NA	NA	NA	NA	NA	NA	NA	NA	NA	NA	NA	NA	NA	NA	NA	NA	NA
NP_000565.1	164	CD55	1	22.2263	-0.96	-0.31	-1.34	-0.41	-0.35	-0.06	0.22	0.4	-0.8	-0.62	-0.85	-0.53	0.28	-0.55	0.06	-0.17	-0.17	-0.19	-0.24	-0.3	-0.2	-0.14	0.06	0.04	-0.49	0.51	0.12	-0.12	-0.15	0.16	-0.48	0.96	-0.33	-0.01	0.25	0.21	0.2	0.35	0.37	-0.2	-0.69	-0.61	-0.61	-0.46	-0.84
NP_000568.1	129	IL1RN	1	21.1371	-0.01	-0.01	0.02	-0.03	-0.8	-0.05	0.36	0.03	-0.48	0.06	0.29	0.18	0.28	-0.06	-0.07	0.07	0.5	0.03	0.32	0.16	0.24	0.18	0.31	0.15	-0.9	0.31	-0.28	0.16	0.62	-0.08	0.36	-0.49	0.07	-0.11	-0.28	0.02	0.98	0.37	2.25	-0.02	-0.82	-0.16	-0.36	-0.25	-0.66
NP_000570.1	8	CCR5	0.9994	15.2716	NA	NA	NA	NA	NA	NA	NA	NA	NA	NA	NA	NA	NA	NA	NA	NA	NA	NA	NA	NA	NA	NA	NA	NA	NA	NA	NA	NA	NA	NA	NA	NA	NA	NA	NA	NA	NA	NA	NA	NA	0	-0.15	-0.18	0.13	-0.17
NP_000572.2	1162	GPX1	1	26.665	-0.4	0.29	-0.13	0.39	-0.59	0.42	0.68	0.45	0.38	0.52	-0.37	0.23	-0.11	0.5	-0.19	0.58	-0.23	0.25	0.11	0.18	-0.46	0.4	-0.39	0.76	-0.75	0.68	-0.37	-0.08	-0.61	0.22	-0.16	0.06	0.14	0.17	-0.4	0.18	-0.16	0.24	0.31	0.35	0.13	0.2	-0.39	0.3	-0.29
NP_000573.1	2	SPP1	1	13.5106	NA	NA	NA	NA	NA	NA	NA	NA	NA	NA	NA	NA	NA	NA	NA	NA	NA	NA	NA	NA	NA	NA	NA	NA	NA	NA	NA	NA	NA	NA	NA	NA	NA	NA	NA	NA	NA	NA	NA	NA	NA	NA	NA	NA	NA
NP_000574.2	2040	GC	1	27.5726	-0.38	-0.12	0.06	-0.12	-0.59	-0.31	1.44	-0.21	-0.85	-0.15	0.95	-0.02	0.19	0.05	0.06	0.03	0	0.02	-0.8	-0.46	-0.53	-0.05	-0.47	-0.14	-1.08	0.03	-0.46	-0.18	-0.59	-0.45	-0.58	0.37	-0.17	0.02	-0.64	-0.1	0.32	0.75	-0.33	-0.05	-0.95	-0.23	0.13	-0.15	0.51
NP_000578.2	1114	C7	1	23.9811	-0.69	0.03	-1.11	-0.26	-0.78	0.56	1.06	0.62	-0.91	-0.21	0	-0.29	-0.32	-0.39	0.1	0.44	-0.05	0.11	-0.31	0.32	-0.63	-0.16	-0.74	-0.27	-0.94	-0.29	0.44	0.08	0.25	0.71	0.36	1.57	-0.35	-0.07	-0.02	0.55	0.56	0.53	-0.21	-0.27	-0.9	0.08	-0.86	0.2	0.41
NP_000582.1	583	CD14	1	25.51	0.21	0.08	-0.19	0.15	-1.01	0.48	0.34	0.22	-0.3	0.13	-1.37	0.09	-0.16	0.21	-0.27	0.15	0.39	0.58	0.02	-0.02	-0.39	0	0.27	0.24	-0.7	0.3	0.04	0.15	0.8	0.05	0.49	0.15	0.4	0.2	0.45	0.22	0.44	0.51	-0.06	0.09	0.39	0.02	-0.46	0.21	-0.37
NP_000584.3	671	TAP1	1	24.238	-0.39	-0.22	1.1	-0.11	0.11	0.01	0.47	0.47	0.28	-0.22	-1.05	-0.18	0.45	0.04	-0.04	-0.09	0.16	-0.16	-0.13	-0.04	0.23	-0.44	0.16	-0.41	-0.39	-0.14	0.15	-0.46	0.09	0.87	0.48	0.16	0.38	-0.45	1.71	-0.11	1.14	0.05	0.17	-0.43	0.02	-0.1	-0.16	0.08	0.53
NP_000587.1	216	IGFBP1	1	22.9669	0.19	-0.98	-0.87	-0.19	-0.72	0.31	0.82	-0.01	0.15	0.04	-0.83	-0.47	0.09	-0.34	-0.33	0.19	-0.81	0.23	-0.56	-0.13	-1.47	-1.12	-0.6	-0.72	-1.16	0.24	-0.42	-0.68	-0.01	-1.07	0.38	-0.65	-0.59	-0.66	-0.41	-0.12	0.86	0.11	-0.56	-0.21	-0.96	0.12	0.62	-0.54	0.59
NP_000588.3	233	IGFBP2	1	22.0537	1.2	-0.64	0.02	-0.19	-0.19	0.19	-0.15	-0.78	0.57	-0.29	-0.92	-0.64	0.6	-0.68	-0.2	-0.34	-0.18	0.54	-0.17	0.03	-1.28	-0.91	0.14	-0.54	-0.42	-0.35	0.98	0.12	0.01	-0.77	-0.46	-0.15	-0.73	-0.96	-1.07	0.23	-0.03	-1.2	-0.22	-0.85	0.73	-0.09	-0.54	-1.09	0.22
NP_000589.2	194	IGFBP3	1	21.8395	-0.64	-0.09	-1.17	-0.27	-1.22	0.35	0.98	0.26	-1	-0.15	0.56	-0.02	-0.24	0.4	-0.34	0.25	-0.55	0.25	-0.75	0.39	-1.02	0.03	-0.51	-0.07	-1	-0.22	0.05	-0.13	-0.54	-0.05	-0.49	2.21	-0.25	0.24	-0.14	0.3	0.15	0.22	-0.14	-0.05	-1.62	-0.02	0.18	-0.21	-0.78
NP_000590.1	120	IGFBP5	1	21.267	0.11	-0.11	-0.19	0.06	-0.74	0.13	-1.04	-0.17	-0.53	-0.32	0.23	-0.05	0.23	-0.09	0.06	-0.11	0.29	0	-0.02	-0.04	-1.08	-0.05	-0.01	-0.07	-0.47	0	0.6	0.08	0.11	-0.19	-1.07	0.28	0.18	-0.27	0.27	0.3	0.17	0.22	-0.43	0	-1.06	0.08	-0.33	0	0.11
NP_000592.3	40	HGF	1	18.259	NA	NA	NA	NA	NA	NA	NA	NA	NA	NA	-0.28	-0.41	-0.02	-0.41	-0.19	-0.02	-0.58	-0.28	-0.16	-0.07	NA	NA	NA	NA	NA	NA	NA	NA	NA	NA	-0.2	1.19	-0.12	-0.19	0.21	0.25	0.11	0.4	-0.4	0.03	-0.37	-0.23	-0.35	-0.16	-0.32
NP_000593.1	257	SERPINE1	1	22.2845	-0.49	-0.19	-0.25	-0.58	-0.61	-0.36	3.45	0	0.08	-0.33	-1.01	-0.49	1.38	-0.92	0.05	-0.76	0.1	-0.74	0.45	-0.84	-0.44	-0.42	-0.08	-0.45	-1.16	-0.59	-0.39	-0.62	0.79	-0.52	0.19	-0.84	-0.66	-0.79	0.7	-0.71	1.05	-0.26	-0.93	-0.52	-1.51	-0.82	1.17	-0.84	-1.09
NP_000594.2	658	NOS3	1	22.6579	-0.38	0.46	-0.22	0.25	-0.52	0.52	-0.65	0.52	0	0.73	-1.15	0.53	-0.52	0.5	-0.18	0.45	-0.04	0.4	0.43	0.22	-0.71	0.61	-0.15	0.77	-0.37	0.83	0.21	0.57	0.11	0.61	0.09	0.23	0.34	0.69	0.12	0.48	0.07	0.63	-0.27	0.74	0.03	0.37	-0.54	0.42	0.04
NP_000597.2	467	C8G	1	24.01	-0.14	0.05	0.14	-0.02	-0.79	-0.06	0.8	0.01	-0.72	-0.38	-0.61	-0.23	0.33	-0.11	-0.04	-0.07	0.17	0.13	0.56	0.07	0.2	0.14	0.04	0.29	0.08	-0.07	0.01	0.09	0.7	-0.08	0.67	1.17	0.3	0.04	-0.03	-0.01	0.23	0.15	-0.41	-0.32	-0.58	-0.14	-0.23	-0.25	-0.2
NP_000598.2	1141	ORM1	1	27.3258	-0.5	0.21	0.63	0.13	-0.63	0.46	1.38	-0.15	-0.99	-0.44	-0.53	-0.47	-0.08	-0.56	-0.74	-0.28	0.1	0.46	-0.5	-0.74	-0.59	0.29	-0.91	-0.59	-1.38	-0.5	-0.89	-0.61	-0.11	-0.99	0.17	0.5	0.47	-0.29	-0.6	-0.45	0.98	1.25	-0.15	-0.14	-1.03	0.04	-0.18	-0.43	-0.28
NP_000599.1	652	ORM2	1	25.1896	-0.31	0.49	0.23	0.12	-0.64	0.45	0.35	0.3	-0.52	0.27	-0.36	0.14	0.05	0.11	-0.15	0.23	0.57	0.67	-0.03	-0.14	-0.6	0.36	-0.29	0.1	-0.76	-0.16	-0.33	0	0.26	-0.18	0.5	1.1	0.89	0.33	-0.32	-0.04	1.12	1.31	-0.11	0.3	-1.34	0.03	-0.45	-0.05	0.05
NP_000600.1	140	CXCL12	1	22.6203	-0.93	1.17	-1.02	0.47	-1.39	1.06	-1.29	1.63	-1.13	0.37	-2.48	-0.54	-1.89	-0.32	-1.27	0.39	-1.11	0.12	-0.93	1.23	-1.98	-0.23	-1.03	-0.11	-1.38	-0.28	1.09	0.86	-0.54	0.28	-0.88	3.06	-1.26	0.11	-0.84	0.66	-0.16	0.88	-1.91	-0.48	-2.26	0.21	-2.52	-0.53	-1.69
NP_000601.3	585	CD44	1	24.7773	-1.79	-0.13	-0.99	-0.21	-1.72	0.38	1.35	0.54	-1.32	-0.79	-1.27	-0.34	-0.35	-0.23	-0.31	0.47	0.71	0.47	0.18	0.1	-1.31	-0.23	-0.12	-0.48	-0.79	-0.3	0.27	-0.41	0.03	0.44	0.5	0.77	1.02	-0.28	0.32	-0.04	0.33	0.22	-0.95	-0.31	0.54	-0.14	-0.46	-0.19	-0.74
NP_000602.1	293	CD59	1	25.5817	-0.32	-0.3	0.12	-0.18	-0.27	-0.19	0.24	-0.23	-0.52	-0.29	1.32	-0.49	0.82	-0.2	0.96	-0.07	0.66	-0.39	-0.19	0	0.15	-0.52	0.27	-0.29	0.76	-0.46	0.68	-0.33	-0.09	-0.42	-0.45	0.25	-0.35	-0.76	-0.01	-0.28	-0.36	-0.19	-0.15	-0.6	-0.03	-0.55	-0.12	-0.8	0
NP_000604.1	1671	HPX	1	26.5545	-0.12	0.05	0.15	-0.03	-0.46	0.09	0.27	0.21	-0.86	-0.08	-0.34	-0.3	0.16	-0.16	-0.04	-0.04	0.39	0.43	-0.3	-0.02	-0.32	-0.33	-0.57	-0.51	-0.59	-0.54	-0.02	-0.05	-0.35	-0.34	-0.08	1.03	-0.11	-0.04	-0.38	-0.23	0.5	0.3	-0.11	-0.22	-0.68	-0.05	-0.5	-0.33	0.45
NP_000607.1	197	CD4	1	21.8194	-0.42	0.8	-0.11	0.93	-0.68	0.88	0.01	0.87	-0.13	0.42	-1.38	0.52	-0.22	0.71	-0.17	0.54	0.18	1.03	0.01	0.98	-0.8	0.88	-0.28	0.99	-1.05	0.79	0.4	0.53	0.09	0.56	0.15	0.75	0.3	0.69	0.47	0.54	0.68	0.77	-0.34	0.52	-0.06	0.59	-0.68	0.84	0
NP_000608.1	110	SLC11A2	1	21.1083	-0.83	-0.47	-0.84	-0.49	1.42	0.43	-0.41	-0.45	-0.42	-0.58	1.26	-0.24	1.27	-0.01	0.68	-0.57	-0.56	-0.86	-0.23	-0.55	0.66	0.05	-0.48	0.14	1.09	0.17	-0.27	0.05	-0.37	-0.12	NA	NA	NA	NA	NA	NA	NA	NA	NA	NA	0.43	-0.22	0.28	-0.05	0.47
NP_000611.1	22	NOS1	0.9999	19.6605	-1.09	-0.69	-0.57	-0.17	1.56	-0.11	0.29	-0.28	-0.12	-0.35	-2.55	-0.18	-0.3	0.29	-1.03	-0.85	-1.37	-2.04	-1.19	-1.2	NA	NA	NA	NA	NA	NA	NA	NA	NA	NA	NA	NA	NA	NA	NA	NA	NA	NA	NA	NA	-0.37	-1.27	-1.37	-0.07	-2.09
NP_000615.3	780	SERPINA5	1	24.181	0.61	-0.08	-0.59	-0.15	-1.2	-0.17	0.01	-0.05	-0.34	0.08	1.75	0.3	0.19	-0.01	0.4	-0.15	0.08	0.01	-0.26	0.03	0.29	0.25	-0.25	0.38	-0.61	0.02	0.02	0.12	-0.13	0.03	-0.42	0.26	-0.07	0.2	-0.4	-0.34	-0.4	-0.29	0.79	0.12	-1.09	-0.13	0.35	-0.05	-0.48
NP_000619.3	69	IL10RB	1	18.763	0.74	0.22	0.28	0.23	-0.03	0.12	-0.05	0.18	0.15	0.28	0.41	-0.04	-0.23	-0.02	-0.01	-0.13	-0.01	0.01	0.2	0	0.59	0.14	-0.14	0.3	0.23	0.3	0.1	0.15	0.93	0.15	0.22	0.2	0.62	0.12	0.17	0.04	0.17	0.22	0.87	0.17	-0.03	-0.18	-0.24	-0.04	-0.21
NP_000620.2	10	IFNAR1	1	15.7896	NA	NA	NA	NA	NA	NA	NA	NA	NA	NA	NA	NA	NA	NA	NA	NA	NA	NA	NA	NA	NA	NA	NA	NA	NA	NA	NA	NA	NA	NA	NA	NA	NA	NA	NA	NA	NA	NA	NA	NA	NA	NA	NA	NA	NA
NP_000622.2	419	NCF4	1	21.9759	-0.77	-0.06	-0.09	-0.08	-0.89	0.3	1.55	0.24	-0.32	-0.18	-1.18	-0.01	-0.08	0.32	-0.17	0.46	0.09	0.2	0.46	0.3	-0.65	-0.43	-0.33	-0.33	-0.94	-0.45	0.13	-0.27	0.08	0.2	0.19	0.29	0.76	0.04	0.84	0.02	0.72	-0.16	-0.68	-0.11	0.21	0.08	0.23	-0.04	-0.22
NP_000623.2	1066	ITGAM	1	22.9839	-0.63	-0.07	-0.25	-0.12	-0.55	0.35	2.31	0.16	-0.36	0	-1.12	-0.07	-0.25	0.09	-0.27	0.31	0.45	0.17	0.35	-0.17	-0.68	-0.31	-0.24	-0.2	-1.15	-0.1	0.27	-0.09	-0.01	0.16	0.39	0.33	1.27	0.05	0.42	-0.13	0.88	0.03	-0.99	-0.29	0.02	0.09	0.26	-0.32	-0.36
NP_000624.2	38	BCL2	1	19.5491	NA	NA	NA	NA	NA	NA	NA	NA	NA	NA	NA	NA	NA	NA	NA	NA	NA	NA	NA	NA	NA	NA	NA	NA	NA	NA	NA	NA	NA	NA	NA	NA	NA	NA	NA	NA	NA	NA	NA	NA	NA	NA	NA	NA	NA
NP_000626.2	19	RFX2	1	15.6304	NA	NA	NA	NA	NA	NA	NA	NA	NA	NA	NA	NA	NA	NA	NA	NA	NA	NA	NA	NA	NA	NA	NA	NA	NA	NA	NA	NA	NA	NA	NA	NA	NA	NA	NA	NA	NA	NA	NA	NA	NA	NA	NA	NA	NA
NP_000627.2	2677	SOD2	1	29.3036	0.7	0.03	2.23	0.19	0	0.6	0.24	-0.04	-0.55	-0.04	-1.2	-0.2	0.83	-0.39	0.48	-0.18	0.27	0.2	1.57	-0.08	-0.58	-0.1	-0.12	-0.22	-1.13	-0.03	0.01	0.03	0.84	-0.04	1.49	-0.27	0.67	-0.03	-0.21	-0.15	0.54	0.48	-0.12	-0.23	-0.12	-0.03	-0.58	-0.43	-0.62
NP_000628.2	2085	GSR	1	27.3008	0.12	0.03	1.08	0.03	-0.28	-0.14	-0.05	0.07	0.11	0.19	0.75	-0.08	0.01	-0.04	-0.05	-0.1	0.24	-0.1	-0.2	-0.04	0.56	0	-0.14	0	-1.25	0.02	-0.55	0.02	-0.26	0.07	1.02	-0.1	-0.14	-0.07	-0.5	0.1	-0.42	-0.1	-0.2	-0.09	-0.82	-0.14	0.57	-0.05	-1.04
NP_000629.3	1606	VTN	1	27.0021	-0.37	-0.02	-0.05	-0.13	-0.36	0.35	1.14	-0.05	-0.5	-0.36	0.84	-0.02	0.09	-0.2	0.07	0.01	-0.22	-0.03	-0.52	0.16	-0.28	-0.16	-0.21	0.28	-0.07	-0.06	0.52	0.43	0.03	-0.21	-0.21	1.06	-0.21	-0.1	-0.14	0.02	0.59	0.23	0.18	-0.21	-1	-0.21	-0.76	-0.56	-0.15
NP_000631.1	1	IL13RA2	1	11.8009	-0.03	0.11	-0.5	0.04	-0.61	0.27	2.67	0.09	-0.2	0.18	NA	NA	NA	NA	NA	NA	NA	NA	NA	NA	NA	NA	NA	NA	NA	NA	NA	NA	NA	NA	NA	NA	NA	NA	NA	NA	NA	NA	NA	NA	NA	NA	NA	NA	NA
NP_000642.3	5	CR1	1	13.8615	NA	NA	NA	NA	NA	NA	NA	NA	NA	NA	NA	NA	NA	NA	NA	NA	NA	NA	NA	NA	NA	NA	NA	NA	NA	NA	NA	NA	NA	NA	NA	NA	NA	NA	NA	NA	NA	NA	NA	NA	NA	NA	NA	NA	NA
NP_000646.3	26	SELL	1	24.4052	NA	NA	NA	NA	NA	NA	NA	NA	NA	NA	NA	NA	NA	NA	NA	NA	NA	NA	NA	NA	NA	NA	NA	NA	NA	NA	NA	NA	NA	NA	0.5	1.87	0.83	0.67	1.1	0.52	1.07	0.56	0	0.45	NA	NA	NA	NA	NA
NP_000651.3	177	TGFB1	1	21.2296	-0.82	-0.1	-0.59	-0.21	-1.19	0.03	0.08	0.29	-0.41	-0.43	-1.37	-0.13	1.03	0.13	0.2	0.36	0.22	0.07	0.26	0.43	-0.78	-0.04	-0.27	-0.23	-1.13	-0.12	0.47	-0.19	0.48	0.41	0.57	0.78	0.48	0.09	0.77	0.1	0.57	-0.04	-0.34	0.15	0.12	0.12	-0.17	0.21	-0.05
NP_000652.2	1647	RPL9	1	26.9549	0.04	0.07	0.33	0.14	0.18	0.07	-0.14	0.06	-0.11	0.21	0.24	-0.06	0.08	0.04	-0.02	-0.08	-0.19	0.06	-0.07	-0.18	-0.13	-0.05	-0.21	0.08	-0.08	0.02	-0.14	0	0.07	-0.08	-0.04	-0.2	0.08	-0.06	0	0.13	-0.07	0.07	0	0.01	-0.12	0.07	0.07	0.02	0.05
NP_000653.3	368	NAT1	1	22.1897	0.26	0.74	1.17	0.66	0.65	0.51	0.81	0.72	-0.03	0.62	-0.01	0.13	-0.24	0.16	0.14	0.21	0.19	-0.05	0.07	0.32	0.46	0.14	-0.35	0.14	-0.69	0.2	-0.26	0.21	-0.21	0.35	0.77	0.13	0.52	0.26	-0.23	0.21	-0.35	0.25	-0.52	0.14	-1.26	-0.04	0.34	0.29	-0.38
NP_000654.2	5227	ABAT	1	28.2317	0.42	0.5	-0.49	0.67	-1.07	0.76	-1.84	0.24	0.27	1.02	-1.87	0.81	-1.15	0.62	-0.3	0.63	0.37	0.86	0.21	0.46	-1	0.79	-0.2	0.92	-1.16	0.83	-0.44	0.66	-1	-0.13	-0.25	-0.34	-0.05	0.86	-1.43	0.61	-0.29	0.78	-1.41	0.77	-1.17	0.78	-1.64	0.48	-0.5
NP_000656.1	15	ACHE	1	20.982	-0.05	0.23	0.37	0.27	0.36	0.47	-0.28	0.19	-0.09	-0.03	NA	NA	NA	NA	NA	NA	NA	NA	NA	NA	NA	NA	NA	NA	NA	NA	NA	NA	NA	NA	0.43	-0.62	0.36	-0.3	0.54	-0.5	0.09	-0.47	0.61	0.18	0.8	-0.17	0.36	-0.04	0.15
NP_000657.1	3099	ACY1	1	28.0746	-1.41	0.11	-0.18	0.62	-0.51	0.21	-1.29	0.41	0.08	0.97	-1.05	0.86	-1.12	0.88	-0.22	0.49	-0.19	0.41	0.02	0.34	-0.97	0.85	-0.73	0.91	-0.45	0.93	-0.64	0.65	-0.42	0.57	-0.82	-0.12	-0.14	0.77	-1.1	0.54	-0.64	0.33	-1.19	0.86	-0.67	0.63	-0.26	0.62	0.11
NP_000658.1	1079	ADH1A	1	28.1125	-1.2	0.95	0	1.13	-2.22	0.04	-3	0.28	-2.85	1.05	-1.07	0.8	-2.66	0.62	-0.26	0.59	-0.16	0.25	-0.93	0.54	-1.91	0.58	-0.87	0.59	-2.54	0.58	-1.36	0.68	-1.3	-0.02	-1.93	-0.25	-1.78	0.56	-2.27	0.85	-0.56	0.72	-1.45	0.71	-2.36	0.35	-2	0.67	-1.56
NP_000659.2	8218	ADH1B	1	30.3455	-1.12	0.92	-0.73	0.92	-1.34	0.4	-2.08	0.18	-1.73	1.3	-1.83	0.78	-2.38	0.41	-0.64	0.51	-0.59	0.61	-0.97	0.64	-1.87	0.78	-1.19	0.8	-1.11	0.66	-1.27	0.96	-1.28	-0.06	-1.51	-0.25	-1.29	1.02	-1.94	0.73	-0.68	0.52	-1.79	1.03	-1.69	0.73	-1.86	0.64	0.18
NP_000660.1	1909	ADH1C	1	29.2917	-0.65	0.98	-0.51	1.04	-1.21	0.68	-1.87	0.49	-1.28	1.5	-1.88	0.86	-2.12	0.49	-0.92	0.2	0.24	0.43	-1.08	0.6	-1.84	0.47	0.05	0.54	-1.2	0.34	-1.37	0.34	-1.28	-0.1	-1.8	-0.31	-1.28	0.71	-2.62	0.3	-1.31	0.01	-1.02	0.78	-2.54	0.38	-2.77	0.49	-0.86
NP_000662.3	2029	ADH5	1	28.0912	-0.65	0.6	-0.02	0.3	-0.02	0.08	-1.12	0.09	-0.21	0.71	0.03	0.31	-1.01	0.27	-0.22	0.09	-0.25	0.26	-0.51	0.28	-0.38	0.45	-0.2	0.46	-0.43	0.38	-0.51	0.67	-0.63	0	-0.97	-0.14	-0.47	0.6	-1.33	0.18	-0.68	0.18	-0.58	0.41	-0.7	0.23	-0.73	0.22	0.49
NP_000663.1	2402	ADH6	1	28.411	-1.6	1	-0.48	0.79	-0.76	0.27	-2.55	0.39	-1.05	1.3	-2.07	0.87	-2.23	0.7	-0.38	0.69	-0.71	0.68	-0.88	0.57	-1.57	1.08	-1.64	0.91	-1.33	0.83	-0.88	1.14	-1.77	-0.16	-1.62	-0.21	-1.03	1.19	-2.38	-0.06	-0.64	0.58	-1.73	0.86	-1.77	0.54	-2.21	0.76	0.95
NP_000664.2	30	ADH7	1	19.565	-1.78	0.69	-1.69	0.17	-1.89	-0.05	-3.03	-0.55	-2.63	1.29	NA	NA	NA	NA	NA	NA	NA	NA	NA	NA	NA	NA	NA	NA	NA	NA	NA	NA	NA	NA	-0.23	0	-0.16	-0.26	-0.04	0.05	-0.22	0.08	-0.01	0.04	-0.52	1.48	-0.21	1.61	-0.26
NP_000670.1	29	ADRA1B	1	21.8643	NA	NA	NA	NA	NA	NA	NA	NA	NA	NA	1.14	0.58	-0.31	2.07	1.28	2.04	0.4	2.41	1.11	-0.01	1.87	0.73	-0.53	2.16	1.62	2.39	1.43	3.3	1.26	0.29	1.71	2.82	-0.09	2.1	3.67	2.6	3.88	1.24	1.25	-0.81	NA	NA	NA	NA	NA
NP_000671.2	19	ADRA1A	1	16.8817	-0.02	1.31	0.6	0.59	-0.19	0.38	0.13	0.66	-0.25	0.45	-1.74	-0.24	-2.64	0.61	-0.58	0.24	0.2	0.31	-0.99	-0.16	NA	NA	NA	NA	NA	NA	NA	NA	NA	NA	NA	NA	NA	NA	NA	NA	NA	NA	NA	NA	-1.24	0.27	0.52	0.53	-0.43
NP_000672.3	6	ADRA2A	1	12.6357	NA	NA	NA	NA	NA	NA	NA	NA	NA	NA	NA	NA	NA	NA	NA	NA	NA	NA	NA	NA	NA	NA	NA	NA	NA	NA	NA	NA	NA	NA	0.7	1.44	0.15	0.05	0.28	0.15	0.2	0.26	0.28	-0.22	NA	NA	NA	NA	NA
NP_000673.2	14	ADRA2B	1	17.0241	NA	NA	NA	NA	NA	NA	NA	NA	NA	NA	NA	NA	NA	NA	NA	NA	NA	NA	NA	NA	NA	NA	NA	NA	NA	NA	NA	NA	NA	NA	NA	NA	NA	NA	NA	NA	NA	NA	NA	NA	NA	NA	NA	NA	NA
NP_000676.1	39	AGTR1	1	19.1639	NA	NA	NA	NA	NA	NA	NA	NA	NA	NA	-0.51	-0.26	-0.59	0.1	-0.58	0.23	-1.52	0.58	-0.97	0.51	NA	NA	NA	NA	NA	NA	NA	NA	NA	NA	-0.6	0.78	-0.43	0.31	-0.52	0.53	-0.34	0.27	-0.16	0.08	NA	NA	NA	NA	NA
NP_000678.1	3859	AHCY	1	28.0584	0.43	0.01	-0.44	0.14	-0.73	-0.15	-0.52	-0.24	0.36	0.45	0.55	0.06	-0.64	-0.03	-0.36	-0.11	-0.3	0.16	-0.59	-0.12	-0.04	0.19	-0.64	0.16	-0.16	0.17	-0.27	0.16	-0.71	-0.48	-0.83	-0.56	-0.57	0.35	-1.06	-0.01	-0.45	-0.12	-0.09	0.17	-0.65	0.05	-0.14	-0.16	0.08
NP_000679.1	716	ALAS1	1	22.3767	-0.22	-0.35	-0.11	-0.35	-0.07	0.06	-0.25	0.05	0.23	0.22	-0.27	0.13	-0.29	-0.06	-0.63	-0.2	-0.52	-0.19	0.13	-0.61	0.34	0.33	-0.15	0.29	0.25	0.12	-0.6	-0.19	0.18	0.02	0.32	-0.39	-0.22	0.04	-0.13	-0.3	-0.04	-0.18	1.23	0.1	0.04	-0.08	-0.01	0.19	0.51
NP_000680.2	9305	ALDH1A1	1	29.6188	0.36	0.32	0.62	0.42	-0.95	-0.28	-1.69	0.17	0.94	0.76	-2.37	0.5	-1.13	0.2	-0.53	0.17	-0.09	0.04	-0.38	0.28	0.3	0.23	0.56	0.28	-0.53	0.35	-0.55	0.11	-0.55	0.29	-1.01	0.09	-1.13	0.42	-0.86	0.46	-1.04	-0.13	-1.18	0.39	-0.36	0.19	-0.27	0.41	-0.7
NP_000681.2	5882	ALDH2	1	29.067	0.85	0.99	-1.07	0.03	-0.7	0.54	-2.02	-0.48	-0.29	0.14	-1.79	1.18	-1.88	0.04	-0.36	0.58	-0.34	0.93	0.21	0.88	-1.05	1.13	-0.77	0.29	-0.24	1.15	-0.01	1.21	-1.03	-0.4	-1.52	-0.64	-0.61	1.23	-1.42	0.82	-0.12	0.92	-0.63	1.32	-0.69	0.91	-1.09	0.23	0.79
NP_000682.3	690	ALDH3A1	1	23.0924	0.42	-0.91	2.34	-1.16	-0.81	-1.2	-1.11	-0.55	1.68	-0.48	-2.55	-1.21	-0.72	-1.16	-2.1	-1.45	-2.07	-1.49	-0.41	-1.64	-1.83	-0.88	0.5	-1.03	2.25	-0.3	-0.42	-1.26	0.41	0	3.21	-0.34	0.18	-0.93	-1.51	-1.24	-1.47	-1.5	-1.77	-1.29	2.67	-0.06	0.32	0.01	3.3
NP_000683.3	2081	ALDH1B1	1	27.3251	-1.53	0.42	-1.03	-0.18	-2.16	-1.28	-2.51	-0.67	-0.41	0.31	0.16	0.51	-1.11	0.51	-0.3	-0.54	-0.36	0.14	-0.77	-0.81	0.92	1.01	-1.01	0.68	0.02	1.51	-1.17	1	-1.34	-0.67	-0.99	0.1	-0.15	0.62	-1.84	-0.17	-0.94	-0.07	-1.94	0.2	-0.43	0.57	1.03	0.49	-1.64
NP_000684.2	315	ALDH1A3	1	21.5181	-1.14	0.3	-0.56	-0.32	-1.35	0.92	-0.8	0.8	-1	-0.05	-1.58	-0.01	-0.56	-0.25	-0.48	-0.14	0.53	0.27	0.76	0.45	-0.83	-0.43	-0.48	-0.13	-1.08	0.26	0.75	-0.16	0.45	0.14	0.37	0.66	0.17	-0.44	0.11	-0.14	0.19	0.37	-0.06	-0.42	-1.35	-0.65	-1.01	-0.2	0.09
NP_000685.1	113	ALDH3B1	1	20.5549	1.03	-0.17	-0.56	-0.31	-0.46	0.53	0.88	0.22	-0.26	-0.21	-0.29	0.28	-0.15	0.37	-0.16	0.51	0.15	0.46	0.22	0.72	-0.09	0.04	-0.11	0.23	-0.09	0.1	0.28	0.18	0.28	0.48	0.22	0.62	0.06	-0.09	0.34	0.11	0.16	-0.08	-0.17	-0.01	0.31	0.2	-0.21	0.13	-0.29
NP_000687.3	3227	ALDH9A1	1	28.096	-0.71	0.48	-0.68	0.26	-0.72	-0.03	-0.33	-0.18	-0.39	0.7	-0.39	0.19	-0.32	0.03	-0.26	0.09	-0.14	0.19	-0.73	0.19	-0.05	0.19	-0.41	0.16	-0.54	0.42	-0.57	0.34	-1.01	-0.26	-0.31	-0.46	-0.74	0.42	-0.98	0.09	-0.71	0.2	-1.17	0.46	-0.69	0.24	-0.24	0.28	-0.32
NP_000688.2	4	ALOX12	1	14.7523	NA	NA	NA	NA	NA	NA	NA	NA	NA	NA	NA	NA	NA	NA	NA	NA	NA	NA	NA	NA	NA	NA	NA	NA	NA	NA	NA	NA	NA	NA	NA	NA	NA	NA	NA	NA	NA	NA	NA	NA	NA	NA	NA	NA	NA
NP_000689.1	655	ALOX5	1	23.8326	-1.04	-0.11	-0.58	0.13	-1.25	0.32	1.24	0.53	-0.6	-0.05	2.01	0.17	-0.07	0.15	-0.35	0.36	0.22	0.18	0.18	0.32	-0.52	0.02	-0.09	0.07	-1.11	0.01	0.35	-0.03	0.13	0.67	0.31	0.6	0.83	0.08	0.52	0.1	0.38	0.28	-0.56	-0.12	-0.78	0.08	-0.11	0.02	-0.44
NP_000691.1	1702	ANXA1	1	26.8185	-1.26	-0.04	-0.57	-0.19	-1.19	0.22	0.44	0.47	-0.86	-0.52	-1.41	-0.5	-0.43	-0.15	0	0.36	0.77	0	0.27	0.48	-1.03	-0.22	-0.11	-0.18	-0.97	-0.21	0.82	-0.33	0.27	0.53	0.32	1.13	0.6	-0.12	0.5	0.09	0.08	-0.11	-0.53	-0.3	-0.8	-0.44	-0.81	-0.46	-0.61
NP_000692.2	4994	ATP1A1	1	27.3655	-0.38	-0.06	-0.36	-0.2	-0.52	-0.35	-0.35	-0.23	0.06	-0.02	0.26	-0.03	-0.09	-0.09	-0.27	-0.14	0.18	0.01	-0.06	-0.19	0.29	0.02	0.29	0.03	-0.18	0	-0.17	0.09	0.06	-0.09	0	-0.24	0.26	0.06	-0.33	-0.05	-0.28	-0.22	0.1	-0.08	0.01	-0.14	-0.2	0.05	-0.16
NP_000693.1	50	ATP1A2	1	19.039	-0.32	0.16	0.09	0.47	-0.13	-0.21	-0.13	-0.06	0.72	0.58	0.2	0.35	-0.1	0.1	-0.3	-0.04	0.42	0.24	-0.1	0.25	0.5	0.11	0.1	-0.42	-0.1	-0.2	-0.2	0.09	0.06	0.04	-0.16	-0.09	0.31	-0.02	-0.58	-0.07	-0.57	-0.14	0.17	-0.04	0.05	-0.01	-0.16	0.1	-0.07
NP_000695.2	4	ATP4A	1	16.319	NA	NA	NA	NA	NA	NA	NA	NA	NA	NA	NA	NA	NA	NA	NA	NA	NA	NA	NA	NA	NA	NA	NA	NA	NA	NA	NA	NA	NA	NA	NA	NA	NA	NA	NA	NA	NA	NA	NA	NA	NA	NA	NA	NA	NA
NP_000700.1	1625	BCKDHA	1	26.0224	0.35	0.53	0.11	0.58	-0.61	0.27	-0.93	0.25	0.17	0.87	-1.06	0.63	-0.55	0.4	-0.36	0.39	0.08	0.65	-0.21	0.31	-0.88	0.69	-0.57	0.67	-0.72	0.63	-0.31	0.78	-0.4	-0.02	-0.41	-0.22	-0.39	0.78	-1.08	0.57	-0.32	0.58	-0.62	0.22	-0.63	0.65	-0.76	0.49	0.39
NP_000703.2	811	BLVRA	1	25.1703	-0.95	-0.25	-0.13	-0.29	-0.25	0.05	1.1	0.06	-0.59	-0.8	0.26	-0.63	0.18	-0.35	-0.38	-0.18	-0.06	-0.2	0.22	-0.02	1.51	-0.6	0.11	-0.56	0.15	-0.47	0.17	-0.47	0.2	-0.03	0.05	0.18	-0.12	-0.83	1	-0.5	0.54	-0.28	-0.02	-1.02	-0.42	-0.33	-0.16	-0.36	-0.05
NP_000704.1	1517	BLVRB	1	27.3678	-0.44	0.54	-0.04	0.4	-0.09	0.29	-0.41	0.16	-0.06	0.73	-1.35	0.47	-1.01	0.32	-0.51	0.18	-0.18	0.29	-0.29	0.13	-0.73	0.44	-0.45	0.44	-0.26	0.44	-0.42	0.61	-0.6	-0.09	-0.62	0.4	-0.1	0.84	-0.33	0.16	-0.16	0.08	-0.48	0.56	-0.25	0.52	-0.32	0.46	0.13
NP_000705.2	148	TSPO	1	25.5084	-0.13	-0.09	-0.82	-0.18	-0.38	0.26	0.45	-0.05	-0.5	-0.13	-0.48	-0.21	0.72	-0.27	0.49	-0.1	-0.06	0.18	0.09	0.1	-0.24	-0.12	0.21	0.15	0.71	-0.11	0.66	0.28	0.27	0.51	0.37	0.15	0.61	-0.01	0.18	-0.06	-0.06	-0.1	-0.36	-0.34	0.91	0.13	-0.08	-0.04	0.37
NP_000706.1	1788	C4BPA	1	26.2524	0.87	-0.35	0.42	-0.39	-0.04	-0.15	0.44	-0.35	-0.89	-0.46	-0.16	-0.26	0.75	-0.42	0.57	-0.24	-0.1	0.27	-0.3	-0.46	0.36	-0.14	-0.04	-0.38	-0.02	-0.35	-0.45	-0.46	0.18	-0.54	0.7	0.24	0.44	-0.27	-0.12	-0.52	0.58	0.39	-0.45	-0.57	-0.47	0.01	-0.31	-0.51	-0.33
NP_000707.1	308	C4BPB	1	23.1453	0.41	-0.23	-0.3	-0.3	-0.29	-0.25	0.27	-0.25	-0.61	-0.57	-0.11	-0.35	0.6	-0.49	0.29	-0.62	-0.64	-0.14	-0.61	-0.85	0.04	-0.31	-0.01	-0.34	0.23	-0.35	-0.2	-0.3	-0.36	-0.3	0.16	0.04	0.05	-0.18	-0.2	-0.16	0.23	0.04	-0.06	-0.28	-0.46	-0.3	-0.03	-0.55	-0.1
NP_000708.1	29	CA4	1	17.0548	NA	NA	NA	NA	NA	NA	NA	NA	NA	NA	NA	NA	NA	NA	NA	NA	NA	NA	NA	NA	NA	NA	NA	NA	NA	NA	NA	NA	NA	NA	0.17	1.36	0.95	0.51	-0.12	-0.23	0.95	0.03	1.82	0.11	NA	NA	NA	NA	NA
NP_000720.1	31	CCK	1	19.0891	NA	NA	NA	NA	NA	NA	NA	NA	NA	NA	NA	NA	NA	NA	NA	NA	NA	NA	NA	NA	NA	NA	NA	NA	NA	NA	NA	NA	NA	NA	1.57	0.33	0.25	0.74	2.21	0.9	1.46	0.62	1.14	-0.53	NA	NA	NA	NA	NA
NP_000723.1	16	CD3D	1	17.1718	-0.97	-0.33	-0.45	-0.05	-1.49	-0.34	-0.8	0.9	-0.15	-0.52	NA	NA	NA	NA	NA	NA	NA	NA	NA	NA	NA	NA	NA	NA	NA	NA	NA	NA	NA	NA	0.52	1.26	0.66	0.39	0.97	0.43	0.69	0.5	0.36	0.34	NA	NA	NA	NA	NA
NP_000724.1	55	CD3E	1	19.3643	-0.68	0	-0.13	0.11	-0.37	-0.06	-0.67	0.76	-0.48	0.04	-0.61	-0.06	0.36	0.22	0.23	0.72	0.67	-0.02	0.45	1.08	-1.02	0.14	-0.28	-0.09	-1.23	0.08	0.74	-0.01	0.25	0.98	0.49	1.05	0.36	-0.08	1.01	0.07	0.48	0.32	-0.17	-0.16	-1.23	-0.19	-1.27	0.14	-1.04
NP_000725.1	28	CD247	1	17.1516	NA	NA	NA	NA	NA	NA	NA	NA	NA	NA	-0.74	0.38	0.06	0.49	-0.14	0.6	0.23	0.21	0.03	0.65	NA	NA	NA	NA	NA	NA	NA	NA	NA	NA	NA	NA	NA	NA	NA	NA	NA	NA	NA	NA	NA	NA	NA	NA	NA
NP_000745.1	2276	COMT	1	27.297	-1.14	0.84	0.3	1.19	-0.88	0.21	-0.85	-0.17	-0.57	1.08	-1	0.23	-1.66	0.63	-0.85	0.24	-0.43	0.37	-0.74	-0.15	-0.58	0.35	-0.87	1.27	-0.79	1.03	-1.04	0.27	-1.34	-0.02	-1.52	-0.32	-0.19	0.84	-1.41	0.03	-0.2	0.52	-0.35	0.93	-0.79	0.71	-1.1	0.31	-0.78
NP_000746.3	2226	CRAT	1	27.0437	0.15	0.46	0.3	0.53	0.67	0.3	-0.31	0.13	0.66	0.37	-0.63	0.36	-0.16	0.18	-0.55	0.11	0.01	0.21	0.38	0.18	-0.01	0.42	0.09	0.54	0	0.57	-0.48	0.44	-0.51	-0.1	0.07	-0.36	-0.1	0.31	-0.45	0.3	-0.38	0.23	-0.49	0.3	-0.09	0.33	0.02	0.19	-0.22
NP_000748.4	11	CSF1	1	17.0893	NA	NA	NA	NA	NA	NA	NA	NA	NA	NA	NA	NA	NA	NA	NA	NA	NA	NA	NA	NA	0.57	-0.2	-0.02	-0.3	0.17	-0.31	-0.07	-0.41	0.06	-0.23	NA	NA	NA	NA	NA	NA	NA	NA	NA	NA	NA	NA	NA	NA	NA
NP_000752.2	1614	CYP1A2	1	27.2759	-2.28	0.16	-2.02	0.8	-2.53	0.28	-2.33	-0.05	-0.65	2.37	-2.4	1.76	-2.34	0.06	-2	0.58	-1.94	0.89	-1.42	-0.67	-1.64	1.36	-1.9	0.74	-1.1	1.59	-1.08	0.99	-1.83	-0.17	-2.23	-0.96	-1.85	1.47	-1.86	0.35	-1.77	-0.74	-2.28	0.76	-1.51	1.84	-1.66	1.29	-0.74
NP_000753.3	2895	CYP2A6	1	27.3449	-2.19	-1.12	-1.87	0.3	-1.73	0.66	-1.83	-1.04	0.41	1.59	-2.26	1.04	-1.68	0.72	0.44	0.23	-1.73	-1.44	-0.43	0.75	-2.17	0.84	-1.14	1.06	-1.94	-0.55	-0.24	-0.16	-0.81	-0.82	-1.27	-1.02	-0.94	1.39	-1.46	0.67	-0.66	0.26	-1.26	1.72	-1.51	0.76	-1.68	0.91	-1.05
NP_000755.2	50	CYP2A7	1	19.4305	-2.02	-0.67	-2.27	0.68	-2.03	0.88	-0.9	-0.25	0.9	1.27	-1.88	1.2	-1.6	0.78	0.3	0.71	-1.12	-0.79	-0.47	1.05	-1.91	0.48	-1.18	0.89	-2.24	-0.71	-0.34	-0.2	-1.01	-0.51	-0.65	0.2	-0.87	0.22	-1.37	0.71	-0.26	0.23	-0.99	1.79	NA	NA	NA	NA	NA
NP_000756.3	652	CYP3A7	1	24.5938	-0.07	-1.44	-2.77	-1.35	-2.29	-2.11	0.51	0.08	0.67	-1.03	1.13	-1.1	0.65	-0.86	-0.8	0.18	-0.8	-0.94	-2.17	-0.2	3.15	-0.22	0.37	-0.65	-0.96	-0.3	0.98	0.67	-0.59	-0.2	-2.27	0.34	-0.95	-1.88	-2.64	0.5	-1.61	-1.04	-0.71	-2.14	-1.65	-0.85	0.51	-0.65	-1.75
NP_000757.2	72	CYP2A13	1	19.4269	NA	NA	NA	NA	NA	NA	NA	NA	NA	NA	NA	NA	NA	NA	NA	NA	NA	NA	NA	NA	-2.1	-0.91	-1.84	-1.11	-1.98	-1.15	-1.1	-1.18	2.06	0.43	-0.14	0.7	-0.05	0.32	-0.57	0.24	0.43	0.4	-0.6	1	-0.39	-0.58	-1.39	-0.54	-1.19
NP_000758.1	807	CYP2B6	1	24.382	-0.96	0.59	-1.06	1.44	-1.74	0.14	-1.34	0.38	-1.16	1.21	-2.14	1	-1.47	0.27	-0.54	0.54	-0.55	0.76	-0.7	0.2	-1.24	0.35	-0.57	0.92	-1.32	1.24	-0.8	0.98	0.39	0.87	-0.21	0.34	-0.86	1.44	-1.39	1.24	-0.54	0.43	-1.47	0.83	-1.91	0.38	-1.96	0.04	0.01
NP_000760.1	463	CYP2C19	1	25.27	-1.04	-0.44	-1.55	1.1	-1.8	-0.51	-1.81	-0.27	-1	2.14	-2.57	0.49	-2.05	0.06	-1.06	0.06	-1.77	0.94	-0.83	0.12	-1.88	0.46	-1.3	0.28	-1.5	0.28	-1.08	0.63	-1.48	-0.51	-1.47	-0.56	-1.25	2.03	-1.45	0.39	-1.1	-0.29	-1.97	0.6	-1.38	0.52	-1.59	0.4	-1.04
NP_000761.3	2064	CYP2C8	1	27.7577	-0.17	0.61	-1.48	0.81	-2.26	0.39	-1.87	0.33	-0.95	0.84	-2.49	0.68	-2.28	0.87	-0.7	0.62	-1.35	0.76	-0.72	0.45	-1.96	0.76	-1.33	0.77	-1.2	0.84	-0.81	1.15	-0.99	-0.15	-1.08	-0.03	-0.62	1.05	-0.99	0.77	-0.75	0.19	-1.89	0.69	-1.31	0.54	-1.22	0.99	-0.9
NP_000762.2	3389	CYP2C9	1	28.3239	-1.35	0.85	-0.67	1.05	-1.39	1.02	-1.91	0.55	-0.8	1.31	-2.48	0.51	-2.2	0.66	-1.1	0.78	-1.59	0.82	-0.78	0.54	-2.53	0.63	-1.08	0.87	-0.83	0.46	-0.89	0.87	-1.66	-0.51	-1.48	-0.46	-0.77	1.01	-1.35	0.9	-0.97	0.07	-2.12	0.53	-0.62	0.74	-1.86	0.83	0.06
NP_000763.1	352	CYP2C18	1	22.2312	-0.48	0.44	0.43	0.46	-1.55	-0.98	-0.49	0.03	-0.54	0.5	-1.96	0.54	-1.26	0.09	-0.31	-0.24	-1.46	0.92	-0.33	0.12	-0.63	1.1	-1.25	-0.21	-0.73	0.33	-0.74	-0.06	-0.29	0.24	-1.31	-0.63	-0.06	0.71	-0.94	0.37	-0.84	-0.08	-0.27	0.55	-1.19	1.04	-0.79	0.44	-0.76
NP_000764.1	3057	CYP2E1	1	27.3663	0.13	0.53	-0.33	0.64	0.51	0.96	-1.73	0.87	-0.37	0.88	-1.83	0.93	-2.38	0.59	-2.19	0.56	-2.09	0.27	-0.26	-0.4	-1.05	0.55	-1.86	0.51	0.3	0.7	-0.54	0.61	-0.86	-0.06	-0.16	-0.46	-0.82	0.53	-0.91	0.81	0.48	1.14	-0.28	0.43	-0.53	0.66	0.06	1.05	1.03
NP_000766.2	958	CYP2J2	1	24.6506	-0.04	0.26	0.45	0.95	-0.43	0.53	-1.14	0.18	-0.25	0.4	-1.23	0.27	-0.98	0.21	0.45	0.13	-0.23	0.34	-0.42	-0.08	0.37	0.61	0.04	1.18	-0.22	0.78	0.12	1.1	-0.28	-0.02	-0.3	-0.07	-0.29	0.61	-0.89	0.75	-0.22	0.46	-0.9	0.67	0	0.67	-0.43	0.25	0.01
NP_000768.1	1272	CYP3A5	1	25.5374	-0.35	0.93	-1.62	-1.12	-2.6	-1.44	-1.44	0.86	-0.03	1.55	-3.04	-1.31	-2.26	-1.32	1.64	1.02	-1.5	-1.37	-2.11	-1.91	1.66	1.19	-1.26	-1	-2.07	-1.02	-2.03	-0.99	0.53	1.44	-1.95	-1.47	0.14	1.2	-2.15	-1.03	-1.88	-1.55	-1.26	-1.53	-0.99	1.22	-0.36	1.09	-1.79
NP_000769.2	1909	CYP4A11	1	26.7728	0.17	0.8	-1.43	0.72	-1.52	0.93	-1.55	0.25	-0.36	1.19	-2.02	0.73	-1.89	0.42	-0.41	0.6	-1.45	1.1	-0.59	0.45	-1.82	0.78	-1.24	0.88	-0.42	0.94	-0.07	1.3	-1.29	-0.37	-1.81	-0.77	-0.67	1.04	-1.65	0.45	-0.7	0.21	-1.34	0.89	-1.55	0.5	-2.42	0.79	0.06
NP_000771.2	353	CYP7A1	1	21.9167	-1.79	-0.1	-0.8	-0.93	1.21	-1.23	-1.26	-1.33	-0.95	-0.72	-1.35	-0.41	-2.34	-1.19	-0.63	-0.06	1.82	0.48	-0.9	0.2	-0.49	-1.08	2.18	0.32	1.47	-0.26	0.6	-0.34	-0.87	-0.55	-0.17	0.03	-1.23	-0.9	-2.3	-0.34	-1.51	-1.97	-0.31	-0.41	0.97	0.07	1.31	0.19	0.14
NP_000774.2	32	CYP26A1	1	17.5016	NA	NA	NA	NA	NA	NA	NA	NA	NA	NA	NA	NA	NA	NA	NA	NA	NA	NA	NA	NA	NA	NA	NA	NA	NA	NA	NA	NA	NA	NA	0.25	0.39	0.12	0.36	-0.09	0.16	0.35	0.37	-0.26	1.9	NA	NA	NA	NA	NA
NP_000775.1	1691	CYP27A1	1	26.8239	0.41	0.26	0.22	0.35	0.05	0.09	-0.87	0.03	1.14	0.39	-0.89	0.18	-0.51	0	0.66	0.26	0.49	0.23	0.26	-0.13	0.49	0.21	-0.88	0.42	-0.21	0.37	0.17	0.12	-0.29	0.1	-0.08	-0.46	0.03	0.1	-1.11	0.28	-0.03	0.28	0.79	0.21	-0.04	0.18	-1.61	0.36	-0.21
NP_000777.1	1092	CYP51A1	1	25.6633	0.1	-0.67	-0.43	-0.36	0.57	-0.66	-1.45	-0.92	-0.02	-0.68	0.42	0.01	-0.06	-0.53	-0.28	-0.43	-0.01	-0.22	-0.8	-0.36	0.25	-0.55	0.69	-0.07	0.87	-0.35	0.14	-0.23	-0.62	-0.92	-0.6	-0.64	-0.88	0.01	-0.31	-0.48	-0.98	-0.92	-0.56	-0.07	0.5	-0.07	1.09	-0.05	-0.38
NP_000778.3	81	DBH	1	19.2891	-0.16	0.53	-0.38	0.5	-0.56	0.75	0.07	0.75	0.03	0.88	-1.52	-0.03	-1.3	-0.21	-0.45	-0.37	-0.44	0.22	-0.75	0.1	-0.47	0.66	-0.67	1.04	-0.82	0.63	-0.37	0.53	-0.21	0.76	-0.82	1.14	-0.49	1.09	-1.17	0.51	0	0.66	-1.4	-0.18	-0.47	-0.24	-0.36	0.05	-0.3
NP_000779.1	320	DCK	1	22.897	-0.74	-0.82	-0.53	-0.72	-0.1	-0.68	0.44	-0.12	-0.23	-1.1	0.71	-0.92	-0.57	-0.93	-0.4	-0.52	0.57	-0.48	-0.02	0.26	-0.06	-0.88	1.23	-1	-0.17	-0.98	0.29	-1.15	-0.01	0.13	0.04	-0.03	0.32	-0.54	0.77	-0.37	-0.04	-0.57	-0.44	-0.85	-0.1	-0.34	0.18	-0.34	-0.36
NP_000780.1	419	ACE	1	22.9669	-0.45	0.38	-0.36	0.16	-0.65	-0.03	0.06	0.01	-0.34	-0.02	-0.07	0.12	-0.39	0.37	-0.37	-0.07	0.49	0.38	-0.32	0.14	-0.53	0.12	-0.49	0.59	-0.06	0.24	-0.43	0.03	0	0.13	-0.04	0.57	0.03	0.31	0.17	0	0.55	0.46	-0.15	0.22	-0.37	-0.03	-0.65	0.46	0.25
NP_000782.1	498	DHFR	1	22.8421	-0.15	0.19	0.02	0.41	-0.19	-0.61	-1.49	-0.22	-0.41	-0.13	-0.58	0.22	-0.65	0.35	-0.79	-0.2	0.37	-0.12	-0.18	-0.03	-0.35	-0.17	0.71	0.23	-0.04	-0.1	-0.75	-0.04	-0.06	-0.06	-0.46	-0.46	-0.25	0.26	0.62	-0.05	-0.31	-0.21	0.29	1.3	-0.57	0.06	-0.77	0.36	-0.43
NP_000783.2	222	DIO1	1	22.7586	-0.07	0.3	-0.67	0.51	-1.16	0.33	-1.54	0.03	-0.2	0.78	-0.86	0.66	-0.82	0.41	0.25	0.43	-0.71	0.18	0.34	0.16	0.56	0.51	-0.49	0.42	-0.09	0.48	-0.03	0.49	-0.36	0.16	-0.3	-0.13	-0.62	0.61	-0.54	0.3	-0.58	-0.11	-1.26	0.42	0.2	0.29	0.55	0.8	-0.16
NP_000791.1	7	FGF1	1	14.2652	NA	NA	NA	NA	NA	NA	NA	NA	NA	NA	-0.84	1.31	0.54	0.94	0.42	1.07	-0.05	0.12	0.37	0.99	0.37	0.59	0.16	0.55	-0.18	0.63	0.04	0.62	-0.08	0.56	NA	NA	NA	NA	NA	NA	NA	NA	NA	NA	NA	NA	NA	NA	NA
NP_000792.1	360	FKBP1A	1	25.1597	0.1	-0.2	0.2	-0.04	0.35	-0.06	0	0.04	0.07	-0.15	0	-0.19	0.12	-0.12	0.17	-0.1	0.19	0.16	0.1	-0.02	-0.3	-0.39	0.08	-0.43	0.15	-0.44	0.05	-0.31	-0.11	-0.01	0.21	0.42	0.19	-0.28	0.29	-0.06	0.31	0.07	0.14	0.03	0.11	-0.01	-0.14	0.03	0.36
NP_000793.1	3	FOLR1	1	13.7229	NA	NA	NA	NA	NA	NA	NA	NA	NA	NA	NA	NA	NA	NA	NA	NA	NA	NA	NA	NA	NA	NA	NA	NA	NA	NA	NA	NA	NA	NA	NA	NA	NA	NA	NA	NA	NA	NA	NA	NA	NA	NA	NA	NA	NA
NP_000794.3	492	FOLR2	1	24.4097	-1.35	0.42	0.07	0.37	-1.43	1.11	-1.04	0.09	-1.66	-0.34	-1.24	-0.29	-0.93	0.15	-0.23	0.25	-0.26	0.31	-0.85	0.33	-0.87	-0.25	-0.86	-0.05	-1.26	-0.07	0.05	-0.03	-0.76	0.2	-0.93	-0.13	-0.36	-0.34	-0.66	-0.03	0.08	0.36	-0.99	-0.28	0.72	-0.06	-0.58	0	0.55
NP_000806.2	19	GABRD	0.9986	20.2197	NA	NA	NA	NA	NA	NA	NA	NA	NA	NA	0.87	-0.11	0.42	0.11	0.05	-0.03	0.06	0.17	0.36	-0.02	NA	NA	NA	NA	NA	NA	NA	NA	NA	NA	0.36	0.25	0.24	0.06	0.36	0.13	0.6	0.44	0.42	0.31	NA	NA	NA	NA	NA
NP_000810.1	2566	GART	1	25.5792	-0.15	0.02	0.2	0.01	0.12	-0.16	0.09	-0.07	-0.44	0.12	0.24	0.02	-0.35	0.1	0.29	0	0.08	-0.09	-0.37	0.02	0.38	-0.02	-0.08	0	-0.18	-0.08	-0.08	-0.1	-0.06	-0.05	-0.49	-0.29	0.08	0.03	0.07	0.11	-0.11	0.12	0.2	0.13	-0.26	0.05	0.04	-0.09	0.01
NP_000811.1	50	GAS6	1	18.6393	-0.07	0.54	1.05	0.33	-0.86	0.47	-0.35	1.31	-0.19	0.6	NA	NA	NA	NA	NA	NA	NA	NA	NA	NA	-0.04	0.42	0.47	0.53	-0.41	0.43	0.23	0.48	0.25	0.72	0.01	0.7	-0.01	0.73	-0.49	0.69	0.32	1.08	-0.63	0.55	NA	NA	NA	NA	NA
NP_000812.2	1229	GGCX	1	25.448	-0.1	-0.12	0.5	-0.19	-0.52	-0.49	0.01	-0.23	0.11	0.04	-0.84	-0.03	0.51	0.06	1.43	-0.25	0.07	-0.36	0.12	-0.21	0.99	0.12	-0.14	-0.2	0.2	0.03	0.19	0.07	-0.35	-0.07	-0.25	-0.74	-0.24	-0.3	-0.62	-0.24	-0.58	-0.3	0.35	-0.21	-0.06	-0.01	0.65	0.16	0.05
NP_000814.2	21	GHRHR	0.9995	20.7498	NA	NA	NA	NA	NA	NA	NA	NA	NA	NA	NA	NA	NA	NA	NA	NA	NA	NA	NA	NA	NA	NA	NA	NA	NA	NA	NA	NA	NA	NA	NA	NA	NA	NA	NA	NA	NA	NA	NA	NA	0.26	0.04	0.21	0.22	0.04
NP_000820.4	5	GRIA4	0.999	15.0851	NA	NA	NA	NA	NA	NA	NA	NA	NA	NA	NA	NA	NA	NA	NA	NA	NA	NA	NA	NA	NA	NA	NA	NA	NA	NA	NA	NA	NA	NA	1.47	0.76	1.11	0.78	0.92	0.57	0.94	0.75	0.52	0.91	NA	NA	NA	NA	NA
NP_000827.2	40	GRIN2D	1	21.7316	NA	NA	NA	NA	NA	NA	NA	NA	NA	NA	-0.62	0.96	-0.71	0.6	-0.57	-0.1	-0.22	0.69	0.01	0.72	NA	NA	NA	NA	NA	NA	NA	NA	NA	NA	0.34	0.7	0.6	0.61	0.39	0.49	0.73	0.6	0.24	0.86	NA	NA	NA	NA	NA
NP_000833.1	4	GRM5	0.9984	15.3415	NA	NA	NA	NA	NA	NA	NA	NA	NA	NA	NA	NA	NA	NA	NA	NA	NA	NA	NA	NA	NA	NA	NA	NA	NA	NA	NA	NA	NA	NA	NA	NA	NA	NA	NA	NA	NA	NA	NA	NA	NA	NA	NA	NA	NA
NP_000837.3	300	GSTA2	1	27.6746	-2.07	0.97	-1.54	1.2	-2.85	-2.38	-1.09	-0.58	-2.67	1.15	-1.89	-0.29	-1.92	-0.34	-0.54	0.3	1.33	1.59	-0.41	0.44	-2.39	1.13	-0.64	0.03	-1.32	0.6	-1.37	0.91	-1.01	-0.68	-1.77	-0.17	-1.25	2.04	-1.9	0	-0.61	0.42	-1	1.02	-1.67	0.81	-1.38	0.13	-1.35
NP_000838.3	45	GSTA3	1	18.6736	NA	NA	NA	NA	NA	NA	NA	NA	NA	NA	NA	NA	NA	NA	NA	NA	NA	NA	NA	NA	0.43	1.07	0.25	1.2	0.34	1.52	-0.2	1.37	0.4	0.56	NA	NA	NA	NA	NA	NA	NA	NA	NA	NA	NA	NA	NA	NA	NA
NP_000839.1	437	GSTM2	1	24.4381	-1.53	0.7	-0.87	0.63	-0.51	0.44	-1.18	0.63	-1.24	-0.09	-0.37	-0.05	-1.06	-0.09	-0.79	0.38	-0.58	-0.14	-0.43	1.3	-1.19	0.5	-0.8	0.04	-1.12	0.3	0.41	1.3	-0.63	0.6	-0.64	1.5	-0.65	-0.06	-0.49	0.3	-0.17	0.58	-1.39	-0.38	-2	-0.51	-2.27	-0.52	-2.04
NP_000840.2	1214	GSTM3	1	25.5983	-1.64	0	-0.45	0.58	1.44	-0.17	0.45	-0.07	0.2	-0.08	-0.02	-0.69	-0.26	-0.1	1.21	0.69	-0.76	-0.31	0.35	0.66	1.03	0.52	-0.42	-0.5	0.2	-0.42	0.43	0.79	-1.39	-0.25	-0.34	0.68	-0.38	-0.21	-1.45	-0.25	-0.38	0.5	-1.48	-0.77	0.97	-0.39	0.9	-0.73	-0.05
NP_000841.1	447	GSTM4	1	24.2628	-0.74	2.38	-0.92	1.94	-1	-0.55	0.67	1.4	-0.69	-1.06	-2.69	-2.37	-3.21	-2.58	-2.08	-2.62	-2.71	-2.1	0.57	1.87	-0.49	-0.02	-0.71	-1.48	0.49	0.63	-0.26	0.56	-1.78	-2.07	-2.39	-1.89	-2.13	-1.76	-0.76	1.62	-1.74	-1.27	-2.64	-1.94	-0.67	-0.9	-0.96	-0.64	2.98
NP_000842.2	93	GSTM5	1	19.4329	-0.48	1.53	-0.53	1.02	-0.96	-0.07	-0.08	1.65	-0.77	-0.38	-1.31	-0.23	-1.24	-0.21	0.11	1.69	-0.76	-0.26	-0.31	1.41	-0.28	0.98	-1.03	-0.01	0.63	1.39	0	0.99	-0.85	0.05	-0.34	0.83	-0.51	0.2	-0.49	1.11	0.13	0.86	-0.63	-0.11	-2.25	-1.31	-1.44	-1.22	3.12
NP_000843.1	1921	GSTP1	1	26.2563	-1.56	0.18	-0.82	0.11	-1.87	0.26	-0.89	0.66	-1.08	0.01	-1.89	0.04	-0.58	0.16	-0.3	0.37	0.06	0.16	0.03	0.78	-1.38	0.18	-0.62	0.03	-0.99	0.09	0.65	-0.01	0.04	0.88	0.06	1.33	0.27	0.11	0.25	0.35	0.14	0.12	-0.92	-0.29	-1.14	-0.05	-1.24	0.02	-0.6
NP_000846.1	196	GUCY1A2	1	23.5699	-0.05	0.29	-0.04	0.36	-0.34	0.59	-0.24	0.3	-0.14	0.34	-0.59	0.42	-0.46	0.27	0.13	0.31	-0.05	0.19	0.2	0.14	-0.01	0.33	0.33	0.35	-0.01	0.17	-0.05	0.38	-0.02	0.09	-0.1	0.53	0.16	0.1	-0.05	0.23	-0.02	0.15	-0.15	0.28	-0.25	0.21	-0.37	0.2	0.06
NP_000847.2	312	GUCY1A1	1	21.5261	-0.68	0.12	-0.15	0.25	-0.9	0.51	-1.13	0.75	-0.41	0.03	-0.8	0.33	-0.18	0.26	0.14	0.56	0.1	0.38	0.37	0.73	-0.36	0.17	0.19	0.24	-0.54	0.29	0.47	0.28	0.19	0.74	0.08	1.14	0.19	0.16	0	0.39	-0.22	0.29	-0.29	-0.15	-0.61	0.21	-0.78	0.46	-0.24
NP_000848.1	638	GUCY1B1	1	22.7221	-0.48	0.63	-0.06	0.58	-0.49	1.1	-0.85	1.06	-0.15	0.26	-1.2	0.22	-0.35	0.38	0.16	0.55	0.02	0.39	0.27	0.8	-0.62	0.21	0.19	0.32	-0.79	0.3	0.66	0.08	0.19	0.81	0.23	1.39	0.46	0.28	0.29	0.53	-0.05	0.41	-0.11	0.03	-0.51	0.23	-0.93	0.26	-0.03
NP_000849.1	438	GUK1	1	23.1151	0.42	-0.08	-0.26	-0.26	-0.44	-0.32	-0.08	-0.11	-0.38	-0.01	-0.08	0.13	0.29	0.01	0.13	-0.03	-0.08	-0.03	0.12	0.14	0.55	0.06	-0.41	0.04	-0.16	-0.05	-0.03	-0.05	-0.29	-0.06	0.4	-0.07	0	-0.34	0.03	-0.35	-0.22	-0.28	0.18	-0.37	0.14	-0.3	0.05	-0.11	-0.23
NP_000850.1	402	HMGCR	1	21.4749	-0.42	-0.69	-0.17	-0.45	1.14	-0.81	-1.08	-0.48	-0.41	-0.49	-0.34	-0.11	0.02	-1.04	-0.62	-0.26	0.48	-0.33	0.23	-0.85	-0.06	-0.71	0.89	-0.27	0.31	-0.49	0.08	-0.35	0.72	-0.77	0.24	-0.52	-0.44	-0.39	-0.85	-0.65	-0.26	-0.46	0.01	0.31	0.88	0.57	0.34	0.25	-0.1
NP_000851.2	1011	HPGD	1	24.9016	-1.34	0.68	1.39	1.09	-1.76	-0.5	-1.47	0.25	-1.97	-0.67	-1.88	1.36	0.59	0.71	-0.54	0.22	0.49	0.63	1.15	-0.48	-1.83	0.27	-0.33	0.63	-1.9	1.38	-1.23	-0.47	-2.04	0.51	0.91	-0.2	0.61	-0.03	-1.35	0.52	-0.43	0.77	-0.84	0.3	-3.06	0.78	-1.42	0.28	-2.6
NP_000852.1	1	HRH1	0.9999	11.538	NA	NA	NA	NA	NA	NA	NA	NA	NA	NA	NA	NA	NA	NA	NA	NA	NA	NA	NA	NA	NA	NA	NA	NA	NA	NA	NA	NA	NA	NA	NA	NA	NA	NA	NA	NA	NA	NA	NA	NA	NA	NA	NA	NA	NA
NP_000853.1	25	HSD3B1	1	16.7573	-0.46	1.49	0.21	0.27	0.58	0.27	3.24	0.65	0.49	0.94	-1.79	0.78	-0.95	0.87	-0.1	0.25	-0.18	0.39	0.43	0.14	NA	NA	NA	NA	NA	NA	NA	NA	NA	NA	-0.06	0.16	0.14	0.36	-0.53	0.49	-0.15	0.41	-0.42	1.37	NA	NA	NA	NA	NA
NP_000864.2	156	ICAM2	1	21.7864	-0.13	0.38	0.04	0.63	-0.38	0.42	-0.09	0.34	0.17	0.56	-0.41	0.67	-0.19	0.82	0.08	0.88	0.22	0.6	0.56	0.55	-0.46	0.61	0.15	0.72	0.03	0.63	0.19	0.81	0.25	0.45	0.05	0.63	0.2	0.36	0.19	0.33	0.25	0.57	-0.17	0.47	-0.87	0.16	-1.47	0.27	1.35
NP_000865.2	29	IFNAR2	1	18.1066	NA	NA	NA	NA	NA	NA	NA	NA	NA	NA	0.07	-0.13	-0.3	0.01	0.09	0.1	-0.16	-0.33	-0.13	-0.27	-0.05	-0.44	-0.31	-0.36	-0.19	-0.38	0.55	-0.33	0.38	-0.08	NA	NA	NA	NA	NA	NA	NA	NA	NA	NA	0.22	-0.37	-0.25	-0.01	-0.14
NP_000866.1	10	IGF1R	1	14.4183	NA	NA	NA	NA	NA	NA	NA	NA	NA	NA	0.44	0.18	0.07	-0.1	-0.24	0.04	-0.11	-0.21	0.14	0.11	NA	NA	NA	NA	NA	NA	NA	NA	NA	NA	NA	NA	NA	NA	NA	NA	NA	NA	NA	NA	NA	NA	NA	NA	NA
NP_000867.3	3092	IGF2R	1	24.274	-0.22	-0.17	-0.21	-0.1	1.23	0.04	0.93	-0.18	0	-0.27	0.18	-0.31	0.09	-0.22	-0.02	-0.31	0.05	-0.14	-0.39	-0.39	0.31	-0.39	-0.22	-0.5	-0.29	-0.44	-0.23	-0.33	0.19	-0.31	-0.46	-0.5	-0.76	-0.49	-0.6	-0.5	-0.25	-0.26	0.08	-0.32	0.95	-0.27	0.1	-0.34	-0.36
NP_000868.1	52	IL1R1	1	18.8941	0.17	0.3	0.48	0.29	-0.54	0.49	-0.05	0.35	-0.02	0.21	-0.22	0.02	-0.16	0.11	0.06	-0.01	-0.28	0.31	0.24	0.09	-0.37	0.13	-0.19	0.26	0.01	0.27	0.21	0.19	0.26	0.22	NA	NA	NA	NA	NA	NA	NA	NA	NA	NA	0.02	0.09	-0.1	-0.07	0.52
NP_000869.1	1	IL2RB	1	11.538	NA	NA	NA	NA	NA	NA	NA	NA	NA	NA	NA	NA	NA	NA	NA	NA	NA	NA	NA	NA	NA	NA	NA	NA	NA	NA	NA	NA	NA	NA	NA	NA	NA	NA	NA	NA	NA	NA	NA	NA	NA	NA	NA	NA	NA
NP_000874.2	243	IMPDH1	1	21.8747	-0.89	-0.09	-0.49	-0.23	-0.33	0.45	1.48	0.44	-0.26	-0.44	0.32	-0.49	0.06	-0.35	-0.45	-0.2	-0.05	-0.11	-0.06	-0.11	1.19	-0.15	-0.05	-0.4	-0.4	-0.39	0.47	-0.24	-0.17	0.24	0.24	0.49	0.42	-0.22	0.54	-0.06	0.52	0.07	-0.18	-0.13	0.1	-0.22	0.39	-0.08	-0.21
NP_000875.2	1386	IMPDH2	1	25.7096	0.33	-0.31	-0.04	-0.34	-0.06	-0.23	0.15	-0.45	-0.06	-0.33	0.67	-0.48	-0.24	-0.32	-0.18	-0.53	-0.67	-0.31	-0.18	-0.33	-0.16	-0.37	0.22	-0.2	0.18	-0.31	0.19	-0.27	-0.47	-0.55	0.07	-0.34	-0.15	-0.29	-0.21	-0.23	-0.06	-0.49	0.47	-0.18	-0.13	-0.39	-0.6	-0.61	-0.06
NP_000876.3	269	ITGA4	1	22.2769	-0.81	-0.34	-0.49	-0.03	-1.21	0.33	0.14	0.29	-0.62	-0.22	-1.21	0.01	-0.23	0.19	-0.17	0.4	-0.02	0.49	0.01	0.48	-0.81	-0.02	-0.08	0.01	-0.89	-0.02	0.52	-0.07	0.13	0.51	0.03	0.97	0.2	0.23	0.74	0.24	0.6	0.22	-0.58	-0.08	-0.09	0.19	-0.47	0.29	-0.3
NP_000878.2	665	ITGAX	1	22.7282	-0.46	-0.42	0.02	0.06	-0.82	-0.02	0.85	0.06	-0.13	-0.74	-0.7	-0.69	0.29	-0.63	0.2	-0.31	1	-0.22	0.74	0.23	-0.09	-0.36	0.39	-0.2	-0.69	-0.35	0.65	-0.61	0.97	0.41	1.05	0.47	0.84	-0.5	1.01	-0.25	0.57	-0.52	-0.38	-0.6	-0.4	-0.39	-0.16	-0.14	-0.14
NP_000880.1	4	ITGB7	1	14.5913	NA	NA	NA	NA	NA	NA	NA	NA	NA	NA	NA	NA	NA	NA	NA	NA	NA	NA	NA	NA	NA	NA	NA	NA	NA	NA	NA	NA	NA	NA	NA	NA	NA	NA	NA	NA	NA	NA	NA	NA	NA	NA	NA	NA	NA
NP_000883.2	829	KLKB1	1	23.3601	-0.07	0.22	-0.47	0.1	-0.76	0.55	-0.64	-0.21	-0.79	0.04	-0.06	0.05	-0.87	-0.51	-0.06	0.01	0.43	0.31	-0.19	0.2	0.07	0.04	-0.03	0.3	-0.68	-0.04	-0.18	0.21	-0.44	-0.1	-0.42	0.8	-0.03	0.27	-0.45	-0.07	-0.13	0.05	-0.28	-0.16	-1.11	0.27	-0.73	-0.04	0.43
NP_000884.1	140	KNG1	1	25.5159	0.6	-0.06	-0.03	-0.13	-0.59	-0.13	-0.19	-0.13	-0.79	-0.57	1.05	-0.31	-0.09	-0.26	0.47	-0.13	0.27	0.02	-0.26	-0.16	0.23	-0.12	-0.06	-0.42	0.03	-0.42	-0.65	-0.38	0.45	0.04	0.03	1.01	-0.03	-0.14	-0.2	-0.1	0.09	-0.11	0.24	-0.06	-0.77	-0.05	0.57	-0.13	0.58
NP_000886.1	2593	LTA4H	1	26.7352	0.15	0.09	-0.34	0.11	-0.37	-0.15	-0.15	0.04	-0.42	0.12	0.21	0.09	0	0.14	0.58	0	0.14	0	-0.21	0.15	0.17	0.22	-0.52	0.13	-0.76	0.01	0.08	0.19	-0.17	0.09	-0.12	-0.02	0.15	0.1	-0.25	0.21	-0.24	0.02	-0.55	0.02	-0.58	0.13	0.22	0.11	-0.05
NP_000889.3	4059	MAOB	1	28.0417	-0.19	0.4	0.08	0.52	-0.27	-0.22	-1.15	0.07	0.48	0.8	-1.45	0.46	-0.9	0.29	-0.2	0.41	-0.83	-0.37	0	0.23	-0.31	0.58	-0.1	0.48	0.89	0.53	-0.36	0.52	-0.49	0.12	-0.07	-0.19	-0.62	0.45	-1.04	0.47	-0.3	0.35	0.14	0.67	0.59	0.38	-0.2	0.5	0.55
NP_000890.1	5	KITLG	1	13.7263	NA	NA	NA	NA	NA	NA	NA	NA	NA	NA	NA	NA	NA	NA	NA	NA	NA	NA	NA	NA	NA	NA	NA	NA	NA	NA	NA	NA	NA	NA	NA	NA	NA	NA	NA	NA	NA	NA	NA	NA	0.35	0.04	0.39	0.31	0.13
NP_000891.2	15	MGP	1	17.0651	NA	NA	NA	NA	NA	NA	NA	NA	NA	NA	-0.74	-0.46	0.89	-0.4	0.78	0.18	0.55	-0.25	0.14	-0.38	-0.29	0.32	-0.27	0.21	-0.64	0.4	0.02	0.48	-0.31	0.08	NA	NA	NA	NA	NA	NA	NA	NA	NA	NA	NA	NA	NA	NA	NA
NP_000893.2	1124	MME	1	25.9567	-1.64	0.19	-0.96	-0.21	0.45	-0.32	-0.11	-0.23	1.21	0.75	-2.32	0.85	-1.89	1.12	0.42	0.2	-0.19	0.42	-0.26	-0.13	-0.24	0.59	0.57	0.76	2.24	0.62	-0.67	0.7	-1.36	0.02	-0.5	-0.58	-1.36	1.13	-2.33	-0.22	-1.21	-0.4	-2.52	0.1	1.61	0.18	-0.5	-0.07	1.94
NP_000894.1	647	NQO1	1	25.4664	-1.63	-1.37	-0.99	-1.87	0.36	-1.46	-1.77	-1.87	-1.13	-1.72	-2.15	-0.97	-1.47	-0.97	-1.08	-0.91	-0.41	-0.84	3.83	0.09	-4.38	-2.5	-2.71	-3.09	-3.75	-3.24	-4.82	-3.47	-2.85	-2.73	2.96	-0.64	-0.53	-1.68	-1.68	-1.81	-1.93	-1.82	-2.13	-2.05	1.31	-0.45	-0.71	-0.85	-0.48
NP_000895.2	718	NQO2	1	25.4967	-0.16	1.59	-0.97	0.11	-0.52	0.03	-1	-0.44	-0.06	0.9	-1.54	-0.03	-1	0.95	-1.12	0	-0.45	-0.2	-0.6	0.13	-1.08	-0.2	0.29	1.12	-0.88	0.09	-1.41	-0.66	0.03	1	-0.96	-0.42	-0.62	1.38	-1.25	-0.03	-0.04	1.02	-0.49	1.5	-1.96	-0.44	0.04	0.53	0.84
NP_000896.1	45	NPY	1	18.8803	-0.74	0.58	-0.99	0.89	-1	1.52	-0.92	0.42	-1.06	0.34	-1.78	0.48	-1.96	0.76	-1.12	1.08	-1.48	0.95	-1.3	1.16	-0.7	0.79	-0.81	0.74	-0.59	0.48	-0.21	0.84	-0.59	0.12	0.01	1.33	0.06	1.09	-0.25	1.25	0.4	0.97	-0.28	0.77	-0.93	0.41	-0.51	0.08	-0.03
NP_000897.3	22	NPR1	1	17.8142	NA	NA	NA	NA	NA	NA	NA	NA	NA	NA	NA	NA	NA	NA	NA	NA	NA	NA	NA	NA	NA	NA	NA	NA	NA	NA	NA	NA	NA	NA	NA	NA	NA	NA	NA	NA	NA	NA	NA	NA	0.04	0.69	-0.28	0.86	0.34
NP_000899.1	42	NPR3	1	19.8347	-1.71	0.61	-1.92	-0.42	-2.32	0.73	-1.92	1.25	-1.81	-0.29	-0.69	0.76	-1.07	0.69	-0.58	0.94	-0.91	0.3	-0.59	1.05	-1.3	0.67	-0.99	0.43	-1.14	0.01	-0.11	0.81	-1.14	0.15	-0.91	3.48	-0.53	0.96	-0.72	0.55	-0.11	0.42	-0.37	0.26	-1.2	-0.14	-1.53	0.08	-1.3
NP_000906.1	1	OXT	0.999	15.6558	NA	NA	NA	NA	NA	NA	NA	NA	NA	NA	NA	NA	NA	NA	NA	NA	NA	NA	NA	NA	NA	NA	NA	NA	NA	NA	NA	NA	NA	NA	NA	NA	NA	NA	NA	NA	NA	NA	NA	NA	NA	NA	NA	NA	NA
NP_000908.2	1419	P4HA1	1	25.6404	0.57	-0.51	0.8	-0.02	-0.73	0.6	1.34	-0.48	-0.29	-0.49	0.08	-0.69	0.04	-0.95	-1.21	-0.18	-0.46	0.16	0.08	-0.55	0.85	-0.85	-0.17	-0.98	-0.91	-0.31	0.48	-0.29	-0.2	-0.96	0.28	-0.86	1.05	-0.67	-0.02	-0.1	0.14	-0.49	0.74	-1.13	-0.01	0.26	1.6	-0.69	0.05
NP_000909.2	9054	P4HB	1	29.7146	-0.09	0.03	-0.15	-0.09	-0.2	-0.2	0.1	-0.22	-0.42	0.02	-0.48	0.02	-0.32	-0.08	0.56	-0.06	-0.43	0.13	-0.3	-0.44	-0.08	0.04	-0.46	-0.14	-0.39	-0.09	-0.72	-0.21	-0.41	-0.32	-0.41	-0.76	0.61	-0.17	-0.69	-0.2	-0.52	-0.01	-0.96	-0.18	-0.48	0.06	0.3	0.03	0.11
NP_000910.2	21	PAM	1	18.2258	0.4	-0.51	0.09	-0.64	0.95	-0.84	0.41	-0.34	-1.33	-1.42	NA	NA	NA	NA	NA	NA	NA	NA	NA	NA	NA	NA	NA	NA	NA	NA	NA	NA	NA	NA	0.11	-0.47	-0.44	0.05	-0.56	-0.38	0.16	0.17	0.44	0.03	NA	NA	NA	NA	NA
NP_000911.2	7735	PC	1	28.0602	1.46	0.21	0.82	0.45	-0.32	0.86	-0.89	0.1	0.61	0.64	-1.56	0.32	2.24	0.1	-0.23	0.19	-0.31	0.59	0.47	-0.05	-0.55	0.26	-0.3	0.08	0.02	0.28	-0.24	0.6	-1.12	-0.15	0	-0.42	-0.33	0.32	-1.15	0.35	-0.03	0.66	-1.26	0.15	-0.52	0.5	-0.7	0.16	-0.37
NP_000912.3	141	PDE3A	1	21.5457	-0.98	0.34	-0.73	0.04	-1.14	0.36	-0.74	0.92	-0.7	-0.27	-0.68	-0.21	0.06	-0.06	0.1	0.13	-0.04	0	0.38	0.46	-0.48	-0.01	0.18	0.01	-0.79	-0.05	0.46	-0.05	0.32	0.38	0.19	1.45	0.43	0.15	0.27	0.19	0.05	0.15	-0.27	-0.3	-0.1	0.21	0.04	0.09	-0.29
NP_000913.2	368	PDE3B	1	22.1985	0.33	0.21	-0.03	0.3	-0.1	0.27	0.28	0.22	0.68	0.65	-1.31	0.58	-0.84	0.42	-0.76	0.23	-0.47	0.28	-0.29	0.25	0.04	0.56	0.29	0.36	0.52	0.55	-0.37	0.54	-0.35	0.32	-0.55	-0.08	-0.34	0.62	-0.72	0.32	-0.32	-0.12	-0.23	0.5	-1.11	0.61	-0.28	0.6	-0.24
NP_000915.1	46	PDE1B	1	17.9492	0	0.35	0.21	0.31	-0.37	0.36	-0.06	0.54	0.1	0.5	-0.82	-0.16	0.3	0.38	0.29	0.25	-0.26	0.09	0.31	0.22	NA	NA	NA	NA	NA	NA	NA	NA	NA	NA	0.02	0.65	0.05	0.58	-0.11	0.34	0.01	0.61	-0.49	0.31	-0.17	0.36	-0.78	0.55	0.64
NP_000916.2	1634	PDHB	1	25.9566	0.04	-0.25	0.05	-0.01	0.02	-0.51	-0.2	-0.21	0.62	0.02	-0.29	0.01	0.14	-0.08	0.01	-0.09	-0.01	-0.31	0.26	-0.52	-0.14	-0.12	0.21	-0.05	0.35	0.24	0.26	-0.12	0.1	-0.12	-0.22	-0.45	-0.44	-0.18	-0.22	-0.06	-0.31	-0.41	0.29	-0.07	0.79	0.01	0.26	-0.27	-0.35
NP_000918.2	1850	ABCB1	1	24.7401	-0.03	-0.17	0.19	0.02	-0.26	-0.49	-1.29	0.1	-0.27	-0.07	-1.59	0.17	1.59	0.48	1.17	0.1	-0.37	-0.39	0.24	-0.13	0.82	-0.13	0.05	-0.09	-0.17	0.05	0.23	-0.25	-0.02	0.49	0.51	-0.37	0.08	-0.3	0.38	0.02	-0.72	-0.42	-1.93	-0.16	-0.21	-0.03	0.58	0.1	0.08
NP_000921.1	59	PLAT	1	18.7567	-0.05	0.51	-0.25	0.21	-0.53	0.66	-0.49	0.55	-0.26	-0.15	NA	NA	NA	NA	NA	NA	NA	NA	NA	NA	-1	-0.26	-0.62	-0.29	0.04	-0.28	0.71	0.14	0.25	0.92	0.08	2.4	0.3	0.34	0.21	0.38	0.38	0.38	-0.02	0.06	-0.67	-0.09	-0.86	-0.19	-0.26
NP_000923.1	860	PLCB3	1	23.0115	-0.24	0.12	-0.41	0.05	-0.31	0.4	0.37	0.19	-0.32	0.2	-0.29	0.23	-0.58	0.18	0.36	0.23	0.05	0.15	-0.18	0.16	0.21	0.16	0.3	0.28	-0.61	0.17	0.07	0.25	-0.02	0.16	-0.03	0.32	-0.08	0.18	-0.03	0.05	0.01	0.13	-0.21	0.13	-0.51	0.12	0.71	0.12	-0.23
NP_000924.3	9	PLCB4	1	15.1742	NA	NA	NA	NA	NA	NA	NA	NA	NA	NA	0.56	0.29	-0.11	0.25	0.34	0.34	-0.31	0.02	0.11	0.22	NA	NA	NA	NA	NA	NA	NA	NA	NA	NA	NA	NA	NA	NA	NA	NA	NA	NA	NA	NA	NA	NA	NA	NA	NA
NP_000925.2	800	SERPINF2	1	26.1994	-0.09	-0.19	0.15	-0.42	-0.15	-0.12	1	-0.34	-0.44	-0.44	0.99	-0.03	-0.1	-0.32	-0.3	-0.21	-0.18	0.13	-0.14	-0.17	-0.17	-0.16	-0.52	-0.25	-0.68	-0.37	-0.07	0	-0.38	-0.13	0	0.62	-0.14	-0.06	-0.1	-0.29	1.07	-0.11	0.45	-0.16	-0.65	-0.17	-0.38	-0.3	0.41
NP_000928.1	1828	POLR2A	1	24.1794	0.16	-0.21	0.02	-0.21	0.18	-0.19	0	-0.14	-0.13	-0.3	0.61	-0.28	0.06	-0.29	-0.15	-0.2	0.07	-0.13	-0.01	-0.13	0	-0.17	0.15	-0.19	0.16	-0.21	0.14	-0.17	0.09	-0.02	0.17	0.02	-0.1	-0.18	0.17	-0.16	0.11	-0.18	0.41	-0.16	-0.03	-0.16	-0.08	-0.22	0.13
NP_000929.1	1360	POLR2B	1	23.9072	0.27	-0.16	0.12	-0.13	0.56	-0.03	0.05	-0.09	0.1	-0.17	0.73	-0.04	0.07	-0.01	0.06	0	0.11	-0.04	-0.01	0.01	0.08	-0.08	0.26	-0.05	0.37	-0.11	0.2	-0.01	-0.01	0.04	-0.07	0.05	-0.03	-0.1	0.12	-0.12	0.04	-0.14	0.26	-0.09	0.09	-0.04	0.1	-0.07	0.12
NP_000931.1	2024	PON3	1	26.8594	-0.16	0.49	-1.08	0.54	-0.77	0.52	-1.57	0.15	-0.22	1.33	-1.87	0.65	-0.95	0.3	-0.61	0.37	-1.39	0.75	-0.56	0.37	-0.83	0.71	-1.17	0.45	-0.91	0.49	-1.09	0.31	-0.8	-0.03	-1.08	-0.54	-0.41	0.71	-1.12	0.62	-0.98	0.07	-0.79	0.66	-1.57	0.69	-1.38	0.6	0.96
NP_000932.3	4878	POR	1	27.9333	-0.56	0.19	-0.37	0.27	0.19	0.07	-0.31	0.21	0.31	0.74	-1.15	0.31	-0.71	0.09	-0.43	0.2	-0.67	0.36	-0.25	-0.42	0.02	0.34	-0.62	0.21	0.23	0.54	-0.16	0.18	0.12	0.29	-0.19	-0.48	-0.34	0.21	-0.46	0.29	-0.03	0.36	0.46	0.53	0.27	0.21	-0.12	0.48	0.48
NP_000933.1	3080	PPIB	1	29.1156	-0.29	0.02	-0.04	-0.07	-0.81	-0.17	-0.95	-0.23	-0.28	-0.02	0.09	-0.08	0.51	-0.17	0.43	-0.13	-0.34	0.07	-0.37	-0.2	-0.17	0.14	-0.18	-0.12	-0.08	-0.07	-0.06	-0.08	0	-0.11	-0.31	-0.39	0.08	-0.07	-0.39	-0.09	-0.32	-0.11	-0.65	-0.14	-0.37	0.2	0.06	-0.14	0.2
NP_000934.1	200	PPIC	1	23.3821	-1.23	-0.26	-0.69	-0.47	-0.08	-0.77	0.21	-0.06	-0.62	-0.33	0.26	-0.13	0.18	-0.19	0.93	-0.3	-0.18	-0.67	0.02	-0.34	-0.14	-0.1	0.13	-0.2	-0.85	-0.23	-0.09	-0.59	-0.01	0.15	0	-0.35	0.22	-0.29	0.04	-0.29	-0.48	-0.44	0.93	-0.54	-0.77	-0.17	0.6	-0.34	0.28
NP_000936.1	620	PPP3R1	1	23.3528	-0.31	-0.15	-0.06	-0.02	-0.08	-0.17	-0.1	0.3	-0.15	-0.07	0.05	-0.17	-0.07	-0.08	0.15	-0.06	0.41	0.1	0.16	0.2	0.05	-0.22	-0.08	-0.2	-0.24	-0.14	0.16	-0.23	0.06	0.16	0.12	0.22	-0.08	-0.21	0.24	-0.16	-0.18	-0.2	-0.03	-0.36	-0.3	-0.19	0	-0.24	-0.11
NP_000937.1	116	PRIM1	1	19.6597	0.13	-0.01	0.43	-0.07	0.51	-0.12	0.38	-0.01	0.17	0.08	0.28	-0.11	-0.62	-0.21	-0.28	-0.21	0.55	-0.27	-0.26	-0.3	-0.17	-0.55	0.94	-0.77	0.73	-0.56	-0.15	-0.62	-0.46	-0.91	-0.08	-0.27	-0.3	-0.58	0.63	-0.69	0.73	-0.56	0.26	-0.7	0.32	-0.38	0.22	-0.46	-0.23
NP_000938.2	140	PRIM2	1	19.7974	1.02	-0.01	0.38	0	0.85	0.03	1.17	0.08	0.87	0	-0.64	0.28	-0.1	-0.01	-0.1	0.16	0.72	-0.26	-0.22	0.15	0.45	-0.07	1.92	-0.26	1.64	-0.01	0.79	-0.07	0.54	0.18	-0.25	0.04	-0.19	-0.14	0.27	-0.32	0.29	-0.4	-0.04	-0.12	0.28	0.06	0.13	-0.09	-0.17
NP_000941.1	22	PRRG1	0.9999	17.07	NA	NA	NA	NA	NA	NA	NA	NA	NA	NA	0.26	-0.14	0.26	-0.23	-0.24	-0.12	-0.42	-0.39	-0.21	0	0.27	0.24	0.06	-0.06	0.79	0.17	0.08	0.31	0.17	0.17	NA	NA	NA	NA	NA	NA	NA	NA	NA	NA	NA	NA	NA	NA	NA
NP_000943.1	12	PTAFR	1	18.233	NA	NA	NA	NA	NA	NA	NA	NA	NA	NA	NA	NA	NA	NA	NA	NA	NA	NA	NA	NA	NA	NA	NA	NA	NA	NA	NA	NA	NA	NA	0.54	0.83	0.57	0.47	0.81	0.48	0.86	0.45	0.26	0.38	NA	NA	NA	NA	NA
NP_000945.3	128	PTGDS	1	28.4026	-0.56	-0.1	-0.65	-0.09	-0.5	0	3.4	0.21	-0.42	-0.78	-1.06	-0.87	-0.06	-0.94	-0.89	-0.51	-0.1	-0.55	-1.22	-0.43	-1.43	-0.74	-1.46	-0.78	-1.61	-1.11	-0.12	-0.73	-0.72	-0.51	-0.09	1.38	0.09	-0.36	-0.65	-0.61	-0.37	-0.32	-1.21	-0.71	-1.57	-0.5	-1.17	-0.84	-1.23
NP_000949.1	1	PTGER4	0.9986	13.1684	NA	NA	NA	NA	NA	NA	NA	NA	NA	NA	NA	NA	NA	NA	NA	NA	NA	NA	NA	NA	NA	NA	NA	NA	NA	NA	NA	NA	NA	NA	NA	NA	NA	NA	NA	NA	NA	NA	NA	NA	NA	NA	NA	NA	NA
NP_000951.1	28	PTGIR	1	18.5161	-1.13	0.14	-1.1	0.13	-1.68	0.9	-1.34	0.73	-0.98	0.25	-1.12	0.25	-0.78	0.14	-0.55	0.44	-0.58	0.16	-0.33	0.53	NA	NA	NA	NA	NA	NA	NA	NA	NA	NA	-0.82	1.15	-0.36	0.24	-0.74	0.46	-0.41	0.51	-1.22	0.02	-1.34	0.3	-1.82	0.47	-0.95
NP_000952.1	607	PTGIS	1	22.4431	-0.92	0.2	-0.88	0.4	-1.48	0.92	-1.19	0.4	-0.72	0.19	-1.01	0.02	-0.42	0.08	-0.09	0.29	0.52	0.25	0.2	0.62	-0.49	0.16	-0.05	0.1	-0.96	0.09	0.77	-0.06	0.37	0.63	0.26	1.45	-0.17	-0.06	0.49	0.49	-0.3	0.22	-0.75	0.12	-1.89	0	-1.76	0.09	-1.2
NP_000953.2	202	PTGS1	1	21.5435	-0.67	0.09	-0.55	0.05	-0.99	0.5	0.35	0.31	-0.77	0.09	-1.15	0.16	-0.12	0.37	-0.28	0.52	-0.17	0.35	-0.03	0.21	-0.32	0.11	0.04	-0.07	-0.14	-0.11	0.09	0.1	-0.31	0.17	-0.39	0.1	-0.19	-0.11	-0.37	0.2	-0.32	0.09	-1.64	0.22	-0.22	0.27	0.52	0.25	-0.36
NP_000954.1	2	PTGS2	1	12.919	NA	NA	NA	NA	NA	NA	NA	NA	NA	NA	NA	NA	NA	NA	NA	NA	NA	NA	NA	NA	NA	NA	NA	NA	NA	NA	NA	NA	NA	NA	2.9	2.72	3.51	3.02	2.43	2.94	3.09	3.55	2.07	2.96	NA	NA	NA	NA	NA
NP_000955.1	37	RARA	1	17.4074	NA	NA	NA	NA	NA	NA	NA	NA	NA	NA	0.46	0.05	-0.19	-0.09	-0.18	-0.11	0.13	-0.06	0.04	0	0.39	0.35	0.15	0.13	-0.01	0.39	0.05	0.3	-0.19	0.14	NA	NA	NA	NA	NA	NA	NA	NA	NA	NA	-0.19	-0.32	-0.08	0.12	-0.08
NP_000958.1	3311	RPL3	1	27.8898	0.03	0.09	0.38	0.08	0.01	0	-0.19	-0.02	-0.06	0.14	0.3	0.03	0.28	0.1	0.15	-0.03	-0.05	0.12	0.01	-0.01	0.04	-0.04	-0.15	0	-0.01	0.02	-0.11	0	0.11	-0.05	0.04	-0.28	0.07	0.01	0.03	0.18	-0.03	0.09	0.09	0.08	-0.1	0.03	0.13	-0.01	0.02
NP_000959.2	2746	RPL4	1	27.7844	0.14	0.14	0.41	0.23	0.07	0.13	-0.13	0.06	-0.03	0.16	0.31	0.03	0.42	0.07	0.08	0.01	-0.08	-0.02	-0.02	-0.17	0.1	-0.06	-0.08	-0.05	-0.01	0.04	-0.06	0.04	0.06	-0.16	0.12	-0.17	0.13	0.1	0.12	0.19	0.02	0.1	0.02	0.1	0.06	0.06	0.15	-0.02	0.09
NP_000960.2	1803	RPL5	1	27.1109	-0.29	-0.14	0.09	-0.2	-0.12	-0.24	-0.35	-0.25	-0.26	-0.03	0.36	-0.15	0.18	-0.1	0.02	-0.18	-0.24	0.02	-0.15	-0.14	-0.04	-0.15	-0.25	-0.09	-0.22	-0.09	-0.21	-0.14	-0.08	-0.27	-0.13	-0.47	-0.21	-0.21	-0.29	-0.15	-0.33	-0.21	-0.21	-0.22	-0.04	-0.05	0.09	-0.14	0.01
NP_000961.2	1835	RPL6	1	27.8238	0.02	0.14	0.36	0.2	0.02	0.07	-0.1	0.08	0	0.2	0.25	0.19	0.32	0.2	0.05	0.13	-0.01	0.09	0.11	-0.04	0.05	0.1	-0.04	0.1	0.03	0.18	-0.02	0.08	0.07	0	0.22	-0.11	0.32	0.1	0.17	0.24	0.17	0.22	0.27	0.14	0.08	0.14	0.11	0.12	0.13
NP_000962.2	2282	RPL7	1	27.6966	0.08	0.08	0.35	0.11	0.05	0.04	-0.17	0	-0.06	0.07	0.28	0.06	0.29	0.19	0.07	0.04	-0.06	0.05	0.1	-0.01	-0.01	0.08	0.01	0.07	0.02	0.17	-0.01	0.1	0.08	-0.07	0.08	-0.28	0.12	0.04	0.08	0.17	-0.04	0.11	0.05	-0.02	0.15	0.15	0.15	0.12	-0.11
NP_000963.1	1717	RPL7A	1	27.3546	-0.06	0.08	0.3	0.11	0	0.01	-0.22	-0.07	-0.14	0.1	0.28	0.16	0.25	0.22	0.12	0.05	-0.04	0.12	0.03	0.01	0.14	0.06	-0.03	0.1	0.07	0.15	-0.09	0.06	0.12	-0.08	0.09	-0.23	0.04	0.13	-0.01	0.17	-0.04	0.08	0.09	0.05	0.03	0.14	0.09	0.08	-0.01
NP_000964.1	1166	RPL8	1	27.8272	0.04	0.09	0.34	0.21	0.21	0.04	-0.33	-0.08	-0.02	0.14	0.38	0.03	0.35	0.14	0.11	0.04	0.01	0.14	0.03	-0.1	0.02	-0.01	0.02	0.09	0.03	0.12	-0.05	0.06	0.04	-0.02	0.03	-0.31	0	-0.07	0.14	0.12	-0.12	0.07	0.08	-0.09	0.12	0.07	0.13	0.1	0.12
NP_000966.2	790	RPL11	1	27.1961	-0.03	0.03	0.35	0.12	0.1	0.05	-0.09	0.02	-0.1	0.17	0.27	0.02	0.27	0.07	0.07	0.03	-0.1	0.13	-0.01	-0.02	0.06	-0.16	-0.13	-0.18	-0.04	0	-0.08	-0.05	0.01	-0.11	0.02	-0.19	0.02	-0.09	0.07	0.08	-0.15	0.05	-0.02	0.06	0.01	-0.12	0.08	-0.12	-0.08
NP_000967.1	1038	RPL12	1	27.544	-0.01	0.04	0.19	-0.06	-0.1	-0.05	-0.09	-0.12	-0.2	0.03	0.44	-0.08	0.23	0.06	0	-0.06	-0.15	0.02	-0.06	-0.17	0.06	-0.02	-0.17	0.04	-0.15	0.09	-0.11	-0.03	0.1	-0.02	0.01	-0.35	0.06	-0.09	-0.08	0.01	-0.02	0.01	0.04	-0.05	-0.18	-0.06	0.06	-0.17	-0.04
NP_000968.2	1282	RPL13	1	27.6508	0.06	0.09	0.24	0.1	-0.15	0.05	-0.19	-0.03	-0.13	0.07	0.32	0.07	0.25	0.13	0.03	0.02	-0.1	-0.04	0.08	-0.03	0.09	0.11	0.01	0.22	0	0.28	-0.04	0.15	0.09	0.09	0.13	-0.15	0.18	0.08	-0.02	0.13	0	0.11	0.1	0.08	0.07	0.18	0.1	0.1	0
NP_000969.1	1540	RPL23	1	27.4262	0.09	0.12	0.3	0.12	0.08	0.06	-0.11	-0.02	-0.03	0.2	0.28	0.01	0.17	0.04	-0.03	-0.08	-0.11	0.01	-0.03	-0.06	-0.02	0.01	-0.12	0.09	0.07	0.09	-0.09	0.12	0.09	-0.02	0	-0.3	0.07	0.01	0.06	0.1	-0.1	0.04	0.04	0.08	0.02	0.05	0.13	0.03	-0.04
NP_000970.1	937	RPL18	1	27.1849	-0.04	0	0.27	0.04	-0.02	-0.04	-0.25	-0.19	-0.25	-0.03	0.17	0.06	0.31	0.09	-0.01	0.04	-0.07	0.02	-0.06	-0.1	0.11	-0.01	-0.17	-0.05	-0.03	0.05	-0.07	0.06	0.1	-0.07	0.18	-0.3	0.2	0.01	0.12	0.13	0.01	0.04	0.15	0.13	0.06	0.12	0.11	0.01	-0.03
NP_000971.1	1163	RPL18A	1	27.1514	0.04	0.09	0.27	0.05	0.1	0.03	-0.09	-0.06	-0.08	0.07	0.32	-0.03	0.24	0.1	0.07	-0.09	-0.04	0.05	-0.01	-0.02	0.21	0.07	0.07	0.05	0.07	0.18	0.09	0.19	0.15	0	0.07	-0.17	0.08	0	0.12	0.15	0.02	0.07	0.11	0.04	0.09	0.21	0.18	0.17	0.12
NP_000972.1	1069	RPL19	1	27.267	0.21	0.09	0.4	0.2	0.07	0.15	-0.2	0.09	0.06	0.23	0.43	0.06	0.33	0.23	0.18	0.06	0.12	0.3	0.12	0.13	0.07	0.23	0.03	0.22	-0.05	0.27	-0.04	0.28	0.06	0.13	0.05	-0.01	0.2	0.08	0.09	0.22	0.06	0.11	0.18	0.21	0.15	0.23	0.09	0.04	0.23
NP_000973.2	1106	RPL21	1	27.2308	-0.01	0.09	0.27	0.18	0.02	0.01	-0.21	0.1	0.05	0.15	0.39	0.15	0.22	0.16	0.16	0.02	0.09	0.24	0.13	0.06	0.02	0.13	-0.05	0.07	-0.01	0.12	-0.08	-0.04	0.12	-0.06	0.06	-0.06	0.19	0.13	0.07	0.16	0.01	0.25	0.24	0.11	-0.06	0.26	0.1	0.2	0.14
NP_000974.1	540	RPL22	1	26.0148	-0.03	0.05	0.17	0.06	-0.13	0.04	-0.03	-0.14	-0.17	0.13	0.14	-0.01	0.16	0.08	0	0.09	-0.07	-0.01	-0.02	-0.05	-0.14	-0.13	-0.1	-0.09	0.05	0.03	-0.18	-0.13	-0.27	-0.08	-0.51	-0.5	-0.21	-0.19	-0.12	0.08	-0.27	-0.18	-0.17	-0.3	-0.15	-0.02	0.01	-0.04	-0.25
NP_000975.2	1318	RPL23A	1	27.2716	-0.15	0.09	0.27	0.01	-0.07	-0.12	-0.35	-0.03	-0.07	0.06	0.39	-0.1	0.26	-0.02	0.02	-0.16	-0.19	0.08	0.08	-0.17	-0.05	-0.09	-0.2	-0.06	-0.16	-0.01	-0.17	-0.13	0.05	-0.23	0.01	-0.35	0	-0.07	-0.07	0.05	-0.15	-0.05	0.09	-0.1	-0.24	-0.05	0.02	-0.18	-0.13
NP_000976.1	977	RPL17	1	27.1262	0.16	0.07	0.33	0.18	0.02	0.16	0.04	0.02	0.08	0.13	0.35	-0.01	0.34	0.1	0.03	-0.02	-0.07	-0.05	0.03	-0.13	-0.01	0.03	-0.03	0.03	0.01	0.11	-0.05	0.07	0.08	0.01	0.11	-0.37	0.16	-0.05	0.04	0.09	-0.06	-0.02	0.08	0.01	0.01	0.09	0.04	0	-0.13
NP_000977.1	1427	RPL24	1	27.4435	0.05	0	0.34	0.11	0.1	-0.03	-0.29	-0.1	-0.09	0.1	0.16	0.09	0.32	0.16	0.07	0.06	-0.02	-0.04	0.05	-0.07	0.01	0.07	0.05	0.05	0.1	0.18	-0.04	0.04	0.11	0.06	0.2	-0.14	0.27	0.16	0.13	0.19	0.07	0.19	0.21	0.23	0.24	0.37	0.24	0.27	0.02
NP_000978.1	807	RPL26	1	27.1138	0.06	0.02	0.3	0.07	0.07	-0.03	-0.22	0.06	-0.11	0.02	0.43	0.04	0.3	0.22	-0.01	0.12	0	0.12	0.14	-0.01	0.23	0.17	-0.01	0.21	0.09	0.2	0.15	0.21	0.1	0.05	0.26	-0.01	0.17	0.13	0.18	0.14	0.1	0.15	0.27	0.14	0.04	0.13	0.2	0.12	0
NP_000979.1	853	RPL27	1	26.4618	0	0.09	0.24	0.1	0.03	-0.04	-0.33	-0.05	-0.06	0.1	0.12	-0.07	0.29	0.15	-0.05	-0.07	-0.13	0.05	0	-0.09	0.06	0.07	-0.12	0.02	-0.08	0.09	-0.14	-0.03	0.07	-0.13	0.08	-0.28	0.02	0	0	0.16	-0.06	0.13	0.1	-0.06	-0.05	0.12	0.13	0.02	0.02
NP_000980.1	1171	RPL30	1	26.9754	-0.16	0.01	0.18	-0.03	-0.12	0.03	-0.11	-0.24	-0.07	0.01	0.39	-0.09	0.13	0.02	-0.05	-0.01	-0.11	-0.02	-0.06	-0.28	-0.01	-0.06	-0.03	-0.08	-0.12	-0.04	-0.18	-0.08	-0.01	-0.16	-0.11	-0.24	-0.24	-0.21	-0.04	0.07	-0.12	-0.09	-0.01	-0.03	-0.17	-0.02	0.13	-0.08	0.1
NP_000981.1	636	RPL27A	1	26.7578	0.09	0.06	0.4	0.19	0.1	0.11	0.06	-0.12	-0.18	0.17	0.18	0.05	0.39	0.06	0	-0.1	-0.05	-0.1	-0.13	-0.33	0.1	-0.01	-0.18	-0.14	0.04	0.03	-0.08	0.06	0.03	-0.13	-0.06	-0.34	0.1	-0.05	-0.07	0.07	-0.13	-0.11	-0.03	-0.19	0.06	0.05	0.2	0.13	0.08
NP_000982.2	1054	RPL28	1	27.8114	-0.05	0.02	0.28	0.04	-0.01	-0.06	-0.21	-0.11	-0.09	0	0.37	0.05	0.4	0.13	0.15	0	-0.04	0.07	0.06	-0.15	0.09	0.09	-0.05	0.13	-0.01	0.19	-0.04	0.11	0.1	-0.04	0.01	-0.26	0.18	0.01	-0.01	0.07	-0.09	-0.01	0.06	-0.04	-0.01	0.12	0.1	0.02	-0.01
NP_000983.1	435	RPL29	1	25.4462	0.04	0.03	0.33	-0.01	0.1	-0.18	-0.3	-0.39	0.07	0.11	0.72	-0.04	0.35	0.14	0.19	-0.08	-0.02	0.11	-0.07	-0.1	-0.14	-0.1	0.14	-0.3	0.13	-0.16	-0.35	-0.43	0.13	-0.25	-0.07	-0.16	0.05	-0.03	-0.05	-0.08	-0.14	0.2	0.22	-0.18	-0.04	0.28	0.2	-0.01	0.14
NP_000984.1	872	RPL31	1	27.2547	-0.05	-0.08	0.29	-0.03	-0.03	-0.08	-0.33	-0.11	-0.06	-0.03	0.34	0.01	0.32	0.15	0.15	0.04	-0.06	0.07	0.1	-0.06	0.08	0.03	-0.03	0.06	-0.03	0.13	-0.08	0.01	0.06	-0.07	0.12	-0.26	0.19	0.01	0.1	0.12	-0.06	0.04	0.11	0.01	0.16	0.06	0.09	0.06	-0.02
NP_000985.1	722	RPL32	1	26.8647	0.09	0.07	0.07	0.09	0.08	0.13	-0.13	-0.08	-0.24	0.13	0.43	-0.07	0.26	-0.05	0.15	-0.09	-0.04	0.03	-0.29	-0.15	0.12	-0.02	-0.09	0.01	0.01	-0.11	-0.13	-0.17	-0.14	-0.1	0.09	-0.23	-0.03	0.01	-0.02	0.06	-0.1	0.05	0.08	-0.07	-0.32	-0.07	0.2	-0.24	0.2
NP_000986.2	794	RPL34	1	27.0664	0.06	-0.03	0.32	0	0.05	-0.04	-0.27	-0.21	-0.24	-0.09	0.39	-0.14	0.32	-0.04	0.06	-0.16	-0.14	-0.01	-0.05	-0.37	0.01	-0.01	-0.07	0.02	-0.03	0.1	-0.18	-0.05	0.07	-0.14	0.2	-0.39	0.19	-0.05	0.07	0.03	-0.1	0	0.13	-0.01	-0.02	0.07	0.21	0.08	0.23
NP_000987.2	952	RPL35A	1	27.2749	-0.12	0.05	0.16	0.03	-0.14	-0.03	-0.29	-0.17	-0.16	0.14	0.41	-0.01	0.28	0.1	-0.03	-0.04	-0.05	0.13	0.21	-0.01	0.08	-0.03	-0.19	0.09	-0.19	0.09	-0.05	0.01	0.07	-0.03	0.04	-0.25	0.04	0.03	-0.02	0.05	-0.03	0.01	0.13	0.02	0.08	0.06	0.18	0.1	0.03
NP_000988.1	395	RPL37	1	26.8386	0.02	0.08	0.4	0.1	0.02	-0.15	-0.42	-0.02	-0.23	0.01	0.42	-0.11	0.33	0.15	0.02	-0.17	-0.15	0.09	0.02	-0.25	0.05	-0.03	-0.1	-0.07	0.03	-0.01	-0.22	-0.26	0.12	-0.2	0.21	-0.02	0.38	0.04	0.32	0.16	-0.06	0.02	0.42	0.05	0.18	0.32	0.11	0.19	0.23
NP_000989.1	641	RPL37A	1	25.7064	-0.27	0.15	0.14	0.05	-0.01	-0.06	-0.43	-0.08	0.02	0.27	0.39	-0.14	0.29	0.2	0.21	-0.1	0.04	0.21	0.03	-0.06	0.08	0.01	-0.27	0.04	-0.22	0.08	-0.34	-0.05	0.13	-0.15	0.35	0.07	-0.01	0.03	-0.03	0.19	0.01	0.15	0.27	0.16	-0.12	0.2	0.17	0.17	0.34
NP_000990.1	440	RPL38	1	25.7521	0.46	0.52	0.73	0.56	0.49	0.45	0.26	0.48	0.47	0.81	0.32	0.08	0.31	0.04	0.17	-0.04	-0.18	0.12	-0.03	-0.12	0.07	0.17	0.09	0.31	0.02	0.3	-0.04	0.31	0.32	0.12	0.13	-0.07	0.2	0.12	0.05	0.25	-0.08	0.06	0.07	0.12	0.07	0.26	0.2	0.14	0.14
NP_000991.1	94	RPL39	1	23.1027	0.36	0.21	0.86	0.48	0.33	-0.15	0.2	0.35	0.25	0.43	-0.29	0.46	0.66	0.59	0.31	0.32	0.32	0.29	0.08	0.55	0.41	0.68	0.3	0.42	0.27	0.5	0.35	0.93	0.68	0.9	0.55	0.39	0.23	0.49	-0.01	0.36	0.1	0.33	0.26	0.34	0.15	0.21	0.08	0.18	0.23
NP_000992.1	57	RPL36AL	1	22.5889	0.08	0.12	0.14	0.05	-0.7	-0.08	-0.57	-0.35	-0.9	-0.54	0.16	0.19	0.29	0.22	0.13	0.11	0.12	0.11	0.16	-0.07	-0.56	0.04	-0.53	-0.12	-0.85	0.03	-0.37	0.1	-0.07	-0.12	-0.27	-0.54	0.09	0.21	-0.12	0.35	-0.36	0.13	0.12	0.14	-0.46	0.26	-0.02	0.33	-0.13
NP_000993.1	1701	RPLP0	1	27.5684	0.11	0.09	0.37	0.12	0.05	0.08	-0.04	0.14	0	0.17	0.18	0.05	0.31	0.12	0.1	0.01	-0.09	0.03	0.09	-0.04	0.07	0.02	-0.13	0.09	-0.04	0.05	-0.12	0.03	0.06	-0.03	0.02	-0.18	0.1	0.03	-0.03	0.11	-0.07	0.02	-0.02	-0.05	-0.03	0.05	0.09	-0.04	0.03
NP_000994.1	256	RPLP1	1	25.1818	0.43	0.45	0.82	0.56	0.45	0.7	0.3	0.56	0.53	0.47	-0.98	0.14	0.71	0.27	0.46	0.03	0.2	-0.54	0.06	0.06	0.13	0.3	0.33	0.36	0.26	0.38	0.2	0.31	0.15	0.22	0.23	0.03	0.26	0.35	0.28	0.46	0.13	0.28	0.2	0.3	0.39	0.34	0.54	0.23	0.43
NP_000995.1	1248	RPLP2	1	27.0321	-0.47	-0.16	-0.03	-0.24	-0.51	-0.39	-0.53	-0.24	-0.27	0.06	0.19	-0.2	-0.13	-0.17	-0.08	-0.3	-0.31	-0.09	-0.34	-0.32	-0.27	-0.21	-0.4	-0.23	-0.31	-0.24	-0.45	-0.26	-0.25	-0.36	-0.13	-0.23	-0.04	-0.08	-0.25	0.04	0	0	-0.2	-0.13	-0.24	-0.1	0	-0.1	-0.03
NP_000996.2	2623	RPS3	1	28.0448	-0.12	0.02	0.2	-0.01	-0.29	-0.07	-0.09	-0.02	-0.07	0.1	0.34	-0.11	0.02	0.05	-0.1	-0.11	-0.25	0.07	0.02	-0.14	0.02	-0.11	-0.3	0.06	-0.22	0.03	-0.27	-0.05	0.09	-0.13	0.1	-0.26	0.06	-0.01	-0.17	0.1	-0.19	0	0.05	0	-0.16	0.07	-0.05	-0.03	-0.18
NP_000997.1	2621	RPS3A	1	28.2495	0.02	0.05	0.28	0.07	-0.06	0	-0.12	0.01	-0.08	0.1	0.32	0.07	0.18	0.06	0.03	-0.01	-0.11	0.07	-0.06	-0.13	0.06	-0.02	-0.18	-0.03	-0.06	0.05	-0.11	0	0.09	-0.1	0.06	-0.22	0.11	-0.02	-0.08	0.08	-0.07	0	-0.03	0.03	0.06	0.03	0.09	0	-0.02
NP_000998.1	2133	RPS4X	1	28.0033	0.12	0.1	0.33	0.05	-0.04	0.06	-0.1	0.06	0.02	0.15	0.28	0.02	0.24	0.05	0.02	-0.01	-0.1	-0.01	0.01	-0.05	0.12	0.05	-0.02	0.05	0.11	0.11	0.02	0.06	0.18	-0.02	0.14	-0.12	0.13	0.05	0.08	0.22	0.08	0.22	0.13	0.1	0.14	0.09	0.15	0.08	-0.09
NP_000999.1	465	RPS4Y1	1	26.8464	0.04	0.51	0.83	0.49	-1.49	0.48	-0.08	0.32	-0.18	0.66	0.15	0.46	0.26	0.53	0.04	0.43	0.29	0.44	0.29	0.23	-0.08	0.39	-0.53	0.64	-1.83	0.64	-0.84	0.33	0.36	0.33	0.65	0	0.33	0.43	-2.18	-2.1	-1.85	-2.35	-0.27	0.62	-0.77	0.53	-1.6	0.36	-0.33
NP_001000.2	1153	RPS5	1	27.629	0.07	0.01	0.2	0.08	-0.15	0.06	-0.14	-0.12	-0.13	0.1	0.36	-0.18	0.19	0.01	0.01	-0.15	-0.09	0.03	-0.2	-0.21	-0.01	-0.17	-0.21	-0.15	-0.07	-0.04	-0.18	-0.09	-0.09	-0.24	-0.48	-0.57	-0.32	-0.23	-0.12	-0.01	-0.33	-0.08	-0.22	-0.2	-0.06	-0.05	0.02	-0.07	-0.02
NP_001001.2	1509	RPS6	1	27.8202	-0.01	-0.01	0.23	-0.03	-0.19	-0.04	-0.18	-0.23	-0.2	0.05	0.34	-0.03	0.2	0.08	0.02	-0.06	-0.08	0.03	-0.02	-0.12	0.06	-0.14	-0.1	-0.06	-0.05	-0.03	-0.04	-0.04	0.05	-0.25	0.05	-0.3	0.07	-0.08	0.02	0.05	-0.11	-0.08	-0.03	-0.12	0.01	-0.02	0.06	-0.04	-0.09
NP_001001330.1	215	REEP3	1	23.055	-0.08	0.13	-0.13	-0.1	0.32	-0.02	0.14	-0.11	0.04	-0.22	-0.34	0.18	0.12	0.24	-0.08	0.17	0.03	0.17	0.02	0.04	0.37	0.07	0.15	-0.1	0.17	0.01	-0.16	-0.13	0.01	-0.1	0.05	-0.02	0.29	0.13	-0.09	0.02	-0.01	0.27	-0.28	0.03	0.05	-0.02	0.52	0.06	-0.2
NP_001001349.1	173	NKIRAS2	1	21.6509	0.09	-0.12	0.09	-0.21	0.47	-0.25	0.36	-0.22	0.17	-0.12	0.43	0.04	0.22	0.03	0.04	-0.01	0.07	-0.09	0.26	0.03	0.31	-0.33	-0.32	-0.4	-0.13	-0.29	-0.18	-0.4	-0.24	-0.31	-0.35	0.06	-0.42	-0.21	0.06	-0.28	-0.27	-0.21	0.06	0.04	-0.01	-0.24	0.47	-0.26	0.35
NP_001001410.1	40	TSR3	1	17.9915	NA	NA	NA	NA	NA	NA	NA	NA	NA	NA	-0.39	0.27	-0.1	0.2	0.19	-0.73	0.01	0.05	0.13	0.02	NA	NA	NA	NA	NA	NA	NA	NA	NA	NA	0.18	0.35	0.39	0.27	0.32	0.24	0.52	0.45	-0.01	0.27	NA	NA	NA	NA	NA
NP_001001414.1	3	NCCRP1	1	14.3036	NA	NA	NA	NA	NA	NA	NA	NA	NA	NA	NA	NA	NA	NA	NA	NA	NA	NA	NA	NA	NA	NA	NA	NA	NA	NA	NA	NA	NA	NA	NA	NA	NA	NA	NA	NA	NA	NA	NA	NA	NA	NA	NA	NA	NA
NP_001001419.1	271	SMAD5	1	22.6789	-0.08	0.06	0.14	0.04	0.13	0.07	-0.11	-0.03	-0.3	-0.01	0.86	0.13	0.17	0.07	0.11	0.01	0.2	0.06	0.08	0.13	0.81	-0.08	0.71	-0.06	0.44	-0.19	-0.04	-0.12	0.25	-0.1	0.22	0.04	0.28	-0.14	0.36	-0.21	0.26	-0.06	1.16	-0.08	-0.02	-0.12	-0.12	-0.12	-0.04
NP_001001433.1	400	STX16	1	22.2307	0.26	0.08	0.57	0.1	0.21	0.18	0.24	0.21	0.16	-0.17	0.27	0.11	0.01	0.3	0.29	0.12	0.01	0	0.57	-0.04	0.39	0.18	-0.2	0.09	0.24	0.17	-0.07	0.22	0.27	0.19	0.61	0.07	0.27	0.01	0.13	-0.01	0.55	0.26	0.54	0.13	-0.12	0.09	0.25	0.06	0.14
NP_001001436.1	8	C16orf87	1	15.5281	NA	NA	NA	NA	NA	NA	NA	NA	NA	NA	NA	NA	NA	NA	NA	NA	NA	NA	NA	NA	NA	NA	NA	NA	NA	NA	NA	NA	NA	NA	NA	NA	NA	NA	NA	NA	NA	NA	NA	NA	NA	NA	NA	NA	NA
NP_001001438.1	2047	LSS	1	26.2238	1.25	0.24	-0.07	0.27	-0.22	0.12	-1.12	-0.34	-0.64	0	-0.48	0.52	-0.46	0.26	-0.35	0.43	0.05	0.59	-0.44	0.03	1.02	0.33	0.09	0.13	0.29	0.88	-0.2	0.46	-0.69	-0.47	-1.15	-0.5	-0.73	0.61	-1.4	0.06	-1.07	-0.34	-0.1	0.77	-0.61	0.64	0.58	0.57	0.02
NP_001001481.3	15	UBE2W	1	17.4935	NA	NA	NA	NA	NA	NA	NA	NA	NA	NA	NA	NA	NA	NA	NA	NA	NA	NA	NA	NA	0.3	0.14	0.59	0.09	0.31	-0.13	1.06	-0.08	0.54	0.53	-0.41	-0.49	-0.23	-0.53	-0.44	-0.73	-0.6	-0.68	-0.76	-0.65	0.53	0.21	0.51	0.27	-0.33
NP_001001520.1	2	HDGFL2	1	16.1017	NA	NA	NA	NA	NA	NA	NA	NA	NA	NA	NA	NA	NA	NA	NA	NA	NA	NA	NA	NA	NA	NA	NA	NA	NA	NA	NA	NA	NA	NA	NA	NA	NA	NA	NA	NA	NA	NA	NA	NA	NA	NA	NA	NA	NA
NP_001001522.1	2119	TAGLN	1	27.2751	-1.71	-0.49	-1.06	-0.89	-2.49	0.77	-1.92	0.37	-0.68	-0.76	-2.08	-0.68	-0.2	-0.29	0.64	-0.08	0.57	0.24	0.41	0.01	-1.64	-0.52	-0.14	-0.7	-1.45	-0.89	1.51	-0.48	0.63	0.23	0.34	1.04	0.2	-0.43	0.52	0.32	-0.56	0.15	-0.86	-0.48	-1.5	-0.72	-1.14	-1.16	-0.9
NP_001001524.2	51	TM6SF2	1	20.3583	-1.73	-0.3	-1.26	0.28	-0.67	-0.07	-2.45	-0.5	0.25	1.75	NA	NA	NA	NA	NA	NA	NA	NA	NA	NA	-2.09	0.89	-0.58	1.19	0.19	1.41	-1.11	0.53	-1.26	0.37	-0.09	-0.75	0.28	0.88	-1.89	-0.17	-0.82	0.12	-1.83	0.61	NA	NA	NA	NA	NA
NP_001001550.1	214	GRB10	1	20.6869	0.03	0.11	0.17	0.16	0.29	0.01	0.43	0	0.34	0.05	0.09	-0.16	-0.44	0.02	0.69	-0.05	0.29	-0.1	0.1	-0.28	0.59	0.07	0.2	0.13	0.15	0.22	0.1	0.49	-0.26	-0.03	0.44	-0.11	0.14	0.08	0.14	-0.13	-0.24	0.08	0.09	0.09	0.15	-0.31	0.45	-0.22	0.83
NP_001001551.2	232	IDNK	1	23.4054	0.14	1.17	-0.15	0.92	-0.59	0.62	-0.8	0.44	0.52	0.92	-0.57	0.99	-1.56	0.61	-0.81	0.63	-0.59	0.46	-0.68	0.7	-0.34	0.61	-0.67	0.74	-0.01	0.63	-0.48	0.9	-0.53	0.4	-1.01	-0.04	-0.9	0.89	-0.74	0.83	-0.37	0.37	-1.21	0.85	0.31	0.81	-0.46	0.81	0.08
NP_001001563.2	768	TIMM50	1	25.1707	0.83	-0.16	0.06	-0.34	0.71	-0.2	0.27	-0.42	0.82	-0.12	-0.12	-0.3	0.05	-0.36	0.05	-0.32	0.27	-0.27	0.3	-0.59	0.17	-0.33	-0.08	-0.4	0.44	-0.28	0.24	-0.43	0.05	-0.41	-0.16	-0.68	-0.27	-0.32	0.1	-0.4	-0.02	-0.38	0.59	-0.27	1.02	-0.21	0.31	-0.23	-0.12
NP_001001655.1	54	ALKBH2	1	18.7403	NA	NA	NA	NA	NA	NA	NA	NA	NA	NA	0.39	0.18	-0.01	0.31	0.02	-0.2	-0.09	-0.07	0.15	0.11	NA	NA	NA	NA	NA	NA	NA	NA	NA	NA	NA	NA	NA	NA	NA	NA	NA	NA	NA	NA	-0.04	-0.33	-0.32	-0.06	0
NP_001001660.2	172	ETFRF1	1	23.3738	-0.17	0.26	-0.48	0.21	-0.1	0.79	-1.81	0.09	0.17	0.65	-1.46	0.25	-0.68	0.19	0.36	0.24	-0.04	0.43	-0.49	-0.23	-0.54	0.14	-0.54	0.08	0.26	0.12	-0.97	0.57	-0.73	-0.16	-0.4	-0.42	-0.08	0.34	-1.07	0.23	-0.59	0.19	-0.54	0.45	0.06	0.42	-0.72	0.27	-0.04
NP_001001669.2	83	ARHGEF37	1	22.0822	-0.39	0.02	-0.38	0.18	0.41	-0.02	-0.04	-0.34	-0.35	-0.14	-0.14	0.4	-0.36	0.15	0.77	-0.01	-0.32	-0.43	-0.32	-0.04	0.93	0.03	0.17	0.3	0.02	0.24	0.01	-0.01	0	0.25	0.02	0.72	0.17	0.19	0.05	0.12	0.08	0.02	-0.36	0.09	0.26	-0.01	0.49	-0.11	0.25
NP_001001683.1	39	MED11	1	18.0532	0.78	0.53	0.81	0.7	1.34	0.59	1.27	0.76	0.89	0.68	0.21	0.45	0.37	0.59	0.04	0.14	0.28	-0.14	0.49	0.22	NA	NA	NA	NA	NA	NA	NA	NA	NA	NA	0.27	0.54	0.32	0.19	0.64	0.23	0.48	0.1	0.62	0.27	0.27	0.14	0.09	-0.05	-0.03
NP_001001701.2	33	C4orf3	1	18.54	NA	NA	NA	NA	NA	NA	NA	NA	NA	NA	0.65	-0.01	0.1	-0.11	-0.06	-0.02	0.14	0.15	0.28	0.13	NA	NA	NA	NA	NA	NA	NA	NA	NA	NA	NA	NA	NA	NA	NA	NA	NA	NA	NA	NA	0	-0.05	0.91	-0.07	0.15
NP_001001790.1	216	TOMM5	1	25.4405	0.64	-0.4	0.32	-0.23	0.79	-0.15	-0.01	-0.41	0.78	-0.45	0.01	-0.37	0.44	-0.33	0.25	-0.21	0.05	-0.42	0.35	-0.66	0.45	-0.16	0.24	-0.13	0.35	-0.03	0.02	-0.17	-0.01	-0.29	0.36	-0.58	0.14	-0.22	0.53	-0.09	0.11	-0.07	0.66	-0.44	1.37	0.27	0.68	0.01	-0.06
NP_001001795.1	643	C8orf82	1	25.4122	0.72	0.33	0.69	0.44	0.75	0.58	-0.65	0.02	1.32	0.64	-1.08	0.27	0.19	0.15	-0.32	0.15	-0.03	0.17	0.36	0.06	-0.27	0.26	0.5	0.27	0.63	0.32	0.15	0.31	-0.56	-0.49	-0.07	-0.52	-0.21	0.33	-0.5	0.23	-0.01	0.14	0.18	0.31	0.37	0.4	-0.36	0.11	-0.28
NP_001001888.3	21	VCX3B	1	17.2457	-1.68	-1.4	-0.69	-1.19	2.7	NA	-0.67	-1.46	1.6	-1.29	NA	NA	NA	NA	NA	NA	NA	NA	NA	NA	NA	NA	NA	NA	NA	NA	NA	NA	NA	NA	NA	NA	NA	NA	NA	NA	NA	NA	NA	NA	4.17	-0.46	0.3	-0.99	-1.11
NP_001001894.1	14	TTC3	1	16.3282	NA	NA	NA	NA	NA	NA	NA	NA	NA	NA	0.48	0.02	0.43	-0.22	0.12	-0.22	-0.05	-0.23	-0.05	-0.19	-0.56	0.24	0.04	0.33	-0.54	0.27	0.42	0.26	0.08	0.57	NA	NA	NA	NA	NA	NA	NA	NA	NA	NA	NA	NA	NA	NA	NA
NP_001001895.1	6	UBASH3A	1	14.6446	NA	NA	NA	NA	NA	NA	NA	NA	NA	NA	NA	NA	NA	NA	NA	NA	NA	NA	NA	NA	NA	NA	NA	NA	NA	NA	NA	NA	NA	NA	NA	NA	NA	NA	NA	NA	NA	NA	NA	NA	NA	NA	NA	NA	NA
NP_001001925.1	411	MTUS1	1	23.3137	0.6	-0.12	1.03	-0.1	0.38	-0.04	0.91	0	-0.38	0.04	-0.06	-0.04	0.18	-0.14	-0.68	-0.13	0.06	-0.08	0.15	-0.32	0.45	-0.21	0.1	-0.19	-0.72	0.03	-0.68	-0.35	-0.14	-0.32	1.04	-0.12	0.49	0.14	0.09	-0.03	0.02	0.33	-0.47	0.16	0.01	-0.01	0.56	-0.22	-0.6
NP_001001928.1	15	PPARA	1	18.5402	0.27	0.15	-0.16	0.11	-0.26	0.12	-0.15	0.15	-0.24	0.36	NA	NA	NA	NA	NA	NA	NA	NA	NA	NA	NA	NA	NA	NA	NA	NA	NA	NA	NA	NA	NA	NA	NA	NA	NA	NA	NA	NA	NA	NA	-0.46	0.2	-0.61	-0.35	-0.04
NP_001001936.1	65	AFAP1L2	1	18.1983	-0.5	0.15	-0.43	-0.04	-0.95	0.79	-0.67	0.14	-0.71	-0.01	-0.32	0.56	-0.28	0.66	0.41	0.71	0.11	0.7	0.58	0.29	-0.54	0.33	0.23	0.48	-0.42	0.23	-0.1	0.39	0.02	0.53	NA	NA	NA	NA	NA	NA	NA	NA	NA	NA	-0.27	0.4	-0.31	0.4	0.05
NP_001001937.1	6554	ATP5F1A	1	29.3799	-0.13	0.26	-0.01	0.3	-1.07	-0.03	-0.49	0.04	-0.24	0.39	-1.12	0.29	-0.19	0.21	-0.11	0.21	-0.39	0.16	0.04	0.08	-0.7	0.3	-0.33	0.42	-0.41	0.52	-0.5	0.27	-0.44	-0.01	-0.34	-0.34	-0.4	0.29	-0.52	0.31	-0.4	0.25	-0.33	0.36	-0.17	0.51	0.28	0.45	-0.15
NP_001001973.1	1787	ATP5F1C	1	27.5979	-0.23	0.3	0.06	0.29	-1.13	0.05	-0.43	0.06	-0.24	0.41	-1.01	0.18	-0.24	0.08	-0.1	0.12	-0.45	0.13	0	0.02	-0.62	0.22	-0.28	0.4	-0.46	0.42	-0.47	0.22	-0.37	-0.03	-0.34	-0.39	-0.46	0.19	-0.51	0.25	-0.4	0.19	-0.4	0.25	-0.26	0.34	0.3	0.34	-0.16
NP_001001974.1	379	PLEKHA1	1	22.0399	-0.27	-0.06	-0.09	0.05	0.02	-0.03	-0.31	-0.14	0.03	0.1	0.59	-0.14	0.27	-0.21	-0.31	-0.28	-0.64	-0.05	-0.11	-0.33	0.05	0.02	-0.36	-0.18	0.13	-0.09	-0.09	0.06	-0.14	-0.11	-0.26	-0.09	0.03	0.11	-0.36	-0.11	-0.27	-0.06	0.21	0.05	0.61	-0.04	0.05	-0.18	-0.2
NP_001001975.1	310	ATP5F1D	1	26.4984	-0.17	0.11	-0.17	0.2	-1.15	-0.21	-0.58	-0.13	-0.27	0.21	-0.96	0.19	-0.18	0.16	-0.1	0.14	-0.46	-0.01	0.05	-0.13	-0.81	0.33	-0.31	0.48	-0.57	0.47	-0.6	0.27	-0.46	-0.08	-0.35	-0.28	-0.35	0.21	-0.5	0.26	-0.35	0.21	-0.27	0.4	-0.2	0.41	0.21	0.4	-0.36
NP_001001992.1	390	USP16	1	22.3349	0.06	-0.06	0.1	0.14	-0.23	0.01	0.07	-0.07	-0.18	0.08	0.2	-0.06	-0.26	-0.01	0.15	-0.05	0.33	0.07	-0.23	-0.15	0.36	0.05	0.15	0.06	0.17	0.22	-0.01	0.15	-0.06	0.04	-0.53	-0.03	0.09	-0.04	-0.02	-0.15	-0.24	-0.21	0.24	-0.1	0.06	-0.06	0.18	-0.08	0.24
NP_001001998.1	1007	EXOSC10	1	24.1337	0.18	-0.13	0.3	-0.06	0.4	-0.03	-0.21	-0.15	-0.35	-0.13	-0.08	-0.18	-0.09	-0.05	0.02	-0.09	0.41	0.07	-0.06	-0.05	-0.28	-0.2	0.19	-0.22	0	-0.23	-0.01	-0.17	0.39	-0.09	0.03	-0.08	-0.09	-0.38	0.09	-0.3	-0.02	-0.35	0.07	-0.19	-0.07	-0.18	-0.31	-0.19	0.14
NP_001002.1	1278	RPS7	1	27.5705	0.19	0.23	0.55	0.26	0.01	0.07	-0.09	0.08	0.28	0.46	0.4	-0.02	0.07	0.01	-0.12	-0.13	-0.24	0.02	-0.13	-0.21	-0.02	-0.15	-0.27	-0.05	-0.14	-0.03	-0.15	-0.07	0.02	-0.17	0.06	-0.3	0.13	-0.03	-0.01	0.14	-0.13	0.02	0.11	0.1	0.01	-0.03	-0.02	-0.06	-0.09
NP_001002000.1	818	GMPR2	1	26.24	-0.37	0.14	0.06	-0.05	-1.23	-0.3	-0.51	-0.03	-0.23	0.19	0.4	0.1	-0.09	0.23	0.14	-0.02	-0.09	0.03	-0.11	0.17	-0.31	0.29	-0.75	0.21	-0.58	0.15	-0.25	0.07	-0.16	0.09	-0.46	0	-0.17	0.21	-0.57	0.13	-0.14	0.19	-0.11	0.11	-0.8	-0.03	0	-0.05	0.47
NP_001002010.2	672	NT5C3A	1	24.2714	-0.69	-0.21	1.06	-0.25	-0.49	-0.7	0.01	-0.34	-0.28	-0.18	-1.06	-0.39	-0.27	-0.25	0.03	-0.23	-0.14	-0.27	-0.17	-0.48	0.39	-0.26	0.11	-0.28	-0.4	0.08	-0.65	-0.13	-0.71	0.14	0.21	-0.38	-0.5	-0.44	0.6	-0.22	-0.37	-0.28	-0.54	-0.24	-0.46	-0.25	-0.52	-0.23	0.34
NP_001002019.1	838	PUS1	1	23.4939	0.55	-0.39	0.56	-0.33	1.19	-0.18	-0.14	-0.25	-0.06	-0.29	-0.17	-0.41	0.55	-0.59	0.15	-0.44	-0.13	-0.41	0.89	-0.56	0.4	-0.2	-0.55	-0.28	0.34	-0.27	-0.06	-0.32	0.54	-0.35	0.27	-0.52	0.03	-0.46	-0.08	-0.39	0.12	-0.27	0.62	-0.35	0.34	-0.16	0.12	-0.33	0.11
NP_001002026.1	10	CLDN18	1	18.2784	NA	NA	NA	NA	NA	NA	NA	NA	NA	NA	NA	NA	NA	NA	NA	NA	NA	NA	NA	NA	NA	NA	NA	NA	NA	NA	NA	NA	NA	NA	NA	NA	NA	NA	NA	NA	NA	NA	NA	NA	NA	NA	NA	NA	NA
NP_001002027.1	148	ATP5MC1	1	27.3642	-0.42	-0.02	-0.26	-0.21	-0.89	-0.43	-0.71	-0.33	0.12	0.31	0.08	0.09	-0.36	-0.19	-0.21	-0.07	-0.64	0.32	-0.11	0.04	-0.75	0	-0.45	0.23	-0.59	0.28	-0.63	-0.08	-0.47	-0.3	-0.09	-0.22	-0.46	0.03	-0.42	-0.01	-0.46	-0.11	-0.03	0.01	-0.72	0.02	0.2	0.02	-0.34
NP_001002029.3	6909	C4B	1	27.6774	1.24	0.26	0.64	-0.19	-0.38	0.05	1.03	-0.18	-0.46	-0.34	-0.85	-0.23	0.75	-0.22	-0.35	-0.14	0.09	0.21	-0.52	-0.64	-0.64	-0.19	-0.64	-0.43	-1.12	-0.45	-0.24	-0.23	-0.27	-0.43	0.09	0.35	-0.18	-0.22	-0.54	-0.29	0.91	0.5	0.18	-0.16	0.08	0.16	0.31	-0.05	0.09
NP_001002030.1	1419	ECHDC1	1	25.9443	0.37	0.38	0.35	0.39	-1.06	0.02	-0.17	0.02	-0.39	0.35	0.35	0.61	0.64	0.4	-0.2	0.4	-0.35	0.31	0.15	0.36	-0.79	0.35	-1.07	0.57	-1.69	0.69	-0.27	0.61	-0.31	0.15	-0.38	-0.16	-0.29	0.56	-1.65	0.35	-0.64	0.31	-2.18	0.53	-0.7	0.43	-1.11	0.36	-0.26
NP_001002034.2	11	PHETA2	1	17.0727	NA	NA	NA	NA	NA	NA	NA	NA	NA	NA	NA	NA	NA	NA	NA	NA	NA	NA	NA	NA	NA	NA	NA	NA	NA	NA	NA	NA	NA	NA	NA	NA	NA	NA	NA	NA	NA	NA	NA	NA	NA	NA	NA	NA	NA
NP_001002245.1	5	ANAPC11	1	14.735	0.31	0.13	0.22	0.2	-0.27	0.15	-0.35	0.09	0.08	0.35	NA	NA	NA	NA	NA	NA	NA	NA	NA	NA	NA	NA	NA	NA	NA	NA	NA	NA	NA	NA	NA	NA	NA	NA	NA	NA	NA	NA	NA	NA	NA	NA	NA	NA	NA
NP_001002251.3	309	ARL6IP4	1	23.0936	0.48	-0.19	0.19	-0.12	0.4	0.06	0.08	-0.31	0.25	0.03	0.76	-0.21	-0.13	-0.15	0	-0.16	0.09	0.12	-0.16	-0.14	0.07	-0.2	0.38	-0.21	-0.01	-0.2	0.23	-0.2	-0.01	-0.2	-0.25	-0.17	-0.12	-0.05	0.03	-0.04	-0.01	0.07	0.35	0.02	0.1	-0.11	0.07	-0.19	0.03
NP_001002255.1	37	SUMO4	1	19.6952	NA	NA	NA	NA	NA	NA	NA	NA	NA	NA	NA	NA	NA	NA	NA	NA	NA	NA	NA	NA	-0.57	-0.14	-0.27	-0.19	-0.8	-0.06	0.37	-0.16	-0.32	0.24	0	1.12	0.3	0.18	0.39	0.11	0.3	0.11	0.35	0.03	-0.44	0.5	-0.28	0.25	0.11
NP_001002257.1	514	LCLAT1	1	23.7218	0.06	0.02	-0.42	-0.13	-1.09	-0.37	0.22	-0.17	0.37	0.31	0	0.15	-0.09	-0.03	0.08	-0.11	0	0.23	0.11	-0.04	0.01	-0.07	0	-0.15	1.17	0.03	0.07	-0.1	0	0.1	0.01	-0.07	-0.19	-0.07	-0.12	-0.17	-0.46	-0.24	-0.45	-0.08	0.35	0.08	0.18	0.21	0.51
NP_001002261.1	107	ZFYVE27	1	20.3268	0.08	0.19	-0.19	0.12	0.37	0.07	0.73	0.07	0.2	0.22	0.45	0.04	-0.05	-0.06	-0.42	-0.08	-0.65	-0.03	0.14	0	NA	NA	NA	NA	NA	NA	NA	NA	NA	NA	-0.26	0.02	-0.04	0.05	-0.41	0	-0.08	0.09	0.38	0.09	0.12	0.03	1.04	0.08	0.47
NP_001002264.1	32	EPSTI1	1	17.0983	NA	NA	NA	NA	NA	NA	NA	NA	NA	NA	-1.01	-0.06	-0.46	-0.12	-0.52	0.12	-0.22	-0.29	0.24	0.15	NA	NA	NA	NA	NA	NA	NA	NA	NA	NA	NA	NA	NA	NA	NA	NA	NA	NA	NA	NA	-0.35	0.44	0.3	0.32	-0.23
NP_001002273.1	261	FCGR2B	1	24.427	-1.99	0.68	-1.38	-0.01	-1.59	0.25	0.06	0.2	-0.84	0.87	-2.94	0.55	-1.48	0.73	0.93	0.86	-1.15	1.07	-0.96	0.23	-2.02	0.66	-1.79	0.98	-2.71	0.88	-0.95	0.67	-1.36	0.12	-1.22	-0.54	-0.8	0.63	-0.94	0.26	-0.14	0.64	-1.54	0.61	-2.16	0.74	-1.7	0.58	-1.71
NP_001002275.1	30	FCGR2B	1	19.552	-1.21	0.58	-1.21	0.3	-1.15	0.9	0.59	0.5	-1.3	0.05	-0.55	0.24	-0.11	0.29	1.55	0.54	-0.08	0.52	-0.15	0.67	-1.3	-0.32	-0.82	0.1	-1.32	0.17	-0.93	-0.58	-0.72	0.3	-0.19	0.04	-0.28	-0.03	-0.09	0.06	0.26	0.44	-0.67	-0.07	-1.89	0.15	-0.88	0.71	-0.7
NP_001002292.3	185	WLS	1	21.3116	-0.64	-0.06	-0.58	-0.07	-1.04	0.17	0.77	0.17	-0.37	0.46	-1.59	0.34	0.13	0.23	-0.43	-0.15	-0.56	-0.16	0.76	0.12	0.25	0.35	-0.04	0.04	-0.76	0.06	0	0.22	0.47	0.32	0.82	0.7	-0.09	0.24	-0.72	0.32	-0.81	-0.23	-1.1	-0.16	-0.26	0.13	0.43	0.12	1.47
NP_001002294.1	5654	FMO3	1	28.0011	0.14	0.78	-0.8	0.31	0.02	0.39	-1.65	0.85	0.04	0.81	-2.48	0.56	-2.05	0.73	-0.36	0.88	-1.27	0.37	-0.22	0.63	-0.21	0.7	-0.38	0.99	0.79	1	-0.48	0.37	-0.89	0.6	-1.65	-0.69	-0.57	0.74	-0.33	0.45	-0.75	0.03	-0.17	0.5	-0.21	0.14	0.13	0.86	0.82
NP_001002296.1	243	GOLGA7	1	22.8836	0.23	0.11	0.08	0.03	-0.02	-0.18	0.21	0.03	0.16	-0.02	0	-0.03	-0.2	0.11	-0.14	-0.01	-0.09	0.02	0.15	0.04	0.49	0.04	0.1	0.06	-0.2	0.08	-0.05	0.01	-0.03	0.12	0.08	0.25	0.2	-0.05	0.01	0	0.08	0.06	0.46	0.01	-0.45	0.01	0.41	0.18	-0.25
NP_001002755.1	335	NFU1	1	23.5005	0.13	-0.09	0.37	0.29	0.4	0.2	-0.16	0.09	0.29	0.1	-0.05	-0.14	0.17	-0.02	0.37	-0.16	-0.24	0.04	0.27	-0.17	-0.08	0.09	-0.03	-0.11	-0.2	-0.14	-0.24	0.11	-0.21	-0.25	0.03	-0.43	-0.08	-0.16	-0.31	-0.15	-0.3	0.06	0.07	-0.22	0.32	0.06	0.08	-0.14	0.21
NP_001002759.1	8	SFR1	1	14.4942	NA	NA	NA	NA	NA	NA	NA	NA	NA	NA	NA	NA	NA	NA	NA	NA	NA	NA	NA	NA	NA	NA	NA	NA	NA	NA	NA	NA	NA	NA	NA	NA	NA	NA	NA	NA	NA	NA	NA	NA	NA	NA	NA	NA	NA
NP_001002762.3	431	DNAJB12	1	23.663	-0.29	0.17	0.19	0.08	-0.41	-0.19	-0.05	-0.12	-0.03	0.25	-0.44	0	0.42	-0.06	-0.51	-0.12	-0.24	0.14	0.3	0.06	0.35	0.26	-0.02	-0.11	0.4	0.04	0	0.15	0.08	0.01	0.03	-0.3	0.01	0.1	-0.08	-0.03	-0.22	0.09	0.14	0.16	0.59	-0.1	0.42	0	-0.32
NP_001002800.1	656	SMC4	1	22.0542	0.07	-0.97	-0.29	-0.89	0.23	-0.96	0.54	-0.82	0.23	-1.11	0.56	-0.25	-0.01	-0.45	-0.49	-0.32	0.45	-0.66	-0.22	-0.52	-0.09	-0.74	0.85	-0.66	0.07	-0.59	-0.16	-0.56	-0.1	-0.3	-0.39	-0.14	-0.28	-0.31	0.53	-0.3	0.4	-0.4	-0.01	-0.51	-0.29	-0.59	0.3	-0.4	-0.6
NP_001002814.2	330	RAB11FIP1	1	24.3749	-0.06	-0.4	-0.41	-0.36	0.46	-0.06	1.03	-0.17	-0.41	-0.51	0.39	-0.52	0.43	-0.62	-0.17	-0.37	0.45	-0.3	-0.33	-0.35	0.42	-0.41	-0.15	-0.1	0.19	-0.22	-0.11	-0.4	-0.04	-0.24	0.39	0.09	0.06	-0.18	0.21	-0.22	0.1	-0.09	1.07	-0.21	-0.18	-0.43	-0.17	-0.53	-0.22
NP_001002836.2	191	ZNF787	1	22.324	0.54	0.05	0.16	-0.02	0.23	0.04	0.36	-0.14	-0.05	0.09	0.77	-0.15	0.12	-0.21	-0.5	-0.39	0.18	0.04	-0.14	-0.1	0.51	-0.16	0.35	0.1	-0.11	-0.2	0.08	0.09	-0.25	-0.26	0	-0.19	0.06	-0.2	0.86	0.09	0.39	0.09	0.6	0.23	0.24	-0.09	0.03	-0.16	-0.08
NP_001002838.1	182	WNK3	1	20.0309	-0.47	-0.01	-0.19	-0.17	0.83	-0.14	-0.21	0.03	0.23	0.09	0.32	-0.13	-0.58	-0.08	0.46	-0.01	1.19	-0.02	-0.18	-0.22	0.6	-0.28	0.47	-0.39	1.63	-0.33	-0.04	-0.31	-0.39	-0.34	-1.06	-0.65	0.08	-0.06	-0.41	-0.51	-0.74	-0.56	0.55	-0.04	0.2	-0.07	-0.17	-0.06	0.3
NP_001002841.1	47	MYL4	1	18.5189	NA	NA	NA	NA	NA	NA	NA	NA	NA	NA	NA	NA	NA	NA	NA	NA	NA	NA	NA	NA	NA	NA	NA	NA	NA	NA	NA	NA	NA	NA	-0.06	1.22	-0.36	-0.76	0.58	-0.16	0.37	-0.43	-0.47	-0.09	NA	NA	NA	NA	NA
NP_001002843.1	98	ZNF280D	1	21.5655	0.41	0.08	0.73	0.35	-0.17	0.03	-0.39	0.13	-0.09	0.19	0.66	-0.04	0.24	-0.16	0.04	-0.06	0.16	-0.25	-0.23	-0.25	-0.58	-0.15	0.36	-0.16	-0.64	-0.02	0.34	0.09	0.35	-0.17	0.53	0.48	0.22	0.1	0.38	0.09	0.2	0.23	0.18	0.15	-0.26	-0.05	-0.22	0.12	0.04
NP_001002847.1	115	DERPC	1	21.1826	0.33	-0.05	0.18	0.16	0.12	0.02	-0.13	-0.02	0.25	-0.25	0.39	0.4	0.32	0.36	-0.06	0.34	0.47	-0.13	0.09	0.41	-0.08	-0.2	0.65	-0.23	0.41	-0.29	-0.35	-0.34	0	-0.17	-0.44	0.26	0.08	-0.21	0.14	-0.09	0.12	-0.34	0.46	-0.1	0.74	0.08	0.11	0.17	-0.14
NP_001002857.1	3834	ANXA2	1	28.7706	0.46	-0.71	0.29	-0.59	-0.85	-0.29	-0.17	-0.05	0.09	-0.73	1.02	-0.35	1.25	-0.12	0.67	-0.13	0.05	-0.48	0.15	0.03	-0.07	-0.68	0.21	-0.83	-0.53	-0.45	0.72	-0.7	0.46	0.28	0.59	0.58	0.1	-0.49	0.27	-0.13	-0.33	-0.55	-0.52	-0.76	0.35	-0.56	0.01	-0.97	-0.78
NP_001002862.1	4	DERL3	0.9994	15.409	NA	NA	NA	NA	NA	NA	NA	NA	NA	NA	NA	NA	NA	NA	NA	NA	NA	NA	NA	NA	NA	NA	NA	NA	NA	NA	NA	NA	NA	NA	NA	NA	NA	NA	NA	NA	NA	NA	NA	NA	NA	NA	NA	NA	NA
NP_001002877.1	524	THOC5	1	23.0184	0.81	-0.45	-0.32	-0.43	0.06	-0.41	0.05	-0.31	0.1	-0.39	0.87	-0.69	0.09	-0.54	-0.15	-0.65	-0.08	-0.47	-0.36	-0.39	0.2	-0.4	0.24	-0.41	0.7	-0.51	0.29	-0.44	-0.11	-0.32	-0.08	-0.28	-0.2	-0.42	0.16	-0.47	0.1	-0.51	0.33	-0.29	0.2	-0.33	-0.14	-0.29	-0.06
NP_001002909.1	326	GPATCH8	1	21.5645	0.18	-0.28	0	-0.18	0.04	-0.11	0.17	-0.07	-0.21	-0.35	0.56	0.03	-0.05	-0.1	0.03	-0.05	0.21	0.01	0.05	0.05	0.11	-0.11	0.3	-0.21	0.21	-0.19	0.33	-0.28	0.25	-0.03	0.24	0.03	0.05	0.2	0.3	-0.12	0.16	-0.14	0.51	0.36	-0.1	-0.18	-0.04	-0.16	-0.02
NP_001002912.4	24	ERICH3	1	20.9383	-0.22	-0.21	0	-0.05	-1.46	-0.74	-2.2	-0.07	-0.14	0.57	-1.4	-0.08	-2.34	-0.12	-0.27	-0.19	-0.88	0.4	0	0.06	NA	NA	NA	NA	NA	NA	NA	NA	NA	NA	NA	NA	NA	NA	NA	NA	NA	NA	NA	NA	NA	NA	NA	NA	NA
NP_001002913.1	144	PTRH1	1	21.4621	0.39	0.2	0.47	-0.12	0.35	0.06	0.22	0.3	1.25	0.26	-0.13	-0.12	0.28	-0.56	0.52	-0.27	-0.01	-0.66	0.63	-0.48	0.78	-0.01	0.18	-0.09	0.92	-0.02	0.24	0.11	0.37	0.04	0.34	-0.19	0.22	-0.41	0.41	-0.26	0.24	-0.24	0.58	-0.34	0.29	-0.02	0.27	0.04	-0.18
NP_001002919.2	2	ALKAL2	1	11.9513	NA	NA	NA	NA	NA	NA	NA	NA	NA	NA	NA	NA	NA	NA	NA	NA	NA	NA	NA	NA	NA	NA	NA	NA	NA	NA	NA	NA	NA	NA	NA	NA	NA	NA	NA	NA	NA	NA	NA	NA	NA	NA	NA	NA	NA
NP_001002926.1	80	POLR1F	1	20.1599	NA	NA	NA	NA	NA	NA	NA	NA	NA	NA	0.33	0.91	0.79	0.56	-0.26	0.51	-0.98	0.59	0.11	0.89	0.09	0.15	0.52	0.05	0.42	0.06	0.33	0.07	0.18	0.08	0.49	0.38	0.17	0.2	0.31	-0.09	0.37	0.06	0.32	0.16	NA	NA	NA	NA	NA
NP_001003.1	1588	RPS8	1	26.8558	-0.03	0.09	0.21	0.05	-0.1	0.02	-0.03	-0.1	0.02	0.1	0.25	-0.03	0.09	0.06	-0.08	0	-0.17	0.07	0.06	-0.09	0.07	-0.13	-0.16	0.11	-0.07	0.09	-0.08	0.05	0.1	-0.06	0.14	-0.19	0.16	0.05	-0.02	0.12	0.03	0.03	0.1	0.1	-0.08	0.02	-0.04	0	-0.17
NP_001003395.1	249	TPD52L1	1	22.501	-0.26	0.64	-0.05	0.41	0.41	-0.02	0.15	0.03	-0.29	0.54	0.56	0.68	-0.13	0.63	0.4	0.42	-0.27	0.21	-0.04	0.11	0.34	0.51	-0.47	0.39	-0.86	0.45	-0.65	0.3	-0.52	0.06	-0.44	-0.17	-1.12	0.48	-1.41	0.65	-0.59	0.24	-0.19	0.53	0.15	0.52	-0.32	0.47	-0.22
NP_001003398.1	6	BICD1	1	19.3697	-0.28	-0.31	-0.01	-0.38	0.02	-0.56	-0.07	-0.24	-0.17	-0.62	NA	NA	NA	NA	NA	NA	NA	NA	NA	NA	NA	NA	NA	NA	NA	NA	NA	NA	NA	NA	NA	NA	NA	NA	NA	NA	NA	NA	NA	NA	NA	NA	NA	NA	NA
NP_001003652.1	380	SMAD2	1	22.3962	0.43	-0.14	0.02	-0.05	0.41	-0.03	0.2	-0.11	0.28	-0.17	0.3	-0.08	0.44	0.01	0.35	0.05	0.16	-0.09	0.02	0.13	0.11	-0.43	0.28	-0.36	0.32	-0.49	-0.11	-0.29	-0.5	-0.3	-0.22	0.08	0.07	0.15	-0.05	-0.01	0.11	0	0.36	0.2	0.38	0.12	0.15	-0.2	0.09
NP_001003679.1	356	LEPR	1	21.4618	1.85	-0.11	-0.06	0.42	-0.59	0.96	-1.03	0.13	0.33	0.66	-3.31	0.13	-1.5	-0.35	-0.02	0.63	-1.64	0.8	-0.7	0	-1.21	-0.05	-0.75	0.19	0.01	0.63	-0.47	0.35	0.49	-0.23	-0.97	-0.67	-0.27	0.17	-0.84	1.15	-0.58	-0.46	-2.07	-0.4	-0.19	0.5	-1.38	-0.35	1.12
NP_001003681.1	79	HMGXB4	1	19.3995	0.08	-0.25	-0.17	-0.24	0.09	-0.14	0.19	-0.04	0.18	-0.58	1.26	-0.02	0.45	-0.05	-0.02	-0.3	0.1	-0.11	-0.09	-0.34	0.55	0.13	0.06	0.27	0.14	0.14	0.4	0.2	-0.01	0.2	-0.06	0.07	-0.12	-0.55	0.22	-0.28	0.2	-0.38	0.57	-0.35	-0.09	-0.25	-0.61	-0.43	0.24
NP_001003683.1	15	PDE1A	1	16.1476	NA	NA	NA	NA	NA	NA	NA	NA	NA	NA	NA	NA	NA	NA	NA	NA	NA	NA	NA	NA	NA	NA	NA	NA	NA	NA	NA	NA	NA	NA	NA	NA	NA	NA	NA	NA	NA	NA	NA	NA	NA	NA	NA	NA	NA
NP_001003688.1	16	SMAD1	1	16.2159	NA	NA	NA	NA	NA	NA	NA	NA	NA	NA	0.21	-0.06	-0.13	0.04	0.2	-0.06	0.7	0.07	-0.07	-0.12	-0.04	-0.07	0.22	-0.18	-0.56	-0.08	-0.53	-0.15	-0.31	-0.31	0.14	0.89	0.45	0.64	-0.27	0.24	0.33	0.21	0.05	0.57	NA	NA	NA	NA	NA
NP_001003690.1	57	MAD2L1BP	1	18.4816	1.75	0.74	1.14	1.06	1.5	0.94	1.38	0.93	1.33	0.62	0.84	-0.17	0.23	-0.14	0.15	-0.11	0.23	-0.23	-0.09	0.03	0.09	0.23	0.47	0.23	0.74	0.34	0.39	0.48	0.22	0.57	-0.13	0.13	0.26	0.3	0.31	0.06	0.2	0.07	0.91	0.48	0.48	-0.05	0.23	0.15	0.74
NP_001003692.1	21	ZMAT5	1	17.3176	0.13	-0.14	0.09	-0.1	0.28	-0.19	0.01	-0.03	0.07	-0.21	-0.32	0.29	-1.06	0.09	-0.34	0.14	-0.36	0.47	-0.43	0.31	NA	NA	NA	NA	NA	NA	NA	NA	NA	NA	NA	NA	NA	NA	NA	NA	NA	NA	NA	NA	NA	NA	NA	NA	NA
NP_001003696.1	858	ATP5PF	1	26.594	-0.66	0.11	-0.23	0.05	-1.4	-0.37	-0.89	-0.17	-0.68	0.52	-1.11	-0.14	-0.68	-0.2	-0.2	-0.11	-0.61	0.23	-0.41	-0.16	-1.04	-0.01	-0.72	0.1	-0.9	0.11	-0.88	-0.24	-0.82	-0.36	-0.89	-0.46	-0.79	0.06	-0.83	-0.04	-0.64	-0.18	-0.83	-0.12	-0.51	0.27	0.11	-0.1	-0.1
NP_001003698.1	283	RREB1	1	20.9489	0.43	-0.09	-0.08	-0.16	0.51	-0.11	0.35	-0.13	0.33	-0.2	0.18	0.6	0.83	0.5	0.2	0.63	0.44	0.13	0.54	0.41	-0.13	0.01	0.25	-0.12	0.4	-0.15	0.2	0.22	-0.24	-0.24	-0.07	0.11	0.16	0.37	0.15	0.08	0.4	0.1	0.43	0.43	-0.03	-0.38	-0.27	-0.37	0.08
NP_001003702.2	17	ARHGEF35	1	15.3013	NA	NA	NA	NA	NA	NA	NA	NA	NA	NA	NA	NA	NA	NA	NA	NA	NA	NA	NA	NA	NA	NA	NA	NA	NA	NA	NA	NA	NA	NA	NA	NA	NA	NA	NA	NA	NA	NA	NA	NA	NA	NA	NA	NA	NA
NP_001003722.1	215	GLE1	1	21.5473	0.01	-0.08	-0.01	-0.02	0.34	0.16	-0.04	0.05	0.08	0.2	0.48	0.14	0.25	0.26	0.2	0.2	0.23	0.17	0.58	0.5	-0.11	-0.32	-0.05	-0.27	0.54	-0.21	0.22	-0.28	0.21	-0.07	0.26	0.41	0.34	0.05	0.34	0.04	0.5	0.09	0.07	0.07	0.27	-0.12	-0.1	0.03	0.05
NP_001003785.1	1	ATP5PD	1	14.169	NA	NA	NA	NA	NA	NA	NA	NA	NA	NA	NA	NA	NA	NA	NA	NA	NA	NA	NA	NA	NA	NA	NA	NA	NA	NA	NA	NA	NA	NA	NA	NA	NA	NA	NA	NA	NA	NA	NA	NA	NA	NA	NA	NA	NA
NP_001003786.1	56	STRADA	1	19.1667	-0.32	-0.19	-0.16	-0.04	-0.06	-0.02	0.32	0.09	-0.26	-0.22	-0.22	0.29	-0.19	0.24	0.41	0.25	0.11	0.34	0.08	0.19	0.9	0.08	-0.01	0.13	0.48	0.16	0.35	0.13	0.29	0.23	NA	NA	NA	NA	NA	NA	NA	NA	NA	NA	0.07	-0.33	0.2	-0.16	0.16
NP_001003789.1	150	RABL2B	1	20.9526	0.64	-0.06	0.24	0.11	-0.03	0.09	-0.36	0.21	0.14	-0.07	-0.02	-0.27	-0.26	-0.12	0	-0.1	-0.13	-0.12	-0.28	-0.2	-0.02	-0.01	-0.49	0.16	0.21	0.06	-0.03	0.06	-0.2	-0.01	0.18	0.28	-0.21	0.1	-0.09	-0.07	0.06	0.08	-0.51	-0.03	-0.24	0.01	-0.11	0.02	0.02
NP_001003792.1	11	RBMS3	1	15.4833	NA	NA	NA	NA	NA	NA	NA	NA	NA	NA	NA	NA	NA	NA	NA	NA	NA	NA	NA	NA	NA	NA	NA	NA	NA	NA	NA	NA	NA	NA	NA	NA	NA	NA	NA	NA	NA	NA	NA	NA	NA	NA	NA	NA	NA
NP_001003794.1	746	MGLL	1	24.1411	-0.65	1.17	-0.5	0.96	-1.37	0.55	0.5	0.65	-1.18	0.82	-0.93	0.42	0.68	0.94	0.21	0.51	-0.02	0.45	-0.06	0.2	0.06	0.74	-0.34	0.62	-1.11	0.65	-0.95	0.34	0.51	0.54	0.23	0.14	-0.07	0.51	0.08	0.76	0.04	0.54	-0.42	0.84	-0.85	0.54	0.09	0.61	-0.71
NP_001003796.1	455	SNU13	1	25.6437	0.22	-0.43	0.15	-0.46	0.21	-0.52	-0.53	-0.39	0.1	-0.66	1.14	-0.43	0.37	-0.52	-0.05	-0.35	-0.19	-0.13	-0.29	-0.34	-0.39	-0.37	-0.38	-0.54	0	-0.7	0.38	-0.58	-0.23	-0.42	-0.01	-0.08	-0.18	-0.35	-0.07	-0.38	0.1	-0.49	0.39	-0.72	-0.14	-0.35	-0.28	-0.69	0.2
NP_001003803.2	365	DMAC2L	1	23.5884	1.82	0.23	-0.05	-0.01	-0.48	0.09	-0.12	0.07	0.51	0.1	0.04	0.29	0.39	0.04	0.04	0.1	0.25	0.06	0.26	0.06	-0.44	0.08	-0.25	0.3	-1.02	0.23	0.02	0.15	-0.54	-0.45	-0.21	-0.27	-0.44	0.05	-0.46	0	-0.4	-0.22	0.63	-0.05	-0.15	0.16	0.54	0.04	0.27
NP_001003810.1	77	HNRNPD	1	24.9425	0.07	-0.4	0.11	-0.43	0.46	-0.29	-0.27	-0.36	-0.37	-0.4	0.45	-0.34	0.05	-0.43	-0.91	-0.42	-0.34	-0.13	-0.17	-0.14	-0.96	-0.32	0.38	-0.46	-0.52	-0.73	-0.31	-0.55	-0.31	-0.44	-0.16	-0.08	-0.47	-0.37	-0.3	-0.36	-0.26	-0.48	-0.01	-0.54	-0.38	-0.51	-0.28	-0.55	-0.25
NP_001003811.1	24	TEX11	1	17.8133	-0.78	-0.84	-1.17	-0.89	-0.31	-0.68	-0.06	-0.09	-1.99	-1.01	NA	NA	NA	NA	NA	NA	NA	NA	NA	NA	1.28	-0.42	1.1	-0.27	0.58	0.01	1.22	0.25	0.43	0.58	-0.96	-0.9	-0.99	1.04	-1.64	0.55	0.45	1.71	-0.57	1.03	NA	NA	NA	NA	NA
NP_001003819.1	10	TRIM6	1	15.4057	NA	NA	NA	NA	NA	NA	NA	NA	NA	NA	NA	NA	NA	NA	NA	NA	NA	NA	NA	NA	NA	NA	NA	NA	NA	NA	NA	NA	NA	NA	NA	NA	NA	NA	NA	NA	NA	NA	NA	NA	NA	NA	NA	NA	NA
NP_001003841.1	8	SLC6A19	1	18.5619	NA	NA	NA	NA	NA	NA	NA	NA	NA	NA	NA	NA	NA	NA	NA	NA	NA	NA	NA	NA	NA	NA	NA	NA	NA	NA	NA	NA	NA	NA	NA	NA	NA	NA	NA	NA	NA	NA	NA	NA	NA	NA	NA	NA	NA
NP_001003891.1	194	MED15	1	20.7923	0.55	-0.06	0.31	-0.15	0.73	-0.02	0.52	0.03	0.19	-0.05	0.29	0.04	0.22	-0.01	0.09	0.17	0.46	-0.32	0.06	0.01	0.44	-0.2	0.69	-0.09	0.43	-0.23	0.32	-0.11	0.21	-0.14	0.47	0.26	0.26	0.2	0.45	0.08	0.55	0.04	0.32	0.19	0.28	-0.1	0	-0.03	-0.15
NP_001003897.1	94	MANBAL	1	22.4857	-0.13	-0.15	-0.16	-0.6	0.66	-0.38	-0.09	-0.31	-0.19	-0.39	0.54	-0.07	0.33	0.11	-0.04	-0.04	-0.09	-0.04	0.26	-0.29	-0.02	-0.12	0.02	-0.29	0.07	-0.33	-0.43	-0.29	-0.05	-0.03	0.14	-0.09	-0.01	-0.06	-0.12	-0.1	-0.34	-0.2	0.09	0.01	-0.32	0.04	0.27	0.1	0.28
NP_001003931.4	5	PARP3	1	13.4141	NA	NA	NA	NA	NA	NA	NA	NA	NA	NA	NA	NA	NA	NA	NA	NA	NA	NA	NA	NA	NA	NA	NA	NA	NA	NA	NA	NA	NA	NA	NA	NA	NA	NA	NA	NA	NA	NA	NA	NA	NA	NA	NA	NA	NA
NP_001003938.1	31	HBM	1	17.9704	0.47	0.85	0.49	0.71	0.15	0.32	0.29	0.89	0.28	0.72	-0.39	0.6	-0.01	0.76	0.09	0.57	-0.13	0.53	0.11	0.49	0.02	0.84	0.19	0.85	0.29	1.11	-0.19	1.17	0.02	1.06	0.11	1.05	0.16	0.36	0.24	0.43	0.62	0.52	0.38	0.6	-0.33	0.28	-0.61	0.01	-0.31
NP_001003940.1	1	BMF	1	11.538	NA	NA	NA	NA	NA	NA	NA	NA	NA	NA	NA	NA	NA	NA	NA	NA	NA	NA	NA	NA	NA	NA	NA	NA	NA	NA	NA	NA	NA	NA	NA	NA	NA	NA	NA	NA	NA	NA	NA	NA	NA	NA	NA	NA	NA
NP_001003954.1	867	ANXA13	1	24.5838	-1.75	-0.86	-1.23	-1.07	-1.98	-0.3	-1.14	0.24	-0.31	0.96	3.29	0.13	-0.44	-0.04	0.1	0.62	-0.93	-0.51	-0.84	0.61	0.88	0.42	0.13	0.73	-2.03	0.35	0.38	0.57	-0.97	0.8	-0.69	0.32	-0.44	-0.36	-2.11	0.3	-0.97	-0.28	-1.99	-0.89	-2.21	0.22	-2.27	0.5	-1.53
NP_001003962.1	1157	CAPNS1	1	26.1168	0.25	0.28	0.12	0.33	-0.03	0.32	0.23	0.33	0.33	0.1	0.41	0.05	0.22	0	0.16	0.11	0.11	-0.04	-0.05	0.3	0.52	-0.01	-0.05	0.04	0.22	0.06	0.23	0.06	0.16	0.31	0.1	0.57	0.06	0.11	0.24	0.35	-0.08	0.01	0.15	0.02	-0.16	0.06	-0.04	0	-0.23
NP_001004.2	1337	RPS9	1	27.4664	0.23	0.12	0.46	0.16	0.06	0.09	-0.02	0.01	0	0.11	0.33	0.12	0.22	0.22	0	0.07	-0.08	0.09	0.09	-0.01	0.14	0.09	0.02	0.08	0.12	0.17	0.02	0.14	0.16	-0.05	0.21	-0.25	0.17	0.08	0.1	0.13	0	0.1	0.14	0.08	0.19	0.15	0.1	0.15	-0.12
NP_001004019.1	785	FBLN2	1	24.3599	-0.93	-0.49	-1.21	-0.56	-1.2	-0.05	-1.87	-0.17	-0.3	-0.85	-1.91	-0.54	-0.23	-0.52	0.67	-0.29	1.31	-0.37	0.68	0.49	-0.64	-0.51	0.09	-0.64	-0.59	-0.64	1.86	-0.09	0.85	-0.07	0.24	0.98	0.45	-0.6	0.88	-0.14	-0.2	-0.26	-0.03	-0.68	-1.13	-0.57	-0.89	-0.58	0.03
NP_001004023.1	4	DYRK3	0.9999	17.7239	NA	NA	NA	NA	NA	NA	NA	NA	NA	NA	NA	NA	NA	NA	NA	NA	NA	NA	NA	NA	NA	NA	NA	NA	NA	NA	NA	NA	NA	NA	NA	NA	NA	NA	NA	NA	NA	NA	NA	NA	-2.08	0.72	-2.1	0.12	0.31
NP_001004051.1	19	GPRASP2	1	17.0538	NA	NA	NA	NA	NA	NA	NA	NA	NA	NA	NA	NA	NA	NA	NA	NA	NA	NA	NA	NA	NA	NA	NA	NA	NA	NA	NA	NA	NA	NA	NA	NA	NA	NA	NA	NA	NA	NA	NA	NA	NA	NA	NA	NA	NA
NP_001004060.1	2858	NOMO2	1	26.5489	-1.32	-0.08	0.08	0.05	-0.18	-0.05	-0.2	-0.09	-0.17	0.1	-0.07	0.14	0.2	-0.09	-0.02	-0.11	-0.13	0.06	0.2	-0.15	0.58	-0.04	0.11	-0.11	-0.03	0.1	-0.21	0.05	0.1	-0.04	-0.05	-0.24	0.1	0.04	-0.35	0	-0.29	-0.17	-0.16	-0.05	0.21	0.05	-0.12	0.09	-0.19
NP_001004067.1	32	NOMO3	1	20.3687	-1.69	0.07	0.45	0.18	-0.92	-0.77	0.11	-0.59	0.27	0.25	0.5	-0.28	0.8	0.21	-1.18	-1.19	-0.7	-0.08	-0.1	-0.23	-1.31	-0.26	-0.11	-0.16	0.21	0.36	0.08	0.19	0.58	0.17	-0.58	-0.84	-2.99	-2.95	-2.24	-0.76	-3.04	-2.98	-3.69	-3.2	0.42	0.22	0.31	-0.06	-0.93
NP_001004125.2	7	TUSC1	1	18.2251	0.68	0.2	0.35	0.15	0.3	0.62	-0.05	0.17	0	0.33	NA	NA	NA	NA	NA	NA	NA	NA	NA	NA	-0.77	-0.5	-0.44	-0.54	-0.59	-0.57	-0.42	-0.57	-0.41	-0.52	NA	NA	NA	NA	NA	NA	NA	NA	NA	NA	NA	NA	NA	NA	NA
NP_001004127.2	261	ALG11	1	22.3841	-0.05	0.49	0.04	0.35	-0.89	0.28	-0.43	0.08	0.41	0.49	0.4	0.41	-0.11	0.34	0.24	0.46	-0.33	0.2	-0.03	0.28	-0.08	0.47	-0.88	0.4	-0.41	0.54	-0.12	0.37	0.09	0.14	-0.09	-0.03	-0.15	0.13	-0.42	0.11	0.22	0.19	-0.27	0.14	-0.25	0.19	0.39	0.29	0.81
NP_001004196.2	15	CD200	1	17.7177	NA	NA	NA	NA	NA	NA	NA	NA	NA	NA	NA	NA	NA	NA	NA	NA	NA	NA	NA	NA	-0.05	-0.38	0.38	-0.48	0.07	-0.42	0.5	-0.54	0.7	0.15	NA	NA	NA	NA	NA	NA	NA	NA	NA	NA	0.72	1.13	0.46	1.66	0.37
NP_001004301.2	5	ZNF813	0.9792	16.0196	NA	NA	NA	NA	NA	NA	NA	NA	NA	NA	1.67	-0.35	0.1	-0.31	-0.35	-0.75	-0.14	-0.25	-0.46	-0.58	NA	NA	NA	NA	NA	NA	NA	NA	NA	NA	NA	NA	NA	NA	NA	NA	NA	NA	NA	NA	NA	NA	NA	NA	NA
NP_001004303.3	64	FYB2	1	18.1501	NA	NA	NA	NA	NA	NA	NA	NA	NA	NA	0.2	0.18	-0.58	0.22	0.07	0.16	-0.23	0.01	-0.44	0.11	-0.36	0.52	-0.42	0.54	-0.31	0.54	0.39	0.69	-0.2	0.27	NA	NA	NA	NA	NA	NA	NA	NA	NA	NA	NA	NA	NA	NA	NA
NP_001004304.1	56	ZNF740	1	18.9323	NA	NA	NA	NA	NA	NA	NA	NA	NA	NA	0.45	0.16	-0.36	-0.04	-0.51	-0.02	-0.24	-0.18	0.09	0.11	-0.03	0.22	0.47	0.28	0.24	0.21	0.15	0.34	0.11	0.46	-0.27	0.54	-0.06	0.02	0.13	0.06	0.42	0.13	0.09	0.03	NA	NA	NA	NA	NA
NP_001004313.1	47	TMEM220	1	20.1444	0.83	0.47	0.38	0.49	0.16	0.47	-0.09	0.36	0.13	0.7	NA	NA	NA	NA	NA	NA	NA	NA	NA	NA	NA	NA	NA	NA	NA	NA	NA	NA	NA	NA	0.58	0.4	-0.44	0.41	-0.55	0.17	0.14	0.16	-0.4	0.39	-0.15	0.24	-0.46	-0.26	0.7
NP_001004320.1	461	AGMO	1	22.9079	-0.61	0.26	0.06	0.49	0.57	0.06	-0.95	-0.12	-0.41	0.82	-1.5	-0.08	-0.62	0.03	0.5	0.14	-1.1	-0.1	-0.63	0.1	0.05	0.36	-0.19	0.3	0.74	0.56	0.54	0.69	-0.36	-0.07	0.59	-0.04	0.22	0.84	-0.77	-0.11	-0.29	0.14	-0.64	0.56	-0.42	0.36	-0.28	0.72	0.95
NP_001004333.3	10	RNASEK	1	16.0633	0.28	0.7	0.14	0.42	0.69	1.34	1.74	-0.19	0.17	0.67	NA	NA	NA	NA	NA	NA	NA	NA	NA	NA	0.67	-0.03	0.64	0.27	1.16	0.21	0.53	0.18	-0.14	0.11	NA	NA	NA	NA	NA	NA	NA	NA	NA	NA	0.18	-0.47	1.61	-0.28	1.31
NP_001004346.2	5	MTHFD2L	1	14.2989	NA	NA	NA	NA	NA	NA	NA	NA	NA	NA	NA	NA	NA	NA	NA	NA	NA	NA	NA	NA	NA	NA	NA	NA	NA	NA	NA	NA	NA	NA	NA	NA	NA	NA	NA	NA	NA	NA	NA	NA	NA	NA	NA	NA	NA
NP_001004426.1	23	PLA2G6	1	21.5959	-0.79	-0.18	-0.34	-1.02	-0.58	-0.91	-1.39	-1.43	0.3	-1.17	-0.27	0.13	0.18	-0.23	0.09	0.03	-0.01	0.12	-0.07	-0.23	NA	NA	NA	NA	NA	NA	NA	NA	NA	NA	NA	NA	NA	NA	NA	NA	NA	NA	NA	NA	-0.55	-0.14	-0.46	-0.26	-0.71
NP_001004431.1	6	METRNL	1	15.4909	NA	NA	NA	NA	NA	NA	NA	NA	NA	NA	NA	NA	NA	NA	NA	NA	NA	NA	NA	NA	NA	NA	NA	NA	NA	NA	NA	NA	NA	NA	NA	NA	NA	NA	NA	NA	NA	NA	NA	NA	NA	NA	NA	NA	NA
NP_001004434.1	7	SLC30A2	1	16.0208	NA	NA	NA	NA	NA	NA	NA	NA	NA	NA	NA	NA	NA	NA	NA	NA	NA	NA	NA	NA	NA	NA	NA	NA	NA	NA	NA	NA	NA	NA	NA	NA	NA	NA	NA	NA	NA	NA	NA	NA	1.66	-0.22	-0.33	-0.07	-0.39
NP_001004439.1	73	ITGA11	1	19.8479	0.5	0.03	-0.16	0.35	-0.08	0.46	-0.2	0.48	0.21	-0.33	-1.22	0.13	0.1	0.01	0.21	-0.16	0.17	-0.37	0.61	0.13	0.09	0.74	0.53	0.89	-0.12	1.02	0.34	0.94	0.3	0.74	NA	NA	NA	NA	NA	NA	NA	NA	NA	NA	NA	NA	NA	NA	NA
NP_001004458.1	9	OR1S1	0.9988	17.1079	NA	NA	NA	NA	NA	NA	NA	NA	NA	NA	NA	NA	NA	NA	NA	NA	NA	NA	NA	NA	NA	NA	NA	NA	NA	NA	NA	NA	NA	NA	-0.44	0.32	-0.48	-0.48	-0.23	-0.56	-0.16	-0.54	-0.27	-0.5	NA	NA	NA	NA	NA
NP_001004470.1	29	ST8SIA6	0.9982	22.299	NA	NA	NA	NA	NA	NA	NA	NA	NA	NA	-1.35	0.38	-0.44	0.16	-0.12	0.36	-0.67	-0.04	0.08	0.19	NA	NA	NA	NA	NA	NA	NA	NA	NA	NA	-0.4	-0.32	-0.28	0.41	-0.45	0.46	-0.19	0.21	-0.46	0.46	0.17	0.52	0.4	0.61	-0.31
NP_001004478.1	12	OR10Z1	0.9982	22.0763	1.59	-0.75	-0.86	-0.16	0.62	-0.42	-0.8	-1.09	-0.14	0.29	NA	NA	NA	NA	NA	NA	NA	NA	NA	NA	0.88	-0.13	-1.32	0.55	-2.06	-0.24	0.33	1.38	-1.77	-0.31	NA	NA	NA	NA	NA	NA	NA	NA	NA	NA	NA	NA	NA	NA	NA
NP_001004693.1	17	OR2T10	0.9994	18.9214	-3.72	0.45	-3.04	0	-3.48	1.01	-3.04	1.2	-2.35	0.05	-2.65	0.3	-1.4	0.21	-0.94	0.7	-1.21	0.42	-0.33	0.96	-1.91	0.4	-1.3	0.46	-2.18	0.37	0.48	0.16	-0.37	0.96	NA	NA	NA	NA	NA	NA	NA	NA	NA	NA	-1.78	0.09	-1.81	0.5	-1.3
NP_001004720.1	307	NCK2	1	21.5691	-0.65	0.11	-0.16	0.02	-0.85	0.28	-0.59	0.48	0.62	-0.01	0.83	-0.21	0.35	-0.13	-0.07	0.15	0.6	-0.1	-0.14	0.26	0.03	-0.02	0.14	-0.07	-0.05	0.02	0.43	-0.03	0.09	0.42	-0.14	1.06	-0.04	0.07	-0.04	0.16	-0.04	0.02	-0.04	-0.28	-0.66	-0.11	0.48	-0.4	-0.37
NP_001005.1	1366	RPS10	1	26.9152	0.04	-0.07	0.31	-0.06	-0.19	-0.11	-0.17	-0.13	-0.09	0.07	0.41	0.05	0.3	0.25	0.07	0.03	-0.06	0.1	0.05	0.02	0	-0.04	-0.15	-0.03	-0.06	-0.06	-0.16	-0.11	0.03	-0.11	0.15	-0.05	0.19	-0.02	0.01	0.15	0.02	0.17	0.16	0.06	0.15	0.2	0.04	0.09	-0.05
NP_001005183.1	103	OR6C76	0.9988	26.2025	-0.48	-0.79	1.33	-0.76	-0.88	-0.16	1.98	-0.57	-1.21	-1.13	-1.26	-0.54	-0.2	-1.08	-1.03	-0.88	-0.87	0.14	-0.37	-1.04	-0.99	-0.68	-1.22	-1.48	-1.71	-1.58	-1.37	-0.62	-0.81	-1.43	0.38	1.21	0.25	-0.16	0.02	-0.46	2.78	-0.02	-0.17	-0.45	-1.48	-0.57	0.02	-0.81	-1.36
NP_001005207.1	16	TRIM37	1	15.9335	NA	NA	NA	NA	NA	NA	NA	NA	NA	NA	NA	NA	NA	NA	NA	NA	NA	NA	NA	NA	NA	NA	NA	NA	NA	NA	NA	NA	NA	NA	0.21	0.3	0.32	0.59	0.1	0.25	0.51	0.45	0.14	0.49	-1.7	0.48	-1.58	-0.52	-0.56
NP_001005221.2	7	OR4F29	0.9994	14.7157	NA	NA	NA	NA	NA	NA	NA	NA	NA	NA	NA	NA	NA	NA	NA	NA	NA	NA	NA	NA	NA	NA	NA	NA	NA	NA	NA	NA	NA	NA	NA	NA	NA	NA	NA	NA	NA	NA	NA	NA	NA	NA	NA	NA	NA
NP_001005242.2	1727	PKP2	1	25.1345	0.3	0.38	0.34	0.23	0.13	0.17	-0.99	-0.01	0.35	0.21	0.53	0.33	-0.21	0.31	0.74	0.17	0.03	0.31	-0.57	-0.04	0.34	0.11	-0.27	-0.01	-0.32	0.22	0.22	0.28	-0.13	-0.23	-0.51	-0.24	-0.08	0.16	-1.31	0.22	-0.61	0.16	-0.02	0.47	0.24	0.16	-0.53	0.38	-0.22
NP_001005271.2	30	CHD3	1	18.766	-0.04	-0.29	-0.12	0.03	0.14	0.19	0.42	0.52	0.54	-0.06	0.7	0.27	0.28	0.35	0	0.4	0.11	0.05	0.16	0.46	-0.97	-0.34	-0.49	-0.36	-0.72	-0.28	0.09	0.01	0.31	0.66	0.52	0.97	0.36	-0.04	0.23	-0.09	0.07	-0.09	0.04	-0.23	NA	NA	NA	NA	NA
NP_001005291.1	145	SREBF1	1	20.3544	0.9	-0.19	-0.1	-0.09	-0.26	-0.08	-0.27	-0.04	0.32	-0.21	0.11	0.27	0.81	0.26	-0.08	0.23	-0.05	-0.03	0.41	0.23	0.62	0.19	0.1	0.02	-0.27	0.09	-0.05	0.21	0.74	0.24	0.03	-0.1	0.05	0.17	-0.22	0.04	-0.05	0.19	0.13	0.55	0.02	-0.24	-0.23	0.34	-0.51
NP_001005332.1	248	MAGED1	1	21.7227	-0.35	-0.38	0.16	-0.57	1.5	-0.62	-0.29	-0.43	1	-0.58	0.77	-0.72	-0.13	-0.76	0.19	-0.76	-0.33	-0.53	-0.68	-0.67	-0.1	0.08	-0.07	-0.07	1.36	0.05	0.73	0.13	0.42	0.04	-0.52	-0.38	0.03	-0.33	-0.39	-0.41	0.41	-0.29	0.79	-0.32	1.32	-0.41	0.27	-0.36	-0.33
NP_001005339.1	216	RGS10	1	21.8253	-1.12	-0.38	0.2	-0.19	-1.43	-0.06	-0.48	0.38	-0.76	-0.7	-1.15	-0.75	0.2	-0.71	-0.2	-0.33	0.25	-0.43	-0.19	0.07	-0.67	-1.12	-0.05	-0.84	-1	-0.73	0.62	-0.8	0.17	0.45	0.33	0.75	0.35	-0.63	0.77	-0.49	0.15	-0.6	-0.65	-1.17	0.24	-0.53	-0.02	-0.65	-0.64
NP_001005340.1	223	GPNMB	1	24.8468	0.81	-0.2	-0.36	0.22	-1.35	0.67	1.66	0.02	-0.33	-0.05	-0.54	-0.5	-0.1	-0.24	-0.04	-0.12	0.65	-0.01	0.56	0.48	-0.27	-1.05	0.13	-0.9	-0.91	-0.44	0.14	-0.92	0.3	-0.04	0.45	0.23	0.96	-0.58	0.35	-0.05	-0.32	-0.33	-0.8	-0.31	-1.39	-0.89	-0.63	-0.12	-1.09
NP_001005353.1	1346	AK4	1	26.9521	0.98	0.3	0.14	0.28	-0.6	0.13	-0.3	0.05	0.09	0.28	-1.46	0.47	-0.47	0.45	-0.04	0.25	-0.39	0.52	1.1	0.18	-0.51	0.49	0.1	0.56	-0.86	0.49	-0.13	0.54	-0.76	-0.15	0.09	-0.46	-0.66	0.44	-0.86	0.37	-0.15	0.25	-0.57	0.61	-0.7	0.34	-0.25	0.41	-0.3
NP_001005360.1	1776	DNM2	1	25.9062	-0.34	-0.02	-0.04	-0.01	0.06	0.09	0.6	0.08	-0.39	-0.16	0.25	0.04	0.3	0.1	0.1	0.07	0.07	0	0.1	0.1	0.43	-0.04	-0.36	0.01	0.73	-0.02	-0.06	0	0.02	0.22	0.01	0.29	0.17	0.03	0.06	0.08	0.13	0.1	0.09	-0.09	-0.19	-0.09	-0.28	0.02	0.03
NP_001005361.1	66	DNM2	1	19.8102	-0.04	0.18	0.09	0.26	0.57	0.38	1.39	0.52	0.16	-0.01	0.05	-0.01	0.52	0.19	0.46	0.22	0.11	-0.17	0.11	0.26	0.49	-0.07	-0.26	-0.24	0.45	-0.08	0.25	-0.19	0.26	0.45	0.1	0.72	0.13	-0.1	0.28	-0.13	0.09	-0.23	-0.3	-0.34	-0.39	-0.29	0	-0.24	-0.03
NP_001005362.1	124	DNM2	1	21.3013	0.15	0.34	0.3	0.24	0.45	0.43	1.36	0.39	0.13	0.16	0.08	0.21	0.08	0.31	0.47	0.22	0.14	0.15	0.53	0.23	0.59	-0.45	-0.18	-0.56	0.56	-0.41	0.27	-0.44	0.13	-0.14	0.81	1.12	0.79	1.43	0.07	0.85	0.86	1.01	0.39	1.21	-0.87	-0.55	-0.04	-1.22	0.13
NP_001005366.1	41	KDM2B	1	17.5804	0.26	-0.25	-0.24	-0.24	0.39	-0.18	0.22	-0.26	-0.03	-0.37	0.24	0.71	0.18	0.47	0.05	0.44	0.27	-0.29	0.4	0.27	NA	NA	NA	NA	NA	NA	NA	NA	NA	NA	NA	NA	NA	NA	NA	NA	NA	NA	NA	NA	0.56	0.46	0.4	0.62	0.02
NP_001005367.1	5	TTYH1	1	13.3459	NA	NA	NA	NA	NA	NA	NA	NA	NA	NA	NA	NA	NA	NA	NA	NA	NA	NA	NA	NA	NA	NA	NA	NA	NA	NA	NA	NA	NA	NA	NA	NA	NA	NA	NA	NA	NA	NA	NA	NA	NA	NA	NA	NA	NA
NP_001005369.1	917	MTIF2	1	23.4621	0.03	-0.26	-0.22	0.1	0.52	-0.22	-0.36	-0.19	0.46	-0.1	-0.33	0.15	0.03	0.05	-0.18	-0.12	-0.03	-0.35	0.39	-0.26	-0.03	-0.1	-0.1	-0.3	1.05	-0.07	-0.08	-0.41	-0.14	-0.13	0.11	-0.35	0.07	-0.03	-0.12	-0.1	-0.59	-0.56	-0.21	-0.13	1.04	-0.16	0.5	-0.05	0.12
NP_001005373.1	791	LRSAM1	1	22.7474	-0.5	0.26	0.01	0.09	0.22	0.08	-0.24	0.14	-0.49	0.33	-0.39	0.31	-0.08	0.46	-0.1	0.25	0.22	0.24	0.07	-0.03	0.15	0.26	-0.38	0.33	0.43	0.2	-0.31	0.14	0.27	0.32	-0.01	0.07	0.07	0.09	0.21	0.17	0.01	0.1	0.25	0.43	-0.8	0.2	0.32	0.13	-0.07
NP_001005376.1	15	PLAUR	1	16.6924	NA	NA	NA	NA	NA	NA	NA	NA	NA	NA	NA	NA	NA	NA	NA	NA	NA	NA	NA	NA	NA	NA	NA	NA	NA	NA	NA	NA	NA	NA	NA	NA	NA	NA	NA	NA	NA	NA	NA	NA	NA	NA	NA	NA	NA
NP_001005404.1	9	YPEL2	1	15.5267	NA	NA	NA	NA	NA	NA	NA	NA	NA	NA	NA	NA	NA	NA	NA	NA	NA	NA	NA	NA	NA	NA	NA	NA	NA	NA	NA	NA	NA	NA	NA	NA	NA	NA	NA	NA	NA	NA	NA	NA	NA	NA	NA	NA	NA
NP_001005407.1	1	CACNA1H	1	12.4102	NA	NA	NA	NA	NA	NA	NA	NA	NA	NA	NA	NA	NA	NA	NA	NA	NA	NA	NA	NA	NA	NA	NA	NA	NA	NA	NA	NA	NA	NA	NA	NA	NA	NA	NA	NA	NA	NA	NA	NA	NA	NA	NA	NA	NA
NP_001005408.1	37	NEURL4	1	17.4895	-0.06	-0.19	0.1	-0.25	-0.22	-0.19	-0.05	-0.25	-0.28	-0.46	0.27	0.02	0.19	0.08	-0.06	0.07	-0.25	0	0.43	0.08	NA	NA	NA	NA	NA	NA	NA	NA	NA	NA	0.03	0.23	-0.2	-0.05	0.11	-0.07	0.12	-0.01	0.39	0.03	-0.07	-0.23	0	-0.36	-0.12
NP_001005413.1	6	ZWINT	1	15.3723	NA	NA	NA	NA	NA	NA	NA	NA	NA	NA	NA	NA	NA	NA	NA	NA	NA	NA	NA	NA	NA	NA	NA	NA	NA	NA	NA	NA	NA	NA	NA	NA	NA	NA	NA	NA	NA	NA	NA	NA	NA	NA	NA	NA	NA
NP_001005417.1	4	B4GALT2	0.9994	16.3938	NA	NA	NA	NA	NA	NA	NA	NA	NA	NA	NA	NA	NA	NA	NA	NA	NA	NA	NA	NA	NA	NA	NA	NA	NA	NA	NA	NA	NA	NA	-0.26	0.5	-0.04	-0.15	0.62	-0.03	0.93	0.59	0.78	-0.17	NA	NA	NA	NA	NA
NP_001005464.1	220	H3C15	1	20.9459	1.46	-0.53	0.49	0.06	1.85	-0.32	0.98	-0.01	0.57	-0.23	0.28	-0.64	1.01	-0.8	0.05	-0.38	1.01	-1.7	-0.38	-0.28	0.6	-1.01	1.32	-1.51	1.07	-1.06	0.71	-0.98	0.35	-0.19	-1.02	-0.79	-0.49	-1.51	0.57	-0.64	0.13	-1.13	0.42	-1.47	1.12	-1.05	0.27	-1.24	0.72
NP_001005473.1	164	PLCXD3	1	20.6817	-1.24	0.4	-1.13	0.25	-1.16	1.02	0.48	1.14	-0.79	0.25	-1.68	0.12	-1.37	0.3	-0.34	1.21	-0.15	0.28	-0.2	1.25	-1.78	0.44	-0.8	0.35	-1.55	0.45	0.42	0.25	-0.59	1.4	-0.57	1.38	-0.31	0.13	-0.7	0.27	-0.24	0.4	-0.32	-0.15	-2.08	0.16	-1.84	-0.21	-0.9
NP_001005476.1	726	PKP4	1	22.7165	-0.11	0.25	0.22	0.21	-0.42	0.05	-0.23	0.18	0.44	0.13	0.74	0.41	-0.1	0.3	0.07	0.22	0.31	0	-0.2	0.05	-0.14	0.31	-0.04	0.35	-0.36	0.3	-0.22	0.07	0.14	0.19	-0.06	0.06	0.08	0.15	-0.2	0.05	-0.25	0.11	0.11	0.25	0.58	0.24	0.03	0.29	0.32
NP_001005498.2	193	RHBDF2	1	22.1012	0.13	-0.14	0.21	-0.21	0.34	-0.2	0.79	-0.11	-0.24	-0.32	-0.5	-0.1	-0.09	-0.18	0.05	-0.2	0.07	-0.03	-0.43	-0.26	0.07	-0.34	-0.25	-0.26	-0.21	-0.4	0.4	-0.32	-0.06	-0.25	-0.1	-0.21	0.11	-0.42	0.3	-0.34	0.24	0.03	0.12	-0.24	0	0	0.03	0.01	-0.25
NP_001005502.1	412	CPM	1	23.0021	0.43	-0.42	0.53	-0.41	-0.84	-0.19	1.19	-0.48	-0.13	-0.4	0.6	-0.22	0.71	-0.09	0.62	-0.33	0.25	-0.13	0.45	0.05	-0.29	-0.69	-0.05	-0.67	-0.73	-0.77	0.03	-0.49	0.68	-0.59	-0.03	-0.32	0.11	-0.43	0.14	-0.48	0.13	-0.69	-0.34	-0.61	-0.19	-0.4	0.01	-0.26	-0.45
NP_001005505.1	41	CACNA2D2	1	18.3667	NA	NA	NA	NA	NA	NA	NA	NA	NA	NA	NA	NA	NA	NA	NA	NA	NA	NA	NA	NA	-1.59	0.58	-1.61	0.62	-0.14	0.24	0.12	0.26	-1.04	-0.08	-0.22	0.2	-0.16	-0.01	-0.42	0.18	-0.22	0.07	-0.15	-0.21	NA	NA	NA	NA	NA
NP_001005735.1	171	CHEK2	1	22.6416	0.82	-0.45	0.33	-0.26	0.49	-0.24	-0.09	-0.16	0.48	-0.08	0.81	-0.34	-0.3	-0.33	-0.96	-0.35	0.17	-0.22	-0.2	-0.26	0.81	-1.11	-0.21	-0.85	0.31	-1.1	0.44	-0.9	-0.1	-0.53	0.18	0.29	0.35	0.13	0.3	0.04	0.62	0.23	0.3	0.24	0.64	-0.75	-0.02	-0.41	-0.84
NP_001005738.1	26	FPR2	1	19.8799	-0.27	0.58	-0.37	0.67	0.12	0	0.7	0.11	0.62	0.99	NA	NA	NA	NA	NA	NA	NA	NA	NA	NA	-0.18	-0.42	0.56	-0.53	-0.27	-0.29	0.28	-0.57	0.02	0.3	0.12	0.29	0.48	-0.08	0.05	0.18	-0.01	0.2	-0.18	0.18	0.26	0.26	0.1	0.5	-0.16
NP_001005739.1	112	VPS54	1	19.4145	0.17	0.22	0.31	0.24	0.43	0.36	0.17	-0.01	0.13	0.19	0.39	0.55	0.42	0.21	0.29	0.21	0.07	0.02	0.31	0.27	NA	NA	NA	NA	NA	NA	NA	NA	NA	NA	0.34	0.12	0.25	0.33	0.23	0.02	0.23	0.01	0.39	0.11	0.11	0.47	-0.27	-0.01	-0.15
NP_001005743.1	536	NUMB	1	23.6197	-0.14	0.11	-0.34	0.12	-0.76	0.06	-0.35	-0.08	-0.42	0.06	0.32	0.09	0.33	0.06	0.06	0.06	0.13	0.02	0.07	-0.07	-0.31	0.08	-0.1	-0.08	-0.2	-0.03	-0.15	0.01	0.1	-0.18	-0.23	-0.1	-0.14	-0.04	-0.04	-0.04	-0.33	-0.01	-0.09	0.04	-0.17	-0.04	0.1	-0.04	0.13
NP_001005751.1	1524	WASHC2A	1	23.8277	-0.08	-0.37	0.3	-0.34	0.57	-0.16	0.13	-0.37	-0.09	-0.4	0.13	-0.23	-0.03	-0.3	0.17	-0.33	-0.37	-0.36	-0.29	-0.4	0.11	-0.29	0.18	-0.4	0.39	-0.38	-0.25	-0.42	-0.06	-0.25	-0.2	-0.32	-0.18	-0.4	-0.2	-0.27	-0.14	-0.21	0.07	-0.29	0.62	-0.11	0.33	-0.14	0.02
NP_001005781.1	248	SUMO1	1	24.3574	0.14	-0.37	0.17	-0.41	0.18	-0.39	0.16	-0.17	0.84	-0.35	1.17	-0.39	0.39	-0.29	-0.2	-0.17	0	-0.24	-0.27	-0.25	-0.01	-0.02	0.56	0.15	0.5	0.07	0.4	-0.03	0.07	-0.13	0.02	-0.36	0.13	-0.12	0.42	-0.28	0.37	-0.18	0.5	-0.16	0.38	-0.37	-0.07	-0.24	0.27
NP_001005849.1	353	SUMO2	1	26.1722	0.3	-0.36	0.03	-0.29	0.17	-0.35	0.02	-0.05	-0.08	-0.39	1.01	-0.37	-0.01	-0.35	-0.1	-0.31	-0.18	-0.29	-0.47	0.05	-0.08	-0.54	0.19	-0.62	-0.37	-0.65	0.19	-0.91	-0.08	-0.21	-0.25	0.05	-0.1	-0.27	0.28	-0.26	-0.11	-0.32	0.26	-0.4	-0.39	-0.55	-0.14	-0.45	-0.06
NP_001005861.1	1	RYK	0.9998	14.9455	NA	NA	NA	NA	NA	NA	NA	NA	NA	NA	NA	NA	NA	NA	NA	NA	NA	NA	NA	NA	NA	NA	NA	NA	NA	NA	NA	NA	NA	NA	NA	NA	NA	NA	NA	NA	NA	NA	NA	NA	NA	NA	NA	NA	NA
NP_001005862.1	276	ERBB2	1	21.4218	0.94	0.15	-0.46	0.71	-0.25	0.14	-1.01	0.2	-0.16	-0.03	0.73	0.43	0.16	0.83	0.05	0.55	0.08	0.02	0	0.35	-0.93	0.08	-0.5	0.38	0.28	0.41	-0.1	0.32	0.52	0.59	-0.57	0.29	-0.26	0.16	-0.71	0.51	-0.79	-0.24	-0.64	0.29	-0.84	0.06	-0.75	0.47	0.09
NP_001005914.1	9	SEMA3B	1	16.7791	NA	NA	NA	NA	NA	NA	NA	NA	NA	NA	NA	NA	NA	NA	NA	NA	NA	NA	NA	NA	NA	NA	NA	NA	NA	NA	NA	NA	NA	NA	NA	NA	NA	NA	NA	NA	NA	NA	NA	NA	NA	NA	NA	NA	NA
NP_001005920.3	34	JMJD8	1	20.4722	NA	NA	NA	NA	NA	NA	NA	NA	NA	NA	-0.79	0.08	0.37	0.2	0.4	-0.06	0.35	0.32	0	0.31	NA	NA	NA	NA	NA	NA	NA	NA	NA	NA	0.19	0.13	0.73	0.43	-0.13	0.51	0.17	0.64	-0.65	0.65	NA	NA	NA	NA	NA
NP_001006.1	955	RPS11	1	27.3442	-0.01	0.03	0.26	0.07	-0.04	-0.12	-0.18	-0.14	-0.14	0.05	0.33	0.04	0.25	0.06	0.01	0.01	0.01	0.04	-0.04	-0.09	-0.02	0.11	-0.37	0.1	-0.14	0.16	-0.26	0.06	0.11	-0.16	0.14	-0.2	0.04	-0.07	0.01	0.05	-0.11	0.02	0.12	-0.1	-0.01	0.06	0.07	0	-0.07
NP_001006109.1	283	HMCES	1	22.0836	0.25	0.05	-0.2	-0.09	0.21	-0.17	0.3	-0.02	0.15	-0.2	0.33	0.02	0.08	-0.06	-0.18	0.01	0.22	-0.13	-0.27	-0.03	0.4	-0.02	0.2	-0.03	0.09	-0.03	0.19	-0.01	-0.23	0.03	-0.5	0.23	-0.35	-0.18	0.36	0.01	-0.15	-0.1	-0.2	-0.14	0.01	-0.29	0.08	-0.3	-0.31
NP_001006118.2	115	RBMY1E	1	20.9622	-0.21	-0.68	-0.55	-0.39	1.07	-0.3	0.1	-0.66	2.98	0.2	-0.84	-0.11	-0.34	-0.24	0.02	-0.08	2.54	-0.26	-0.13	-0.42	-1.15	-0.34	0.21	-0.4	-0.68	-0.47	-0.71	-0.33	1.27	-0.52	NA	NA	NA	NA	NA	NA	NA	NA	NA	NA	1.97	-0.37	-0.71	-0.29	-0.15
NP_001006606.2	119	DIPK1A	1	20.5891	-0.09	-0.17	0.31	0.06	0.2	0.06	-0.04	-0.49	-0.51	0.03	0.01	0.16	-0.42	0.17	-0.13	0.11	0.01	0.27	0.42	0.28	0.69	-0.36	-0.51	-0.52	-0.54	-0.22	0.28	-0.41	0.26	-0.26	0.29	0.07	0.1	-0.07	0.09	0.14	0.01	-0.11	-0.1	-0.04	-0.15	0.39	0.24	0.77	-0.4
NP_001006611.1	2	SIAH1	0.9985	11.538	NA	NA	NA	NA	NA	NA	NA	NA	NA	NA	NA	NA	NA	NA	NA	NA	NA	NA	NA	NA	NA	NA	NA	NA	NA	NA	NA	NA	NA	NA	NA	NA	NA	NA	NA	NA	NA	NA	NA	NA	NA	NA	NA	NA	NA
NP_001006613.1	2	TCEAL9	1	11.538	NA	NA	NA	NA	NA	NA	NA	NA	NA	NA	0.72	0.23	-0.27	-0.03	-0.41	0.15	0.18	0	0.29	0.17	NA	NA	NA	NA	NA	NA	NA	NA	NA	NA	NA	NA	NA	NA	NA	NA	NA	NA	NA	NA	NA	NA	NA	NA	NA
NP_001006618.1	176	MAPKAP1	1	21.4624	-0.02	0.25	0.22	0.04	0.29	-0.01	0.34	0.11	0.24	0.3	0.22	0.17	0.12	0.07	-0.06	0.1	0.08	0.18	0.1	0.11	0.3	0.1	-0.02	0.18	0.12	0.12	-0.12	0.25	0.09	0.13	0.14	0.6	-0.18	0.17	-0.12	0.13	0.19	-0.09	0.04	0.01	-0.44	-0.02	0.05	0.07	0.2
NP_001006635.1	19	ARHGAP17	1	17.4461	0.07	-0.29	0.07	-0.16	0.12	-0.27	-0.47	-0.12	-0.2	-0.27	-0.31	-0.59	0.37	-0.5	0.74	-0.25	0.11	-0.11	0.37	-0.57	-0.09	-0.01	-0.19	0.12	-0.08	-0.09	-0.41	0.08	-0.14	-0.19	NA	NA	NA	NA	NA	NA	NA	NA	NA	NA	NA	NA	NA	NA	NA
NP_001006636.1	378	MTX2	1	23.3408	-0.32	0.19	0.15	0.02	0.08	-0.04	-0.3	0	0.12	0.18	-0.45	0.24	0.53	0.43	0.66	0.36	0.38	0.06	0.37	0.33	-0.18	0.35	0.45	0.39	0.6	0.66	0.1	0.27	0.3	0.28	0.23	0.11	0.45	0.3	0.18	0.58	0.14	0.53	0.03	0.6	0.67	0.29	0.61	0.39	0.24
NP_001006637.1	14	GTDC1	1	15.7347	-0.59	0.06	-0.13	-0.04	-0.38	0.26	0.74	0.26	-0.05	-0.13	NA	NA	NA	NA	NA	NA	NA	NA	NA	NA	NA	NA	NA	NA	NA	NA	NA	NA	NA	NA	-0.39	0.29	-0.14	-0.44	0	-0.07	-0.25	-0.04	-0.54	-0.46	NA	NA	NA	NA	NA
NP_001006639.1	100	RAB37	1	19.7003	-0.03	0.49	0.45	0.64	-0.85	0.61	0.64	0.76	1.1	0.56	-1.46	0.09	-0.79	0.17	-0.22	0.25	0.05	0.31	-0.43	0.34	-1.39	0.21	-0.06	0.35	-0.41	0.5	0.21	0.29	0.1	0.35	-0.27	0.56	0.38	0.65	0.18	0.44	-0.13	0.48	-1.14	0.52	-0.63	0.13	0.26	0.23	-0.04
NP_001006640.1	57	TCEAL1	1	19.5043	0.63	-0.7	-0.31	-0.51	1.08	-0.2	0.14	-0.3	0.19	-0.92	0.79	-0.54	0.24	-0.09	0.01	-0.1	0.4	-0.53	0.27	-0.09	-0.25	-0.09	0.11	-0.3	0.9	-0.47	0.16	0.15	-0.23	-0.49	NA	NA	NA	NA	NA	NA	NA	NA	NA	NA	0.42	-0.39	-0.34	-0.51	0.66
NP_001006642.1	466	SLC25A25	1	25.0175	0.32	0.18	-0.49	0.34	0.3	0.05	0.2	0.14	0.29	0.44	-0.27	0.25	-0.07	0.3	-0.23	0.15	0.32	0.19	0.07	-0.11	0.11	0.37	0.2	0.4	0.26	0.27	-0.5	0.32	0.22	-0.04	-0.08	-0.4	-0.21	0.16	-0.43	0.27	-0.26	0.44	-0.21	0.2	0.25	0.29	0.17	0.35	-0.14
NP_001006658.1	102	WDR35	1	18.8473	0.13	-0.04	0.04	0.09	-0.14	0.25	0.3	0.49	0.48	0.43	-0.65	-0.58	-0.79	-0.76	-0.18	-0.41	-0.81	-0.52	-0.18	0.07	NA	NA	NA	NA	NA	NA	NA	NA	NA	NA	NA	NA	NA	NA	NA	NA	NA	NA	NA	NA	0.3	0.12	-0.12	-0.01	-0.05
NP_001006659.1	45	CR2	1	17.0193	NA	NA	NA	NA	NA	NA	NA	NA	NA	NA	-0.22	1.11	0.52	0.85	0.22	0.92	0.38	0.35	0.66	0.97	NA	NA	NA	NA	NA	NA	NA	NA	NA	NA	NA	NA	NA	NA	NA	NA	NA	NA	NA	NA	NA	NA	NA	NA	NA
NP_001006685.1	2	TCEAL8	1	13.7663	NA	NA	NA	NA	NA	NA	NA	NA	NA	NA	NA	NA	NA	NA	NA	NA	NA	NA	NA	NA	NA	NA	NA	NA	NA	NA	NA	NA	NA	NA	NA	NA	NA	NA	NA	NA	NA	NA	NA	NA	NA	NA	NA	NA	NA
NP_001006933.3	4	RPS6KA2	1	13.6708	NA	NA	NA	NA	NA	NA	NA	NA	NA	NA	NA	NA	NA	NA	NA	NA	NA	NA	NA	NA	NA	NA	NA	NA	NA	NA	NA	NA	NA	NA	NA	NA	NA	NA	NA	NA	NA	NA	NA	NA	NA	NA	NA	NA	NA
NP_001006934.1	154	TCEAL3	1	22.1917	0.19	-0.01	-0.41	0.1	-0.29	0.66	1.17	0.56	-0.46	-0.43	1.62	-0.42	0.16	-0.03	0.15	0.13	0.13	-0.16	-0.18	0.51	-0.29	-0.1	-0.07	0.1	-0.93	-0.1	0.54	0.11	0.03	0.6	-0.26	1.2	0.2	-0.36	-0.09	0.21	-0.33	0.14	0.09	-0.3	-0.3	-0.11	-0.22	-0.04	0.03
NP_001006936.1	400	TCEAL4	1	22.6354	0.03	-0.3	-0.36	-0.2	0.34	-0.03	0.07	-0.15	-0.05	-0.25	1.06	-0.07	0.08	0.03	-0.03	-0.02	-0.05	-0.07	-0.12	0.03	0.12	0.02	0.1	0.08	0.41	-0.13	-0.09	0.04	-0.01	-0.02	-0.13	0.06	0.05	-0.17	-0.31	-0.3	-0.09	-0.15	0.37	-0.08	0.28	-0.21	-0.12	-0.23	0.4
NP_001006947.2	445	SDC1	1	24.4106	0.54	0.1	0.2	0.31	-0.18	-0.12	-0.58	-0.06	0.01	-0.14	-0.07	0.04	-0.2	0.15	-0.05	-0.11	0.32	-0.09	-0.11	-0.1	-0.36	-0.28	-0.1	-0.17	-0.02	-0.56	-0.29	-0.25	0.15	-0.06	-0.5	-0.34	0.76	-0.15	-0.41	-0.17	-0.52	-0.06	0.3	0.05	0.69	0.11	-0.56	0.31	-0.49
NP_001007.2	826	RPS12	1	27.1278	-0.61	-0.24	-0.2	-0.33	-0.28	-0.14	-0.57	-0.49	-0.98	-0.2	0.51	-0.61	-0.05	-0.59	-0.05	-0.55	-0.11	-0.7	-0.9	-0.63	-0.36	-0.43	-0.58	-0.29	-0.26	-0.21	-0.47	-0.21	-0.63	-0.47	-1.63	-1.15	-1.34	-0.6	-0.97	-0.43	-1.02	-0.66	-1.22	-0.49	-0.38	-0.37	-0.04	-0.73	0.04
NP_001007026.1	592	GOSR1	1	23.9064	-0.07	0.08	0.46	0.09	0.46	0.13	0.12	0	0.13	0.28	0.11	-0.07	-0.12	-0.05	-0.24	-0.01	0.2	0	0.19	-0.19	-0.32	-0.06	-0.1	0.04	0.01	0.02	-0.28	-0.14	0.29	0.01	0.22	-0.34	0.16	-0.05	0.06	-0.08	-0.17	-0.03	0.15	-0.06	0.02	0.11	0.52	-0.1	0.31
NP_001007027.1	18	ATN1	1	15.9384	NA	NA	NA	NA	NA	NA	NA	NA	NA	NA	0.67	0.1	0.47	-0.1	0.11	-0.1	-0.29	-0.1	0.25	0.17	NA	NA	NA	NA	NA	NA	NA	NA	NA	NA	NA	NA	NA	NA	NA	NA	NA	NA	NA	NA	NA	NA	NA	NA	NA
NP_001007028.1	154	ALG8	1	22.5934	-0.15	-0.05	-0.02	0.02	-0.07	-0.39	0.25	-0.09	-0.24	-0.04	0.29	-0.01	-0.4	0.1	0.37	-0.01	-0.41	-0.16	-0.47	-0.27	0.18	0.05	-0.01	0.03	0.22	0.11	-0.1	0.06	-0.08	-0.08	0.23	-0.31	0.29	0.05	0.1	0.19	-0.23	-0.26	0.41	-0.04	-0.44	-0.07	0.62	0.02	0.39
NP_001007070.1	394	SDCBP	1	22.9069	0.25	-0.29	-0.29	-0.31	-0.06	-0.02	0.59	-0.3	-0.09	-0.19	-0.69	-0.24	0.51	-0.39	0.07	-0.34	0.17	-0.12	0.04	-0.36	0.31	-0.32	0.33	-0.21	0.3	-0.07	0.65	0.02	0.96	-0.26	0.7	0.26	0.23	-0.16	0.38	0.26	0.36	0.26	0.53	0.39	0.78	-0.08	0.5	-0.09	0.17
NP_001007076.1	62	KLHL5	1	19.8868	-0.32	0.01	-0.07	0.05	-0.05	0.04	-0.41	0.05	-0.15	0.05	-0.01	-0.01	0.07	-0.04	-0.09	0.16	0.09	0.15	0.31	0.17	0.01	0.11	0	0.21	0.01	0.23	0.17	0.44	0.16	0.3	-0.76	-0.07	-0.62	-0.34	-0.23	-0.23	-0.39	-0.4	-0.7	-0.39	0.47	0.19	-0.09	0.42	0.27
NP_001007101.1	1	SCP2	0.9991	15.0878	NA	NA	NA	NA	NA	NA	NA	NA	NA	NA	NA	NA	NA	NA	NA	NA	NA	NA	NA	NA	NA	NA	NA	NA	NA	NA	NA	NA	NA	NA	NA	NA	NA	NA	NA	NA	NA	NA	NA	NA	NA	NA	NA	NA	NA
NP_001007103.1	35	L3MBTL3	1	18.4818	-0.52	-0.44	-0.04	-0.26	-0.11	-0.07	0.24	0.12	0.09	-0.5	0.82	-0.15	0.16	-0.06	-0.16	0.08	0.55	0.2	-0.09	0.32	NA	NA	NA	NA	NA	NA	NA	NA	NA	NA	NA	NA	NA	NA	NA	NA	NA	NA	NA	NA	NA	NA	NA	NA	NA
NP_001007158.1	253	PHF14	1	21.9897	0.42	-0.41	-0.01	-0.22	0.29	-0.15	-0.19	-0.19	0.06	-0.24	0.64	-0.42	0.3	-0.49	-0.17	-0.48	0	-0.54	-0.23	-0.47	0.03	-0.24	0.58	-0.33	0.13	-0.16	0.25	-0.1	-0.02	-0.08	0.04	0.07	0.09	-0.22	0.2	-0.16	0.17	-0.09	0.51	-0.24	0.2	-0.06	0.13	0.03	0.11
NP_001007226.1	699	IGF2BP2	1	23.2931	-0.4	-0.86	-0.53	-1.23	1.05	-0.87	0.25	-0.78	-0.43	-1.05	2.63	0.21	0.44	-0.3	-0.55	-0.13	-0.5	-0.24	-0.28	-0.22	-0.37	-1.03	-0.02	-1.12	0.96	-0.69	-0.2	-1.13	-0.37	-1.14	-0.92	-0.55	-0.61	-0.94	-0.15	-0.97	0.35	-0.9	1.66	-0.29	0.12	-0.43	0.17	-0.65	-1.22
NP_001007227.1	14	SPOP	1	14.8995	NA	NA	NA	NA	NA	NA	NA	NA	NA	NA	NA	NA	NA	NA	NA	NA	NA	NA	NA	NA	NA	NA	NA	NA	NA	NA	NA	NA	NA	NA	NA	NA	NA	NA	NA	NA	NA	NA	NA	NA	0.02	0.02	0.13	-0.02	-0.14
NP_001007232.2	813	ARHGAP25	1	22.9524	-0.75	0.12	-0.33	0.26	-0.77	0.39	0	0.74	-0.47	-0.2	-0.63	-0.01	-0.17	0.22	-0.24	0.5	0.28	0.37	-0.03	0.42	-0.9	0	-0.19	0.03	-0.87	-0.01	0.42	-0.04	0.15	0.96	0.19	0.87	0.48	-0.11	0.78	-0.02	0.69	0.2	-0.29	-0.21	-0.54	0.01	-0.77	0.2	-0.14
NP_001007233.1	2	CARD17	1	12.7598	NA	NA	NA	NA	NA	NA	NA	NA	NA	NA	NA	NA	NA	NA	NA	NA	NA	NA	NA	NA	NA	NA	NA	NA	NA	NA	NA	NA	NA	NA	NA	NA	NA	NA	NA	NA	NA	NA	NA	NA	NA	NA	NA	NA	NA
NP_001007246.1	32	IFRD1	1	17.9502	NA	NA	NA	NA	NA	NA	NA	NA	NA	NA	0.13	0.01	0.02	0.14	0.12	-0.04	-0.16	-0.23	0.31	0.33	NA	NA	NA	NA	NA	NA	NA	NA	NA	NA	NA	NA	NA	NA	NA	NA	NA	NA	NA	NA	NA	NA	NA	NA	NA
NP_001007258.1	18	PRDM2	1	18.1981	0.26	-0.01	0.21	0.03	0.11	0.12	0.33	0.3	-0.12	-0.18	0.18	-0.44	-0.11	-0.55	-0.28	-0.47	-0.01	-0.48	-0.29	-0.4	-0.37	-0.04	0.32	-0.02	0.13	0.05	0.04	0.05	-0.14	0.06	NA	NA	NA	NA	NA	NA	NA	NA	NA	NA	NA	NA	NA	NA	NA
NP_001007270.1	18	GEMIN7	1	18.5606	NA	NA	NA	NA	NA	NA	NA	NA	NA	NA	NA	NA	NA	NA	NA	NA	NA	NA	NA	NA	NA	NA	NA	NA	NA	NA	NA	NA	NA	NA	-0.15	-0.44	-0.02	0.19	-0.59	-0.24	-0.43	-0.28	-0.01	0.04	0.97	0	-0.1	-0.32	-0.1
NP_001007279.1	84	TRIM13	1	18.4814	0.14	0.13	0.32	0.45	-0.2	0.1	-0.11	0.31	0.56	0.24	-0.1	0.14	0.1	-0.1	-0.2	-0.27	-0.3	-0.11	-0.5	0.43	-0.29	0.09	0.06	0.37	0.04	0.2	0.14	0.14	0.18	0.16	0.01	0.16	0.04	0.1	-0.21	0.12	0.08	-0.05	-0.37	0.38	-0.3	0.45	0.35	0.02	0.06
NP_001007524.1	164	F8A2	1	22.5051	0.01	-0.32	-0.15	-0.43	-1.15	-0.42	-0.35	-0.41	0.18	-0.43	0.18	-0.1	0.06	0.07	-0.34	0.07	0.03	-0.02	0.31	-0.26	0.04	0.24	0.32	0.15	0.25	0.23	0.06	0.29	0.19	0.21	0.45	-0.04	0.08	-0.11	0.08	-0.09	0.01	0.08	0.18	-0.08	-0.14	0.11	-0.04	-0.03	-0.14
NP_001007528.1	261	LMBRD2	1	21.7921	-0.44	-0.33	-0.12	-0.39	-0.02	-0.3	-0.18	-0.4	0	-0.29	-0.23	-0.02	-0.39	-0.24	0.24	-0.2	0.59	0.03	0.37	-0.23	0.07	-0.04	0.76	-0.08	-0.9	-0.16	-0.31	-0.25	0.48	-0.29	0.69	-0.05	0.19	-0.15	0.15	-0.02	-0.02	-0.1	0.05	0.07	-0.22	-0.07	0.55	-0.23	0.56
NP_001007538.1	2	C1QTNF9B	0.9994	17.7534	NA	NA	NA	NA	NA	NA	NA	NA	NA	NA	NA	NA	NA	NA	NA	NA	NA	NA	NA	NA	-1.39	0.76	-1.67	0.8	-0.23	0.96	-0.99	1.01	-1.14	0.06	NA	NA	NA	NA	NA	NA	NA	NA	NA	NA	NA	NA	NA	NA	NA
NP_001007552.2	51	CT45A5	1	19.4412	-1.17	-0.19	-0.81	-0.47	-0.47	-0.95	-0.85	-0.8	-0.38	-0.71	NA	NA	NA	NA	NA	NA	NA	NA	NA	NA	NA	NA	NA	NA	NA	NA	NA	NA	NA	NA	NA	NA	NA	NA	NA	NA	NA	NA	NA	NA	-0.21	-0.07	2.38	-0.22	-0.21
NP_001007554.1	1824	CSDE1	1	24.9343	-0.17	-0.04	0.16	-0.18	0.02	-0.26	-0.18	-0.22	-0.05	-0.04	0.27	-0.01	-0.12	-0.08	0.3	-0.15	-0.23	-0.11	0.13	-0.25	0.17	-0.04	0.15	-0.13	0.02	-0.14	-0.09	-0.1	0.12	-0.15	0.05	-0.37	0.04	-0.02	-0.09	-0.21	-0.28	-0.15	-0.08	-0.02	0.11	-0.13	0.17	-0.08	0.14
NP_001007560.1	94	SS18	1	20.5353	-0.53	-0.51	-0.67	-0.41	-0.06	-0.4	-0.08	-0.9	-0.68	-0.19	0.28	-0.66	-0.41	-0.83	0.02	-0.51	0.25	-0.24	-0.27	-0.2	-0.41	-0.59	0.27	-0.79	-0.56	-0.79	-0.41	-0.64	-0.46	-0.35	-0.33	0.05	-0.21	-0.6	0.05	-0.69	-0.07	-0.55	-0.27	-0.81	-0.65	-0.47	-0.17	-0.59	-0.19
NP_001007562.1	1004	IRGQ	1	24.3621	0.44	-0.09	-0.45	-0.13	0.72	-0.22	0.11	-0.35	0.32	-0.18	0.41	-0.14	-0.29	-0.06	0.25	-0.2	0.28	-0.25	0.04	-0.12	0.28	0.14	0.02	0.04	0.48	-0.12	-0.06	0.06	-0.2	-0.08	-0.37	-0.26	0.17	-0.07	0.03	-0.33	-0.39	-0.55	0.47	0.01	0.19	-0.03	0.4	-0.06	0.19
NP_001007566.1	1112	TFG	1	26.8097	-0.17	0.05	-0.16	-0.01	0.43	-0.31	-0.28	-0.11	0.1	0.02	0.16	0.12	-0.45	0.06	0.44	0	0.02	-0.11	0.04	-0.22	-0.14	0.17	-0.07	0.12	0.2	0.16	-0.14	-0.06	0.13	-0.09	-0.16	-0.24	0.02	-0.09	-0.45	-0.09	-0.12	-0.08	0.22	0.01	-0.16	0.04	-0.07	-0.07	0.24
NP_001007794.1	781	BUB3	1	24.9387	0.2	-0.38	0.1	-0.35	0.39	-0.38	0.03	-0.34	-0.13	-0.4	0.86	-0.38	0.05	-0.28	-0.06	-0.24	0.07	-0.11	-0.11	-0.25	0.01	-0.25	0.46	-0.41	0.18	-0.36	0.14	-0.29	0.07	-0.27	0.03	-0.19	-0.06	-0.26	0.29	-0.32	0.05	-0.25	0.3	-0.26	-0.03	-0.31	-0.14	-0.17	-0.06
NP_001007795.1	96	CEPT1	1	22.5395	0.48	0.63	0.64	0.6	0.15	0.7	0.22	0.65	0.21	0.73	-0.67	0.76	0.02	0.68	0.16	0.69	0.02	0.24	0.04	0.54	0.2	0.27	-0.1	0.29	-0.09	0.44	0	0.16	0.16	0.36	0.33	0.49	0.31	0.77	-0.14	0.47	0.41	0.61	-0.32	0.71	0.38	0.4	0.23	0.47	0.46
NP_001008.1	987	RPS13	1	27.7532	0.17	0.22	0.56	0.17	0.08	0.12	0.15	0.08	0.15	0.12	0.37	0.12	0.34	0.08	0.08	0.07	0	0	0.24	0.03	0.12	0.07	-0.04	0.15	0.1	0.23	0.04	0.22	0.23	0.14	0.26	-0.18	0.31	-0.01	0.05	0.15	0.05	0.04	0.1	-0.05	0.06	0.11	0.02	0.07	-0.12
NP_001008212.1	1157	OPTN	1	23.7632	-0.95	0.01	-0.22	0.1	0.29	-0.06	0.51	0.2	-1.03	-0.18	-0.2	0.29	0.16	0.32	0.19	0.21	-0.08	-0.04	0.21	0.16	0.33	-0.17	-0.16	-0.13	-0.12	-0.11	-0.13	-0.06	-0.11	0.39	-0.07	0.24	-0.27	-0.31	-0.02	-0.07	0.08	-0.2	0.16	0.04	-0.21	-0.2	0.11	0.08	-0.7
NP_001008216.1	128	COA5	1	22.3076	-0.39	-0.64	-0.78	-0.42	0.26	-0.14	-0.63	-1.32	-0.75	0.25	-0.03	-1.15	0.44	-0.84	-0.1	-1.17	0.14	-0.72	-0.53	-1.35	-1.43	-1.69	-0.2	-1.82	0.61	-1.59	-1.03	-1.36	-1.29	-1.54	-2.26	-1.57	-2.16	-1.63	-1.17	-1.04	-1.68	-1.16	-1.29	-1.34	0.8	-1.02	0.62	-0.79	-0.23
NP_001008219.1	10	AMY1B	1	20.9587	NA	NA	NA	NA	NA	NA	NA	NA	NA	NA	NA	NA	NA	NA	NA	NA	NA	NA	NA	NA	NA	NA	NA	NA	NA	NA	NA	NA	NA	NA	0.38	0.13	1.08	1.14	-0.48	1.31	0.65	1.55	-0.61	1.19	NA	NA	NA	NA	NA
NP_001008221.1	102	CPLX2	1	22.8361	-1.8	-1.81	0.17	-1.96	-1.89	-2.1	-1.73	-2.22	1.88	NA	NA	NA	NA	NA	NA	NA	NA	NA	NA	NA	NA	NA	NA	NA	NA	NA	NA	NA	NA	NA	-1.23	-2.2	-1.75	-3.03	0.41	NA	-1.18	-2.57	0.25	NA	0.58	-0.46	-0.67	-0.85	-0.87
NP_001008223.1	3	ZDHHC9	1	13.0079	NA	NA	NA	NA	NA	NA	NA	NA	NA	NA	0.21	0.42	0.13	0.14	-0.49	-0.06	-0.52	0.01	0.2	0.11	NA	NA	NA	NA	NA	NA	NA	NA	NA	NA	NA	NA	NA	NA	NA	NA	NA	NA	NA	NA	NA	NA	NA	NA	NA
NP_001008225.1	1871	UACA	1	23.8798	-0.62	-0.3	-0.71	-0.4	-0.87	-0.12	-1.03	0.09	-0.53	-0.31	-0.11	-0.24	-0.1	0.08	0.18	0.12	0.19	0.04	-0.02	0.18	-0.61	-0.2	-0.1	-0.09	-0.54	-0.18	0.46	-0.25	-0.04	0.27	-0.12	0.72	0.01	-0.28	0.03	0.06	-0.44	-0.2	-0.32	-0.28	-0.16	-0.32	-0.89	-0.36	-0.17
NP_001008238.1	12	TTC32	1	17.7351	NA	NA	NA	NA	NA	NA	NA	NA	NA	NA	NA	NA	NA	NA	NA	NA	NA	NA	NA	NA	NA	NA	NA	NA	NA	NA	NA	NA	NA	NA	NA	NA	NA	NA	NA	NA	NA	NA	NA	NA	NA	NA	NA	NA	NA
NP_001008240.1	79	C18orf25	1	19.9688	-0.08	-0.18	0.06	-0.17	0.04	-0.1	0.5	-0.06	0.16	-0.06	NA	NA	NA	NA	NA	NA	NA	NA	NA	NA	NA	NA	NA	NA	NA	NA	NA	NA	NA	NA	NA	NA	NA	NA	NA	NA	NA	NA	NA	NA	NA	NA	NA	NA	NA
NP_001008271.2	1	PRSS37	0.9989	11.538	NA	NA	NA	NA	NA	NA	NA	NA	NA	NA	NA	NA	NA	NA	NA	NA	NA	NA	NA	NA	NA	NA	NA	NA	NA	NA	NA	NA	NA	NA	NA	NA	NA	NA	NA	NA	NA	NA	NA	NA	NA	NA	NA	NA	NA
NP_001008273.1	9	TAGLN3	1	17.4289	-1.08	-0.32	-0.24	-0.39	-0.45	-0.47	0.35	0.13	-0.33	-0.91	0.1	-0.15	0.89	-0.16	0.73	0.06	0.56	-0.18	0.37	-0.1	NA	NA	NA	NA	NA	NA	NA	NA	NA	NA	NA	NA	NA	NA	NA	NA	NA	NA	NA	NA	NA	NA	NA	NA	NA
NP_001008275.2	34	TRIM72	1	19.9433	1.19	0.22	-0.08	0.82	0.26	0.5	0.22	0.14	-0.1	0.17	-1.36	-0.19	-1.26	-0.27	-1.03	-0.07	-1	-0.33	-0.56	0.33	NA	NA	NA	NA	NA	NA	NA	NA	NA	NA	NA	NA	NA	NA	NA	NA	NA	NA	NA	NA	NA	NA	NA	NA	NA
NP_001008389.1	529	CISD2	1	25.4424	-0.18	0.33	0.14	0.21	-0.22	0.26	-0.16	-0.02	-0.24	0.29	-0.74	0.24	0.1	0.2	0.12	0.15	-0.08	0.35	0.1	0	0.11	0.29	0.34	0.25	-0.28	0.33	-0.39	0.14	0.2	0.04	-0.3	-0.23	-0.09	0.13	-0.52	0.13	-0.37	0.05	-0.69	-0.03	-0.23	0.27	-0.19	0.36	0.45
NP_001008391.1	288	CGGBP1	1	22.2042	0.48	-0.26	-0.36	-0.18	-0.27	-0.12	-0.04	0.15	0.13	-0.33	1	-0.24	0.22	-0.43	0.01	-0.15	0.32	0.18	-0.11	0.03	-0.32	-0.37	0.31	-0.47	-0.2	-0.56	-0.3	-0.55	-0.23	-0.18	-0.17	0.39	-0.16	-0.31	0.32	-0.34	0.04	-0.07	0.15	-0.4	-0.22	-0.29	0.1	-0.43	0.2
NP_001008393.1	51	CTDSPL	1	17.8879	NA	NA	NA	NA	NA	NA	NA	NA	NA	NA	0.87	0.04	-0.06	0.11	-0.19	0.01	-0.28	-0.1	0	0.14	-0.2	0.02	0.28	0.05	-0.42	0.01	-0.01	0.13	0.17	0.2	-0.54	0.31	-0.35	0	-0.46	0.03	-0.25	-0.03	-0.36	0.08	NA	NA	NA	NA	NA
NP_001008398.2	112	GPX8	1	20.8289	-0.87	-0.63	-0.47	-0.53	-0.58	-0.18	-0.08	-0.05	-0.74	-0.56	-1.57	-0.87	-0.23	-0.64	0.17	-0.22	0.59	-0.55	1.18	0.12	-0.86	-0.4	0.63	-0.53	-0.88	-0.51	1.37	-0.52	0.81	0.78	0.62	0.78	0.52	-0.18	1	0.18	0.04	-0.08	-0.18	-0.1	-0.45	-0.17	0.12	-0.08	-0.03
NP_001008491.1	1465	SEPTIN2	1	26.4562	-0.03	0.27	0.09	0.21	-0.7	0.18	0.37	0.37	-0.29	0.17	0.33	0.03	-0.19	0.1	0.06	0.19	0.13	-0.03	0.05	0.29	0.13	0	-0.15	-0.04	-0.33	0.03	0.37	-0.15	0.09	0.16	0.19	0.74	0.07	0.03	0.15	0.18	-0.1	0.1	0.18	-0.03	-0.62	-0.02	-0.38	-0.12	-0.46
NP_001008493.1	914	ENAH	1	24.0473	0.39	-0.58	0.09	-0.49	0.43	-0.75	0.92	-0.34	0.41	-0.37	0.14	-0.52	0.79	-0.62	0.18	-0.47	0.14	-0.48	0.15	-0.44	1.25	-0.84	-0.27	-0.85	0.2	-0.82	0.4	-0.74	0.49	-0.45	0.57	-0.06	0.03	-0.53	0.74	-0.46	-0.12	-0.59	0.93	-0.64	0.6	-0.48	0.83	-0.96	-0.61
NP_001008495.2	18	TMEM64	1	18.8786	NA	NA	NA	NA	NA	NA	NA	NA	NA	NA	0.08	0.01	-0.04	0.12	0.24	0.28	0.1	-0.02	0.46	0.09	NA	NA	NA	NA	NA	NA	NA	NA	NA	NA	NA	NA	NA	NA	NA	NA	NA	NA	NA	NA	0.69	-0.33	1.53	-0.45	0.08
NP_001008528.1	105	MXRA7	1	22.9159	-0.37	-0.18	-0.58	-0.33	-0.82	0.25	0.06	-0.53	-0.09	-0.41	-0.92	-0.37	0.91	-0.23	-0.24	-0.58	-0.81	-0.39	0	-0.05	1.17	-0.09	0.06	-0.09	-1.5	-0.19	0.15	-0.56	-0.1	0.61	0.11	1.4	0.4	-0.04	0.29	0.4	0.11	0.15	-1.29	-0.92	-0.11	-0.03	0.1	0.04	-0.21
NP_001008529.1	18	MXRA7	1	17.3335	NA	NA	NA	NA	NA	NA	NA	NA	NA	NA	NA	NA	NA	NA	NA	NA	NA	NA	NA	NA	0.02	-0.25	0.03	-0.3	-0.49	-0.04	0.35	0.08	-0.26	-0.05	-0.31	0.41	0.16	0.02	0.05	0.01	0.17	0	0.01	-0.13	NA	NA	NA	NA	NA
NP_001008530.1	533	LGMN	1	25.2824	0.04	0.44	0.52	0.41	-0.74	0.61	-0.17	0.03	-0.88	0.23	-0.34	-0.03	-0.3	0.07	0.08	0.06	0.12	0.36	0.09	-0.01	0.01	-0.11	-0.33	0.12	-0.75	0.2	0.06	0.09	-0.2	0.07	-0.59	-0.38	0.05	0.03	0.23	0.02	0.13	0.29	-0.06	-0.12	0.02	0.12	0.06	0.16	0.15
NP_001008539.3	24	SLC7A2	1	20.7943	0.27	0.45	0.88	1.44	-2.14	-0.45	-2.06	0.37	-2.17	-0.01	-1.36	0.73	-0.31	0.47	-0.53	0.2	-0.9	0.06	-1.04	-0.11	-0.85	0.37	-0.47	-0.02	-3	0.19	-1.94	0.25	-1.14	0.37	0.29	-0.85	-0.56	0.58	-1.48	1.04	-0.41	0.66	-1.93	-0.04	NA	NA	NA	NA	NA
NP_001008540.1	11	CXCR4	1	17.1281	NA	NA	NA	NA	NA	NA	NA	NA	NA	NA	NA	NA	NA	NA	NA	NA	NA	NA	NA	NA	NA	NA	NA	NA	NA	NA	NA	NA	NA	NA	NA	NA	NA	NA	NA	NA	NA	NA	NA	NA	NA	NA	NA	NA	NA
NP_001008563.2	148	USP20	1	21.4486	2	0.86	2.02	1.4	1.63	1.63	0.75	1.4	0.95	0.82	-0.29	0.12	0.42	0.01	0.09	-0.04	-0.22	0.14	0.04	-0.19	0.59	0.14	0.17	0.4	0.35	0.38	-0.17	0.32	0.1	0.04	0.14	-0.08	0.12	0.14	0.06	0.2	-0.04	0.2	0.08	0.21	0.05	-0.09	0.34	0.13	-0.07
NP_001008564.1	334	NUP58	1	23.1826	0.27	-0.08	-0.11	-0.24	0.37	-0.3	0.19	0.04	0.04	-0.27	0.57	-0.03	0.2	0.02	0.02	0.04	0.04	-0.09	0.19	0.01	-0.16	-0.07	-0.34	0.06	0.48	0.12	0.15	-0.12	0.12	-0.06	0.12	0.02	0.15	-0.33	0.08	-0.37	0.29	-0.21	0.64	-0.22	0.24	-0.27	0.06	-0.37	0.2
NP_001008661.1	812	KYAT3	1	23.6707	-0.15	0.37	0.25	0.38	-1.17	0.02	1	0.39	-0.9	0.71	0.17	0.64	0.04	0.2	-0.37	0.23	0.4	0.52	0.17	0.35	-0.98	-0.44	-0.87	-0.11	-0.63	0.3	-0.11	0.34	0.73	0.77	0.8	0.24	0.17	0.33	-0.62	0.03	-0.44	0.21	0.25	0.51	-0.81	0.35	-0.1	0.39	-0.07
NP_001008697.1	693	TFIP11	1	22.5139	0.39	-0.25	0.32	-0.26	0.44	-0.48	-0.1	-0.26	-0.04	-0.35	0.63	-0.23	0.14	-0.18	-0.06	-0.13	0.09	-0.09	-0.01	-0.22	0.09	-0.1	0.37	-0.01	0.11	-0.1	0.28	-0.13	0.24	0.01	-0.13	-0.07	0.06	-0.05	0.2	-0.19	0.15	-0.15	0.38	-0.08	0.26	-0.16	0.17	-0.22	0.03
NP_001008703.2	10	SMIM29	0.9989	15.9881	NA	NA	NA	NA	NA	NA	NA	NA	NA	NA	NA	NA	NA	NA	NA	NA	NA	NA	NA	NA	NA	NA	NA	NA	NA	NA	NA	NA	NA	NA	0.01	-0.11	0.23	-0.58	-0.04	-0.24	-0.26	-0.4	0.56	-0.38	0.65	0.27	0.46	0.21	0.55
NP_001008707.1	699	EML1	1	22.5757	-0.96	0.52	-0.66	0.13	-0.91	0.5	-1.22	0.5	-0.66	0.38	-0.8	0.25	-1.04	0.49	-0.73	0.38	-0.77	0.42	-0.45	0.53	-0.69	0.67	-0.68	0.5	-0.69	0.3	-0.19	0.39	0.03	0.53	-0.65	1.36	-0.3	0.45	-0.43	0.45	-0.37	0.43	-0.82	0.47	-0.48	0.2	-1.35	0.2	0.3
NP_001008708.1	44	CHAC2	1	19.763	0.34	0.65	0.66	0.72	0.46	0.51	0.53	0.67	0.49	0.72	0.26	0.1	-1.2	0.01	0.45	-0.14	0.17	0	-0.06	-0.54	0.39	0.18	0.28	0.12	0.32	0.26	0.16	0.34	-0.05	0.23	NA	NA	NA	NA	NA	NA	NA	NA	NA	NA	-0.04	0.03	0.15	0.1	0
NP_001008710.1	183	RBPMS	1	22.5974	-0.28	-0.03	0.82	-0.26	-0.47	0.11	0.05	0.11	-0.39	-0.16	1.64	-0.18	0.07	-0.22	-0.21	-0.02	-0.27	-0.06	0.12	0.26	0.25	-0.13	-0.1	-0.18	-0.22	-0.34	-0.32	-0.28	0.2	0.17	0.75	0.77	0.72	0.03	0.26	0.27	0.36	0.54	-0.33	0.09	0.18	-0.09	0.02	-0.28	-0.58
NP_001008712.1	2	RBPMS	1	12.2181	NA	NA	NA	NA	NA	NA	NA	NA	NA	NA	NA	NA	NA	NA	NA	NA	NA	NA	NA	NA	NA	NA	NA	NA	NA	NA	NA	NA	NA	NA	NA	NA	NA	NA	NA	NA	NA	NA	NA	NA	NA	NA	NA	NA	NA
NP_001008726.1	148	WDR89	1	20.184	0.61	-0.25	0.5	0.11	0.61	-0.26	-0.04	0.05	0.14	-0.12	0.87	-0.25	0.16	-0.49	-0.2	-0.25	-0.08	-0.17	-0.3	-0.26	-0.2	-0.08	-0.32	-0.03	0.06	-0.03	0.18	0.02	0.1	-0.08	0.05	0.16	0.1	-0.04	0.46	-0.07	0.47	-0.1	0.9	-0.04	0.01	0.07	-0.24	0.09	-0.12
NP_001008738.3	37	FNIP1	1	21.7298	-0.24	0.4	0.04	0.31	-0.47	0.05	-0.4	0.31	-0.27	0.34	NA	NA	NA	NA	NA	NA	NA	NA	NA	NA	-0.01	0.38	-0.04	0.4	-0.13	0.42	0.02	0.48	0.37	0.36	0.4	-0.02	0.49	0.13	-0.04	0.14	0.12	-0.17	-0.1	0.15	NA	NA	NA	NA	NA
NP_001008744.1	200	TDP1	1	20.387	0.23	0.01	-0.07	0.11	-0.29	-0.06	0.28	0.2	-0.15	-0.03	0.54	-0.16	0.39	-0.1	0.12	0.21	0.22	-0.14	0.11	0	-0.11	-0.07	0.11	0.05	-0.16	-0.04	0.29	-0.22	0.25	0.34	0.19	0.06	0.16	-0.21	0.63	-0.17	0.24	-0.29	0.72	-0.01	0.04	0.17	0.26	0.18	0.23
NP_001008749.2	50	RAB19	1	19.7502	NA	NA	NA	NA	NA	NA	NA	NA	NA	NA	0.28	2.37	1.52	2.16	0.81	2.21	0.99	0.87	2.15	1.61	0.47	2	2.28	1.99	2.69	2.17	1.81	2.37	0.66	2.02	1.06	0.93	1.8	1.05	0.6	1.03	1.45	1.35	1.85	1.39	1.55	0.93	0.26	1.28	-0.15
NP_001008781.2	20	FAT3	0.9991	18.7257	NA	NA	NA	NA	NA	NA	NA	NA	NA	NA	NA	NA	NA	NA	NA	NA	NA	NA	NA	NA	NA	NA	NA	NA	NA	NA	NA	NA	NA	NA	0.4	0.94	0.8	0.96	0.34	0.72	1.23	1.34	0.45	1.01	NA	NA	NA	NA	NA
NP_001008860.1	55	NIPA2	1	20.5954	-0.76	-0.16	-0.14	-0.31	-0.11	-0.57	-0.37	-0.26	-0.32	-0.4	-0.03	0.01	0.47	-0.06	-0.03	-0.13	0.69	0.23	-0.03	-0.21	-0.16	0.01	0.21	-0.03	0.11	-0.03	0.09	-0.15	0.25	0.05	0.17	-0.07	0.16	0.11	0.07	0.01	0.12	-0.07	-0.05	0.05	-0.01	0.32	0.36	0.14	-0.37
NP_001008895.1	1322	CUL4A	1	24.2599	0.31	-0.01	0.2	-0.05	0.3	-0.04	-0.37	-0.13	0.37	0.05	0.28	-0.01	2.04	-0.09	0.08	0	-0.11	-0.07	-0.01	-0.15	-0.16	-0.03	-0.01	-0.03	-0.63	-0.14	-0.16	-0.07	0.12	-0.03	0.15	-0.27	0.03	-0.07	-0.31	-0.05	-0.2	-0.13	-0.25	0.09	-0.1	-0.01	0.31	-0.03	0.14
NP_001008910.1	114	STK16	1	21.4029	0.39	0.67	1.07	0.7	0.21	0.81	0.11	0.87	1.15	0.99	-0.42	0.28	-0.09	0.25	0.18	0.26	0.02	0.31	-0.31	0.02	-0.46	0.3	-0.14	0.45	0.06	0.43	0.11	0.53	0	0.09	-0.1	-0.05	0	0.41	-0.46	0.17	-0.14	0.19	-0.72	0.26	0.37	0.46	0.02	0.18	-0.41
NP_001008938.1	3152	CKAP5	1	25.4863	0	-0.19	-0.14	-0.26	0.47	-0.18	0.38	-0.2	0.41	-0.3	0.41	-0.25	0.01	-0.31	0.2	-0.21	0.06	-0.24	-0.09	-0.24	0.49	-0.21	0.33	-0.27	0.64	-0.28	0.16	-0.33	0.05	-0.16	-0.18	-0.1	-0.12	-0.26	0.23	-0.22	0.15	-0.2	0.04	-0.25	-0.02	-0.19	0.59	-0.3	0.04
NP_001009182.2	87	GEMIN2	1	20.3893	0.92	-0.88	-0.57	-0.65	1.04	-1.11	0.61	-0.61	0.53	-0.69	-0.08	-0.24	0.34	-0.36	0.42	-0.19	-0.04	-0.59	-0.45	-0.3	0.01	0.11	0.19	0.37	0.15	0.4	0.34	0.36	0.11	0.36	0.65	-0.08	0.34	-0.09	0.38	-0.31	0	-0.34	0.59	-0.19	1.22	-0.1	1.36	-0.25	-0.06
NP_001009185.1	2	ACSL6	1	13.5995	0.34	1.18	0.24	1.16	1.1	1.74	1.32	2.07	-0.34	0.4	NA	NA	NA	NA	NA	NA	NA	NA	NA	NA	NA	NA	NA	NA	NA	NA	NA	NA	NA	NA	NA	NA	NA	NA	NA	NA	NA	NA	NA	NA	0.82	0.17	0.27	0.4	1.33
NP_001009552.1	119	PPP2CB	1	22.9146	0.28	0.19	0.49	0.02	-0.16	0.1	-0.52	-0.19	-0.4	0.03	1.04	-0.07	-0.29	-0.12	-0.44	0	-0.55	-0.08	-0.66	-0.21	0.57	-0.5	-0.85	-0.48	-0.86	-0.4	-0.52	-0.04	-0.68	-0.25	-1.33	-0.62	-0.99	-0.26	-0.83	-0.11	-0.71	-0.26	-0.69	-0.32	-0.49	-0.27	-0.13	-0.17	-0.55
NP_001009571.2	292	CADPS2	1	20.9772	-0.1	0.07	0.46	0.19	0.08	0.21	0.79	0.18	-0.22	0.14	-1.16	0.52	-0.22	0.45	0.32	0.37	-0.01	0.21	0.16	0.49	0.52	0.12	0.26	0.14	0.22	-0.06	-0.29	0.18	0.26	0.01	0.42	0.44	0.47	0.37	0.41	0.22	0.39	0.23	-0.41	0.33	-0.34	0.03	-0.23	-0.23	0.12
NP_001009608.1	1	SLX4IP	1	11.538	NA	NA	NA	NA	NA	NA	NA	NA	NA	NA	NA	NA	NA	NA	NA	NA	NA	NA	NA	NA	NA	NA	NA	NA	NA	NA	NA	NA	NA	NA	NA	NA	NA	NA	NA	NA	NA	NA	NA	NA	NA	NA	NA	NA	NA
NP_001009880.1	155	KIAA0930	1	20.3096	0.55	0.05	0.52	0.23	-0.39	0.41	0.79	0.24	0.21	-0.1	-0.37	-0.33	0.81	-0.09	0.18	-0.07	-0.03	-0.18	0.24	-0.08	0.04	-0.04	0.09	0.23	-0.22	0.04	0.17	0.07	0.15	0.24	0.3	0.02	0.15	-0.28	0.45	-0.3	0.58	-0.01	0.16	-0.29	0.11	-0.23	0	-0.05	-0.41
NP_001009881.1	420	TUT4	1	21.8906	0.2	0.06	-0.22	0.14	0.36	0.05	-0.57	0.01	-0.28	-0.01	0.77	-0.18	-0.05	-0.17	-0.11	-0.12	-0.03	-0.24	-0.13	-0.18	-0.01	0.03	0.34	0.3	0.36	-0.08	-0.17	0.09	-0.17	-0.16	-0.14	0.13	-0.05	0.19	-0.25	0.27	-0.05	0.27	-0.35	0.26	0.63	0.01	0.36	0.11	0.16
NP_001009894.2	113	C12orf29	1	20.8208	0	0.2	-0.09	0.04	0.65	-0.04	-0.18	-0.11	0.01	0.09	0.78	0.49	0.25	0.26	1.11	0.22	0.67	0.4	0.17	0.62	0.79	-0.24	-0.22	-0.07	-0.51	-0.29	0.17	0.11	-0.18	-0.14	-0.35	-0.47	-0.54	-0.07	-0.12	-0.03	-0.78	-0.49	-0.26	-0.04	0.1	0.14	-0.05	-0.11	0.26
NP_001009899.3	30	USF3	0.9999	21.4993	NA	NA	NA	NA	NA	NA	NA	NA	NA	NA	-0.56	0.26	0.32	0.39	0.64	0.35	0.46	-0.05	0.26	0.29	0.35	0.3	0.81	0.66	1.06	0.58	0.91	0.6	0.77	1.02	NA	NA	NA	NA	NA	NA	NA	NA	NA	NA	NA	NA	NA	NA	NA
NP_001009905.1	32	B3GNTL1	1	21.2757	0.49	0.12	0.56	-0.05	0.08	-0.24	0.86	-0.02	0.04	-0.58	0.26	0.1	0.47	0.24	0.56	0.07	0.4	-0.91	0.38	-0.22	NA	NA	NA	NA	NA	NA	NA	NA	NA	NA	0.14	0	0.15	0.1	0.41	0.16	0.17	0.11	0.01	0.12	NA	NA	NA	NA	NA
NP_001009921.1	735	VPS8	1	21.8773	-0.15	0.12	-0.14	0.07	-0.23	0.32	0.46	0.29	0.18	0.28	0.74	0.01	0.25	0.02	-0.08	0.03	0.01	-0.03	-0.05	0.22	0.46	0.12	0	0.13	-0.07	0.1	0.21	0	0.13	0.22	0.24	0.39	0.03	0.05	0.08	0.02	0.12	0.09	0.15	-0.02	0.23	0.04	0.34	-0.01	0.04
NP_001009923.1	207	TMEM230	1	23.3764	0.53	-0.28	0.07	-0.08	0.88	-0.09	-0.04	-0.3	0.45	0.19	-0.26	-0.01	0.35	-0.06	-0.24	-0.13	-0.24	0.1	-0.05	-0.39	0.46	0.09	-0.06	0.18	1.1	0.06	0.1	-0.22	-0.03	-0.21	0.09	-0.15	-0.09	-0.04	-0.01	-0.08	-0.01	-0.25	-0.18	-0.13	1.23	0.15	0.33	-0.12	0.7
NP_001009932.1	81	DNASE1L1	1	20.9051	-0.44	0.05	-0.37	-0.16	-0.74	0.35	-0.02	-0.13	-0.4	-0.28	-0.02	-0.2	0.18	-0.33	-0.25	0.05	-0.12	0.09	-0.01	-0.2	-0.14	0.02	-0.13	-0.16	0.07	0.14	0.01	0.38	0.15	0.23	-0.2	0.05	0.16	-0.26	0.23	0.01	0.25	0.19	-0.34	-0.16	-0.28	-0.46	-0.63	-0.69	0.2
NP_001009941.1	73	ANKRD16	1	18.978	0.21	0.19	0.38	0.28	0.82	0.29	0.11	-0.17	0.37	-0.1	0.65	-0.03	-0.62	-0.49	-0.25	-0.24	-0.06	-0.18	-0.13	0.01	0.71	0.17	0.19	0.38	0.58	0.42	0.24	0.56	0.19	0.44	NA	NA	NA	NA	NA	NA	NA	NA	NA	NA	-0.13	-0.1	0.28	-0.08	-0.07
NP_001009955.1	65	SSBP3	1	20.3038	0.36	-0.21	-0.02	-0.02	0.04	0.02	0.33	0	0.16	0.12	0.05	-0.48	-0.11	-0.45	-0.46	-0.32	-0.18	-0.2	-0.02	0.03	-0.02	0	0.47	-0.08	-0.07	-0.26	0.3	-0.47	0.32	0.11	0.33	0.81	0.02	-0.13	0.64	0.26	0.11	0.32	0.04	0.01	-0.15	-0.34	-0.16	-0.47	-0.39
NP_001009984.1	2	C20orf194	1	12.3752	NA	NA	NA	NA	NA	NA	NA	NA	NA	NA	NA	NA	NA	NA	NA	NA	NA	NA	NA	NA	NA	NA	NA	NA	NA	NA	NA	NA	NA	NA	NA	NA	NA	NA	NA	NA	NA	NA	NA	NA	NA	NA	NA	NA	NA
NP_001009996.1	24	DALRD3	1	17.421	0.05	0.25	-0.19	0.23	-0.49	0.06	-0.26	0.15	0.08	0.42	NA	NA	NA	NA	NA	NA	NA	NA	NA	NA	0.02	0.43	0.06	0.54	0.11	0.47	0.54	0.52	0.11	0.36	NA	NA	NA	NA	NA	NA	NA	NA	NA	NA	-0.38	-0.07	-0.58	0.27	-0.49
NP_001009998.1	26	SSBP4	1	17.4553	-0.35	-0.47	0.06	-0.52	-0.33	-0.47	-0.06	0.15	-0.68	-0.41	NA	NA	NA	NA	NA	NA	NA	NA	NA	NA	NA	NA	NA	NA	NA	NA	NA	NA	NA	NA	0.08	0.44	0	-0.5	0.58	-0.42	-0.34	-0.35	0.09	-0.77	-0.2	-0.44	-0.4	-0.51	-0.15
NP_001010.2	924	RPS15A	1	27.1621	0.09	0.02	0.32	0.09	-0.19	-0.01	-0.01	-0.1	-0.13	0.14	0.27	0.1	0.29	0.23	0.08	0.11	-0.11	0.05	0.16	0.09	0.06	0.03	-0.1	0.15	-0.14	0.22	-0.11	0.14	0.05	0.01	0.23	-0.05	0.24	0.19	0.06	0.2	0.13	0.17	0.05	0.21	0.04	0.1	0.03	-0.03	-0.13
NP_001010846.1	47	SHE	1	17.9317	-0.04	0.09	-0.12	0.1	-0.22	0.43	0.38	0.47	0.04	0.24	-0.95	0.01	-0.43	0.03	-0.18	0.07	-0.35	-0.02	0	0.05	0.18	0.07	0.11	0	-0.26	0.04	0.1	0.09	-0.07	0.32	0.03	0.37	-0.13	0.06	-0.05	-0.02	-0.27	0.25	-0.59	0.12	0.17	-0.05	-0.55	-0.16	-0.13
NP_001010852.2	12	CLVS2	1	17.3246	0.62	1.01	0.32	0.59	-0.04	0.63	0.6	0.86	2.55	1	NA	NA	NA	NA	NA	NA	NA	NA	NA	NA	NA	NA	NA	NA	NA	NA	NA	NA	NA	NA	NA	NA	NA	NA	NA	NA	NA	NA	NA	NA	1.72	0.35	-0.56	0.63	1.55
NP_001010853.1	376	PM20D2	1	22.2966	-0.09	-0.48	-0.23	-0.31	1.04	0.06	-0.02	-0.38	0.66	-0.77	1.39	-0.98	-0.87	-1.01	-0.23	-0.89	-0.12	-0.26	-1.04	-0.39	0.05	-0.54	-0.88	-0.62	-0.31	-0.69	-0.32	-0.46	-0.48	-0.56	-0.49	0.07	0.05	-0.07	-0.64	-0.04	0.18	-0.03	1.53	0.08	-1.28	-0.4	-1.48	-0.9	-0.99
NP_001010854.1	465	TTC7B	1	22.1128	-0.83	0.51	-0.8	0	-0.72	0.36	-0.56	0.47	-0.63	0.11	-0.13	0.49	-0.4	0.56	-0.27	0.52	-0.34	0.24	0.14	0.46	-0.1	0.49	-0.5	0.65	-0.27	0.5	0	0.39	-0.17	0.31	-0.05	0.54	0.16	0.38	-0.32	0.28	0.05	0.45	-0.35	0.41	-0.38	0.29	-0.13	0.58	0.21
NP_001010855.1	13	PIK3R6	0.9997	19.0792	NA	NA	NA	NA	NA	NA	NA	NA	NA	NA	NA	NA	NA	NA	NA	NA	NA	NA	NA	NA	NA	NA	NA	NA	NA	NA	NA	NA	NA	NA	-0.09	0.66	0.01	-0.15	-0.03	-0.14	-0.16	-0.31	-0.34	-0.38	NA	NA	NA	NA	NA
NP_001010858.2	10	RNF187	1	16.9237	NA	NA	NA	NA	NA	NA	NA	NA	NA	NA	NA	NA	NA	NA	NA	NA	NA	NA	NA	NA	NA	NA	NA	NA	NA	NA	NA	NA	NA	NA	0.23	0.3	0.42	0.28	0.05	0.2	0.54	0.18	0.3	0.57	NA	NA	NA	NA	NA
NP_001010867.1	763	IBA57	1	24.2817	0.53	0.33	-0.36	0.44	0.01	0.14	-0.46	0.11	0.76	0.55	-0.19	0.39	0.75	0.31	0.09	0.21	0.8	0.31	0.63	0.22	0.37	0.38	-0.41	0.52	0.29	0.54	0.23	0.6	0.03	0.09	0.12	-0.1	-0.23	0.3	-0.25	0.26	0.04	0.17	0.37	0.47	0.24	0.43	0.26	0.31	-0.05
NP_001010872.1	4	FAM83B	1	14.039	-0.29	-0.12	-0.22	-0.16	-0.32	-0.14	2.91	0.25	0.06	-0.11	NA	NA	NA	NA	NA	NA	NA	NA	NA	NA	NA	NA	NA	NA	NA	NA	NA	NA	NA	NA	NA	NA	NA	NA	NA	NA	NA	NA	NA	NA	NA	NA	NA	NA	NA
NP_001010875.1	140	SLC25A30	1	21.7291	0.17	-0.27	0.6	-0.66	0.04	-0.25	-0.42	-0.51	0.87	-0.46	0.01	-0.2	-0.77	-0.07	0.31	-0.31	-0.51	-0.16	0.68	-0.42	0.65	-0.26	-0.08	-0.17	0.73	-0.26	0.17	-0.19	-0.34	-0.46	0.53	-0.42	-0.24	0.02	-0.67	-0.12	-0.48	0	-1.43	-0.01	1.78	-0.44	0.26	-0.54	0.04
NP_001010883.2	2	FAM102B	1	12.4163	NA	NA	NA	NA	NA	NA	NA	NA	NA	NA	NA	NA	NA	NA	NA	NA	NA	NA	NA	NA	NA	NA	NA	NA	NA	NA	NA	NA	NA	NA	NA	NA	NA	NA	NA	NA	NA	NA	NA	NA	NA	NA	NA	NA	NA
NP_001010893.1	17	SLC10A5	1	16.5162	NA	NA	NA	NA	NA	NA	NA	NA	NA	NA	-0.15	0.23	-0.82	0.01	-0.26	-0.05	-0.07	0.06	-0.12	-0.24	0.08	-0.32	-0.34	-0.31	-0.27	-0.48	0.51	-0.32	0.05	-0.38	NA	NA	NA	NA	NA	NA	NA	NA	NA	NA	-0.23	0.43	1.05	0.19	-0.13
NP_001010903.3	19	BNIP5	1	18.7967	0.42	0.35	0.15	0.25	-0.01	0.64	1.16	0.59	0.34	0.34	NA	NA	NA	NA	NA	NA	NA	NA	NA	NA	0.58	0.06	-0.02	0.25	-0.02	0.17	0.32	0.16	0.33	0.41	NA	NA	NA	NA	NA	NA	NA	NA	NA	NA	NA	NA	NA	NA	NA
NP_001010906.1	34	NUGGC	1	18.0441	0.37	-0.42	0.74	-0.18	0.76	0.11	-0.38	-0.08	-0.1	-0.02	NA	NA	NA	NA	NA	NA	NA	NA	NA	NA	0.73	-0.22	0.01	0.04	0.52	-0.28	-0.19	-0.32	-0.1	-0.13	0.42	0.05	0.25	0.24	0.55	0.09	0.17	0.27	-0.57	0.32	NA	NA	NA	NA	NA
NP_001010915.2	19	HACD4	1	17.6225	0.42	0.58	0.2	0.94	0.09	0.59	1.56	0.99	0.14	0.39	-1.76	0.14	0.05	0.46	0.01	0.69	0.3	0.15	0.28	0.55	-0.42	0.27	0.16	0.35	-0.44	0.44	0.76	0.43	0.39	1.03	0.5	0.95	0.72	0.56	0.6	0.47	0.84	0.7	-0.06	0.56	0.43	0.29	-0.02	0.43	-0.17
NP_001010919.1	126	CALHM6	1	20.7671	-1.95	0.86	-0.92	0.6	-2.39	-0.03	-1.21	1.21	-1.09	-0.72	-0.99	0.12	-0.16	0.33	-0.12	0.86	-0.24	1.08	-0.88	0.83	-0.94	0.42	-0.11	0.43	-0.76	0.63	0.75	0.48	-0.73	0.12	-0.24	-0.25	-0.84	-1.05	1.94	-0.39	1.45	0.18	-1.96	-0.82	-0.65	0.48	-1.49	0.41	0.39
NP_001010922.1	2	BCL2L15	1	17.5425	NA	NA	NA	NA	NA	NA	NA	NA	NA	NA	NA	NA	NA	NA	NA	NA	NA	NA	NA	NA	NA	NA	NA	NA	NA	NA	NA	NA	NA	NA	NA	NA	NA	NA	NA	NA	NA	NA	NA	NA	NA	NA	NA	NA	NA
NP_001010923.1	33	THEMIS	1	17.0711	NA	NA	NA	NA	NA	NA	NA	NA	NA	NA	-0.7	0.57	0.2	0.44	-0.06	0.6	0.03	0.57	0.34	0.66	NA	NA	NA	NA	NA	NA	NA	NA	NA	NA	0.58	1.12	0.47	0.46	0.88	0.41	0.65	0.44	0.26	0.43	NA	NA	NA	NA	NA
NP_001010924.1	87	FAM171A1	1	18.6645	0.52	-0.2	-1.04	0.03	-1.12	0.37	-1.23	0.22	0.37	0.44	1.68	0.64	-0.3	0.48	0.05	0.32	-0.22	0.28	0.25	0.55	NA	NA	NA	NA	NA	NA	NA	NA	NA	NA	NA	NA	NA	NA	NA	NA	NA	NA	NA	NA	0.2	0.38	-0.18	0.32	0.07
NP_001010935.1	347	RAP1A	1	24.3222	-0.31	-0.16	-0.33	-0.03	-0.37	0.16	-0.36	0.12	-0.68	-0.01	0.24	0.04	-0.53	0.04	-0.46	0.06	-0.84	0	-0.41	-0.11	-0.02	0.1	-0.69	-0.13	-0.27	-0.01	-0.16	0.04	-0.73	-0.02	-0.81	-0.03	-0.88	-0.08	-0.4	0.14	-0.47	0.07	-1.11	0.02	-0.14	0.09	-0.19	0.27	0.11
NP_001010938.2	61	TNK2	1	18.0015	0.05	0.33	-0.13	0.17	-0.34	0.42	0.14	0.78	0.22	0.26	-0.05	0.1	-0.24	0.45	0.21	0.21	-0.14	0.18	0.26	0.26	0.25	0.38	-0.18	0.38	0.23	0.52	0.22	0.44	0.08	0.19	0.05	0.39	0.2	0.26	0.01	0.33	0.17	0.28	0	0.41	-0.18	0.34	-0.06	0.55	-0.02
NP_001010942.1	1378	RAP1B	1	27.4174	-0.17	0.14	-0.21	0.16	0	0.32	0.58	0.18	-0.26	0.14	-0.05	0.05	-0.32	0.12	-0.34	0.08	-0.24	0.19	-0.05	0.11	0.2	0.2	-0.05	0.15	-0.15	0.1	0.01	0.07	-0.2	0.22	-0.05	0.38	0.05	0.12	-0.09	-0.02	0.03	0.04	-0.41	0.06	-0.31	0.03	-0.23	0.08	-0.02
NP_001010969.2	8	CYP4A22	1	15.6127	NA	NA	NA	NA	NA	NA	NA	NA	NA	NA	NA	NA	NA	NA	NA	NA	NA	NA	NA	NA	NA	NA	NA	NA	NA	NA	NA	NA	NA	NA	0.09	0.82	1.42	2.57	-0.07	1.85	1.13	1.89	-0.07	3.14	NA	NA	NA	NA	NA
NP_001010972.1	730	ZYX	1	24.9599	-0.87	-0.45	-0.65	-0.32	-0.72	-0.1	-0.03	-0.05	-0.88	-0.67	0.01	-0.46	0.43	-0.38	0.54	-0.18	0.3	-0.16	0	-0.13	0.32	-0.63	-0.27	-0.96	-0.33	-0.83	-0.11	-0.9	-0.07	-0.28	-0.17	0.53	0.15	-0.44	0.37	-0.1	0	-0.28	0.23	-0.56	0.28	-0.19	0.51	-0.18	-0.16
NP_001010982.2	563	AFMID	1	24.3613	-0.64	0.15	-0.5	0.69	-1.74	0.06	-1.49	0.09	-0.72	0.49	-1.8	0.68	-1.65	0.05	-0.51	0.49	-1.11	0.42	-0.74	0.05	-0.5	0	-1.21	0.44	-0.53	0.06	-1.27	0.72	-1.4	-0.03	-0.88	0.04	0.23	0.87	-0.89	0.49	-0.07	0.59	-0.25	1.01	-1.2	0.4	-0.09	0.87	-0.8
NP_001010983.1	268	GLT8D1	1	22.3958	0.51	-0.4	-0.35	0.01	0.6	0.27	-0.91	-0.07	0.27	-0.38	-0.4	0.26	-0.58	0.08	0.03	0.33	0.34	0.05	0.63	0.15	-0.37	-0.09	-0.02	0.13	-0.05	-0.06	0.04	-0.32	0.28	0.41	1.16	0.36	1.22	0.26	0.43	0.61	-0.01	-0.02	-0.39	0.03	-0.1	0.37	0.14	-0.07	0.72
NP_001010984.1	1	SPRTN	1	11.538	NA	NA	NA	NA	NA	NA	NA	NA	NA	NA	NA	NA	NA	NA	NA	NA	NA	NA	NA	NA	NA	NA	NA	NA	NA	NA	NA	NA	NA	NA	NA	NA	NA	NA	NA	NA	NA	NA	NA	NA	NA	NA	NA	NA	NA
NP_001010989.1	155	HERPUD1	1	21.2953	0.31	0.06	0.36	-0.14	0.03	-0.08	-0.3	0.02	1.19	0.19	-0.33	0.08	0.37	0.14	0.03	0.34	-0.24	0.11	0.48	0.11	0.91	0.07	0.07	0.3	-0.04	0.34	-0.05	0.19	0.74	0.23	0.45	0.29	0.22	0.03	-0.01	0.3	0.26	0.34	-0.17	0.44	0.47	-0.12	0.07	0.26	-0.01
NP_001011.1	1266	RPS16	1	27.5262	-0.11	0.11	0.28	0.14	-0.08	-0.06	-0.06	-0.04	0.04	0.26	0.44	0.04	0.14	0.18	0.06	-0.06	0.09	0.05	0	0.03	0.1	0.09	-0.16	0.19	-0.1	0.12	-0.2	0.03	0.16	0.04	0.21	-0.17	0.11	0.17	-0.12	0.16	-0.02	0.12	0.05	0.05	0.06	0.17	0.15	-0.07	0.2
NP_001011543.3	2	MAGEA10	1	16.3787	NA	NA	NA	NA	NA	NA	NA	NA	NA	NA	NA	NA	NA	NA	NA	NA	NA	NA	NA	NA	NA	NA	NA	NA	NA	NA	NA	NA	NA	NA	NA	NA	NA	NA	NA	NA	NA	NA	NA	NA	NA	NA	NA	NA	NA
NP_001011547.2	44	SLC5A9	1	18.2643	NA	NA	NA	NA	NA	NA	NA	NA	NA	NA	2.32	0.21	0.15	0.43	1.09	0.04	-0.77	-0.23	0.42	-0.11	NA	NA	NA	NA	NA	NA	NA	NA	NA	NA	0.69	0.44	0.66	0.47	-0.16	0.35	0.07	0.25	-0.07	0.36	-0.73	-0.05	-0.24	0.1	0.18
NP_001011548.1	25	MAGEA4	1	17.5833	NA	NA	NA	NA	NA	NA	NA	NA	NA	NA	NA	NA	NA	NA	NA	NA	NA	NA	NA	NA	NA	NA	NA	NA	NA	NA	NA	NA	NA	NA	NA	NA	NA	NA	NA	NA	NA	NA	NA	NA	NA	NA	NA	NA	NA
NP_001011551.1	140	C1GALT1C1	1	20.3728	-0.25	-0.14	0.05	-0.25	0.28	-0.25	0.11	-0.35	0	-0.09	0.29	-0.5	-0.58	-0.39	-0.39	-0.37	-0.37	-0.36	-0.12	-0.59	-0.48	0.27	-0.48	0.38	0.17	0.43	-0.45	0.28	0.31	0.02	0.22	-0.28	-0.01	0.15	0.22	0.07	-0.07	-0.12	-0.08	0.03	0.29	-0.28	0.09	-0.38	0.46
NP_001011553.2	23	SEPTIN7	1	17.6543	-0.34	-0.29	-0.89	-0.25	-0.6	-0.15	0.64	0.38	-0.43	-0.16	0.29	-0.25	-0.03	0.17	0.61	0.11	0.09	-0.05	0.37	0.2	NA	NA	NA	NA	NA	NA	NA	NA	NA	NA	NA	NA	NA	NA	NA	NA	NA	NA	NA	NA	NA	NA	NA	NA	NA
NP_001011658.1	183	TRAPPC2	1	21.2693	-0.04	0.35	-0.08	0.43	0.03	0.29	0.14	0.05	-0.05	0.49	-0.28	0.3	0.09	0.23	-0.03	0.13	0.39	0.19	0.09	0.28	0.21	0.17	-0.07	0.21	0	0.15	0.14	-0.01	0.09	0.18	-0.03	0.09	0.13	0.32	0.11	0.12	-0.08	0.06	0.06	0.04	-0.2	0.29	0.17	0.01	0.45
NP_001011663.1	16	PCGF6	1	17.8834	NA	NA	NA	NA	NA	NA	NA	NA	NA	NA	0.04	0.58	-0.56	0.4	-0.86	0.1	-0.37	-0.03	-0.56	-0.02	0.11	-0.18	0.24	-0.23	0.51	-0.12	0.58	-0.13	0.35	-0.1	NA	NA	NA	NA	NA	NA	NA	NA	NA	NA	0.05	0.21	-0.23	0.25	-0.22
NP_001011668.1	86	CHCHD7	1	20.0193	0.98	-0.04	0.05	0.37	0.58	0.03	-0.09	-0.16	0.43	0.34	-0.48	0.09	-0.63	0.05	0.1	0.08	-0.07	-0.02	0.35	-0.27	0.05	0.06	0.45	0.32	1.12	0.52	0.25	0.38	-0.01	0.21	0.17	-0.12	-0.4	0.11	-0.58	0.05	-0.2	0	0.65	0.04	2.02	0.36	0.16	0.14	0.2
NP_001011700.2	1	MCCD1	0.9989	15.1396	NA	NA	NA	NA	NA	NA	NA	NA	NA	NA	NA	NA	NA	NA	NA	NA	NA	NA	NA	NA	NA	NA	NA	NA	NA	NA	NA	NA	NA	NA	NA	NA	NA	NA	NA	NA	NA	NA	NA	NA	NA	NA	NA	NA	NA
NP_001011713.2	278	NAA30	1	21.527	-0.01	0.01	0.25	0.12	-0.01	-0.06	0.13	-0.03	0.07	-0.11	0.4	0	0.2	0.07	0	-0.13	0.21	-0.19	0.09	-0.24	0.02	0.23	-0.08	0.45	0.1	0.4	-0.07	0.28	0.26	0.17	-0.07	-0.07	-0.08	-0.07	0.18	-0.03	-0.15	0.05	0.28	0.07	-0.03	0.05	0.26	0.15	0.09
NP_001011722.2	1334	ARHGEF10L	1	24.0305	0.58	0.28	0	0.31	-0.21	0.03	0.6	-0.05	-0.36	0.36	0.05	0.26	-0.41	0.34	0.33	0.09	0.07	0.02	-0.71	-0.11	0.57	0.18	-0.1	0.29	-0.6	0.12	-0.2	0.21	0.44	-0.07	-0.54	-0.35	-0.13	0.21	0.3	0.17	-0.12	0.2	-0.02	0.49	-0.47	0.14	0.21	0.11	-0.2
NP_001012.1	982	RPS17	1	25.8211	0.28	0.25	0.55	0.32	0.21	0.21	-0.03	0.25	0.2	0.23	0.27	0.08	0.22	0.19	0.01	0.07	-0.01	-0.02	0.03	-0.07	0.12	0.25	0.21	0.12	0.34	0.19	-0.02	0.14	0.21	0.15	0.23	-0.08	0.37	0.09	0.01	0.21	0.07	0.08	0.12	0.14	0.21	0.15	0.16	0.18	0.03
NP_001012267.1	3	CENPP	0.9994	14.4584	NA	NA	NA	NA	NA	NA	NA	NA	NA	NA	NA	NA	NA	NA	NA	NA	NA	NA	NA	NA	NA	NA	NA	NA	NA	NA	NA	NA	NA	NA	NA	NA	NA	NA	NA	NA	NA	NA	NA	NA	NA	NA	NA	NA	NA
NP_001012300.1	89	MCRS1	1	19.992	0.21	-0.25	-0.17	-0.39	0.1	-0.34	0.05	-0.35	0.19	-0.45	0.44	-0.31	0.13	-0.24	0	-0.21	-0.05	-0.26	-0.06	0.02	0.47	1.01	0.9	0.85	0.73	1.06	0.84	1.22	0.47	1.2	0.03	0.17	0.03	-0.34	0.34	-0.31	0.38	-0.07	0.37	-0.07	-0.25	0.04	-0.08	-0.1	-0.08
NP_001012302.2	4	ANO9	1	15.0279	NA	NA	NA	NA	NA	NA	NA	NA	NA	NA	NA	NA	NA	NA	NA	NA	NA	NA	NA	NA	NA	NA	NA	NA	NA	NA	NA	NA	NA	NA	NA	NA	NA	NA	NA	NA	NA	NA	NA	NA	NA	NA	NA	NA	NA
NP_001012329.1	36	CTNNBIP1	1	19.3008	-0.29	-0.47	-0.25	-0.6	0.42	-0.49	-0.96	-0.53	-0.01	-0.26	NA	NA	NA	NA	NA	NA	NA	NA	NA	NA	NA	NA	NA	NA	NA	NA	NA	NA	NA	NA	-0.98	0.28	-0.65	-0.13	-0.37	-0.24	-0.26	-0.36	-0.46	-0.22	0.92	-0.61	-0.63	-0.57	2.07
NP_001012333.1	237	MDK	1	23.6895	-0.37	-0.87	0.22	-0.87	0.19	-0.04	-0.79	-1.42	0.33	-1.61	-0.47	-2.07	0.94	-1.71	-0.36	-1.59	-0.45	-0.78	-2.49	-2.45	-2.33	-1.7	0.34	-1.13	1.07	-0.91	0.43	-1.2	0.3	-1.51	-2.11	-1.23	0.53	-1.83	-0.14	-0.95	0.33	-1.05	0.01	-2.03	-0.34	-1.28	-0.19	-2.89	-1.14
NP_001012339.2	345	DNAJC21	1	21.5228	0.2	0.1	0.28	0.14	0.23	0.1	-0.01	0.05	0.71	0.03	0.22	0.12	-0.01	0.13	0.01	0.15	0.18	0.1	0.06	-0.23	0.43	-0.18	0.44	-0.18	-0.26	-0.18	-0.07	-0.04	-0.01	-0.01	0.16	-0.05	0.17	0.02	0.26	0.07	0.27	0	0.38	0.19	0.04	0.09	0.09	-0.02	0.09
NP_001012426.1	24	FOXP4	1	16.1981	0.33	0.02	-0.11	0.03	0.18	0.17	-0.01	0.1	0.06	0.15	NA	NA	NA	NA	NA	NA	NA	NA	NA	NA	NA	NA	NA	NA	NA	NA	NA	NA	NA	NA	NA	NA	NA	NA	NA	NA	NA	NA	NA	NA	NA	NA	NA	NA	NA
NP_001012474.1	103	SEC61G	1	23.038	-0.41	0.56	-0.04	0.25	-0.77	0.12	-0.57	-0.15	-0.21	0.74	-0.22	0.11	-0.08	-0.11	-0.05	-0.1	-0.43	0.41	-0.27	-0.15	-0.35	0.27	-0.61	0.15	-0.37	0.39	-0.72	0.26	-0.44	0.22	-0.05	0.49	0.16	0.26	-0.19	0.11	0.06	-0.08	-0.21	0.24	-0.97	0.44	-0.04	0.47	0.2
NP_001012496.1	935	U2AF2	1	26.2503	0.46	-0.26	0.14	-0.23	0.41	-0.25	-0.02	-0.35	0	-0.2	0.62	-0.51	0.23	-0.42	-0.05	-0.52	0.03	-0.24	-0.32	-0.42	-0.24	-0.36	0.11	-0.41	-0.12	-0.36	0.08	-0.45	-0.14	-0.32	-0.33	-0.27	-0.34	-0.44	0.07	-0.62	-0.07	-0.46	0.03	-0.59	-0.07	-0.49	-0.19	-0.62	0.07
NP_001012649.1	370	IL32	1	24.4884	-2.16	-2.29	-1.36	-2.82	-1.04	-2.44	-2.62	-1.7	-2.36	-3.41	-2.39	-1.27	-0.03	-1.35	-1.2	-1.37	-0.42	-1.25	3.62	-0.31	-2.64	-2.12	-1.38	-2.69	-2.07	-2.56	-1.91	-2.67	0.38	-1.72	4.06	-0.28	0.54	-1.18	-0.82	-0.9	-1.1	-1.03	-1.26	-1.91	-0.53	-1.43	-1.65	-1.68	-1.18
NP_001012652.1	36	IL32	1	17.5936	-1.33	-1.14	-1.29	-1.02	-1.1	-1.99	-1.26	-1.04	-0.95	-0.99	-2.85	-1.24	-0.84	-1.61	-0.68	0.44	-0.11	-0.84	5.39	0.51	-2.13	-1.23	-1.46	-1.06	-1.84	-1.24	-1.82	-1.42	-0.04	-1.56	4.37	NA	0.13	-1.96	-1.86	-1.31	-1.57	-1.84	-1.53	-1.83	-1.64	-1.28	-2.1	-1.58	-1.06
NP_001012661.1	2	MYPOP	1	13.5544	NA	NA	NA	NA	NA	NA	NA	NA	NA	NA	NA	NA	NA	NA	NA	NA	NA	NA	NA	NA	NA	NA	NA	NA	NA	NA	NA	NA	NA	NA	NA	NA	NA	NA	NA	NA	NA	NA	NA	NA	NA	NA	NA	NA	NA
NP_001012680.1	696	SLC3A2	1	23.3962	-0.81	0.12	-0.3	-0.11	-0.96	0.18	0.27	0.15	-0.33	-0.2	-0.66	-0.17	0.42	0.11	-0.35	-0.05	-0.15	0.22	0.21	-0.1	-0.78	0.03	-0.19	0.18	-0.24	0.1	0	0	0.58	0.16	-0.13	-0.1	0.03	-0.02	0.42	0	0.25	0.14	-0.64	-0.16	0.14	0.03	-0.12	-0.04	0.05
NP_001012750.1	282	DCTD	1	23.8517	-0.74	0.36	0.01	0.25	-1.18	0.21	-0.3	0.18	-0.37	1.09	0.27	0.35	-0.53	0.26	0.64	-0.19	0.27	0.41	-0.03	0.07	-0.36	0.08	0.35	0.33	-0.92	0.33	-0.19	0.19	-0.22	-0.14	-0.3	0.22	0.01	0.12	-0.1	0.43	0.04	0.23	-0.61	0.31	-0.49	0.43	-0.54	0.38	0.1
NP_001012768.1	647	ABI1	1	23.9881	0.16	-0.17	0.03	-0.24	-0.05	-0.09	-0.03	-0.06	-0.08	-0.31	0.22	-0.15	0.17	-0.09	0.2	-0.09	0.54	-0.09	-0.09	-0.06	0.49	-0.25	0.37	-0.18	0.59	-0.32	0.23	-0.24	-0.24	0.04	-0.25	0.24	-0.12	-0.23	0.02	-0.11	0.01	-0.11	0.37	-0.31	0.19	-0.08	0.19	-0.29	-0.02
NP_001012772.1	262	NHLRC3	1	22.4576	-0.03	0.68	0.83	0.36	-0.25	-0.01	-0.26	0.2	-0.41	0.25	-0.25	0.13	0.14	0.08	0.47	-0.15	0.01	0.12	-0.17	0.03	-0.63	0.4	-0.76	0.39	-0.6	0.44	-0.39	0.27	-0.32	0.09	-0.45	-0.4	-0.56	0.29	-0.89	-0.08	-0.43	0.22	-0.59	0.53	-0.75	0.03	-0.1	0.1	0.27
NP_001012774.1	10	ZNF260	1	15.2364	NA	NA	NA	NA	NA	NA	NA	NA	NA	NA	NA	NA	NA	NA	NA	NA	NA	NA	NA	NA	NA	NA	NA	NA	NA	NA	NA	NA	NA	NA	NA	NA	NA	NA	NA	NA	NA	NA	NA	NA	NA	NA	NA	NA	NA
NP_001012777.1	150	CTU2	1	20.7275	-0.11	-0.2	-0.02	-0.14	0.86	-0.19	0.27	0.03	0.19	0.06	0.09	0.13	0.46	0.27	-0.44	-0.03	0.43	0.15	0.17	-0.04	0.19	0.27	0.18	0.46	0.23	0.48	0.09	0.38	0.5	0.44	0.18	0.09	-0.18	-0.07	0.48	0.11	0.55	-0.04	0.64	0.34	0.12	-0.11	-0.08	-0.11	-0.1
NP_001012975.1	3	DISC1	1	13.9079	NA	NA	NA	NA	NA	NA	NA	NA	NA	NA	NA	NA	NA	NA	NA	NA	NA	NA	NA	NA	NA	NA	NA	NA	NA	NA	NA	NA	NA	NA	NA	NA	NA	NA	NA	NA	NA	NA	NA	NA	2.66	0.09	0.3	0.11	1.15
NP_001012985.2	108	DDX60L	1	18.6097	-0.05	0.38	0.74	0.41	-0.52	0.13	0.33	0.27	-0.13	0.48	-1.07	0.86	0.47	0.92	0.49	0.18	0.66	0.01	0.42	0	NA	NA	NA	NA	NA	NA	NA	NA	NA	NA	-0.09	-0.12	-0.18	0.48	-0.1	0.65	-0.08	0.5	-0.23	0.52	-0.2	0.06	-0.15	0.25	-0.36
NP_001012991.1	134	PLAC9	1	22.2073	-2.08	-0.05	-2.6	-0.08	-2.43	0.52	-2.29	0.46	-1.18	-0.25	-2.27	-0.37	-1.27	-0.18	-0.32	0.26	-0.35	0.29	0.04	0.56	-2.1	0.17	-0.7	0.2	-2.16	0.37	1.02	0.14	-0.02	0.85	-0.4	1.43	-0.07	-0.1	0.07	0.53	-0.81	0.3	-0.8	-0.09	-1.93	0.01	-2.65	-0.39	-1.35
NP_001012995.1	1	PABPC1L2A	0.9241	12.8809	NA	NA	NA	NA	NA	NA	NA	NA	NA	NA	NA	NA	NA	NA	NA	NA	NA	NA	NA	NA	NA	NA	NA	NA	NA	NA	NA	NA	NA	NA	NA	NA	NA	NA	NA	NA	NA	NA	NA	NA	NA	NA	NA	NA	NA
NP_001012997.1	1	TCEAL5	1	12.1912	NA	NA	NA	NA	NA	NA	NA	NA	NA	NA	NA	NA	NA	NA	NA	NA	NA	NA	NA	NA	NA	NA	NA	NA	NA	NA	NA	NA	NA	NA	NA	NA	NA	NA	NA	NA	NA	NA	NA	NA	NA	NA	NA	NA	NA
NP_001012999.3	3	ZKSCAN2	1	11.538	NA	NA	NA	NA	NA	NA	NA	NA	NA	NA	NA	NA	NA	NA	NA	NA	NA	NA	NA	NA	0.05	0.16	-0.63	-0.1	-0.71	-0.17	-0.56	-0.14	-0.07	-0.18	NA	NA	NA	NA	NA	NA	NA	NA	NA	NA	NA	NA	NA	NA	NA
NP_001013.1	1523	RPS19	1	27.7945	0.03	0.02	0.28	0.05	-0.06	0	-0.16	-0.02	-0.14	0.03	0.27	0.08	0.18	0.18	-0.02	-0.02	-0.12	0.14	0.07	-0.09	0.04	0.02	-0.16	0.06	-0.06	0.14	-0.13	0.04	0.03	-0.06	0.19	-0.14	0.19	0.06	0.05	0.14	0.01	0.13	0.11	0.12	0.13	0.18	0.05	0.1	-0.02
NP_001013002.2	4	C16orf86	0.9995	18.6719	NA	NA	NA	NA	NA	NA	NA	NA	NA	NA	NA	NA	NA	NA	NA	NA	NA	NA	NA	NA	NA	NA	NA	NA	NA	NA	NA	NA	NA	NA	NA	NA	NA	NA	NA	NA	NA	NA	NA	NA	NA	NA	NA	NA	NA
NP_001013003.1	310	COA6	1	24.7461	-0.33	-0.36	-0.53	-0.34	1.41	-0.19	-0.79	-0.94	0.05	-0.15	0.24	-0.43	-0.15	-0.56	0.08	-0.43	-0.36	-0.24	-0.33	-0.72	-0.52	-0.86	-0.94	-0.83	0.31	-0.76	-1	-0.88	-1.16	-1.27	-1.61	-1.43	-1.63	-0.94	-0.79	-0.33	-1.31	-0.73	-0.35	-0.64	0.7	-0.62	0.47	-0.64	0.35
NP_001013009.2	121	KNOP1	1	20.5176	0.09	-0.84	0.34	-0.67	1.06	-0.86	-0.21	-0.43	0.2	-0.64	-0.64	-0.31	-0.41	-0.38	-0.36	-0.47	-0.15	-0.43	-0.35	-0.45	-0.35	-0.47	-0.25	-0.48	-0.07	-0.4	-0.1	-0.25	-0.32	-0.47	-0.27	-0.38	0.08	-0.4	-0.38	-0.45	-0.38	-0.25	-0.27	-0.48	0.63	-0.43	-0.25	-0.68	-0.07
NP_001013012.1	442	SNX30	1	22.228	0.04	-0.03	0.25	-0.02	0.15	-0.07	0.67	-0.08	0.58	-0.03	1.33	-0.15	0.51	-0.18	-0.64	-0.18	-0.27	-0.16	0.2	-0.15	1.11	-0.1	-0.26	-0.28	-0.09	-0.27	-0.19	-0.15	0	-0.11	0.25	-0.05	0.02	-0.28	-0.25	-0.07	0.08	0.05	0.51	-0.4	0.31	0	0.22	0.07	-0.22
NP_001013425.2	11	PRAMEF5	1	15.4999	NA	NA	NA	NA	NA	NA	NA	NA	NA	NA	-0.44	0.72	0.14	0.48	0.92	0.54	0.36	0.14	0.25	0.26	NA	NA	NA	NA	NA	NA	NA	NA	NA	NA	NA	NA	NA	NA	NA	NA	NA	NA	NA	NA	NA	NA	NA	NA	NA
NP_001013453.1	175	PAGE5	1	21.9703	-0.78	-0.94	-0.7	-1.06	3.28	-0.43	-0.69	-0.98	1.45	-1.25	-2.59	-1.48	-1.91	-1.82	2.13	-1.37	-1.06	-2	-1.79	-1.92	-4.38	-2.55	-2.79	-3.02	-2.75	-3.52	-3.4	-3.5	-2.99	-3.92	-2.89	-2.01	-2.71	-2.45	-3.04	-2.5	1.15	-2.53	-2.44	-2.02	-3.76	-1.78	-2.33	-3.46	-3.04
NP_001013455.1	697	SEH1L	1	23.7224	-0.13	-0.02	-0.16	0.02	0.34	-0.03	-0.09	0.04	0.02	0.1	0.45	-0.17	-0.21	-0.19	-0.11	-0.15	-0.06	0	-0.22	-0.05	-0.26	0	-0.34	0.14	0.15	-0.02	0.01	-0.06	-0.07	-0.24	-0.12	0.03	-0.06	-0.02	-0.08	-0.09	0.02	-0.03	0.31	0.05	0.01	-0.16	-0.29	-0.24	0.14
NP_001013641.2	53	HYKK	1	22.7051	0.58	0.4	0.4	0.44	0.84	0.14	-0.48	0.12	0.54	0.45	-0.25	0.67	0.08	0.4	0.36	0.26	0.08	0.1	0.51	0.3	NA	NA	NA	NA	NA	NA	NA	NA	NA	NA	0.33	0.04	0.32	0.69	0.31	0.5	0.07	0.31	-0.04	0.7	0.13	0.48	0.06	0.43	0.1
NP_001013649.2	56	NHSL2	1	18.5822	NA	NA	NA	NA	NA	NA	NA	NA	NA	NA	-1.1	0.04	-0.47	0.02	0.1	-0.19	0.04	-0.23	-0.27	0.08	-0.16	0.07	0.12	0.2	0.48	0.21	0.28	0.24	0.33	0.26	-0.24	0.12	0.07	1.29	-0.44	1.12	-0.15	0.74	-0.37	1.67	NA	NA	NA	NA	NA
NP_001013663.1	172	TMEM82	1	22.4615	-0.57	0.42	-0.62	0.65	-0.69	0.1	-1.07	0.19	-0.16	1.64	-3.12	0.08	-2.47	0.05	-0.19	0.41	-0.53	1.14	-0.72	0.25	-1.74	0.5	-0.61	0.32	-1.58	0.38	-1.13	-0.1	-1.61	-0.09	-2.01	-0.94	-1.65	0.35	-2.22	0.22	-1.56	-0.73	-2.02	-0.23	-2.57	0.34	-2.46	0.12	0.04
NP_001013671.2	9	C2orf68	1	15.5081	NA	NA	NA	NA	NA	NA	NA	NA	NA	NA	NA	NA	NA	NA	NA	NA	NA	NA	NA	NA	NA	NA	NA	NA	NA	NA	NA	NA	NA	NA	0.16	0.43	0.32	0.5	0.14	0.28	0.36	0.44	0.55	0.48	NA	NA	NA	NA	NA
NP_001013679.2	330	GDPGP1	1	22.1644	0.54	0.12	0.3	0.11	0.48	0.04	-0.1	0.29	0.39	-0.04	-0.08	0.16	0.16	0.28	0.31	0.12	0.06	-0.04	0.05	0.07	-0.22	0.13	0.04	0.09	0.47	0.36	0.33	0.08	0.33	0.19	0.39	0.11	0.33	0.05	0.08	0.12	0.01	-0.08	-0.32	0.09	0.29	0.21	0.16	0.17	0.1
NP_001013680.1	30	PTX4	0.9964	20.5814	0.19	-0.44	0.47	-0.21	0.48	-0.32	0.95	-0.22	0.93	-0.43	0.93	-0.27	0.14	-0.34	0.59	-0.29	-0.09	-0.56	0.06	-0.38	-2.4	0.95	-1.97	1.24	-1.7	1.3	-1.14	1.59	-2.22	0.55	NA	NA	NA	NA	NA	NA	NA	NA	NA	NA	NA	NA	NA	NA	NA
NP_001013685.1	279	PTRHD1	1	24.448	-0.97	0.2	-0.68	0.11	-0.41	-0.17	0.73	-0.06	-0.49	0.26	0.29	0.13	0.12	0.12	-0.12	-0.03	0.22	-0.05	-0.3	-0.2	0.44	0.01	-0.67	-0.28	-1.03	-0.24	-0.98	-0.23	-0.66	-0.16	-0.16	-0.33	0.24	0.06	-0.75	-0.14	-1.39	-1.03	-0.58	-0.21	-1.35	0.13	-0.62	-0.34	-0.89
NP_001013694.4	6	C17orf97	1	16.0175	NA	NA	NA	NA	NA	NA	NA	NA	NA	NA	NA	NA	NA	NA	NA	NA	NA	NA	NA	NA	NA	NA	NA	NA	NA	NA	NA	NA	NA	NA	NA	NA	NA	NA	NA	NA	NA	NA	NA	NA	1.24	0.94	-0.44	0.52	1.03
NP_001013712.4	18	FIGNL2	0.9984	17.8176	0.1	-0.84	-0.61	-1.15	0.72	-0.53	1.2	-0.2	-1.34	-1.18	NA	NA	NA	NA	NA	NA	NA	NA	NA	NA	NA	NA	NA	NA	NA	NA	NA	NA	NA	NA	NA	NA	NA	NA	NA	NA	NA	NA	NA	NA	NA	NA	NA	NA	NA
NP_001013716.2	4	SRRD	1	14.6027	NA	NA	NA	NA	NA	NA	NA	NA	NA	NA	NA	NA	NA	NA	NA	NA	NA	NA	NA	NA	-0.01	0.62	-0.1	0.66	0.28	0.64	-0.03	0.7	0.01	0.42	NA	NA	NA	NA	NA	NA	NA	NA	NA	NA	NA	NA	NA	NA	NA
NP_001013725.2	491	EIF2AK4	1	23.2762	-0.07	0.01	0.05	0	0.03	-0.03	-0.3	-0.07	0.3	-0.18	0.43	0.11	0.09	0.02	0.31	0.07	0.13	-0.02	-0.01	0.16	-0.21	-0.31	0.13	-0.16	-0.62	-0.04	0.01	-0.04	-0.33	-0.12	-0.03	0.18	0.05	0.01	0.04	0.25	0.07	0.16	-0.32	0.11	0.04	0.07	0.15	-0.09	0.19
NP_001013728.2	533	PLIN5	1	21.8834	-0.26	0.66	-0.36	0.47	-0.56	0.19	-0.28	-0.02	-0.08	0.41	-0.86	0.79	-0.39	0.73	-0.09	0.26	0.15	0.4	0.18	0.41	0.44	0.83	0.13	1	-0.23	0.67	-0.59	0.41	-0.05	0.25	-0.48	-0.01	0.18	0.44	-0.72	0.44	-0.3	-0.01	0.6	1.04	-0.68	0.37	-0.38	0.6	0.11
NP_001013858.1	904	MAD1L1	1	23.504	0.28	-0.33	-0.09	-0.3	0.52	-0.2	0.14	-0.19	0.22	-0.36	0.78	-0.28	0.21	-0.19	-0.07	-0.22	-0.05	-0.05	-0.03	-0.09	-0.1	-0.2	-0.11	0.1	0.58	0.03	0.28	-0.1	0	-0.23	0.14	0.05	0.12	-0.2	0.25	-0.29	0.34	-0.23	0.6	-0.21	0.3	-0.26	-0.11	-0.2	0.12
NP_001013860.1	39	CARMIL2	1	18.576	0.23	0.04	0.02	0.31	0.29	0.21	0.14	0.15	0.56	0.37	-0.6	0.3	-0.1	0.59	-0.78	-0.55	-0.26	-0.02	-0.03	0.17	-0.21	0.23	0.04	0.46	-0.15	0.74	-0.03	0.58	-0.04	0.8	-0.1	-0.23	-0.02	0.1	0.12	0.03	-0.19	-0.14	0.03	0.22	0.64	0.48	-0.14	0.25	-0.52
NP_001013863.1	277	STAP2	1	22.4012	-0.21	0.13	0.65	0.15	0.08	0.08	0.1	0.1	-0.05	0.28	-0.35	-0.02	0.33	0.05	0.68	-0.02	-0.03	-0.11	0.2	-0.07	0.15	0.3	-0.21	0.26	-0.5	0.37	-0.38	0.25	0.13	-0.13	0.04	-0.35	-0.14	-0.09	-0.06	0.1	0.25	0.15	-0.12	0.14	-0.93	-0.14	-0.38	-0.14	0.19
NP_001013865.1	1167	SLTM	1	23.7002	0.12	-0.21	0.12	-0.09	0.61	-0.2	-0.05	-0.12	0.03	-0.31	0.72	-0.22	0.41	-0.15	0.22	-0.21	0.14	-0.09	-0.13	-0.21	-0.43	-0.23	0.53	-0.26	0.14	-0.28	0.22	-0.22	0.04	-0.24	0.02	-0.06	-0.03	-0.22	0.12	-0.26	0.06	-0.16	0.02	-0.24	-0.04	-0.11	0.1	-0.15	0.02
NP_001013867.1	9	EOLA2	1	15.2656	NA	NA	NA	NA	NA	NA	NA	NA	NA	NA	NA	NA	NA	NA	NA	NA	NA	NA	NA	NA	NA	NA	NA	NA	NA	NA	NA	NA	NA	NA	NA	NA	NA	NA	NA	NA	NA	NA	NA	NA	1.3	-0.06	0.02	-0.14	0.89
NP_001014.1	472	RPS20	1	26.9497	-0.15	-0.06	0.16	-0.05	-0.21	-0.04	-0.19	-0.13	-0.35	0.1	0.39	0	0.15	0.09	-0.03	0.03	-0.19	0.1	0	-0.13	0.06	-0.1	-0.16	0.04	-0.02	0.05	-0.04	0.03	0.05	-0.11	-0.03	-0.22	0.01	0	0.05	0.1	-0.04	0.04	-0.08	0.01	-0.05	-0.19	0.01	-0.21	-0.24
NP_001014308.2	31	SUPT20H	1	18.558	0.62	0.21	0.41	0.17	0.62	0.13	1.03	0.11	0.36	-0.09	0.68	-0.2	0.07	-0.02	-0.11	0.23	0.23	0.04	0	0.13	0.35	0.21	0.28	0.32	0.16	0.56	0.34	0.33	0.51	0.36	0.25	0.37	0.24	0.4	0.29	0.1	0.51	0.27	0.2	0.4	-0.06	-0.08	-0.01	-0.01	0.47
NP_001014402.1	64	KATNAL1	1	18.821	-0.41	0.03	0.11	0.04	0.03	-0.01	-0.1	0.16	0.01	0.17	0	0.16	-0.3	0.34	0.9	0.17	0.49	0.3	0.62	0.54	-0.17	0.04	-0.08	0.17	-0.18	0.1	0	0.07	-0.2	0.01	NA	NA	NA	NA	NA	NA	NA	NA	NA	NA	-0.49	0.16	0.39	0.05	0.48
NP_001014431.1	579	AKT1	1	23.563	-0.2	0.45	-0.52	0.24	-1.18	0.29	-0.52	0.32	-0.55	0.35	0.27	0.42	0.47	0.51	-0.22	0.36	0.04	0.42	-0.05	0.35	-0.82	0.33	-0.36	0.46	-1.35	0.35	-0.08	0.58	-0.39	0.31	-0.34	0.11	0.2	0.31	-0.07	0.37	-0.04	0.32	0.27	0.4	-0.67	0.5	-0.52	0.31	-0.1
NP_001014433.2	689	CUTA	1	25.0268	0.25	-0.04	-0.26	-0.04	0.58	-0.07	0.26	-0.23	0.62	0.35	0.26	-0.02	-0.5	-0.16	0	-0.22	-0.09	-0.34	-0.48	-0.12	0.3	-0.02	-0.17	-0.15	0.04	-0.13	-0.11	-0.11	-0.37	-0.22	-0.43	-0.29	-0.51	-0.09	-0.4	-0.27	-0.51	-0.18	-0.21	0.01	0.48	-0.34	0.12	-0.17	0.18
NP_001014435.1	4	CA7	1	16.6006	NA	NA	NA	NA	NA	NA	NA	NA	NA	NA	NA	NA	NA	NA	NA	NA	NA	NA	NA	NA	NA	NA	NA	NA	NA	NA	NA	NA	NA	NA	NA	NA	NA	NA	NA	NA	NA	NA	NA	NA	NA	NA	NA	NA	NA
NP_001014436.1	1821	DBNL	1	25.2943	-0.23	0.1	-0.38	-0.01	-0.21	0.24	-0.11	0.16	-0.1	-0.01	0.23	0	-0.23	0.11	0.27	0.06	-0.17	0.16	-0.26	0.13	-0.04	-0.17	-0.15	-0.13	-0.14	-0.27	-0.09	-0.09	-0.24	0.01	-0.24	0.09	-0.07	-0.13	-0.02	0.03	-0.01	-0.1	0.29	-0.1	-0.11	0.06	-0.29	0.08	0.1
NP_001014437.1	1821	CARS1	1	24.5745	-0.64	0.16	-0.16	0.12	-0.01	0.09	0.13	0.07	-0.36	0.08	-0.8	0.14	-0.33	0.22	0.3	0.04	0.38	0.11	-0.01	0.08	0.38	0.11	-0.4	0.32	0.2	0.29	-0.24	0.28	-0.19	0.23	-0.15	-0.07	0.14	0.02	-0.32	0.11	0.09	0.13	-0.35	0.23	-0.75	-0.09	0.41	0.13	-0.51
NP_001014440.2	5	ODF3B	1	15.3151	NA	NA	NA	NA	NA	NA	NA	NA	NA	NA	NA	NA	NA	NA	NA	NA	NA	NA	NA	NA	NA	NA	NA	NA	NA	NA	NA	NA	NA	NA	NA	NA	NA	NA	NA	NA	NA	NA	NA	NA	NA	NA	NA	NA	NA
NP_001014446.1	632	OCIAD2	1	25.5259	-1.01	0.28	0.32	0.12	0.31	0.23	0.2	-0.06	-0.17	0.59	-0.26	0.41	0.51	0.12	0.67	0.01	-1.14	0.31	0.17	0.3	-0.03	0.58	-0.17	0.1	-2.07	0.08	-1.13	0.55	-0.7	0.11	0.16	-0.03	-0.53	0.39	-0.73	0.38	-0.61	0.15	-1.95	0.59	-1.87	0.19	0.79	0.06	-1.02
NP_001014447.2	36	CPZ	1	18.524	NA	NA	NA	NA	NA	NA	NA	NA	NA	NA	NA	NA	NA	NA	NA	NA	NA	NA	NA	NA	-0.04	0.01	-0.31	-0.13	-0.09	-0.3	0.84	0.55	-0.24	0.2	-0.19	0.8	-0.15	0.56	-0.24	0.34	0.23	0.48	-0.4	0.52	-0.22	0.4	-0.52	0.14	-0.56
NP_001014764.1	71	EMC6	1	21.9193	0.35	-0.16	-0.15	-0.1	0.26	-0.25	0.37	-0.12	0.03	0.14	-0.85	-0.13	0.3	-0.04	0.25	-0.05	0.06	-0.14	0.39	-0.19	-0.5	-0.36	-0.29	-0.47	-0.36	-0.24	-0.26	-0.26	0.1	-0.07	-0.05	-0.14	-0.02	-0.03	0.03	0.02	0.07	-0.01	0.02	-0.08	0.15	-0.35	0.27	-0.26	0.44
NP_001014765.1	151	FBXO44	1	20.2441	0.61	0.92	0.59	1.05	0.5	0.34	-0.17	0.6	0.11	0.75	-1.34	0.69	-0.94	0.81	0.83	0.6	0.79	0.43	-0.11	0.52	-0.35	-0.6	0.45	0.61	0.5	0.49	-0.03	0.12	0.72	0.33	0.04	0.09	-0.16	0.45	0.12	0.48	0.03	-0.04	-0.37	0.55	-0.89	0.1	0.29	0.23	-0.21
NP_001014794.1	1571	ILK	1	26.0231	-0.9	0.17	-0.44	0.08	-0.63	0.46	-0.41	0.45	-0.57	0.11	-0.42	0.14	-0.3	0.29	-0.24	0.37	-0.16	0.34	-0.11	0.54	-0.49	0.31	-0.36	0.4	-0.12	0.2	0.29	0.17	-0.19	0.5	-0.03	1.13	0.1	0.33	0.03	0.44	-0.08	0.26	-0.55	0.21	-0.6	0.23	-0.49	0.18	-0.18
NP_001014796.1	23	DDR2	1	16.9368	NA	NA	NA	NA	NA	NA	NA	NA	NA	NA	NA	NA	NA	NA	NA	NA	NA	NA	NA	NA	-1.38	0.03	-0.53	0.1	-0.86	0.2	0.49	-0.18	0.09	0.68	NA	NA	NA	NA	NA	NA	NA	NA	NA	NA	NA	NA	NA	NA	NA
NP_001014809.1	86	CRMP1	1	20.1473	NA	NA	NA	NA	NA	NA	NA	NA	NA	NA	NA	NA	NA	NA	NA	NA	NA	NA	NA	NA	-0.02	-0.76	-0.25	-0.8	-0.21	-0.5	0.5	-0.15	-0.56	-0.34	0.48	0.52	0.57	0.06	-0.13	-0.01	0.01	0.1	-0.18	-0.18	NA	NA	NA	NA	NA
NP_001014811.1	101	ME3	1	22.5116	-0.45	0.1	-0.17	-0.08	-0.63	-0.09	0.66	0.18	-0.06	0.21	-1.34	-0.16	-0.55	-0.33	-0.11	-0.24	0.31	-0.21	0.87	0.23	0.2	0.24	0.91	0.28	-0.05	0.33	0.68	0.36	0.49	0.8	0.67	0.96	0.53	0.24	0.44	0.26	0.47	0.3	0.12	0.21	NA	NA	NA	NA	NA
NP_001014831.1	334	PAK4	1	22.6778	0.5	0.05	0.05	-0.09	0.49	-0.06	0.72	-0.12	0.29	-0.05	0.97	-0.08	0.01	-0.16	-0.32	-0.25	0.05	-0.32	-0.23	-0.22	0.47	-0.15	0.24	0.01	0.45	-0.16	-0.12	0.03	-0.19	-0.26	-0.16	-0.25	-0.05	-0.03	0.16	-0.18	0.22	-0.07	0.53	-0.11	0.38	-0.06	0.54	-0.07	0.17
NP_001014839.1	279	NCDN	1	21.7801	0.41	0.2	0.3	0.28	0.36	0.12	0.13	0.22	0.35	0.58	0.07	-0.08	0.1	0.21	0.05	0.16	0.11	-0.12	0.47	0.17	0.22	0.06	0.22	0.03	-0.11	0.1	0.4	0.13	0.03	0.41	0.17	0.39	0.33	0.28	0.27	0.29	0.34	0.21	0.07	0.25	-0.33	-0.18	0.28	-0.17	-0.1
NP_001014972.1	1792	ZNF638	1	23.6451	0.08	-0.24	-0.08	-0.25	0.5	-0.35	-0.02	-0.41	0.12	-0.18	0.74	-0.2	0.27	-0.24	0.1	-0.19	0.09	-0.07	-0.28	-0.25	-0.32	-0.04	0.55	-0.11	0.15	-0.21	-0.11	-0.14	-0.14	-0.12	-0.31	-0.33	-0.37	-0.26	-0.34	-0.36	-0.28	-0.33	-0.14	-0.14	-0.07	-0.14	-0.12	-0.23	0.05
NP_001014977.2	2	BANF2	1	14.3309	NA	NA	NA	NA	NA	NA	NA	NA	NA	NA	NA	NA	NA	NA	NA	NA	NA	NA	NA	NA	NA	NA	NA	NA	NA	NA	NA	NA	NA	NA	NA	NA	NA	NA	NA	NA	NA	NA	NA	NA	0.23	0.31	-0.28	0.37	3.68
NP_001014985.3	117	GLTPD2	1	22.4277	0.2	0.46	0.71	0.62	-0.03	0.42	0.46	0.5	-0.13	0.38	-0.84	0.51	-0.19	0.59	-0.44	0.45	-0.14	0.15	1.03	0.18	NA	NA	NA	NA	NA	NA	NA	NA	NA	NA	-0.09	-0.05	0.12	0.44	-0.38	0.42	-0.08	0.49	0.04	0.3	-0.77	0.07	-0.74	0.5	-0.39
NP_001015.1	443	RPS21	1	27.0545	-0.56	-0.04	0.17	-0.08	-0.57	-0.53	-0.89	-0.19	-0.37	0.17	0.43	-0.19	0.11	0	-0.02	-0.19	-0.23	-0.1	-0.47	-0.34	-0.13	-0.28	-0.6	-0.23	-0.53	-0.33	-0.48	-0.4	-0.23	-0.37	-0.07	-0.16	-0.31	-0.12	-0.18	-0.02	-0.14	-0.08	0	-0.14	-0.34	-0.1	0.02	-0.2	-0.03
NP_001015001.1	291	CKMT1A	1	22.4038	-0.94	-1.08	-1.2	-1.12	-1.07	-0.95	1.53	-0.68	0.86	-0.93	-2.46	-1.04	0.95	-1.2	-1.59	-1.18	-1.67	-1.3	-1.34	-1.24	-1.43	-0.52	-0.02	-1	-1.18	-0.9	0.91	-0.41	-0.06	-0.96	-0.88	-0.45	1.62	-0.83	-0.53	-1.13	-0.84	-0.85	-0.7	-0.9	-0.87	-0.31	2.39	-0.33	-0.32
NP_001015045.1	40	FAM13A	1	18.9411	NA	NA	NA	NA	NA	NA	NA	NA	NA	NA	-0.51	-0.04	-0.24	-0.1	-0.12	-0.22	-0.13	-0.08	-0.25	0.04	0.43	0.49	1.1	0.45	-0.58	0	-0.15	0.32	-0.24	0.31	NA	NA	NA	NA	NA	NA	NA	NA	NA	NA	-0.83	0.85	-0.18	0.53	0.65
NP_001015048.1	605	BAG5	1	24.1841	-0.11	-0.06	-0.65	-0.11	-1.04	0.01	0.1	-0.14	-0.2	-0.05	0.8	-0.05	0.3	-0.02	-0.2	-0.07	0.39	0.02	-0.07	0.04	-0.16	-0.09	-0.51	-0.17	-0.21	-0.19	-0.03	-0.09	-0.02	-0.05	0.01	0.18	-0.19	-0.11	0.02	-0.17	-0.01	0.02	0.29	0.03	-0.13	-0.13	0.14	-0.09	0.14
NP_001015052.1	309	MPG	1	21.7091	0.68	-0.01	-0.19	-0.13	-0.06	-0.03	-0.37	0.05	-0.37	-0.22	-0.48	0.08	-0.05	0.11	-0.01	0.04	0.1	0.08	-0.02	0.2	-0.53	0.12	0.49	0.17	0.36	0.04	0.28	0.2	0.08	0.11	-0.21	0.16	-0.22	-0.23	-0.13	-0.2	0.3	-0.01	-0.09	-0.05	0.52	-0.16	-0.38	-0.04	0.02
NP_001015053.1	99	HDAC5	1	19.5287	0.78	0.14	0.06	0.16	0.23	0.18	0.18	0.35	0.77	0.26	NA	NA	NA	NA	NA	NA	NA	NA	NA	NA	-0.24	0.28	-0.02	0.19	-0.24	0.26	0.08	0.44	0.11	0.24	0.17	0.88	0	0.1	0.02	-0.02	0.5	0.13	0.5	-0.04	0.05	0.2	0.12	0.14	0.39
NP_001015055.1	466	RTKN	1	22.9359	-0.01	0.21	-0.13	0.11	-0.03	0.06	-0.27	0.16	0.02	0.08	1.14	0.01	0.24	0.19	0.29	0.04	0.45	0.06	0.23	0	-0.3	0.25	-0.05	0.31	0.22	0.17	-0.33	0.19	-0.16	0.19	-0.35	-0.27	0.15	0.05	-0.48	0.09	0.02	0.11	0.53	0.37	-0.43	0.04	-0.61	0.13	-0.32
NP_001015072.2	2	UFSP1	1	11.538	NA	NA	NA	NA	NA	NA	NA	NA	NA	NA	NA	NA	NA	NA	NA	NA	NA	NA	NA	NA	NA	NA	NA	NA	NA	NA	NA	NA	NA	NA	NA	NA	NA	NA	NA	NA	NA	NA	NA	NA	NA	NA	NA	NA	NA
NP_001015509.1	509	PTRH2	1	24.0657	-0.21	-0.1	0.08	-0.17	0	-0.22	-0.31	-0.3	-0.01	0.17	-0.02	-0.1	-0.12	-0.15	0.69	-0.22	-0.62	-0.02	-0.34	-0.53	0.08	-0.04	-0.66	-0.31	-0.24	-0.19	-0.4	-0.08	0.2	-0.29	0.11	-0.45	0.21	-0.14	-0.31	-0.15	-0.29	-0.36	0	-0.35	-0.38	-0.21	-0.01	-0.29	0.05
NP_001015877.1	234	PHF6	1	22.3136	0.45	-0.39	0.19	-0.55	0	-0.39	0.15	-0.23	0.14	-0.67	0.33	-0.55	0.09	-0.26	0.37	-0.37	-0.08	-0.32	-0.17	-0.26	-0.09	-0.46	0.48	-0.38	0.89	-0.41	0.07	-0.52	-0.07	-0.23	0.15	-0.11	-0.11	-0.53	0.13	-0.42	0.28	-0.39	0.2	-0.52	0.34	-0.33	0.29	-0.34	0.69
NP_001015879.1	5	AURKC	0.9998	16.4099	NA	NA	NA	NA	NA	NA	NA	NA	NA	NA	NA	NA	NA	NA	NA	NA	NA	NA	NA	NA	NA	NA	NA	NA	NA	NA	NA	NA	NA	NA	NA	NA	NA	NA	NA	NA	NA	NA	NA	NA	NA	NA	NA	NA	NA
NP_001015880.1	1802	PAPSS2	1	25.9152	-0.34	0.36	1.09	0.24	-1.04	0.16	-0.39	0.13	-0.47	0.53	-1.71	0.44	-0.47	0.26	-0.31	0.31	-0.34	0.36	0.19	0.04	0.56	0.32	-0.27	0.41	-0.79	0.45	-0.6	0.18	0.02	0.2	0.23	-0.21	-0.01	0.33	-0.53	0.22	-0.12	0.61	-1.49	0.37	-1.46	0.5	-0.42	0.32	-1.11
NP_001015882.2	392	DNAJC25	1	23.4861	-0.36	0.51	0.05	0.64	-0.54	0.16	-0.84	0.29	0.38	1.08	-1.31	0.61	-1.18	0.39	-0.75	0.7	-0.79	0.52	-0.15	0.26	-0.22	0.54	-0.5	0.67	-0.8	0.61	-1.1	0.72	-0.6	0.14	-0.55	-0.09	-0.55	0.66	-1.2	0.63	-0.41	0.15	-1.07	0.68	-0.83	0.66	-0.89	0.76	-0.19
NP_001015885.1	608	RAE1	1	23.5287	0.15	-0.26	0.06	-0.24	0.3	-0.33	-0.04	-0.22	0.05	-0.19	0.68	-0.17	0.1	-0.1	0.14	-0.13	0.15	-0.1	-0.09	-0.18	0.24	0.02	-0.02	-0.06	0.36	-0.1	-0.01	-0.09	-0.3	-0.22	-0.1	-0.14	-0.2	-0.2	-0.07	-0.43	0	-0.31	0.2	-0.25	0.22	-0.28	0	-0.29	0.27
NP_001015891.1	129	AK6	1	21.8665	-0.22	-0.36	-0.04	-0.16	1.74	-0.05	-0.41	-0.58	-0.42	-0.33	0.01	-0.22	0.72	-0.29	-0.06	-0.28	0.04	-0.18	0.46	-0.36	0.24	-0.16	0.81	-0.34	0.73	-0.26	0.33	-0.04	0.57	-0.13	-0.16	-0.49	0.01	-0.3	0.73	-0.32	0.6	-0.26	-0.07	-0.09	0.1	-0.28	0.17	-0.32	0.06
NP_001015892.1	51	TAF9	1	18.9535	0.36	-0.39	0.11	-0.3	0.1	-0.23	0.58	-0.59	-0.09	-0.53	0.25	-0.39	0.15	-0.29	-0.26	-0.28	0.06	-0.26	0.35	-0.28	0.32	-0.18	0.25	-0.17	0.03	-0.21	0.16	-0.18	0.26	-0.15	0.15	-0.28	-0.17	-0.32	0.61	-0.55	0.12	-0.28	0.75	-0.26	-0.09	0.07	0.43	0.12	-0.1
NP_001016.1	614	RPS23	1	26.7637	-0.05	0.02	0.19	-0.01	-0.2	0.11	-0.12	-0.1	-0.17	0.1	0.57	-0.2	0.23	0.08	-0.06	-0.18	-0.09	0.08	0.05	-0.28	-0.1	-0.07	-0.24	-0.02	-0.18	0.03	-0.31	-0.09	0.02	-0.22	0.07	-0.4	-0.04	-0.02	-0.06	0.1	-0.21	-0.04	0.02	-0.19	-0.26	0.02	-0.02	0	-0.12
NP_001017.1	825	RPS24	1	26.6863	0	0.21	0.39	0.12	-0.25	-0.02	-0.12	0.05	0.04	0.3	0.29	0	0.1	-0.01	-0.07	-0.02	-0.15	0.08	-0.01	-0.22	0.1	0	-0.21	-0.04	-0.13	-0.08	-0.19	0	0.15	-0.09	0.11	-0.34	0.23	0.04	0.01	0.15	-0.1	0.05	0.03	0.11	-0.06	0.02	0.02	-0.05	-0.12
NP_001017368.1	100	RFFL	1	19.2901	0.08	-0.13	0.3	-0.41	0.12	-0.27	-0.24	-0.4	-0.17	-0.39	-0.26	0.81	0.17	0.75	0.51	0.71	0.14	0.78	0.01	0.36	-0.08	0.27	-0.2	-0.19	-0.18	-0.1	-0.14	0.02	0.61	0.08	0.51	0.44	0.44	0.47	0.42	0.31	0.76	0.36	0.45	0.59	-0.13	-0.07	-0.15	0.04	-0.27
NP_001017371.3	142	SP3	1	20.5371	0.1	-0.09	-0.02	0.12	0.25	0.15	-0.22	-0.16	-0.43	-0.2	1.6	0.08	0.21	-0.11	0.12	-0.01	0.47	-0.31	-0.3	0.09	-0.27	-0.27	0.57	-0.1	0.76	-0.43	0.09	-0.24	-0.71	-0.26	-0.66	-0.35	-0.37	-0.28	-0.66	-0.26	-0.35	-0.22	-0.56	-0.14	-0.18	-0.21	-0.52	-0.16	-0.1
NP_001017372.1	13	SLC27A6	1	18.6301	NA	NA	NA	NA	NA	NA	NA	NA	NA	NA	NA	NA	NA	NA	NA	NA	NA	NA	NA	NA	0.1	1.08	0.14	1.1	-0.47	0.98	0.21	1.36	0.4	0.91	NA	NA	NA	NA	NA	NA	NA	NA	NA	NA	NA	NA	NA	NA	NA
NP_001017390.1	259	SULT1A4	1	23.1585	-1.32	-0.45	1.79	-0.68	-0.49	-1.26	-0.87	-0.4	0.06	-0.59	-1.71	-0.28	-1.25	0.11	1.13	-0.12	0.68	-0.56	1.23	-0.39	-0.49	0	0.2	-0.04	-0.61	0.07	-0.57	-0.42	-0.54	0.44	1.2	0.14	0.4	-0.51	-0.75	0.11	-0.86	-0.51	0.04	-0.5	0.49	-0.02	-1.08	-0.14	1.6
NP_001017392.2	776	SUGP2	1	23.9683	0.18	-0.2	0.05	-0.18	0.68	-0.33	0.44	-0.23	0.78	-0.15	0.83	-0.16	-0.13	-0.07	0.09	-0.2	0.18	-0.2	-0.11	-0.29	0.37	-0.16	0.76	-0.16	-0.06	-0.24	-0.43	-0.31	0.09	-0.25	-0.04	-0.36	-0.5	-0.56	-0.38	-0.46	0.15	-0.42	0.05	-0.45	-0.14	-0.21	-0.25	-0.3	0.02
NP_001017395.2	204	TMCC1	1	20.8621	0.38	-0.14	0.42	-0.13	0.41	-0.18	0.08	-0.08	0.19	0.03	-0.63	-0.38	0.09	-0.52	-0.02	-0.48	-0.47	-0.16	0.06	-0.39	0.87	-0.04	0.26	0.04	-0.34	0.09	-0.26	0.11	-0.2	-0.09	-0.14	0.08	-0.29	0.3	-0.28	0.25	-0.12	0.26	0.02	0.43	0.28	0.01	0.95	0.07	0.12
NP_001017403.1	7	LGR6	0.9998	14.8451	NA	NA	NA	NA	NA	NA	NA	NA	NA	NA	NA	NA	NA	NA	NA	NA	NA	NA	NA	NA	NA	NA	NA	NA	NA	NA	NA	NA	NA	NA	NA	NA	NA	NA	NA	NA	NA	NA	NA	NA	NA	NA	NA	NA	NA
NP_001017405.1	245	MAEA	1	23.1982	0.11	-0.05	0.08	-0.08	0.09	0.05	0.28	-0.16	0.15	0.13	0.25	0.19	0.32	0.31	0.32	0.13	0.48	0.03	0.44	0.24	0.71	-0.22	0.18	-0.14	0.17	0.03	0.09	-0.08	-0.06	0.03	0.04	-0.25	-0.29	-0.02	0.11	-0.09	-0.06	-0.02	0.05	0	0.2	-0.12	0.17	-0.02	0.06
NP_001017408.1	577	GOPC	1	23.015	-0.03	-0.02	0.24	-0.02	0.29	-0.09	-0.25	-0.11	-0.37	-0.19	-0.12	0.08	-0.03	0.08	0.13	0.14	0.17	0.16	0.08	-0.11	-0.46	0.14	-0.41	0.15	-0.57	0.21	0.21	0.16	0.4	0.03	-0.05	-0.05	-0.37	-0.01	-0.44	-0.06	0	0.22	0.3	0.09	-0.11	0.09	-0.36	-0.11	0.41
NP_001017415.1	5	USP1	1	15.7211	NA	NA	NA	NA	NA	NA	NA	NA	NA	NA	NA	NA	NA	NA	NA	NA	NA	NA	NA	NA	NA	NA	NA	NA	NA	NA	NA	NA	NA	NA	NA	NA	NA	NA	NA	NA	NA	NA	NA	NA	0.2	0.11	-0.24	0.37	-0.1
NP_001017420.1	1	ESCO2	0.9996	12.4798	NA	NA	NA	NA	NA	NA	NA	NA	NA	NA	NA	NA	NA	NA	NA	NA	NA	NA	NA	NA	NA	NA	NA	NA	NA	NA	NA	NA	NA	NA	NA	NA	NA	NA	NA	NA	NA	NA	NA	NA	NA	NA	NA	NA	NA
NP_001017526.1	8	ARHGAP8	0.9986	17.4471	NA	NA	NA	NA	NA	NA	NA	NA	NA	NA	NA	NA	NA	NA	NA	NA	NA	NA	NA	NA	NA	NA	NA	NA	NA	NA	NA	NA	NA	NA	-0.11	0.32	0.56	0.56	0	0.38	0.4	0.14	1.35	0.39	NA	NA	NA	NA	NA
NP_001017534.1	44	CARD16	1	21.4648	-1.18	0.08	-0.07	0.28	-1.77	0.98	0.01	0.47	-1.32	0.12	-0.96	-0.14	0.06	0.46	0.47	0.07	-0.25	0.04	-0.41	0.27	-0.65	-0.64	-0.37	-0.49	-1.45	-0.73	-0.08	-0.57	-0.28	0.58	0.13	0.63	0.55	-0.62	0.43	-0.34	0.76	0.31	-1.22	-0.58	0.21	0.43	-0.31	-0.14	-0.61
NP_001017915.1	728	INPP5D	1	23.591	-1.05	0.12	-0.36	0.22	-1.1	0.36	0.05	0.63	-0.57	-0.15	-0.86	-0.18	-0.17	0.17	-0.2	0.46	0.3	0.43	-0.06	0.59	-0.81	-0.04	-0.34	-0.08	-0.93	0.02	0.35	-0.07	0.09	0.82	0.39	0.89	0.49	-0.12	0.94	0.17	0.6	0.37	-0.47	-0.21	-0.55	-0.02	-0.61	0.17	-0.32
NP_001017916.1	43	CYB561	1	19.4456	-1.11	0.39	-0.69	-0.13	0.85	-0.32	-0.42	-0.32	-1.69	-0.28	-0.27	-0.19	0.17	-0.07	-0.18	-0.27	0.15	-0.21	0.1	-0.06	-0.66	0.08	-0.72	-0.41	0.27	-0.64	-0.92	-0.41	-0.05	-0.57	0.15	0.66	-0.58	-0.08	0.18	0.01	0.07	0.38	-0.54	-0.18	NA	NA	NA	NA	NA
NP_001017919.1	142	RCCD1	1	21.1677	0.23	0.1	0.83	0.19	-0.53	0.36	0.77	0.23	-0.07	0.14	-0.84	0.34	-0.4	0.23	0.15	0.21	0.27	0.26	0.17	0.54	-0.42	0.06	-0.42	-0.16	-0.18	0.07	-0.24	0.12	-0.12	0.02	0.18	0.65	0.14	0.49	-0.08	0.16	0.5	0.27	-0.4	0.42	-0.13	0.08	-0.4	0.03	-0.2
NP_001017921.1	104	VMAC	1	21.0568	0	0.18	0.01	-0.03	0.44	0.1	0.09	-0.3	0.24	0.17	0.42	0.26	0.16	0.1	0.68	0.24	0.7	0.25	0.38	0.47	1.04	-0.18	0	-0.1	0.24	-0.02	0.28	-0.33	-0.52	-0.14	0.6	0.83	0.91	0.9	0.52	0.83	0.97	1.03	1.03	1.65	-0.63	-0.11	-0.01	0	0.29
NP_001017922.1	3	ERMAP	0.9984	15.1104	NA	NA	NA	NA	NA	NA	NA	NA	NA	NA	NA	NA	NA	NA	NA	NA	NA	NA	NA	NA	NA	NA	NA	NA	NA	NA	NA	NA	NA	NA	NA	NA	NA	NA	NA	NA	NA	NA	NA	NA	NA	NA	NA	NA	NA
NP_001017926.1	128	ZHX1	1	19.9041	-0.15	0.09	0.01	-0.13	-0.32	-0.51	-0.79	-0.3	-0.17	0.11	-0.09	-0.22	0.27	-0.08	-0.23	-0.24	0.02	0.02	-0.07	-0.1	0.67	0.06	0.76	0.1	-0.31	0.01	-0.24	-0.02	-0.06	-0.07	0.27	-0.45	-0.03	-0.03	0.09	-0.17	-0.23	-0.18	0.14	0.04	-0.07	-0.03	0.01	-0.24	-0.04
NP_001017927.2	101	C2orf76	1	20.0852	0.08	0.1	-0.28	0.19	0.07	0.31	0.43	0	-0.01	0.14	0.46	0.14	0.22	0.26	0.34	0.37	0.17	0.01	-0.25	-0.02	0.38	0.25	0.36	0.34	0.65	0.46	0.14	0.23	0.17	0.25	-0.1	-0.12	0.09	-0.04	-0.19	-0.14	-0.05	-0.2	0.43	0.05	0.69	-0.06	0.62	0.03	0.19
NP_001017928.1	484	CCDC58	1	24.3729	-0.38	0.03	0.05	-0.04	-0.38	-0.38	-0.65	-0.22	-0.02	0.16	-0.16	0.19	0.05	0.18	0.08	0.05	-0.27	0.19	-0.05	-0.13	-0.53	0.33	-0.3	0.23	-0.01	0.25	-0.18	0.23	-0.16	-0.24	-0.12	-0.52	-0.32	0.16	-0.87	0.04	-0.12	-0.08	0.26	0.1	-0.22	0.2	-0.1	0.2	-0.11
NP_001017956.1	35	OS9	1	20.9625	NA	NA	NA	NA	NA	NA	NA	NA	NA	NA	0.32	-0.54	0.11	-0.57	0.1	-0.27	0.8	-0.44	-1.21	-0.47	0.53	-0.48	-0.19	-0.31	-0.03	-0.37	-0.02	-0.67	-0.31	-0.37	-0.91	-0.37	-0.52	-0.53	-0.54	-0.46	-0.82	-1.34	0.64	-1.44	0.48	-0.57	0.54	-0.46	-0.01
NP_001017962.1	47	P4HA1	1	21.2079	0.66	0.34	0.62	0.63	0.21	0.73	1.38	0.58	0.63	0.28	0.38	0.19	-0.01	-0.05	-0.2	0.27	-0.3	0.63	0.24	0.05	1	-0.43	-0.05	-0.48	-0.42	-0.08	0.33	-0.03	-0.11	-0.49	0.9	0.23	1.11	0.93	0.27	0.78	0.96	0.9	1.08	1.17	0.41	0.58	1.56	-0.61	0.37
NP_001017963.2	5223	HSP90AA1	1	28.1759	0.49	0.08	0.07	0.08	-0.25	-0.07	-0.01	-0.1	0.14	0.29	0.65	-0.11	0.49	-0.13	0.22	-0.18	-0.13	-0.11	0.1	-0.27	-0.15	-0.13	-0.13	-0.3	-0.35	-0.23	-0.2	-0.18	-0.25	-0.17	-0.05	-0.37	-0.31	-0.12	-0.18	-0.06	0.06	0.05	0.46	-0.2	0.11	-0.01	0.17	-0.05	0.16
NP_001017964.1	22	YDJC	1	16.2988	0.1	0.17	0.15	0.15	-0.46	0.01	-0.31	0.51	0.1	0.19	NA	NA	NA	NA	NA	NA	NA	NA	NA	NA	0.82	0.56	-0.23	0.53	-0.28	0.35	0.16	0.57	0.32	0.62	0.61	0.7	0.28	0.5	0.06	0.33	0.3	0.1	0.46	0.4	NA	NA	NA	NA	NA
NP_001017967.2	3	MARVELD3	1	15.4016	NA	NA	NA	NA	NA	NA	NA	NA	NA	NA	NA	NA	NA	NA	NA	NA	NA	NA	NA	NA	NA	NA	NA	NA	NA	NA	NA	NA	NA	NA	NA	NA	NA	NA	NA	NA	NA	NA	NA	NA	NA	NA	NA	NA	NA
NP_001017969.2	12	KIAA2026	0.9987	16.8536	NA	NA	NA	NA	NA	NA	NA	NA	NA	NA	NA	NA	NA	NA	NA	NA	NA	NA	NA	NA	NA	NA	NA	NA	NA	NA	NA	NA	NA	NA	NA	NA	NA	NA	NA	NA	NA	NA	NA	NA	NA	NA	NA	NA	NA
NP_001017970.1	34	TMEM30B	1	18.3454	0.95	0.54	0.65	0.74	-0.09	0.92	-0.42	1.13	0.67	0.6	0.3	0.03	-0.21	-0.25	-0.44	0.1	-0.35	-0.15	0.11	-0.1	-0.02	0.49	-0.14	0.43	-0.27	0.59	0.08	0.48	0.08	0.31	-0.31	0.46	0.39	0.34	-0.59	0.54	0.03	0.4	0.15	0.63	-0.36	0.39	0.13	0.3	-0.22
NP_001017974.1	553	P4HA2	1	23.0417	-1	-0.63	-0.28	-0.51	1.06	-0.48	1.09	-0.55	-0.24	-0.49	-0.23	-0.86	0.3	-0.67	0.92	-0.99	-0.25	-1	0.18	-1.35	0.35	-0.82	-0.03	-0.89	-0.41	-0.97	0.11	-0.9	-0.24	-0.47	-0.19	-0.49	-0.13	-0.91	-0.23	-0.86	0.07	-1.18	1.6	-0.81	0.33	-0.8	1.38	-0.79	0.23
NP_001017977.1	292	DCAF6	1	21.893	0.22	-0.02	-0.16	-0.06	0.43	-0.04	-0.09	-0.15	0.04	-0.05	0.34	0.2	0.22	0.11	-0.07	0.05	0.12	0.1	0.13	0.05	0.3	0.04	0.18	0.1	0.1	0.14	0.15	0.07	-0.07	-0.09	0.25	-0.06	0.07	-0.06	-0.11	-0.13	-0.07	-0.07	0.48	0.15	0.07	0.02	0.03	0.16	-0.28
NP_001017979.1	75	RAB28	1	20.3191	0.18	0.09	-0.06	-0.03	-0.18	0.02	0.43	0.14	-0.1	0.02	0.41	0.08	-0.22	0.24	-0.16	0.13	0.11	0.09	0.35	0.33	NA	NA	NA	NA	NA	NA	NA	NA	NA	NA	-0.31	0.18	-0.03	0.1	0.28	0.1	-0.05	0.21	0.13	0.29	0.04	0.03	-0.09	0.04	-0.01
NP_001017980.1	138	VMA21	1	21.7879	-0.8	-1.45	-1.59	-1.57	-1.14	-1.27	-0.37	-1.54	-1.7	-1.13	0.34	-0.63	-0.65	-0.53	-0.3	-0.62	-0.84	-0.16	-0.32	-0.63	-0.06	0.09	-0.14	0.08	0.06	0.06	-0.44	0.07	-0.3	-0.18	-0.08	-0.16	-0.16	-0.55	-0.33	-0.67	0.01	-0.58	-0.87	-0.48	0.13	0.29	-0.14	0.02	0.54
NP_001017989.2	3	OPA3	1	14.3585	NA	NA	NA	NA	NA	NA	NA	NA	NA	NA	NA	NA	NA	NA	NA	NA	NA	NA	NA	NA	-0.78	-0.42	-0.37	-0.18	-0.42	-0.39	-0.56	-0.38	-0.69	-0.65	NA	NA	NA	NA	NA	NA	NA	NA	NA	NA	NA	NA	NA	NA	NA
NP_001017992.1	245	ACTBL2	1	22.4288	0.33	0.75	0.43	0.71	0.15	1.04	1.03	0.85	0.42	0.68	-0.01	0.6	0.49	0.68	0.36	1.3	0.68	0.03	0.51	0.74	0.51	1.14	1.12	1.06	0.95	1.14	1.78	0.93	1.12	2.09	1.81	2.14	1.8	1.24	1.74	1.48	1.56	1.72	1.28	1.57	0.64	0.34	0.21	0.28	0.16
NP_001017995.1	420	SH3PXD2B	1	22.0617	-0.37	-0.36	-0.22	-0.51	0.22	-0.41	0.26	-0.43	-0.12	-0.52	0.98	-0.36	0.04	-0.4	0.08	-0.32	0.52	-0.34	0.64	0.11	0.04	-0.44	0.37	-0.32	0.34	-0.41	0.54	-0.29	0.24	-0.02	0.36	0.39	0.11	-0.63	0.13	-0.47	-0.08	-0.34	0.32	-0.52	0.06	-0.59	0.24	-0.55	0.04
NP_001017998.1	114	GNG10	1	23.4771	0.35	0.06	-0.32	0.12	-1	0.33	-0.22	0.01	0.97	-0.19	-0.15	0.12	-0.06	0.17	0.07	0.06	0.4	0.28	0.09	0.33	0.4	-0.43	0.01	-0.06	-0.08	-0.3	-0.11	-0.48	0.08	0.02	-0.25	0.18	0.08	-0.14	0.39	-0.03	0.17	-0.04	-0.06	-0.22	0.07	-0.22	-0.24	-0.08	0.55
NP_001017999.1	2	KAZN	0.984	14.226	NA	NA	NA	NA	NA	NA	NA	NA	NA	NA	NA	NA	NA	NA	NA	NA	NA	NA	NA	NA	NA	NA	NA	NA	NA	NA	NA	NA	NA	NA	NA	NA	NA	NA	NA	NA	NA	NA	NA	NA	NA	NA	NA	NA	NA
NP_001018011.1	40	ZBTB16	1	17.4505	NA	NA	NA	NA	NA	NA	NA	NA	NA	NA	-0.6	0.73	-0.64	0.73	0.18	0.51	-0.08	0.38	-0.22	0.54	0.57	-0.24	-0.34	-0.39	-0.46	0.14	-0.53	0.53	-1.5	-0.11	NA	NA	NA	NA	NA	NA	NA	NA	NA	NA	-0.03	0.03	-0.45	-0.08	-0.5
NP_001018016.1	17	MUC1	1	16.2114	NA	NA	NA	NA	NA	NA	NA	NA	NA	NA	NA	NA	NA	NA	NA	NA	NA	NA	NA	NA	NA	NA	NA	NA	NA	NA	NA	NA	NA	NA	NA	NA	NA	NA	NA	NA	NA	NA	NA	NA	NA	NA	NA	NA	NA
NP_001018024.1	130	CMC4	1	22.6486	-0.92	-0.24	-1.41	-0.51	-1.33	-0.51	-0.85	-0.72	-1.36	0.11	-0.12	-0.74	-0.22	-0.71	1	-0.68	-0.6	-0.16	-0.99	-0.28	-1.46	-0.77	-0.28	-0.93	-0.64	-0.87	-1.01	-0.59	-1.43	-1.26	-1.96	-0.85	-1.49	-0.56	-0.69	-0.33	-1.03	-0.67	-1.44	-0.63	-1.88	-0.46	0.37	-1.1	1.65
NP_001018048.1	1	VPS13A	1	14.136	NA	NA	NA	NA	NA	NA	NA	NA	NA	NA	NA	NA	NA	NA	NA	NA	NA	NA	NA	NA	0.45	0.06	0.16	-0.08	0.16	-0.21	-0.18	-0.26	0.08	-0.06	NA	NA	NA	NA	NA	NA	NA	NA	NA	NA	NA	NA	NA	NA	NA
NP_001018054.1	1	MAP3K19	0.9983	12.9579	-0.57	0.2	-0.09	-0.05	-0.61	0.39	0	-0.09	0.21	-0.16	NA	NA	NA	NA	NA	NA	NA	NA	NA	NA	NA	NA	NA	NA	NA	NA	NA	NA	NA	NA	NA	NA	NA	NA	NA	NA	NA	NA	NA	NA	NA	NA	NA	NA	NA
NP_001018058.1	6	PAEP	1	15.553	NA	NA	NA	NA	NA	NA	NA	NA	NA	NA	NA	NA	NA	NA	NA	NA	NA	NA	NA	NA	NA	NA	NA	NA	NA	NA	NA	NA	NA	NA	NA	NA	NA	NA	NA	NA	NA	NA	NA	NA	NA	NA	NA	NA	NA
NP_001018060.1	41	POLR3H	1	18.4586	0.27	0.02	0.51	0.18	0.63	-0.26	0.07	0.12	0.45	0.25	0.19	-0.29	-0.11	-0.21	-0.28	-0.17	0.01	-0.11	-0.08	0.05	0	0.23	0.41	0.29	0.16	0.46	0.31	0.3	0.13	0.26	0.46	0.23	0.38	0.21	0.12	0.21	0.2	0	-0.36	0.17	-0.3	0.14	-0.03	0.37	-0.28
NP_001018063.1	11	PFKFB2	1	16.8163	-0.72	-0.5	-0.36	-0.24	0.53	-0.27	0.44	-0.11	-0.51	-0.52	NA	NA	NA	NA	NA	NA	NA	NA	NA	NA	NA	NA	NA	NA	NA	NA	NA	NA	NA	NA	NA	NA	NA	NA	NA	NA	NA	NA	NA	NA	0.82	-0.09	2.02	0.12	-0.15
NP_001018066.1	50	VLDLR	1	17.3841	-0.37	-0.48	-0.34	-0.32	0.46	-0.54	1.48	-0.43	-0.71	-0.67	NA	NA	NA	NA	NA	NA	NA	NA	NA	NA	NA	NA	NA	NA	NA	NA	NA	NA	NA	NA	NA	NA	NA	NA	NA	NA	NA	NA	NA	NA	0.46	0.05	1.56	0.26	-0.24
NP_001018067.1	4	DKK3	1	14.3132	NA	NA	NA	NA	NA	NA	NA	NA	NA	NA	NA	NA	NA	NA	NA	NA	NA	NA	NA	NA	-1.36	-0.48	-0.84	-0.38	2.52	NA	0.52	-0.45	-0.34	-0.06	NA	NA	NA	NA	NA	NA	NA	NA	NA	NA	NA	NA	NA	NA	NA
NP_001018077.1	1947	SERBP1	1	26.4552	0.16	-0.18	0.15	-0.14	0.01	-0.18	-0.14	-0.35	-0.1	-0.13	0.84	-0.17	0.16	-0.18	-0.14	-0.31	-0.23	-0.07	0.03	-0.45	-0.67	-0.25	0.22	-0.4	0.32	-0.37	-0.26	-0.37	-0.04	-0.33	0.16	-0.24	0.12	-0.21	-0.04	-0.09	-0.06	-0.17	-0.01	-0.04	0.36	0	0.11	-0.13	0.09
NP_001018079.1	36	SERBP1	1	19.7748	NA	NA	NA	NA	NA	NA	NA	NA	NA	NA	1.05	-0.21	-0.13	-0.51	0.39	-1.33	-0.39	-1.05	-0.39	-0.6	-0.93	-0.58	-0.34	-0.53	0.03	-0.84	-0.67	-0.93	-0.02	-0.29	NA	NA	NA	NA	NA	NA	NA	NA	NA	NA	-0.22	-0.4	-0.16	-0.19	0.09
NP_001018080.1	1044	CORO1B	1	26.6537	2.39	-0.1	-0.29	-0.14	-1.01	0.02	0.16	-0.25	-0.73	-0.27	-0.37	-0.08	1.49	0	0.36	0.06	-0.18	0.04	-0.55	-0.01	0.51	-0.22	-0.43	-0.2	-0.42	-0.18	0.19	-0.31	-0.51	-0.1	-0.41	-0.25	-0.33	-0.23	-0.41	-0.08	-0.2	-0.13	-0.26	-0.47	-0.73	-0.08	0.52	-0.15	-0.03
NP_001018088.1	235	FPGS	1	21.8732	0.5	0.2	0.05	0.19	0.07	0.28	0.34	0.04	0.64	0.38	-0.33	0.3	0.11	-0.1	-0.57	0.04	0.42	0.22	0.11	-0.07	0.63	0.39	0.94	0.33	0	0.24	-0.54	0.14	-0.05	-0.08	0.08	-0.04	-0.12	0.35	-0.28	-0.07	0.16	0.31	0.21	0.31	0.23	0.21	-0.22	0.18	-0.25
NP_001018118.1	170	SERF2	1	23.5073	-0.18	-0.55	0.08	-0.6	0	-0.72	-0.65	-0.79	0.19	-0.58	0.62	-0.59	0.95	-0.49	-0.01	-0.36	-0.26	-0.25	-0.01	-0.36	-0.6	-0.56	0.31	-0.4	0.24	-0.52	0.01	-0.48	0.1	-0.03	-0.38	-0.05	0	-0.21	0.04	-0.35	0.39	-0.18	0.47	-0.21	0.43	-0.22	0.02	-0.1	-0.3
NP_001018119.1	901	PIR	1	25.4191	0.35	-0.46	0.92	-0.42	0.09	-0.43	-1.22	-0.55	0.42	0.05	-0.78	-0.21	0.79	-0.45	0.21	-0.53	0.04	-0.27	0.41	-0.64	-0.22	-0.05	0.9	-0.34	0.36	-0.31	-0.21	-0.57	-0.23	-0.48	0.05	-0.67	-0.71	-0.31	-0.15	-0.41	-0.5	-0.33	-0.49	-0.39	0.25	-0.18	0.21	-0.12	0.09
NP_001018121.1	275	PODXL	1	22.5792	-0.16	-1.12	0.08	-1.01	0.06	-1.44	0.81	-0.52	-0.01	-1	-1.27	-0.45	-0.15	-0.56	0.33	-0.23	0.72	-0.65	0.89	0	-0.49	-0.59	0.55	-0.66	-0.05	-0.73	0.16	-0.56	0.28	0.08	0.3	0.23	0.34	-0.42	0.42	-0.51	-0.62	-0.33	0.04	-0.46	-0.06	-0.33	0.03	-0.56	0.56
NP_001018125.1	56	FANCD2	1	18.9851	NA	NA	NA	NA	NA	NA	NA	NA	NA	NA	-0.04	-0.57	-0.57	-1.13	-0.54	-0.94	0.3	-0.76	-0.41	-0.98	-0.21	-0.13	-0.29	0	-1.02	-0.22	-0.51	-0.11	-0.43	-0.21	NA	NA	NA	NA	NA	NA	NA	NA	NA	NA	NA	NA	NA	NA	NA
NP_001018126.1	291	CAVIN4	1	27.0126	-0.88	0.66	0.71	0.06	-1.25	-0.27	-0.65	0.38	-2.01	-1.24	-1.72	0.74	-1.39	0.04	-1.45	-0.16	-2.26	0.3	-1.61	0.46	-1.15	-0.09	-1.77	0.04	-1.4	0.02	-0.74	1.63	-1.16	0.53	-1.61	2.04	-0.78	-0.39	-0.22	-0.84	0.95	-2	-2.08	-1.24	-1.63	0.28	-2.04	0.41	-0.7
NP_001018146.1	2511	NME1	1	27.9155	-0.12	-0.09	0.15	-0.1	0.22	-0.02	0.49	-0.11	0.62	-0.07	0.13	-0.03	-0.05	-0.13	0.5	-0.18	-0.37	-0.38	-0.1	-0.3	0.95	-0.02	-0.16	0.22	0	0.17	0.15	0.04	0.49	0.11	0.22	-0.11	0.32	0.05	0.2	-0.11	-0.05	-0.02	-0.3	0.2	0.48	-0.01	1.23	-0.09	0.03
NP_001018169.1	828	NAE1	1	23.7277	-0.04	-0.04	0.2	-0.06	0.24	-0.06	0.45	0.04	-0.17	0	0.48	0.08	0.15	-0.05	0.24	-0.05	-0.04	-0.1	0.12	0.04	0.61	0	0.15	0.15	0.45	0.17	0	0.15	0.05	0.11	0.22	0.18	-0.06	0	0.09	-0.04	0.06	-0.03	0.34	0.04	0.13	-0.13	0.19	-0.02	0.07
NP_001018494.1	722	PUM1	1	22.9876	0.5	-0.36	0.13	-0.35	0.51	-0.13	0.19	-0.2	0.04	-0.18	0.53	-0.36	0.15	-0.4	-0.06	-0.35	-0.15	-0.28	0.1	-0.34	-0.19	-0.19	0.51	-0.37	0.89	-0.37	0.13	-0.39	-0.01	-0.29	-0.06	-0.09	-0.18	-0.29	0.19	-0.27	0.12	-0.23	-0.04	-0.27	0.66	-0.22	0.05	-0.3	0.03
NP_001018654.1	138	MYADM	1	23.3104	-0.52	0.26	-0.04	-0.04	0.06	0.52	0.15	0.45	-0.31	-0.07	0.57	-0.32	0.05	-0.09	0.25	-0.01	0.48	0.22	-0.37	0.13	0.5	-0.06	-0.34	-0.18	0.46	-0.06	0.09	-0.08	0.08	-0.06	0.36	1.15	-0.01	0.43	0.44	0.55	0.42	0.18	0.66	0.51	0.24	0.19	-0.21	0.01	-0.25
NP_001018854.2	4	ZSCAN26	1	14.7841	NA	NA	NA	NA	NA	NA	NA	NA	NA	NA	0.21	-0.58	-0.18	-0.76	-0.7	-0.5	-0.51	-0.65	0.19	-0.63	NA	NA	NA	NA	NA	NA	NA	NA	NA	NA	NA	NA	NA	NA	NA	NA	NA	NA	NA	NA	NA	NA	NA	NA	NA
NP_001018864.2	47	IQCB1	1	15.8712	-0.5	0.07	0.02	0.21	-0.24	-0.27	-0.24	-0.12	0.17	-0.1	-0.35	0.51	0	0.14	-0.01	0.25	0.08	-0.18	0.11	0.26	0.19	0.03	-0.23	-0.16	-0.14	0.09	0.17	0.1	-0.1	0.05	NA	NA	NA	NA	NA	NA	NA	NA	NA	NA	NA	NA	NA	NA	NA
NP_001019.1	988	RPS25	1	27.0045	0	0.02	0.26	0.04	-0.24	-0.01	-0.17	-0.07	-0.17	0.02	0.3	0.02	0.18	0.17	-0.04	-0.01	-0.13	0.04	-0.09	-0.11	0.06	0.03	-0.09	0.06	-0.03	0.17	-0.16	0.03	0.03	-0.06	0.18	-0.25	0.1	0.04	0.03	0.17	0.04	0.13	0.1	0.12	0.1	0.15	0	0.06	-0.12
NP_001019381.1	440	S100A13	1	26.1934	-0.9	-0.47	-1.93	-0.52	-1.61	-0.42	-0.09	-0.11	-2.16	-0.64	0.49	-0.88	1.18	-0.56	-0.31	-0.63	-0.9	0.33	-1.54	0.24	0.71	-0.95	0.22	-1.36	-2.22	-0.98	-0.29	-0.41	-0.63	-0.49	-1.73	0.07	-1.47	-1.3	-1.6	-0.28	-1.96	-1.42	-2.23	-1.48	-0.96	-0.82	-0.49	-1.35	0.38
NP_001019389.1	1453	GPHN	1	24.5664	1.02	0.1	-1	0.25	-1.16	0.62	-0.75	-0.04	0.07	0.59	-0.33	0.41	-0.2	0.29	-0.4	0.2	-0.52	0.24	-0.35	0.12	-0.73	0.4	-0.7	0.3	-0.26	0.47	-0.2	0.62	-0.48	-0.17	-0.64	-0.33	-0.21	0.44	-0.44	0.31	-0.14	0.61	-0.12	0.52	-0.06	0.47	-0.15	0.32	0.78
NP_001019397.1	1660	ARF1	1	27.1344	0.28	0.33	0.37	0.37	0.37	0.31	0.54	0.39	0.34	0.25	0.09	-0.04	0.15	0.02	0	0.02	0.11	0.05	0.2	0.02	0.35	0.06	-0.34	0.04	0.04	-0.05	-0.07	-0.01	0.13	-0.02	0.22	0.02	0.02	0.01	0.1	-0.01	0.03	0.05	0.07	-0.19	0	0.08	0.34	0.08	0.23
NP_001019551.1	3	TM2D2	1	13.907	NA	NA	NA	NA	NA	NA	NA	NA	NA	NA	NA	NA	NA	NA	NA	NA	NA	NA	NA	NA	NA	NA	NA	NA	NA	NA	NA	NA	NA	NA	NA	NA	NA	NA	NA	NA	NA	NA	NA	NA	NA	NA	NA	NA	NA
NP_001019554.1	6	NAV3	1	16.0989	-0.1	-0.19	-0.36	-0.05	-0.11	-0.15	2.78	-0.07	-0.34	-0.23	NA	NA	NA	NA	NA	NA	NA	NA	NA	NA	NA	NA	NA	NA	NA	NA	NA	NA	NA	NA	NA	NA	NA	NA	NA	NA	NA	NA	NA	NA	0.96	1.02	0.6	0.87	0.09
NP_001019765.1	73	C1orf53	1	19.7609	0.13	0.87	0.6	1.08	0.8	0.91	-0.29	0.67	0.44	1.24	1.47	1.12	0.23	0.9	0.61	0.67	0.64	0.96	0.54	0.26	-0.19	0.49	-0.11	0.21	-0.41	0.11	-0.47	0.28	-0.38	0.02	-0.49	-0.4	-0.08	0.69	-0.24	0.75	-0.04	0.7	0.97	0.92	0.16	0.86	0.7	0.68	1.01
NP_001019782.1	13	LRRC66	0.9991	17.4882	NA	NA	NA	NA	NA	NA	NA	NA	NA	NA	NA	NA	NA	NA	NA	NA	NA	NA	NA	NA	0.03	0.15	0.47	0.05	0.34	0.3	0.21	0.51	0.22	0.08	NA	NA	NA	NA	NA	NA	NA	NA	NA	NA	0.16	0.25	0.07	0.54	-0.13
NP_001019820.1	4102	CANX	1	28.3794	-0.14	-0.22	-0.22	-0.29	0.22	-0.12	-0.15	-0.44	-0.07	-0.34	-0.14	-0.28	0.32	-0.26	-0.33	-0.33	-0.63	-0.1	0.38	-0.4	1.12	-0.15	0.07	-0.15	0.21	-0.18	-0.01	-0.26	0.01	-0.2	0.09	-0.53	-0.14	-0.24	-0.09	-0.23	-0.16	-0.24	-0.38	-0.31	0.19	-0.18	0.78	-0.13	0.18
NP_001019837.1	43	SH3KBP1	1	18.3847	-0.59	-0.05	-0.22	0.22	-0.83	-0.17	-0.46	0.71	-0.47	-0.12	-0.14	-0.76	-0.29	-0.4	-0.21	0.41	0.57	0.09	-0.11	0.6	-1.54	-0.51	-0.63	-0.52	-0.58	-0.63	-0.15	-0.65	-0.65	0.5	0.03	0.58	0.13	-0.13	0.25	-0.18	0	-0.2	0.02	0.12	NA	NA	NA	NA	NA
NP_001019845.2	13	LIN52	1	15.5123	NA	NA	NA	NA	NA	NA	NA	NA	NA	NA	NA	NA	NA	NA	NA	NA	NA	NA	NA	NA	NA	NA	NA	NA	NA	NA	NA	NA	NA	NA	NA	NA	NA	NA	NA	NA	NA	NA	NA	NA	NA	NA	NA	NA	NA
NP_001019850.1	1	C1orf68	1	12.8804	NA	NA	NA	NA	NA	NA	NA	NA	NA	NA	NA	NA	NA	NA	NA	NA	NA	NA	NA	NA	NA	NA	NA	NA	NA	NA	NA	NA	NA	NA	NA	NA	NA	NA	NA	NA	NA	NA	NA	NA	NA	NA	NA	NA	NA
NP_001019854.1	4	ZNF688	1	13.832	NA	NA	NA	NA	NA	NA	NA	NA	NA	NA	NA	NA	NA	NA	NA	NA	NA	NA	NA	NA	NA	NA	NA	NA	NA	NA	NA	NA	NA	NA	NA	NA	NA	NA	NA	NA	NA	NA	NA	NA	NA	NA	NA	NA	NA
NP_001019907.1	211	CD276	1	22.2732	-0.45	-0.06	-0.05	-0.01	-0.31	-0.55	0.02	-0.25	-0.36	0.15	0.44	0.34	0.57	0.12	0	0.15	-0.19	0.18	0	0.12	-0.16	0.21	-0.13	0.24	0.15	-0.06	0.26	0.42	0.12	-0.03	0.12	0.07	-0.13	0.07	-0.24	0.3	-0.18	-0.04	-0.21	0.07	-0.5	0.12	-0.01	0.06	-0.23
NP_001019979.1	85	BCL7A	1	21.8013	0	-0.4	-0.24	-0.35	-0.07	-0.38	0.31	-0.38	-0.04	-0.29	1.55	-0.11	0.19	-0.2	-0.33	-0.2	-0.15	-0.5	0.02	-0.12	0.27	-0.34	0.48	-0.25	0.33	-0.3	0.21	-0.18	0.02	0.24	NA	NA	NA	NA	NA	NA	NA	NA	NA	NA	-0.14	-0.36	-0.39	-0.32	-0.15
NP_001020.2	407	RPS26	1	26.2497	0.14	0.06	0.46	0.07	-0.24	0.03	-0.11	-0.04	0.06	0.13	0.21	0.17	0.15	0.28	0.09	0.14	0.08	-0.01	0.11	0.03	0.25	0.34	0.21	0.37	0.28	0.39	0.08	0.33	0.23	0.17	-0.03	-0.38	0.17	-0.02	0	0.13	-0.16	0.02	0.1	0.02	0	0.09	0.08	0.14	0
NP_001020016.1	2	SLC6A9	1	12.4872	NA	NA	NA	NA	NA	NA	NA	NA	NA	NA	NA	NA	NA	NA	NA	NA	NA	NA	NA	NA	NA	NA	NA	NA	NA	NA	NA	NA	NA	NA	NA	NA	NA	NA	NA	NA	NA	NA	NA	NA	NA	NA	NA	NA	NA
NP_001020018.1	151	TGFBR2	1	19.994	0.23	0.31	-0.06	0.22	-0.45	0.24	-0.24	0.29	-0.01	0.13	1.04	-0.11	-0.46	0.06	-0.08	0.02	-0.1	0.21	-0.08	0.25	0.1	0.18	-0.21	0.37	-0.19	0.17	0.03	0.17	0.31	0.39	-0.06	0.6	-0.06	0.19	0.05	0.03	0.18	0.41	0.22	0.11	-0.09	0.05	-0.7	0.1	0.34
NP_001020083.1	204	CEACAM1	1	23.3832	0.92	-0.3	0.58	-0.21	-0.43	-0.21	-0.19	-0.34	-0.18	-0.15	-0.17	0.15	1.18	0.14	0.26	-0.33	-1.05	-0.1	0.32	-0.83	0.16	-0.35	-0.47	-0.3	0.08	-0.17	0.36	-0.36	-0.07	-0.22	-0.81	-0.65	-0.18	-0.06	-0.18	-0.2	-0.16	-0.47	0.16	-0.03	0.32	-0.01	-0.53	-0.11	-0.12
NP_001020095.1	2	EXOC1	1	15.4984	NA	NA	NA	NA	NA	NA	NA	NA	NA	NA	NA	NA	NA	NA	NA	NA	NA	NA	NA	NA	NA	NA	NA	NA	NA	NA	NA	NA	NA	NA	NA	NA	NA	NA	NA	NA	NA	NA	NA	NA	NA	NA	NA	NA	NA
NP_001020105.1	27	WASF1	1	18.0755	NA	NA	NA	NA	NA	NA	NA	NA	NA	NA	1.45	0.09	0.87	0.11	0.41	0.01	0.08	-0.27	0.25	-0.06	0.75	-0.05	0.14	0.08	-0.04	-0.03	0	0.13	0	-0.05	NA	NA	NA	NA	NA	NA	NA	NA	NA	NA	NA	NA	NA	NA	NA
NP_001020109.1	1	SLC2A11	0.9998	12.7279	NA	NA	NA	NA	NA	NA	NA	NA	NA	NA	NA	NA	NA	NA	NA	NA	NA	NA	NA	NA	NA	NA	NA	NA	NA	NA	NA	NA	NA	NA	NA	NA	NA	NA	NA	NA	NA	NA	NA	NA	NA	NA	NA	NA	NA
NP_001020118.1	87	YIPF5	1	22.4098	-0.3	-0.04	0.24	-0.06	1.16	-0.04	-0.44	-0.22	-0.04	-0.07	0	-0.15	0.14	-0.1	0.26	-0.09	0.02	-0.24	0.03	-0.47	0.09	-0.3	0.1	-0.26	0.56	-0.19	0.06	-0.09	0.1	-0.21	-0.06	-0.39	0.17	-0.33	0.03	-0.2	-0.13	-0.33	0.35	-0.4	0.3	-0.07	0.04	-0.07	0.37
NP_001020119.1	690	FNBP1L	1	22.6238	0.35	-0.48	-0.31	-0.57	0.1	-0.57	0.42	-0.47	0.78	-0.49	1.07	-0.26	0.12	-0.18	0.17	-0.47	-0.33	-0.37	-0.13	-0.54	1.25	-0.22	0.19	-0.17	0.29	-0.31	-0.02	-0.3	-0.06	-0.11	0.15	-0.19	-0.01	-0.45	0.03	-0.36	-0.21	-0.36	0.07	-0.32	0.16	-0.47	0.47	-0.51	-0.03
NP_001020127.1	128	SC5D	1	22.8754	-1.04	0.14	-0.5	-0.11	-0.76	-0.24	-0.64	-0.49	0.78	0.21	-0.42	0.36	-0.34	0.05	-0.26	0.03	-0.24	0.52	-0.33	0.08	-0.22	0.19	-0.18	0.07	-0.18	-0.2	-0.84	0.29	-1.3	-0.65	-0.91	-0.45	-0.7	0.37	-1.36	-0.04	-0.22	0.19	-0.81	0.56	-0.2	0.5	0.43	0.26	-0.32
NP_001020128.1	98	BRMS1	1	19.3582	0.06	0.01	-0.06	0.12	-0.04	-0.03	0.44	0.24	0.36	-0.08	0.92	-0.25	0.14	-0.33	-0.27	-0.18	0.27	-0.2	-0.24	-0.02	0.31	-0.07	0.06	-0.05	0.03	-0.12	-0.01	-0.19	0.02	-0.03	NA	NA	NA	NA	NA	NA	NA	NA	NA	NA	-0.08	-0.23	0.15	-0.19	-0.39
NP_001020241.1	527	RPS14	1	26.3893	-0.08	0.11	0.32	0.11	-0.2	0.03	-0.24	0	0.07	0.29	0.33	0.21	0.18	0.19	-0.08	0.16	-0.09	0.27	0.08	0.03	0.02	0	-0.05	0	0.02	0.06	-0.1	0.1	0.03	-0.07	0.26	0.06	0.31	0.12	0.1	0.2	0.18	0.26	0.24	0.27	0.1	0.17	0.04	0.13	-0.17
NP_001020262.1	1873	ABCF1	1	25.6189	0.28	-0.34	-0.21	-0.29	0.35	-0.35	0.26	-0.31	0.49	-0.31	0.59	-0.29	0.14	-0.26	0.2	-0.29	0	-0.31	-0.34	-0.41	0.13	-0.37	-0.2	-0.32	0.67	-0.45	-0.07	-0.48	-0.21	-0.44	-0.17	-0.39	-0.05	-0.36	0.15	-0.22	0.06	-0.35	0.53	-0.28	0.32	-0.27	0.41	-0.3	0.21
NP_001020267.1	14	PSMA8	1	16.0086	-0.1	0.54	-0.08	0.44	-0.14	0.31	-0.63	0.43	0.34	0.79	-1.47	0.66	-0.35	0.62	0.04	0	-0.7	0.15	0.15	0.04	NA	NA	NA	NA	NA	NA	NA	NA	NA	NA	NA	NA	NA	NA	NA	NA	NA	NA	NA	NA	NA	NA	NA	NA	NA
NP_001020271.1	123	MBP	1	22.6305	-0.4	0.01	0.18	0.11	-0.57	0.28	0.55	0.26	0.02	-0.04	-0.26	0	0.4	-0.26	-0.09	0.18	-0.03	-0.03	0.35	0.17	-0.35	-0.09	0.58	-0.18	-0.46	-0.51	-0.25	-0.32	-0.25	0.03	0.25	0.33	0.21	0.01	0.07	-0.07	0.18	0.02	0.66	0.11	-0.05	0.09	-0.32	0.24	-0.6
NP_001020280.1	182	CD34	1	22.5613	0.19	-0.93	0.28	-0.68	0.38	-0.68	-0.65	-0.85	0.31	-0.97	0.1	-0.69	-0.04	-1.18	0.61	-0.48	1.03	-0.56	0.21	-0.16	0.17	-0.76	0.56	-1.03	0.36	-1.2	-0.35	-1.14	-0.16	-0.28	0.45	0.71	0.38	-0.12	0.45	-0.59	-0.33	-0.41	0.58	-0.67	0.72	-1.05	-0.3	-1.57	1.35
NP_001020330.1	773	CD74	1	25.5122	-1.48	-0.63	0.58	-0.19	-0.44	-0.44	-1.03	0.31	-0.87	-0.81	-1.87	-1.15	-0.53	-0.79	0.26	-0.19	0.38	-0.18	0.25	0.02	-1.01	-0.52	0.92	-0.48	0.85	-0.47	0.56	-0.66	0.29	1.11	0.23	0.31	0.73	-0.64	0.55	-0.41	0.47	-0.15	-0.79	-0.74	1.59	-0.36	-0.58	0	0.39
NP_001020331.1	497	ADGRE5	1	22.6805	-1.12	0.09	-0.82	-0.04	-0.86	0.42	0.07	0.69	-1.13	-0.5	0.03	-0.1	0.14	-0.08	-0.11	0.42	0.2	0.19	0.13	0.68	-0.42	0.02	-0.28	-0.09	-0.51	-0.15	0.79	-0.06	0.18	0.55	0.03	1.21	0.07	-0.12	0.4	0.32	0.53	0.21	-0.5	-0.19	-0.89	-0.16	-0.88	-0.07	-0.73
NP_001020365.1	10702	CES1	1	29.534	-0.43	0.75	1.02	0.41	-0.42	0.15	-0.49	0.2	1.42	0.95	-2.41	0.59	-0.84	0.52	-0.74	0.28	-0.97	0.54	0.07	0.06	-0.23	0.76	-0.35	0.82	-0.92	0.77	-1.15	0.58	-0.48	0.04	-0.56	-0.48	-0.74	0.67	-2.16	0.32	-0.81	0.19	-2.14	0.84	-0.49	0.64	-0.28	0.58	0.67
NP_001020372.2	18	CHN1	1	15.8746	NA	NA	NA	NA	NA	NA	NA	NA	NA	NA	NA	NA	NA	NA	NA	NA	NA	NA	NA	NA	NA	NA	NA	NA	NA	NA	NA	NA	NA	NA	0.54	0.58	0.25	0.75	0.15	0.4	0.22	0.41	0.06	0.68	NA	NA	NA	NA	NA
NP_001020376.1	1416	AP2M1	1	26.0199	-0.05	0.15	0.04	0.18	-0.18	0.19	0	0.22	-0.1	0.25	-0.09	0.17	-0.04	0.29	0.05	0.1	-0.06	0.19	0.02	0.06	0.06	0.19	-0.2	0.16	-0.49	0.17	-0.03	0	0.04	0.1	-0.05	0.12	-0.11	0.12	0.04	0.11	-0.3	0.13	-0.31	-0.05	-0.14	0.19	0.29	0.16	0.09
NP_001020405.1	85	TSPAN4	1	22.7572	-0.9	0.51	-0.21	0.74	-0.39	1.13	-0.31	0.53	-0.69	0.55	-1.72	0.2	0.2	0.71	0.08	0.72	-0.58	0.09	-0.71	0.41	0.5	0.43	-0.23	0.53	0.72	0.61	-0.24	0.55	-0.39	0.22	-1.16	0.38	-0.38	0.3	-0.32	0.38	-0.01	0.14	-0.55	0.36	-0.08	0.24	0.48	0.36	0.61
NP_001020419.1	487	DUT	1	23.9061	-0.36	-0.16	0.15	-0.16	0.17	0.02	-0.45	-0.08	0.49	-0.08	0.58	-0.49	-0.4	-0.34	0.04	-0.66	0.66	-0.61	-0.52	-0.32	-0.4	-0.22	0.59	-0.31	0.52	-0.2	0.3	-0.4	0.3	-0.17	0.25	0.22	0.12	-0.26	0.52	-0.19	0.17	-0.3	0.35	-0.27	1.08	-0.09	0.49	-0.23	0.42
NP_001020424.1	805	TPD52	1	25.7306	0.41	-0.37	-0.04	-0.94	-0.17	-0.73	-0.08	-0.65	0.32	-0.71	0.11	-0.67	0.37	-0.86	0.03	-0.96	-0.66	-0.85	0.08	-0.83	1.3	-0.56	-0.25	-0.71	-0.02	-0.79	0.69	-0.82	0.44	-0.8	0.28	-0.55	-0.23	-0.66	-0.41	-0.69	-0.33	-0.3	0.1	-0.75	1.26	-0.43	0.11	-0.82	-0.61
NP_001020471.2	524	RAB12	1	23.5129	0.31	0.18	0.04	-0.05	-0.1	0.15	-0.34	-0.21	0.08	0.03	0.07	0.11	-0.08	0.12	-0.09	0	-0.19	0.12	-0.22	0.02	0.3	-0.14	0.18	0.01	-0.22	0.07	-0.01	0.01	-0.2	-0.05	-0.29	0	-0.24	0.2	-0.2	-0.02	-0.17	0.27	-0.25	0.2	-0.31	0	-0.15	0.07	-0.03
NP_001020527.2	978	ANO6	1	23.8759	0.12	-0.12	0.14	-0.28	0.02	-0.1	0.17	-0.11	-0.02	-0.25	0.35	-0.1	0.03	-0.07	0.24	-0.15	-0.05	-0.01	-0.18	0.14	0.7	-0.03	-0.27	0.09	0.04	-0.05	-0.02	-0.18	0.01	-0.07	-0.02	0.26	-0.28	-0.1	-0.06	-0.18	-0.11	-0.11	-0.06	-0.21	0.1	-0.24	0.38	-0.22	0.03
NP_001020539.2	29	VEGFA	1	16.9261	-0.5	-0.16	-0.3	-0.3	-0.57	-0.59	0.9	-0.31	-0.35	-0.27	0.5	-0.07	-0.06	-0.12	-0.35	-0.23	-0.74	-0.01	-0.05	-0.06	NA	NA	NA	NA	NA	NA	NA	NA	NA	NA	NA	NA	NA	NA	NA	NA	NA	NA	NA	NA	NA	NA	NA	NA	NA
NP_001020750.1	44	NDEL1	1	18.8475	-0.28	-0.27	-0.09	-0.04	-0.28	0.21	-0.39	0.17	-0.43	0.05	0.02	0.28	-0.43	0.26	0.28	0.16	0.06	0.6	0.3	0.23	-0.27	0	-0.4	0.1	-0.07	0.14	-0.11	0.16	0.04	0.16	0.02	0.22	0.77	0.16	-0.05	0.13	0.25	0.3	0.64	0.43	0.08	0.21	-0.31	0.24	-0.03
NP_001020766.1	556	ARFIP1	1	25.1998	-0.41	-0.09	0.29	-0.04	0.13	0.06	-0.2	0.14	-0.6	-0.23	-0.53	-0.05	0.33	0.1	0.47	0.11	0.23	-0.07	0.4	-0.2	0.01	0	0.35	0.01	-0.27	-0.02	0.09	-0.09	0.47	0.2	0.46	0.19	0.34	-0.04	0.01	0.05	0.02	0.13	0.03	0.04	-0.07	0.09	0.17	0.09	0.29
NP_001020767.1	113	CELF1	1	23.5901	0.07	0.01	0.08	0.17	0.28	0.23	0.07	0.04	0.01	0.35	0.54	-0.15	0.18	-0.1	0	-0.08	0.14	0.12	0.09	-0.04	0.08	-0.29	0.27	-0.13	0.13	-0.22	0.19	-0.25	-0.02	-0.14	-0.17	-0.34	-0.32	-0.18	0.13	-0.2	-0.14	-0.22	-0.15	-0.36	-0.25	-0.2	-0.12	-0.26	-0.23
NP_001020769.1	341	ARHGAP30	1	22.5906	-1.02	-0.07	-0.46	0.06	-1.5	0.25	0.15	0.69	-1.08	-0.49	-0.79	-0.24	-0.32	0.09	-0.34	0.28	0.25	0.26	0.01	0.45	-0.75	-0.2	-0.17	0.03	-0.94	-0.2	0.66	-0.28	0.17	0.84	0.34	0.73	0.63	-0.14	1.02	0.03	0.67	0.19	-0.41	-0.24	-0.25	0.04	-0.41	0.27	-0.39
NP_001020787.2	1	ARHGAP24	0.9991	11.538	NA	NA	NA	NA	NA	NA	NA	NA	NA	NA	NA	NA	NA	NA	NA	NA	NA	NA	NA	NA	NA	NA	NA	NA	NA	NA	NA	NA	NA	NA	NA	NA	NA	NA	NA	NA	NA	NA	NA	NA	NA	NA	NA	NA	NA
NP_001020951.1	157	ABHD17B	1	21.5126	-0.02	0.04	-0.37	-0.06	0.42	0.07	0.27	-0.29	0.1	0.04	-0.38	0.41	0.41	0.3	-0.11	0.06	-0.04	0.03	-0.11	0.37	1.08	0.39	0.01	0.43	0.23	0.43	-0.16	0.24	0	0.22	-0.21	-0.12	-0.38	0.39	-0.24	0	-0.01	-0.06	0.42	0.31	0.01	-0.02	0.4	0.1	-0.06
NP_001021.1	80	RPS27	1	22.2076	0.01	-0.01	-0.25	-0.07	-0.23	-0.03	-0.19	-0.16	0.02	0.07	0.34	-0.87	-0.1	-0.96	-0.07	-0.77	-0.71	-0.3	-0.63	-0.95	NA	NA	NA	NA	NA	NA	NA	NA	NA	NA	0.26	-0.3	0.35	0.1	0.31	0.22	0.03	0.46	0.23	0.2	0.43	-0.38	0.36	-0.16	-0.43
NP_001022.1	377	RPS28	1	25.952	0.23	0.06	0.42	0.22	-0.1	0.09	-0.18	-0.33	-0.23	0.05	0.35	-0.07	0.15	-0.09	-0.17	-0.26	-0.29	-0.12	-0.55	-0.52	0.03	-0.16	-0.15	-0.11	0.05	0.03	-0.05	0.06	0.07	-0.03	-0.11	-0.43	0.08	-0.13	-0.01	0.01	-0.09	0.02	-0.03	-0.06	-0.03	0	0.12	0.07	-0.19
NP_001023.1	315	RPS29	1	26.0966	0.34	0.36	0.66	0.33	0.31	0.33	0.03	0.16	0.29	0.23	0.52	0.23	0.4	0.53	0.17	0.21	0.3	0.17	0.18	0.17	0.37	0.39	0.37	0.37	0.51	0.54	0.15	0.34	0.39	0.26	0.59	0	0.43	0.34	0.2	0.36	0.24	0.46	0.17	0.3	0.45	0.4	0.29	0.33	0.31
NP_001024.1	788	RRM1	1	22.6147	-0.59	-0.68	-0.2	-0.66	-0.33	-0.79	0.51	-0.55	0.56	-0.6	1.37	-0.47	0.4	-0.53	-0.51	-0.45	-0.07	-0.56	-0.42	-0.48	-0.06	-0.39	0.68	-0.57	0.29	-0.51	0.17	-0.32	-0.09	-0.23	-0.24	-0.32	0.01	-0.6	0.79	-0.57	0.21	-0.6	0.81	-0.38	-0.53	-0.66	-0.48	-0.46	-0.59
NP_001025.1	316	RRM2	1	21.6128	-0.69	-1.5	0.38	-1.43	0.29	-1.27	1.02	-1.43	0.45	-1.35	0.24	-1.21	-0.42	-1.4	-0.54	-1.26	0.49	-1.31	-0.65	-1.55	-0.37	-1.37	1.28	-1.26	0.01	-1.27	0.14	-1.17	-0.04	-1.07	-0.07	-0.37	-0.15	-0.68	1.01	-0.63	0.21	-0.64	-0.3	-0.54	-0.15	-1.12	0.38	-1.55	-0.52
NP_001025030.1	202	KCTD21	1	21.7576	-0.28	0.61	0.29	0.82	-0.37	0.63	-0.23	0.58	0.22	0.88	-0.05	0.72	0.52	0.61	0.29	0.56	0.09	0.38	0.38	0.59	0.3	0.52	-0.43	0.6	0.36	0.66	0.14	0.67	0.44	0.37	0.03	-0.07	0.04	0.62	-0.32	0.67	0.08	0.53	0.08	0.56	-0.62	0.26	0.33	0.4	0
NP_001025034.1	24	C6orf120	1	21.6448	0.24	1.05	0.32	1.04	-0.3	1.09	-0.03	1.18	0.01	0.86	NA	NA	NA	NA	NA	NA	NA	NA	NA	NA	NA	NA	NA	NA	NA	NA	NA	NA	NA	NA	NA	NA	NA	NA	NA	NA	NA	NA	NA	NA	-0.14	1.27	-0.59	1.07	0.17
NP_001025035.1	49	KIAA1755	1	24.8043	-0.15	0.48	-0.56	0.26	-1.11	0.02	-0.95	-0.26	0.04	0.48	0.09	0.26	0.31	0.07	0.18	0.32	-0.38	0.25	0.07	0.13	-0.38	0.32	-0.68	-0.07	-0.69	0.18	-0.62	0.03	-0.41	-0.46	-0.3	-0.79	-0.01	-0.37	-0.33	-0.63	-0.27	-0.28	0.08	-0.44	-1.58	0.22	-0.66	0	-0.26
NP_001025041.1	208	SOWAHB	1	20.9221	-0.12	0.35	-0.31	0.22	0.15	0.18	-0.55	-0.05	-0.06	0.55	-0.55	0.45	-0.69	0.37	0.49	0.23	0.29	0.46	0.18	0.23	-0.25	0.45	0.09	0.25	0.26	0.24	-0.31	0.4	0.06	-0.03	0.59	0.65	0.7	0.52	0.07	0.53	0.59	0.81	0.22	0.62	0.57	0.23	-0.26	0.46	0.45
NP_001025053.1	11	AHDC1	1	17.2811	NA	NA	NA	NA	NA	NA	NA	NA	NA	NA	-1.53	0.53	-0.73	0.16	-0.7	0.32	-0.9	0.03	-0.56	0.44	NA	NA	NA	NA	NA	NA	NA	NA	NA	NA	NA	NA	NA	NA	NA	NA	NA	NA	NA	NA	0.46	0.6	0.63	0.62	0.23
NP_001025055.1	28	PLEKHG1	1	22.2873	NA	NA	NA	NA	NA	NA	NA	NA	NA	NA	NA	NA	NA	NA	NA	NA	NA	NA	NA	NA	0.03	0.04	-0.22	0.02	-0.38	-0.04	-0.04	-0.06	0	0.01	NA	NA	NA	NA	NA	NA	NA	NA	NA	NA	NA	NA	NA	NA	NA
NP_001025056.1	137	CPTP	1	22.0874	0.72	0.36	-0.18	0.43	-0.1	0.37	-0.04	0.23	-0.42	0.4	-1.28	0	-0.61	-0.14	-0.2	0.02	-0.33	0.23	-0.69	-0.3	-0.11	0.45	0.14	0.44	-0.16	0.34	0.02	0.33	-0.38	0.25	-0.26	0.08	-0.08	0.26	-0.13	0.39	-0.25	0.2	-0.61	0.4	0.12	0.43	0.42	0.43	-0.32
NP_001025067.1	235	WDR45	1	21.4667	0.92	0.01	-0.13	0.18	0.1	0.34	0.58	0.1	0.14	0.14	-0.27	-0.07	0.23	-0.23	0.22	-0.07	0.04	-0.07	0	0.06	0.11	0.04	0.15	-0.03	-0.01	-0.04	0	0.2	-0.31	-0.25	-0.2	-0.15	0.07	0.12	0.09	0.18	-0.14	-0.03	-0.3	0.04	-0.32	0.17	0.38	0.07	0.18
NP_001025110.2	2	ZFAT	1	12.2238	NA	NA	NA	NA	NA	NA	NA	NA	NA	NA	NA	NA	NA	NA	NA	NA	NA	NA	NA	NA	NA	NA	NA	NA	NA	NA	NA	NA	NA	NA	NA	NA	NA	NA	NA	NA	NA	NA	NA	NA	NA	NA	NA	NA	NA
NP_001025125.2	204	CDNF	1	21.3528	-0.31	0.63	-0.34	0.6	-1.28	0.4	-1.89	0.06	-0.92	0.89	-0.84	0.74	-1.02	0.56	-0.21	0.53	-1.32	0.7	-0.49	0.12	-1.39	0.54	-1.06	0.19	-1.03	0.25	-0.92	1.13	-1.26	-0.14	-1.16	0.14	-0.15	0.85	-1.01	1.01	0.04	0.57	-1.51	0.37	-1.02	0.65	-1.13	0.43	-0.6
NP_001025173.1	113	GRB7	1	20.4586	1.06	-0.07	-0.37	-0.05	-0.22	-0.16	-0.35	-0.17	0.27	-0.03	0.68	0.12	0.08	-0.14	-0.09	-0.2	-0.23	-0.21	-0.09	-0.12	0.22	0.15	-0.14	0.16	0.17	0.13	-0.07	0.15	-0.36	0.24	-0.28	0.06	-0.05	0.65	-0.51	0.34	-0.01	0.56	-0.43	0.65	0.33	-0.12	0	-0.16	-0.05
NP_001025177.1	3372	AP2B1	1	27.161	-0.1	0.19	0.05	0.15	-0.19	0.14	0.07	0.2	-0.02	0.2	-0.01	0.21	-0.1	0.19	0.1	0.13	0	0.14	-0.09	0.06	0.01	0.13	-0.1	0.19	-0.42	0.22	0	0.14	0.05	0.16	-0.06	0.16	-0.15	0.18	-0.05	0.17	-0.16	0.1	-0.36	0.05	-0.14	0.02	0.14	0.02	0.13
NP_001025190.1	2	SUN3	1	13.0196	NA	NA	NA	NA	NA	NA	NA	NA	NA	NA	NA	NA	NA	NA	NA	NA	NA	NA	NA	NA	NA	NA	NA	NA	NA	NA	NA	NA	NA	NA	NA	NA	NA	NA	NA	NA	NA	NA	NA	NA	NA	NA	NA	NA	NA
NP_001025226.1	651	ARHGAP5	1	21.8338	0.45	-0.11	0.26	0.07	0.27	-0.06	0.16	0.02	0.01	-0.09	0.15	0.13	0.22	0.04	0.21	0.04	0.08	0.04	0.03	0	0.01	0.01	0.19	0.1	-0.65	-0.02	-0.08	-0.03	0.17	0.04	0.17	0.28	0.12	0.17	0	0.17	0.16	0.17	0.27	0.35	0.26	0.16	0.17	0.06	0.14
NP_001025443.1	61	ARNTL	1	18.5008	0.17	-0.05	-0.01	-0.12	-0.14	0	0.08	0.15	-0.26	-0.05	-0.18	0.13	-0.22	0	0.37	0.03	0.14	0	0.03	-0.12	0.04	0.2	0.26	0.4	0.12	0.53	0.1	0.36	0.55	0.23	0.05	-0.03	-0.04	0.2	-0.22	0.13	0.02	0.37	0.02	0.28	-0.08	-0.1	-0.03	0.08	0.33
NP_001025458.1	13	ATF3	1	20.7574	NA	NA	NA	NA	NA	NA	NA	NA	NA	NA	NA	NA	NA	NA	NA	NA	NA	NA	NA	NA	NA	NA	NA	NA	NA	NA	NA	NA	NA	NA	NA	NA	NA	NA	NA	NA	NA	NA	NA	NA	NA	NA	NA	NA	NA
NP_001025459.1	140	SPN	1	21.913	-1.6	-0.3	-1.12	-0.06	-1.93	-0.18	0.02	0.87	-1.3	-0.84	-0.88	-0.48	-0.06	-0.19	-0.31	0.27	0.63	0.13	-0.14	0.2	-0.94	-0.14	-0.32	-0.12	-1.16	-0.1	0.39	-0.18	0.4	0.59	0.76	0.96	0.65	-0.42	0.79	-0.19	0.43	-0.25	-0.13	-0.43	-1.9	-0.46	-1.31	-0.15	-0.83
NP_001026.2	15	RYR2	1	20.2675	NA	NA	NA	NA	NA	NA	NA	NA	NA	NA	NA	NA	NA	NA	NA	NA	NA	NA	NA	NA	NA	NA	NA	NA	NA	NA	NA	NA	NA	NA	0.7	0.2	0.33	-0.66	0.54	0.18	0.24	-0.03	0.95	-0.28	NA	NA	NA	NA	NA
NP_001026788.1	176	COX19	1	22.6046	-0.96	-0.2	-0.65	-0.29	-0.32	-0.85	-0.58	-0.39	0.09	0.04	-0.02	0.01	-0.86	-0.08	0.4	-0.27	-0.28	0.31	-0.34	-0.53	-0.38	-0.2	-0.15	-0.15	0.06	-0.04	-0.67	-0.29	-0.18	-0.31	-0.64	-0.27	-0.76	-0.08	-0.53	-0.26	-0.38	-0.38	-0.23	-0.24	-0.21	-0.15	0.86	-0.01	0.52
NP_001026794.1	200	ZNF451	1	21.041	-0.14	-0.47	-0.3	-0.48	-0.11	-0.54	-0.54	-0.42	-0.18	-0.34	1.34	-0.01	0.15	-0.07	0.14	-0.11	0	-0.12	-0.25	0	-0.13	-0.02	0.43	0.07	0.28	0.06	0	0.03	0.15	-0.02	-0.04	-0.19	-0.47	-0.14	0.17	-0.34	-0.07	-0.31	0.23	-0.02	-0.17	-0.06	-0.12	0.15	0.08
NP_001026798.1	6	SMAGP	1	18.1934	NA	NA	NA	NA	NA	NA	NA	NA	NA	NA	NA	NA	NA	NA	NA	NA	NA	NA	NA	NA	NA	NA	NA	NA	NA	NA	NA	NA	NA	NA	NA	NA	NA	NA	NA	NA	NA	NA	NA	NA	NA	NA	NA	NA	NA
NP_001026847.1	410	RAB24	1	22.7115	-0.58	-0.24	-0.24	-0.19	0.45	-0.21	0.19	-0.2	0.11	-0.03	0.02	-0.03	-0.16	-0.06	0.37	-0.19	-0.45	-0.07	-0.21	-0.31	0.72	0.01	0.05	-0.09	0.09	-0.03	-0.03	-0.03	0.05	0.07	0.15	-0.16	0.04	-0.16	0.33	-0.24	-0.08	-0.26	-0.26	-0.16	0.21	-0.08	0.8	-0.15	0.31
NP_001026849.1	48	MSRB3	1	19.3864	-0.63	-0.34	-0.38	-0.37	-0.71	0.11	-0.7	0.09	-0.71	-0.57	0.35	0.11	-0.47	0.11	-0.37	0.07	-0.32	0.28	-0.09	0.13	NA	NA	NA	NA	NA	NA	NA	NA	NA	NA	0.54	1.11	0.21	0.27	0.32	0.34	0.57	0.15	-0.3	0.71	-0.57	-0.2	0.34	-0.34	-0.31
NP_001026850.1	34	RUNX3	1	18.4715	0.93	0.09	-0.34	0.18	-0.3	0.1	-0.9	0.21	-0.15	-0.85	-1.31	0.56	-0.45	0.48	-0.22	0.61	-0.39	0.47	0.89	0.48	-0.8	-0.31	-0.21	-0.44	-0.95	-0.25	0.84	-0.43	0.4	1.01	0.56	0.47	0.37	0.37	0.35	0.01	0.79	0.26	-0.27	0.42	NA	NA	NA	NA	NA
NP_001026853.1	780	IFIT3	1	23.9365	-0.81	0.14	1.42	-0.24	-0.52	0.02	-0.94	0.52	-0.15	-0.06	-1.48	-0.13	-0.6	0.16	-0.38	0.1	-0.11	0.47	-0.43	0.02	-0.13	-0.41	-0.82	-0.13	-0.27	0.18	-0.13	-0.22	-0.21	0.45	-0.71	-0.26	-0.34	-0.06	0.7	0.25	0.32	0.55	-0.38	-0.29	-0.37	0.05	-0.13	0.3	0.75
NP_001026854.1	627	SRSF7	1	25.7155	0.28	-0.28	0.09	-0.19	0.21	-0.15	-0.06	-0.17	-0.13	-0.32	0.58	-0.12	0.2	-0.19	-0.06	-0.1	0.21	-0.19	-0.15	0.05	0.14	-0.14	0.59	-0.01	0.31	0.02	0.41	0.06	0.28	0	-0.11	-0.09	0.1	-0.15	0.35	-0.21	0.14	-0.11	0.4	-0.16	0.16	-0.26	-0.07	-0.16	-0.12
NP_001026855.2	355	TP53BP2	1	22.2954	-0.21	-0.51	-0.27	-0.55	0.08	-0.47	0.09	-0.49	-0.27	-0.55	1.18	-0.44	0.39	-0.58	0.11	-0.33	0.22	-0.21	-0.07	-0.3	1.21	-0.41	-0.09	-0.38	0.13	-0.44	0.23	-0.52	0.25	-0.36	-0.01	-0.27	-0.66	-0.53	0.31	-0.48	-0.08	-0.24	0.4	-0.45	0.24	-0.17	0.42	-0.31	-0.09
NP_001026859.1	1635	PLAA	1	24.1953	0.15	-0.1	0.03	-0.03	0.19	-0.12	0.4	0	-0.2	0.06	-0.07	-0.23	-0.15	0.05	0.51	-0.05	0.13	-0.09	0.12	-0.07	-0.31	-0.18	-0.23	-0.23	-0.37	-0.17	-0.44	-0.21	-0.02	-0.08	-0.02	-0.16	-0.01	-0.15	0.08	-0.01	-0.35	-0.3	-0.01	-0.09	0.02	-0.05	0.62	0	0
NP_001026862.1	50	LRRC17	1	19.3416	NA	NA	NA	NA	NA	NA	NA	NA	NA	NA	NA	NA	NA	NA	NA	NA	NA	NA	NA	NA	-1.31	0.53	-0.89	0.21	-1.45	-0.15	-0.12	-0.07	-0.38	0.52	-0.88	2.96	-0.52	0.15	-0.96	0.31	-0.14	0.55	-1	0.46	NA	NA	NA	NA	NA
NP_001026866.1	531	PLD3	1	25.0014	0.84	0.39	-0.34	0.08	-0.34	0.81	-0.34	0.23	-0.1	0.07	-0.32	-0.04	-0.32	0.17	0.08	0.08	0.06	0.23	0.36	0.4	-0.04	-0.02	0.12	0.1	-0.37	0.18	0.18	-0.08	0.41	0.19	-0.03	0.16	0.43	-0.04	0.16	0.19	0.33	0.15	-0.05	0.2	0.15	-0.22	-0.49	-0.01	0.03
NP_001026868.2	70	PRPF40B	1	18.6556	0.26	-0.44	-0.62	0.06	-0.33	-0.35	0.6	-0.02	0.3	-0.44	0.46	-0.13	-0.45	-0.29	-0.17	-0.14	0.2	0.11	-0.22	-0.13	-0.15	-0.04	0.22	-0.33	-0.64	-0.23	-0.09	0.03	-0.13	-0.14	-0.05	0.54	0.18	0.24	0.22	0.11	0.49	0.08	0.41	0.26	-0.27	-0.76	0.38	-0.78	-0.01
NP_001026870.2	12	GASK1B	1	13.6148	NA	NA	NA	NA	NA	NA	NA	NA	NA	NA	NA	NA	NA	NA	NA	NA	NA	NA	NA	NA	NA	NA	NA	NA	NA	NA	NA	NA	NA	NA	0.5	1	0.6	0.65	0.52	0.56	0.78	0.61	0.17	0.73	NA	NA	NA	NA	NA
NP_001026871.1	358	NT5DC3	1	22.2739	0.54	0.05	-0.16	-0.2	1.19	-0.15	-0.16	-0.25	0.59	0.07	0.19	-0.24	0.02	-0.01	-0.42	-0.31	0.17	-0.23	0.16	-0.22	0.53	-0.07	0.28	-0.11	1.71	-0.23	0.53	0.05	-0.17	-0.25	-0.22	-0.34	-0.04	-0.23	-0.17	-0.15	-0.06	-0.18	0.01	0.03	2.1	-0.09	0.24	0.03	0.8
NP_001026873.2	288	ELP6	1	22.3562	-0.11	0.03	0.42	0.2	0.44	0.25	0.28	0.13	0.23	0.33	0.99	0.36	-0.35	0.33	0.04	0.33	-0.26	0.28	0.22	0.29	0.54	0.54	0.18	0.54	-0.15	0.51	0.04	0.42	0.22	0.42	0.17	0.32	0.38	0.37	-0.01	0.25	0.33	0.23	0.5	0.62	-0.02	0.28	-0.1	0.15	-0.11
NP_001026879.2	129	RNLS	1	20.8292	-0.16	0.25	-1.3	0.26	0.38	-0.27	-0.28	0.17	0.7	0.42	-0.36	0.36	-0.4	0.17	-0.56	0.49	-0.38	-0.09	1.04	0.47	0.26	0.59	0.16	0.45	0.32	0.66	0.12	0.46	0.54	0.48	0.74	0.37	0.23	0.45	0.04	0.47	-0.03	0.45	-0.88	0.78	0.64	0.36	-0.04	0.44	-0.21
NP_001026880.2	11	KLHL7	1	14.8288	NA	NA	NA	NA	NA	NA	NA	NA	NA	NA	NA	NA	NA	NA	NA	NA	NA	NA	NA	NA	NA	NA	NA	NA	NA	NA	NA	NA	NA	NA	NA	NA	NA	NA	NA	NA	NA	NA	NA	NA	NA	NA	NA	NA	NA
NP_001026881.1	765	ERGIC1	1	26.0242	-0.8	0.3	-0.51	0.2	-0.33	0.2	-1.12	0.11	-0.03	0.43	-0.62	0.32	-0.17	0.61	-0.27	0.25	-0.47	0.41	-0.06	-0.18	-0.41	0.39	-0.49	0.43	-0.92	0.56	-0.42	0.37	-0.26	0.12	-0.28	-0.12	-0.03	0.24	-0.53	0.38	-0.25	0.47	-0.14	0.41	-0.63	0.39	-0.1	0.43	0.1
NP_001026882.2	304	TRMT11	1	22.8616	-0.41	-0.1	0.37	0.08	0	-0.15	-0.22	0.05	-0.07	0.28	0.55	0	0.45	-0.08	0.05	-0.19	-0.23	-0.14	0.42	-0.05	0.73	0.06	-0.18	0.09	-0.36	0.11	-0.15	0.36	0.38	0.07	0.29	-0.05	0.16	-0.01	-0.19	0.05	0.02	0.1	-0.1	-0.02	-0.21	0.04	-0.76	0.07	-0.43
NP_001026883.1	488	MCUR1	1	23.5537	-0.35	-0.29	-0.09	-0.23	0.56	-0.08	-0.55	-0.2	1.38	-0.22	-0.5	-0.42	0.06	-0.26	0.58	-0.16	-0.15	-0.21	0.71	-0.25	-0.08	-0.09	0.06	-0.13	0.82	0.05	-0.19	-0.23	-0.29	-0.28	0.05	-0.77	-0.19	-0.26	-0.4	-0.16	-0.17	-0.13	0.37	-0.35	1.13	-0.11	-0.04	-0.22	0.02
NP_001026886.1	3	NABP1	1	14.1449	NA	NA	NA	NA	NA	NA	NA	NA	NA	NA	NA	NA	NA	NA	NA	NA	NA	NA	NA	NA	NA	NA	NA	NA	NA	NA	NA	NA	NA	NA	NA	NA	NA	NA	NA	NA	NA	NA	NA	NA	NA	NA	NA	NA	NA
NP_001026890.2	83	GSTCD	1	18.7281	0.21	-0.14	0.35	0.17	0.77	0.34	1.03	0.15	0.5	0.02	0.09	0.22	-0.4	-0.09	0.06	-0.02	0.29	0.21	0.13	0.36	0.28	-0.17	0.66	-0.03	-0.02	-0.24	0.18	-0.06	0.35	-0.12	-0.28	0.34	0.11	0.02	-0.48	-0.21	0.12	-0.22	-0.08	0.3	0.59	-0.09	0.27	0.25	0.31
NP_001026893.1	161	DNAJB14	1	21.9501	-0.49	-0.07	0.5	0.03	-0.54	-0.14	-0.3	-0.03	-0.33	-0.23	-0.44	0.13	-0.03	0.02	0.13	0.11	0.04	0	0.23	0.11	-0.01	0.09	-0.05	-0.09	-0.27	0.09	-0.33	0.07	0.46	0.19	0.27	0.06	0.18	0.34	-0.34	0.01	-0.32	-0.11	-0.31	0.08	-0.16	0.14	-0.13	0.26	0.21
NP_001026895.2	311	DDX59	1	20.892	-0.16	-0.41	-0.11	-0.15	1.42	-0.08	0.24	-0.14	0.14	-0.39	0.89	-0.44	0.28	-0.34	-0.34	-0.58	0.02	-0.28	0.06	-0.23	0.48	-0.13	0.4	-0.12	0.62	-0.12	0.48	-0.01	-0.06	-0.47	0.42	-0.14	-0.18	-0.39	0.14	-0.36	0.25	-0.12	0.99	-0.04	0.72	-0.23	-0.26	-0.43	-0.15
NP_001026897.1	606	MRI1	1	24.4953	-0.16	0.33	0.1	0.24	-0.05	-0.01	-0.36	0.14	-0.5	0.74	-0.12	0.46	0.14	0.35	-1.04	-0.56	-0.46	0.12	-0.14	0.54	-0.7	0.25	-0.54	0.43	0.66	0.46	-0.21	0.57	-0.61	-0.05	-0.25	0.02	-0.01	0.54	-0.73	0.35	-0.21	0.13	-0.75	0.6	-0.57	0.46	-1.1	0.39	-0.23
NP_001026902.1	5	YTHDC1	0.9984	14.1182	NA	NA	NA	NA	NA	NA	NA	NA	NA	NA	NA	NA	NA	NA	NA	NA	NA	NA	NA	NA	NA	NA	NA	NA	NA	NA	NA	NA	NA	NA	NA	NA	NA	NA	NA	NA	NA	NA	NA	NA	NA	NA	NA	NA	NA
NP_001026904.2	141	FDX2	1	21.3756	0.08	0.15	0.01	0.17	0.28	0.29	0.34	0.19	0.1	0.32	-0.41	0.11	0.54	0.05	0.12	0.12	-0.01	-0.06	0.21	0.08	-0.22	-0.06	-0.21	0.09	-0.04	0.13	-0.39	-0.04	-0.18	0.03	0.08	0.14	0.05	0.17	-0.35	0.48	0.06	0.24	0.02	0.48	0.09	0.35	0.18	0.19	0.03
NP_001026909.1	241	ASB9	1	21.881	0.08	-0.05	-0.5	-0.28	-0.31	0.29	-0.47	-0.08	-0.03	0.05	0.3	-0.21	-1.07	0.33	-0.82	-0.44	0.03	0.35	-0.71	0.2	0.81	-0.2	0.31	0.35	-0.19	-0.2	0.51	0.56	-1.17	-0.02	-2.48	-1.49	-0.47	-0.76	-1.51	-1.06	-0.82	-0.41	-1.21	0.33	-0.23	0.11	0.47	0.55	-0.18
NP_001026916.2	3	VSTM4	1	15.1719	NA	NA	NA	NA	NA	NA	NA	NA	NA	NA	NA	NA	NA	NA	NA	NA	NA	NA	NA	NA	NA	NA	NA	NA	NA	NA	NA	NA	NA	NA	NA	NA	NA	NA	NA	NA	NA	NA	NA	NA	NA	NA	NA	NA	NA
NP_001026971.1	244	LIMK2	1	21.3901	-0.03	-0.28	0.95	-0.17	-0.16	-0.2	0.34	-0.01	-0.25	-0.3	0.32	-0.05	0.11	-0.12	-0.01	-0.15	-0.02	-0.29	0.19	-0.14	0.39	0	0.46	0.01	-0.54	-0.02	0.19	0.08	0.68	-0.06	0.2	-0.37	0.51	-0.7	0.71	-0.61	0.54	-0.3	0.21	-0.65	-0.09	-0.66	0.32	-0.81	0.05
NP_001026973.1	887	LLGL2	1	23.9297	0.17	0.25	-0.46	0.29	-0.11	0.03	-0.2	-0.05	0.19	0.46	-0.18	0.47	-0.67	0.17	-0.09	-0.06	-0.29	0.08	-0.57	0	0.15	0.3	-0.33	0.32	-0.06	0.25	-0.19	0.31	-0.43	-0.23	-0.36	0.01	-0.24	0.37	-0.52	0.04	-0.14	0.31	0.6	0.52	0.4	0.27	-0.16	0.37	-0.2
NP_001026974.1	7	MAF	1	15.4168	NA	NA	NA	NA	NA	NA	NA	NA	NA	NA	NA	NA	NA	NA	NA	NA	NA	NA	NA	NA	NA	NA	NA	NA	NA	NA	NA	NA	NA	NA	NA	NA	NA	NA	NA	NA	NA	NA	NA	NA	0.48	0.47	-0.02	0.72	-0.01
NP_001026976.1	2448	ALDH3A2	1	27.9051	0.89	0.29	0.22	0.34	0.53	0.21	-1.24	-0.1	0.89	0.54	-0.33	0.44	0.3	-0.02	-0.24	0.26	-0.82	0.29	-0.11	0	-0.27	0.22	0.07	0.29	-0.36	0.42	-0.26	0.24	-0.65	-0.19	-0.43	-0.57	-0.05	0.5	-1.19	0.3	-0.78	-0.11	-0.07	0.14	-0.01	0.34	-0.39	0.38	1
NP_001026982.1	37	CSNK1G3	1	19.2531	-0.11	0.46	0.08	0.6	0.33	0.37	-0.26	0.5	0.27	0.6	-0.41	0.37	0.29	0.18	0.06	0.17	-0.16	-0.18	0.24	-0.42	0.25	0.51	0	0.49	0.11	0.52	0.15	0.43	0.57	0.54	NA	NA	NA	NA	NA	NA	NA	NA	NA	NA	0.1	0.68	0.35	1.16	0.45
NP_001026997.1	250	BOLA2	1	24.7494	0.23	-0.42	0.19	-0.59	0.72	-0.41	0.27	-0.2	0.55	-0.43	-0.07	-0.94	0.38	-0.86	0.29	-0.82	-0.48	-0.85	0.2	-0.62	0.5	-1.07	0.04	-1.05	0.54	-1.07	0.13	-0.92	0.14	-0.43	0.24	-0.1	-0.29	-0.71	0.98	-0.46	0.32	-0.72	0.33	-0.89	0.65	-0.58	-0.12	-1	-0.27
NP_001027.3	50	RYR3	0.9993	21.2479	-0.16	0.12	-0.58	0.33	-0.84	-0.2	-2.11	-0.18	-0.7	0.64	-0.3	0.24	-0.88	0.38	0.1	0.2	-0.06	-0.04	0.06	0.05	-0.41	0.19	0.23	0.53	-0.28	0.5	0.13	0.58	-0.41	0.27	0.44	0.15	0.23	0.36	-0.65	0.54	0.12	0.41	-0.8	0.68	-0.09	0.17	0.26	0.29	0.02
NP_001027005.1	1929	PHKB	1	24.7783	-0.43	0.67	-0.07	0.56	-0.45	0.32	-0.82	0.15	-0.29	0.52	-0.66	0.61	-0.66	0.71	-0.11	0.43	-1.42	0.39	-0.24	0.72	0.33	0.72	-0.76	0.86	-0.63	0.6	-0.66	0.89	-0.58	0.26	-0.59	-0.12	-0.57	0.86	-1.09	0.4	-0.22	0.55	-0.85	0.84	-0.4	0.46	-0.3	0.52	-0.33
NP_001027019.1	1	MASP1	1	13.1548	NA	NA	NA	NA	NA	NA	NA	NA	NA	NA	NA	NA	NA	NA	NA	NA	NA	NA	NA	NA	NA	NA	NA	NA	NA	NA	NA	NA	NA	NA	NA	NA	NA	NA	NA	NA	NA	NA	NA	NA	NA	NA	NA	NA	NA
NP_001027392.1	426	STXBP1	1	21.7159	-0.73	0	-0.38	-0.3	-0.65	-0.12	0.82	0.15	-0.18	-0.06	-1.01	0.15	-0.14	0.1	-0.14	0.18	-0.31	0.05	-0.08	0.19	1.2	-0.08	0.61	-0.03	-0.58	-0.1	0.16	-0.23	0.2	0.18	-0.25	0.94	-0.22	-0.17	-0.1	-0.18	-0.48	-0.2	-0.85	-0.22	-0.43	-0.11	1.4	-0.35	-0.06
NP_001027449.1	4	MMP28	0.9985	16.0976	NA	NA	NA	NA	NA	NA	NA	NA	NA	NA	NA	NA	NA	NA	NA	NA	NA	NA	NA	NA	NA	NA	NA	NA	NA	NA	NA	NA	NA	NA	NA	NA	NA	NA	NA	NA	NA	NA	NA	NA	NA	NA	NA	NA	NA
NP_001027453.1	4	KLF10	1	16.2867	NA	NA	NA	NA	NA	NA	NA	NA	NA	NA	NA	NA	NA	NA	NA	NA	NA	NA	NA	NA	NA	NA	NA	NA	NA	NA	NA	NA	NA	NA	NA	NA	NA	NA	NA	NA	NA	NA	NA	NA	NA	NA	NA	NA	NA
NP_001027454.1	545	TMPO	1	25.3181	0.27	-0.39	-0.13	-0.09	0.36	-0.44	-0.44	-0.5	-0.21	-0.35	1.14	-0.23	0.36	-0.51	-0.05	-0.45	0.33	-0.34	-0.2	-0.23	-0.2	-0.31	0.47	-0.53	0.38	-0.5	0.31	-0.55	-0.01	-0.34	-0.37	-0.1	-0.37	-0.37	0.24	-0.33	-0.25	-0.49	0.21	-0.55	0.25	-0.1	-0.37	-0.17	-0.21
NP_001027455.1	94	TMPO	1	21.2555	-0.08	0.09	-0.15	0.19	0.37	0.16	-0.36	0.31	-1.08	-0.78	1.43	-0.45	-0.05	-0.33	0.15	0.16	0.35	0.1	-0.07	0.29	-1.18	-0.68	0.29	-0.58	-0.76	-0.88	-0.41	-1.32	-0.62	-0.31	-0.07	0.96	0.12	-0.5	0.27	-0.34	0.03	-0.16	-0.35	-0.64	-0.3	-0.3	-0.79	-0.21	-0.59
NP_001027459.1	394	UBE2V1	1	25.3461	-0.09	0.08	-0.26	0.09	0.06	-0.01	0.04	-0.13	-0.08	0	0.23	0.15	0.1	0.04	0.14	-0.03	-0.07	-0.03	0.26	-0.01	0.36	0.11	-0.05	0.06	0.12	-0.04	-0.01	0.13	-0.09	0.02	0	0.19	0.04	-0.03	-0.12	0.01	0.21	0	0.26	0.07	-0.46	-0.1	-0.01	0	-0.05
NP_001027463.1	15	ZNF174	0.9996	17.7165	NA	NA	NA	NA	NA	NA	NA	NA	NA	NA	NA	NA	NA	NA	NA	NA	NA	NA	NA	NA	NA	NA	NA	NA	NA	NA	NA	NA	NA	NA	NA	NA	NA	NA	NA	NA	NA	NA	NA	NA	NA	NA	NA	NA	NA
NP_001027464.1	198	ZNF207	1	23.4892	0.22	-0.28	0.06	-0.15	0.36	-0.01	0.21	-0.15	-0.03	-0.12	0.45	0.03	-0.01	0.13	-0.05	0.11	0.2	0.03	-0.01	0.24	0.16	-0.02	0.39	-0.08	0.05	-0.12	0.14	0.02	0.16	-0.04	-0.1	0.95	-0.07	-0.03	0.16	-0.06	0.52	-0.28	0.2	-0.09	-0.14	-0.26	-0.12	-0.16	0.02
NP_001027467.2	710	STK24	1	24.2943	-0.15	-0.19	-0.16	-0.24	-0.31	-0.15	0.22	-0.03	0.04	-0.32	0.46	-0.33	0.98	-0.2	0.05	-0.23	0.05	-0.1	-0.22	-0.01	0.04	-0.28	0.18	-0.36	-0.32	-0.35	0.07	-0.27	-0.09	-0.04	-0.11	0.25	-0.19	-0.18	-0.04	-0.16	0.09	-0.13	0.36	-0.29	-0.67	-0.25	0.12	-0.4	0.05
NP_001027535.1	95	MICOS10	1	24.224	-0.78	-0.15	-0.23	-0.3	-0.13	-0.22	-0.36	-0.45	-0.62	-0.05	-0.94	-0.7	-0.15	-0.76	0.39	-0.65	-0.15	0.07	-0.87	-0.36	-0.44	-1.16	-0.35	-1.11	-0.1	-0.74	-0.44	-1.04	-0.62	-1.12	-0.27	0	0.1	0.13	0.11	0.19	-0.09	0.03	-0.24	0.13	-0.11	-0.63	0.26	-0.8	0.18
NP_001027553.1	291	PQBP1	1	23.3697	0.47	-0.4	0	-0.27	0.59	-0.41	-0.37	-0.38	-0.06	-0.53	0.98	-0.19	0.25	-0.28	0.02	-0.34	0.19	-0.13	-0.17	-0.42	-0.39	-0.28	0.36	-0.53	0.37	-0.68	-0.5	-0.72	-0.27	-0.46	-0.23	-0.36	-0.06	-0.31	-0.04	-0.59	0.23	-0.34	0.13	-0.3	0.06	-0.12	-0.25	-0.12	0.2
NP_001027564.1	40	PLGLB1	1	19.9808	NA	NA	NA	NA	NA	NA	NA	NA	NA	NA	NA	NA	NA	NA	NA	NA	NA	NA	NA	NA	-1.28	0.73	0.48	0.33	-2.13	0.6	-1.48	0.13	-0.66	0.14	-0.85	-0.78	-0.18	0.01	-0.56	0.31	-0.36	0.67	-1.37	0.27	-2.76	0.53	-1.22	0.35	-1.24
NP_001027565.1	834	HNRNPH2	1	25.3511	0.59	0.01	0.17	0.04	0.1	0.01	-0.14	0.12	0.28	0.09	0.25	-0.16	0.33	0.05	0.04	-0.26	0.05	-0.17	-0.04	0.01	0.22	0.02	0.06	0.01	0.78	0.09	0.18	0.04	0.02	0.09	-0.11	-0.13	-0.04	-0.12	-0.24	0.01	-0.01	-0.04	0.06	-0.2	0.45	0.05	0.1	0.26	0.43
NP_001027566.2	174	ADGRG6	1	20.854	0.09	-0.05	0.13	-0.07	-0.13	0.21	-0.7	-0.01	-0.89	0.08	-0.81	0.27	0.66	0.27	0.74	0.05	-0.46	0.34	0.3	-0.06	-0.1	0.44	-0.42	0.56	-0.88	0.61	-0.07	0.17	-0.41	-0.04	-0.12	0.08	-0.2	0.34	-0.32	0.22	0.15	0.22	0.15	0.35	-0.54	0.31	-0.89	0.22	-0.44
NP_001027568.1	5	PJA1	1	13.5554	NA	NA	NA	NA	NA	NA	NA	NA	NA	NA	NA	NA	NA	NA	NA	NA	NA	NA	NA	NA	NA	NA	NA	NA	NA	NA	NA	NA	NA	NA	NA	NA	NA	NA	NA	NA	NA	NA	NA	NA	NA	NA	NA	NA	NA
NP_001028174.2	18	RPAIN	0.9988	18.7801	-0.06	0.22	0.24	0.13	0.19	0.37	0.98	0.07	-0.17	0.13	1.48	0.23	-0.28	-0.04	-0.66	0.05	-0.31	0.38	0.13	0.09	-1.26	-0.21	-0.29	0.14	-0.43	0.18	-0.24	0.44	-0.74	-0.48	NA	NA	NA	NA	NA	NA	NA	NA	NA	NA	NA	NA	NA	NA	NA
NP_001028197.1	55	EXTL2	1	20.7445	-0.19	0	-0.59	-0.04	0.95	-0.04	1.79	-0.14	0.41	-0.3	NA	NA	NA	NA	NA	NA	NA	NA	NA	NA	0.12	0.12	0.43	0.17	0.54	0.27	0.1	0.18	-0.07	0.06	0.49	0.29	0.37	0.06	0.4	0.16	0.49	0.13	0.4	0.07	0.09	-0.35	0.22	-0.55	-0.16
NP_001028198.1	146	TMEM259	1	20.5994	-0.55	-0.2	-0.09	-0.12	-1.48	-0.12	-0.67	-0.19	-0.21	0.01	-0.09	-0.09	-0.09	0.04	0.29	-0.14	-0.14	0.02	-0.01	-0.2	0.24	0.27	-0.29	0.17	-0.4	0.33	-0.26	0.03	0.41	0.21	0.08	-0.07	0.32	0.15	-0.07	0.01	-0.07	0.11	1.15	0.31	-0.54	0.04	-0.5	0.23	0.09
NP_001028202.1	59	FAIM	1	19.4759	-0.19	-0.71	-0.66	-0.43	-0.07	-0.4	0.72	-0.17	-0.27	-0.59	0.58	-0.32	0.57	-0.16	0.51	-0.1	0.05	-0.22	0.01	-0.24	0.84	-0.05	0.06	0.04	-0.04	-0.03	0.21	0.15	-0.08	0.22	-0.37	-0.16	-0.26	-0.71	0.02	-0.53	-0.45	-0.6	0.83	-0.61	-0.41	-0.15	0.1	-0.42	-0.32
NP_001028216.1	2118	GLUL	1	28.2831	0.57	-0.88	-0.58	-0.67	2.57	-0.21	-0.62	-0.52	0.7	-0.39	-1.95	-0.54	-1.94	-1.28	-2.37	-1.29	-1.74	-1.35	-1.81	-2.27	-0.81	-0.1	-0.51	-0.2	2.97	0.26	-0.02	-0.25	0.81	-0.44	1.65	-0.82	-0.67	-0.45	-1.39	-1.13	-1.54	-1.2	-1.67	-0.75	2.83	0.01	0.33	-0.01	3.06
NP_001028217.1	53	GPR155	1	18.8001	0.25	1.24	0.95	1.17	1.34	1.57	2.11	0.95	1.8	0.45	NA	NA	NA	NA	NA	NA	NA	NA	NA	NA	0.3	0.41	0.3	0.57	0.86	0.61	0.36	0.47	0.79	0.52	1.05	0.36	0.66	0.45	0.89	0.56	0.87	0.72	-0.04	0.28	0.19	0.23	1.84	0.21	0.86
NP_001028218.1	336	CYBC1	1	25.3238	-0.01	0.07	0.09	-0.01	-0.18	0.1	0.42	0.05	-0.17	-0.09	-0.63	-0.14	-0.05	-0.19	0.05	-0.09	-0.09	0.25	0.33	0.16	-0.1	-0.19	-0.44	-0.53	-0.25	-0.29	-0.21	-0.38	-0.14	-0.2	0.04	-0.15	0.06	-0.23	0.15	-0.09	0.01	0	-0.43	-0.35	-0.34	-0.13	0.76	-0.2	0.15
NP_001028219.1	254	NPNT	1	21.7294	-1.58	-0.28	-1.65	-0.64	-1.56	0.13	-1.69	0.77	-1.27	-0.37	-0.46	-0.09	-0.37	0.15	0.35	0.68	0.44	-0.11	-0.18	0.92	-0.92	-0.06	-0.03	-0.11	0.52	-0.16	1.61	0.29	0.13	0.63	0.42	1.81	-0.14	0.19	0.44	0.42	0.05	0.35	-0.81	-0.02	-1.07	-0.28	-1.88	-0.57	-1.19
NP_001028222.1	5	MTERF2	1	14.7034	NA	NA	NA	NA	NA	NA	NA	NA	NA	NA	NA	NA	NA	NA	NA	NA	NA	NA	NA	NA	NA	NA	NA	NA	NA	NA	NA	NA	NA	NA	NA	NA	NA	NA	NA	NA	NA	NA	NA	NA	NA	NA	NA	NA	NA
NP_001028225.1	8	NLRP1	1	17.8563	NA	NA	NA	NA	NA	NA	NA	NA	NA	NA	NA	NA	NA	NA	NA	NA	NA	NA	NA	NA	NA	NA	NA	NA	NA	NA	NA	NA	NA	NA	NA	NA	NA	NA	NA	NA	NA	NA	NA	NA	NA	NA	NA	NA	NA
NP_001028229.1	805	MAGI1	1	24.3024	0.07	0.06	0.1	0.12	-0.31	0.05	-0.48	-0.04	-0.07	0.28	0.25	0.14	-0.4	0.08	-0.2	0.02	-0.26	0.19	-0.25	0.07	-0.25	0.21	-0.06	0.08	-0.14	-0.07	-0.14	0.15	-0.07	-0.05	-0.34	-0.05	-0.09	0.19	-0.44	0.06	-0.08	0.21	-0.2	0.17	0.03	0.26	-0.11	0.1	0.12
NP_001028260.2	103	NGRN	1	22.7517	-0.18	-0.2	-0.05	-0.22	-0.3	-0.19	-0.72	-0.01	0.26	-0.26	-0.08	0.01	0.84	0.09	0.63	-0.18	-0.04	0.22	0.3	-0.19	-0.64	-0.09	-0.14	-0.22	-0.32	-0.3	-0.46	-0.38	0.24	-0.51	0.36	-0.11	0.77	0.04	0.3	0.07	0.02	0.19	0.06	-0.07	0.76	0.11	0.06	0.16	-0.07
NP_001028284.1	149	PAIP2	1	22.7734	0.03	-0.25	-0.04	-0.21	0.26	-0.29	0.26	-0.31	0.02	-0.51	-0.23	0.26	0.45	0.39	0.52	0.08	0.03	0.07	0.14	-0.43	0.61	-0.03	0.7	0.07	0.35	0.11	0.13	0.12	0.55	-0.03	0.09	-0.65	0.1	-0.42	0.27	-0.32	-0.14	-0.2	-0.34	-0.51	0.68	-0.36	0.91	-0.46	0.21
NP_001028285.1	57	ENTPD8	1	19.5526	-0.04	1.33	0.12	1.45	0.4	0.97	-0.47	1.54	0.87	1.51	-1.89	1.05	0.07	1.29	-0.01	1.07	0.24	-0.18	0.2	0.91	0.26	0.69	-1.13	0.97	-0.61	0.72	-1.34	0.66	-0.87	0.69	0.32	0.08	-0.27	0.38	-0.99	0.83	-0.27	0.36	0.23	0.62	-0.72	0.71	-0.87	1.48	-0.68
NP_001028289.1	4	SRGAP3	1	13.8531	NA	NA	NA	NA	NA	NA	NA	NA	NA	NA	NA	NA	NA	NA	NA	NA	NA	NA	NA	NA	NA	NA	NA	NA	NA	NA	NA	NA	NA	NA	NA	NA	NA	NA	NA	NA	NA	NA	NA	NA	NA	NA	NA	NA	NA
NP_001028675.1	1288	SAR1B	1	26.9477	-0.28	0.52	0.06	0.38	0.04	0.25	-0.41	0.08	0.17	0.65	-0.9	0.37	-0.54	0.2	0.12	0.11	-0.29	0.22	0.13	0.01	0.35	0.26	0.03	0.13	0.14	0.23	-0.5	0	-0.07	-0.22	-0.01	-0.27	0.09	0.43	-0.3	0.18	-0.34	0.09	-0.44	0.34	-0.22	0.18	0.34	0.35	0.36
NP_001028676.1	6	TMEM98	1	14.3784	NA	NA	NA	NA	NA	NA	NA	NA	NA	NA	NA	NA	NA	NA	NA	NA	NA	NA	NA	NA	NA	NA	NA	NA	NA	NA	NA	NA	NA	NA	NA	NA	NA	NA	NA	NA	NA	NA	NA	NA	NA	NA	NA	NA	NA
NP_001028693.1	418	CSTF1	1	23.0988	0	-0.24	0.05	-0.31	0.11	-0.3	0.02	-0.38	0.08	-0.32	0.66	-0.41	0	-0.15	0.1	-0.08	0.17	-0.11	0.2	-0.26	-0.03	-0.11	0.11	0.06	-0.25	-0.16	-0.04	-0.13	0.05	-0.07	0.13	-0.1	0.07	-0.2	0.26	-0.17	0.21	-0.19	0.26	-0.17	-0.22	0	0.06	-0.04	0.11
NP_001028721.1	453	BABAM1	1	23.7292	0.08	-0.14	-0.19	-0.14	0.27	-0.17	-0.04	-0.04	0.05	-0.29	0.42	-0.09	-0.15	-0.05	-0.05	-0.08	-0.01	-0.07	-0.3	-0.05	0.11	-0.07	-0.14	-0.21	0.27	-0.18	-0.18	-0.33	-0.17	-0.14	-0.1	0.17	-0.11	0.04	-0.26	0.05	-0.1	-0.05	0.05	0.06	0.31	-0.11	-0.07	-0.1	0.43
NP_001028725.1	232	SPECC1	1	21.7514	-1.26	-0.6	-0.68	-0.39	-1.19	-0.17	-0.59	0.13	-0.25	-0.89	-1.01	-0.23	-0.46	-0.43	-0.23	-0.08	-0.09	0	0.3	0.24	0.35	-0.43	-0.11	-0.41	0.57	-0.49	0.61	-0.36	0.24	0.65	0.17	0.58	0.38	0.06	0.27	0.14	0.16	0.07	0.37	0.06	0.79	-0.27	-0.56	-0.25	-0.5
NP_001028733.1	11	PHF12	1	15.2866	NA	NA	NA	NA	NA	NA	NA	NA	NA	NA	0.45	0.64	0.45	0.62	0.16	0.63	0.26	0.26	0.46	0.67	NA	NA	NA	NA	NA	NA	NA	NA	NA	NA	NA	NA	NA	NA	NA	NA	NA	NA	NA	NA	NA	NA	NA	NA	NA
NP_001028740.1	669	RHOT1	1	23.3606	0.14	0.2	-0.04	0.13	0.35	0.06	-0.29	-0.06	0.62	0.35	-0.09	0.27	-0.2	0.24	0.18	0.1	0.04	-0.02	0	-0.11	0.18	0.21	0.45	0.29	0.38	0.18	0.12	0.24	0.03	-0.07	0.02	0.15	-0.03	0.26	-0.17	0.19	0.01	0.18	-0.28	0.41	0.43	0.03	0.59	0.26	0.42
NP_001028741.1	59	AMZ2	1	20.8034	NA	NA	NA	NA	NA	NA	NA	NA	NA	NA	-0.01	0.31	-0.12	-0.03	0.11	0.03	0.3	0.29	-0.2	0.33	NA	NA	NA	NA	NA	NA	NA	NA	NA	NA	0.59	0.32	-0.19	-0.1	0.3	0.09	0.02	0.12	-0.01	0.01	-0.05	0.52	0.31	0.47	0.05
NP_001028750.1	201	SGK3	1	24.1652	0.52	0.1	0.31	0.24	0.42	0.46	-0.11	0.31	0.19	0.21	-0.34	0.28	0.63	0.27	0.17	0.21	0.23	0.1	0.4	0.25	1.34	0.17	0.23	0.18	0.19	-0.04	0.33	0.05	0.09	0.05	0.62	0.03	0.06	0.03	-0.14	-0.1	0.26	0.05	-0.21	0.01	0.15	0.08	0.27	-0.08	-0.41
NP_001028755.2	1188	ACOT9	1	24.8381	-0.15	-0.13	0.07	0.03	0.68	0.06	-0.3	0.03	0.35	-0.08	-0.3	-0.1	0.42	-0.14	0.58	-0.18	-0.27	-0.02	0.38	-0.07	-0.15	-0.23	-0.19	-0.21	0.95	0.01	0.28	-0.2	0.07	-0.09	0.23	-0.05	-0.1	-0.16	-0.22	0.05	-0.06	-0.08	0.12	-0.11	1.25	0.01	0.14	-0.1	0.06
NP_001028850.2	152	TRPT1	1	21.68	0.16	-0.07	0.02	0.17	-0.1	0.04	0.1	-0.1	-0.04	0.07	-0.23	0.32	0.26	0.2	0.38	0.23	0.33	0.33	-0.16	0.27	0.03	0.26	0.13	0.38	0.23	0.2	0.03	0.22	-0.1	-0.01	-0.2	-0.06	-0.17	0.16	-0.22	-0.01	0.04	-0.01	0.1	0.33	-0.36	0.31	0.12	0.29	-0.07
NP_001028895.1	2	ZNF704	1	13.9794	NA	NA	NA	NA	NA	NA	NA	NA	NA	NA	NA	NA	NA	NA	NA	NA	NA	NA	NA	NA	NA	NA	NA	NA	NA	NA	NA	NA	NA	NA	NA	NA	NA	NA	NA	NA	NA	NA	NA	NA	NA	NA	NA	NA	NA
NP_001029027.1	7	DCLRE1C	0.9999	14.9203	NA	NA	NA	NA	NA	NA	NA	NA	NA	NA	NA	NA	NA	NA	NA	NA	NA	NA	NA	NA	NA	NA	NA	NA	NA	NA	NA	NA	NA	NA	NA	NA	NA	NA	NA	NA	NA	NA	NA	NA	-1.05	-0.39	-0.7	-0.45	-1.16
NP_001029082.1	9	TRAF5	1	16.1135	-0.75	-0.1	-0.3	-0.81	-0.94	-0.28	-0.1	-0.52	-0.03	-0.9	NA	NA	NA	NA	NA	NA	NA	NA	NA	NA	1.48	0.29	0.56	0.35	0.46	0.37	0.72	0.44	0.44	0.59	NA	NA	NA	NA	NA	NA	NA	NA	NA	NA	NA	NA	NA	NA	NA
NP_001029097.1	8	TIAL1	1	17.7539	NA	NA	NA	NA	NA	NA	NA	NA	NA	NA	0.44	-0.13	0.01	-0.24	-0.01	-0.21	-0.03	-0.12	0.06	-0.09	0.19	-0.26	0.21	-0.29	0.15	-0.47	0.17	-0.38	0.19	-0.37	NA	NA	NA	NA	NA	NA	NA	NA	NA	NA	0.14	-0.05	0.29	-0.21	0.14
NP_001029102.1	1931	UBA52	1	28.7328	-0.33	-0.35	-0.35	-0.33	0.07	-0.43	-0.59	-0.24	-0.32	-0.17	0.39	-0.29	-0.12	-0.31	-0.16	-0.22	-0.23	0	1	-0.1	-0.07	-0.19	-0.39	-0.17	-0.38	-0.28	-0.17	-0.15	-0.18	-0.26	0.22	-0.19	-0.39	-0.2	-0.38	-0.23	-0.36	-0.25	-0.11	-0.35	-0.46	-0.3	-0.36	-0.36	-0.03
NP_001029195.1	346	DMAP1	1	22.2792	0.3	-0.02	0.19	0.13	0.25	0.04	0.05	0.07	0.02	-0.03	0.58	-0.32	0.19	-0.31	-0.1	-0.21	0.1	-0.11	0.21	0.03	-0.2	-0.25	0.33	-0.24	0.2	-0.34	0.24	-0.32	0.02	-0.1	0.12	0.09	-0.16	0.15	0.04	0.02	0.09	-0.04	0.13	-0.02	0	-0.02	-0.25	-0.1	0.08
NP_001029249.1	3185	H4C15	1	29.6931	0.57	-0.06	-0.18	-0.02	0.19	-0.01	-0.11	0.19	0.16	-0.07	0.74	-0.1	0.18	-0.06	-0.27	0.02	0.16	0.02	-0.23	0.3	-0.2	0.03	0.3	-0.11	0.27	-0.1	0.39	-0.14	-0.08	0.18	0.09	0.45	-0.09	-0.1	0.27	-0.11	0.07	-0.12	0.25	-0.22	0.1	-0.1	-0.47	-0.18	0.06
NP_001029288.1	783	EIF2B4	1	23.4673	0.25	-0.08	0.12	0.09	0.01	0.06	0.12	-0.12	0.04	0.07	-0.41	0.09	-0.14	0.09	0.45	0.08	0.12	0.01	0.14	-0.01	-0.24	-0.05	0	0.01	0.28	0.1	-0.01	0.07	0.1	0.04	0.09	-0.04	0.14	0.04	0.21	0.11	0.06	0.09	-0.31	0.2	0.59	-0.01	0.34	-0.15	0.33
NP_001029345.2	195	ALDH1L2	1	20.9028	NA	NA	NA	NA	NA	NA	NA	NA	NA	NA	-0.77	-0.01	-0.31	-0.34	0.43	0.3	0.88	-0.01	0.33	0.34	-0.74	-0.54	-0.04	-0.48	-0.93	-0.38	0.88	-0.33	0.45	0.55	0.28	1.18	0.02	0.04	0.2	-0.2	0.09	-0.06	-0.47	-0.2	0.08	0.29	-0.2	0.4	-0.17
NP_001029366.1	406	EXOSC9	1	23.4075	0.02	-0.2	0.01	-0.2	0.51	-0.04	-0.35	-0.24	-0.42	-0.07	0.06	-0.2	-0.04	-0.06	0.06	0	0.48	-0.04	-0.19	-0.09	-0.1	-0.2	0.29	-0.24	-0.11	-0.27	0.18	-0.4	0.53	0.11	0.13	-0.1	-0.18	-0.32	0.02	-0.28	-0.11	-0.31	0.04	-0.17	-0.22	-0.32	-0.51	-0.4	0.16
NP_001030013.1	28	ITPRIPL2	1	18.6116	NA	NA	NA	NA	NA	NA	NA	NA	NA	NA	-0.85	0.4	-0.86	0.5	-0.33	0.39	-0.78	0.25	-2.09	-1.34	0.01	0.72	0.18	0.72	0.24	0.81	0.03	0.85	0.26	0.5	NA	NA	NA	NA	NA	NA	NA	NA	NA	NA	-0.25	0.06	-0.32	0.02	-0.22
NP_001030022.1	21	RETREG1	1	17.5601	NA	NA	NA	NA	NA	NA	NA	NA	NA	NA	NA	NA	NA	NA	NA	NA	NA	NA	NA	NA	-0.02	0.84	-0.14	0.75	0.05	0.9	0.4	0.91	0.2	1.15	NA	NA	NA	NA	NA	NA	NA	NA	NA	NA	NA	NA	NA	NA	NA
NP_001030024.1	296	SMOC1	1	22.3799	0.22	-0.12	-1.05	-0.11	-2.15	0.16	-1.03	-0.37	-1.11	-0.35	0.8	0.33	0.15	0.09	0.16	0.18	0.09	0.07	-0.07	0.1	-0.59	0.14	-0.48	0.12	-0.47	-0.09	-0.1	0.21	-0.45	-0.58	-0.5	-0.12	0.32	0.06	-0.51	0.36	0.04	0.48	0.21	0.25	-0.08	0.26	-0.73	0.01	0.39
NP_001030087.2	94	ESRP1	1	19.5611	NA	NA	NA	NA	NA	NA	NA	NA	NA	NA	NA	NA	NA	NA	NA	NA	NA	NA	NA	NA	NA	NA	NA	NA	NA	NA	NA	NA	NA	NA	0.18	0.67	0.04	0.24	-0.07	0.31	0.17	0.04	1.37	0.2	-0.07	0.24	-0.3	0.05	-0.6
NP_001030168.1	937	RPL14	1	26.4348	0.4	0.24	0.42	0.2	0.19	0.23	-0.01	-0.04	0	0.1	0.25	-0.09	0.4	0.17	0.26	0.14	0.18	-0.02	-0.01	-0.05	0.08	0.02	0.04	0.05	0.15	0.24	0.12	0.16	0.14	0.01	0.05	-0.08	0.1	-0.06	0.1	0.11	0.07	0.13	-0.03	0.15	-0.06	-0.05	0.11	-0.1	0
NP_001030177.1	180	C18orf32	1	23.6097	0.27	-0.33	-0.97	-0.36	0.23	-0.49	-0.2	-0.46	0.63	-0.19	-0.52	-0.23	-0.08	-0.33	0.19	-0.13	0.31	0.02	0.06	-0.6	-0.58	0.12	-0.06	-0.12	0.82	-0.37	-0.15	-0.69	-0.3	-0.38	-0.64	-0.85	-0.15	-0.93	-0.56	-0.59	-0.6	-0.82	-0.1	-0.3	0.47	-0.18	0.5	-0.33	0.43
NP_001030300.3	9	RGL3	1	16.662	-0.09	-0.08	0.2	-0.01	-0.63	-0.1	0.19	0.07	0.33	0.35	NA	NA	NA	NA	NA	NA	NA	NA	NA	NA	NA	NA	NA	NA	NA	NA	NA	NA	NA	NA	NA	NA	NA	NA	NA	NA	NA	NA	NA	NA	NA	NA	NA	NA	NA
NP_001030312.3	299	SRA1	1	22.5179	-0.03	-0.11	-0.02	0.01	1.23	0	-0.16	0.13	-0.04	-0.11	-0.51	0.23	0.52	0.18	0.35	0.04	0.43	-0.21	0.39	-0.17	0.45	0.1	0.67	0.13	0.25	0.19	-0.05	0.19	0.36	0.18	-0.02	-0.45	0.26	-0.23	0.66	-0.24	0.06	-0.23	0.45	-0.09	-0.1	0	0.31	0.27	0.21
NP_001030331.1	23	FAM102A	1	16.8144	NA	NA	NA	NA	NA	NA	NA	NA	NA	NA	0.06	0.17	0.03	0.41	-0.18	0.46	-0.02	0.18	0.21	0.48	NA	NA	NA	NA	NA	NA	NA	NA	NA	NA	-0.13	0.27	0.1	0.45	-0.19	0.34	-0.13	0.32	-0.19	0.44	-0.6	0.04	-0.34	0.14	-0.87
NP_001030589.1	293	SDHC	1	25.5517	0.88	1.01	0.68	0.99	0.3	0.87	0.03	0.78	0.28	1.17	-1.72	0.9	-0.31	0.67	0.46	0.95	0.69	0.92	0.47	0.47	-0.18	0.82	0.52	1.08	0.23	1.15	0.02	0.8	0.41	0.69	-0.18	-0.09	0.1	0.57	-0.11	0.79	-0.08	0.5	-0.19	0.86	-0.14	0.5	0.46	0.5	-0.07
NP_001030598.1	291	GTF3C2	1	23.0155	0.35	-0.08	-0.05	-0.29	0.37	-0.25	0.35	-0.18	0.44	-0.27	0.59	-0.04	-0.02	-0.14	-0.38	-0.17	0.15	-0.16	0.14	-0.01	-0.13	-0.31	0.39	-0.25	0.36	-0.36	0.01	-0.28	-0.02	-0.23	0.18	0.01	0.11	-0.24	0.03	-0.32	0.13	-0.21	0.32	-0.19	-0.06	-0.08	-0.23	-0.17	-0.32
NP_001031.2	158	SHBG	1	20.7127	-0.46	-0.11	-0.12	0.68	-1.07	-0.17	0.35	0.4	-0.26	0.51	-0.7	-0.28	0.44	0.18	-0.13	0.5	-0.38	0.35	-0.03	-0.04	-0.28	-0.12	-0.77	-0.02	-0.81	0.11	-0.03	0.44	0.11	0.6	0.45	1.34	-0.43	-0.27	0.47	0.78	-0.27	-0.57	0.09	-0.66	-0.73	0.27	-0.87	0.1	-0.18
NP_001032208.1	62	AGAP1	1	18.533	0.19	-0.3	-0.49	-0.15	-0.38	-0.07	0.05	-0.4	0.23	0.06	-0.27	0.64	0.4	1.07	0.61	0.79	0.11	0.21	1.1	0.65	NA	NA	NA	NA	NA	NA	NA	NA	NA	NA	-0.03	0.33	0.17	0.49	-0.34	0.5	0.12	0.36	0.51	0.38	0.61	0.09	0.49	0.01	-0.09
NP_001032209.1	105	NRCAM	1	19.9909	-1.33	-0.77	-1.45	-0.99	0.21	-0.83	-0.39	-0.76	1.57	-1.08	-0.84	-0.63	0.92	-0.67	-0.93	-0.71	-0.76	-0.86	0.74	-0.64	0.39	-0.86	1.39	-0.7	0.73	-1.08	-0.86	-0.97	-1.19	-1	0.88	-0.51	0.68	-1	-1.22	-1.3	-0.83	-1.02	-1.79	-0.88	0.37	-0.88	0.82	-1.17	-0.73
NP_001032221.1	53	CNTROB	1	18.2018	-0.13	0.21	-0.14	-0.23	-0.9	-0.21	-0.57	-0.43	-0.19	-0.19	-0.09	0.94	1.01	0.97	0.26	0.83	0.46	0.99	0.69	1.26	-0.44	0.32	0.18	0.17	0.18	0.27	-0.01	0.02	0.25	0.34	NA	NA	NA	NA	NA	NA	NA	NA	NA	NA	0.19	0.01	-0.56	0.06	-0.26
NP_001032237.1	1	CYS1	0.9986	11.538	NA	NA	NA	NA	NA	NA	NA	NA	NA	NA	NA	NA	NA	NA	NA	NA	NA	NA	NA	NA	NA	NA	NA	NA	NA	NA	NA	NA	NA	NA	NA	NA	NA	NA	NA	NA	NA	NA	NA	NA	NA	NA	NA	NA	NA
NP_001032238.1	2095	ACOT1	1	27.1823	-0.09	0.17	-0.01	0.63	-1.22	-0.15	-0.79	0.3	0.34	0.55	-0.14	0.86	-0.61	0.28	-0.43	-0.01	-0.08	0.44	0.69	0.45	-1.2	-0.01	-0.94	0.23	-1.44	-0.13	0.04	0.58	-0.64	-0.29	-0.74	-0.31	-0.03	0.97	-0.71	0.23	-0.59	-0.01	-0.08	0.78	-0.07	0.22	-0.75	0.34	0.29
NP_001032241.1	1	ARL4A	1	12.2262	NA	NA	NA	NA	NA	NA	NA	NA	NA	NA	NA	NA	NA	NA	NA	NA	NA	NA	NA	NA	NA	NA	NA	NA	NA	NA	NA	NA	NA	NA	NA	NA	NA	NA	NA	NA	NA	NA	NA	NA	NA	NA	NA	NA	NA
NP_001032242.1	518	FOXK1	1	23.0496	-0.16	-0.39	-0.07	-0.29	-0.11	-0.19	0.04	-0.14	-0.26	-0.46	0.4	-0.35	0.14	-0.39	0.08	-0.34	0.08	-0.21	-0.17	-0.02	0.03	-0.15	0.43	-0.03	0.11	-0.2	0.31	-0.04	0.12	0.03	0.05	0.2	-0.05	-0.36	0.46	-0.44	0.08	-0.36	-0.02	-0.41	0.12	-0.41	-0.1	-0.44	-0.17
NP_001032249.1	20	PXYLP1	1	16.2235	NA	NA	NA	NA	NA	NA	NA	NA	NA	NA	NA	NA	NA	NA	NA	NA	NA	NA	NA	NA	NA	NA	NA	NA	NA	NA	NA	NA	NA	NA	NA	NA	NA	NA	NA	NA	NA	NA	NA	NA	NA	NA	NA	NA	NA
NP_001032354.1	298	GGPS1	1	23.1628	-0.43	-0.33	-0.34	-0.38	0.73	-0.33	1.02	-0.21	-0.35	-0.63	1.14	-0.46	1.44	-0.43	-0.34	-0.49	0.77	-0.49	-0.22	-0.13	2.06	-0.53	-0.42	-0.39	0.87	-0.28	-0.19	-0.4	0.95	-0.6	0.34	-0.25	-0.22	-0.35	0.67	-0.27	-0.32	-0.2	0.96	-0.34	0.05	-0.38	1.09	-0.48	-0.21
NP_001032360.1	2081	EIF3B	1	26.0555	-0.05	-0.09	0.24	-0.06	0.21	-0.06	0.08	-0.1	0.16	-0.06	0.17	-0.05	0.06	-0.01	-0.02	-0.11	-0.08	-0.1	0.18	-0.13	0.35	-0.1	-0.14	-0.05	0.09	-0.02	0.04	-0.01	0.15	-0.01	0.03	-0.25	-0.02	-0.1	0.09	-0.07	0.1	-0.18	0.32	-0.15	0.2	-0.07	0.13	-0.12	0.02
NP_001032367.3	784	BCO2	1	24.4803	-1.74	0.39	-0.62	0.89	-2.18	0.26	-2.29	0.01	-1.87	0.23	-1.94	0.5	-1.73	0.28	-0.05	0.53	-1	0.04	-0.36	0.76	-1.59	1.45	-1.44	1.32	-2.05	0.34	-1.53	0.06	-1.01	0.19	-0.95	0.02	0	0.67	-0.88	1.06	0.57	1.92	-1.6	1.17	-1.69	0.83	-1.97	0.63	-1.79
NP_001032382.1	543	THYN1	1	24.4802	-0.31	-0.23	-0.08	-0.18	-0.13	0.09	-0.33	-0.12	-0.06	-0.04	0.39	-0.16	0.32	-0.07	-0.01	-0.08	0.25	0.18	-0.35	0.05	-0.19	0.21	0.17	0.38	0.05	0.23	0.35	0.31	-0.07	0.06	0.28	0.25	0.12	0.02	-0.15	-0.18	-0.12	-0.06	0.5	0.07	-0.14	-0.13	-0.25	-0.27	0.01
NP_001032405.1	39	STAU1	1	18.0529	-0.1	0.2	-0.02	0.1	-0.36	-0.18	-0.76	-0.08	-0.06	0.17	0.7	0.27	0.57	0.15	0.08	0.01	0.35	0.25	0.42	0.09	NA	NA	NA	NA	NA	NA	NA	NA	NA	NA	0.01	-0.06	-0.17	0.22	-0.31	0.26	0.29	0.29	0.27	0.21	-0.03	0.24	-0.23	0.38	0.26
NP_001032410.1	493	CYFIP2	1	22.4142	-0.72	0.46	-0.27	0.51	-0.7	0.38	0.12	0.72	0.09	0.29	-0.08	0.06	-0.23	0.32	-0.11	0.36	0.14	0.28	-0.07	0.24	-0.33	0.33	0.38	0.41	-0.45	0.45	0.66	0.45	-0.06	0.74	0.02	0.58	0.36	0.32	0.82	0.41	0.28	0.02	0.51	0.32	-1.6	0.1	-0.56	0.21	-1.08
NP_001032412.2	720	HELZ2	1	22.2963	0.17	0.29	1.37	0.1	0.08	0.31	0.07	0.31	-0.21	0.14	-0.82	-0.01	0	0.16	0.21	0.13	0.3	0.14	0.37	-0.06	-0.55	0.08	0.06	0.12	0.29	0.25	-0.04	0.09	0.42	0.06	0.56	0.11	-0.09	0.09	0.3	0.21	0.78	0.69	0.72	-0.03	0.17	0.16	-0.33	0.18	0.21
NP_001032420.1	11	CDKL5	1	16.4273	NA	NA	NA	NA	NA	NA	NA	NA	NA	NA	NA	NA	NA	NA	NA	NA	NA	NA	NA	NA	0.38	1.26	1.34	1.7	0.12	1.51	1.32	1.2	0.97	1.7	0.16	0.66	0.21	0.54	-0.23	0.27	0.65	0.35	0.67	0.56	NA	NA	NA	NA	NA
NP_001032583.1	272	DYNLL1	1	25.6257	-0.18	-0.46	-0.35	-0.58	0.13	-0.21	-0.11	-0.49	-0.33	-0.59	0.85	-0.47	0.08	-0.28	-0.03	-0.34	0.07	-0.18	-0.17	-0.47	0.08	-0.86	0.04	-0.97	0.27	-0.85	-0.24	-0.72	-0.23	-0.5	-0.64	-0.23	-0.23	-0.56	-0.39	-0.48	-0.33	-0.4	-0.22	-0.68	0.17	-0.57	0.35	-0.78	0.15
NP_001032629.1	1	SCML1	0.9799	12.2202	NA	NA	NA	NA	NA	NA	NA	NA	NA	NA	NA	NA	NA	NA	NA	NA	NA	NA	NA	NA	NA	NA	NA	NA	NA	NA	NA	NA	NA	NA	NA	NA	NA	NA	NA	NA	NA	NA	NA	NA	NA	NA	NA	NA	NA
NP_001032642.1	826	AGPAT3	1	25.2223	0.22	0.19	0.14	0.33	-0.22	-0.02	-0.42	0.07	-0.49	0.44	0.08	0.18	-0.77	-0.04	-0.2	0.03	-0.68	0.26	-0.55	-0.02	0.53	0.34	-0.32	0.39	-0.03	0.43	-0.18	0.17	-0.22	0.12	-0.44	-0.27	-0.16	0.22	-0.41	0.24	-0.25	0.09	0.3	0.2	-0.68	0.14	0.05	0.2	0.74
NP_001032671.2	8	SCD5	1	14.4134	NA	NA	NA	NA	NA	NA	NA	NA	NA	NA	NA	NA	NA	NA	NA	NA	NA	NA	NA	NA	NA	NA	NA	NA	NA	NA	NA	NA	NA	NA	NA	NA	NA	NA	NA	NA	NA	NA	NA	NA	NA	NA	NA	NA	NA
NP_001032722.1	380	SIL1	1	24.6801	-0.2	-0.21	0.07	-0.14	0.59	-0.17	0.21	-0.09	0.28	0.1	0.02	0.11	0.34	-0.09	0.32	0.04	0.07	-0.16	0.24	-0.41	0.41	0.21	0.98	0.01	0.81	0.1	-0.09	0.16	0.79	0.05	0.26	-0.22	0.44	-0.06	-0.1	0.06	-0.03	0.01	0.03	-0.08	0.53	0.08	0.28	0.03	0.52
NP_001032726.1	672	BTF3	1	26.2152	0.01	-0.24	0.39	-0.13	0.37	-0.27	-0.43	-0.16	0.29	-0.02	0.61	-0.14	0.25	-0.18	-0.07	-0.28	-0.12	-0.18	-0.07	-0.34	0.18	-0.1	0.16	-0.1	-0.01	-0.02	-0.01	-0.08	0.24	-0.1	0.13	-0.21	0.24	-0.14	0.27	-0.06	-0.06	-0.11	0.21	-0.18	-0.17	-0.25	0.03	-0.16	0.26
NP_001032752.1	1226	EEF1B2	1	26.9308	-0.18	-0.23	-0.12	-0.26	-0.42	-0.37	-0.3	-0.41	0.13	-0.33	0.66	-0.35	0.07	-0.26	-0.1	-0.36	-0.11	-0.16	0.18	-0.53	0.2	-0.32	-0.33	-0.25	0.26	-0.26	-0.39	-0.3	-0.22	-0.42	-0.18	-0.56	-0.01	-0.28	-0.11	-0.37	-0.2	-0.22	0.11	-0.28	-0.41	-0.19	-0.09	-0.11	-0.11
NP_001032755.1	22	CASTOR1	1	18.215	NA	NA	NA	NA	NA	NA	NA	NA	NA	NA	-0.86	0.39	-0.79	0.41	-0.2	0.29	0.74	0.01	-0.2	0.24	0.25	0.35	0.08	0.28	0.89	0.57	0.53	0.44	-0.25	0.22	NA	NA	NA	NA	NA	NA	NA	NA	NA	NA	NA	NA	NA	NA	NA
NP_001032852.2	32	COL28A1	1	19.7345	-0.48	-0.07	-0.51	0.17	-0.62	0.62	-0.92	-0.22	-0.81	-0.13	NA	NA	NA	NA	NA	NA	NA	NA	NA	NA	-0.65	0.63	-0.94	1.14	-0.77	1.13	-0.07	0.42	-0.54	-0.06	0.08	1.46	0.42	0.05	0.28	0.16	-0.1	-0.78	-1.08	-1.16	1.15	1	-0.59	0.71	0.43
NP_001032895.2	43	NCKAP5L	1	17.5926	NA	NA	NA	NA	NA	NA	NA	NA	NA	NA	0.09	0.09	-0.25	0.06	-0.05	0.01	-0.14	-0.03	0.33	0.09	0.31	0.52	0.22	0.58	0.72	0.57	0.4	0.71	0.45	0.74	0.48	0.42	0.33	0.25	0.2	0.33	0.47	0.27	-0.54	0	NA	NA	NA	NA	NA
NP_001032897.1	2363	EIF3C	1	26.2633	-0.03	-0.06	0.25	-0.05	0.06	-0.01	0.06	-0.06	0.11	-0.02	0.27	-0.13	0.13	-0.02	-0.18	-0.09	-0.08	0.04	0.2	-0.08	0.25	-0.07	-0.04	-0.06	-0.04	-0.07	0.07	-0.07	0.12	-0.07	0.04	-0.19	-0.02	-0.08	0.03	-0.04	0.04	-0.05	0.31	-0.04	0.1	-0.02	0.12	-0.02	0.08
NP_001032961.1	5	REV1	1	20.6052	NA	NA	NA	NA	NA	NA	NA	NA	NA	NA	0.5	2.25	1.62	2.24	1.06	2.03	1.08	0.08	1.92	1.36	NA	NA	NA	NA	NA	NA	NA	NA	NA	NA	NA	NA	NA	NA	NA	NA	NA	NA	NA	NA	NA	NA	NA	NA	NA
NP_001033.1	33	SLC2A4	1	15.5624	0.74	0.19	0.26	0.72	1.42	-0.02	0.48	0.03	1.03	0.45	NA	NA	NA	NA	NA	NA	NA	NA	NA	NA	1.25	0.76	1.66	0.97	1.67	0.57	0.09	0.29	-0.05	-0.42	NA	NA	NA	NA	NA	NA	NA	NA	NA	NA	1.28	0.67	0.54	0.65	0.23
NP_001033073.1	1046	SLC38A10	1	23.4595	0.44	-0.05	-0.69	-0.42	1.11	-0.32	0.07	-0.23	-0.35	-0.53	0.1	-0.33	-0.75	-0.17	0.35	-0.38	1.02	0.04	-0.54	-0.29	0.26	-0.18	0.58	0.1	0.76	-0.12	0.04	-0.14	0.22	-0.49	-0.1	-0.34	-0.06	-0.3	0.38	-0.32	-0.31	-0.37	-0.13	-0.12	0.44	-0.24	0.67	-0.28	-0.28
NP_001033692.2	267	MARVELD2	1	21.8143	-0.22	-0.08	-0.06	-0.21	-0.11	-0.43	-0.67	-0.45	-0.2	-0.1	0.48	-0.18	0.66	-0.28	0.22	-0.4	0.15	-0.02	-0.23	-0.59	0.2	-0.11	0.22	-0.26	0.01	-0.31	-0.14	-0.08	0.39	-0.34	0.21	-0.28	-0.15	-0.21	-0.19	-0.31	-0.05	0.08	0.91	-0.12	0.16	-0.04	0.13	0.12	-0.36
NP_001033707.1	55	NARF	1	21.4774	0.33	-0.69	-0.05	-0.4	1.27	-0.35	1	-0.85	-0.1	-0.76	-0.29	-0.07	-0.09	-0.06	0.04	-0.16	0.73	-0.29	0.36	0.08	0.48	-0.8	0.27	-0.7	-0.12	-0.75	-0.28	-0.96	-0.22	-0.84	-0.07	-0.44	0.16	-0.66	0.51	-0.68	0.48	-0.47	0.28	-0.51	-0.29	-0.23	0.92	0.05	-0.34
NP_001033717.1	1	B3GALNT1	1	11.5981	NA	NA	NA	NA	NA	NA	NA	NA	NA	NA	NA	NA	NA	NA	NA	NA	NA	NA	NA	NA	NA	NA	NA	NA	NA	NA	NA	NA	NA	NA	NA	NA	NA	NA	NA	NA	NA	NA	NA	NA	NA	NA	NA	NA	NA
NP_001033791.1	27	CDC42SE2	1	18.5869	NA	NA	NA	NA	NA	NA	NA	NA	NA	NA	NA	NA	NA	NA	NA	NA	NA	NA	NA	NA	NA	NA	NA	NA	NA	NA	NA	NA	NA	NA	-0.78	-0.24	-0.38	0.26	-0.67	-0.11	-0.4	-0.28	-0.32	-0.27	NA	NA	NA	NA	NA
NP_001033796.1	15	CDC42SE1	1	16.868	NA	NA	NA	NA	NA	NA	NA	NA	NA	NA	1.47	-1.01	1.37	-0.77	0.85	-0.72	0.82	-1.24	-0.84	-1.16	NA	NA	NA	NA	NA	NA	NA	NA	NA	NA	NA	NA	NA	NA	NA	NA	NA	NA	NA	NA	-0.02	-0.32	0.78	-0.25	0.31
NP_001034.1	11	SLC6A2	1	17.0277	NA	NA	NA	NA	NA	NA	NA	NA	NA	NA	NA	NA	NA	NA	NA	NA	NA	NA	NA	NA	NA	NA	NA	NA	NA	NA	NA	NA	NA	NA	NA	NA	NA	NA	NA	NA	NA	NA	NA	NA	NA	NA	NA	NA	NA
NP_001034180.1	401	PRPS2	1	24.9165	-0.4	0.1	-0.09	0.03	0.33	-0.15	-0.26	-0.29	0.27	0.03	0.39	0.1	-0.81	0.12	-0.44	0.02	0.58	-0.02	-0.64	0.26	-0.63	0.19	0.03	0.3	0.15	0.8	-0.34	0.5	-0.91	-0.04	-0.82	-0.07	-0.23	0.25	-0.69	0	-0.37	0.17	-0.49	0.23	1.39	-0.09	-0.33	-0.02	0.07
NP_001034200.1	100	TRIM71	1	20.0551	NA	NA	NA	NA	NA	NA	NA	NA	NA	NA	NA	NA	NA	NA	NA	NA	NA	NA	NA	NA	NA	NA	NA	NA	NA	NA	NA	NA	NA	NA	0.19	0.77	1.16	0.12	-0.19	-0.46	1.36	0.98	-0.36	0.1	NA	NA	NA	NA	NA
NP_001034201.2	10	FER1L6	1	16.1107	NA	NA	NA	NA	NA	NA	NA	NA	NA	NA	NA	NA	NA	NA	NA	NA	NA	NA	NA	NA	-0.38	0.12	0.02	0.24	-0.42	0.34	0.11	0.27	2.46	0.06	NA	NA	NA	NA	NA	NA	NA	NA	NA	NA	NA	NA	NA	NA	NA
NP_001034216.2	3	ZNF718	0.9997	13.8408	NA	NA	NA	NA	NA	NA	NA	NA	NA	NA	NA	NA	NA	NA	NA	NA	NA	NA	NA	NA	NA	NA	NA	NA	NA	NA	NA	NA	NA	NA	NA	NA	NA	NA	NA	NA	NA	NA	NA	NA	NA	NA	NA	NA	NA
NP_001034229.1	114	C20orf27	1	20.5123	0.47	0.05	0.35	0.27	0.39	0.19	0.32	0.06	0.92	0.16	-0.27	0.04	-0.01	0.18	0.23	0.16	0.1	-0.18	-0.28	0.05	-0.15	0.4	-0.19	0.47	-0.15	0.33	0.02	0.36	0.09	0.34	-0.03	-0.02	0.41	-0.04	-0.35	0.02	-0.04	-0.08	-0.39	0.02	1.31	0.01	-0.1	0.05	0.13
NP_001034230.1	874	TRIOBP	1	23.5539	-0.13	0	-0.24	-0.03	-0.63	0.29	-0.6	0.15	-0.14	0.01	-0.16	-0.05	-0.33	-0.01	-0.01	0.06	0.36	0.18	-0.22	0.17	0.04	0	-0.12	0.11	-0.28	0.09	0.13	-0.05	-0.02	0.28	-0.2	0.44	0.08	-0.06	-0.07	0.11	-0.02	0.06	0.29	-0.02	-0.32	0.03	-0.53	0.04	0.08
NP_001034288.1	299	TTPAL	1	22.1279	-1.56	0.45	-0.35	-0.01	-0.73	-0.22	0.4	0.06	-0.42	0.31	-1.16	0.85	-0.61	0.63	-0.09	0.52	0.2	0.55	0.23	-0.09	0.67	1.01	-0.19	0.87	-0.33	0.86	-0.23	0.42	-0.18	0.45	-0.24	-0.12	0.1	0.65	-0.84	0.26	-0.04	0.7	-0.65	1.15	-0.1	0.58	0.64	0.76	0.11
NP_001034437.1	918	EFEMP1	1	25.1922	-1.18	-0.56	-1.18	-0.66	-1.65	-0.1	-0.85	0.4	-0.17	-0.91	-1.27	-0.51	-0.1	-0.33	0.8	-0.06	1.59	-0.44	0.41	0.36	-0.68	-0.44	0.02	-0.57	-0.6	-0.54	2.28	0.14	0.79	0.12	0.49	1.26	0.17	-0.17	1	0.34	-0.06	0.05	-0.33	-0.5	-1.48	-0.69	-1.41	-0.77	-0.71
NP_001034444.1	58	SLC25A29	1	19.1573	NA	NA	NA	NA	NA	NA	NA	NA	NA	NA	0.18	0.01	0.03	-0.26	0.52	0.08	-0.29	-0.27	0.12	-0.07	-0.23	0.13	0.07	0.24	-0.23	0.2	0	0.17	-0.32	-0.1	-0.28	0.33	0.2	-0.37	-0.02	-0.32	0.57	-0.27	0.55	-0.41	0.56	0.49	0.15	0.47	-0.18
NP_001034450.3	1	PRAMEF10	1	11.538	NA	NA	NA	NA	NA	NA	NA	NA	NA	NA	NA	NA	NA	NA	NA	NA	NA	NA	NA	NA	NA	NA	NA	NA	NA	NA	NA	NA	NA	NA	NA	NA	NA	NA	NA	NA	NA	NA	NA	NA	NA	NA	NA	NA	NA
NP_001034485.1	179	MPEG1	1	20.694	-0.47	0.13	0	0.2	-1.31	0.31	-0.56	0.33	-0.49	-0.02	-0.7	0.09	-0.5	0.21	-0.35	0.23	0.08	0.73	-0.07	0.34	-0.44	0.11	-0.11	0.22	-0.68	0.27	0.24	-0.07	-0.02	0.42	0.14	0.65	0.18	0.17	0.11	0.31	0.38	0.21	-0.18	0.26	-0.17	0.21	-0.39	0.23	-0.23
NP_001034554.1	453	SRSF5	1	24.618	0.16	-0.14	0.21	-0.03	-0.23	-0.09	-0.25	-0.14	0.01	-0.03	0.73	-0.06	0.55	-0.1	0.04	-0.14	0.19	-0.06	-0.09	-0.06	-0.18	-0.16	0.26	-0.22	-0.04	-0.33	0.21	-0.29	0.13	-0.19	0.12	-0.18	0.05	-0.11	0.19	-0.18	-0.21	-0.32	0.18	-0.24	-0.03	-0.06	-0.21	-0.18	0.24
NP_001034556.1	154	RGS19	1	21.2804	-0.48	0.23	-0.31	0.15	-0.89	0.67	1.07	0.78	-0.27	-0.15	-0.69	-0.01	-0.32	-0.02	-0.11	0.45	0.23	0.18	0.05	0.39	-0.4	-0.13	-0.22	-0.08	-0.53	-0.03	0.32	0.05	-0.09	0.3	0.35	0.68	0.82	-0.05	0.89	0.18	0.66	0.27	-0.58	-0.2	-0.18	0.01	-0.23	0.09	-0.19
NP_001034558.2	9	MARK2	1	15.9032	NA	NA	NA	NA	NA	NA	NA	NA	NA	NA	NA	NA	NA	NA	NA	NA	NA	NA	NA	NA	NA	NA	NA	NA	NA	NA	NA	NA	NA	NA	NA	NA	NA	NA	NA	NA	NA	NA	NA	NA	NA	NA	NA	NA	NA
NP_001034568.1	17	AREL1	1	16.5211	NA	NA	NA	NA	NA	NA	NA	NA	NA	NA	NA	NA	NA	NA	NA	NA	NA	NA	NA	NA	NA	NA	NA	NA	NA	NA	NA	NA	NA	NA	NA	NA	NA	NA	NA	NA	NA	NA	NA	NA	NA	NA	NA	NA	NA
NP_001034579.1	323	CD151	1	24.8992	0.15	-0.19	-0.52	-0.3	0.26	0.09	-0.24	-0.01	0.05	-0.52	-0.11	-0.34	0.61	-0.24	0.5	-0.24	0.45	-0.16	-0.11	-0.15	0	-0.47	0.03	-0.38	0.23	-0.18	0.53	-0.4	0.15	-0.07	-0.26	0.2	-0.16	-0.39	-0.04	-0.09	0.14	0.04	0.18	-0.14	0.24	-0.59	0.33	-0.16	0.11
NP_001034581.1	513	FHL2	1	23.9616	-1.64	-0.11	-1.45	-0.09	-2.06	0.59	-1.8	0.6	-1.32	-0.39	-2.3	0.01	0.17	0.18	0.41	0.66	0.35	-0.1	-0.2	0.48	-1.33	-0.2	-0.07	-0.3	-1.3	-0.45	1.06	0.14	-0.08	0.41	-0.34	1.19	0.22	-0.23	-0.15	0.57	-0.67	-0.03	-0.95	-0.33	0.12	-0.08	-0.82	-0.07	-0.41
NP_001034624.1	13	SKA1	1	14.6745	0.24	-0.53	-0.7	-0.51	1.5	-0.36	1.42	-0.48	1.07	-0.24	NA	NA	NA	NA	NA	NA	NA	NA	NA	NA	NA	NA	NA	NA	NA	NA	NA	NA	NA	NA	NA	NA	NA	NA	NA	NA	NA	NA	NA	NA	NA	NA	NA	NA	NA
NP_001034636.1	1	GK5	1	12.608	NA	NA	NA	NA	NA	NA	NA	NA	NA	NA	NA	NA	NA	NA	NA	NA	NA	NA	NA	NA	NA	NA	NA	NA	NA	NA	NA	NA	NA	NA	NA	NA	NA	NA	NA	NA	NA	NA	NA	NA	NA	NA	NA	NA	NA
NP_001034656.1	1	RPS4Y2	1	13.0023	NA	NA	NA	NA	NA	NA	NA	NA	NA	NA	NA	NA	NA	NA	NA	NA	NA	NA	NA	NA	NA	NA	NA	NA	NA	NA	NA	NA	NA	NA	NA	NA	NA	NA	NA	NA	NA	NA	NA	NA	NA	NA	NA	NA	NA
NP_001034658.1	30	AP1S3	1	18.3645	NA	NA	NA	NA	NA	NA	NA	NA	NA	NA	NA	NA	NA	NA	NA	NA	NA	NA	NA	NA	NA	NA	NA	NA	NA	NA	NA	NA	NA	NA	NA	NA	NA	NA	NA	NA	NA	NA	NA	NA	-0.37	0.11	0.88	-0.06	-0.64
NP_001034662.3	164	SEC14L1	1	19.6056	0.11	0.02	0.52	-0.05	-0.26	-0.12	0.56	0.07	-0.56	-0.05	-0.48	0.28	0.43	0.56	0.42	0.47	0.22	0.37	0.46	0.35	0.45	0.16	-0.1	0.13	-0.07	0.1	0.05	0.26	0.37	0.25	-0.22	-0.14	-0.02	-0.22	-0.06	0.15	-0.42	-0.27	-1	-0.58	0.07	-0.29	-0.01	-0.28	-0.09
NP_001034669.1	5	MAP9	1	20.5961	NA	NA	NA	NA	NA	NA	NA	NA	NA	NA	NA	NA	NA	NA	NA	NA	NA	NA	NA	NA	NA	NA	NA	NA	NA	NA	NA	NA	NA	NA	NA	NA	NA	NA	NA	NA	NA	NA	NA	NA	NA	NA	NA	NA	NA
NP_001034672.1	124	PICK1	1	21.6807	-0.57	-0.01	0.3	-0.01	1.03	0.32	-0.12	0.02	0.31	0.1	-0.28	0.43	-0.94	0.34	0.52	0.57	0.11	0.37	0.2	0.51	-0.61	-0.21	-0.26	0.02	0.94	0.16	0.36	0.31	0.15	-0.15	0.01	0.16	-0.08	-0.02	0.05	0.18	0.07	0.19	0.47	0.39	1.06	0.15	0.25	0.33	0.61
NP_001034679.2	3950	USP9X	1	24.9848	0.62	0.06	-0.25	0.03	0.15	-0.01	0.13	0	0.02	0.08	-0.02	0.1	-0.11	0.14	0.11	0.04	-0.13	0.01	-0.12	0.05	0.8	0.1	-0.11	0.15	0.15	0.14	-0.03	0.15	-0.32	-0.01	-0.32	-0.06	-0.27	0.2	0.09	0.21	0.11	0.07	0.46	0.25	0.15	0.02	0.44	0.08	0.06
NP_001034750.1	10	TIRAP	1	15.0676	NA	NA	NA	NA	NA	NA	NA	NA	NA	NA	NA	NA	NA	NA	NA	NA	NA	NA	NA	NA	0.24	-0.03	0.29	-0.04	-0.28	-0.05	-0.1	-0.07	0.05	-0.1	NA	NA	NA	NA	NA	NA	NA	NA	NA	NA	-0.58	0.91	-0.16	0.85	-0.61
NP_001034759.1	6	IFFO1	1	14.6677	NA	NA	NA	NA	NA	NA	NA	NA	NA	NA	NA	NA	NA	NA	NA	NA	NA	NA	NA	NA	NA	NA	NA	NA	NA	NA	NA	NA	NA	NA	NA	NA	NA	NA	NA	NA	NA	NA	NA	NA	0.52	0.61	-0.29	0.63	0.08
NP_001034760.1	123	YIF1B	1	21.1527	0.3	0.17	0.69	0.1	1.61	0.19	0.62	0.31	0.21	0.15	-0.47	-0.26	-0.02	-0.18	-0.13	-0.08	-0.09	-0.2	0.47	-0.21	0.35	0.14	0.29	0.12	0.86	0	0.24	0.26	0.53	0.21	0.16	-0.07	-0.14	-0.23	0.11	-0.33	0	-0.08	-0.12	-0.43	0.76	-0.05	0.01	-0.1	0.24
NP_001034764.1	1851	UNC45A	1	24.1885	-0.41	-0.28	0.21	-0.21	-0.53	-0.13	0.06	-0.06	0.22	-0.16	0.4	-0.23	0.26	-0.21	0.58	-0.07	0.07	-0.22	-0.15	-0.28	0.18	-0.14	0.18	-0.26	0.36	-0.25	0.12	-0.17	0.36	0.09	0.22	0.01	0.08	-0.34	0.19	-0.17	-0.03	-0.04	0.33	-0.23	0.22	-0.19	0.84	-0.17	0.1
NP_001034779.1	2	CHTF8	1	12.8196	NA	NA	NA	NA	NA	NA	NA	NA	NA	NA	NA	NA	NA	NA	NA	NA	NA	NA	NA	NA	NA	NA	NA	NA	NA	NA	NA	NA	NA	NA	NA	NA	NA	NA	NA	NA	NA	NA	NA	NA	0.43	0.36	-0.02	0.15	-0.35
NP_001034782.1	230	TYW5	1	21.7873	0.11	0.08	-0.16	-0.09	0.14	-0.21	-0.13	-0.13	0.69	0.22	0.25	0.07	-0.51	0.04	0.2	-0.07	0.01	-0.12	-0.09	-0.14	0.47	0.28	-0.34	0.25	0.17	0.12	-0.23	0.12	-0.23	-0.06	-0.17	-0.19	0	0.07	-0.26	-0.05	0.18	0.1	0.24	-0.04	-0.02	-0.02	0.01	-0.11	-0.1
NP_001034786.1	12	SNAPC3	1	20.2442	-0.4	0.29	-0.5	-0.07	-0.44	0.15	-0.24	-0.22	-0.39	0.27	NA	NA	NA	NA	NA	NA	NA	NA	NA	NA	NA	NA	NA	NA	NA	NA	NA	NA	NA	NA	-2.89	-1.32	-2.7	-0.46	-1.75	-0.43	-2.04	-0.97	-2.43	-0.52	NA	NA	NA	NA	NA
NP_001034797.1	139	ENTR1	1	20.0259	0	0.17	-0.03	0.17	-0.37	0.24	-0.15	0.08	0.03	0.35	-0.25	-0.12	0.05	0.18	0.06	-0.11	-0.41	0.27	0.09	-0.11	0.57	-0.02	-0.19	0.21	-0.47	0.08	-0.39	0.21	0.23	-0.02	-0.03	-0.12	-0.03	0.14	-0.09	-0.01	-0.18	-0.25	-0.18	0.24	-0.11	0.21	-0.25	-0.15	-0.26
NP_001034800.1	7	DEDD	1	14.2989	NA	NA	NA	NA	NA	NA	NA	NA	NA	NA	NA	NA	NA	NA	NA	NA	NA	NA	NA	NA	NA	NA	NA	NA	NA	NA	NA	NA	NA	NA	NA	NA	NA	NA	NA	NA	NA	NA	NA	NA	NA	NA	NA	NA	NA
NP_001034806.1	21	ABHD18	1	17.4241	NA	NA	NA	NA	NA	NA	NA	NA	NA	NA	NA	NA	NA	NA	NA	NA	NA	NA	NA	NA	-0.65	0.76	0.16	0.5	-0.12	0.42	-0.24	0.67	-0.05	0.35	0.21	0.03	0.37	0.26	-0.3	0.28	-0.05	0.38	-0.48	0.52	NA	NA	NA	NA	NA
NP_001034813.2	183	NOSTRIN	1	20.1481	-0.22	0.16	-0.5	0.01	-0.77	0.34	-0.77	0.58	-0.31	0.3	-0.35	0.2	-0.48	0.37	-0.16	0.36	-0.28	0.75	-0.17	0.65	-0.88	0.1	-0.86	0.27	-0.54	0.05	-0.41	0.04	-0.22	0	-0.34	0.56	0.12	0.45	-0.35	0.34	-0.08	0.11	-0.22	0.21	-0.34	0.36	-0.45	0.22	0.37
NP_001034841.3	2	SLC22A10	1	14.3895	NA	NA	NA	NA	NA	NA	NA	NA	NA	NA	NA	NA	NA	NA	NA	NA	NA	NA	NA	NA	NA	NA	NA	NA	NA	NA	NA	NA	NA	NA	NA	NA	NA	NA	NA	NA	NA	NA	NA	NA	-0.56	-0.22	0.02	-0.07	-0.39
NP_001034859.2	84	TMPPE	1	20.2912	-0.2	-0.01	0.22	-0.15	0.58	-0.06	0.37	0.08	0.15	0.21	-0.1	0.54	0.29	0.6	0.13	0.52	0.35	0.2	0.51	0.43	0	0.04	-0.14	0.09	0	-0.13	0.07	0.08	0.15	0.2	0.91	0.81	1.29	1.18	0.44	1.08	1.25	1.4	0.63	1.67	0.18	0.22	0.12	0.06	-0.05
NP_001034881.1	6	HRCT1	0.9995	14.4966	NA	NA	NA	NA	NA	NA	NA	NA	NA	NA	NA	NA	NA	NA	NA	NA	NA	NA	NA	NA	NA	NA	NA	NA	NA	NA	NA	NA	NA	NA	NA	NA	NA	NA	NA	NA	NA	NA	NA	NA	NA	NA	NA	NA	NA
NP_001034891.1	1041	CDC42	1	27.5596	-0.25	-0.08	-0.27	-0.01	-0.16	0.2	0.14	0.07	0.07	0.2	0.12	-0.15	0.04	-0.2	-0.09	-0.12	-0.13	0.15	-0.38	-0.13	-0.14	-0.22	-0.41	-0.2	-0.03	-0.18	-0.09	-0.3	-0.27	-0.05	-0.43	0.04	-0.23	-0.06	-0.17	-0.08	-0.17	-0.04	-0.33	-0.11	-0.33	-0.37	-0.09	-0.36	0.09
NP_001034931.1	118	OXLD1	1	22.186	0.44	0	0	-0.2	0.77	0.05	-0.75	-0.29	0.36	0.44	-0.96	0.17	-1.05	-0.13	0.48	-0.03	-0.28	-0.21	-0.09	0.05	-0.02	0.1	0	0.2	0.78	0.27	-0.09	0.4	0.14	-0.06	-0.16	-0.61	-0.52	-0.09	-0.1	-0.01	-0.55	-0.06	-0.67	0.16	0.48	0.04	0.14	0.14	0.03
NP_001034933.1	4	ACBD7	1	14.7262	NA	NA	NA	NA	NA	NA	NA	NA	NA	NA	NA	NA	NA	NA	NA	NA	NA	NA	NA	NA	NA	NA	NA	NA	NA	NA	NA	NA	NA	NA	NA	NA	NA	NA	NA	NA	NA	NA	NA	NA	NA	NA	NA	NA	NA
NP_001034934.1	10	MDH1B	1	24.2207	-0.03	-0.11	0.25	-0.13	-0.05	-0.27	-0.37	-0.27	-0.3	-0.23	NA	NA	NA	NA	NA	NA	NA	NA	NA	NA	-0.03	-0.03	-0.11	0.06	-0.2	0.06	-0.21	-0.05	-0.03	-0.15	0.15	-0.25	0.2	0.06	0.02	0.2	-0.05	0.06	0	0.13	NA	NA	NA	NA	NA
NP_001034937.1	830	GPX4	1	25.628	-0.95	0.28	-0.5	0.34	-1.56	-0.07	-0.12	-0.02	-0.13	0.56	0.18	0.53	0	0.31	-0.44	0.3	-0.59	0.1	-0.6	-0.02	-0.64	0.52	-1.28	0.65	-1.47	0.53	-0.67	-0.02	-0.49	0.1	-0.64	-0.29	-0.19	0.38	-0.98	0.26	-0.67	-0.41	0.92	0.46	-1.03	-0.02	-1.16	0.35	-0.66
NP_001034965.1	1	SYNE4	1	13.0605	NA	NA	NA	NA	NA	NA	NA	NA	NA	NA	2.04	-0.11	0.55	-0.16	0.05	0.01	0	-0.15	0.28	0.09	NA	NA	NA	NA	NA	NA	NA	NA	NA	NA	NA	NA	NA	NA	NA	NA	NA	NA	NA	NA	NA	NA	NA	NA	NA
NP_001034966.1	262	STRN4	1	21.8136	0.1	-0.21	-0.1	-0.32	-0.14	-0.16	0.25	-0.16	-0.04	-0.23	0.88	-0.37	-0.02	-0.25	0.02	-0.19	0.21	-0.35	-0.15	-0.06	0.29	-0.1	0.07	-0.21	0.02	-0.25	0	-0.29	-0.14	-0.07	0	0.06	0.12	-0.02	0.3	-0.01	0.14	0.05	0.19	0.2	0.45	0.06	0.34	0.04	0.37
NP_001034974.1	80	FKRP	1	20.3759	0.77	0.27	0.56	0.17	0.04	0.36	0.26	0.11	0.12	0.07	-0.95	0.12	-0.01	0.32	-0.17	0.19	-0.26	0.38	-0.02	0.48	NA	NA	NA	NA	NA	NA	NA	NA	NA	NA	0	0.4	0.08	0.2	0.66	0.14	0.69	0.29	0.44	0.02	0.23	0.14	0.2	0.1	0.07
NP_001035009.1	153	ZNF384	1	19.8874	0.73	0.17	0.14	0.33	0.15	0.35	-0.14	0.31	0.08	-0.14	0.19	0.34	0.3	0.19	-0.08	0.35	-0.04	-0.01	0.18	0.14	-0.04	0.18	0.29	0.19	0.16	0.13	0.45	0.23	-0.01	0.12	0.51	0.51	0.32	0.24	0.55	0.1	0.35	0.06	0.12	-0.28	0.68	0.12	-0.09	0.4	0.22
NP_001035026.1	513	INTS6	1	21.8468	0.17	-0.14	0.43	-0.1	0.31	-0.07	-0.02	-0.1	-0.06	-0.14	0.85	0.13	0.18	0.05	0.17	0.06	-0.1	0	0.11	0.09	0.06	0.17	0.22	0.04	-0.04	0.13	-0.03	0.09	0.16	0.09	0.37	0.09	0.33	0.24	0.05	0.02	0.35	0.09	0.29	0.22	-0.41	0.19	0.01	0	-0.12
NP_001035088.2	330	FAM83G	1	21.7304	0.16	0.28	-0.12	0.17	0.14	0.02	0.49	0.1	0.05	-0.08	0.95	0.17	1.14	0.27	0.13	-0.02	0.53	-0.32	0.03	-0.03	1.34	-0.18	0.08	-0.14	-0.48	-0.18	-0.68	-0.23	-0.16	0.11	0.02	-0.45	0.33	-0.17	-0.37	-0.02	-0.08	0.24	0.64	0.25	-0.13	-0.01	0.19	0.08	-0.56
NP_001035095.1	1183	TCERG1	1	24.5713	0.15	-0.3	0.07	-0.13	0.51	-0.18	-0.12	-0.17	-0.25	-0.21	0.81	-0.22	0.39	-0.1	-0.12	-0.2	0.08	-0.18	-0.1	-0.05	0.08	-0.28	0.44	-0.21	0.16	-0.22	0.23	-0.33	0.29	-0.21	0.11	-0.02	-0.09	-0.18	0.47	-0.3	0.17	-0.26	0.53	-0.24	0.05	-0.26	-0.11	-0.23	0.13
NP_001035109.1	782	FAM3C	1	24.623	-0.9	-0.4	-0.57	-0.51	0.11	-0.43	-0.21	-0.34	-0.51	-0.64	-0.52	-0.76	-0.12	-0.53	0.21	-0.53	0.03	-0.27	0.17	-0.43	0.68	-0.63	0.03	-0.74	-0.6	-0.86	-0.29	-0.66	0.06	-0.29	0	0.01	0.06	-0.32	0.4	-0.07	-0.05	-0.22	-0.48	-0.51	0.52	-0.22	1.34	-0.54	0.39
NP_001035111.1	402	SIRPA	1	22.9538	-0.95	-0.3	-0.61	0	-0.46	0.11	0.73	0.05	-0.65	-0.34	1.12	0.1	0.23	0.07	-0.41	-0.04	-0.07	0.2	0.14	-0.03	0.09	0.19	-0.51	0.03	-0.28	-0.07	0.08	-0.12	0.39	0.14	0.6	0.23	0.31	-0.19	0.46	-0.15	0.81	0.55	0.12	0.2	0.14	-0.17	0.11	-0.18	-0.35
NP_001035120.1	5	CD37	1	13.9768	NA	NA	NA	NA	NA	NA	NA	NA	NA	NA	NA	NA	NA	NA	NA	NA	NA	NA	NA	NA	NA	NA	NA	NA	NA	NA	NA	NA	NA	NA	0.63	0.94	0.55	0.23	0.88	0.11	0.76	0.29	-0.16	0.34	NA	NA	NA	NA	NA
NP_001035146.1	41	FAM133B	1	22.3559	NA	NA	NA	NA	NA	NA	NA	NA	NA	NA	0.5	-0.53	-0.01	-0.61	0.07	-0.47	0.37	-0.1	-0.24	-0.29	0.06	-0.37	0.35	-0.41	0.33	-0.61	-0.16	-0.65	0.03	-0.53	0.23	-0.01	0.29	-0.02	0.3	0.09	0.18	0.19	0.23	0.08	0.24	-0.57	0.85	-0.65	0.4
NP_001035147.1	164	SPP1	1	22.8475	-0.79	-0.93	1.58	-0.94	-1	-1.19	2.29	-0.27	-0.11	-0.95	0.13	-1.23	-0.06	-1.26	-1.15	-1.25	-0.76	-1.26	0.76	-1.09	-1.19	-0.9	-1.24	-0.98	-1.22	-0.93	-0.64	-0.82	1.93	-0.51	-0.01	-0.32	-0.78	-0.41	-1	-0.66	-0.56	-0.85	-0.88	-0.57	0.34	-0.71	0.42	-0.72	-1.18
NP_001035150.1	7	FOXL2NB	0.9992	15.923	NA	NA	NA	NA	NA	NA	NA	NA	NA	NA	NA	NA	NA	NA	NA	NA	NA	NA	NA	NA	NA	NA	NA	NA	NA	NA	NA	NA	NA	NA	0.52	2.6	0.6	0.66	0.8	0.38	2.85	0.45	0.19	0.94	-0.02	0.45	-0.3	0.51	-0.39
NP_001035167.2	3	LGALS9C	1	14.2649	0.87	0.48	0.64	0.47	-0.18	0.87	-0.02	0.52	0.35	0.25	NA	NA	NA	NA	NA	NA	NA	NA	NA	NA	NA	NA	NA	NA	NA	NA	NA	NA	NA	NA	NA	NA	NA	NA	NA	NA	NA	NA	NA	NA	NA	NA	NA	NA	NA
NP_001035186.1	5	MOSPD3	1	13.0483	NA	NA	NA	NA	NA	NA	NA	NA	NA	NA	NA	NA	NA	NA	NA	NA	NA	NA	NA	NA	-1.14	0.5	-1.17	-0.12	-1.33	-0.53	-1.3	-0.5	-0.91	-0.79	NA	NA	NA	NA	NA	NA	NA	NA	NA	NA	NA	NA	NA	NA	NA
NP_001035189.1	1	SPTSSB	1	12.7198	NA	NA	NA	NA	NA	NA	NA	NA	NA	NA	NA	NA	NA	NA	NA	NA	NA	NA	NA	NA	NA	NA	NA	NA	NA	NA	NA	NA	NA	NA	NA	NA	NA	NA	NA	NA	NA	NA	NA	NA	NA	NA	NA	NA	NA
NP_001035196.1	142	HVCN1	1	21.8398	-0.56	0.09	-0.22	0.08	-0.52	0.38	0.98	0.38	-0.11	0.1	-0.54	0.05	-0.22	0.38	-0.1	0.6	0.4	0.44	0.36	0.61	-0.2	0.23	-0.12	0.19	-0.68	0.33	0.36	0.09	0.07	0.53	0.61	0.7	0.62	0.42	0.8	0.37	0.68	0.41	-0.36	0.34	0.13	0.09	-0.57	-0.01	-0.14
NP_001035199.1	128	NRF1	1	22.1582	0.27	-0.2	-0.06	-0.13	0.39	0.06	0.18	0.21	0.05	-0.15	0.54	-0.29	-0.1	-0.26	0.08	-0.09	-0.09	-0.21	-0.34	0.15	-0.22	0.27	0.42	0.16	0.48	0.05	0.38	0.16	0.14	0.32	0.06	0.46	-0.03	0.2	0.3	-0.14	0.1	-0.04	0.16	-0.28	0.05	0.24	-0.39	0.17	-0.25
NP_001035202.1	19	MYH11	1	18.8205	NA	NA	NA	NA	NA	NA	NA	NA	NA	NA	-0.37	0.3	0.35	0.09	0.08	0.18	0.1	0.31	-0.28	0.53	-0.52	0.24	-0.86	0.13	-0.82	0.49	-0.01	0.35	0.24	0.24	NA	NA	NA	NA	NA	NA	NA	NA	NA	NA	NA	NA	NA	NA	NA
NP_001035207.1	1049	ARAP1	1	23.6037	-0.22	0.08	-0.25	0.09	0	0.34	0.51	0.22	0.07	-0.03	0.1	0.01	0.07	0.03	-0.16	0.18	-0.09	0.08	-0.14	0.2	0.51	0.02	0.05	-0.05	-0.16	0.05	0.4	0.02	0.01	0.3	0	0.53	0.29	0.02	0.31	0.2	0.26	0.02	0.24	-0.09	-0.08	-0.01	0.5	0.04	-0.2
NP_001035214.1	11	SLC66A1	1	17.0235	NA	NA	NA	NA	NA	NA	NA	NA	NA	NA	NA	NA	NA	NA	NA	NA	NA	NA	NA	NA	-0.75	0.09	-0.63	-0.15	-0.77	-0.36	-0.26	-0.4	-0.05	-0.78	NA	NA	NA	NA	NA	NA	NA	NA	NA	NA	NA	NA	NA	NA	NA
NP_001035243.2	3	SLAIN1	1	14.4581	NA	NA	NA	NA	NA	NA	NA	NA	NA	NA	NA	NA	NA	NA	NA	NA	NA	NA	NA	NA	NA	NA	NA	NA	NA	NA	NA	NA	NA	NA	NA	NA	NA	NA	NA	NA	NA	NA	NA	NA	NA	NA	NA	NA	NA
NP_001035247.1	124	CEP44	1	19.7224	0.01	0.09	-0.3	0.32	-0.87	0.38	-0.13	0.06	-0.3	0.3	-0.38	0.72	-0.03	0.38	0.65	0.31	0.74	-0.19	0.49	0.22	-0.32	-0.16	0.49	-0.27	-0.21	-0.07	-0.15	-0.04	-0.38	-0.19	0.22	0.41	0.37	0.16	-0.27	0.08	-0.04	-0.12	-0.07	0.1	0.24	0.16	-0.34	0.12	0.3
NP_001035257.1	6	LFNG	1	15.7671	NA	NA	NA	NA	NA	NA	NA	NA	NA	NA	NA	NA	NA	NA	NA	NA	NA	NA	NA	NA	NA	NA	NA	NA	NA	NA	NA	NA	NA	NA	NA	NA	NA	NA	NA	NA	NA	NA	NA	NA	NA	NA	NA	NA	NA
NP_001035267.1	3	AKR1E2	1	18.0048	NA	NA	NA	NA	NA	NA	NA	NA	NA	NA	NA	NA	NA	NA	NA	NA	NA	NA	NA	NA	NA	NA	NA	NA	NA	NA	NA	NA	NA	NA	NA	NA	NA	NA	NA	NA	NA	NA	NA	NA	NA	NA	NA	NA	NA
NP_001035271.1	96	CLDND1	1	20.9141	-0.02	-0.07	-0.4	-0.04	-0.25	-0.06	0.26	0.03	0.03	-0.07	0.06	0.04	0.03	-0.03	-0.13	-0.08	-0.03	-0.02	-0.03	-0.15	0.05	-0.02	-0.06	0.03	0	0.05	-0.07	-0.09	-0.17	0.16	-0.28	0.13	-0.24	-0.15	0.08	0.12	-0.26	0.11	-0.02	0.06	-0.24	0.06	0.33	0.07	-0.32
NP_001035282.1	4	DNAJC28	0.9993	11.538	0.03	0.45	0.13	0.49	-0.12	1.37	-0.49	-0.28	0.19	0.44	NA	NA	NA	NA	NA	NA	NA	NA	NA	NA	0.18	-0.25	-0.19	-0.07	-0.35	-0.25	-0.51	-0.19	-0.12	-0.14	NA	NA	NA	NA	NA	NA	NA	NA	NA	NA	NA	NA	NA	NA	NA
NP_001035284.1	13	AGTRAP	1	18.3036	-0.28	-0.5	0.17	-0.4	0.28	0.13	2.11	-0.38	-0.71	-0.47	NA	NA	NA	NA	NA	NA	NA	NA	NA	NA	0.12	-0.28	0.64	-0.23	0.34	-0.26	0.2	-0.29	0.26	-0.1	-0.09	-0.21	-0.04	-0.56	0.38	-0.22	0.14	-0.22	-0.22	-0.35	0.73	0	0.08	-0.31	-0.22
NP_001035350.2	15	DCLK2	1	16.656	NA	NA	NA	NA	NA	NA	NA	NA	NA	NA	-0.59	1.29	0.28	1.4	0.62	1.28	0.28	0.66	0.83	0.87	-0.77	0.53	-0.15	0.71	-0.63	0.85	-0.36	0.81	-0.57	0.52	0.45	0.74	1.21	1.57	0.34	1.32	1.05	1.49	0.95	1.9	1.1	1.64	1.52	2.27	0.98
NP_001035362.3	43	ADAMTSL1	1	17.9586	NA	NA	NA	NA	NA	NA	NA	NA	NA	NA	-2.98	-0.83	-0.79	-0.6	0.73	1.18	0.37	-1.27	0.35	0.9	-1.9	-0.28	0.27	-0.31	-0.92	-0.11	1.58	0.17	1.09	0.89	-0.1	2.06	-0.01	0.4	0.6	0.52	0.28	0.35	-0.42	0.09	-1.32	-0.74	-1.8	-0.45	-1.89
NP_001035374.2	99	TENT4B	1	20.4462	0.2	-0.22	0.49	-0.04	0.62	-0.27	-0.2	-0.29	0.39	-0.15	-0.08	-0.01	-0.11	-0.25	-0.1	-0.2	0.13	0.28	0.32	-0.19	0.12	0.11	0.3	0.24	0.43	0.27	0.11	0.16	0.24	0.08	0.19	1.36	0.19	0.2	0.2	-0.06	0.62	-0.11	0.28	-0.05	0.35	0.06	0.07	0.1	0.3
NP_001035492.1	115	DCUN1D4	1	19.9995	-0.37	-0.01	0.88	-0.05	1.34	-0.2	0.26	-0.08	0.36	0.08	-0.06	-0.14	0.31	0.04	0.28	0.28	0.04	-0.18	0.05	0.12	-0.17	-0.45	0.44	-0.38	0.78	-0.18	-0.32	-0.12	-0.2	-0.21	-1.03	-0.99	-1.37	-0.78	-0.77	-0.46	-0.71	-0.49	-1.1	-0.42	0.36	0	-0.07	-0.04	0.45
NP_001035514.2	5	PRDM15	1	17.044	NA	NA	NA	NA	NA	NA	NA	NA	NA	NA	NA	NA	NA	NA	NA	NA	NA	NA	NA	NA	NA	NA	NA	NA	NA	NA	NA	NA	NA	NA	NA	NA	NA	NA	NA	NA	NA	NA	NA	NA	0.3	0.05	0.29	-0.14	0.1
NP_001035518.1	5	SPATA7	0.9988	12.867	2.11	0.75	2.13	0.97	2.09	0.81	0.94	0.84	2.38	0.19	NA	NA	NA	NA	NA	NA	NA	NA	NA	NA	0.32	0.95	1.81	1.01	1.09	1.13	1.05	0.89	1.08	1.02	NA	NA	NA	NA	NA	NA	NA	NA	NA	NA	NA	NA	NA	NA	NA
NP_001035521.1	344	COA3	1	25.4803	0.15	-0.13	0.07	-0.16	0.33	-0.45	-0.06	-0.36	0.81	0.18	-0.25	-0.2	-0.23	-0.1	-0.3	-0.23	-0.52	-0.11	0.43	-0.44	0.09	-0.11	0.35	-0.16	0.73	-0.24	-0.19	-0.08	-0.31	-0.38	0.11	-0.45	0.32	-0.03	-0.25	-0.1	-0.31	-0.39	0.23	-0.25	1.28	0.01	0.39	-0.07	0.19
NP_001035526.1	662	YARS2	1	23.7726	0.18	-0.03	0.27	0.19	0.42	-0.08	-0.45	0.1	0.66	0.33	-0.04	0.23	0.55	0	0.17	-0.03	-0.13	0.04	0.48	-0.02	0.17	0.24	0.29	0.11	0.26	0.17	-0.07	0.31	0.22	0.08	0.27	-0.05	0.25	0.09	-0.21	0.12	0.26	-0.09	0.28	0.01	0.17	0.14	-0.26	0.1	0.35
NP_001035532.1	30	FABP6	1	18.8041	NA	NA	NA	NA	NA	NA	NA	NA	NA	NA	NA	NA	NA	NA	NA	NA	NA	NA	NA	NA	NA	NA	NA	NA	NA	NA	NA	NA	NA	NA	NA	NA	NA	NA	NA	NA	NA	NA	NA	NA	NA	NA	NA	NA	NA
NP_001035533.1	42	PHF11	1	17.8051	NA	NA	NA	NA	NA	NA	NA	NA	NA	NA	0.45	-0.14	-0.09	-0.22	0.13	0.16	-0.36	-0.06	0.39	-0.07	-0.09	-0.29	0.06	-0.18	0.17	-0.11	0.15	-0.16	0.1	0.26	0.19	0.04	0.3	-0.12	0.54	0.03	0.62	0.34	0.47	-0.33	-0.35	-0.1	-0.27	0.11	-0.07
NP_001035535.1	9	ASB1	1	16.2246	NA	NA	NA	NA	NA	NA	NA	NA	NA	NA	NA	NA	NA	NA	NA	NA	NA	NA	NA	NA	NA	NA	NA	NA	NA	NA	NA	NA	NA	NA	NA	NA	NA	NA	NA	NA	NA	NA	NA	NA	NA	NA	NA	NA	NA
NP_001035536.1	685	MTMR12	1	22.3219	0.14	0.3	-0.02	0.23	0.16	0.29	0.08	0.23	0.73	0.35	1	0.13	-0.03	0.13	0.06	0.07	-0.02	-0.01	-0.02	-0.05	0.28	0.11	-0.09	0.22	-0.17	0.1	-0.16	0.05	0.1	0.08	0.11	0.11	0.33	0.2	-0.35	-0.02	0	0.09	0.28	0.24	0.24	0.08	-0.31	0.05	0.91
NP_001035540.1	31	MINDY2	1	18.5731	-0.39	0.25	0.21	0.13	-0.25	-0.06	-0.67	0.19	-0.33	-0.08	NA	NA	NA	NA	NA	NA	NA	NA	NA	NA	NA	NA	NA	NA	NA	NA	NA	NA	NA	NA	NA	NA	NA	NA	NA	NA	NA	NA	NA	NA	NA	NA	NA	NA	NA
NP_001035545.1	141	SIDT2	1	20.369	-0.41	0.35	0.04	0.17	-0.28	0.18	0.3	0.09	-0.05	0.32	0.32	0.23	0.69	0.07	-0.13	0.04	-0.34	0.19	0.4	-0.07	0.72	0.23	-0.31	0.42	-0.21	0.19	-0.16	0.21	-0.12	0.18	0.1	0.52	0.05	0.11	0.14	0.08	0.44	0.28	0.28	0.18	0.29	0.33	0.32	0.36	-0.17
NP_001035546.1	48	RHBDD2	1	20.9462	-0.98	-0.71	0.26	-0.5	-0.23	-0.66	0.91	-0.34	0.34	-0.51	0.15	-0.25	0.58	-0.14	0.46	-0.22	-0.46	-0.19	0.31	-0.25	0.31	-0.31	0.1	-0.39	-0.25	-0.17	-0.05	-0.2	0.27	-0.11	0.55	-0.52	-0.53	-0.13	0.13	-0.06	-0.39	-0.07	-0.28	-0.19	NA	NA	NA	NA	NA
NP_001035714.1	256	NCALD	1	22.2266	-0.83	0.59	-0.19	0.75	-1.23	0.78	-0.15	0.7	0.18	0.52	-0.48	0.57	0.61	0.51	-0.39	0.74	-0.09	-0.16	-0.35	0.7	0.72	0.82	0.59	0.75	-1.16	0.82	0.5	0.8	-0.32	0.57	-0.1	0.99	0.19	0.65	-0.43	0.46	-0.35	0.33	-0.91	0.55	-1.15	0.67	-0.03	0.68	-1.05
NP_001035754.1	348	PPAN	1	22.7668	0.07	-0.65	0.22	-0.42	0.49	-0.39	-0.1	-0.54	-0.04	-0.36	0.41	-0.42	0.03	-0.67	-0.23	-0.53	-0.21	-0.42	0.06	-0.58	0.05	-0.44	-0.24	-0.37	0.53	-0.37	0.05	-0.61	0.37	-0.42	0.43	-0.38	0.11	-0.35	0.36	-0.29	0.32	-0.15	0.56	0.01	-0.15	-0.25	0.27	-0.62	-0.01
NP_001035755.1	119	STEAP2	1	20.2083	NA	NA	NA	NA	NA	NA	NA	NA	NA	NA	0.95	0.06	0.23	-0.23	0.74	-0.07	-0.68	-0.4	0.45	-0.57	0.14	-0.49	-1.36	-0.44	-1.62	-0.58	0.14	-0.37	-0.34	-0.84	NA	NA	NA	NA	NA	NA	NA	NA	NA	NA	-1.26	-0.18	0.59	-0.64	-0.83
NP_001035787.1	333	UEVLD	1	21.506	-0.21	-0.12	0.2	-0.2	-0.57	-0.59	0.94	-0.07	0.2	-0.28	0.2	-0.1	-0.11	-0.06	0.01	-0.13	0.44	-0.19	0.15	-0.24	0.88	0.03	0.17	0.06	0.74	-0.02	0.32	0.11	0.19	0.08	0.24	0.23	0.22	0.17	0.19	0.27	0.15	0.11	0.28	0.33	-0.21	0.14	0.69	0.1	-0.05
NP_001035799.1	11	SYPL2	1	15.5394	0.71	0.51	0.2	0.63	2.1	0.82	0.94	0.09	1.27	0.37	NA	NA	NA	NA	NA	NA	NA	NA	NA	NA	1.41	0.26	0.07	0.17	0.69	0.37	-0.07	0	0.38	-0.73	NA	NA	NA	NA	NA	NA	NA	NA	NA	NA	1.28	0.49	1.66	0.04	0.83
NP_001035807.1	2536	H2AC19	1	29.9352	0.76	0.08	-0.01	0.15	0.41	0.23	0.07	0.39	0.21	-0.05	0.85	0.01	0.53	0.1	0.1	0.29	0.4	-0.09	-0.17	0.54	-0.12	0.12	0.61	0.13	0.5	0.11	0.64	0.1	0.18	0.52	0.49	0.9	0.31	0.19	0.62	0.22	0.51	0.28	0.47	0.07	0.33	0.02	-0.27	0.09	0.23
NP_001035808.1	261	GDAP1	1	22.8313	0.41	-1.12	-0.47	-1.14	-1.68	-1.17	-0.07	-1.05	0.96	-0.96	0.08	-1.01	1.02	-1.01	-0.14	-1.01	-0.92	-1.05	0.14	-0.88	-1.02	-0.56	-0.44	-0.66	-0.4	-0.43	2.83	-0.24	0.26	-0.61	-0.4	-0.6	0.03	-0.59	0.23	-0.44	-0.13	-0.55	0.39	-0.68	-0.69	-0.58	1.03	-0.7	-0.34
NP_001035809.1	1486	ABCE1	1	25.2241	-0.21	-0.03	0.51	0.07	-0.14	0.01	-0.36	0.07	-0.03	0.13	0.17	0.05	0.25	0.03	0.33	-0.02	0.01	-0.05	0.07	-0.03	-0.17	-0.09	-0.23	-0.06	-0.38	-0.09	-0.07	-0.1	0.2	0.03	0.27	-0.14	0.08	-0.02	-0.14	0.06	-0.28	-0.18	-0.35	-0.11	-0.24	0.01	-0.4	0.03	-0.28
NP_001035814.1	326	CYLD	1	20.6253	-0.35	0.09	0.47	0.3	0.19	0.19	0.08	0.53	0.32	0.01	-0.37	0.23	-0.09	0.21	-0.32	0.2	-0.06	0.08	0.3	0.2	0.21	0.01	-0.01	0	0.13	0.11	0.15	0.11	0.31	0.61	0.43	0.48	0.23	-0.01	0.57	0.09	0.44	0.25	-0.2	0.04	0	0.1	-0.19	0.43	0.12
NP_001035830.1	719	PGP	1	24.3453	0.1	-0.37	-0.37	-0.33	0.04	-0.52	-0.06	-0.32	0.38	-0.4	-0.35	-0.18	-0.01	-0.15	-0.01	-0.16	0.56	-0.32	-0.3	-0.38	0.1	-0.36	0.05	-0.07	0.86	-0.08	-0.32	-0.14	-0.2	-0.16	-0.53	-0.22	0.15	-0.35	-0.64	-0.51	-0.59	-0.38	-0.78	-0.33	1.33	-0.39	-0.21	-0.23	-0.3
NP_001035835.1	3	INS	1	13.576	NA	NA	NA	NA	NA	NA	NA	NA	NA	NA	NA	NA	NA	NA	NA	NA	NA	NA	NA	NA	NA	NA	NA	NA	NA	NA	NA	NA	NA	NA	NA	NA	NA	NA	NA	NA	NA	NA	NA	NA	NA	NA	NA	NA	NA
NP_001035842.1	8	CEP63	1	14.8244	NA	NA	NA	NA	NA	NA	NA	NA	NA	NA	NA	NA	NA	NA	NA	NA	NA	NA	NA	NA	NA	NA	NA	NA	NA	NA	NA	NA	NA	NA	NA	NA	NA	NA	NA	NA	NA	NA	NA	NA	NA	NA	NA	NA	NA
NP_001035847.1	596	PPP4R1	1	22.4464	0.08	-0.13	0.46	-0.03	0.28	0.09	0.39	0.16	0.21	-0.17	0.13	0	-0.08	0.04	0.16	-0.06	0.37	-0.32	0.12	-0.09	0.62	-0.1	0.2	-0.17	0.35	-0.04	0.08	0.06	0.35	0.19	-0.09	-0.11	0.11	0.17	-0.04	0.23	0.2	-0.06	0.16	0.11	0.14	-0.1	-0.06	-0.07	-0.19
NP_001035858.1	5	CEP83	0.9986	14.3263	1.2	0.97	0.76	1.45	0.73	1.31	0.3	0.96	0.7	1.63	-0.44	0.22	-0.39	0.24	-0.3	-0.02	-0.29	0.04	-0.29	0.07	0	0.37	0.31	0.4	0.01	0.32	0.18	0.41	-0.06	0.43	NA	NA	NA	NA	NA	NA	NA	NA	NA	NA	0.72	0.75	0.48	1.3	0.3
NP_001035861.1	605	NAAA	1	24.0282	-0.01	0.88	-0.24	0.65	-0.73	1.19	-0.42	0.47	-0.34	1.01	-0.89	0.82	-1.11	0.42	-0.6	-0.09	-0.22	0.72	0.03	0.68	-0.75	0.6	-0.1	0.84	-0.42	1.07	-0.49	0.36	-0.88	-0.18	-0.38	-0.07	0.35	0.83	-0.28	0.67	-0.4	0.3	-1.16	0.94	-0.9	0.67	-0.61	0.67	-0.4
NP_001035865.1	5	HMGCLL1	0.9996	16.7365	NA	NA	NA	NA	NA	NA	NA	NA	NA	NA	NA	NA	NA	NA	NA	NA	NA	NA	NA	NA	NA	NA	NA	NA	NA	NA	NA	NA	NA	NA	1.55	3.41	1.01	1.54	1.7	0.22	3.61	NA	-0.37	-0.1	-1.06	0.82	-2.03	0.73	-1.16
NP_001035869.1	408	ANKZF1	1	23.173	0.52	-0.12	0.24	-0.01	0.8	0.01	0.73	-0.16	0.42	-0.01	0.58	-0.21	0.29	-0.29	-0.01	-0.25	-0.03	-0.16	0.06	-0.44	0.11	-0.1	-0.19	-0.59	1.08	-0.14	0.18	-0.11	-0.11	-0.31	0.06	0.13	0	-0.03	0.04	-0.18	0.33	-0.05	0.2	-0.05	0.5	-0.12	0.36	-0.2	-0.22
NP_001035879.1	674	PSPC1	1	23.905	0.59	-0.27	0.42	-0.31	-0.04	-0.31	0.54	0.06	0.01	-0.38	0.95	-0.3	0.48	-0.3	-0.29	-0.3	-0.06	-0.35	0.02	-0.14	-0.26	-0.18	0.31	-0.17	-0.56	-0.23	0.16	-0.27	0.35	0.11	0.3	0.12	0.25	-0.46	0.08	-0.28	-0.13	-0.35	0.56	-0.58	-0.25	-0.31	-0.15	-0.39	0.14
NP_001035887.1	141	SLC16A3	1	21.8109	-0.26	-0.53	-0.43	-0.33	-0.29	-0.19	1.53	-0.05	-0.4	-0.07	-0.94	-0.41	-0.17	-0.24	-0.19	-0.13	0.19	-0.13	0.34	-0.17	-0.6	-0.3	0.09	-0.53	-0.76	-0.5	0.23	-0.41	0	-0.01	0.05	-0.01	0.89	-0.4	0.67	-0.34	0.61	-0.47	-0.84	-0.33	-0.37	-0.36	0.6	-0.28	-0.57
NP_001035889.1	50	NSD2	1	23.1161	NA	NA	NA	NA	NA	NA	NA	NA	NA	NA	-1.59	0.05	-1.52	-0.09	-0.32	0	-0.85	0.06	0.02	-0.2	-0.14	-0.92	1.53	-0.53	0.8	-0.91	0.35	-0.65	0.08	-0.55	NA	NA	NA	NA	NA	NA	NA	NA	NA	NA	0.59	-1.02	-0.12	-1.14	-0.5
NP_001035891.1	21	CENPA	0.9999	18.2016	0.38	-0.31	-0.06	-0.2	0.17	-0.45	0.58	0.1	0.33	-0.6	NA	NA	NA	NA	NA	NA	NA	NA	NA	NA	0.74	0.7	0.26	-0.24	0.45	-0.1	0.44	-0.23	0.24	0.08	NA	NA	NA	NA	NA	NA	NA	NA	NA	NA	NA	NA	NA	NA	NA
NP_001035902.1	11	ST3GAL5	1	17.1784	NA	NA	NA	NA	NA	NA	NA	NA	NA	NA	NA	NA	NA	NA	NA	NA	NA	NA	NA	NA	1.49	1.76	1.75	1.63	1.92	1.96	1.74	1.98	1.63	2.18	1.08	0.85	1.7	1.16	1.52	1.38	1.39	1.44	1.59	1.49	2.03	1.82	1.34	2.26	0.75
NP_001035906.1	23	CAST	0.9997	19.3687	-1.31	-0.78	-0.93	-0.81	-0.34	-0.57	-0.18	-0.79	-0.97	-0.98	0.48	-1.27	-0.25	-1.12	-0.04	-0.96	-0.36	-0.22	-0.31	-0.85	-1.05	-0.95	-0.07	-1.15	-0.99	-1.28	-0.81	-1.33	-0.78	-1.01	NA	NA	NA	NA	NA	NA	NA	NA	NA	NA	NA	NA	NA	NA	NA
NP_001035919.1	395	TGFB1I1	1	23.7543	-0.88	0.37	-0.45	0.27	-1.29	1.26	-1.06	1.32	-0.48	0.44	-1.29	0.19	-0.33	0.38	0.24	0.89	0.07	0.45	0.3	1.09	-0.81	0.45	0.01	0.31	-0.9	0.27	0.72	0.36	0.09	0.69	-0.12	1.8	0.15	0.34	-0.05	0.62	-0.08	0.43	-0.61	0.19	-0.7	0.16	-0.97	-0.01	-0.45
NP_001035926.1	266	TRAPPC5	1	23.0023	-0.25	0.17	-0.14	0.05	-0.07	0.09	0.27	0.29	-0.24	0.03	-0.43	0.28	-0.1	0.38	0.07	0.23	0.2	0.07	-0.05	0.14	0.23	0.26	0.06	0.21	0.02	0.22	0.05	0.3	0.05	0.29	0.06	0.1	0.09	0.16	0.16	0.15	-0.11	0.17	-0.16	0.19	-0.09	0.18	0.18	0.22	0.32
NP_001035930.1	1	PSAP	1	13.2277	NA	NA	NA	NA	NA	NA	NA	NA	NA	NA	NA	NA	NA	NA	NA	NA	NA	NA	NA	NA	NA	NA	NA	NA	NA	NA	NA	NA	NA	NA	NA	NA	NA	NA	NA	NA	NA	NA	NA	NA	NA	NA	NA	NA	NA
NP_001035932.1	39	MLPH	1	18.7293	NA	NA	NA	NA	NA	NA	NA	NA	NA	NA	NA	NA	NA	NA	NA	NA	NA	NA	NA	NA	-0.2	0.05	-0.33	0.21	-0.87	0	-0.21	0.13	-0.04	0.11	-0.07	0.12	0.21	0.15	0.32	0.26	0.27	0.34	-0.08	-0.01	0.01	0.36	0	0.5	-0.3
NP_001035933.3	556	SUMF2	1	24.8941	-0.39	0.18	0.09	0.3	-0.45	0.35	0.11	0.17	0.01	0.26	-0.03	0.33	-0.59	0.27	0.34	0.44	-0.22	0.13	-0.29	-0.08	0.3	0.38	0.2	0.21	0.47	0.33	0	0.12	0.35	0.31	0.2	0.06	0.44	0.19	0.27	0.22	0.04	0.17	0.34	0.18	0.09	0.32	0.38	0.36	0.19
NP_001035937.1	539	ABHD12	1	25.7482	0.35	-0.1	0.32	0	0.18	0.11	0.2	-0.26	0.23	-0.11	-0.39	-0.01	0.54	-0.09	-0.02	-0.06	-0.02	-0.11	0.27	-0.16	0.61	-0.34	0.21	-0.34	0.06	-0.08	0.01	-0.3	0.15	0	0.26	-0.05	0.11	-0.24	0.06	-0.07	0.2	-0.24	0.38	-0.15	0.36	-0.12	0.69	-0.1	0.11
NP_001035938.1	1497	ACBD5	1	25.4035	-0.46	0.05	0.16	0.11	1.14	-0.05	0.03	-0.25	0.04	0.19	-2.2	0.17	-0.21	0.03	0.08	-0.16	-0.03	0.08	0.12	-0.02	0.06	-0.13	0.36	-0.12	-0.3	-0.2	-0.18	-0.04	-0.78	-0.29	-0.17	-0.56	0.23	0.15	0	0.06	-0.51	-0.23	-0.38	0.06	0.27	0.15	0.44	0.16	0
NP_001035941.1	533	CARHSP1	1	26.8017	0.39	0.34	-0.4	0.45	-0.54	0.34	-0.25	0.1	-0.1	0.55	-0.33	0.4	-0.46	0.35	-0.58	0.25	0.15	0.24	-0.26	0.15	0.03	0.39	0.21	0.3	-0.76	0.27	-0.37	0.47	-0.44	-0.02	-0.63	-0.13	-0.39	0.41	-1.04	0.25	-0.38	0.2	-0.4	0.43	-0.78	0.21	-0.82	0.46	-0.91
NP_001035946.1	17	FRMD6	1	16.4805	-0.9	-0.4	-0.42	-0.26	-1.5	-0.12	-0.78	0.51	-0.54	-0.39	NA	NA	NA	NA	NA	NA	NA	NA	NA	NA	-0.79	0.29	0.19	0.37	-0.66	0.37	0.43	0.18	0.27	0.7	1.24	1.17	0.99	0.82	0.38	0.81	0.77	0.75	0.17	0.6	NA	NA	NA	NA	NA
NP_001035948.1	33	NUPR1	1	19.1524	0.11	-0.15	-0.3	-0.1	-0.07	-0.06	-0.04	-0.23	0.03	0.05	NA	NA	NA	NA	NA	NA	NA	NA	NA	NA	-0.06	-0.29	0.19	-0.14	0.2	-0.27	0.5	-0.03	-0.22	-0.09	NA	NA	NA	NA	NA	NA	NA	NA	NA	NA	0.19	0.1	0.14	0.29	-0.17
NP_001035958.1	22	SMIM8	1	19.0729	NA	NA	NA	NA	NA	NA	NA	NA	NA	NA	0.08	-0.49	0.18	-0.65	-0.17	-0.64	-0.05	-0.18	-0.72	-0.62	NA	NA	NA	NA	NA	NA	NA	NA	NA	NA	NA	NA	NA	NA	NA	NA	NA	NA	NA	NA	0.25	-0.04	-0.46	-0.39	-0.29
NP_001035961.1	58	SLC12A6	1	18.5865	NA	NA	NA	NA	NA	NA	NA	NA	NA	NA	0.24	0.17	0.02	0.06	-0.19	-0.03	-0.12	0.03	-0.02	0.11	-0.11	0.03	-0.04	0.16	-0.89	-0.03	0.06	0.07	0.09	0.2	0.09	0.09	0	-0.16	0	-0.2	0.01	-0.2	-0.28	-0.18	NA	NA	NA	NA	NA
NP_001035963.1	96	SLC35A2	1	21.3686	0.24	-0.3	0.5	-0.48	0.64	-0.44	0.23	-0.12	0.23	-0.17	0.13	-0.19	0	-0.06	-0.18	-0.06	0.05	-0.29	0.4	-0.12	0.14	0.09	0.57	0.2	1.74	0.17	-0.01	-0.01	0.48	0.25	-0.17	-0.03	0.03	-0.28	0.03	-0.21	0.25	-0.22	0.64	-0.15	0.61	-0.14	0.42	-0.24	0.68
NP_001035965.1	4	DEFA1B	1	12.7646	NA	NA	NA	NA	NA	NA	NA	NA	NA	NA	NA	NA	NA	NA	NA	NA	NA	NA	NA	NA	NA	NA	NA	NA	NA	NA	NA	NA	NA	NA	NA	NA	NA	NA	NA	NA	NA	NA	NA	NA	NA	NA	NA	NA	NA
NP_001035972.1	32	LGALS7B	1	17.7823	NA	NA	NA	NA	NA	NA	NA	NA	NA	NA	NA	NA	NA	NA	NA	NA	NA	NA	NA	NA	NA	NA	NA	NA	NA	NA	NA	NA	NA	NA	NA	NA	NA	NA	NA	NA	NA	NA	NA	NA	NA	NA	NA	NA	NA
NP_001035975.1	130	ZNF706	1	23.3088	0.14	-0.66	-0.04	-0.75	-0.48	-0.78	-0.88	-0.66	-0.31	-0.48	-0.21	-0.63	0.11	-0.45	-0.12	-0.54	-0.29	-0.45	-0.12	-0.6	0.07	-0.57	0.46	-0.76	0.15	-0.85	0	-0.87	-0.21	-0.73	-0.18	-0.6	-0.08	-0.45	-0.43	-0.81	0.07	-0.69	0.21	-0.52	0.67	-0.46	-0.23	-0.33	-0.12
NP_001035982.1	5	DIAPH3	1	13.2303	NA	NA	NA	NA	NA	NA	NA	NA	NA	NA	NA	NA	NA	NA	NA	NA	NA	NA	NA	NA	NA	NA	NA	NA	NA	NA	NA	NA	NA	NA	NA	NA	NA	NA	NA	NA	NA	NA	NA	NA	NA	NA	NA	NA	NA
NP_001035984.1	54	C2orf88	1	19.4914	NA	NA	NA	NA	NA	NA	NA	NA	NA	NA	0.11	0.91	-0.87	0.56	-0.51	0.53	-0.47	0.9	0.13	-0.21	NA	NA	NA	NA	NA	NA	NA	NA	NA	NA	-0.17	0.27	0.5	1.13	-0.57	0.27	-0.04	0.33	0.77	1.39	-1.46	0.87	-0.86	1.25	-0.16
NP_001035994.1	807	COASY	1	25.3763	0.48	0.33	0.03	0.35	-0.1	0.17	0.03	0.33	0.87	0.66	-0.53	0.55	-0.59	0.35	-0.12	0.46	0.03	0.12	-0.36	-0.1	0.38	0.42	-0.11	0.59	0.37	0.66	-0.21	0.48	-0.29	0.13	-0.09	-0.06	-0.59	0.64	-0.08	0.31	-0.02	0.36	-0.07	0.72	0.3	0.34	0.93	0.39	0.23
NP_001035998.1	449	RIOX2	1	22.3647	-0.14	-0.57	1.07	-0.61	1.02	-0.2	-0.84	-0.41	-0.31	-0.82	-0.19	-0.69	-0.57	-0.72	1.2	-0.45	0.15	-0.32	0.1	-0.41	-0.19	-0.39	0.97	-0.2	-0.61	-0.69	0.53	-0.31	0.32	-0.52	0.02	-0.44	0.68	-0.31	0.27	-0.56	0.47	-0.21	-0.22	-0.36	0.44	-0.52	-0.54	-0.9	-0.18
NP_001036002.1	178	SLC9A6	1	21.4527	0.32	-0.19	-0.06	-0.29	0.52	-0.1	0.44	-0.15	0.06	-0.61	-0.02	-0.37	-0.31	-0.07	0.46	-0.42	-0.03	-0.33	-0.19	-0.15	0.3	-0.24	0.11	-0.29	0.9	-0.27	0.07	-0.36	0.1	-0.14	-0.17	-0.06	-0.15	-0.29	0.05	-0.28	-0.17	-0.07	0.08	-0.28	0.87	-0.02	0.49	-0.1	0.35
NP_001036004.1	225	MAZ	1	22.1013	0.28	-0.1	-0.2	-0.13	0.14	-0.03	-0.39	-0.17	-0.18	-0.19	1.08	-0.13	0.44	-0.07	0.31	0	0.51	-0.02	-0.14	0.21	-0.27	-0.05	0.51	-0.12	0	-0.26	0.12	-0.31	-0.22	0.04	-0.13	0.27	-0.12	-0.04	0.02	-0.2	-0.06	-0.17	0.03	0.02	0.07	-0.39	-0.4	-0.16	0.18
NP_001036010.1	868	LTBP4	1	23.4743	-0.74	-0.28	-1.21	-0.11	-1.32	0.47	-1.04	0.63	-0.2	-0.51	-0.85	-0.16	0.2	0.13	0.67	0.49	1.42	-0.29	0.48	0.62	-0.31	0.01	0.45	-0.29	-0.44	-0.26	1.8	-0.04	0.27	0.49	0.14	1.22	0.65	-0.34	1.25	0.55	-0.12	0.19	0.22	-0.31	-0.89	-0.36	-1.01	-0.37	0.18
NP_001036015.1	777	SMC2	1	22.4781	0.03	-0.68	-0.32	-0.83	0.28	-0.77	0.75	-0.66	0.29	-0.84	0.69	-0.79	-0.04	-0.91	-0.58	-0.72	0.41	-0.86	-0.4	-0.77	-0.08	-0.63	0.92	-0.65	0.2	-0.59	-0.11	-0.66	0.02	-0.35	-0.17	-0.45	-0.29	-0.77	0.43	-0.95	0.28	-1.12	-0.2	-0.95	-0.27	-0.62	0.24	-0.69	-0.58
NP_001036017.1	192	TATDN3	1	21.3644	-0.45	-0.24	-0.25	-0.07	0.08	-0.14	-0.81	-0.07	-0.32	0.08	1.06	0.49	0.27	0.25	0.53	0.22	-0.23	0.19	0.35	0.54	0.38	0.04	-0.74	0.08	-0.53	-0.07	-0.42	0.05	-0.03	-0.15	0.18	-0.24	-0.07	-0.03	0.07	-0.05	-0.37	-0.18	0.51	-0.07	-0.25	-0.03	-0.15	0.03	-0.28
NP_001036020.1	27	FRS2	1	16.6586	0.19	-0.49	-0.32	-0.37	0.69	-0.37	-0.24	-0.37	-0.35	-0.42	NA	NA	NA	NA	NA	NA	NA	NA	NA	NA	NA	NA	NA	NA	NA	NA	NA	NA	NA	NA	NA	NA	NA	NA	NA	NA	NA	NA	NA	NA	NA	NA	NA	NA	NA
NP_001036038.1	439	ENGASE	1	22.3203	0.74	0.12	0.12	0.12	0.65	0.02	-0.32	-0.08	0.12	0.07	-0.48	-0.02	0.1	0.01	0.53	-0.06	-0.09	0.02	-0.2	0.12	0.27	-0.03	0.21	0.06	0.47	0.1	0.33	0.21	-0.2	-0.16	0.25	0.15	-0.01	0.08	0.46	-0.01	0.17	-0.14	-0.14	0.22	0.03	-0.15	0.1	0.03	0.22
NP_001036039.1	122	CRTC3	1	19.7306	-0.14	-0.16	0.35	-0.19	-0.09	-0.05	0.16	0.03	-0.25	-0.76	0.94	0.03	0.66	0.11	0.27	0.13	0.32	0.29	0.24	0.37	-0.25	0.38	0.36	0.2	0.06	0.36	-0.26	0.07	-0.34	0.29	-0.08	0.62	0.04	-0.15	-0.12	-0.17	0.22	-0.11	0.29	-0.02	0.07	-0.01	0.13	-0.23	-0.02
NP_001036041.2	57	RRBP1	1	22.2206	-1.09	-0.06	-0.26	-0.03	-1.33	-0.61	-1.15	-0.17	-1.08	0.34	-0.27	-0.12	0.03	-0.02	0.32	0.05	-0.09	0.33	0.45	0.2	NA	NA	NA	NA	NA	NA	NA	NA	NA	NA	-0.32	-0.42	-0.6	-0.09	-0.95	-0.17	-0.39	-0.56	0.17	-0.51	-1.42	0.13	-0.51	-0.36	-0.21
NP_001036046.1	111	SNUPN	1	21.0509	-0.08	-0.41	0.05	-0.11	-0.06	0.01	0.2	-0.26	-0.01	-0.31	0.85	-0.23	0.56	-0.29	0.17	-0.18	0.06	-0.24	-0.4	-0.4	-0.43	-0.4	0.34	-0.11	0.23	-0.12	0.34	-0.08	-0.24	-0.16	0.01	-0.08	-0.08	0	0.12	-0.23	-0.35	-0.48	-0.13	-0.29	-0.15	-0.42	-0.04	-0.38	-0.03
NP_001036064.1	1	ERBB4	0.9998	13.928	NA	NA	NA	NA	NA	NA	NA	NA	NA	NA	NA	NA	NA	NA	NA	NA	NA	NA	NA	NA	NA	NA	NA	NA	NA	NA	NA	NA	NA	NA	NA	NA	NA	NA	NA	NA	NA	NA	NA	NA	NA	NA	NA	NA	NA
NP_001036068.1	194	KDM5A	1	23.3891	0.28	0.15	0.19	0.08	0.2	0.09	0.09	-0.14	-0.03	-0.16	0.6	-0.18	0.18	0.04	0.4	-0.04	0.23	0.1	0.08	0.02	-0.15	-0.05	0.47	-0.12	0.28	-0.07	0.03	-0.04	-0.12	-0.07	0.27	0	0.31	-0.02	0.25	0.09	0.35	0.2	0.2	0.11	0.21	0.16	0.16	0.16	-0.01
NP_001036075.1	13	DBNDD1	1	16.9007	NA	NA	NA	NA	NA	NA	NA	NA	NA	NA	NA	NA	NA	NA	NA	NA	NA	NA	NA	NA	NA	NA	NA	NA	NA	NA	NA	NA	NA	NA	NA	NA	NA	NA	NA	NA	NA	NA	NA	NA	1.83	0.15	0.06	-0.61	0.51
NP_001036083.1	149	PARP2	1	20.6688	0.57	0.06	-0.02	-0.08	0.33	-0.31	-0.16	-0.07	0.24	0.23	0.15	-0.34	0.44	-0.52	-0.21	-0.44	-0.13	-0.48	-0.38	-0.12	-0.16	0.38	1.29	0.56	-0.28	0.43	0.02	0.41	-0.19	0.18	-0.22	0.11	-0.33	-0.17	0.19	-0.34	0.05	-0.4	0.57	-0.14	-0.4	-0.68	-0.31	-0.48	-0.17
NP_001036096.2	75	SDHAF1	1	20.5934	0.8	0.36	0.24	0.49	0.35	0.1	-1.05	-0.01	-0.23	0.31	-1.4	0.15	-1.04	0.42	0.69	0.25	-0.25	0.33	0.3	0.01	-1.33	-0.03	-0.14	0.13	-0.34	0.42	-0.78	0.15	-0.97	-0.19	0.38	0.23	0.25	0.3	0.14	0.86	0.32	0.65	0.14	0.77	1.06	0.55	-0.36	0.29	0.19
NP_001036100.1	315	NGDN	1	23.1175	0.68	-0.4	0.56	-0.08	0.6	-0.18	0.32	-0.38	0.6	-0.4	0.48	-0.12	0.21	-0.19	-0.24	-0.14	-0.25	0.05	-0.16	-0.13	-0.09	-0.47	0.19	-0.37	0.9	-0.46	0.55	-0.36	0.44	-0.43	-0.07	-0.39	0.03	-0.49	0.33	-0.31	0.18	-0.23	0.45	-0.16	0.38	-0.05	0.4	-0.05	0.03
NP_001036128.2	1	PLEKHG5	0.9996	11.538	NA	NA	NA	NA	NA	NA	NA	NA	NA	NA	NA	NA	NA	NA	NA	NA	NA	NA	NA	NA	NA	NA	NA	NA	NA	NA	NA	NA	NA	NA	NA	NA	NA	NA	NA	NA	NA	NA	NA	NA	NA	NA	NA	NA	NA
NP_001036143.1	117	RHOC	1	22.8298	NA	NA	NA	NA	NA	NA	NA	NA	NA	NA	-1.34	-0.34	0.02	-0.41	0.36	-0.08	-0.24	0.07	-0.15	-0.07	0.8	-0.89	-0.35	-1.14	-0.29	-0.86	-0.1	-1.16	-0.68	-0.66	-1.19	-0.69	-0.88	-0.69	-0.24	-0.5	-0.9	-0.64	-1.04	-0.71	0.14	-0.53	0.65	-0.41	0.04
NP_001036146.1	112	RERE	1	19.3793	0.19	-0.4	-0.25	-0.59	-0.06	-0.35	0.01	-0.42	-0.31	-0.72	NA	NA	NA	NA	NA	NA	NA	NA	NA	NA	0.14	-0.08	0.31	-0.13	0.03	-0.45	-0.09	-0.28	-0.03	0	0.27	0.21	0.14	-0.26	0.52	-0.34	0.3	0.03	0.18	-0.29	-0.01	0.03	0.09	-0.28	0.2
NP_001036148.2	8	SHPRH	1	14.3485	NA	NA	NA	NA	NA	NA	NA	NA	NA	NA	NA	NA	NA	NA	NA	NA	NA	NA	NA	NA	NA	NA	NA	NA	NA	NA	NA	NA	NA	NA	0.01	0.52	-0.05	0.16	-0.32	0.05	0.14	-0.04	0.27	0.16	NA	NA	NA	NA	NA
NP_001036162.1	1	ZSWIM7	1	12.3993	NA	NA	NA	NA	NA	NA	NA	NA	NA	NA	NA	NA	NA	NA	NA	NA	NA	NA	NA	NA	NA	NA	NA	NA	NA	NA	NA	NA	NA	NA	NA	NA	NA	NA	NA	NA	NA	NA	NA	NA	NA	NA	NA	NA	NA
NP_001036189.1	490	NECTIN2	1	24.0019	0.25	-0.02	-0.34	-0.07	0.05	-0.11	-0.31	-0.18	0	0.04	0.05	0.07	-0.25	0.03	0.04	-0.09	-0.23	-0.1	-0.22	-0.21	0.59	-0.03	-0.16	0.14	0.13	0.16	0.05	0.11	-0.17	-0.04	-0.35	-0.06	-0.1	0.14	0.2	0.04	0.14	0.06	0.52	0.07	0.51	-0.11	-0.1	0.11	-0.28
NP_001036194.1	107	FGR	1	19.907	-0.49	0.14	-0.21	0.17	-0.46	0.26	2.25	0.34	-0.13	0.19	-1.31	-0.04	-0.09	0.11	-0.56	0.2	0.26	0.1	0.09	-0.15	-1.27	-0.3	-0.3	-0.15	-1.12	-0.2	0.21	-0.26	0.02	0.72	0.39	0.29	0.95	-0.26	0.6	-0.33	0.97	-0.04	-0.7	-0.17	-0.33	0.21	-0.16	0.16	-0.21
NP_001036199.1	898	SEC24B	1	23.7176	-0.38	0.37	0.06	0.4	-0.29	0.16	-0.21	0.34	-0.43	0.33	-0.45	0.49	-0.16	0.49	-0.08	0.29	0.57	0.36	0.23	0.2	0.02	0.44	0.24	0.63	-0.34	0.54	-0.31	0.35	0.21	0.28	0.22	0.01	0.01	0.32	-0.25	0.43	-0.07	0.47	0.47	0.37	-0.39	0.25	0.13	0.39	0.04
NP_001036214.1	1248	STAG2	1	23.6018	0.63	-0.11	-0.07	-0.15	0.21	0.01	0.23	-0.02	0.35	-0.16	0.45	-0.32	0.25	-0.31	-0.28	-0.25	0.08	-0.08	-0.37	-0.01	-0.05	-0.17	0.52	-0.18	0.23	-0.21	0.17	-0.17	-0.14	-0.07	-0.19	0.19	-0.12	-0.11	0.06	-0.25	0.19	-0.29	-0.14	-0.39	0.25	-0.2	-0.24	-0.3	0
NP_001036227.1	14	FIGNL1	1	15.3328	NA	NA	NA	NA	NA	NA	NA	NA	NA	NA	NA	NA	NA	NA	NA	NA	NA	NA	NA	NA	0.61	0.55	0.99	0.53	0.86	0.46	0.25	0.38	0.45	0.39	NA	NA	NA	NA	NA	NA	NA	NA	NA	NA	NA	NA	NA	NA	NA
NP_001036236.1	175	LCK	1	19.8202	0	0.62	-0.07	0.68	-0.78	0.66	-0.36	0.98	-0.27	0.56	-0.85	-0.08	-0.12	0.32	-0.05	0.4	0.48	0.14	0.11	0.65	-0.25	0.44	-0.18	0.4	-0.09	0.44	0.6	0.45	0.44	0.93	0.41	0.93	0.38	0.24	0.68	0.36	0.44	0.32	0.13	0.17	-1.25	0.1	-1.26	0.32	-1.01
NP_001036245.1	1	TNNT3	1	11.538	NA	NA	NA	NA	NA	NA	NA	NA	NA	NA	NA	NA	NA	NA	NA	NA	NA	NA	NA	NA	NA	NA	NA	NA	NA	NA	NA	NA	NA	NA	NA	NA	NA	NA	NA	NA	NA	NA	NA	NA	NA	NA	NA	NA	NA
NP_001036816.1	272	TPM3	1	26.9925	-1.44	-0.34	-1.1	-0.46	-1.52	0.47	-0.7	0.33	-1.22	-0.54	-0.55	-0.59	-0.46	-0.19	-0.39	0.08	-0.25	-0.03	-0.05	0.38	-0.59	-0.11	-0.12	-0.08	-0.72	-0.13	0.47	-0.1	0	0.42	0.13	1.23	0.25	-0.18	0.29	0.25	-0.15	0.07	-0.53	-0.37	-0.68	-0.08	-1.32	-0.22	-0.93
NP_001036817.1	33	TPM3	0.9999	21.2416	-0.1	0.24	0.06	-0.02	2.12	-0.25	-0.1	0.49	0.18	0.09	-0.5	0.16	0.16	0.16	-0.13	0.16	-0.45	-0.06	0.43	0.14	0.59	0.42	1.68	0.56	0.72	0.5	1.13	0.68	0.32	0.7	1.38	1.3	0.9	0.48	1.26	0.78	1.11	0.62	2.37	0.68	1.47	0.43	0.73	0.84	-0.31
NP_001037.1	587	SLC12A2	1	22.1915	-0.86	-0.78	-0.61	-0.79	-0.67	-0.41	-0.32	-0.13	-0.17	-0.71	-0.05	-0.33	0.69	-0.29	0.66	-0.27	-0.01	-0.39	0.06	-0.13	-1.07	-0.5	-0.04	-0.57	-0.99	-0.35	1.05	-0.44	1.49	0.15	0.55	0.4	-0.43	-0.53	1.13	-0.11	0.37	-0.41	-0.99	-0.89	-1.05	-0.21	0.53	-0.43	-0.07
NP_001037850.1	20	TMEM237	1	17.6307	0.04	-0.01	-0.08	0.15	-0.31	0.12	0.13	0.08	0.12	0.14	NA	NA	NA	NA	NA	NA	NA	NA	NA	NA	NA	NA	NA	NA	NA	NA	NA	NA	NA	NA	NA	NA	NA	NA	NA	NA	NA	NA	NA	NA	NA	NA	NA	NA	NA
NP_001038.1	120	SRD5A1	1	21.6194	-2.25	0.64	-1.56	0.63	-1.91	0.79	-2.8	0.71	-1.37	1.04	-2.61	0.23	-2.45	0.11	-0.79	1.43	-1.23	1.03	-0.17	0.26	-2.16	0.13	-0.9	0.23	-1.75	0.99	-0.92	0.87	-0.52	0.22	-0.68	0.36	-0.54	0.86	-0.89	0.94	0.01	0.76	-1.17	1.18	-2.08	1.22	-1.44	0.8	-0.57
NP_001039.1	12	SST	0.999	20.3085	-1.1	0.67	-1.03	0.01	-1.32	1.02	-0.96	-0.09	-1.1	-0.08	-0.63	0.82	-1.02	1.2	0.78	1.3	0.67	1.1	0.61	0.67	NA	NA	NA	NA	NA	NA	NA	NA	NA	NA	NA	NA	NA	NA	NA	NA	NA	NA	NA	NA	NA	NA	NA	NA	NA
NP_001039021.1	2	SLA	1	13.2772	NA	NA	NA	NA	NA	NA	NA	NA	NA	NA	NA	NA	NA	NA	NA	NA	NA	NA	NA	NA	0.83	0.45	0.55	0.48	0.3	0.65	0.27	0.62	0.34	0.3	NA	NA	NA	NA	NA	NA	NA	NA	NA	NA	NA	NA	NA	NA	NA
NP_001041.1	20	SSTR2	1	16.8276	NA	NA	NA	NA	NA	NA	NA	NA	NA	NA	-0.19	-0.57	0.37	-0.7	-0.71	-0.47	-0.73	-0.27	-0.25	-0.69	0.17	-0.52	-0.25	-0.63	-0.63	-0.66	-0.42	-0.61	-0.29	-0.23	NA	NA	NA	NA	NA	NA	NA	NA	NA	NA	NA	NA	NA	NA	NA
NP_001041636.2	22	MUTYH	1	17.1989	NA	NA	NA	NA	NA	NA	NA	NA	NA	NA	-0.91	-0.13	-0.17	0.19	-0.1	0.15	0.02	0.01	0.04	0.2	NA	NA	NA	NA	NA	NA	NA	NA	NA	NA	NA	NA	NA	NA	NA	NA	NA	NA	NA	NA	0.14	-0.24	-0.02	0.05	-0.58
NP_001041648.1	261	PHACTR4	1	21.4232	-0.13	-0.18	-0.07	-0.15	0.3	-0.3	0.38	-0.18	-0.4	-0.24	0.06	0.07	0.03	0.05	0.21	-0.12	0.26	0.13	-0.17	-0.08	-0.08	0.22	0.95	0.27	0.47	0.19	-0.07	0.26	-0.16	-0.01	-0.35	-0.09	-0.09	-0.15	0.1	-0.14	-0.04	-0.1	0.16	-0.06	0.24	-0.08	-0.1	0.02	0.27
NP_001041660.1	820	RCC1	1	24.6713	0.27	-0.28	-0.36	-0.33	0.03	-0.45	0.14	-0.17	-0.33	-0.09	-0.38	-0.07	0.08	-0.21	-0.06	-0.04	-0.17	-0.23	-0.1	-0.25	-0.67	-0.29	0.23	0.17	0.1	0.2	0.29	-0.3	-0.61	-0.28	-0.67	-0.39	0.03	-0.32	0.24	-0.29	-0.07	-0.31	-0.3	-0.17	0.29	-0.21	-0.26	-0.31	-0.65
NP_001041666.1	165	UHRF1	1	20.8047	0.01	-0.63	-0.27	-0.63	-0.2	-0.73	0.59	-0.65	-0.24	-0.68	0.6	-0.51	-0.14	-0.63	-0.71	-0.8	0.09	-0.77	-0.64	-0.77	-0.77	-0.34	-0.14	-0.53	-1.03	-0.59	-0.85	-0.11	-0.18	-0.64	-0.63	-0.33	-0.27	-0.7	-0.17	-0.96	0.91	-0.74	-0.96	-0.93	-0.02	-0.14	-0.23	-0.37	-0.68
NP_001041674.1	34	NTM	1	19.6612	NA	NA	NA	NA	NA	NA	NA	NA	NA	NA	NA	NA	NA	NA	NA	NA	NA	NA	NA	NA	-1.04	-0.72	0.27	-0.77	-0.69	-0.56	1.37	-0.71	0.73	-0.06	NA	NA	NA	NA	NA	NA	NA	NA	NA	NA	NA	NA	NA	NA	NA
NP_001041675.1	959	CLCC1	1	25.1324	0.1	0.07	-0.09	0.12	-0.21	0.03	-0.38	-0.14	-0.26	0.16	-0.74	0.1	-0.14	0.15	0.25	0.07	-0.44	0.05	0.16	0.02	0.4	0.13	0.03	0.09	0.43	0.05	-0.34	0.1	-0.24	-0.07	-0.03	-0.09	-0.01	0.14	-0.28	0.06	-0.32	-0.1	-0.67	0	0.07	0.06	-0.04	0.1	0.06
NP_001041683.1	1341	SCYL1	1	24.3162	0.02	0.09	0.04	0.28	0.49	0.3	0.49	0.14	0.17	0.33	-0.34	0.07	-0.2	0.04	0.33	0.19	0.07	0.3	0.18	0.22	0.43	0.07	0	-0.01	0.26	0.01	0.02	0.19	-0.14	-0.07	-0.03	-0.08	-0.03	0.11	0	0.24	0.01	0.03	-0.1	-0.01	-0.45	0.11	0.43	0.04	-0.08
NP_001041706.1	108	UBL5	1	23.9509	-0.05	-0.05	-0.03	0.13	0.34	0.02	0	-0.33	-0.63	0.16	0.49	-0.23	0.04	-0.26	0.23	-0.14	0.27	0.14	-0.02	-0.12	-0.13	-0.54	-0.17	-0.73	0.58	-0.65	-0.22	-0.16	-0.62	-0.32	-0.87	-0.46	-0.14	-0.7	-0.24	-0.26	0.04	-0.63	-0.27	-0.4	-0.48	-0.09	-0.28	-0.04	0.33
NP_001041714.1	102	SMIM15	1	21.7639	-0.15	0.43	-0.03	0.36	0.55	0.54	-0.05	0.21	0.06	0.69	-0.12	-0.18	0.56	-0.02	-0.21	-0.3	0.09	0.49	0.06	0.06	0.22	0.04	-0.17	0.2	-0.47	0.06	-0.33	-0.21	0.04	0.19	0.35	0.2	-0.19	0.45	-0.12	0.17	0.1	0.07	-0.12	0.36	-1.17	-0.18	0.44	-0.12	0.66
NP_001044.1	1	SSTR5	1	12.6906	NA	NA	NA	NA	NA	NA	NA	NA	NA	NA	NA	NA	NA	NA	NA	NA	NA	NA	NA	NA	NA	NA	NA	NA	NA	NA	NA	NA	NA	NA	NA	NA	NA	NA	NA	NA	NA	NA	NA	NA	NA	NA	NA	NA	NA
NP_001045.2	351	SULT1A2	1	23.5049	-0.92	0.74	-0.65	1.14	-1.45	-0.32	-1.37	0.66	-0.16	1.57	-1.72	1.03	-1.22	0.86	0.49	0.66	-0.53	0.25	0.14	0.01	-2.06	0.97	-2.11	0.5	-2.11	0.45	-1.2	0.05	-0.14	0.71	-0.5	-0.19	-0.84	1.2	-1.01	0.92	-0.31	0.6	-0.16	1.48	-0.98	0.92	-1.1	1.15	-0.85
NP_001046.2	1605	SULT1A1	1	27.9019	-0.72	0.86	0.72	1.88	-0.7	0.15	-0.86	1.33	0.3	1.71	-2.12	1.44	-0.93	1.3	0.29	0.29	-0.53	0.17	-0.72	-0.03	-1.85	1.15	-1.14	0.67	-1.95	0.38	-1.01	0.8	-0.38	0.96	-0.75	-0.02	-0.91	0.84	-0.99	0.95	-0.79	0.12	-1.64	0.72	-1.35	0.68	-1.17	1.25	-0.92
NP_001047.1	294	SULT1C2	1	24.6039	-1.3	-1.3	-1.15	-1.03	1.56	-0.96	1.53	-1.04	0.92	-0.96	0.8	-1.47	1.24	-1.38	-1.11	-1.61	-0.73	-1.84	0.98	-1.32	2.49	-0.72	-0.19	-1.61	-0.94	-1.43	-0.85	-1.38	-1.2	-1.09	2.3	-0.78	0.83	-0.87	-1.38	-0.93	0.16	-1.09	0.89	-0.84	0.37	-0.65	1.75	-0.33	-0.66
NP_001051.1	13	TBXA2R	1	15.8737	NA	NA	NA	NA	NA	NA	NA	NA	NA	NA	NA	NA	NA	NA	NA	NA	NA	NA	NA	NA	NA	NA	NA	NA	NA	NA	NA	NA	NA	NA	NA	NA	NA	NA	NA	NA	NA	NA	NA	NA	-1.39	0.01	-1.49	0.02	-0.19
NP_001052.3	864	TBXAS1	1	23.8025	-0.73	0.64	-0.11	0.47	-1.26	0.39	-0.1	0.36	-1.04	-0.12	-1.5	0.38	-0.67	0.54	-0.19	0.84	-0.02	0.6	0.22	0.63	-0.68	0.39	-0.31	0.53	-1.12	0.49	0.2	0.26	-0.5	0.24	0.06	0.6	0.54	0.31	0.21	0.35	0.35	0.53	-1.11	-0.04	0.19	0.54	-0.76	0.43	-0.96
NP_001053.2	12	TCN1	1	18.2089	-0.62	0.03	-0.35	-0.2	-0.75	-0.29	1.37	-0.02	-0.26	0.13	NA	NA	NA	NA	NA	NA	NA	NA	NA	NA	NA	NA	NA	NA	NA	NA	NA	NA	NA	NA	NA	NA	NA	NA	NA	NA	NA	NA	NA	NA	NA	NA	NA	NA	NA
NP_001054.2	8168	TF	1	28.7208	-0.18	0.2	-0.26	0.1	-0.6	0	-0.03	-0.01	-0.94	0.1	0.54	-0.08	0.01	0	0.35	-0.06	-0.12	0.01	-0.47	0.09	-0.59	-0.25	-0.68	-0.4	-0.56	-0.2	0.02	0.32	-0.46	-0.1	-0.38	0.86	-0.32	0.04	-0.47	-0.02	-0.46	-0.67	-0.15	-0.22	-0.55	-0.06	-0.08	-0.05	0.38
NP_001055.1	4126	TKT	1	28.5708	1.02	-0.54	1.21	-0.39	-0.1	-0.5	-0.04	-0.4	0.87	-0.4	-0.27	-0.5	0.54	-0.6	0.19	-0.55	-0.22	-0.59	0.97	-0.64	0.09	-0.58	0.65	-0.54	-0.23	-0.24	0.49	-0.73	-0.01	-0.49	0.58	-0.34	-0.02	-0.41	-0.11	-0.56	-0.34	-0.45	-0.92	-0.54	0.88	-0.5	0.79	-0.64	-0.46
NP_001056.1	32	TNFRSF1A	1	19.2944	0.47	0.24	0.56	0.03	-0.04	0.02	0.24	-0.31	0.28	-0.13	NA	NA	NA	NA	NA	NA	NA	NA	NA	NA	-0.41	-0.29	0.05	-0.88	0.73	-0.06	0.47	0.42	-0.83	-0.24	-0.2	0.21	-0.14	-0.04	-0.21	-0.11	-0.07	-0.05	-0.68	-0.03	0.61	-0.15	-0.03	-0.04	0.75
NP_001058.2	770	TOP2A	1	23.1599	0.16	-1.32	-0.59	-1.22	0.8	-1.05	0.75	-1.18	0.78	-1.14	0.9	-1.06	-0.32	-1.13	-0.75	-1.39	-0.09	-1.25	-0.86	-1.47	-0.25	-0.9	1.72	-0.79	0.86	-0.96	-0.18	-1.18	-0.14	-0.98	-0.92	-1.42	-1.24	-1.4	0.75	-0.96	-0.17	-1.43	-0.96	-1.13	-0.31	-0.86	0.56	-0.91	-0.72
NP_001059.2	2744	TOP2B	1	24.5683	0.54	-0.35	-0.13	-0.28	0.21	-0.29	0.51	-0.24	0.29	-0.49	0.67	-0.31	0.42	-0.27	0.03	-0.21	0.32	-0.17	-0.11	-0.05	0.15	-0.39	0.65	-0.32	0.35	-0.3	0.34	-0.37	0.07	0	-0.17	0.04	-0.09	-0.33	0.24	-0.29	0.17	-0.39	0.23	-0.38	0.08	-0.33	0.18	-0.45	-0.09
NP_001060.1	633	TUBB2A	1	25.1957	0.74	-0.09	0.15	-0.21	0.8	-0.25	0.69	-0.32	0.66	-0.21	-1.24	-0.1	0.82	0.28	0.59	-0.14	0.4	-0.13	0.53	-0.26	1.04	0.02	0.64	-0.6	0.85	-0.29	-0.11	-0.26	0.51	-0.22	0.36	-0.03	0.14	-0.17	-0.14	-0.08	0.28	-0.16	1.44	-0.05	-0.41	0.05	0.11	-0.19	-0.52
NP_001061.2	469	TUBG1	1	23.2107	0.44	-0.14	0.19	0.02	0.22	0.23	0.35	0.13	0.53	-0.01	0.66	-0.08	0.29	0.05	0.07	-0.05	0.29	-0.01	-0.03	-0.03	0.05	-0.01	0.47	-0.02	0.01	0.02	0.16	-0.11	0.04	-0.06	-0.14	-0.01	-0.12	-0.22	0.26	-0.24	-0.02	-0.05	-0.06	-0.3	0.3	-0.14	0.3	-0.08	-0.07
NP_001062.1	108	TYMS	1	19.376	0.25	-0.02	0.68	-0.93	0.86	-0.26	0.77	-0.3	0.75	-0.69	0.66	-0.48	0.05	-0.4	-0.42	-0.44	0.23	-0.48	-0.35	-0.22	-0.04	-0.52	1.38	-0.44	-0.03	-0.48	0.2	-0.46	-0.03	-0.28	-0.65	-1.51	-0.55	-0.81	0.94	-1.4	0.61	-1.34	0.3	-1.04	-0.34	-0.34	-0.38	-0.14	-0.44
NP_001063.2	1177	UGT1A6	1	26.5528	0.07	-0.14	0.14	-0.48	-0.31	-0.59	-0.45	-0.58	0.26	0.24	-1.37	0.03	1.87	-0.18	0.95	-0.12	-0.75	0.16	0.21	-0.65	0.04	0.03	0.12	0	0.32	0.48	-0.79	-0.55	-1.12	-0.35	0	-0.95	-1.33	-0.14	-1.13	-0.17	-0.61	-0.78	-2.64	0.29	0.29	0.23	1.08	0.04	-0.29
NP_001064.1	44	UGT2B11	1	18.3059	1.53	1.91	1.43	2.36	1.79	1.39	-0.04	1.1	0.05	2.05	NA	NA	NA	NA	NA	NA	NA	NA	NA	NA	-0.71	-0.15	1.95	-0.23	1.18	-0.08	-0.2	-0.01	-0.32	-0.26	NA	NA	NA	NA	NA	NA	NA	NA	NA	NA	0.02	2.06	0.71	3.26	1.54
NP_001065.2	4270	UGT2B7	1	28.361	-0.98	0.99	-0.86	0.94	-1.24	-0.06	-2.19	0.37	-1.72	1.17	-2.31	1.19	-1.3	0.85	1.02	0.81	-0.41	0.57	-0.22	0.68	-1.65	0.92	-0.63	1.12	-1.2	1.03	-1.37	0.93	-1.62	0.38	-1.02	0.09	-0.98	1.09	-1.83	0.67	-1.4	-0.47	-2.08	0.71	-2.41	0.49	-0.4	0.99	0.25
NP_001065243.1	70	MZT1	1	19.8237	0.22	-0.33	0.02	-0.07	-0.03	0.32	0.43	-0.13	0.41	-0.04	0.78	-0.03	0.51	-0.45	-0.09	-0.14	0.25	-0.17	-0.25	-0.28	NA	NA	NA	NA	NA	NA	NA	NA	NA	NA	-0.58	-0.07	-0.47	-0.45	0.04	-0.32	-0.11	-0.3	-0.32	-0.41	-0.23	0.28	0.35	0.27	0.12
NP_001066.1	1413	UGT2B10	1	27.0941	-0.34	1.11	-0.16	1.16	0.63	0.02	-2.17	0.07	-1.5	1.5	-2.12	1.33	-1.39	0.66	0.7	0.76	-0.71	0.28	-0.2	0.55	-1.54	0.45	-1.73	0.11	-0.42	0.94	-1.19	0.93	-1.15	0.59	-0.87	-0.05	-1.17	1.23	-1.81	0.96	-1.07	0.01	-2.04	1	-1.78	0.86	-0.58	1.09	0.92
NP_001067.2	1566	UGT2B15	1	27.7664	-0.7	0.81	-0.73	0.82	-1.93	-0.35	-2.23	0.26	-1.4	0.75	-2.63	0.96	-0.69	0.34	1.19	0.55	-0.52	0.29	-0.38	0.43	-1.42	0.85	-0.39	0.73	-1.87	0.89	-1.08	0.84	-0.86	0.34	-0.76	0.08	-0.38	0.8	-2.04	0.49	-1.42	-0.62	-2.52	0.52	-1.4	0.57	-1.15	0.85	-1.73
NP_001068.1	134	UGT2B17	1	23.0377	-4.39	-2.65	-4.67	-4.42	-4.97	-4.63	-4.75	-4.39	-4.89	-4.36	-4.79	-1.95	-5.83	-4.63	-5.68	-5.15	-5.68	-5.45	-5.11	-5.97	-2.79	-2.08	-3.33	-1.18	-2.75	2.52	-1.35	2.29	-2.44	-1.46	0.64	1.57	-1.96	-1.57	-2.85	-2.68	-2.12	-1.44	-2.75	-2.43	-3.22	2.64	-3.31	-1.7	-3.52
NP_001068567.1	76	SKAP1	1	21.7297	-0.08	0.56	-0.52	0.42	-1.24	-0.23	-0.19	0.47	-0.36	0.75	-0.91	0.5	-0.27	0.4	-0.05	0.57	0.47	0.34	0.07	0.81	-0.77	0.05	-0.27	0.11	-0.91	0.04	1.18	0.21	0.33	1.31	0.3	1.24	0.52	-0.42	1.18	-0.2	0.52	-0.15	0.46	-0.5	-2.27	0.65	0	0.68	-1.69
NP_001069.1	942	VCAM1	1	23.3061	-0.04	0.17	0.43	0.11	0.28	0.35	-0.78	0.08	1.33	-0.49	-0.54	-0.31	-1.31	-0.17	-0.48	0.27	-0.4	-0.04	-0.32	0.24	-1.17	-0.28	-0.87	-0.15	-1.14	-0.16	0.62	-0.2	-0.11	0.05	-0.42	0.67	-0.17	-0.28	-0.12	0.09	0.04	-0.18	-0.95	-0.64	-1.38	-0.24	-1.57	-0.29	-0.08
NP_001070020.2	1334	ACSS2	1	26.3292	2.03	-0.06	0.23	0.24	-0.87	-0.28	-1.42	0.06	-0.65	-0.12	-1.7	0.35	0.22	0.49	-0.48	0.36	0.27	0.23	-0.63	0.05	0	0.07	1.27	0.17	-0.13	0.65	-0.76	0.37	-0.94	-0.04	-0.77	-0.27	-0.74	0.33	-1.32	0.34	-0.85	0.02	-0.95	0.55	-0.96	0.63	0.07	0.74	-0.24
NP_001070142.1	178	TMUB2	1	21.3845	0.26	-0.15	-0.23	-0.12	0.73	-0.07	0.55	-0.27	0.3	-0.2	-1.02	-0.08	-0.86	-0.3	-0.08	-0.32	-0.4	-0.23	0.08	-0.3	0.4	-0.19	0.12	-0.07	1.08	-0.15	0.38	-0.13	0.35	-0.36	-0.59	-0.85	-0.75	-0.41	0.11	-0.39	-0.19	-0.52	-1.05	-0.36	0.06	-0.16	1.01	-0.17	0.54
NP_001070148.1	166	LYRM9	1	22.9428	0.09	0.21	0.07	0.15	-0.36	-0.09	-1.09	-0.12	-0.07	0.18	-0.9	0.3	-0.14	-0.03	0.02	0.1	0.02	0.28	-0.95	-0.01	-0.91	0.1	-0.14	-0.43	-0.64	0.04	-0.15	0.46	0.43	0.03	-0.23	0.09	-0.43	0.29	-0.45	0.41	-0.4	0.13	-0.26	0.16	0.27	0.2	0.97	0.1	-0.76
NP_001070151.1	44	UBTF	1	20.5664	0.41	-0.12	-0.24	-0.04	0.06	-0.47	-0.47	-0.23	0.66	-0.04	0.95	-0.48	0.21	-0.7	-0.05	-0.49	0.08	-0.28	-0.16	-0.38	-0.05	-0.37	0.29	-0.51	-0.18	-0.53	-0.28	-0.71	-0.25	-0.51	-0.08	-0.03	-0.18	-0.27	-0.01	-0.47	-0.23	-0.27	-0.17	-0.46	-0.19	-0.41	-0.16	-0.45	0.09
NP_001070253.1	2	SLC7A6	1	11.8977	NA	NA	NA	NA	NA	NA	NA	NA	NA	NA	NA	NA	NA	NA	NA	NA	NA	NA	NA	NA	NA	NA	NA	NA	NA	NA	NA	NA	NA	NA	NA	NA	NA	NA	NA	NA	NA	NA	NA	NA	NA	NA	NA	NA	NA
NP_001070254.2	15	QSER1	1	17.8366	NA	NA	NA	NA	NA	NA	NA	NA	NA	NA	0.4	-0.05	-0.17	-0.05	0.09	0.09	0.24	0.28	0.08	0.19	0.16	0.29	0.37	0.24	-0.04	0.3	0.18	0.33	0.06	0.24	NA	NA	NA	NA	NA	NA	NA	NA	NA	NA	NA	NA	NA	NA	NA
NP_001070256.1	344	ZC3H13	1	22.0296	0.21	-0.3	0.21	-0.07	-0.07	-0.04	-0.02	-0.08	0.14	-0.19	0.63	-0.11	0.19	-0.09	0.06	-0.04	-0.02	-0.01	-0.08	0.02	-0.19	0.17	0.42	-0.05	-0.33	0.02	0.47	0.09	-0.05	0.16	0.26	0.13	-0.01	-0.24	0.24	-0.13	0.15	-0.15	0.06	-0.06	-0.17	0.02	-0.13	-0.08	0.03
NP_001070649.1	3	CDC14B	1	13.0625	NA	NA	NA	NA	NA	NA	NA	NA	NA	NA	NA	NA	NA	NA	NA	NA	NA	NA	NA	NA	NA	NA	NA	NA	NA	NA	NA	NA	NA	NA	NA	NA	NA	NA	NA	NA	NA	NA	NA	NA	NA	NA	NA	NA	NA
NP_001070650.1	5	FSCN2	1	15.9854	NA	NA	NA	NA	NA	NA	NA	NA	NA	NA	NA	NA	NA	NA	NA	NA	NA	NA	NA	NA	1.13	0.95	1.14	0.96	1.63	1.06	1.38	1.58	0.96	1.46	NA	NA	NA	NA	NA	NA	NA	NA	NA	NA	NA	NA	NA	NA	NA
NP_001070654.1	5053	MYH14	1	26.2133	0.58	-0.14	-0.26	0.01	0.24	-0.12	0.12	-0.15	0.42	-0.04	0.62	-0.11	-0.46	-0.09	0.07	-0.2	-0.05	-0.28	-0.24	-0.23	1.24	0.14	-0.07	0	0.17	0.08	-0.09	-0.15	-0.15	0.27	-0.5	-0.27	-0.2	-0.04	-0.4	-0.05	-0.4	-0.11	0.55	0.08	0.62	-0.34	0.23	-0.06	-0.36
NP_001070666.1	445	ATG9A	1	22.6928	-0.33	-0.42	-0.23	-0.41	0.4	-0.27	0.54	-0.29	0.39	-0.45	1.19	-0.18	0.17	-0.41	0.34	-0.46	-0.42	-0.24	-0.26	-0.44	1	-0.43	-0.35	-0.35	0.91	-0.37	-0.21	-0.42	-0.07	-0.37	-0.16	-0.45	-0.33	-0.61	0.24	-0.63	0.32	-0.58	0.35	-0.36	0.17	-0.51	0.4	-0.57	-0.31
NP_001070667.1	416	SREK1	1	22.4723	0.19	0.03	0.17	-0.06	0.02	-0.11	0.03	-0.01	-0.09	0.07	0.81	-0.2	0.28	-0.13	0.07	-0.1	0.19	-0.1	-0.14	0.11	0.02	-0.11	0.52	-0.08	0.08	-0.12	0.25	-0.08	0.01	-0.11	-0.03	0.09	0.05	-0.16	0.11	-0.14	0.19	-0.09	0.12	-0.07	-0.03	-0.22	-0.17	-0.18	0.22
NP_001070675.1	2997	SEC31A	1	26.5607	-0.22	0.26	0.47	0.14	0.48	0.06	-0.24	0.07	-0.43	0.21	-0.29	0.21	-0.13	0.24	0.37	0.14	0.26	0.12	0.2	-0.03	0.08	0.27	0.04	0.29	0.14	0.2	-0.11	0.13	0.18	0.13	0.2	-0.06	0.32	0.06	-0.26	0.18	-0.06	0.31	0.2	0.19	-0.06	0.13	0.26	0.21	0.2
NP_001070707.1	406	RNF214	1	22.1825	-0.48	-0.16	0.32	-0.22	0.1	-0.15	0.4	-0.1	0.24	0.02	0.63	-0.35	0.33	-0.28	-0.03	-0.04	0.08	-0.23	0	-0.14	0.37	-0.29	0.16	-0.19	0.31	-0.19	0.14	-0.31	0.11	-0.16	0.13	0.13	0.12	-0.15	0.22	-0.19	0.11	-0.16	0.1	-0.1	0.3	-0.07	0.48	-0.15	-0.05
NP_001070710.1	170	DEPDC7	1	20.6387	0.36	0.54	0.78	0.53	-0.14	0.49	-0.71	0.3	0.18	0.54	-0.95	0.63	-1	0.25	0.11	0.34	-0.31	0.45	0.02	0.02	-0.2	0.32	0.2	0.42	0.17	0.68	0.07	0.43	-0.31	0.26	-0.25	0.13	0.16	0.23	-0.3	0.36	-0.17	0.21	-0.61	0.26	-0.73	0.39	-0.81	0.26	0.18
NP_001070736.1	384	ZFYVE19	1	22.6013	-0.38	0.57	0.44	0.35	0.2	-0.17	-0.4	-0.25	-0.12	0.22	-0.74	-0.02	-0.27	0.08	-0.2	0.15	0.36	0.1	-0.14	0.03	-0.62	0.11	0.51	0.16	0.07	0.03	-0.48	0.36	-0.38	-0.16	-0.44	-0.2	-0.01	0.58	-0.81	-0.36	-0.49	-0.05	-0.72	0.69	-0.25	0.26	-0.01	0.1	-0.25
NP_001070737.1	228	WIPF1	1	22.1833	-0.93	0.02	-0.06	-0.19	-0.93	0.06	0.2	0.2	-0.18	-0.19	-0.84	-0.18	-0.33	0.02	-0.15	0.19	0.09	0.12	-0.05	0.15	-0.39	-0.23	-0.03	-0.21	-0.28	-0.09	0.27	-0.31	0.31	0.78	0.09	0.83	0.54	-0.07	0.53	-0.02	0.74	0.02	-0.38	-0.09	0.01	0.04	-0.55	0.2	-0.31
NP_001070818.1	122	NPRL3	1	19.8188	-0.64	0.71	-0.52	0.24	-0.92	0.04	-0.33	0.24	-0.58	0.42	-0.51	0.21	-0.52	-0.54	-0.56	0.02	-0.34	-0.09	-0.45	-0.3	-0.22	0.57	0.06	0.56	0.09	0.47	0.01	0.49	0.05	0.32	0.19	0.25	-0.02	0.13	0.11	0.44	0.12	0.29	0.11	0.53	0.4	0.47	0.1	0.57	0.42
NP_001070819.1	62	RBM23	1	23.9342	1.18	-0.07	0.21	-0.1	-0.02	-0.08	0.8	-0.05	0.31	-0.05	NA	NA	NA	NA	NA	NA	NA	NA	NA	NA	0.16	-0.05	0.45	0.09	-0.65	-0.03	0.27	-0.15	-0.39	-0.09	NA	NA	NA	NA	NA	NA	NA	NA	NA	NA	NA	NA	NA	NA	NA
NP_001070833.1	95	POMT1	1	19.3052	-0.07	0.21	-0.09	0.11	-0.1	0.06	0.06	-0.06	-0.07	0.17	-0.47	0.4	0.15	0.29	0.28	0.18	-0.07	-0.5	0.4	-0.37	0.47	0.12	-0.25	0.03	-0.08	0.16	-0.16	0.06	0.06	-0.01	-0.02	-0.18	-0.47	0.12	0.3	0.12	-0.01	-0.05	-0.08	0.01	-0.49	0.16	0.2	0.07	0.73
NP_001070862.1	224	DPH5	1	23.7363	-0.25	-0.56	0.6	-0.21	0.69	-0.58	-0.35	-0.37	-0.02	-0.21	0.27	0.1	-0.57	-0.06	0.1	-0.01	-0.08	-0.3	0.42	-0.09	0.83	-0.07	-0.13	-0.12	0.12	-0.1	0.03	-0.01	0.6	-0.25	0.62	-0.72	-0.1	-0.13	-0.49	-0.39	-0.76	-0.33	-0.87	-0.11	0.1	-0.29	0.3	-0.24	-0.09
NP_001070865.1	550	IRF2BP2	1	23.1223	0.04	-0.45	-0.25	-0.21	0.12	-0.01	0.19	-0.3	-0.03	-0.31	1.89	-0.43	0.61	-0.48	-0.23	-0.36	0.02	-0.44	-0.17	-0.31	0.58	-0.48	0.14	-0.46	0.28	-0.58	-0.14	-0.5	-0.02	-0.3	-0.09	0.14	-0.08	-0.03	0.06	-0.2	-0.26	-0.31	1.67	0.27	0.86	-0.28	0.11	-0.29	-0.24
NP_001070867.1	176	PNKD	1	22.4568	-0.33	-0.02	-0.37	0.15	-0.18	-0.16	0.3	-0.02	0.04	0.26	-0.67	0.3	-0.83	0.01	-0.16	0.18	-0.07	0.15	0.19	0.09	-0.18	0.13	-0.01	0.1	1.09	0.08	-0.43	-0.11	-0.92	-0.34	-0.2	-0.43	-0.16	-0.11	-0.36	-0.1	-0.24	-0.28	-0.35	0.02	1.07	-0.11	0.56	0.1	-0.06
NP_001070883.2	411	CRELD1	1	23.1086	0.47	-0.06	-0.29	0.12	-0.49	0.12	0.18	0.06	0.12	0.14	0.69	-0.16	0.1	0.01	0.41	-0.28	0.06	0.17	-0.23	0.21	-0.17	-0.14	-0.19	-0.23	1.03	-0.22	0.5	0.11	-0.28	-0.23	-0.35	-0.18	-0.28	-0.2	-0.27	0.05	-0.34	-0.15	-0.56	-0.31	0.64	0.13	0.85	0.04	0.67
NP_001070884.2	15	TMEM231	1	15.7709	NA	NA	NA	NA	NA	NA	NA	NA	NA	NA	NA	NA	NA	NA	NA	NA	NA	NA	NA	NA	-0.69	0.05	-0.02	-0.1	-0.1	-0.2	0.44	0.01	0.31	0.26	0.01	0.78	0.39	-0.06	0.62	-0.17	0.11	-0.17	-0.85	-0.27	NA	NA	NA	NA	NA
NP_001070894.1	4	ZNF586	0.9998	15.1258	NA	NA	NA	NA	NA	NA	NA	NA	NA	NA	-3.24	0.18	-3.03	-1.14	-2	-0.73	-2.12	-1.13	-0.47	-1.57	NA	NA	NA	NA	NA	NA	NA	NA	NA	NA	-1.57	-0.46	-0.62	0.07	-1.02	-0.27	-0.53	-0.56	-0.93	-0.22	NA	NA	NA	NA	NA
NP_001070908.1	25	BCLAF1	1	18.5976	NA	NA	NA	NA	NA	NA	NA	NA	NA	NA	0.35	0.22	0.15	0.09	0.82	0.06	-0.02	0.2	0.14	-0.09	NA	NA	NA	NA	NA	NA	NA	NA	NA	NA	NA	NA	NA	NA	NA	NA	NA	NA	NA	NA	NA	NA	NA	NA	NA
NP_001070910.1	6	HNRNPC	1	15.7693	NA	NA	NA	NA	NA	NA	NA	NA	NA	NA	NA	NA	NA	NA	NA	NA	NA	NA	NA	NA	NA	NA	NA	NA	NA	NA	NA	NA	NA	NA	NA	NA	NA	NA	NA	NA	NA	NA	NA	NA	NA	NA	NA	NA	NA
NP_001070911.1	2757	HNRNPC	1	28.0447	0.19	-0.21	0.1	-0.28	0.33	-0.29	-0.08	-0.32	-0.26	-0.37	0.81	-0.39	0.2	-0.34	-0.09	-0.37	0.02	-0.18	-0.22	-0.27	-0.26	-0.3	0.16	-0.29	-0.15	-0.36	0.02	-0.37	0.02	-0.23	-0.1	-0.21	-0.15	-0.32	0.04	-0.32	0.01	-0.23	0.25	-0.28	-0.09	-0.22	-0.17	-0.21	-0.11
NP_001070913.1	27	JADE3	1	17.5126	1.83	0.72	1.04	1	0.73	0.66	0.7	0.99	1.47	0.97	0.54	0.57	0.28	0.52	0.22	0.6	0.63	0.51	0.24	0.42	0.34	-0.07	0.52	-0.03	0.5	-0.06	0.4	-0.06	-0.15	-0.4	-0.32	-0.61	-0.35	-0.41	-0.2	-0.52	0.19	-0.4	0.4	-0.39	0.46	-0.32	-0.11	-0.55	0.06
NP_001070914.1	153	TSEN34	1	20.6147	0.29	0.07	0.24	0.11	-0.01	0.03	0.12	0.1	0.22	0.27	0.23	-0.05	0.04	-0.14	0.11	-0.1	0.19	-0.3	0.18	-0.04	0.34	0.24	0.43	0	0.06	0.03	0.12	0.06	0.16	0.01	-0.12	-0.23	-0.11	-0.17	-0.01	-0.29	-0.08	-0.35	-0.14	-0.23	0.53	0.12	0.3	0.26	0.09
NP_001070938.1	8	NR1I3	1	14.691	1.11	1.18	0.72	1.01	1.73	0.64	0.43	0.63	0.94	0.87	NA	NA	NA	NA	NA	NA	NA	NA	NA	NA	NA	NA	NA	NA	NA	NA	NA	NA	NA	NA	NA	NA	NA	NA	NA	NA	NA	NA	NA	NA	NA	NA	NA	NA	NA
NP_001070952.1	48	SLC38A1	1	18.8205	NA	NA	NA	NA	NA	NA	NA	NA	NA	NA	-0.5	-0.52	0.79	-0.25	-0.66	-0.6	-0.53	-0.4	-0.28	-0.15	0.11	-0.68	-0.62	-0.87	-1.37	-0.76	-0.32	-0.61	0.59	-0.19	-0.34	-0.28	-0.31	-0.51	-0.6	-0.15	0.01	-0.37	-1.45	-0.41	-0.62	-0.42	-0.47	-0.38	-0.51
NP_001070956.1	9	GNAS	1	15.2099	NA	NA	NA	NA	NA	NA	NA	NA	NA	NA	1.16	0.03	0.67	-0.08	0.05	0	-0.59	-0.09	-0.04	0.21	NA	NA	NA	NA	NA	NA	NA	NA	NA	NA	NA	NA	NA	NA	NA	NA	NA	NA	NA	NA	NA	NA	NA	NA	NA
NP_001070957.1	52	GNAS	1	21.5035	0.43	0.03	-0.61	-0.02	-0.9	0	-0.07	0.04	-0.59	0.13	0.09	0.58	0.13	0.24	-0.09	0.29	-0.18	0.1	0.05	0.3	-0.04	0.06	-0.31	0.27	-0.5	0.16	0	0.27	-0.34	0.1	0.28	0.41	0.15	0.17	0.13	0.13	0.11	0.16	0.38	0.18	-0.33	0.05	0.03	0.17	-0.13
NP_001070962.1	14	NFKB2	1	18.6918	NA	NA	NA	NA	NA	NA	NA	NA	NA	NA	NA	NA	NA	NA	NA	NA	NA	NA	NA	NA	NA	NA	NA	NA	NA	NA	NA	NA	NA	NA	NA	NA	NA	NA	NA	NA	NA	NA	NA	NA	NA	NA	NA	NA	NA
NP_001070965.1	3	PRR3	1	14.8614	0.54	-0.31	-0.07	-0.17	1.22	-0.35	0.21	-0.19	0.97	-0.46	NA	NA	NA	NA	NA	NA	NA	NA	NA	NA	NA	NA	NA	NA	NA	NA	NA	NA	NA	NA	NA	NA	NA	NA	NA	NA	NA	NA	NA	NA	NA	NA	NA	NA	NA
NP_001070984.1	451	SLC39A7	1	25.3763	0.7	0.02	0.15	-0.12	-0.08	-0.35	0.1	-0.26	0.64	-0.4	0.06	-0.11	0.48	0.08	0.28	0	-0.17	-0.27	-0.07	-0.18	0.5	-1.28	-0.16	-1.11	0.6	-0.45	-0.16	-0.17	0.09	-0.02	-0.36	-0.43	-0.12	-0.21	0.06	-0.29	-0.13	-0.23	-0.09	-0.3	0.28	-0.63	0.68	-0.09	0.68
NP_001070994.1	400	MTMR14	1	21.6619	0.26	0.22	0.07	0.18	-0.14	0.14	0.01	0.3	0.44	0.41	0.14	0.16	0	0.12	0.02	0.17	0.21	0.15	0.03	0.03	-0.05	-0.08	0.18	-0.16	-0.25	-0.1	-0.16	-0.07	0.02	-0.02	0.21	0.39	0.43	0.27	0.55	0.3	0.32	0.32	0.57	0.33	0.15	0.03	-0.07	0.16	0.27
NP_001070995.2	23	JRK	1	20.4882	0.5	0.53	-0.37	0.57	-0.35	0.14	-0.76	0.16	-0.03	0.54	-0.52	0.34	-0.26	0.25	0.55	0.02	-0.01	0.32	-0.06	0.06	0.44	0.62	-0.83	0.06	-0.44	0.49	-0.44	0.34	0.06	0.16	-0.14	-0.17	-0.03	0.44	-0.5	0.1	-0.27	0.42	-0.64	0.1	NA	NA	NA	NA	NA
NP_001071.1	2475	ALDH5A1	1	27.8689	0.32	0.46	-0.48	0.41	-0.1	0.4	-1.25	0.19	0.72	0.87	-0.63	0.59	-1.18	0.15	-0.06	-0.02	-0.64	-0.17	-0.68	0.17	-0.93	0.28	-0.02	0.51	0.54	0.38	0.02	0.88	-0.83	-0.22	-0.63	-0.33	-0.63	0.31	-0.7	0.27	-0.64	0.23	-0.84	0.26	0.2	0.25	-0.54	0.36	0.52
NP_001071062.1	1037	EXOC3L4	1	24.0053	-0.91	0.79	-0.71	0.49	-1.28	0.52	-1.11	0.38	-0.23	0.72	-0.07	1.04	-0.28	1.11	-0.57	0.6	-0.34	0.43	-0.05	0.53	-0.1	0.78	-1	0.88	-0.98	0.73	-0.63	0.9	-1.01	0.93	-1.05	0	-0.03	0.86	-0.86	0.83	0.19	1.02	0.08	0.43	-1.12	0.82	-0.71	1	-0.89
NP_001071087.1	97	UBXN2B	1	19.6928	0.31	0.02	-0.04	-0.18	0.13	-0.16	0.2	-0.06	0.55	0.1	-0.31	-0.58	0	-0.66	-0.02	-0.59	0.2	-0.28	0.15	-0.61	-0.3	-0.94	1.23	-1.15	-0.02	-1.08	-0.19	-0.61	0.44	-0.75	-0.03	-0.22	-0.62	-0.45	-0.36	-0.42	-0.27	-0.43	0.09	-0.32	0.82	0	0.18	0.07	-0.39
NP_001071096.1	75	APH1A	1	22.3	0.42	-0.5	-0.62	-0.48	0.98	-0.6	0.94	-0.56	0.19	-0.55	1.22	-0.61	0.5	-0.48	-0.1	-0.43	-0.21	-0.47	0.02	-0.63	1.41	-0.25	0.64	-0.45	0.46	-0.63	0.24	-0.7	0.13	-0.4	0.37	-0.81	-0.54	-0.69	0.7	-0.45	-0.03	-0.57	0.63	-0.53	1.08	-0.41	1.01	-0.49	-0.11
NP_001071105.1	130	RAB6D	1	21.8386	-0.28	0.05	0.36	0.01	-0.01	0.1	-0.01	0.09	-0.2	-0.09	0.18	-0.26	0.5	-0.18	0.17	-0.13	0.3	0.04	0.51	-0.43	0.29	-0.24	-0.29	-0.19	-0.08	-0.28	-0.02	-0.4	-0.04	-0.31	0.52	0.36	0.48	0.16	0.06	0.2	0.31	0.4	0.54	0.1	-0.07	-0.21	0.13	-0.22	-0.21
NP_001071125.1	37	SMCO1	0.9992	20.1568	-0.22	-0.09	-0.11	0	-0.57	-0.04	0.43	0.22	-0.7	-0.25	-0.17	-0.09	0.26	-0.12	0.22	0.24	0.02	-0.19	-0.05	0.57	-0.14	-0.21	-0.67	-0.5	-0.77	-0.58	0.62	0.27	-0.32	-0.15	-0.08	1.35	0.47	0.33	0.08	0.2	0.37	-0.14	-0.14	-0.38	-0.61	-0.08	-0.31	-0.34	0.37
NP_001071131.1	147	URGCP	1	19.5501	-0.42	0.26	0.24	0.09	-0.19	-0.09	0.37	0.08	-0.23	-0.15	0.34	0.2	-0.16	0.29	0.26	0.17	0.22	0.03	0.27	0.24	0.17	-0.18	-0.15	-0.07	0.12	-0.08	0.1	-0.06	0.2	0.3	0.68	0.08	0.19	0.55	0.31	0.31	0.29	0.33	0.19	0.54	0.14	-0.09	0.1	0.19	0.12
NP_001071158.1	254	ALG9	1	22.5642	-1.27	-0.22	-0.43	-0.39	-0.22	-0.39	0.16	-0.21	0.13	-0.13	0.29	0.13	-0.51	0.03	0.01	0.17	-0.45	0.22	0.22	-0.05	0.16	0.24	-0.13	0.16	0.18	0.17	-0.14	0.02	0.16	0.08	-0.28	-0.13	-0.14	0.09	-0.36	0.01	-0.15	-0.13	0.07	0.05	-0.15	0	0.13	-0.1	-0.01
NP_001071161.1	31	ECSCR	1	18.1944	0.12	0.07	0.56	0	-0.08	0.27	-0.61	0.35	0.32	-0.02	-0.18	0.1	-0.07	0.2	0.17	0.1	0.19	0.13	0.51	0.29	-0.72	0.07	0.14	0	0.08	-0.21	0.1	-0.11	0.49	0.39	0.28	0.64	0.41	-0.31	0.09	-0.33	-0.41	-0.25	-0.02	-0.17	NA	NA	NA	NA	NA
NP_001071165.2	54	TSPY3	1	20.3789	-1.72	-1.06	-1.21	-1.17	1.67	-0.99	-0.64	-1.11	3.11	NA	-1.53	-1.07	-1.47	-1.29	-0.74	-1.36	0.98	-1.25	-1.21	-1.02	-2	-1.63	-0.15	NA	-1.44	-1.91	-1.28	-1.21	2.43	NA	NA	NA	NA	NA	NA	NA	NA	NA	NA	NA	1.31	-0.81	-0.99	-1.08	-1.4
NP_001071168.2	290	MIER1	1	21.5793	0.09	-0.23	-0.01	-0.1	0.01	-0.15	0.09	0.2	-0.38	-0.18	0.23	-0.02	0.05	-0.01	0.15	-0.01	0.19	0.06	-0.05	0.25	-0.42	-0.07	0.28	-0.15	-0.09	-0.12	0.17	-0.04	0.11	0.09	0.35	0.54	0.21	0.19	0.31	0.1	0.14	0.07	-0.24	0.3	0.3	-0.1	-0.07	-0.18	0.04
NP_001071178.2	28	FAM110C	1	18.509	NA	NA	NA	NA	NA	NA	NA	NA	NA	NA	-1.39	-0.17	-0.42	-0.16	-0.27	-0.11	-0.84	0.01	0.04	-0.34	NA	NA	NA	NA	NA	NA	NA	NA	NA	NA	0.16	-0.17	0.35	-0.2	0.55	0	-0.39	0.33	-1.17	-0.13	NA	NA	NA	NA	NA
NP_001071639.1	96	RTL8C	1	21.6247	0.91	-0.42	-0.53	-0.9	2.24	-0.68	1.22	-0.68	-0.01	-0.98	1.04	-1.19	-0.77	-0.79	0.46	-1	-0.61	-1.2	-0.49	-0.53	1.41	-0.37	0.55	-0.14	1.56	-0.04	0.25	-0.16	-0.6	-0.47	-0.3	-0.1	-0.29	-0.32	0.19	-0.26	-0.09	-0.33	1.84	0.51	0.19	-0.32	0.65	-0.63	-0.67
NP_001072113.1	466	CDC16	1	22.3496	0.14	-0.24	0.06	-0.37	0.47	-0.35	0.07	-0.34	0.27	-0.25	1.17	-0.08	0.8	-0.14	0.05	-0.09	0.11	-0.14	0.16	-0.11	0.12	-0.08	0.32	-0.11	0.01	-0.11	0.03	-0.13	0.2	-0.07	0.12	-0.21	0.07	-0.2	0	-0.26	0.17	-0.2	-0.09	-0.17	0.03	-0.15	0.52	-0.21	0.31
NP_001072982.1	136	UBN1	1	19.9338	0.42	-0.17	0	-0.24	-0.11	0.15	-0.3	-0.12	0.27	-0.11	0.04	-0.25	0.13	-0.1	-0.36	-0.01	0.02	-0.06	-0.01	-0.08	-0.18	0.12	0.03	0.14	-0.39	0.07	-0.06	0.14	0.05	0.07	-0.14	-0.2	-0.13	-0.19	0	-0.2	0.01	0.17	0.22	-0.04	0.25	0.35	-0.1	0.38	0.13
NP_001072983.1	1155	TBCE	1	23.6449	0.07	-0.59	-0.17	-0.46	0.43	-0.46	1.08	-0.42	-0.01	-0.52	0.81	-0.17	0.23	-0.29	-0.08	-0.25	0.36	-0.54	0.09	-0.58	1.38	-0.57	-0.29	-0.42	0.69	-0.59	0.01	-0.45	0.88	-0.3	0.55	-0.49	-0.15	-0.59	0.63	-0.35	-0.36	-0.38	0.99	-0.35	0.65	-0.22	0.62	-0.47	-0.49
NP_001072986.1	291	MED24	1	20.9029	0.44	0	0.2	0.24	0.66	0.18	0.41	0.22	0.53	0.24	0.91	-0.09	0.14	-0.09	0.15	-0.06	0.4	-0.04	0.01	-0.03	0.06	0.05	0.32	-0.16	0.15	-0.11	0.03	-0.22	0.11	0.06	0.14	0.23	0.07	-0.04	0.38	-0.1	0.34	-0.01	0.41	-0.02	0.08	0.15	0.13	0.01	-0.04
NP_001072987.1	311	FAM177A1	1	22.1708	-0.47	0.05	-0.06	0.35	0.68	-0.13	-0.65	-0.01	0.77	0.17	-0.27	-0.03	0.25	-0.19	0.39	-0.28	0.22	-0.02	0.52	-0.35	-0.81	-0.1	-0.36	-0.43	-0.35	-0.32	-0.36	-0.42	0.42	-0.23	-0.11	-0.43	-0.27	-0.2	-0.09	-0.19	-0.35	-0.16	-0.09	-0.15	0.3	-0.12	0.09	0	-0.33
NP_001072989.1	5368	KTN1	1	26.37	0.65	-0.29	-0.01	-0.19	-0.77	-0.43	0.24	-0.35	-0.1	-0.2	0.21	-0.21	0.44	-0.28	-0.2	-0.33	-0.09	-0.08	-0.21	-0.32	-0.33	-0.29	-0.06	-0.37	-0.52	-0.33	-0.16	-0.23	-0.33	-0.36	-0.38	-0.48	-0.29	-0.26	-0.42	-0.24	-0.25	-0.15	0.36	-0.21	0.14	-0.17	0.35	-0.18	0.08
NP_001072992.1	2077	PAICS	1	26.6301	0.28	0.15	0.06	0.24	0.52	-0.26	-0.05	-0.08	-0.42	0.27	0.89	0.26	0.09	0.1	0.08	0.05	0.32	-0.12	-0.26	0.03	-0.45	0.19	-0.22	0.15	0.24	0.18	-0.61	0.13	-0.22	-0.22	-0.56	-0.4	-0.37	0.2	-0.97	0	-0.63	-0.08	-0.95	0.36	-0.46	-0.02	-0.03	0.1	0.1
NP_001073.3	620	CYP4F2	1	25.764	-0.04	0.16	0.21	1.09	-0.54	0.63	-0.73	0.58	0.08	0.37	-2	1.35	-1.03	0.47	-0.29	-0.06	-0.29	0.43	-0.27	0.45	0.05	0.65	-0.04	0.75	-0.73	-0.14	-0.29	0.97	-0.38	0.13	-0.72	-0.11	-0.6	0.44	-1.42	0.35	-0.59	0.31	-1.57	1.55	-0.52	0.4	-0.94	0.96	0.58
NP_001073005.1	296	TRAPPC6B	1	22.927	0.07	0.15	-0.07	0.13	-0.31	0.12	0.4	0.25	-0.19	0.06	0.01	0.22	0.38	0.31	0.23	0.16	0.31	0.1	0.02	0.15	0.25	0.37	0.24	0.39	-0.09	0.51	0.14	0.41	0.28	0.48	0.11	0.27	-0.02	0.23	0.16	0.13	-0.08	0.07	0.37	-0.02	-0.67	0.09	0.29	0.23	0.06
NP_001073007.1	3	XBP1	1	14.0914	NA	NA	NA	NA	NA	NA	NA	NA	NA	NA	NA	NA	NA	NA	NA	NA	NA	NA	NA	NA	NA	NA	NA	NA	NA	NA	NA	NA	NA	NA	NA	NA	NA	NA	NA	NA	NA	NA	NA	NA	NA	NA	NA	NA	NA
NP_001073027.1	2504	HNRNPUL2	1	26.2907	-0.02	-0.33	-0.17	-0.27	0.37	-0.15	0.12	-0.15	0.07	-0.35	0.2	-0.46	0.06	-0.4	0.08	-0.28	0.11	-0.17	-0.19	-0.18	-0.08	-0.44	0.63	-0.39	0.23	-0.35	0.33	-0.44	-0.15	-0.09	-0.33	0.03	-0.08	-0.4	0.29	-0.39	0.22	-0.4	0.21	-0.4	-0.29	-0.36	-0.27	-0.32	-0.1
NP_001073137.1	62	TMTC4	1	20.0619	0.4	0.37	0.27	0.17	0.22	-0.03	0.03	-0.22	-0.11	-0.1	0.5	0.16	1.37	0.08	-0.23	0.06	-0.67	-0.04	-0.23	0.08	-0.18	0.58	-0.45	0.53	-0.37	0.42	-0.19	0.46	-0.2	0.17	0.71	0.17	-0.05	0.26	-0.54	0.15	-0.13	0.29	-0.25	0.37	-0.47	0.47	-0.81	0.82	-0.17
NP_001073138.1	109	CAB39L	1	20.7173	-0.45	0.22	0.01	-0.02	-0.83	0.18	-0.17	0.42	0.4	0.04	-0.08	0.37	0.23	0.27	0.19	0.43	0.13	0.42	0.41	0.28	-0.13	0.33	-0.93	0.1	-0.44	0.23	0.74	0.24	0.17	0.25	-0.16	0.49	-0.31	0.27	-0.31	0.38	-0.51	0.25	-0.85	0.14	0.65	0.55	-0.42	0.43	-0.17
NP_001073141.1	1370	FNDC3A	1	24.1435	-0.08	0.26	0.16	0.28	-0.84	-0.08	-0.7	0.17	-0.29	0.29	0.19	0.12	0	0.17	0.3	0.17	-0.2	0.26	0.13	0.08	-0.29	0.12	-0.57	0.25	-0.89	0.12	-0.28	0.25	0.37	0.09	0.14	-0.22	-0.49	0.18	-0.54	0.27	-0.39	0.06	-1.04	0.11	-0.8	0.22	-0.1	0.23	0.26
NP_001073153.1	111	KIAA1191	1	23.8513	-0.01	0.16	-0.07	0.01	-0.55	0.1	-0.41	0.23	0.04	0.12	-0.17	-0.06	-0.2	-0.18	0.17	-0.07	-0.08	0.09	-0.11	0.05	-0.3	-0.05	0.18	-0.05	0.21	-0.12	-0.2	0.02	-0.32	-0.09	-0.48	0.02	-0.16	0.01	-0.3	0.12	-0.4	-0.21	-0.09	0.19	0.69	0.05	0.58	-0.09	-0.19
NP_001073270.1	29	FKTN	1	19.8008	0.68	0.13	0.44	0.56	0.18	0.54	0.5	0.51	0.11	0.32	NA	NA	NA	NA	NA	NA	NA	NA	NA	NA	NA	NA	NA	NA	NA	NA	NA	NA	NA	NA	NA	NA	NA	NA	NA	NA	NA	NA	NA	NA	0.38	0.07	-0.06	0.03	0.51
NP_001073275.1	5	PGA3	1	14.9706	NA	NA	NA	NA	NA	NA	NA	NA	NA	NA	NA	NA	NA	NA	NA	NA	NA	NA	NA	NA	NA	NA	NA	NA	NA	NA	NA	NA	NA	NA	NA	NA	NA	NA	NA	NA	NA	NA	NA	NA	NA	NA	NA	NA	NA
NP_001073279.2	1207	GLB1	1	25.0417	-0.38	0.23	-0.11	0.08	0.22	-0.21	0.94	0.09	-0.22	0.17	0.58	0.22	0.01	0.1	0.41	-0.13	0.3	-0.02	0.23	-0.14	-0.15	-0.02	0.16	0.03	-0.22	0.19	-0.29	-0.08	-0.28	-0.06	0.05	-0.19	0.26	0.13	-0.72	-0.01	-0.28	0.08	1.6	0.4	0.05	-0.09	0.58	0.05	-0.03
NP_001073286.1	1354	ITGA6	1	23.9603	0.07	-0.65	0.36	-0.48	1.32	-0.52	0.29	-0.22	0.96	-0.75	1.32	-0.42	0.14	-0.51	-0.11	-0.35	-0.03	-0.77	0.24	-0.17	-0.09	-0.52	0.07	-0.52	1.24	-0.51	0.44	-0.6	0.72	-0.09	0.46	0.09	0.16	-0.43	0.09	-0.6	-0.15	-0.64	0.17	-0.53	1.1	-0.34	0.44	-0.35	1.09
NP_001073308.1	796	OCIAD1	1	25.5519	0.34	0.24	0.03	0.21	0.01	0.17	-0.46	0.03	0.44	0.33	-0.29	0.27	0.45	0.35	0.32	0.16	-0.52	0.29	0.2	0.13	-0.82	0.08	-0.37	0.13	-0.09	0.32	-0.27	0.24	-0.03	-0.07	-0.28	-0.38	-0.38	-0.01	-0.18	0.27	-0.42	0.04	-0.21	0.25	0.77	0.07	0.02	0.05	0.17
NP_001073312.1	5	CASZ1	1	14.0588	NA	NA	NA	NA	NA	NA	NA	NA	NA	NA	NA	NA	NA	NA	NA	NA	NA	NA	NA	NA	-0.29	0.28	0.71	0.4	0.36	0.47	0.33	0.68	-0.05	0.33	NA	NA	NA	NA	NA	NA	NA	NA	NA	NA	NA	NA	NA	NA	NA
NP_001073327.1	23	ADGRG2	1	16.5236	NA	NA	NA	NA	NA	NA	NA	NA	NA	NA	NA	NA	NA	NA	NA	NA	NA	NA	NA	NA	-0.02	0.55	0.54	0.62	0.61	0.65	-0.3	0.61	-0.07	0.52	NA	NA	NA	NA	NA	NA	NA	NA	NA	NA	NA	NA	NA	NA	NA
NP_001073331.1	1561	DBI	1	28.242	0	0.03	-0.56	0.14	-0.45	-0.19	0.12	-0.34	-0.16	0.36	0.75	-0.05	-0.68	-0.04	-0.65	-0.28	-0.52	0.26	-0.77	-0.11	0.16	0.05	-0.47	0.09	-0.55	-0.09	-1.06	0.23	-1.28	-0.61	-1.06	-0.83	-1.08	0.31	-1.78	-0.33	-0.73	0.02	-1.57	-0.05	-1.08	-0.08	-0.64	-0.33	-0.14
NP_001073333.1	445	TAX1BP1	1	21.7653	-0.77	-0.63	-0.76	-0.62	0.12	-0.68	0.01	-0.56	-0.11	-0.7	-0.94	-0.26	0.02	-0.36	0.21	-0.33	-0.44	-0.36	1.06	-0.07	-0.24	-1.05	-0.66	-1.19	0.18	-1.3	-0.54	-1.04	0.24	-0.72	0.62	-0.53	-0.38	-0.85	0.02	-0.57	-0.39	-0.58	-0.53	-0.61	0.32	-0.5	0.11	-0.36	0.03
NP_001073335.1	581	BCS1L	1	23.6388	0.4	0.32	0.27	0.55	0.26	0.43	-0.38	0.41	0.81	0.79	-0.49	0.19	-0.19	0.06	-0.01	0.21	-0.53	0.18	0.04	0	-0.8	0.32	-0.53	0.59	0.5	0.78	-0.21	0.36	-0.42	0.08	0.49	0.12	0.12	0.35	-0.2	0.26	0.19	0.37	0.13	0.59	1.02	0.24	-0.12	0.19	0.34
NP_001073341.1	2183	CUL4B	1	26.3042	0.31	-0.07	0.32	-0.18	0.81	-0.15	0.28	-0.15	0.12	-0.18	0.34	-0.17	0	-0.32	-0.05	-0.14	0.05	-0.34	-0.19	-0.17	0.71	-0.24	0.45	-0.26	0.75	-0.32	0.06	-0.18	-0.05	-0.19	-0.04	-0.23	-0.24	-0.22	-0.22	-0.22	-0.07	-0.28	-0.04	-0.33	0.34	-0.18	0.37	-0.25	0.68
NP_001073346.2	143	RASA4	1	21.506	-0.23	-0.18	-0.27	-0.04	-0.48	0.05	0.51	0.33	0.37	-0.22	-1.19	-0.17	0	0.2	-0.32	-0.1	0.42	0.04	0.12	0.09	0.64	-0.21	-0.89	-0.62	-0.58	-0.58	-0.01	-0.32	0.13	-0.14	-0.43	0.15	-0.11	-0.44	-0.37	-0.32	-0.02	-0.6	1.09	-0.86	-0.5	-0.41	-0.19	-0.41	-0.35
NP_001073349.1	314	PRKD2	1	21.8728	0.66	0.16	0.25	0.1	0.45	0.16	0.21	0.45	0.1	0.23	0.21	0.11	0.15	-0.05	0.33	0.17	0.33	0.14	0.31	0.24	0.3	0.25	-0.23	0.26	0.37	0.24	0.27	0.25	-0.08	0.18	0.16	0.43	0.1	0.12	0.8	0.24	0.34	0.19	0.51	0.28	0.31	0.12	0.23	0.23	0.25
NP_001073375.1	9	ZNF331	1	15.3972	NA	NA	NA	NA	NA	NA	NA	NA	NA	NA	NA	NA	NA	NA	NA	NA	NA	NA	NA	NA	NA	NA	NA	NA	NA	NA	NA	NA	NA	NA	NA	NA	NA	NA	NA	NA	NA	NA	NA	NA	NA	NA	NA	NA	NA
NP_001073593.1	691	CASP8	1	26.1651	-0.28	-0.16	0.67	0.04	-0.05	-0.19	0.32	0.14	0.53	0.04	-0.99	-0.05	0.33	0.02	0.26	0.01	0.11	-0.05	0.31	-0.06	0.38	-0.33	0.02	-0.35	-1.03	-0.27	-0.15	-0.26	0.16	0.17	0.29	-0.08	0.66	-0.11	0.3	-0.1	-0.15	-0.13	-0.33	-0.15	-0.55	-0.17	0.33	-0.25	-0.26
NP_001073606.1	124	CT47A10	1	20.8646	-0.48	-0.37	-0.65	-0.32	0.99	-0.5	0.21	-0.36	3.88	0.27	NA	NA	NA	NA	NA	NA	NA	NA	NA	NA	-2.8	-1.68	-0.76	-2.31	-0.26	-0.49	-2.17	-2.5	-2.74	-2.91	-0.29	0.08	-0.33	0.03	-0.43	-0.22	2.71	-0.05	-0.1	-0.16	NA	NA	NA	NA	NA
NP_001073625.1	200	ARHGAP9	1	21.7715	-0.91	-0.03	-0.67	0.08	-1.01	0.11	0.7	0.52	-0.79	-0.28	-1.13	0.23	-0.46	0.29	-0.47	0.38	-0.1	0.26	0.06	0.56	-0.75	-0.04	-0.15	-0.09	-0.81	0.15	0.26	0.04	0.09	0.47	0.19	0.56	0.51	-0.1	0.66	0.04	0.52	0.2	-0.5	-0.18	-0.33	-0.05	-0.23	0.02	-0.38
NP_001073860.1	473	SP100	1	23.3938	-0.34	0.03	1.16	-0.1	-0.09	-0.02	-0.25	0.11	-0.26	-0.33	-1.49	-0.16	0.52	0.1	0.29	0.12	0.3	0.12	-0.01	0.13	-0.39	-0.1	0.18	-0.33	-0.05	-0.12	0.14	-0.13	0.47	0.28	0.2	0.24	0.49	-0.11	0.58	0.17	0.03	0.13	-0.17	-0.15	-0.2	0.05	0.33	0.13	0.4
NP_001073861.1	224	DENND11	1	21.0107	-0.72	0.34	0.15	0.57	0.4	0.05	-0.39	0.3	0.54	0.46	-0.17	0.28	-0.08	0.15	0.53	0.13	-0.3	0.27	0.01	0.2	0.05	0.55	0.13	0.46	0.46	0.43	0.09	0.62	0.61	0.6	0.28	0.08	0.37	0.23	-0.05	0.18	0.16	0.05	-0.06	0.22	-0.09	0.12	0.22	0.28	0.01
NP_001073862.1	5	GXYLT2	1	13.107	NA	NA	NA	NA	NA	NA	NA	NA	NA	NA	NA	NA	NA	NA	NA	NA	NA	NA	NA	NA	NA	NA	NA	NA	NA	NA	NA	NA	NA	NA	NA	NA	NA	NA	NA	NA	NA	NA	NA	NA	NA	NA	NA	NA	NA
NP_001073863.1	2	SPIDR	1	13.034	NA	NA	NA	NA	NA	NA	NA	NA	NA	NA	NA	NA	NA	NA	NA	NA	NA	NA	NA	NA	NA	NA	NA	NA	NA	NA	NA	NA	NA	NA	NA	NA	NA	NA	NA	NA	NA	NA	NA	NA	NA	NA	NA	NA	NA
NP_001073866.3	18	SLC45A1	1	23.8246	NA	NA	NA	NA	NA	NA	NA	NA	NA	NA	NA	NA	NA	NA	NA	NA	NA	NA	NA	NA	0.43	0	0.01	0.41	-0.12	0.4	0.39	0.36	0.52	0.54	0.33	0.28	0.16	0.1	0.18	0.19	0.32	0.09	0.18	0.13	NA	NA	NA	NA	NA
NP_001073868.2	2	OC90	0.9988	13.3894	NA	NA	NA	NA	NA	NA	NA	NA	NA	NA	NA	NA	NA	NA	NA	NA	NA	NA	NA	NA	NA	NA	NA	NA	NA	NA	NA	NA	NA	NA	NA	NA	NA	NA	NA	NA	NA	NA	NA	NA	NA	NA	NA	NA	NA
NP_001073876.2	12	GLB1L3	0.9988	18.4808	NA	NA	NA	NA	NA	NA	NA	NA	NA	NA	NA	NA	NA	NA	NA	NA	NA	NA	NA	NA	0.03	-1.75	0.4	-1.77	0.24	-1.64	0.35	-1.78	-0.74	-1.29	NA	NA	NA	NA	NA	NA	NA	NA	NA	NA	-0.02	-1.37	0.05	-1.65	0.92
NP_001073879.2	27	FBXO41	0.9999	20.3146	-0.91	-0.64	-1.07	-0.84	-1.06	-0.82	-1.07	-0.71	-0.95	-0.57	0	-0.82	-0.56	-0.51	-0.16	-0.72	-0.89	-0.39	-1.06	-0.62	NA	NA	NA	NA	NA	NA	NA	NA	NA	NA	NA	NA	NA	NA	NA	NA	NA	NA	NA	NA	NA	NA	NA	NA	NA
NP_001073881.2	29	ZBTB38	1	17.3298	0.13	-0.28	-0.45	-0.28	0.37	0.17	-0.16	-0.05	0.41	0.04	NA	NA	NA	NA	NA	NA	NA	NA	NA	NA	0.02	0.18	-0.33	0.14	-0.39	0.12	0.07	0.32	0.46	0.53	NA	NA	NA	NA	NA	NA	NA	NA	NA	NA	0.15	0.29	-0.06	0.36	0.43
NP_001073882.3	3	NOBOX	1	15.4827	NA	NA	NA	NA	NA	NA	NA	NA	NA	NA	NA	NA	NA	NA	NA	NA	NA	NA	NA	NA	NA	NA	NA	NA	NA	NA	NA	NA	NA	NA	NA	NA	NA	NA	NA	NA	NA	NA	NA	NA	1.7	0.72	0.64	1.06	1.52
NP_001073883.2	71	CCDC88C	1	20.7014	-0.5	0.15	-0.28	0.14	-0.61	0.34	0.01	0.27	-0.28	0.36	1.11	-0.08	0.02	-0.02	-0.18	0.01	-0.2	0.28	0.13	0.04	-0.1	0.16	0.17	0.1	-0.11	0.21	0.45	0.23	0.45	0.66	0.19	0.37	0.05	0.02	0.52	-0.09	0.21	-0.04	0.68	0.59	0.35	0.73	0.17	1.2	-0.19
NP_001073884.1	1212	U2SURP	1	24.1639	0.4	-0.33	0.15	-0.33	0.56	-0.29	0.08	-0.28	0.08	-0.31	0.71	-0.42	0.18	-0.48	-0.01	-0.33	-0.01	-0.2	-0.22	-0.34	0.05	-0.32	0.3	-0.3	0.06	-0.39	0.03	-0.41	-0.05	-0.25	-0.06	-0.22	-0.06	-0.29	0.03	-0.36	-0.12	-0.38	0.2	-0.5	-0.01	-0.4	-0.03	-0.42	0.13
[truncated: 10,900 more rows]
[truncated: 285 more columns]
