# Supplementary material for: SEPepQuant enhances the detection of possible isoform regulations in shotgun proteomics
Source: Nat Commun. 2023 Sep 19;14:5809. doi: 10.1038/s41467-023-41558-2 (PMC10509223; doi:10.1038/s41467-023-41558-2)
Supplement: Supplementary file 11 — Supplemental Dataset 8 [file 41467_2023_41558_MOESM11_ESM.xlsx]

## Sheet: HCC-label-free-SEPEP-PSM-count
idx	L001_N	L001_T	L003_N	L003_T	L004_N	L004_T	L005_N	L005_T	L006_N	L006_T	L007_N	L007_T	L008_N	L008_T	L009_N	L009_T	L010_N	L010_T	L011_N	L011_T	L012_N	L012_T	L013_N	L013_T	L014_N	L014_T	L015_N	L015_T	L016_N	L016_T	L017_N	L017_T	L018_N	L018_T	L019_N	L019_T	L020_N	L020_T	L021_N	L021_T	L022_N	L022_T	L023_N	L023_T	L024_N	L024_T	L025_N	L025_T	L026_N
A1BG_SEPEP.1_C1	12	15	9	14	7	21	9	15	21	40	17	7	27	30	15	23	23	16	22	30	23	20	16	26	19	26	20	27	22	48	25	23	15	29	25	22	23	20	13	18	22	14	13	14	21	24	25	20	25
A1CF_SEPEP.1_C4	28	25	27	28	14	13	22	25	39	34	25	32	30	37	25	23	34	55	30	45	28	35	17	13	38	32	30	41	31	37	37	41	17	23	34	30	21	23	21	36	24	28	28	30	38	31	30	32	29
A1CF_SEPEP.2_C3	3	7	3	5	5	6	4	7	4	5	7	6	5	2	3	4	3	2	5	7	4	5	1	2	4	4	4	7	4	5	2	4	2	3	3	3	4	4	3	5	5	5	7	3	4	1	2	4	3
A1CF_SEPEP.3_C3	5	3	5	7	7	5	3	7	4	3	4	8	6	6	2	4	3	6	5	7	6	4	1	1	6	6	4	4	3	2	3	6	NA	3	4	5	3	4	7	6	5	3	5	10	5	4	5	7	5
A1CF_SEPEP.4_C3	2	2	2	3	2	2	2	2	NA	1	NA	1	NA	NA	NA	NA	NA	NA	NA	1	NA	NA	NA	NA	NA	NA	NA	1	NA	NA	NA	NA	NA	NA	NA	NA	NA	NA	NA	NA	1	NA	NA	NA	NA	NA	NA	NA	1
A2M_SEPEP.1_C4	103	81	40.5	81	124	135	44	36	83	72	49.5	62	65.5	70	73	131.5	87.5	77	143.5	118	109.5	103	117	67.5	102	83.5	100.5	87	99	223.5	120	102	76.5	86.5	75	66.5	153.5	76	60.5	74	94.5	48.5	60.5	46.5	70.5	115.5	86.5	52.5	83.5
A2M_SEPEP.2_C3	10	15	11	3	10	8	12	7	8	7	12	5	7	6	9	12	6	8	16	18	14	14	18	5	8	12	11	10	11	23	14	12	5	8	9	9	18	11	7	9	11	5	7	7	9	17	8	9	11
A2M_SEPEP.3_C3	2	3	NA	NA	4	1	2	NA	NA	3	2	NA	3	2	4	6	5	2	11	5	5	6	5	2	8	3	3	2	3	21	10	5	4	1	6	6	3	3	3	3	4	1	3	2	1	5	4	3	3
AADAC_SEPEP.1_C4	11	17	19	18	28	17	16	21	51	26	17	30	45	38	38	39	46	26	40	33	51	46	40	33	54	45	37	21	35	23	35	1	45	37	34	41	42	33	43	50	37	32	50	34	55	56	37	45	57
AADAT_SEPEP.1_C4	4	3	5	NA	1	NA	NA	NA	10	NA	NA	NA	7	2	10	6	4	NA	10	NA	7	4	3	NA	10	NA	12	NA	13	NA	7	NA	10	NA	8	3	3	NA	8	NA	12	NA	5	NA	6	2	2	9	5
AAMP_SEPEP.2_C3	1	2	1	NA	1	3	NA	2	2	2	3	1	2	NA	1	2	1	4	NA	NA	NA	NA	2	2	2	1	1	1	NA	NA	1	6	NA	2	1	1	NA	2	NA	NA	NA	1	1	1	1	2	NA	1	3
AAR2_SEPEP.1_C4	3	NA	NA	6	1	2	1	NA	2	4	NA	2	1	7	1	4	2	14	1	6	2	2	1	6	NA	3	1	7	3	3	5	7	NA	1	5	2	NA	3	NA	5	NA	2	5	5	2	4	4	9	1
AARS1_SEPEP.1_C1	38	47	39	59	49	38	42	33	76	100	43	71	85	73	76	60	100	66	90	91	100	80	64	72	105	111	80	94	105	75	95	124	68	70	85	85	62	60	85	89	79	70	84	88	83	105	91	128	66
AARS2_SEPEP.1_C4	2	6	3	12	2	8	2	3	4	7	4	3	4	11	3	2	5	12	6	3	8	8	2	5	5	13	2	6	6	8	2	10	2	6	5	8	5	5	4	5	4	15	3	5	3	5	6	8	3
AASDHPPT_SEPEP.2_C2	1	2	NA	NA	1	NA	1	1	6	5	4	3	4	3	4	3	4	3	4	3	4	1	4	8	4	4	7	5	3	1	3	6	4	3	3	4	3	7	1	4	2	2	5	3	4	5	4	4	3
AASS_SEPEP.1_C4	35	44	34	9	44	6	29	52	76	24	65	13	65	18	64	60	70	103	65	5	76	96	61	1	89	57	38	32	67	24	49	12	58	21	47	46	56	44	74	15	73	60	45	46	72	25	50	97	59
ABAT_SEPEP.1_C4	98	124	92	95	112	61	88	61	258	158	162	40	258	178	246	203	215	167	252	91	238	275	181	58	334	241	193	147	238	113	189	29	280	126	182	179	217	74	231	126	268	160	175	135	202	72	126	151	273
ABCA6_SEPEP.1_C4	12	11	8	5	12	8	10	15	18	18	13	7	22	10	11	11	17	17	14	13	23	34	9	13	25	32	12	8	20	10	13	NA	15	10	18	17	19	14	15	12	17	19	19	23	17	28	15	22	11
ABCA6_SEPEP.2_C3	8	3	5	3	4	5	6	9	7	4	7	NA	11	2	1	3	11	5	10	6	6	20	9	3	14	17	3	2	7	2	6	NA	2	2	6	7	5	7	5	NA	3	5	7	12	17	23	10	15	7
ABCA6_SEPEP.3_C3	4	3	NA	1	5	1	2	7	7	4	NA	1	8	3	3	4	6	4	7	5	8	16	8	4	9	18	10	3	7	4	5	NA	6	3	6	6	9	3	6	4	5	9	7	8	5	12	5	8	7
ABCA6_SEPEP.4_C3	2	3	1	NA	NA	4	4	4	3	6	4	1	3	NA	2	2	3	2	4	2	3	8	2	1	4	8	3	NA	4	3	NA	NA	2	1	2	3	4	1	3	1	3	3	2	2	5	6	2	8	6
ABCA8_SEPEP.2_C3	1	2	NA	NA	NA	NA	NA	1	NA	NA	NA	NA	NA	NA	NA	NA	NA	NA	NA	NA	NA	NA	NA	NA	NA	5	NA	NA	NA	NA	1	NA	NA	NA	2	1	NA	NA	1	NA	NA	NA	1	NA	NA	NA	NA	NA	NA
ABCB1_SEPEP.1_C4	6	10	4	6	2	13	8	11	7	7	2	24	10	12	7	5	12	13	4	18	2	6	12	6	5	33	6	9	2	4	12	10	4	12	7	6	3	7	5	14	2	31	9	17	6	9	7	6	13
ABCB10_SEPEP.1_C4	1	5	1	5	3	4	2	1	5	3	2	8	3	4	2	4	1	3	1	1	2	2	4	6	1	6	5	2	1	4	1	1	3	2	1	1	4	2	2	2	1	8	2	1	2	3	1	2	3
ABCB11_SEPEP.1_C4	3	NA	NA	NA	4	NA	4	7	11	7	4	NA	14	5	15	7	9	10	10	NA	15	10	8	NA	13	16	9	NA	9	2	8	NA	10	NA	3	5	12	NA	6	NA	8	13	9	4	8	8	11	6	20
ABCB11_SEPEP.2_C3	4	3	9	3	5	3	4	4	5	4	7	NA	4	2	7	8	4	9	1	NA	8	5	5	NA	7	8	6	NA	4	NA	4	NA	7	NA	7	7	7	NA	3	1	4	7	4	3	6	7	6	6	8
ABCB11_SEPEP.3_C3	1	4	4	2	6	2	5	5	6	2	4	2	5	1	8	6	7	5	10	1	10	6	11	NA	9	6	6	NA	2	NA	2	NA	8	NA	6	8	11	2	8	1	7	4	9	4	6	4	9	7	11
ABCB11_SEPEP.4_C3	1	1	1	NA	1	NA	NA	2	1	NA	NA	NA	1	NA	1	2	1	NA	1	NA	1	1	3	NA	2	1	NA	NA	NA	NA	NA	NA	2	NA	NA	NA	3	NA	NA	NA	NA	3	NA	NA	1	1	3	1	2
ABCB4_SEPEP.1_C4	9	7	4	5	6	2	6	19	3	3	3	3	7	11	4	2	5	7	4	1	3	8	6	NA	4	25	5	5	NA	3	6	NA	5	1	1	8	5	2	2	5	5	4	5	5	4	4	4	4	18
ABCB4_SEPEP.2_C3	2	1	1	NA	1	1	1	3	2	NA	NA	2	1	1	1	1	1	1	NA	NA	NA	1	1	NA	NA	1	2	1	NA	NA	1	NA	1	1	1	1	1	1	NA	NA	1	1	NA	NA	1	1	1	1	2
ABCB6_SEPEP.1_C4	4	8	7	6	6	6	1	8	9	7	6	3	6	5	6	3	5	18	2	2	3	7	7	9	1	7	1	NA	2	1	2	3	3	2	1	2	5	7	2	4	3	9	5	1	8	10	NA	6	4
ABCB7_SEPEP.1_C4	2	6	1	8	2	1	2	8	8	8	3	11	8	15	6	4	5	15	6	9	5	9	5	7	7	27	6	9	7	11	5	7	3	7	5	4	3	5	4	7	3	4	5	7	7	9	11	8	8
ABCB8_SEPEP.1_C4	3	8	NA	10	NA	NA	NA	1	7	5	NA	2	6	13	6	4	6	8	5	9	3	6	1	6	5	15	8	5	5	1	2	NA	5	7	2	3	6	2	3	1	5	13	3	8	6	2	4	2	5
ABCC2_SEPEP.1_C4	1	3	NA	1	3	5	3	8	4	6	NA	9	8	2	3	2	6	8	2	NA	6	1	6	5	4	8	3	NA	2	2	3	3	7	2	4	7	3	6	4	10	5	12	3	3	4	4	5	6	8
ABCC2_SEPEP.2_C3	1	6	NA	1	NA	NA	NA	4	8	6	1	5	6	NA	6	3	4	6	1	NA	9	2	8	3	6	9	4	NA	3	1	5	2	7	5	7	6	4	10	3	6	5	17	4	6	8	6	8	8	9
ABCC3_SEPEP.1_C4	2	4	3	NA	NA	2	2	3	2	2	NA	NA	NA	3	1	NA	1	1	NA	6	NA	4	NA	4	NA	4	1	1	1	NA	NA	NA	1	3	1	3	NA	1	NA	4	NA	2	1	1	NA	1	2	7	4
ABCC3_SEPEP.2_C2	7	16	3	8	5	14	6	11	10	4	6	2	8	22	5	3	13	3	6	17	6	17	6	21	10	18	NA	4	5	3	8	2	6	6	7	8	4	2	3	10	5	9	8	10	6	1	9	24	15
ABCC6_SEPEP.3_C3	3	4	4	NA	1	1	NA	2	2	2	4	2	5	4	3	2	6	7	5	2	5	5	NA	1	5	6	2	2	3	3	4	NA	3	2	1	2	1	NA	1	1	3	NA	3	5	3	3	3	3	2
ABCC6_SEPEP.4_C3	4	10	5	4	6	2	3	4	10	7	4	2	15	7	10	9	8	21	12	7	13	19	12	8	10	18	14	12	9	13	9	NA	5	10	8	12	10	8	9	8	10	12	8	9	12	12	10	10	12
ABCC6_SEPEP.5_C3	1	NA	1	NA	NA	NA	NA	NA	NA	NA	1	NA	NA	NA	NA	NA	NA	NA	NA	NA	NA	1	NA	NA	NA	NA	NA	NA	NA	NA	NA	NA	NA	NA	NA	NA	NA	NA	NA	NA	NA	NA	NA	NA	NA	NA	NA	NA	NA
ABCC6_SEPEP.6_C3	2	5	3	1	2	NA	2	NA	2	2	1	NA	6	3	3	2	6	14	4	2	5	7	1	2	5	13	3	3	5	5	6	NA	1	3	3	6	2	1	6	4	1	NA	3	2	4	4	1	1	4
ABCD1_SEPEP.1_C1	3	2	1	7	4	10	4	8	5	12	4	11	8	12	6	1	8	5	4	9	5	2	4	5	6	20	5	6	3	5	5	7	4	10	4	8	5	4	4	18	4	7	7	6	4	7	25	21	3
ABCD3_SEPEP.2_C2	1	NA	NA	NA	NA	NA	NA	NA	NA	NA	NA	NA	NA	NA	NA	NA	NA	NA	NA	NA	NA	NA	NA	NA	NA	NA	NA	NA	NA	NA	NA	NA	NA	NA	NA	NA	NA	NA	NA	NA	NA	NA	NA	NA	NA	NA	NA	NA	NA
ABCD3_SEPEP.3_C3	5	5	3	NA	8	NA	2	2	NA	5	7	4	12	5	7	5	7	7	2	5	8	9	3	1	5	9	6	7	4	3	3	3	3	3	2	2	4	NA	5	2	3	4	7	NA	3	2	3	7	3
ABCD3_SEPEP.4_C3	1	3	NA	2	NA	NA	NA	NA	7	4	1	NA	6	6	5	6	5	6	2	6	8	4	5	1	5	5	5	7	3	2	NA	2	3	2	3	NA	5	3	3	9	3	5	8	4	4	4	2	5	5
ABCD3_SEPEP.5_C3	19	21	21	26	23	18	14	23	20	17	12	17	30	29	33	22	28	25	18	29	33	27	17	12	26	28	26	32	23	13	21	19	22	15	18	15	19	14	21	24	14	22	26	14	27	29	18	32	16
ABCD4_SEPEP.1_C4	1	3	2	NA	NA	NA	NA	NA	3	4	1	NA	NA	NA	NA	3	NA	5	NA	NA	NA	NA	1	1	NA	1	NA	NA	NA	NA	NA	NA	NA	NA	NA	NA	NA	NA	NA	NA	NA	2	NA	NA	NA	3	NA	NA	1
ABCE1_SEPEP.1_C4	6	8	8	7	5	8	8	10	21	23	8	16	14	19	18	20	17	17	13	20	13	20	9	30	19	19	18	17	16	15	23	33	13	25	22	20	16	13	14	19	17	18	18	10	15	22	17	17	20
ABCF1_SEPEP.1_C4	3	7	1	12	1	13	3	4	22	38	2	9	22	25	16	16	18	33	20	20	25	28	8	27	13	31	18	39	20	19	22	53	23	40	19	19	10	26	18	27	11	25	22	37	21	37	25	27	9
ABCF2_SEPEP.1_C4	1	1	NA	4	2	3	NA	NA	1	6	NA	4	NA	5	NA	NA	2	6	NA	8	1	2	NA	6	1	6	NA	7	2	3	3	16	NA	6	NA	1	NA	4	NA	6	NA	7	1	8	NA	5	3	1	2
ABCF3_SEPEP.1_C4	2	NA	NA	2	NA	NA	1	NA	4	7	NA	3	6	7	3	3	6	10	3	3	3	4	2	6	4	4	3	7	2	3	4	10	NA	7	4	3	3	5	3	7	4	5	5	8	7	8	7	7	4
ABHD10_SEPEP.1_C4	5	5	5	3	4	5	1	1	9	7	4	6	12	16	13	11	15	14	20	13	12	7	10	9	16	6	12	11	13	9	9	11	12	9	11	11	11	7	11	13	10	7	13	7	15	20	17	12	13
ABHD10_SEPEP.2_C2	7	10	6	8	6	3	5	3	11	7	5	11	11	11	10	12	11	12	7	5	12	12	4	9	11	5	11	8	10	8	9	6	14	10	11	8	7	6	10	6	16	9	5	5	10	14	10	11	6
ABHD11_SEPEP.2_C3	2	2	1	1	NA	2	NA	1	7	5	NA	NA	4	6	3	5	4	6	4	3	2	7	2	4	5	10	6	8	3	9	3	2	NA	8	4	4	4	2	NA	7	4	6	2	4	2	5	2	5	1
ABHD14B_SEPEP.1_C4	19	12	19	7	19	3	18	12	18	15	27	6	20	10	16	17	19	15	18	12	14	16	13	13	22	10	17	11	12	9	16	6	14	8	17	19	17	10	13	5	13	8	18	14	22	7	10	16	25
ABHD14B_SEPEP.2_C3	6	6	5	2	5	1	3	2	26	22	8	NA	29	21	28	24	25	15	28	15	25	26	25	16	27	24	22	21	31	17	23	14	21	17	27	26	26	24	20	21	22	16	26	29	22	15	20	25	19
ABHD16A_SEPEP.1_C4	5	8	3	9	5	9	4	7	10	22	4	9	10	5	11	8	9	15	9	13	7	7	7	15	9	22	8	25	9	10	9	7	9	7	8	10	10	12	4	6	8	31	10	12	10	24	4	11	11
ABHD3_SEPEP.2_C3	1	NA	NA	NA	NA	2	NA	NA	1	2	NA	1	NA	3	1	1	1	2	NA	1	1	1	2	4	2	1	NA	1	2	2	3	2	NA	2	2	1	NA	1	NA	2	NA	1	2	2	1	2	2	1	NA
ABHD6_SEPEP.1_C4	3	2	3	5	2	2	2	4	6	5	2	6	6	1	3	3	5	6	3	1	4	2	4	1	3	5	5	2	7	2	10	8	3	1	10	5	6	8	4	4	4	3	5	6	9	5	5	5	7
ABHD6_SEPEP.2_C3	1	1	1	1	2	1	1	1	1	1	1	1	2	NA	1	1	1	NA	NA	NA	NA	NA	1	1	2	NA	1	1	1	NA	2	NA	NA	1	2	NA	1	NA	1	2	1	1	NA	1	1	NA	NA	NA	1
ABI1_SEPEP.1_C4	2	4	3	6	2	5	NA	3	NA	4	NA	5	1	2	NA	1	2	3	NA	3	2	1	NA	5	1	1	NA	5	NA	NA	3	2	NA	5	1	3	NA	3	NA	NA	NA	NA	1	1	NA	3	4	NA	NA
ABI1_SEPEP.2_C3	1	NA	NA	NA	NA	NA	1	NA	NA	1	1	NA	NA	1	NA	NA	NA	1	2	1	1	2	1	NA	NA	NA	1	1	NA	2	3	NA	NA	NA	1	NA	NA	NA	NA	1	1	NA	NA	NA	1	NA	NA	NA	NA
ABLIM1_SEPEP.1_C4	3	4	NA	2	1	3	1	4	4	3	2	5	1	3	2	3	1	1	4	5	2	5	NA	NA	2	4	NA	NA	1	NA	2	2	NA	NA	2	NA	2	1	1	2	NA	3	3	NA	NA	2	2	3	2
ABLIM1_SEPEP.3_C3	1	2	NA	NA	NA	NA	NA	NA	NA	NA	NA	NA	1	NA	NA	NA	1	NA	NA	1	NA	NA	NA	NA	NA	1	NA	NA	NA	NA	NA	NA	NA	NA	NA	NA	NA	NA	NA	NA	NA	NA	NA	NA	NA	NA	NA	NA	NA
ABLIM3_SEPEP.1_C4	4	3	3	NA	2	2	NA	4	NA	NA	2	1	NA	NA	NA	NA	NA	NA	2	2	NA	NA	NA	NA	NA	NA	NA	NA	NA	NA	1	NA	NA	2	NA	NA	NA	NA	NA	1	NA	NA	1	NA	NA	NA	NA	NA	NA
ABRACL_SEPEP.1_C4	2	2	1	1	1	2	2	1	1	1	4	5	1	3	2	1	2	2	2	2	2	1	2	4	2	1	2	2	1	2	2	1	3	2	3	4	2	1	1	1	1	2	1	1	1	2	1	1	1
ABRAXAS2_SEPEP.1_C4	2	7	NA	NA	1	2	NA	3	5	6	NA	2	6	9	3	3	6	6	5	7	5	9	3	10	6	9	3	5	7	6	10	9	6	5	4	6	4	4	6	10	5	7	5	7	3	11	8	4	3
ACAA1_SEPEP.1_C4	49	56	46	27	49	32	57	98	52	24	48	38	56	37	56	47	48	40	53	32	51	32	31	16	57	33	55	28	55	26	33	20	64	31	49	39	37	22	39	21	41	26	38	49	40	31	28	51	73
ACAA1_SEPEP.2_C3	27	21	26	17	18	9	24	34	23	10	18	10	28	14	28	18	27	17	21	12	22	11	24	7	20	17	23	4	26	14	11	7	26	11	26	22	14	8	17	9	18	10	19	21	24	18	10	28	28
ACAA1_SEPEP.3_C3	27	15	30	10	23	13	28	35	37	9	26	20	34	25	40	31	37	35	35	20	42	23	41	15	36	30	34	18	29	21	27	11	43	14	41	35	31	15	41	22	25	29	38	44	42	37	24	45	33
ACAA1_SEPEP.4_C3	16	5	22	9	9	10	9	20	24	2	6	4	17	7	19	19	10	12	15	6	17	4	7	2	15	11	17	2	22	10	9	2	26	4	28	20	9	3	13	4	13	6	14	18	14	9	7	28	26
ACAA1_SEPEP.5_C3	95	52	83	42	69	41	102	129	54	25	89	94	70	39	65	50	59	57	60	34	45	34	67	30	55	44	57	32	75	45	45	28	56	30	67	46	46	26	51	33	57	43	58	48	57	50	40	67	74
ACAA2_SEPEP.1_C1	407	191	302	208	320	206	359	107	416	78	418	114	454	379	366	281	377	180	465	176	339	279	260	124	542	169	422	70	428	201	349	126	391	124	441	392	314	51	335	160	406	102	353	289	327	78	185	218	509
ACACA_SEPEP.1_C4	11	20	10	17	8	18	3	4	26	36	13	22	28	10	32	20	17	47	25	66	18	3	16	53	28	4	17	38	18	11	19	91	8	29	23	20	17	17	15	20	15	19	26	31	28	65	53	21	25
ACACB_SEPEP.1_C4	12	6	15	2	16	5	7	NA	27	2	23	NA	21	9	20	13	20	18	26	3	24	15	12	1	26	7	19	22	14	4	14	NA	21	NA	15	15	15	1	11	8	23	NA	24	23	32	1	12	10	25
ACACB_SEPEP.2_C3	26	7	23	6	25	9	25	3	46	7	39	NA	57	25	47	33	46	41	56	12	58	40	38	2	57	29	43	43	42	12	30	NA	39	3	38	35	30	13	37	26	43	1	52	40	62	3	27	25	56
ACACB_SEPEP.3_C3	1	NA	3	NA	2	NA	1	NA	NA	NA	5	NA	NA	NA	1	NA	NA	NA	1	NA	1	NA	2	NA	NA	NA	1	1	NA	NA	NA	NA	NA	NA	NA	NA	3	NA	1	NA	1	NA	NA	NA	NA	NA	NA	NA	NA
ACAD10_SEPEP.1_C4	13	16	6	15	5	24	7	NA	11	6	7	21	9	6	10	13	13	8	8	14	8	10	5	6	18	18	8	7	32	22	15	14	9	13	22	24	15	6	5	10	10	18	15	10	11	26	12	20	14
ACAD11_SEPEP.1_C1	23	16	20	NA	25	6	27	38	42	9	44	26	56	39	55	40	51	37	47	19	48	33	28	11	58	49	53	23	54	35	16	NA	48	29	61	51	35	28	38	12	41	45	33	37	54	20	15	93	53
ACAD8_SEPEP.3_C3	6	4	1	3	NA	4	1	1	4	4	2	NA	2	3	5	4	3	6	2	1	4	9	2	4	4	7	5	5	6	6	4	4	4	5	5	4	3	3	2	3	4	4	4	4	3	4	1	4	4
ACAD9_SEPEP.1_C4	8	5	2	4	3	4	5	7	15	11	8	8	18	30	13	16	17	22	14	14	9	18	4	6	13	25	10	19	23	19	13	18	11	18	19	17	12	5	9	10	18	13	13	10	12	18	14	19	23
ACADL_SEPEP.1_C4	4	3	5	1	9	1	3	1	16	2	11	1	7	5	11	8	9	7	6	1	6	13	16	NA	13	11	NA	NA	NA	NA	8	NA	16	NA	8	14	8	NA	10	4	16	11	10	7	8	NA	5	6	12
ACADL_SEPEP.2_C3	1	NA	NA	NA	1	NA	3	NA	11	NA	2	NA	NA	NA	4	5	4	NA	4	NA	NA	9	NA	NA	5	4	NA	NA	NA	NA	6	NA	9	NA	4	8	1	NA	6	NA	9	2	5	6	NA	NA	1	NA	2
ACADM_SEPEP.1_C4	15	14	9	6	18	3	18	15	31	14	22	3	37	40	40	31	35	32	36	20	35	34	29	10	41	30	36	18	52	47	34	13	39	21	38	29	35	15	43	14	44	21	45	34	28	28	19	35	42
ACADM_SEPEP.2_C3	6	NA	2	NA	2	NA	3	NA	4	NA	6	NA	5	3	7	2	1	5	4	NA	4	1	1	NA	3	2	4	1	6	5	4	NA	2	2	6	7	4	NA	6	NA	1	NA	5	4	NA	2	4	3	5
ACADM_SEPEP.3_C3	6	7	10	8	9	6	7	3	9	5	10	3	15	18	15	8	18	9	13	5	9	13	8	4	11	8	14	8	14	17	13	4	10	10	24	15	7	3	10	4	12	9	9	9	8	10	13	14	22
ACADS_SEPEP.1_C4	55	27	53	21	57	23	41	9	60	22	60	11	38	42	56	50	46	42	74	22	42	24	41	16	71	15	38	17	64	37	53	10	60	22	41	49	58	13	62	34	64	14	61	34	53	36	25	22	60
ACADS_SEPEP.2_C2	11	6	16	4	11	5	7	3	7	2	11	4	7	9	6	5	11	9	15	4	8	3	7	3	9	NA	6	1	7	4	7	2	8	1	6	9	5	NA	7	2	11	1	11	4	5	2	4	4	5
ACADSB_SEPEP.1_C4	74	55	78	61	73	46	57	38	107	42	112	19	94	57	108	83	95	91	118	31	109	135	65	50	150	67	94	30	100	64	74	58	133	30	84	66	100	38	142	46	117	62	87	94	92	87	46	57	107
ACADSB_SEPEP.2_C2	28	22	29	21	33	22	21	12	25	8	39	20	15	9	22	17	15	20	20	11	19	20	15	9	28	12	16	6	20	13	13	12	29	6	17	13	24	6	23	12	29	14	17	14	11	16	10	13	42
ACADVL_SEPEP.1_C4	62	36	25	39	62	49	69	24	121	80	58	28	110	77	102	87	105	74	95	64	74	54	59	78	91	71	124	45	104	73	106	36	105	59	107	78	106	37	83	61	87	86	92	62	73	45	57	65	121
ACADVL_SEPEP.2_C3	9	5	NA	2	7	NA	8	3	18	13	6	2	26	15	18	14	30	20	22	15	16	13	17	12	22	14	25	7	23	15	21	5	22	9	27	14	19	6	24	16	24	19	22	17	21	7	10	17	41
ACAP2_SEPEP.1_C4	2	4	7	10	8	6	4	NA	4	8	4	6	6	16	4	3	6	6	2	8	2	7	5	12	3	5	3	8	7	9	10	12	1	6	7	7	1	3	2	5	3	4	2	2	5	8	6	4	1
ACAT1_SEPEP.1_C4	109	95	79	93	101	106	72	45	153	116	135	45	153	139	147	97	139	44	130	79	139	100	77	62	130	108	159	82	174	61	139	30	131	69	89	97	116	43	122	79	133	95	132	90	95	52	84	98	181
ACAT1_SEPEP.2_C2	63	42	66	35	71	32	61	21	74	59	97	16	103	81	64	57	78	26	110	48	69	65	66	41	102	69	84	41	98	47	83	15	55	28	54	74	51	22	110	73	71	50	110	77	63	23	57	57	100
ACAT1_SEPEP.3_C3	47	54	55	51	58	58	52	30	20	19	51	24	43	20	24	13	29	7	36	13	24	18	24	20	26	23	34	17	51	13	29	4	26	11	20	16	26	7	41	20	20	15	46	17	21	12	16	29	42
ACAT2_SEPEP.1_C4	27	32	38	23	35	20	29	20	61	47	33	20	65	39	70	68	57	48	77	47	67	50	46	44	79	39	67	57	79	46	49	46	63	44	59	47	56	37	65	44	64	24	50	55	60	64	61	34	58
ACAT2_SEPEP.2_C2	19	9	19	11	19	12	21	10	10	9	17	14	11	7	13	8	13	17	16	10	12	5	13	13	13	8	14	13	12	8	7	11	9	7	10	10	10	9	16	9	10	9	11	9	15	17	17	11	19
ACBD3_SEPEP.1_C1	6	12	6	13	7	12	5	8	11	24	6	15	11	20	8	11	13	22	8	16	11	26	7	23	11	22	8	21	8	15	15	24	7	18	13	13	6	17	6	29	7	23	17	16	16	16	24	28	7
ACBD4_SEPEP.1_C4	7	4	3	2	7	4	5	2	NA	NA	6	NA	NA	NA	NA	NA	NA	3	NA	NA	NA	NA	NA	NA	NA	NA	NA	NA	NA	NA	NA	NA	NA	NA	NA	NA	NA	NA	NA	NA	1	NA	NA	1	NA	NA	NA	NA	1
ACBD4_SEPEP.2_C3	2	3	NA	1	NA	NA	1	NA	2	1	NA	NA	4	3	NA	NA	5	5	6	NA	4	2	2	NA	2	1	3	2	3	2	1	NA	NA	NA	2	2	2	1	2	NA	3	NA	3	3	2	NA	3	4	2
ACBD5_SEPEP.1_C4	5	9	2	14	5	6	5	3	9	5	7	5	9	10	12	5	6	7	7	4	8	9	8	2	5	11	7	16	4	4	3	2	6	8	6	5	10	7	4	6	7	10	5	7	9	4	6	12	7
ACBD5_SEPEP.2_C3	2	1	1	4	1	NA	2	2	1	1	4	2	1	2	NA	NA	1	1	1	1	2	1	1	1	NA	NA	1	2	NA	NA	NA	NA	NA	1	NA	NA	NA	1	NA	1	NA	1	NA	1	1	NA	1	2	NA
ACIN1_SEPEP.2_C3	3	6	3	7	10	5	3	3	3	7	4	10	8	9	7	8	11	16	9	8	5	9	2	12	7	10	4	9	5	6	14	16	NA	6	8	10	6	6	NA	5	6	2	2	6	4	5	4	NA	3
ACIN1_SEPEP.3_C3	2	5	NA	5	4	5	3	3	3	NA	5	7	2	11	3	2	1	13	2	7	1	5	2	4	3	7	1	16	4	6	6	10	1	3	2	3	3	NA	NA	6	1	NA	3	4	2	2	3	1	2
ACLY_SEPEP.1_C4	16	39	20	45	16	31	15	11	63	88	30	32	39	55	56	59	42	79	27	111	24	29	45	119	22	25	39	75	27	53	37	126	23	79	45	39	21	38	19	53	22	56	51	77	33	122	77	56	49
ACLY_SEPEP.2_C3	20	2	22	1	17	NA	13	2	2	3	16	NA	2	4	3	NA	3	5	2	4	1	1	NA	4	1	NA	NA	3	3	2	2	4	3	2	2	4	1	NA	NA	5	NA	3	1	4	1	4	4	2	2
ACMSD_SEPEP.1_C4	4	1	6	NA	4	1	4	2	9	NA	8	1	6	6	10	6	11	3	8	1	10	13	10	NA	15	10	7	1	6	4	5	NA	13	NA	9	10	7	NA	8	NA	7	2	10	13	13	1	2	2	16
ACO1_SEPEP.1_C4	79	68	63	57	104	45	70	49	127	100	97	42	141	159	131	106	139	157	148	79	123	195	77	62	159	139	131	131	144	137	121	55	125	106	141	133	94	54	129	80	123	77	129	114	147	108	77	98	182
ACO2_SEPEP.1_C4	84	83	73	132	64	89	99	60	106	80	113	94	142	204	104	99	129	149	129	177	106	122	98	135	147	143	89	127	89	146	128	83	89	123	124	118	103	69	91	121	95	139	132	121	113	117	117	113	134
ACO2_SEPEP.2_C3	7	2	4	1	12	NA	6	1	5	2	13	1	6	9	6	4	8	7	4	3	4	7	6	5	9	4	4	4	7	8	5	4	3	7	7	8	8	1	4	6	9	5	8	6	8	NA	4	3	7
ACOT12_SEPEP.2_C3	3	NA	1	NA	NA	2	NA	NA	3	NA	NA	NA	8	1	5	1	2	NA	2	3	2	1	NA	NA	NA	NA	3	1	4	2	NA	NA	NA	NA	5	4	4	NA	NA	NA	1	NA	3	4	NA	3	NA	NA	2
ACOT12_SEPEP.3_C3	1	NA	NA	NA	NA	NA	2	NA	3	NA	NA	NA	11	3	3	4	5	2	9	10	6	2	2	NA	3	3	13	NA	9	8	3	NA	1	NA	9	5	3	3	3	2	3	NA	7	8	7	6	2	3	6
ACOT12_SEPEP.4_C3	2	NA	NA	NA	NA	NA	NA	NA	NA	NA	1	NA	NA	NA	NA	NA	NA	NA	NA	NA	NA	NA	NA	NA	NA	NA	1	NA	2	NA	NA	NA	NA	NA	NA	NA	NA	NA	NA	NA	NA	NA	1	3	NA	NA	NA	NA	1
ACOT13_SEPEP.1_C4	10	5	13	3	2	5	9	10	21	9	10	9	19	12	15	14	17	10	18	9	16	12	12	10	26	19	19	8	14	12	10	4	19	8	14	11	13	5	16	7	15	10	12	14	15	9	13	21	15
ACOT2_SEPEP.2_C3	5	3	4	NA	NA	NA	NA	NA	NA	NA	1	NA	NA	NA	NA	NA	NA	NA	NA	NA	1	NA	8	4	NA	NA	NA	NA	2	1	NA	NA	NA	NA	1	NA	NA	NA	NA	NA	NA	NA	NA	NA	3	NA	NA	1	1
ACOT4_SEPEP.1_C1	2	NA	1	4	NA	1	NA	1	3	2	2	NA	2	5	6	3	3	5	2	2	4	5	3	4	3	15	5	3	4	1	5	NA	7	5	3	2	3	2	5	5	3	5	3	6	4	3	2	21	4
ACOT7_SEPEP.1_C4	2	7	6	5	2	8	2	4	4	6	2	5	3	4	5	5	2	12	6	6	4	9	2	12	2	9	7	10	6	4	3	15	2	11	8	4	3	9	3	7	2	5	3	6	4	9	5	5	6
ACOT8_SEPEP.1_C4	3	4	NA	6	NA	1	NA	3	3	4	NA	3	1	4	4	4	2	10	NA	2	NA	1	NA	1	1	8	3	6	2	3	2	3	2	3	2	2	2	3	NA	4	2	10	1	4	NA	5	1	12	1
ACOT9_SEPEP.1_C4	7	13	6	15	8	10	7	7	16	12	8	20	18	24	15	17	20	19	18	23	21	22	12	26	22	18	10	19	15	14	28	15	8	12	16	17	15	11	10	14	14	34	14	19	17	23	15	9	16
ACOX1_SEPEP.1_C4	45	31	29	21	31	17	34	57	68	33	45	31	61	49	55	41	49	51	51	48	54	50	35	27	48	58	46	19	51	30	43	14	57	42	69	55	29	32	42	37	29	67	49	45	43	40	34	69	67
ACOX1_SEPEP.2_C2	3	NA	1	NA	NA	NA	4	5	8	4	10	2	9	5	8	8	6	4	3	5	3	4	3	1	8	4	5	1	7	1	4	1	3	8	8	7	9	16	4	3	5	5	5	8	4	4	5	14	6
ACOX1_SEPEP.3_C3	4	9	1	4	3	3	2	7	4	NA	3	3	2	2	4	4	1	5	3	3	1	3	4	NA	3	4	2	NA	1	NA	NA	NA	3	2	5	2	1	4	1	2	4	6	NA	1	2	2	NA	7	7
ACOX1_SEPEP.4_C3	15	10	10	8	16	8	12	17	15	10	11	10	14	10	11	11	11	8	8	6	9	10	9	5	12	10	8	6	9	8	11	5	11	7	15	10	9	11	10	8	10	13	8	9	13	10	8	21	16
ACOX1_SEPEP.5_C3	2	1	4	NA	NA	NA	2	4	5	3	4	4	12	9	7	2	7	10	6	6	4	7	6	3	5	9	5	NA	2	4	5	2	3	5	3	5	3	3	7	4	6	3	7	8	10	3	5	19	10
ACOX2_SEPEP.1_C4	25	33	33	17	36	13	48	87	77	31	59	48	95	70	91	89	81	40	70	26	109	81	56	19	81	121	61	46	93	55	44	28	119	31	85	69	57	39	77	23	66	50	61	62	92	54	59	175	90
ACOX2_SEPEP.2_C3	11	12	9	6	14	4	15	25	20	11	15	14	23	17	25	23	25	11	23	4	29	22	15	4	26	30	21	13	24	12	13	6	31	10	18	17	15	16	19	7	24	18	17	18	21	12	15	43	25
ACOX3_SEPEP.1_C4	9	15	8	19	10	9	6	10	16	16	11	11	11	12	13	13	10	5	8	10	12	7	10	9	14	13	12	13	7	5	9	5	11	10	17	14	9	6	8	8	8	30	6	5	10	7	5	19	10
ACOX3_SEPEP.2_C3	2	2	NA	7	1	2	3	5	4	2	1	2	3	2	4	4	4	3	3	4	3	1	5	6	4	4	3	6	3	2	2	NA	3	3	4	5	2	3	4	NA	3	6	3	2	5	4	3	6	3
ACOX3_SEPEP.3_C3	1	2	NA	1	NA	NA	1	NA	3	3	NA	NA	2	3	3	2	NA	2	NA	NA	2	NA	1	1	2	2	1	2	3	1	2	NA	1	1	4	1	2	1	NA	2	3	4	1	NA	4	1	2	2	2
ACP1_SEPEP.2_C2	1	1	3	NA	4	7	2	1	NA	NA	4	1	3	5	3	1	2	2	1	NA	3	2	NA	2	NA	NA	4	1	NA	1	1	2	NA	NA	1	NA	NA	NA	1	NA	1	NA	2	NA	1	3	2	1	1
ACP1_SEPEP.4_C3	11	6	5	11	10	11	7	6	6	6	9	7	9	12	8	7	11	10	9	9	11	11	8	7	9	9	7	11	11	9	8	11	5	6	9	9	7	4	6	10	5	9	8	7	7	16	9	7	9
ACP1_SEPEP.5_C3	3	4	1	1	3	6	1	3	3	3	4	6	2	5	3	4	2	5	8	5	3	3	NA	3	1	3	2	6	3	6	2	6	1	3	4	3	2	2	2	4	1	4	2	NA	3	9	4	3	3
ACP2_SEPEP.2_C3	3	1	2	1	3	1	2	NA	2	4	3	2	2	3	1	3	2	1	3	3	2	3	2	4	3	2	2	4	1	1	3	4	2	2	1	NA	2	1	NA	2	4	1	NA	NA	3	2	1	NA	2
ACSF2_SEPEP.1_C4	12	10	16	10	6	11	11	10	8	5	13	13	10	9	4	5	6	9	8	7	7	5	4	3	10	7	9	10	6	17	6	9	2	6	8	8	7	8	5	11	7	7	7	15	9	8	11	9	9
ACSF2_SEPEP.2_C3	3	3	3	1	3	4	2	3	1	1	5	6	3	3	2	1	2	1	1	1	2	2	1	NA	2	2	2	2	2	2	2	1	1	1	2	2	1	1	2	2	1	1	2	2	2	1	3	2	2
ACSF2_SEPEP.3_C3	9	10	7	14	6	9	8	4	15	10	6	15	19	16	13	9	21	15	15	13	16	13	3	8	19	25	14	14	16	17	15	12	9	13	22	17	9	10	14	16	13	10	13	24	15	18	15	13	21
ACSF2_SEPEP.4_C3	7	9	NA	6	7	3	4	3	9	6	5	10	10	9	6	7	9	5	5	6	6	4	3	4	6	6	7	7	5	8	4	3	5	8	9	10	6	6	7	6	5	6	9	9	6	5	8	7	11
ACSF3_SEPEP.3_C3	2	1	2	NA	NA	NA	NA	NA	NA	1	NA	1	2	1	2	NA	2	1	2	2	1	1	1	NA	1	1	2	2	2	1	2	1	NA	2	2	2	2	1	1	1	1	1	1	1	1	1	1	1	NA
ACSF3_SEPEP.4_C3	2	NA	1	1	NA	NA	NA	NA	NA	NA	1	1	NA	NA	NA	NA	2	NA	3	NA	1	NA	5	1	NA	NA	NA	NA	2	NA	NA	NA	NA	NA	3	2	2	NA	NA	NA	NA	NA	3	NA	NA	NA	NA	NA	NA
ACSL1_SEPEP.1_C4	201	130	160	66	166	54	167	53	218	71	177	95	255	101	241	213	216	158	262	130	230	217	128	62	253	195	221	122	247	47	141	16	157	88	185	147	169	31	173	71	187	91	263	115	211	110	114	77	312
ACSL1_SEPEP.2_C3	19	9	12	10	34	11	27	9	18	5	26	14	16	8	15	9	20	11	12	13	14	11	5	3	16	9	15	10	13	4	8	2	10	6	15	11	12	4	8	3	12	5	14	7	14	7	8	7	18
ACSL1_SEPEP.3_C3	5	12	5	4	7	3	7	2	14	4	9	4	30	9	20	17	28	20	7	4	16	16	7	3	18	11	7	12	19	3	13	3	16	8	8	6	12	2	NA	2	5	NA	14	4	18	3	10	6	26
ACSL1_SEPEP.4_C3	2	3	2	2	5	2	1	1	2	2	4	1	8	2	3	3	5	2	8	2	6	6	4	1	4	4	3	3	3	1	4	1	2	1	1	3	3	1	NA	NA	2	2	NA	2	2	2	2	2	4
ACSL1_SEPEP.5_C3	3	NA	3	NA	NA	NA	NA	NA	3	NA	2	NA	1	2	2	1	4	2	3	3	4	4	1	NA	4	2	2	NA	4	NA	4	NA	NA	1	4	4	NA	NA	2	NA	4	2	3	NA	2	NA	NA	1	4
ACSL1_SEPEP.6_C3	2	2	3	NA	3	1	3	3	3	2	2	2	4	2	2	3	4	3	5	2	2	6	4	NA	4	2	2	2	5	1	2	NA	2	2	4	2	3	NA	2	3	3	2	4	4	4	2	2	2	2
ACSL3_SEPEP.1_C4	14	21	8	25	10	22	10	14	28	41	12	19	19	26	19	24	24	29	22	57	22	19	13	36	25	38	14	33	18	18	27	56	19	39	22	27	17	19	15	48	15	38	26	16	23	53	24	16	24
ACSL4_SEPEP.1_C4	4	5	6	83	3	48	NA	16	17	353	NA	50	5	16	4	5	11	54	3	198	NA	8	3	216	4	NA	2	68	7	34	18	69	2	155	10	13	1	21	2	104	1	90	NA	39	5	199	10	34	NA
ACSL5_SEPEP.1_C4	53	63	33	30	30	5	33	70	52	47	49	30	83	40	56	53	68	21	65	20	72	37	46	11	101	36	45	28	64	20	53	21	44	31	66	44	44	38	39	43	47	62	40	25	52	18	73	98	47
ACSL5_SEPEP.2_C3	2	5	3	2	2	1	2	3	2	2	4	2	3	3	2	3	3	3	2	2	4	2	1	1	4	2	2	2	3	3	4	1	2	1	3	4	2	2	3	4	4	4	2	2	4	3	3	3	3
ACSM1_SEPEP.2_C3	1	8	1	8	2	11	2	1	NA	1	3	NA	NA	15	NA	NA	3	3	NA	NA	NA	5	4	NA	2	1	1	1	3	NA	3	NA	NA	NA	9	18	1	4	NA	NA	NA	NA	2	15	4	NA	1	17	1
ACSM2A_SEPEP.1_C4	12	26	11	3	8	9	10	11	27	5	22	15	38	23	19	13	25	28	35	17	15	NA	22	2	52	37	31	9	18	12	13	NA	20	3	17	22	34	8	33	3	28	7	31	15	23	3	11	8	19
ACSM2A_SEPEP.2_C3	11	19	12	9	8	13	8	8	15	10	17	16	21	13	13	12	15	14	22	11	15	7	11	5	19	19	16	9	12	10	10	NA	17	8	12	12	13	12	10	4	12	8	11	9	16	7	11	12	17
ACSM2A_SEPEP.3_C3	22	26	14	5	23	7	10	10	22	12	23	17	29	22	14	16	17	18	26	19	21	NA	11	4	27	22	25	14	15	16	16	NA	17	6	18	23	20	12	15	3	17	14	17	11	23	9	11	14	13
ACSM2A_SEPEP.4_C3	5	9	3	2	4	NA	NA	NA	8	3	2	3	8	5	3	6	1	NA	6	6	8	NA	NA	NA	9	7	7	8	7	6	4	NA	8	3	8	6	8	3	5	2	6	3	8	3	NA	NA	3	2	2
ACSM2B_SEPEP.2_C3	16	32	18	14	18	17	12	11	29	8	27	22	23	35	36	20	21	9	26	6	20	29	21	2	29	53	16	13	17	12	15	NA	33	11	9	10	28	24	11	5	18	22	15	10	15	4	13	28	30
ACSM2B_SEPEP.3_C3	13	20	10	9	12	9	11	12	32	12	21	16	30	33	29	23	28	18	29	12	29	29	15	6	34	44	28	18	27	24	24	1	31	17	14	17	31	25	31	11	27	24	34	27	21	9	22	31	29
ACSM3_SEPEP.1_C4	15	10	10	4	15	1	7	2	25	6	16	2	22	14	25	26	25	10	31	12	33	19	13	NA	26	13	22	13	24	5	16	5	20	4	18	22	24	5	20	7	22	6	23	15	23	6	16	9	19
ACSM3_SEPEP.2_C3	5	4	4	2	6	1	4	1	2	NA	5	NA	4	3	3	2	4	NA	4	NA	5	4	2	NA	7	2	4	1	7	NA	6	NA	1	NA	4	5	2	1	4	NA	1	1	2	1	3	NA	5	2	3
ACSM3_SEPEP.3_C3	1	NA	NA	NA	NA	NA	1	NA	1	NA	NA	NA	2	NA	1	NA	2	NA	1	NA	3	NA	NA	NA	1	NA	3	NA	2	NA	2	NA	NA	NA	NA	2	2	NA	2	NA	2	NA	2	1	1	NA	1	1	2
ACSM5_SEPEP.1_C4	3	1	5	3	11	5	3	NA	13	3	4	2	14	8	10	8	2	NA	6	NA	14	14	1	NA	6	8	2	2	7	6	10	NA	8	5	9	7	23	5	9	4	13	7	11	6	NA	NA	6	4	6
ACSM5_SEPEP.2_C3	7	8	8	5	14	13	6	1	35	9	6	3	27	14	15	20	NA	NA	16	NA	38	23	NA	NA	10	14	9	2	11	9	27	NA	18	7	21	23	31	8	24	3	18	21	19	9	1	NA	10	11	6
ACSS2_SEPEP.1_C4	22	18	20	15	20	10	20	8	24	28	20	6	42	14	31	21	23	22	38	19	25	17	22	11	49	28	28	24	28	15	26	18	28	27	32	29	14	8	22	13	21	12	32	28	38	38	24	21	9
ACSS3_SEPEP.1_C4	3	6	4	4	4	2	5	4	3	3	7	6	7	6	3	3	5	6	5	7	5	4	7	1	6	2	3	4	7	6	8	3	3	5	6	6	4	4	3	6	6	6	6	9	6	5	7	12	7
ACSS3_SEPEP.2_C3	12	21	10	18	14	8	9	10	16	9	17	32	24	15	15	11	21	20	20	13	17	10	15	4	20	7	17	12	21	10	23	4	16	19	17	17	16	17	11	15	14	22	15	27	21	15	24	28	17
ACSS3_SEPEP.3_C3	4	11	1	7	5	2	4	6	23	16	6	9	20	13	16	20	20	14	20	13	22	15	16	4	24	8	21	12	24	15	27	9	19	18	26	20	15	25	17	16	21	27	20	29	15	8	20	26	24
ACTB_SEPEP.1_C1	50	50	39	65	44	47	34	45	31	39	34	47	47	66	35	31	70	66	57	74	49	52	34	60	56	48	29	29	37	47	46	50	31	27	33	41	18	17	31	51	24	22	39	28	48	52	36	34	33
ACTG1_SEPEP.1_C4	25	35	22	27	23	33	26	26	16	28	21	21	28	36	12	22	36	44	27	47	23	31	9	30	27	25	13	20	27	32	27	32	14	22	19	28	11	10	27	37	11	14	33	15	27	32	36	14	23
ACTL6A_SEPEP.1_C4	3	8	4	3	7	10	2	4	4	9	4	7	4	9	3	5	3	13	2	10	2	9	5	11	2	6	2	11	4	9	5	13	1	7	4	2	5	4	NA	10	1	4	3	4	2	10	5	1	NA
ACTN1_SEPEP.1_C4	55	88	40	76	60	85	52	49	85	112	62	55	113	155	84	122	114	96	112	142	95	75	77	93	105	74	73	101	111	130	121	95	87	126	89	82	88	103	84	124	70	71	98	67	96	127	105	76	96
ACTN1_SEPEP.2_C3	1	4	NA	2	NA	NA	1	2	2	1	1	NA	NA	2	3	1	NA	NA	NA	3	1	NA	3	3	1	1	2	3	2	3	2	4	1	2	2	1	3	4	1	2	3	1	NA	1	1	6	NA	NA	1
ACTN4_SEPEP.1_C4	102	156	69	141	122	138	90	119	111	193	117	105	147	200	134	147	143	163	142	181	125	165	86	125	139	177	118	199	119	141	121	110	123	152	113	133	112	114	95	127	103	97	110	89	86	160	126	105	106
ACTN4_SEPEP.2_C3	3	1	2	NA	2	NA	2	2	NA	1	NA	NA	NA	1	NA	NA	1	4	NA	2	NA	2	NA	NA	1	NA	2	3	NA	1	NA	1	2	NA	NA	1	1	1	1	NA	1	NA	NA	NA	NA	4	NA	NA	1
ACTN4_SEPEP.3_C3	3	11	9	15	4	5	6	11	15	20	7	6	11	18	16	17	13	18	15	16	13	14	11	13	15	15	15	26	15	20	19	18	14	19	13	16	14	13	14	16	14	16	12	10	10	18	18	15	17
ACTN4_SEPEP.4_C3	15	25	18	21	18	33	11	18	12	17	15	11	13	18	17	13	12	17	12	17	7	9	9	14	6	19	14	18	12	18	10	13	12	14	12	18	11	9	6	5	9	10	6	5	8	16	14	13	11
ACTR10_SEPEP.1_C4	2	3	4	1	1	1	1	NA	3	2	NA	2	NA	NA	1	1	NA	1	2	2	1	3	2	2	NA	2	NA	5	3	1	NA	NA	1	2	NA	NA	NA	2	3	2	1	2	3	1	1	2	NA	NA	2
ACTR10_SEPEP.2_C3	1	1	1	1	1	1	1	1	1	1	NA	1	2	2	NA	1	1	2	2	3	NA	2	2	1	2	1	1	3	3	2	2	3	2	1	2	2	1	1	NA	2	1	3	2	1	NA	2	1	NA	2
ACTR10_SEPEP.3_C3	2	2	1	4	NA	3	1	NA	1	3	NA	NA	2	3	1	2	2	2	1	3	1	3	1	3	NA	4	3	5	3	3	NA	3	1	1	1	2	NA	3	2	5	2	2	NA	2	NA	2	1	NA	3
ACTR1A_SEPEP.1_C1	13	18	12	17	13	16	11	10	17	17	13	19	16	16	12	16	17	23	17	16	12	18	10	17	13	15	12	18	18	18	17	22	11	16	17	12	10	13	9	19	12	11	10	9	11	17	15	5	17
ACTR1B_SEPEP.1_C4	8	5	4	4	5	7	4	5	5	6	11	7	7	8	3	5	8	4	7	5	5	6	5	6	8	5	5	9	5	8	9	7	6	3	10	9	3	6	5	7	5	2	8	4	7	8	5	1	7
ACTR1B_SEPEP.2_C2	4	2	2	2	2	1	2	2	1	1	2	1	1	3	1	1	3	2	NA	1	1	NA	NA	NA	1	NA	1	1	2	NA	1	2	1	1	1	NA	NA	NA	1	3	1	NA	2	2	2	2	1	NA	1
ACTR2_SEPEP.1_C4	8	17	4	16	9	6	8	12	27	62	11	15	52	62	34	36	47	63	37	66	31	35	38	94	36	46	32	38	36	35	50	47	29	58	35	32	24	41	23	49	25	21	32	23	38	57	40	21	52
ACTR3_SEPEP.1_C4	35	39	23	36	28	41	26	31	48	70	29	28	62	56	55	57	62	65	50	72	51	56	43	85	53	58	56	59	59	64	68	61	47	70	50	52	38	47	52	75	40	41	62	34	54	69	57	31	53
ACY3_SEPEP.1_C4	3	3	2	NA	6	1	4	6	10	7	2	NA	2	NA	9	8	7	2	12	2	16	12	7	2	14	11	13	2	10	1	7	NA	7	3	11	11	5	3	8	12	5	8	5	3	8	8	3	3	8
ADA_SEPEP.2_C3	1	1	1	NA	NA	1	2	NA	NA	1	NA	1	NA	NA	NA	NA	NA	NA	NA	1	NA	NA	NA	1	NA	NA	NA	NA	NA	NA	NA	1	NA	NA	NA	NA	NA	NA	NA	1	NA	NA	NA	NA	NA	NA	NA	NA	NA
ADA2_SEPEP.1_C4	1	2	2	NA	NA	NA	NA	NA	NA	NA	NA	NA	NA	NA	NA	NA	NA	NA	NA	1	1	NA	NA	7	NA	NA	NA	NA	NA	NA	NA	2	NA	NA	NA	NA	NA	NA	NA	1	NA	1	1	NA	NA	2	NA	NA	NA
ADAL_SEPEP.2_C3	1	NA	NA	NA	NA	NA	NA	NA	NA	NA	NA	NA	NA	NA	NA	NA	NA	NA	NA	NA	NA	NA	NA	NA	NA	NA	NA	NA	NA	NA	NA	NA	NA	NA	NA	NA	NA	NA	NA	NA	NA	NA	NA	NA	NA	NA	NA	NA	NA
ADAM10_SEPEP.1_C4	3	10	2	8	6	18	6	9	14	22	11	10	16	21	13	11	14	10	15	13	7	20	10	21	17	17	12	12	9	10	24	25	13	19	14	18	7	13	9	7	3	10	11	10	12	25	10	11	13
ADAM10_SEPEP.2_C3	1	NA	NA	3	NA	NA	NA	NA	2	1	1	NA	3	3	2	2	2	1	2	1	1	1	2	2	1	3	2	1	2	2	3	3	2	1	3	3	1	1	1	1	2	NA	1	1	3	2	2	1	2
ADAMTSL4_SEPEP.2_C3	1	1	NA	1	NA	2	NA	NA	NA	1	1	NA	NA	1	NA	NA	NA	NA	NA	NA	NA	NA	NA	NA	NA	NA	NA	NA	NA	NA	NA	NA	NA	NA	NA	NA	NA	NA	NA	NA	NA	NA	NA	NA	NA	NA	NA	1	NA
ADAR_SEPEP.1_C4	12	20	5	24	9	20	5	17	17	39	10	23	13	32	11	15	14	42	10	21	14	39	10	28	9	14	8	47	16	18	14	41	NA	27	10	22	4	13	3	26	7	15	18	8	22	33	41	27	13
ADCK1_SEPEP.2_C3	1	NA	NA	1	NA	NA	NA	NA	NA	NA	NA	NA	NA	1	NA	NA	NA	NA	NA	1	NA	NA	NA	1	NA	1	NA	1	NA	1	NA	NA	NA	NA	NA	NA	NA	NA	NA	NA	NA	NA	NA	NA	NA	1	NA	NA	NA
ADCK5_SEPEP.1_C4	2	5	NA	NA	NA	2	1	NA	2	5	3	3	NA	6	1	NA	NA	1	1	NA	NA	NA	NA	1	NA	NA	NA	NA	NA	1	NA	NA	1	NA	NA	NA	NA	NA	1	NA	1	NA	NA	NA	NA	1	NA	1	NA
ADD1_SEPEP.1_C4	6	11	6	11	10	13	10	16	10	21	10	4	11	12	14	27	12	29	19	24	16	7	13	20	12	18	9	14	21	16	27	25	7	22	19	14	13	15	12	14	9	5	9	10	16	24	15	2	14
ADD3_SEPEP.1_C4	5	6	NA	6	3	5	2	7	3	7	3	NA	NA	NA	4	9	2	8	3	9	9	1	5	5	2	12	3	5	5	6	3	10	1	4	2	3	2	4	4	4	3	1	3	4	4	5	2	NA	1
ADD3_SEPEP.2_C3	3	4	2	2	1	6	3	2	1	1	1	NA	1	NA	NA	1	2	5	NA	3	1	NA	3	5	1	1	1	NA	2	2	1	1	1	1	1	1	1	2	NA	1	NA	NA	1	NA	3	2	1	NA	2
ADD3_SEPEP.3_C3	6	11	8	6	10	5	6	9	7	10	6	4	6	4	5	6	9	10	5	13	4	3	6	9	5	13	6	4	9	10	9	15	4	9	6	4	4	6	3	5	10	2	2	3	7	13	7	1	6
ADGRE5_SEPEP.1_C4	3	8	4	3	NA	5	1	3	4	9	NA	6	5	6	3	8	8	2	1	8	4	3	5	13	3	2	7	6	5	8	9	11	2	11	4	6	3	NA	2	8	1	1	1	NA	3	6	12	NA	4
ADH1A_SEPEP.1_C1	31	20	33	11	27	5	24	12	172	61	34	2	133	32	207	128	120	16	130	32	168	47	96	27	157	7	184	83	144	16	99	12	206	48	140	140	84	40	186	38	135	5	164	86	114	31	44	89	141
ADH1B_SEPEP.1_C4	56	28	229	3	44	2	80	61	371	151	176	31	230	56	466	328	280	20	292	51	326	146	244	27	368	41	416	126	215	21	157	11	481	88	227	206	337	318	430	71	329	139	348	202	357	39	244	293	336
ADH1B_SEPEP.2_C2	3	2	3	NA	3	NA	5	2	13	8	3	1	20	2	13	14	31	3	15	3	27	7	13	1	30	2	19	9	29	5	9	NA	30	6	26	11	25	7	24	3	23	8	13	10	25	4	10	7	24
ADH1C_SEPEP.1_C1	8	7	14	8	12	6	19	14	84	37	15	6	74	24	113	72	86	2	70	22	106	93	80	22	114	31	81	26	73	7	51	4	121	41	72	77	60	56	79	21	71	33	79	50	68	7	38	36	67
ADH4_SEPEP.1_C4	484	262	498	141	477	73	501	443	811	435	581	241	696	79	872	639	801	70	745	127	851	574	533	45	912	43	711	221	728	42	558	12	838	143	778	668	536	261	1044	189	654	96	899	646	734	35	389	424	480
ADH5_SEPEP.1_C1	51	38	44	35	57	43	55	52	91	75	56	43	102	66	101	87	103	97	79	59	95	102	46	52	108	77	95	54	86	44	66	61	102	77	97	77	57	70	74	56	71	84	90	80	94	69	73	85	121
ADH6_SEPEP.1_C4	71	61	78	28	91	15	72	74	119	66	82	33	164	53	147	127	165	52	111	41	188	92	94	26	170	70	104	47	154	28	103	38	185	43	128	114	107	75	150	61	124	46	133	78	142	38	71	86	164
ADHFE1_SEPEP.1_C1	12	14	10	7	16	7	8	9	42	9	22	25	42	20	28	28	35	12	56	9	38	43	24	15	36	25	40	11	40	46	30	NA	40	22	21	21	30	12	49	17	30	25	41	30	31	29	19	37	34
ADI1_SEPEP.1_C4	5	8	4	6	3	NA	3	2	9	11	4	2	15	16	11	11	11	3	18	7	14	11	4	4	17	13	12	8	8	8	10	16	4	6	9	11	7	5	11	9	6	9	18	13	12	13	10	13	11
ADI1_SEPEP.2_C2	1	2	NA	1	NA	1	2	NA	7	5	2	2	4	5	6	6	5	3	7	4	9	8	2	2	5	3	6	5	3	3	3	6	3	7	3	3	3	4	5	6	6	3	10	6	5	8	3	4	3
ADIRF_SEPEP.1_C1	2	3	3	1	4	6	6	NA	NA	NA	5	6	3	6	4	4	5	NA	4	NA	3	NA	1	2	3	5	4	1	1	NA	3	NA	3	2	4	3	5	NA	3	2	3	2	3	NA	3	NA	3	1	NA
ADK_SEPEP.1_C4	4	4	1	NA	1	NA	2	4	27	15	1	2	21	15	17	18	23	14	17	12	26	32	17	12	23	27	23	3	32	11	21	9	26	10	29	33	7	10	23	12	23	12	22	25	33	9	26	21	33
ADK_SEPEP.2_C3	17	14	17	3	12	3	10	6	24	22	9	11	16	6	20	19	18	14	20	3	19	18	16	16	23	12	29	NA	26	8	15	3	22	7	22	26	15	15	28	13	17	9	21	18	23	13	13	18	25
ADK_SEPEP.3_C3	4	6	7	2	11	4	2	2	7	3	4	6	4	2	4	3	5	4	7	3	5	3	5	7	5	3	6	NA	5	3	2	1	8	NA	2	6	3	5	7	2	4	3	4	5	9	3	2	6	5
ADK_SEPEP.4_C3	7	3	4	2	4	3	3	3	4	2	7	4	3	1	8	6	4	4	3	4	7	4	3	6	5	5	7	NA	5	1	5	2	3	1	9	9	3	5	5	5	5	2	3	7	4	3	4	5	7
ADPGK_SEPEP.2_C3	1	1	1	NA	NA	3	NA	NA	NA	NA	2	4	NA	NA	NA	NA	NA	1	NA	NA	NA	NA	2	3	NA	1	NA	1	NA	NA	NA	3	NA	1	NA	NA	NA	NA	NA	1	NA	NA	NA	NA	NA	NA	NA	NA	NA
ADPGK_SEPEP.3_C3	1	3	3	NA	2	NA	3	3	NA	NA	3	1	2	2	1	1	2	3	1	1	2	3	NA	2	1	1	1	2	NA	1	3	2	2	3	NA	1	1	1	NA	3	NA	1	1	NA	3	2	1	NA	NA
ADPRS_SEPEP.1_C4	1	6	3	4	4	3	2	3	2	4	1	4	2	4	2	6	2	4	2	4	2	2	3	4	3	1	3	4	3	3	3	4	1	8	7	3	2	3	NA	1	3	4	NA	1	3	3	3	4	5
ADPRS_SEPEP.2_C2	2	3	NA	3	NA	1	1	NA	5	5	2	1	3	6	5	6	8	5	5	6	4	5	5	7	3	9	3	7	4	4	6	7	2	6	3	4	3	7	2	6	6	7	5	3	3	4	5	5	6
ADRM1_SEPEP.1_C4	2	5	3	2	4	7	6	6	2	2	5	4	2	2	1	2	3	3	3	2	2	4	2	2	4	3	3	2	3	2	3	3	3	3	3	2	3	3	4	1	2	3	3	3	3	3	3	4	1
ADSL_SEPEP.1_C4	3	NA	1	NA	2	2	3	1	4	4	NA	1	2	4	6	3	3	5	3	7	3	3	2	4	5	4	3	5	5	4	4	8	2	5	4	4	2	4	4	5	5	5	3	5	5	7	4	2	2
ADSL_SEPEP.2_C3	2	1	NA	3	1	1	NA	NA	2	3	1	NA	NA	1	2	3	1	4	3	6	3	4	3	5	2	2	2	3	1	1	4	10	2	3	NA	NA	2	6	1	3	2	3	NA	1	1	6	2	1	NA
ADSL_SEPEP.3_C3	1	1	1	2	1	NA	1	1	4	2	2	NA	2	2	1	3	NA	3	4	4	5	4	4	4	3	3	2	1	2	2	1	4	2	1	3	2	1	1	3	NA	1	1	1	2	2	2	NA	1	2
ADSL_SEPEP.4_C3	2	2	NA	NA	4	3	2	NA	3	2	3	3	3	3	2	3	3	4	2	5	3	2	4	4	2	3	2	3	2	3	NA	6	3	3	2	NA	3	2	1	3	3	2	3	2	2	6	NA	2	2
ADSS1_SEPEP.1_C4	6	NA	2	1	8	NA	7	NA	12	1	10	NA	4	6	5	2	5	2	7	1	2	NA	6	NA	3	NA	6	10	3	1	2	NA	6	NA	7	2	5	3	2	1	5	NA	3	7	6	1	3	NA	18
ADSS1_SEPEP.2_C3	4	1	3	2	4	NA	6	NA	6	NA	3	NA	5	5	4	1	6	2	7	NA	3	NA	2	NA	4	3	3	5	4	2	NA	NA	3	NA	5	3	3	3	3	NA	4	NA	5	2	4	NA	NA	NA	6
ADSS1_SEPEP.3_C3	2	NA	3	NA	1	NA	NA	NA	6	1	NA	NA	4	2	1	NA	4	1	5	1	3	2	2	NA	4	2	3	5	5	1	2	NA	3	NA	3	2	3	3	2	1	3	NA	3	2	3	NA	NA	NA	5
ADSS2_SEPEP.1_C4	4	8	5	9	6	9	3	4	5	14	4	6	7	10	7	6	8	3	3	17	10	11	3	17	8	8	8	12	12	8	12	13	6	7	10	9	3	14	7	9	10	10	5	6	11	12	10	7	9
ADSS2_SEPEP.2_C3	1	3	3	4	NA	1	NA	1	1	1	NA	1	NA	3	NA	1	1	NA	NA	1	NA	1	1	2	NA	NA	NA	1	1	1	3	1	NA	1	1	1	NA	NA	NA	1	1	2	1	2	NA	NA	NA	NA	1
ADSS2_SEPEP.3_C3	2	1	NA	3	4	3	NA	2	NA	NA	2	3	NA	NA	NA	NA	NA	NA	NA	NA	NA	NA	NA	1	NA	NA	NA	1	NA	NA	NA	NA	NA	NA	NA	NA	NA	2	NA	NA	NA	1	NA	NA	NA	NA	NA	NA	1
AFDN_SEPEP.1_C4	10	11	8	13	11	13	4	15	18	20	5	2	20	31	12	17	20	28	27	33	27	34	11	18	22	45	20	20	20	25	23	22	8	30	22	19	13	21	13	29	12	6	21	22	20	22	23	17	16
AFDN_SEPEP.2_C3	7	5	3	3	2	1	1	9	6	5	4	3	3	3	1	3	NA	4	2	1	NA	3	2	NA	NA	4	2	4	NA	4	NA	3	2	6	NA	2	2	5	4	3	4	1	NA	2	1	3	8	2	2
AFDN_SEPEP.3_C3	2	1	2	NA	1	1	1	1	NA	1	NA	1	1	1	NA	NA	NA	2	1	1	1	NA	NA	NA	1	1	1	NA	1	1	3	NA	NA	1	2	1	NA	NA	1	1	NA	NA	1	2	1	2	1	NA	NA
AFDN_SEPEP.4_C3	2	5	4	4	3	3	NA	4	2	2	4	2	NA	3	1	1	NA	1	1	1	1	1	1	1	1	2	1	1	NA	1	1	NA	1	3	1	NA	NA	3	NA	1	1	1	1	NA	NA	1	NA	NA	NA
AFG3L2_SEPEP.1_C4	19	19	13	14	19	17	19	9	30	14	22	29	23	29	25	21	25	37	21	22	19	27	18	20	30	34	26	37	21	20	13	17	20	20	17	12	15	4	16	10	24	23	23	9	23	28	20	18	20
AFG3L2_SEPEP.2_C2	2	4	NA	3	NA	NA	NA	NA	4	2	NA	3	3	2	3	4	3	1	2	NA	2	3	1	3	4	4	8	2	6	2	NA	4	2	2	4	3	5	NA	1	1	5	4	2	1	3	2	4	2	3
AFM_SEPEP.1_C4	4	7	3	4	2	6	3	NA	8	9	2	1	12	5	6	13	5.5	9	9	10	7	7	9	6	7	9	12	16	5	18	7	12	4	17	8	9	5	5	7	13	15	6	6	5	10	7	7	2	14
AFM_SEPEP.2_C2	4	5	2	2	1	2	2	NA	2	3	1	1	5	4	3	6	3	1	3	4	4	2	5	4	2	2	2	5	3	6	3	8	4	4	4	3	3	1	2	6	3	NA	4	1	3	4	4	4	5
AFM_SEPEP.4_C3	1	2	1	2	NA	2	3	2	NA	NA	NA	2	NA	1	NA	NA	NA	1	1	4	NA	NA	2	2	NA	NA	NA	1	NA	1	NA	2	NA	NA	NA	NA	NA	NA	NA	2	1	NA	NA	NA	1	1	1	1	2
AFMID_SEPEP.2_C3	5	4	1	2	7	5	4	2	1	2	8	NA	7	2	NA	1	4	2	5	2	4	4	2	2	6	2	5	3	7	1	6	NA	6	NA	7	5	4	7	4	1	4	1	2	3	10	3	3	6	2
AFMID_SEPEP.3_C3	9	1	4	4	3	1	3	4	3	1	3	NA	2	NA	2	1	3	NA	6	NA	2	NA	2	NA	1	NA	1	NA	3	NA	2	NA	3	NA	2	NA	5	2	6	2	3	NA	3	2	5	NA	NA	1	2
AFMID_SEPEP.4_C3	5	2	5	3	7	1	2	3	3	2	3	2	2	NA	3	2	3	NA	4	1	8	3	3	2	3	NA	4	1	4	NA	2	NA	2	1	2	4	3	4	4	NA	4	2	4	4	5	1	1	3	3
AFMID_SEPEP.5_C3	1	1	NA	1	2	NA	NA	NA	3	2	2	NA	4	2	1	1	2	2	2	4	4	4	1	1	3	3	3	2	2	NA	1	NA	1	NA	3	1	3	2	1	1	2	NA	1	1	2	NA	NA	2	1
AFMID_SEPEP.6_C3	1	NA	NA	NA	NA	NA	NA	NA	NA	1	1	NA	2	NA	NA	NA	1	NA	NA	1	1	1	1	1	NA	NA	NA	1	NA	NA	NA	NA	NA	NA	1	1	NA	1	1	NA	1	NA	NA	NA	NA	NA	NA	2	1
AFTPH_SEPEP.1_C4	1	NA	NA	2	NA	NA	1	NA	NA	2	NA	NA	1	5	NA	2	3	8	2	6	3	2	NA	3	2	1	NA	4	3	NA	2	7	NA	4	NA	NA	NA	NA	NA	3	NA	NA	2	4	2	7	1	2	NA
AFTPH_SEPEP.3_C3	1	1	1	NA	NA	NA	NA	NA	NA	NA	NA	NA	1	NA	NA	NA	2	3	1	2	NA	NA	NA	4	1	1	2	3	NA	1	NA	5	NA	NA	2	2	NA	2	1	2	NA	NA	NA	1	NA	3	NA	NA	NA
AGFG1_SEPEP.1_C4	4	2	4	5	3	6	NA	NA	3	6	2	7	4	8	2	2	5	6	4	8	2	10	4	8	4	2	5	6	5	5	3	8	3	5	4	2	2	1	5	2	3	5	3	4	6	2	4	3	1
AGFG2_SEPEP.2_C3	4	4	NA	1	5	2	3	5	1	3	4	8	2	5	2	2	4	1	4	2	5	3	1	1	4	5	3	1	2	3	3	2	NA	NA	3	2	1	4	NA	2	NA	2	3	4	NA	1	4	2	1
AGFG2_SEPEP.3_C3	1	NA	NA	NA	NA	NA	NA	NA	1	3	NA	NA	3	2	1	1	2	NA	2	1	3	5	NA	2	1	3	2	2	2	1	2	NA	NA	2	2	3	NA	2	NA	NA	NA	1	NA	NA	NA	2	2	NA	1
AGK_SEPEP.1_C4	6	9	5	5	4	5	5	4	10	4	7	12	14	23	8	7	12	22	10	14	8	10	5	6	11	16	6	10	8	11	9	14	5	13	9	7	9	8	6	4	5	13	8	8	8	10	8	9	8
AGL_SEPEP.1_C4	95	26	53	24	86	26	71	47	82.5	74	104	17	66.5	52	73.5	70	67	65	84.5	49	79	86	64	29	84	33.5	60.5	49.5	63	39	56.5	31	69	22	60.5	51.5	67.5	45.5	61	51	80	39.5	52.5	88	133	63	65	50.5	86
AGL_SEPEP.2_C3	34	15	28	18	25	8	25	17	94	45	35	5	115	49	96	87	101	66	135	42	125	89	73	22	137	70	91	76	99	44	74	32	95	21	82	75	89	55	84	37	98	44	99	73	95	50	57	77	88
AGMAT_SEPEP.1_C1	22	23	4	13	9	10	12	5	27	13	17	2	33	31	18	26	22	31	34	22	26	22	16	9	39	28	33	25	38	31	29	31	26	17	37	34	30	10	26	25	34	27	26	25	27	28	26	30	12
AGMO_SEPEP.1_C4	4	6	3	7	6	1	3	5	2	2	4	5	3	NA	3	2	2	2	2	NA	5	4	2	1	1	5	6	4	2	1	NA	NA	3	1	NA	3	3	9	3	2	6	6	4	2	4	1	3	5	3
AGO1_SEPEP.1_C4	2	3	2	1	NA	1	NA	1	1	6	NA	NA	1	2	1	3	1	3	1	1	2	1	NA	NA	2	1	1	2	3	3	2	1	1	2	2	1	NA	NA	1	1	2	NA	NA	1	4	2	3	1	3
AGPAT1_SEPEP.1_C4	1	2	2	6	4	2	1	3	3	7	NA	4	2	5	3	6	6	10	3	3	3	6	4	7	3	7	2	5	5	4	4	5	2	3	5	5	4	5	2	3	1	7	3	3	2	7	3	4	3
AGPAT3_SEPEP.2_C3	6	7	3	3	2	1	2	1	8	6	4	1	13	6	4	7	7	6	9	6	7	6	4	4	7	11	7	10	4	4	5	7	4	NA	8	6	6	9	6	4	5	8	7	6	8	6	5	12	12
AGPAT5_SEPEP.2_C2	2	1	1	NA	1	3	2	2	1	NA	6	3	4	6	NA	3	4	2	2	3	3	10	4	4	9	9	2	2	2	2	1	1	1	NA	NA	NA	1	NA	3	2	3	4	3	2	3	8	NA	NA	3
AGPS_SEPEP.1_C4	9	15	10	17	7	14	8	20	11	12	6	23	4	8	12	10	10	9	6	25	5	10	11	19	9	8	9	20	8	12	8	27	7	12	11	12	8	15	4	14	8	25	5	9	9	20	13	34	6
AGPS_SEPEP.2_C2	2	2	2	2	5	5	3	3	2	3	5	6	3	4	2	2	3	2	2	3	2	3	3	2	1	3	3	3	3	2	3	6	1	4	3	4	1	3	4	5	1	5	4	3	2	3	2	4	3
AGPS_SEPEP.3_C3	3	4	2	2	3	11	4	6	4	6	6	8	3	2	6	2	2	1	NA	9	NA	4	3	11	NA	6	3	8	4	4	5	15	1	6	3	5	4	1	NA	9	NA	16	NA	2	5	9	7	22	5
AGRN_SEPEP.1_C4	19	48	14	28	6	43	5	39	9	39	7	26	19	26	9	33	11	32	3	49	21	54	7	85	5	40	18	33	14	12	9	80	14	51	6	15	5	21	5	46	3	50	20	23	12	40	45	32	34
AGT_SEPEP.1_C4	5	6	3	6	8	6	6	6	8	15	6	5	15	24	8	8	17	17	20	39	12	18	20	24	14	17	10	13	15	16	16	37	8	13	11	12	8	10	15	26	13	10	11	12	18	24	15	13	15
AGTRAP_SEPEP.2_C3	2	3	2	4	NA	5	NA	5	1	NA	1	6	NA	NA	NA	NA	NA	2	NA	NA	NA	2	1	1	NA	2	NA	NA	1	NA	NA	3	NA	NA	1	1	NA	1	1	3	NA	NA	1	NA	1	2	1	1	1
AGXT_SEPEP.1_C1	88	85	104	87	94	53	98	204	322	215	141	31	347	273	307	223	207	231	289	133	272	333	284	181	389	474	351	301	348	201	220	14	354	250	356	347	236	162	415	246	291	304	341	320	316	322	188	657	363
AGXT2_SEPEP.1_C4	8	7	1	NA	NA	NA	3	4	22	4	6	2	10	NA	NA	NA	8	NA	36	1	38	12	7	NA	29	12	14	4	18	2	6	NA	NA	NA	5	1	12	NA	NA	NA	4	NA	5	NA	10	1	7	NA	NA
AGXT2_SEPEP.2_C3	8	10	NA	NA	NA	NA	3	7	4	2	9	6	2	NA	NA	NA	2	NA	7	NA	12	4	3	NA	5	1	2	1	3	NA	NA	NA	NA	NA	NA	NA	2	NA	NA	NA	1	NA	1	1	2	NA	2	NA	1
AGXT2_SEPEP.3_C3	4	5	NA	NA	NA	NA	1	2	7	3	5	2	2	NA	NA	NA	3	NA	11	3	8	8	3	NA	8	3	5	2	5	1	1	NA	NA	NA	NA	NA	4	1	NA	NA	1	NA	1	NA	3	1	4	NA	NA
AHCTF1_SEPEP.1_C4	1	7	2	5	NA	5	NA	3	NA	5	1	3	NA	1	NA	2	NA	NA	NA	3	1	NA	NA	NA	NA	1	NA	6	1	NA	NA	3	NA	5	NA	NA	NA	NA	NA	NA	NA	2	NA	NA	1	NA	2	1	NA
AHCY_SEPEP.1_C4	9	18	7	8.5	10	7	9.5	8.5	20.5	14	16.5	10	29	27	34	35	39	48	20	15.5	16.5	22	25	12.5	24.5	22	38	31	20.5	28	30	26.5	34	15	14.5	27	14.5	10.5	26	17	42	13	17.5	21	20	23.5	25	20	20
AHCY_SEPEP.2_C3	11	11	15	8	11	14	14	11	12	9	18	8	13	9	11	6	17	31	15	19	12	17	15	22	17	18	12	11	16	9	14	18	13	12	13	9	11	7	17	13	11	12	12	11	13	22	14	9	17
AHCY_SEPEP.3_C3	9	3	3	4	7	4	5	4	10	4	7	5	6	6	8	7	6	26	13	7	8	7	6	8	10	5	5	3	5	5	6	6	5	3	8	5	3	2	4	3	8	3	3	5	7	11	4	5	12
AHCYL1_SEPEP.1_C4	4	2	1	2	2	7	5	5	4	4	3	1	9	9	3	3	11	6	5	5	5	6	1	5	8	9	5	8	5	4	7	6	5	5	6	7	2	4	1	3	3	3	6	2	10	4	6	6	5
AHCYL1_SEPEP.2_C3	1	3	2	2	NA	1	1	1	2	4	1	1	NA	NA	4	2	NA	NA	NA	NA	NA	2	3	4	2	NA	4	4	NA	NA	NA	1	2	2	NA	1	2	2	NA	NA	2	3	NA	NA	NA	NA	NA	NA	NA
AHCYL1_SEPEP.3_C3	1	1	NA	NA	2	1	NA	2	1	NA	1	NA	1	NA	NA	NA	NA	2	NA	NA	2	NA	NA	NA	1	1	NA	NA	NA	NA	NA	NA	1	NA	2	1	NA	NA	1	1	NA	NA	2	NA	1	1	2	NA	1
AHNAK_SEPEP.1_C4	7	5	9	11	3	7	7	10	6	10	10	10	6	10	7	8	9	7	6	11	7	15	4	6	8	10	6	10	7	14	8	6	4	10	4	9	7	10	6	10	6	6	6	7	12	12	9	8	7
AHNAK_SEPEP.2_C3	231	354	146	314	154	287	161	229	209	360	229	237	302	460	234	366	327	318	316	471	299	601	220	335	284	332	219	303	342	397	348	361	190	324	282	313	209	251	312	317	217	230	243	263	331	397	348	351	194
AHSA1_SEPEP.1_C4	6	12	7	7	8	24	4	7	5	13	10	25	7	13	5	6	14	13	12	20	7	14	4	11	9	19	7	14	12	14	8	15	7	10	10	5	5	8	4	10	8	14	7	8	10	14	11	10	5
AHSA1_SEPEP.2_C2	2	4	1	NA	2	2	1	2	3	6	1	10	5	3	1	2	5	7	4	7	3	2	NA	4	4	7	4	7	3	4	2	7	2	5	3	4	1	5	6	4	2	3	3	8	5	3	4	4	2
AHSG_SEPEP.1_C4	18	19	18	17	5	13	26	19	27	23	20	14	19	21	14	23	22	17	19	57	27	22	33	35	13	20	22	28	25	61	27	53	18	34	18	17	24	29	18	38	22	9	19	15	21	38	26	13	15
AIDA_SEPEP.1_C1	3	7	2	2	3	8	NA	2	NA	4	1	2	1	3	NA	NA	NA	NA	NA	NA	NA	2	4	3	NA	NA	NA	NA	2	3	NA	NA	NA	3	1	1	NA	NA	NA	2	NA	1	3	NA	NA	1	NA	3	2
AIF1_SEPEP.1_C4	3	2	1	2	2	NA	1	2	NA	2	NA	2	4	3	1	1	4	3	2	2	2	2	NA	2	2	2	1	1	4	2	3	4	1	2	1	3	1	1	1	3	1	1	2	2	3	2	1	NA	1
AIFM1_SEPEP.2_C3	42	31	17	29	43	22	30	39	80	65	49	36	96	88	69	62	88	53	89	71	71	60	44	39	81	97	63	59	67	47	68	24	56	34	79	85	54	28	59	47	50	49	73	61	68	54	58	53	80
AIFM1_SEPEP.3_C3	22	18	16	18	19	16	28	30	34	32	31	17	34	33	34	32	43	26	35	37	32	28	26	20	33	47	26	25	30	27	26	10	23	17	28	35	31	15	32	27	30	33	34	32	33	27	29	28	41
AIFM1_SEPEP.4_C3	6	6	2	3	6	3	5	3	3	3	5	4	5	5	5	3	6	4	4	6	4	3	2	5	4	5	3	4	5	5	4	2	3	3	6	3	1	3	5	4	3	5	4	5	3	3	3	4	5
AIFM2_SEPEP.1_C4	1	8	NA	3	NA	6	2	3	2	10	4	1	2	NA	NA	2	4	10	1	11	NA	3	1	8	NA	8	1	NA	5	4	3	NA	2	4	1	4	NA	2	1	1	1	18	2	1	1	3	2	4	3
AIG1_SEPEP.3_C3	1	1	NA	2	3	NA	1	2	4	7	4	1	4	5	4	7	5	4	5	5	5	5	2	NA	9	3	3	3	4	1	2	1	2	2	4	3	6	5	4	3	3	2	3	3	4	2	4	3	5
AIMP1_SEPEP.1_C4	20	22	18	31	31	26	23	19	26	33	18	33	26	21	25	20	32	22	26	21	21	32	14	23	28	31	33	25	24	20	28	32	16	33	32	26	25	31	18	31	28	28	27	21	30	23	28	29	22
AIMP2_SEPEP.1_C4	5	6	9	6	7	5	6	12	9	16	11	12	15	15	9	8	12	11	9	19	13	17	6	13	12	15	7	12	16	10	14	18	6	11	11	14	7	9	7	18	5	10	12	12	9	8	12	16	11
AIP_SEPEP.1_C4	1	4	1	3	2	6	NA	1	5	6	NA	5	5	7	6	8	6	7	5	5	3	8	2	4	3	5	3	7	2	4	6	9	2	8	4	3	4	11	4	13	3	3	3	3	6	7	3	6	2
AIP_SEPEP.2_C3	3	6	2	8	2	3	1	1	2	2	1	4	4	6	2	2	5	3	4	4	4	5	2	3	4	3	3	3	3	4	4	5	2	3	4	4	2	4	NA	4	3	2	5	4	2	4	4	2	3
AK1_SEPEP.1_C4	6	10	9	10	2	5	7	9	9	11	7	7	6	11	5	8	7	7	9	7	10	8	6	7	9	7	5	10	11	10	9	6	5	4	9	11	5	12	9	10	5	12	12	10	9	5	8	10	8
AK2_SEPEP.1_C4	5	7	3	7	2	3	NA	NA	4	3	1	1	1	NA	2	1	NA	4	3	NA	NA	NA	4	2	3	NA	2	4	2	3	2	4	3	4	2	3	2	3	NA	2	3	5	NA	2	2	2	3	2	4
AK2_SEPEP.2_C3	22	27	20	32	16	33	25	21	26	17	32	38	27	33	24	19	29	25	27	24	26	21	23	15	28	29	22	29	25	20	17	15	24	15	22	25	26	19	27	19	27	25	22	32	23	13	19	21	36
AK2_SEPEP.3_C3	13	14	10	12	8	17	7	6	9	5	15	36	14	15	8	8	11	10	13	11	12	7	12	7	12	9	8	9	12	13	12	7	16	7	17	15	10	5	11	4	11	20	11	15	8	4	9	10	24
AK2_SEPEP.4_C3	3	6	5	2	1	4	4	2	3	NA	5	9	3	3	3	3	3	2	4	4	4	2	3	1	4	4	2	2	4	3	4	3	4	1	5	4	3	NA	5	2	3	2	6	5	3	4	3	4	4
AK3_SEPEP.1_C4	17	24	13	22	21	12	23	16	25	19	24	22	20	24	19	22	29	14	28	18	23	19	23	18	26	19	20	21	28	20	24	7	20	16	20	18	25	16	18	15	17	16	16	15	22	19	18	19	24
AK3_SEPEP.3_C3	1	2	1	NA	2	2	1	2	3	2	2	NA	3	2	2	2	4	NA	2	2	1	NA	4	2	1	NA	3	2	2	2	2	1	2	3	1	1	2	3	3	NA	2	3	5	2	5	2	2	4	8
AK4_SEPEP.1_C4	32	38	16	34	53	37	30	19	38	24	48	33	44	40	34	33	39	30	40	35	37	36	26	22	54	37	46	20	45	59	37	44	49	34	39	42	51	19	43	38	42	42	46	46	39	32	40	46	36
AK6_SEPEP.1_C4	2	1	NA	NA	NA	2	NA	NA	NA	3	1	6	NA	NA	NA	1	NA	11	NA	5	NA	1	NA	2	NA	7	NA	5	NA	3	NA	4	NA	3	NA	1	NA	2	1	6	1	7	NA	2	3	3	3	4	NA
AKAP1_SEPEP.1_C4	11	19	9	9	9	5	7	6	14	11	15	6	13	20	15	12	11	32	20	7	19	26	11	8	13	22	15	23	8	14	3	5	9	10	9	6	9	7	9	4	12	11	14	8	15	18	13	19	9
AKAP12_SEPEP.1_C4	18	22	15	6	9	20	16	3	46	26	19	10	30	26	46	90	38	13	52	22	47	34	32	28	45	18	44	16	36	35	40	9	37	39	22	24	21	3	38	13	40	4	18	4	28	17	37	3	17
AKAP13_SEPEP.1_C4	4	5	2	5	2	4	2	3	3	6	3	3	2	12	4	1	7	8	2	7	NA	4	3	6	4	6	3	5	6	7	6	3	2	8	4	6	2	4	1	6	2	3	4	4	7	6	4	3	1
AKAP13_SEPEP.2_C3	3	10	2	13	6	23	4	7	7	10	NA	8	8	15	5	6	11	22	3	18	3	14	NA	14	6	15	9	10	3	5	9	7	6	14	6	9	1	10	2	15	NA	7	4	7	4	10	6	7	1
AKAP7_SEPEP.3_C3	1	NA	NA	NA	NA	2	NA	NA	NA	NA	NA	NA	NA	NA	NA	1	NA	NA	NA	NA	NA	NA	NA	NA	NA	NA	NA	NA	NA	NA	NA	NA	NA	NA	NA	NA	NA	NA	NA	NA	NA	NA	NA	NA	NA	NA	NA	NA	NA
AKAP9_SEPEP.2_C3	2	NA	NA	NA	NA	2	NA	3	NA	NA	NA	NA	NA	NA	NA	NA	NA	NA	NA	NA	NA	NA	NA	NA	NA	NA	NA	NA	NA	NA	NA	NA	NA	1	NA	NA	NA	NA	NA	4	NA	NA	NA	NA	NA	NA	NA	NA	NA
AKR1A1_SEPEP.1_C4	31	35	37	47	32	15	32	23	35	33	47	19	52	28	32	22.5	54	32	60	30	50	45	51	48	60	49	30.5	59	49	45	40	24	64	32	52	52	42	45	40	39	49	25	59	52	54	26	44	43	73
AKR1A1_SEPEP.2_C3	24	15	30	25	18	37	35	31	20	21	29	19	31	27	31	26	27	22	30	22	30	32	19	18	29	27	36	45	32	27	29	15	26	17	30	33	24	25	26	23	25	18	34	24	32	19	28	23	35
AKR1B1_SEPEP.2_C2	2	8	1	4	7	19	2	1	12	16	3	7	15	16	9	10	16	42	11	14	12	9	6	19	8	8	5	20	16	17	13	5	10	10	2	3	7	2	5	4	7	6	8	NA	5	12	10	1	11
AKR1B10_SEPEP.1_C4	2	18	NA	32	1	23	2	15	12	24	3	19	2	22	NA	9	6	NA	NA	22	NA	19	1	10	NA	51	1	2	6	14	10	NA	1	14	6	17	NA	21	1	32	1	57	7	1	6	17	29	72	8
AKR1C1_SEPEP.2_C2	10	18	4	4	7	16	23	22	14	12	14	17	11	10	7	14	13	3	13	14	16	10	3	4	17	14	9	11	7	6	14	NA	6	10	11	11	2	12	10	22	9	19	19	20	11	8	16	24	17
AKR1C2_SEPEP.2_C3	2	8	4	5	NA	3	1	10	7	1	5	6	8	9	3	3	7	2	3	4	7	5	5	2	6	11	3	1	6	3	7	2	3	3	5	6	3	10	5	18	2	5	8	9	8	3	11	27	6
AKR1C2_SEPEP.3_C3	3	20	2	7	8	6	5	10	36	15	10	9	15	26	20	21	22	8	9	9	15	16	12	6	20	31	33	8	21	14	18	7	17	13	19	20	24	58	19	75	21	41	28	34	15	11	43	65	20
AKR1C3_SEPEP.2_C3	17	28	16	18	16	46	15	7	29	18	21	40	26	35	37	26	26	38	25	39	19	45	9	26	38	53	31	93	23	32	31	3	30	32	38	38	10	17	10	35	27	50	31	23	13	21	24	52	44
AKR1C4_SEPEP.1_C1	106	63	128	16	102	97	75	74	127	44	217	75	171	54	147	95	145	54	114	75	114	75	91	43	175	67	80	54	129	77	112	3	117	40	200	201	90	37	181	47	141	48	121	67	115	54	84	170	156
AKR1D1_SEPEP.1_C4	35	22	26	16	42	12	35	28	39	24	40	2	42	10	44	35	41	12	39	6	45	35	23	9	43	33	38	18	19	1	16	3	31	16	37	42	27	NA	30	6	28	7	48	44	37	9	19	24	34
AKR1D1_SEPEP.2_C3	6	NA	1	1	2	1	4	5	17	10	7	NA	20	2	18	15	18	3	15	NA	17	16	9	2	16	15	18	4	10	NA	11	1	12	2	15	15	8	NA	16	3	12	1	18	19	15	3	8	9	7
AKR1D1_SEPEP.3_C3	5	4	6	9	16	4	8	8	21	14	19	NA	22	4	28	17	25	6	18	4	26	21	7	2	15	18	20	13	13	NA	11	4	17	8	22	26	12	NA	7	4	18	5	19	19	15	4	7	9	17
AKR7A2_SEPEP.1_C4	4	12	8	11	29	24	10	9	22	22	32	19	28	28	24	19	23	20	29	22	26	26	16	12	35	32	21	21	33	26	25	21	17	20	30	33	20	23	28	20	25	25	31	23	28	21	27	26	32
AKR7A3_SEPEP.1_C4	40	28	47	37	37	32	28	22	103	39	49	19	99	79	87	69	88	3	94	21	82	42	67	2	89	70	81	13	80	28	57	2	72	38	87	62	76	55	57	39	97	78	85	77	99	7	37	105	79
AKR7A3_SEPEP.2_C3	10	10	4	5	8	20	26	9	37	13	36	21	31	29	26	29	30	NA	36	5	41	23	34	1	44	35	29	7	35	4	21	NA	27	14	46	28	21	10	27	14	33	33	42	26	45	1	16	31	29
AKT1_SEPEP.1_C4	4	3	4	4	5	7	3	3	2	7	6	NA	6	5	4	4	8	3	6	6	5	7	6	5	6	5	2	14	4	6	5	4	NA	4	3	5	3	NA	4	5	3	NA	6	4	6	5	5	4	6
AKT1S1_SEPEP.1_C4	2	1	3	2	2	3	1	2	3	3	NA	2	4	3	3	2	3	3	2	4	1	5	NA	2	2	5	2	3	2	4	1	1	1	2	2	4	2	5	3	3	2	3	1	2	1	2	1	1	2
AKT2_SEPEP.2_C3	1	1	1	1	NA	1	1	1	NA	2	NA	NA	1	NA	NA	NA	1	2	NA	NA	NA	1	NA	2	2	1	NA	2	1	NA	NA	NA	1	NA	1	1	NA	1	NA	NA	NA	NA	2	NA	NA	NA	1	1	3
AKT2_SEPEP.3_C3	1	1	NA	NA	1	NA	1	NA	2	3	1	NA	3	4	2	1	3	3	4	3	3	4	NA	NA	4	1	2	1	2	2	2	2	NA	3	2	1	1	2	2	2	1	2	1	2	2	2	3	2	NA
AKTIP_SEPEP.1_C4	4	2	1	2	NA	2	2	NA	2	4	2	1	4	5	3	1	4	3	2	2	1	3	NA	2	3	NA	2	1	2	2	4	2	NA	NA	3	4	NA	NA	1	1	NA	NA	1	1	4	1	2	NA	2
ALAD_SEPEP.1_C4	28	28	34	31	45	11	23	14	62	33	34	18	68	57	81	68	61	44	79	29	74	66	69	23	68	38	70	34	80	37	49	15	73	22	53	61	52	49	76	24	64	49	53	38	57	36	43	73	84
ALAD_SEPEP.2_C3	1	1	3	NA	NA	NA	NA	NA	5	2	NA	NA	6	4	6	5	6	NA	3	NA	5	5	3	1	3	4	9	3	7	2	4	1	5	3	5	6	3	2	5	1	8	3	6	3	4	4	4	6	7
ALCAM_SEPEP.2_C2	1	NA	NA	NA	NA	1	NA	NA	NA	NA	NA	1	NA	NA	NA	NA	NA	NA	NA	NA	NA	NA	NA	NA	NA	NA	NA	NA	NA	NA	NA	1	NA	NA	NA	NA	NA	NA	NA	NA	NA	NA	NA	NA	NA	1	NA	NA	NA
ALCAM_SEPEP.3_C3	5	10	5	3	1	8	2	8	7	13	4	19	7	7	11	8	7	10	9	15	7	13	11	12	10	14	9	16	8	8	7	37	10	13	7	9	8	10	8	8	11	10	5	6	7	17	16	11	11
ALDH16A1_SEPEP.1_C4	9	6	9	15	11	14	9	13	15	21	19	7	14	18	16	14	22	21	14	15	19	13	12	15	19	21	7	7	14	9	19	18	16	22	10	13	12	16	15	23	16	11	9	20	17	7	11	8	15
ALDH18A1_SEPEP.1_C4	8	12	7	9	5	12	6	5	7	20	4	15	9	19	8	7	12	27	8	20	9	24	5	40	6	23	10	16	15	14	18	60	5	26	10	25	6	7	8	29	8	33	15	16	11	46	16	NA	11
ALDH18A1_SEPEP.2_C3	1	NA	NA	NA	1	NA	NA	NA	1	NA	NA	2	NA	5	2	NA	3	NA	1	1	1	2	NA	4	2	2	NA	5	2	NA	1	3	NA	2	2	3	NA	NA	NA	2	NA	5	NA	NA	NA	2	2	NA	NA
ALDH1A1_SEPEP.1_C1	230	282	249	182	203	185	241	189	421	262	350	438	393	348	475	335	423	298	410	292	389	353	319	271	523	438	418	248	374	307	323	42	493	363	480	409	288	286	372	315	404	423	445	380	476	298	406	686	610
ALDH1B1_SEPEP.1_C4	41	27	29	17	49	33	60	16	50	11	79	29	50	85	74	53	61	47	67	18	47	32	64	23	52	37	71	34	36	18	32	3	30	19	61	48	82	25	50	21	39	31	76	64	55	54	82	60	89
ALDH1L1_SEPEP.1_C4	102	155	105	69	121	77	82	112	312	111	189	118	359	195	233	223	241	43	374	71	267	147	179	22	366	99	199	63	216	121	214	51	279	163	217	217	264	258	178	63	260	289	262	282	222	75	281	483	264
ALDH1L1_SEPEP.2_C3	4	7	11	2	NA	NA	2	4	12	3	3	NA	9	8	7	4	7	NA	14	2	5	4	19	1	9	3	7	3	8	5	9	1	9	6	7	6	7	15	7	3	12	13	9	10	8	NA	7	28	6
ALDH1L1_SEPEP.3_C3	8	16	11	4	13	5	8	13	13	6	13	10	26	18	12	11	19	6	24	9	22	13	9	1	35	12	11	3	16	9	12	4	13	11	10	11	15	15	16	8	11	20	17	27	13	7	17	24	30
ALDH2_SEPEP.1_C4	218	170	147	150	206	112	150	61	330	190	219	58	278	169	185	154	174	94	329	152	195	160	255	126	194	133	171	102	152	74	113	26	180	82	267	234	258	143	277	147	184	88	154	131	134	77	179	242	359
ALDH2_SEPEP.2_C2	41	28	37	33	23	27	32	15	34	19	29	17	39	16	22	13	18	10	33	14	19	20	18	13	19	14	18	12	13	10	15	4	14	7	23	22	29	14	21	8	12	8	16	13	15	6	19	22	51
ALDH3A1_SEPEP.2_C3	1	6	NA	1	NA	1	2	6	1	2	1	11	NA	2	NA	1	1	NA	NA	NA	1	NA	NA	NA	1	NA	NA	NA	NA	NA	2	NA	1	NA	1	1	NA	13	NA	NA	NA	6	1	NA	1	1	5	15	1
ALDH3A2_SEPEP.1_C4	24	27	15	29	26	12	20	21	41	42	24	13	43	41	42	42	39	30	41	26	44	38	32	10	47	21	45	27	35	25	43	17	36	33	41	28	50	44	39	31	30	35	27	28	37	19	33	61	37
ALDH3A2_SEPEP.2_C3	6	13	13	7	10	7	11	15	14	14	12	8	22	17	13	13	21	13	22	11	22	18	13	6	19	13	12	17	16	15	18	7	10	22	14	13	13	22	12	12	14	18	13	9	17	10	16	32	20
ALDH4A1_SEPEP.1_C4	232	234	140	105	204	146	126	98	190	131	245	194	188	153	145	126	162	134	207	116	154	139	112	83	192	148	155	50	187	137	192	77	127	87	180	146	162	108	122	88	166	182	121	115	145	106	150	153	184
ALDH4A1_SEPEP.2_C3	19	30	16	21	29	22	17	16	30	16	29	18	29	23	14	17	25	18	28	22	27	21	14	12	29	22	18	11	25	25	35	17	18	13	30	28	15	18	18	16	26	28	22	22	25	12	18	22	46
ALDH4A1_SEPEP.3_C3	8	10	8	10	11	3	8	7	6	6	7	4	10	6	6	6	7	7	12	9	12	10	10	5	7	8	8	4	12	9	13	4	5	5	10	13	6	5	4	2	5	8	5	6	5	4	5	6	7
ALDH5A1_SEPEP.1_C4	17	27	17	30	18	16	27	14	51	55	31	16	69	64	51	50	55	68	57	35	65	51	43	30	59	91	55	58	66	49	57	27	49	30	70	63	45	16	47	32	56	67	50	50	61	35	40	86	61
ALDH5A1_SEPEP.2_C3	3	5	4	6	4	1	5	2	5	6	4	3	9	10	4	3	8	10	8	6	8	8	7	5	9	14	5	6	7	6	7	3	6	3	5	4	7	4	6	5	6	6	7	6	7	6	7	11	11
ALDH6A1_SEPEP.1_C4	131	131	79	38	156	52	144	118	156	77	170	83	167	133	147	141	155	214	149	40	161	200	129	32	194	173	150	136	158	73	120	45	116	82	116	101	154	112	136	50	163	133	115	119	138	161	135	151	186
ALDH6A1_SEPEP.2_C3	26	28	34	7	17	4	26	21	63	29	33	9	56	43	47	47	51	67	68	18	69	85	56	20	81	82	47	57	58	38	45	18	50	30	47	35	55	34	50	22	55	46	43	61	64	71	53	49	51
ALDH7A1_SEPEP.1_C4	68	82	52	50	78	74	72	61	114	94	110	36	132	81	105	99	142	146	130	84	132	189	71	58	155	181	97	102	129	85	113	47	125	110	115	100	89	58	121	101	108	111	135	124	141	96	87	157	159
ALDH7A1_SEPEP.2_C3	24	26	10	10	29	6	20	11	56	34	25	1	29	16	36	32	31	32	41	18	25	47	28	17	45	43	37	30	33	23	33	11	49	42	43	33	40	17	38	28	60	55	25	28	38	18	23	43	59
ALDH8A1_SEPEP.1_C4	26	9	38	10	33	10	39	16	79	42	38	NA	88	28	80	61	74	28	76	22	87	75	31	12	92	40	67	28	66	33	58	NA	57	15	60	51	45	6	54	24	50	2	76	63	75	15	25	2	57
ALDH8A1_SEPEP.2_C3	10	4	4	1	5	NA	9	5	14	10	8	NA	26	9	14	9	22	10	11	10	21	22	5	4	22	16	7	5	16	9	16	NA	18	4	19	13	6	3	9	7	10	NA	10	12	16	5	8	NA	17
ALDH8A1_SEPEP.3_C3	1	NA	NA	NA	1	NA	NA	NA	6	2	NA	NA	5	3	5	3	6	5	6	2	7	6	3	3	7	4	6	2	8	3	4	NA	6	2	8	6	5	2	8	3	5	NA	9	8	10	3	5	1	6
ALDH9A1_SEPEP.1_C4	20	23	17	17	21	8	19	15	61	36	23	13	71	89	71	51	64	33	74	31	68	80	48	32	74	46	75	52	67	30	48	26	70	34	52	79	58	40	64	37	63	38	59	36	65	53	49	70	91
ALDH9A1_SEPEP.2_C2	3	6	6	9	NA	2	1	1	6	5	4	3	6	9	5	4	6	4	8	4	5	10	3	2	10	8	5	7	6	3	7	5	4	4	5	13	5	3	7	6	4	5	6	5	4	5	8	11	9
ALDOA_SEPEP.1_C4	39	95	39	88	45	45	22	25	21.5	65	22.5	95	52	57	53	50	66	61	50	39	50	50	49	57	60	58	51	103	65	79	85	99	22.5	39.5	55	64	33	74	37	71	29	27	37	33	39	55	60	41	36
ALDOB_SEPEP.1_C1	283	152	296	111	316	83	314	90	703	276	418	28	563	617	708	457	536	317	607	170	440	319.5	416	125	343.5	358	659	208.5	471	411	469	15	674	338	627	600	459	87	571	109.5	572	78	815	791	268	88.5	255	133	726
ALDOC_SEPEP.1_C4	26	39	20	35	34	30	15	12	27	27	29	19	40	44	33	24	24	30	33	13	22	23	23	35	37	20	26	60	36	40	27	25	25	30	30	29	25	25	31	31	25	18	35	26	30	51	54	26	28
ALG11_SEPEP.1_C1	2	1	1	NA	3	1	NA	2	3	NA	NA	NA	9	5	3	2	3	9	1	6	3	3	3	NA	6	2	2	5	4	2	6	8	NA	1	2	4	NA	3	2	2	2	2	4	4	9	5	4	6	3
ALG13_SEPEP.2_C3	4	2	2	1	2	2	1	1	1	2	1	1	1	NA	1	1	NA	NA	NA	NA	1	1	NA	NA	1	3	NA	3	1	NA	NA	NA	1	2	NA	NA	NA	1	NA	NA	NA	1	NA	NA	1	1	1	NA	1
ALG2_SEPEP.1_C1	2	2	1	2	2	1	2	2	5	8	3	3	5	6	3	7	3	17	6	6	7	9	4	6	9	7	7	11	11	5	6	3	3	6	7	7	4	2	6	7	3	7	8	3	3	14	8	9	4
ALG3_SEPEP.1_C4	1	1	1	1	NA	NA	1	1	NA	2	1	1	1	1	NA	1	1	NA	1	NA	1	1	1	NA	NA	NA	1	1	1	NA	1	NA	1	1	1	1	NA	1	1	1	1	1	1	2	1	1	1	1	NA
ALG5_SEPEP.1_C4	8	4	7	2	5	NA	2	5	3	3	8	4	5	4	4	2	5	12	5	3	7	7	4	4	8	4	4	5	5	NA	5	1	4	5	5	1	3	4	5	2	2	5	3	3	7	6	NA	7	7
ALG5_SEPEP.2_C3	5	5	4	3	4	NA	4	4	5	6	6	5	4	4	3	4	7	8	7	7	5	4	7	4	6	6	4	5	8	4	6	5	2	6	5	6	1	6	4	3	3	7	3	3	5	7	3	4	6
ALG5_SEPEP.3_C3	7	4	2	NA	2	NA	NA	NA	4	2	2	2	5	1	3	4	5	8	5	2	3	4	7	3	7	2	3	NA	1	NA	2	NA	1	2	NA	NA	3	1	5	2	4	5	4	2	6	2	NA	NA	4
ALG6_SEPEP.1_C1	1	NA	NA	NA	NA	NA	1	1	3	4	2	2	NA	4	2	2	NA	2	1	2	NA	3	3	4	NA	1	4	3	2	1	2	4	1	4	2	3	1	3	1	5	3	2	3	2	4	4	3	6	3
ALG9_SEPEP.1_C4	4	3	2	6	NA	NA	4	4	3	3	3	5	4	3	2	2	2	3	2	4	2	4	NA	2	3	4	4	6	2	1	2	3	3	3	1	2	3	5	NA	2	2	7	2	2	2	1	1	3	1
ALKBH7_SEPEP.1_C4	1	NA	1	NA	NA	NA	NA	NA	NA	NA	NA	NA	NA	NA	NA	NA	NA	NA	NA	NA	NA	NA	1	2	NA	2	NA	NA	NA	1	NA	NA	NA	NA	NA	NA	NA	NA	2	1	NA	NA	NA	NA	NA	NA	NA	NA	NA
ALKBH7_SEPEP.2_C3	1	NA	1	1	NA	NA	NA	1	3	NA	1	NA	NA	NA	NA	NA	NA	2	NA	NA	NA	NA	1	2	NA	3	1	3	1	NA	1	NA	1	NA	NA	1	1	NA	1	NA	2	NA	NA	NA	NA	NA	NA	NA	3
ALOX5_SEPEP.1_C4	1	2	NA	1	NA	2	1	NA	NA	NA	NA	NA	NA	NA	NA	2	2	NA	NA	NA	NA	NA	NA	4	NA	NA	NA	NA	1	2	2	9	NA	NA	NA	NA	NA	NA	NA	3	NA	NA	NA	NA	NA	NA	NA	NA	2
ALOX5_SEPEP.2_C3	1	2	2	1	2	1	NA	NA	NA	NA	NA	1	2	1	1	NA	2	NA	NA	1	NA	NA	1	1	1	NA	NA	NA	1	NA	3	1	NA	1	1	1	NA	NA	NA	NA	NA	NA	NA	NA	1	1	NA	NA	NA
ALOX5_SEPEP.3_C3	1	NA	NA	NA	NA	2	NA	NA	NA	NA	NA	NA	NA	NA	NA	NA	NA	NA	NA	NA	NA	NA	NA	3	NA	NA	NA	NA	NA	NA	NA	4	NA	3	NA	NA	NA	NA	NA	NA	NA	NA	NA	NA	NA	NA	NA	NA	NA
ALPL_SEPEP.1_C4	2	NA	3	NA	NA	NA	2	1	4	19	2	1	4	3	6	8	13	NA	2	3	6	NA	8	14	4	1	2	3	12	4	24	NA	6	1	11	6	3	NA	10	11	7	1	6	NA	8	NA	8	1	16
ALS2_SEPEP.3_C3	2	NA	NA	1	NA	1	1	NA	1	NA	2	NA	1	NA	2	1	NA	4	NA	2	NA	NA	NA	NA	2	1	2	3	1	1	1	NA	NA	NA	2	NA	1	1	NA	NA	4	2	NA	NA	2	2	1	NA	1
AMACR_SEPEP.2_C3	5	11	4	5	1	NA	2	14	13	6	8	17	26	10	20	17	15	13	15	6	14	14	11	NA	19	15	14	8	30	12	19	5	15	11	24	15	13	45	14	4	11	57	24	25	11	1	56	79	11
AMBP_SEPEP.1_C1	18	37	16	22	13	21	14	13	23	30	25	16	37	31	18	26	31	32	25	50	36	31	25	44	26	33	21	35	28	36	21	30	22	43	27	24	23	17	25	42	28	28	27	22	32	56	28	25	28
AMDHD1_SEPEP.1_C1	37	25	30	13	31	12	43	30	59	32	64	5	43	16	64	55	48	18	58	17	49	62	44	16	100	78	54	18	49	41	39	7	55	28	56	37	53	22	51	27	62	16	51	44	49	31	23	33	59
AMFR_SEPEP.1_C4	1	NA	NA	1	1	NA	NA	NA	NA	6	1	1	1	3	2	2	3	NA	1	4	5	3	1	NA	1	1	2	3	2	2	2	4	3	2	3	3	2	3	5	5	NA	3	5	3	6	5	4	5	NA
AMPD2_SEPEP.1_C4	7	7	3	6	8	10	6	7	11	15	5	4	20	23	14	13	15	11	14	13	21	15	9	9	23	12	13	14	13	21	18	27	12	8	16	14	6	21	12	14	17	7	11	9	13	12	13	14	18
AMT_SEPEP.1_C4	3	6	2	3	3	3	3	5	12	9	3	9	13	9	9	7	11	15	10	6	14	13	8	3	15	13	6	6	12	8	6	4	11	3	12	10	8	6	8	5	7	6	10	10	13	14	5	11	8
ANAPC2_SEPEP.1_C1	1	1	NA	NA	NA	NA	NA	NA	1	1	NA	1	1	NA	NA	1	NA	2	NA	3	NA	2	NA	1	NA	NA	1	4	1	1	1	6	NA	2	1	2	1	NA	NA	4	NA	1	2	NA	NA	3	2	2	1
ANGPTL3_SEPEP.1_C1	7	NA	4	4	2	8	3	4	2	4	3	3	1	2	2	NA	5	4	2	12	4	3	5	6	5	7	2	3	6	1	5	NA	2	7	3	3	3	5	NA	8	1	6	4	7	5	9	6	NA	3
ANGPTL6_SEPEP.1_C4	2	NA	2	NA	1	NA	NA	NA	1	NA	1	NA	2	1	1	4	1	NA	2	NA	2	NA	NA	NA	1	NA	NA	NA	2	NA	2	NA	NA	NA	1	2	1	NA	NA	NA	1	NA	NA	NA	NA	NA	NA	NA	2
ANK1_SEPEP.2_C3	1	5	NA	1	18	11	17	12	24	NA	22	6	6	11	22	40	4	3	52	27	7	12	63	NA	10	5	25	NA	4	10	17	5	6	2	3	NA	40	31	27	NA	22	NA	NA	NA	1	NA	1	NA	12
ANK3_SEPEP.1_C4	1	1	1	3	NA	NA	NA	NA	NA	2	NA	NA	2	2	2	8	8	NA	1	2	3	2	5	NA	3	1	1	NA	5	9	3	NA	1	NA	7	2	1	NA	NA	3	NA	NA	1	NA	8	NA	2	NA	4
ANK3_SEPEP.4_C3	1	1	NA	1	1	3	NA	NA	NA	NA	1	NA	NA	2	NA	1	2	NA	NA	1	NA	NA	1	NA	NA	NA	NA	NA	NA	1	NA	NA	NA	NA	NA	NA	NA	NA	1	2	NA	NA	2	NA	4	NA	2	NA	NA
ANKFY1_SEPEP.1_C4	4	8	7	7	4	5	4	3	14	15	7	5	6	4	12	11	8	8	11	26	14	8	7	6	16	4	7	8	13	10	14	20	4	4	11	11	7	4	5	6	7	6	4	5	9	6	11	6	10
ANKFY1_SEPEP.3_C3	12	8	8	6	9	6	9	11	10	21	10	5	14	9	11	14	13	13	10	21	13	9	5	7	13	10	11	13	14	12	14	14	7	9	14	11	9	10	7	12	10	4	12	11	15	13	8	9	13
ANKMY2_SEPEP.1_C4	1	1	NA	NA	NA	NA	NA	1	2	1	NA	1	2	2	1	2	1	2	NA	1	1	NA	1	1	NA	1	NA	2	NA	1	NA	NA	2	2	NA	1	3	7	NA	1	1	NA	3	3	3	2	3	NA	NA
ANKRD28_SEPEP.3_C3	1	2	1	3	2	5	2	4	3	6	NA	NA	3	3	2	2	3	7	3	5	3	6	1	1	6	9	6	6	9	4	7	11	4	4	3	5	5	4	4	4	4	5	3	5	2	12	5	5	1
ANKRD44_SEPEP.2_C3	1	3	1	3	2	2	1	2	NA	NA	3	2	2	5	NA	3	4	7	1	5	2	4	2	7	1	4	NA	5	3	5	4	8	NA	3	4	4	NA	1	1	3	NA	1	1	1	2	1	3	1	1
ANKS1A_SEPEP.1_C4	2	2	2	NA	NA	NA	NA	NA	NA	NA	NA	3	NA	NA	NA	NA	NA	NA	NA	NA	NA	NA	NA	NA	NA	NA	NA	NA	NA	NA	NA	NA	NA	NA	NA	NA	1	NA	NA	NA	NA	NA	1	NA	4	NA	NA	NA	NA
ANO1_SEPEP.2_C3	1	NA	NA	NA	NA	NA	NA	NA	NA	NA	NA	NA	NA	NA	NA	NA	NA	NA	NA	NA	NA	NA	NA	NA	NA	NA	NA	NA	NA	NA	NA	NA	NA	NA	NA	NA	NA	NA	NA	NA	NA	NA	NA	NA	NA	NA	NA	NA	NA
ANO10_SEPEP.3_C3	1	2	1	5	1	1	NA	NA	1	NA	1	2	2	3	1	NA	2	2	NA	2	NA	NA	NA	2	NA	NA	NA	3	1	3	NA	2	NA	NA	NA	NA	NA	3	NA	1	NA	NA	1	NA	1	2	1	4	NA
ANO6_SEPEP.1_C4	2	7	2	2	2	3	NA	2	2	17	3	3	5	7	3	8	4	10	3	6	2	7	3	3	2	7	2	13	1	6	3	12	2	4	4	5	2	6	2	3	4	6	2	NA	4	14	12	11	6
ANO6_SEPEP.2_C3	1	NA	1	NA	NA	NA	NA	NA	NA	NA	2	NA	NA	NA	NA	NA	NA	NA	2	NA	NA	NA	NA	NA	NA	NA	NA	NA	NA	NA	NA	NA	NA	NA	NA	NA	NA	NA	NA	NA	NA	NA	NA	NA	NA	NA	NA	NA	1
ANP32A_SEPEP.1_C1	2	2	NA	3	NA	3	NA	4	5	8	NA	NA	6	6	5	6	4	8	7	4	6	9	4	5	7	9	5	10	7	8	7	9	3	9	7	4	3	3	3	6	7	3	5	4	4	4	4	8	5
ANP32E_SEPEP.2_C3	6	7	3	4	3	8	5	6	NA	15	2	5	2	5	NA	2	2	5	4	2	2	5	1	3	NA	2	NA	6	3	2	4	5	NA	4	2	3	NA	1	NA	2	NA	5	2	3	2	3	4	2	3
ANP32E_SEPEP.3_C3	1	3	NA	NA	2	3	2	1	2	4	NA	4	NA	3	3	3	2	1	2	2	2	4	2	1	3	4	2	4	4	4	4	5	1	3	1	4	1	2	NA	4	2	1	NA	NA	NA	2	2	2	2
ANPEP_SEPEP.1_C4	34	26	26	42	29	48	28	28	48	41	26	20	51	63	50	43	47	70	48	51	35	49	41	85	49	39	49	29	31	19	44	37	54	46	28	35	28	42	52	39	53	22	37	26	37	100	21	26	66
ANXA1_SEPEP.1_C4	12	38	17	25	17	36	18	13	29	47	20	15	34	33	34	62	50	36	31	58	43	39	14.5	51	37	34	29	38	44	49	46	64	17	51	32	30	24	18	22	49	20	28	26	18	33	31	41	17	18
ANXA11_SEPEP.1_C4	5	14	5	11	8	15	5	5	17	19	5	7	17	14	13	19	21	19	17	23	22	25	20	40	20	18	13	11	15	19	19	22	9	26	20	20	20	21	8	18	14	13	12	11	18	24	19	13	19
ANXA11_SEPEP.3_C3	2	3	NA	4	NA	3	4	2	3	4	3	4	5	4	3	3	4	4	3	4	4	5	4	5	4	5	3	3	4	4	4	6	4	2	5	4	2	4	3	4	3	3	3	5	2	4	3	4	NA
ANXA13_SEPEP.1_C4	5	1	2	2	3	4	5	NA	6.5	NA	2	NA	7	5	6	4.5	15	5	5	19.5	10	8	5	11	11	7.5	6	4.5	6	2.5	6.5	1	NA	1	5	10	3.5	NA	10	5	NA	NA	15	9.5	8.5	17	2	NA	7
ANXA2_SEPEP.1_C4	7	30	8	46	2	25	5	6	28	83	6	11	45	69	28	72	50	47	32	118	40	48	35	81	39	55	28	68	43	68	57	54	23	49.5	43	45	28	54	23	77	22	50	39	49	47	67	79	70	54
ANXA2_SEPEP.2_C3	17	59	15	42	18	66	21	19	20	46	14	31	25	30	26	40	31	29	23	45	23	28	19	55	28	32	17	37	28	45	35	35	17	37	27	28	15	28	19	47	16	26	29	30	33	48	44	48	29
ANXA4_SEPEP.1_C4	16	35	13	29	28	25	21	20	57	58	22	16	64	63	53	63	69	35	57	55	55	54	40	61	53	56	48	51	60	57	60	38	32	98	73	54	41	26	40	54	43	47	62	51	59	39	41	42	80
ANXA4_SEPEP.2_C3	8	6	3	5	8	6	7	5	12	17	7	4	12	10	9	13	13	7	15	11	10	9	13	13	13	12	10	6	11	9	12	5	9	24	13	14	8	5	18	17	8	10	32	26	13	4	6	7	29
ANXA4_SEPEP.3_C3	8	11	3	10	8	5	6	5	10	12	5	3	9	12	7	13	13	4	11	12	2	5	11	12	3	5	3	3	10	8	10	5	5	14	13	8	8	8	NA	NA	7	13	6	4	12	9	4	5	17
ANXA5_SEPEP.1_C4	13	21	11	20	6	17	9	9	14	14	13	16	16	23	12	14	18	19	18	27	10	15	9	56	18	14	21	19	23	25	17	24	11	17	12	16	8	10	11	27	14	13	16	12	13	10	13	11	22
ANXA5_SEPEP.2_C2	17	33	12	30	1	12	14	6	37	79	12	22	52	61	32	44	47	27	38	66	39	43	31	125	46	32	35	45	62	60	60	57	22	50	52	46	25	30	25	48	16	32	36	22	34	49	46	19	54
ANXA6_SEPEP.1_C4	129	103	88	110	111	76	102	103	273	184	125	83	216	192	218	179	231	200	163	92	168	181	171	196	218	161	213	157	176	143	162	102	151	120	244	256	129	148	167	192	190	203	256	185	217	145	133	319	316
ANXA6_SEPEP.3_C3	20	14	16	12	14	10	10	12	8	4	18	7	10	10	8	5	11	11	6	3	6	5	16	12	9	4	10	6	4	4	8	2	6	6	11	10	7	7	9	6	11	5	10	6	8	7	3	14	14
ANXA7_SEPEP.1_C4	7	18	10	15	5	6	6	7	26	46	16	12	43	33	25	27	45	48	30	44	38	51	28	40	40	38	20	20	27	26	27	38	25	30	23	30	29	31	22	32	24	26	35	25	30	37	42	51	27
ANXA9_SEPEP.1_C4	5	8	2	8	2	2	2	4	9	8	1	NA	3	2	3	5	5	1	1	NA	3	14	3	NA	5	5	8	4	3	NA	3	NA	NA	NA	4	4	3	6	NA	2	5	1	2	1	7	NA	7	9	4
AOC3_SEPEP.1_C4	3	7	4	1	2	5	2	NA	3	2	3	NA	4	1	4	11	4	NA	4	NA	2	2	4	1	5	1	3	4	4	5	2	NA	3	1	2	2	2	NA	2	2	3	1	3	NA	2	1	3	NA	6
AOC3_SEPEP.2_C3	3	4	2	3	2	2	NA	NA	3	3	2	NA	2	2	3	4	2	1	5	1	6	3	4	NA	4	3	3	2	5	4	3	1	2	2	3	2	2	NA	3	3	2	3	3	2	2	3	4	1	3
AOX1_SEPEP.1_C4	139	110	127	87	167	54	111	238	272	291	255	120	404	113	308	276	422	NA	384	82	465	87	197	50	504	212	330	83	391	177	394	42	495	209	280	368	275	271	338	115	360	173	287	187	217	71	259	304	405
AOX1_SEPEP.2_C3	2	NA	NA	NA	1	NA	1	2	1	1	2	2	2	1	1	1	3	NA	2	1	2	1	2	NA	1	1	2	NA	1	1	1	NA	1	1	1	NA	1	2	1	1	2	2	1	1	2	NA	2	2	3
AP1B1_SEPEP.1_C4	22	24	18	26	12	18	20	17	14	27	12	13	24	26	12	16	24	19	21	24	16	20	20	34	21	20	11	24	22	22	22	26	20	12	21	17	9	11	16	23	13	14	19	16	21	22	16	15	20
AP1B1_SEPEP.2_C3	1	1	NA	NA	2	5	3	1	2	3	1	3	2	4	2	3	4	3	3	6	3	5	3	2	3	3	2	4	3	5	3	4	2	2	3	3	NA	2	NA	3	5	NA	3	3	3	2	1	3	4
AP1G1_SEPEP.1_C4	4	8	2	6	8	8	5	7	18	25	8	8	18	21	15	15	26	27	14	15	26	19	11	22	22	18	16	19	22	16	22	28	14	20	19	22	11	17	12	17	15	17	23	24	21	20	21	17	19
AP1G2_SEPEP.2_C3	1	1	NA	NA	NA	NA	NA	NA	NA	NA	NA	NA	NA	NA	NA	1	NA	2	NA	NA	NA	NA	NA	NA	NA	NA	NA	2	1	1	1	1	NA	NA	1	NA	NA	NA	NA	1	NA	NA	1	NA	NA	2	NA	NA	1
AP1M1_SEPEP.1_C4	21	25	15	18	15	9	12	12	17	22	22	21	19	16	18	23	22	20	17	27	21	30	8	22	20	21	16	19	19	18	20	28	14	19	21	15	13	13	18	19	16	19	24	27	17	21	16	20	27
AP2A1_SEPEP.1_C4	9	15	5	15	16	15	8	16	21	46	17	24	22	41	19	22	28	31	19	29	23	26	22	28	26	29	18	36	24	30	29	23	16	27	25	28	17	25	14	24	16	14	30	26	23	35	29	23	23
AP2A2_SEPEP.1_C4	10	7	8	13	9	7	6	9	16	20	12	11	21	16	16	16	19	10	18	20	21	16	17	43	14	14	14	16	21	16	23	17	16	14	20	13	13	12	22	20	16	16	21	14	13	24	14	14	23
AP2A2_SEPEP.3_C3	4	10	8	8	5	5	7	8	15	13	11	9	16	15	13	16	15	12	18	14	16	15	10	15	15	16	16	19	14	11	15	10	12	8	14	11	9	11	12	12	14	10	16	13	12	20	15	12	13
AP2B1_SEPEP.1_C4	13	15	12	5	6	4	5	14	11	10	9	12	5	12	13	5	9	10	6	15	7	13	14	23	5	8	10	8	12	14	8	15	10	9	3	5	7	14	4	13	12	9	4	11	8	6	9	11	9
AP2B1_SEPEP.2_C3	2	2	1	1	2	4	2	5	2	3	3	4	3	1	2	3	2	1	3	3	2	2	NA	1	2	2	2	4	3	1	2	1	3	3	4	3	NA	1	NA	NA	NA	1	NA	3	1	1	3	2	2
AP2B1_SEPEP.3_C3	4	4	2	NA	6	7	NA	5	12	13	7	7	16	15	10	16	17	14	11	17	11	15	8	11	17	12	8	10	15	11	16	11	10	8	15	12	8	8	8	11	13	8	12	9	16	9	14	14	9
AP2M1_SEPEP.1_C4	12	13	8	7	7	12	11	11	18	25	9	11	26	31	22	19	28	18	19	25	22	17	28	29	23	21	22	27	24	23	26	17	14	17	21	22	14	15	18	25	17	17	20	20	19	25	21	18	22
AP2S1_SEPEP.1_C4	2	3	NA	4	NA	NA	NA	1	2	3	1	NA	4	6	4	1	7	6	4	8	4	3	2	5	3	4	2	3	3	4	5	3	2	2	2	2	3	3	3	5	NA	3	3	2	4	5	4	5	4
AP2S1_SEPEP.2_C3	1	3	NA	NA	NA	NA	1	1	1	1	NA	1	2	2	1	1	2	1	NA	1	1	3	1	1	2	2	NA	2	2	1	2	2	NA	1	2	2	1	1	1	1	NA	1	1	NA	1	2	2	2	2
AP3B1_SEPEP.1_C4	1	2	1	6	2	2	NA	2	8	13	2	6	6	6	6	5	7	15	6	9	6	10	3	11	9	12	8	13	6	9	11	11	5	14	11	11	2	10	NA	14	3	2	7	5	6	13	12	8	5
AP3B1_SEPEP.2_C3	2	4	3	4	3	7	1	5	4	5	2	8	7	6	3	2	6	15	2	10	2	4	3	10	2	8	5	6	4	7	5	5	5	9	6	3	4	10	NA	7	2	5	2	4	4	10	12	3	5
AP3D1_SEPEP.1_C4	6	10	6	12	3	6	5	7	5	21	6	8	8	9	3	7	11	24	6	16	8	16	2	16	6	16	8	16	14	19	14	17	5	17	5	13	4	16	5	18	2	9	8	10	13	17	15	6	6
AP3S1_SEPEP.2_C3	1	1	NA	NA	NA	NA	2	2	NA	NA	1	NA	NA	NA	NA	NA	NA	NA	NA	NA	NA	NA	1	1	NA	1	NA	1	NA	1	1	1	NA	NA	NA	NA	NA	1	NA	NA	NA	NA	NA	NA	NA	1	1	1	NA
APAF1_SEPEP.2_C3	1	1	1	2	NA	1	NA	NA	NA	1	NA	NA	NA	NA	1	NA	NA	2	NA	1	NA	NA	NA	2	NA	NA	NA	NA	1	NA	1	NA	NA	1	NA	NA	NA	NA	NA	1	NA	NA	NA	NA	NA	2	NA	NA	NA
APBB1IP_SEPEP.1_C4	5	6	4	7	4	9	2	4	1	2.5	3	2	3	13	2	4	4	9	5	13	7	6	3	5.5	9	4	3	4	7	8	10	10	3	6	7	3.5	1	NA	5	9	3	3	7	4	2	3	2	1	2
APCS_SEPEP.1_C1	1	9	3	3	3	NA	2	2	6	9	3	3	5	7	7	17	5	2	6	5	11	3	3	8	8	5	6	3	4	6	6	2	6	4	3	2	9	5	4	4	6	4	5	3	5	7	11	4	4
APEH_SEPEP.1_C4	22	15	16	9	11	7	14	13	22	19	35	14	26	17	23	18	22	24	28	23	34	29	13	15	37	25	27	23	23	24	20	21	27	20	20	24	20	21	26	21	25	17	33	37	26	27	14	20	24
APEH_SEPEP.3_C3	5	2	3	NA	4	1	3	2	4	3	4	2	3	1	1	4	3	2	3	2	NA	1	2	NA	3	NA	2	1	NA	2	2	NA	2	3	4	2	2	1	2	2	4	1	NA	2	3	2	NA	1	4
APEH_SEPEP.4_C3	11	9	10	14	15	8	12	7	13	9	13	7	16	10	14	10	14	15	18	9	20	13	9	6	19	14	15	11	15	15	14	14	14	12	12	13	13	8	18	14	16	10	16	21	19	9	7	13	16
APEX1_SEPEP.1_C4	12	11	8	10	8	6	10	8	31	23	10	3	26	39	22	35	22	50	22	33	26	37	16	21	26	35	26	44	29	32	27	50	25	26	23	20	16	22	14	34	23	27	20	19	30	28	35	28	22
API5_SEPEP.1_C4	3	3	2	5	4	7	4	3	6	5	4	9	6	5	7	4	5	7	7	6	6	6	1	7	3	7	5	8	8	9	5	18	6	6	2	4	3	4	2	4	3	4	4	3	5	5	4	3	5
API5_SEPEP.3_C3	4	3	3	3	1	4	NA	4	2	3	NA	3	2	2	2	2	2	6	2	4	2	2	NA	1	2	4	2	3	4	NA	5	7	2	2	4	4	2	3	2	4	3	3	3	3	1	5	1	NA	3
API5_SEPEP.4_C3	3	4	4	3	2	6	3	1	3	2	2	6	6	6	1	2	7	9	6	8	5	7	5	7	7	8	3	8	5	6	6	11	2	4	3	4	1	4	3	6	3	3	3	3	4	6	8	5	7
APIP_SEPEP.1_C4	1	NA	NA	5	NA	NA	NA	NA	4	9	NA	1	4	5	3	3	2	1	1	NA	3	10	2	8	3	5	2	7	4	5	3	7	3	4	2	1	1	7	4	8	2	2	7	6	3	6	4	6	3
APIP_SEPEP.2_C3	4	7	7	9	3	4	2	3	3	5	2	6	2	3	2	2	2	1	NA	3	3	6	1	2	NA	2	3	2	5	4	4	3	4	5	1	1	2	6	1	4	2	2	6	7	2	5	2	4	1
APMAP_SEPEP.1_C4	26	32	24	19	36	23	18	19	23	39	32	15	39	31	23	29	41	79	38	28	40	52	20	44	41	44	26	42	39	27	43	29	34	28	31	27	25	15	33	34	28	40	30	32	37	40	29	37	35
APMAP_SEPEP.2_C2	8	4	3	NA	NA	NA	6	8	8	12	5	6	13	11	9	14	14	49	15	14	18	17	6	12	13	16	13	16	14	12	14	17	14	11	13	11	12	6	15	8	12	12	9	9	10	12	13	10	39
APOA1_SEPEP.1_C4	15	34	7	19	15	10	10	11	26	17	16	9	38	39	26	44	38	22	53	57	33	37	33	30	33	41	33	28	26	60	44	42	23	33	23	25	47	14.5	64	64	40	20	31	28	34	49	38	26	46
APOA1_SEPEP.2_C3	13	20	14	15	14	20	19	10	23	26	17	11	24	21	20	28	31	20	35	35	24	23	46	20	23	24	24	27	25	48	29	35	20	23	23	27	25	12	27	38	23	14	19	11	23	27	21	17	16
APOA4_SEPEP.1_C1	5	18	1	5	4	5	5	4	8	19	8	11	9	11	13	19	9	10	9	15	25	35	18	17	10	18	13	15	17	32	13	17	13	23	10	14	13	16	11	23	15	12	8	2	10	28	22	9	9
APOA5_SEPEP.1_C4	3	NA	NA	NA	1	NA	NA	NA	NA	NA	2	2	1	4	NA	NA	NA	NA	2	NA	NA	NA	NA	NA	NA	NA	3	NA	1	NA	NA	NA	NA	8	1	1	3	NA	2	NA	NA	1	NA	NA	1	NA	NA	NA	NA
APOB_SEPEP.1_C1	138	209	64	127	106	140	153	246	155	2	229	110	261	426	111.5	107	261	249	258	431	293	344	104	1	114	1	246	2	127.5	187.5	334	277.5	126.5	2	104	232	231	240	227	95	110	196	140	155	191	320.5	133	139	148
APOC2_SEPEP.1_C1	2	4	5	4	5	3	6	2	5	9	7	5	6	8	5	5	9	7	4	5	6	7	6	5	5	6	6	6	5	5	5	2	7	7	7	4	3	5	4	6	4	8	6	6	5	7	6	7	6
APOC3_SEPEP.1_C1	12	17	15	14	17	20	19	20	7	8	15	24	12	19	8	6	10	10	8	10	8	18	9	5	8	10	9	11	9	8	7	5	7	10	8	8	6	7	5	6	10	12	9	11	9	6	7	13	8
APOD_SEPEP.1_C1	9	2	3	4	10	1	6	2	10	7	3	1	18	24	14	10	15	9	17	7	16	30	26	8	25	8	20	7	7	13	31	14	17	12	12	10	15	3	22	16	33	8	29	16	13	21	6	11	25
APOE_SEPEP.1_C4	16	30	13	52	19	60	21	14	36	77	14	17	32	60	34	29	34	39	33	108	41	63	26	80	30	63	35	110	28	47	27	53	33	56	26	28	21	70	31	82	26	48	36	77	36	83	34	53	33
APOF_SEPEP.1_C1	1	NA	NA	NA	1	NA	NA	NA	NA	NA	NA	NA	NA	NA	NA	NA	NA	NA	NA	NA	NA	1	1	NA	NA	2	NA	NA	NA	4	NA	3	NA	NA	NA	NA	NA	NA	1	2	NA	NA	NA	NA	NA	NA	NA	NA	NA
APOH_SEPEP.1_C1	27	57	12	27	11	19	13	14	23	44	28	27	31	31	26	36	26	20	26	35	28	29	30	22	30	30	24	26	26	37	28	35	22	29	20	22	27	19	22	32	26	27	23	19	25	31	31	35	27
APOL2_SEPEP.1_C4	3	10	3	10	6	4	5	4	11	23	2	3	24	22	9	8	21	24	16	20	11	13	3	18	12	15	19	32	16	15	17	11	17	16	21	18	11	15	14	17	14	22	17	15	16	8	23	10	11
APOL3_SEPEP.1_C4	1	3	2	2	2	2	2	4	3	2	2	NA	3	3	4	2	5	4	5	5	3	3	3	4	4	4	3	5	3	3	3	3	3	4	4	4	3	1	NA	3	3	2	1	1	3	2	3	2	4
APOOL_SEPEP.1_C4	7	10	2	7	8	9	5	12	9	9	8	22	9	14	7	4	8	7	7	7	11	9	6	7	10	21	7	2	4	8	8	2	6	3	9	7	9	6	6	4	4	14	10	5	10	7	9	6	8
APOOL_SEPEP.2_C3	3	8	3	2	5	6	2	4	3	2	6	7	3	3	2	1	3	2	2	2	2	2	3	2	3	4	2	NA	2	1	2	NA	4	3	2	2	1	1	2	NA	6	6	2	1	3	2	3	2	7
APOOL_SEPEP.3_C3	2	6	2	3	6	6	5	6	4	3	4	8	4	5	4	3	4	3	3	3	4	4	4	2	4	9	2	1	4	3	2	NA	4	1	4	4	5	4	4	2	2	5	5	4	3	3	2	3	3
APP_SEPEP.2_C3	1	1	NA	3	NA	2	NA	NA	NA	NA	NA	NA	NA	NA	NA	NA	NA	NA	NA	NA	NA	NA	NA	2	NA	NA	NA	NA	NA	1	NA	NA	NA	NA	1	NA	NA	1	NA	NA	NA	NA	NA	NA	NA	3	1	NA	NA
APPL1_SEPEP.1_C4	4	12	5	4	6	11	3	3	14	14	4	7	11	24	18	15	14	16	14	16	13	20	7	24	16	3	12	23	18	18	22	35	12	13	13	12	9	7	7	22	11	8	14	9	7	22	16	14	3
APPL2_SEPEP.1_C4	3	5	1	6	NA	5	2	1	4	10	1	4	5	4	2	6	7	10	4	7	NA	7	4	4	5	8	1	7	5	6	8	5	5	8	8	8	3	10	3	7	6	1	3	3	6	20	8	2	3
APRT_SEPEP.1_C4	2	3	3	NA	2	NA	1	1	10	11	2	2	10	9	12	12	11	9	9	4	8	14	8	7	9	12	12	7	11	6	10	11	12	6	8	12	8	7	10	8	9	10	8	9	12	8	11	11	13
APRT_SEPEP.2_C2	12	12	19	8	11	21	9	5	5	3	7	6	9	4	7	5	9	5	9	3	10	15	6	8	14	9	3	2	13	5	10	3	6	4	11	11	4	2	11	6	5	2	10	12	12	4	8	13	7
ARAF_SEPEP.2_C3	3	NA	3	2	2	1	1	NA	NA	4	1	7	2	2	NA	1	4	6	2	2	1	3	2	6	3	3	3	8	2	NA	3	7	1	4	NA	1	NA	3	NA	1	2	NA	2	4	3	4	2	1	NA
ARAP1_SEPEP.1_C4	2	9	2	6	2	2	NA	NA	5	19	NA	1	7	7	3	6	7	6	5	8	3	3	2	11	6	4	NA	5	8	5	11	20	NA	12	5	7	2	8	NA	8	2	2	2	1	8	20	13	10	4
ARCN1_SEPEP.1_C4	17	20	13	15	17	18	16	15	22	26	19	14	21	26	16	12	24	24	17	30	23	25	12	26	20	19	18	28	22	25	25	35	13	21	21	24	12	16	12	29	19	25	15	12	18	31	22	29	12
ARCN1_SEPEP.2_C3	5	7	1	3	5	2	3	3	6	11	4	5	9	4	4	4	8	13	8	11	9	7	6	8	7	4	5	11	5	7	9	6	6	7	8	6	5	7	4	4	5	7	7	7	7	8	8	9	5
ARF4_SEPEP.1_C1	13	25	12	23	7	14	13	11	8	18	11	20	7	13	7	9	10	10	9	24	9	10	8	21	9	9	7	19	18	18	19	21	6	19	9	12	5	9	7	16	7	14	10	7	10	9	8	10	5
ARF5_SEPEP.1_C1	5	6	5	7	4	8	3	6	6	4	3	7	6	8	4	6	8	10	6	10	8	8	2	6	6	11	3	6	7	6	7	6	6	6	5	6	3	5	4	4	5	4	5	8	6	6	6	5	6
ARF6_SEPEP.1_C1	14	15	12	9	13	14	14	19	19	20	20	16	28	24	21	21	29	25	22	19	33	25	9	17	25	24	21	22	24	18	21	15	23	22	19	18	24	22	27	18	22	17	24	14	25	22	19	29	18
ARFGAP1_SEPEP.1_C4	2	3	3	5	NA	3	1	4	3	4	2	2	1	1	3	2	2	11	3	6	1	4	1	4	4	4	3	9	3	3	4	9	2	5	1	4	1	NA	1	2	1	5	2	3	2	4	5	4	1
ARFGAP1_SEPEP.2_C3	1	NA	NA	1	NA	3	NA	1	NA	1	1	3	NA	1	2	NA	2	3	NA	NA	NA	NA	NA	NA	1	1	NA	7	NA	NA	2	1	NA	2	2	NA	NA	1	NA	NA	NA	1	NA	1	NA	1	1	2	NA
ARFGAP1_SEPEP.3_C3	1	2	NA	2	NA	2	1	1	3	6	1	1	3	3	1	3	7	9	4	12	2	5	NA	2	6	5	5	5	2	5	8	6	2	5	1	3	4	6	2	8	5	5	5	4	4	5	4	4	3
ARFGAP2_SEPEP.1_C4	3	1	1	5	1	5	3	3	3	7	2	3	8	5	10	4	7	9	8	7	3	11	2	4	7	10	8	10	7	7	11	15	5	11	4	3	4	9	6	11	9	12	7	9	8	7	8	12	1
ARFGAP2_SEPEP.2_C3	1	2	2	1	1	2	1	3	NA	2	2	3	NA	NA	NA	NA	NA	NA	NA	NA	NA	NA	NA	NA	NA	NA	NA	NA	NA	NA	NA	NA	NA	1	NA	NA	NA	1	NA	NA	NA	NA	NA	NA	NA	NA	NA	1	NA
ARFGAP2_SEPEP.3_C3	1	1	2	3	NA	2	NA	1	3	4	NA	NA	3	3	4	4	2	2	2	3	2	2	NA	3	2	NA	3	5	4	1	1	4	1	2	3	2	3	3	NA	1	3	4	NA	NA	1	3	2	4	2
ARFGEF1_SEPEP.1_C4	6	6	3	8	4	9	3	6	4	14	4	23	8	3	NA	1	5	20	NA	26	4	10	1	8	5	7	NA	15	9	6	13	16	1	12	5	8	2	11	NA	16	NA	26	2	4	7	13	9	4	2
ARFGEF2_SEPEP.1_C4	9	12	6	21	10	17	6	9	8	11	11	11	13	9	5	8	16	46	11	19	8	19	2	7	14	14	7	10	12	12	17	22	5	11	7	10	1	25	4	15	6	13	6	14	6	25	13	17	6
ARFIP1_SEPEP.2_C3	1	2	1	2	NA	1	1	2	NA	1	NA	1	NA	NA	NA	NA	1	1	NA	1	NA	NA	NA	2	NA	NA	NA	1	1	NA	1	1	NA	1	NA	1	NA	1	NA	2	NA	1	NA	NA	NA	1	NA	NA	NA
ARFRP1_SEPEP.2_C3	1	1	2	2	1	2	1	2	1	1	3	1	1	1	NA	NA	1	2	1	1	1	1	NA	NA	NA	1	NA	1	1	NA	1	2	NA	1	1	1	NA	1	NA	1	NA	1	1	1	1	1	1	1	NA
ARG1_SEPEP.1_C4	71	60	76	60	78	49	73	45	111	66	99	9	103	64	105	73	83	32	132	27	106	161	83	44	136	97	95	44	111	87	87	17	108	41	98	91	81	22	151	53	81	32	140	121	113	51	54	58	174
ARG1_SEPEP.2_C3	7	8	10	7	14	12	21	14	51	21	43	2	56	27	42	35	37	9	52	15	54	90	31	12	75	46	45	14	54	43	48	7	43	11	55	43	28	7	68	19	47	7	57	45	40	20	26	25	46
ARHGAP1_SEPEP.1_C4	6	24	12	16	14	19	8	11	22	31	14	14	20	28	19	26	30	23	19	27	18	27	15	20	24	31	18	32	29	26	27	29	13	25	21	26	15	21	15	32	19	30	15	13	21	31	30	15	16
ARHGAP17_SEPEP.2_C3	2	4	1	1	1	2	1	1	2	6	1	1	2	2	2	5	2	2	NA	2	1	4	2	4	1	2	1	8	NA	NA	2	7	2	11	NA	NA	2	2	NA	2	2	NA	1	2	NA	2	NA	1	2
ARHGAP17_SEPEP.3_C3	2	4	2	5	6	6	1	2	3	3	4	2	2	5	2	2	3	6	1	2	NA	4	1	2	2	2	2	5	1	NA	4	5	1	4	NA	1	1	4	NA	4	NA	2	1	3	2	7	3	3	NA
ARHGAP35_SEPEP.1_C4	10	10	7	14	6	2	7	14	20	29	4	5	21	13	17	12	15	44	18	24	19	32	6	5	18	26	11	37	11	13	11	8	5	23	13	6	10	20	3	18	20	13	9	15	18	36	15	23	13
ARHGDIA_SEPEP.2_C3	1	6	NA	NA	NA	NA	3	2	6	7	6	3	4	NA	3	4	2	7	2	6	5	4	NA	4	6	7	2	4	8	6	9	3	NA	4	6	8	NA	3	2	6	2	NA	6	5	4	3	7	5	6
ARHGDIA_SEPEP.3_C3	5	15	3	9	6	6	5	3	21	24	5	2	18	21	15	16	15	22	18	19	11	19	17	24	11	19	10	25	13	18	14	18	15	21	12	10	14	29	13	25	11	12	18	26	12	13	16	14	31
ARHGDIB_SEPEP.1_C4	10	10	12	9	9	15	6	6	11	25	7	14	27	26	12	17	30	24	16	31	15	15	15	57	21	14	13	17	22	20	31	24	12	25	16	22	4	7	11	20	10	9	17	9	19	19	29	6	26
ARHGEF1_SEPEP.1_C4	9	15	12	15	10	15	6	6	12	33	6	3	20	21	13	18	27	46	6	20	14	17	4	19	8	14	9	23	13	22	32	33	2	27	19	20	5	10	3	19	5	9	12	6	19	15	16	13	16
ARHGEF10L_SEPEP.1_C4	2	3	3	2	3	6	2	5	17	14	5	3	8	16	9	5	7	20	13	9	10	14	3	9	14	20	13	10	12	13	12	22	6	15	13	11	7	13	8	10	12	8	9	12	16	22	9	16	10
ARHGEF11_SEPEP.1_C4	2	3	NA	2	1	1	NA	1	NA	5	NA	5	NA	2	NA	NA	2	1	NA	2	1	3	NA	3	NA	2	NA	6	NA	1	2	6	NA	3	NA	1	NA	2	NA	5	NA	1	NA	NA	NA	4	2	3	1
ARHGEF12_SEPEP.1_C4	6	4	8	9	9	15	7	12	9	13	10	12	12	11	5	5	11	17	9	16	5	15	3	NA	13	10	7	12	11	9	15	6	2	10	9	9	7	11	1	6	7	10	10	12	9	8	11	6	2
ARHGEF12_SEPEP.2_C3	2	2	1	1	2	2	5	2	1	3	2	2	3	3	2	1	2	3	2	2	2	3	NA	1	3	3	2	1	1	1	3	1	2	NA	2	2	1	1	NA	NA	1	1	1	4	3	1	2	2	NA
ARHGEF16_SEPEP.1_C4	1	NA	NA	3	NA	1	1	NA	NA	2	NA	NA	1	2	NA	NA	1	NA	2	NA	NA	1	NA	1	NA	NA	NA	NA	1	1	2	4	NA	4	2	NA	NA	2	NA	9	NA	4	NA	NA	1	NA	2	4	1
ARHGEF7_SEPEP.1_C4	1	2	2	1	NA	1	1	NA	NA	4	NA	1	1	2	NA	1	2	3	2	2	1	2	NA	NA	1	1	1	2	1	2	2	3	NA	2	1	2	NA	NA	1	1	1	NA	NA	1	NA	4	1	2	NA
ARHGEF7_SEPEP.2_C3	2	7	NA	2	1	4	1	3	NA	2	2	4	NA	NA	NA	2	NA	NA	NA	NA	NA	NA	NA	NA	NA	NA	NA	3	NA	NA	NA	NA	NA	1	NA	1	NA	2	NA	1	NA	NA	NA	NA	NA	1	NA	NA	1
ARHGEF7_SEPEP.3_C3	1	2	1	NA	NA	NA	NA	NA	NA	2	NA	NA	NA	1	NA	NA	1	3	1	1	2	4	NA	NA	1	2	NA	3	2	3	1	3	NA	2	3	1	1	NA	NA	4	NA	NA	NA	2	NA	2	1	NA	NA
ARID1A_SEPEP.1_C4	1	5	NA	4	4	6	1	4	NA	9	NA	2	2	7	NA	NA	NA	22	NA	NA	1	5	1	7	1	2	NA	12	NA	NA	4	21	NA	5	NA	NA	NA	4	NA	6	NA	NA	NA	1	2	3	1	NA	NA
ARIH1_SEPEP.1_C1	5	6	2	7	4	6	3	5	5	19	4	8	10	12	6	9	12	24	10	19	7	21	4	12	12	15	5	10	11	14	16	23	8	18	12	10	6	13	9	16	7	8	14	9	10	21	20	9	9
ARL1_SEPEP.1_C4	5	9	2	15	2	3	2	6	8	11	3	9	8	10	4	4	10	9	5	6	7	11	2	7	9	10	5	7	7	9	8	6	5	9	9	7	4	8	5	5	2	10	3	8	7	11	11	9	2
ARL1_SEPEP.2_C2	1	NA	NA	NA	NA	NA	2	2	NA	NA	2	7	1	1	NA	NA	2	4	NA	4	1	2	NA	3	1	2	NA	NA	NA	NA	NA	NA	NA	NA	NA	NA	NA	NA	NA	4	NA	NA	NA	NA	NA	1	NA	NA	NA
ARL3_SEPEP.1_C4	2	4	1	4	2	5	2	NA	5	8	2	3	3	2	3	4	3	9	5	4	4	5	3	9	3	2	5	10	5	7	4	9	4	6	4	5	4	7	5	9	4	2	4	4	8	8	7	7	5
ARL6IP4_SEPEP.4_C3	1	3	NA	1	1	2	1	4	1	2	1	3	NA	NA	NA	NA	NA	2	NA	NA	NA	NA	NA	NA	NA	NA	NA	NA	NA	NA	NA	NA	NA	1	NA	NA	NA	2	NA	1	NA	NA	NA	NA	NA	NA	1	NA	NA
ARL6IP5_SEPEP.1_C1	6	15	7	7	7	5	6	7	9	11	13	12	12	15	10	14	16	15	12	16	9	13	10	12	15	10	7	13	13	11	14	11	7	13	11	14	9	5	5	12	8	9	6	10	9	9	8	8	10
ARL8A_SEPEP.1_C4	1	3	NA	6	NA	3	NA	NA	1	1	1	1	NA	NA	1	1	1	NA	NA	2	1	2	1	3	1	1	1	1	2	3	3	2	1	1	2	3	NA	NA	1	NA	NA	2	2	NA	NA	1	2	3	1
ARMC1_SEPEP.2_C3	2	2	NA	1	1	1	2	2	1	1	NA	4	3	3	1	NA	2	3	3	2	2	2	2	2	2	2	1	2	2	2	NA	3	NA	1	2	1	2	1	NA	NA	1	2	NA	NA	NA	1	2	NA	2
ARMC1_SEPEP.3_C3	2	4	4	4	2	4	2	2	NA	NA	2	7	NA	1	1	NA	NA	6	1	3	NA	4	NA	NA	NA	3	NA	NA	NA	NA	NA	NA	NA	2	NA	NA	NA	NA	NA	NA	NA	4	NA	NA	1	NA	1	NA	1
ARMCX3_SEPEP.1_C4	4	2	NA	NA	1	NA	2	NA	2	NA	3	13	5	4	1	NA	2	15	1	14	5	NA	1	4	10	NA	4	2	7	6	4	NA	1	1	NA	NA	4	NA	NA	2	2	4	6	3	3	12	NA	NA	6
ARMT1_SEPEP.1_C4	5	7	3	13	5	7	5	9	8	13	9	10	7	13	4	5	15	10	9	9	9	12	1	7	9	10	6	8	11	7	9	8	4	5	11	13	5	13	2	7	4	4	9	10	11	10	9	11	9
ARMT1_SEPEP.2_C2	7	3	5	4	5	4	2	4	6	5	1	8	9	8	8	7	7	12	7	9	8	9	4	9	11	9	7	8	8	7	7	9	7	4	8	6	4	11	4	8	9	7	7	8	7	7	9	6	16
ARNT_SEPEP.1_C4	5	8	NA	7	NA	6	NA	1	2	5	1	NA	NA	3	NA	NA	NA	NA	NA	2	NA	4	NA	NA	NA	NA	NA	13	NA	2	NA	2	NA	1	NA	1	NA	NA	NA	NA	NA	NA	NA	NA	NA	2	NA	2	NA
ARPC1A_SEPEP.1_C4	9	9	4	9	14	13	9	14	12	16	11	6	9	9	12	17	11	12	13	11	14	13	8	8	10	10	12	22	8	14	9	14	12	10	11	13	8	11	13	10	18	9	11	5	14	17	11	7	11
ARPC1A_SEPEP.2_C2	2	2	1	1	NA	NA	2	2	4	2	6	NA	NA	5	5	5	3	4	5	2	2	1	2	4	4	3	4	7	4	3	4	4	3	2	NA	2	3	3	1	NA	4	3	2	NA	2	5	2	1	3
ARPC1B_SEPEP.1_C4	15	27	20	22	17	30	14	11	22	49	24	17	38	43	24	36	34	47	11	45	33	19	19	53	33	33	26	31	30	33	38	43	25	49	35	29	18	25	17	45	18	27	31	24	30	32	33	14	28
ARPC2_SEPEP.1_C4	3	4	3	NA	4	7	2	4	9	18	3	6	17	17	12	13	15	19	12	17	13	20	12	20	16	14	12	16	18	17	17	16	11	18	13	14	11	12	13	18	10	8	16	10	9	10	14	10	17
ARPC2_SEPEP.2_C3	5	3	3	3	NA	2	NA	1	NA	5	1	3	2	2	2	3	7	4	3	6	7	8	3	2	5	5	4	6	2	5	5	6	3	7	3	2	2	4	3	8	NA	3	4	2	3	4	4	3	3
ARPC2_SEPEP.3_C3	9	10	9	10	8	16	8	4	4	9	5	5	5	2	7	7	4	4	3	8	5	5	3	11	4	5	4	9	4	6	4	6	3	9	4	4	3	5	3	6	4	5	5	1	3	3	4	3	4
ARPC3_SEPEP.1_C4	4	8	2	8	7	9	4	4	8	10	6	5	11	11	8	9	10	13	8	10	11	12	14	14	10	9	8	8	10	13	14	15	8	9	9	9	7	8	8	14	6	7	8	6	6	11	9	5	9
ARPC5_SEPEP.1_C4	9	7	3	14	6	8	5	4	14	18	6	6	17	19	17	24	12	22	15	21	19	19	8	32	13	21	13	13	18	22	21	25	14	20	12	21	7	9	11	23	6	10	18	9	15	29	21	10	15
ARPC5L_SEPEP.1_C4	6	4	4	5	4	5	1	2	7	5	5	1	4	6	5	5	4	4	5	6	5	4	5	8	4	7	5	5	8	6	7	10	6	3	4	4	3	2	5	8	4	2	5	5	3	5	3	1	2
ARPIN_SEPEP.2_C3	2	2	1	1	1	NA	NA	NA	NA	NA	NA	1	NA	NA	NA	NA	NA	NA	NA	NA	NA	NA	NA	NA	NA	NA	NA	NA	1	NA	NA	NA	NA	1	NA	NA	NA	NA	NA	NA	NA	NA	NA	NA	NA	NA	NA	NA	NA
ARRB1_SEPEP.1_C4	2	1	4	NA	4	2	2	3	10	8	5	6	8	15	5	5	13	10	11	9	7	11	8	11	12	4	1	5	8	8	14	11	5	3	5	8	6	8	7	2	6	3	5	NA	11	8	3	NA	4
ARRB2_SEPEP.2_C3	1	1	1	1	NA	1	1	1	1	3	4	1	NA	NA	2	NA	NA	NA	NA	1	NA	NA	NA	2	NA	NA	1	1	1	1	NA	1	NA	NA	NA	NA	2	NA	NA	NA	NA	NA	NA	NA	NA	NA	NA	1	2
ARSA_SEPEP.1_C4	4	4	3	6	4	4	4	5	4	5	3	4	7	6	6	5	7	4	4	11	4	3	5	6	8	2	9	6	1	3	8	9	8	6	5	7	3	2	4	3	4	6	7	3	6	8	4	4	11
ARSA_SEPEP.2_C3	1	4	2	6	1	4	2	4	1	4	3	3	8	5	3	2	5	3	4	5	3	3	3	3	3	NA	7	4	3	3	5	3	4	5	2	4	2	1	2	NA	5	2	4	4	2	4	4	4	5
ARSD_SEPEP.2_C3	3	1	2	NA	2	1	NA	1	2	NA	1	2	1	NA	NA	NA	1	NA	2	NA	1	NA	2	1	1	NA	NA	NA	NA	NA	NA	NA	2	NA	NA	NA	2	NA	1	NA	2	1	NA	NA	1	NA	1	1	2
ARSD_SEPEP.3_C3	1	3	2	NA	NA	NA	NA	2	4	3	2	1	NA	NA	5	7	NA	NA	3	NA	4	2	2	NA	1	NA	1	1	1	NA	NA	NA	2	NA	1	1	2	2	3	NA	2	5	1	1	5	NA	3	5	3
ARSL_SEPEP.1_C4	10	15	8	10	12	3	6	9	14	14	12	12	15	1	15	14	18	21	17	12	17	10	11	10	5	1	13	4	19	NA	9	17	12	3	10	8	12	18	25	22	14	21	14	20	17	8	12	14	16
ARSL_SEPEP.2_C3	1	1	1	1	NA	1	2	2	2	2	1	1	5	1	2	1	4	4	3	5	1	1	1	1	NA	NA	1	1	3	NA	2	5	2	NA	3	NA	1	2	4	2	1	2	1	3	3	2	3	7	4
ARVCF_SEPEP.1_C4	1	1	NA	NA	2	NA	NA	1	NA	NA	3	NA	NA	NA	NA	NA	NA	NA	NA	NA	NA	NA	NA	NA	1	NA	NA	NA	1	1	1	NA	NA	NA	NA	NA	1	NA	NA	NA	NA	NA	NA	NA	NA	NA	NA	NA	NA
ARVCF_SEPEP.2_C3	2	NA	NA	2	1	1	NA	NA	7	3	1	NA	3	3	6	7	7	6	3	6	3	2	3	NA	3	3	4	6	6	9	7	3	3	2	6	5	3	1	1	8	2	NA	6	1	3	3	2	1	2
ARVCF_SEPEP.3_C3	2	4	1	2	1	1	NA	NA	NA	NA	2	NA	NA	NA	NA	4	2	2	NA	2	2	NA	NA	NA	1	1	NA	NA	1	1	3	NA	NA	NA	NA	NA	NA	NA	NA	1	NA	NA	2	1	NA	NA	NA	NA	NA
AS3MT_SEPEP.1_C1	8	5	6	12	9	5	7	10	7	17	12	NA	10	10	6	7	13	31	9	6	7	6	5	7	9	16	4	14	9	20	6	6	2	22	10	4	2	6	5	16	6	NA	10	15	18	15	4	7	8
ASAH1_SEPEP.1_C4	3	5	4	7	5	4	3	3	12	15	3	2	11	12	7	9	8	5	9	14	11	12	13	16	11	8	7	13	11	12	5	7	11	9	9	10	8	20	8	13	7	9	11	9	9	18	15	11	11
ASAH1_SEPEP.2_C3	4	4	1	5	4	2	2	NA	3	5	3	2	4	5	4	5	3	3	6	3	5	7	3	10	5	3	2	4	5	3	2	2	NA	5	2	3	4	1	2	3	3	2	6	3	3	6	4	3	3
ASB9_SEPEP.1_C4	3	3	NA	1	NA	2	NA	NA	1	1	NA	NA	1	4	1	1	2	3	2	3	1	4	4	2	2	1	NA	2	2	3	2	5	NA	NA	1	1	2	NA	1	2	1	NA	1	3	NA	3	2	3	NA
ASCC2_SEPEP.2_C3	1	1	NA	1	1	1	1	1	NA	2	NA	1	NA	NA	NA	2	NA	NA	NA	1	NA	NA	NA	1	NA	NA	NA	2	NA	NA	1	NA	NA	NA	NA	NA	NA	2	NA	1	NA	NA	NA	NA	1	NA	NA	NA	NA
ASCC2_SEPEP.3_C3	1	1	1	4	1	4	NA	1	1	1	NA	1	NA	2	1	1	1	1	1	2	1	2	NA	NA	1	2	1	2	1	2	2	3	NA	1	2	1	1	NA	1	3	1	1	1	1	1	1	2	NA	NA
ASCC3_SEPEP.2_C3	6	4	1	10	1	12	1	NA	4	15	NA	3	5	5	2	NA	1	2	NA	9	NA	3	1	3	NA	1	3	11	3	3	5	14	NA	8	4	4	2	7	1	8	2	3	NA	3	3	4	3	1	5
ASF1A_SEPEP.1_C1	3	7	2	5	2	4	1	2	NA	NA	1	1	NA	1	NA	NA	1	2	NA	2	1	2	1	2	NA	1	NA	2	1	1	NA	6	NA	2	1	1	NA	NA	NA	3	NA	NA	1	1	NA	2	2	NA	NA
ASGR1_SEPEP.1_C4	21	19	20	15	19	11	15	12	34	49	29	9	42	39	40	35	42	20	39	28	46	28	20	28	46	47	48	30	44	24	40	25	44	28	42	35	37	25	32	23	42	24	30	27	41	42	36	41	43
ASGR2_SEPEP.1_C4	13	7	12	6	11	10	6	3	21	28	14	8	22	15	20	18	22	16	24	18	20	14	12	19	20	20	27	18	27	10	23	12	20	12	21	22	16	8	20	13	27	18	27	11	19	19	15	24	27
ASGR2_SEPEP.2_C3	6	1	3	1	4	5	4	2	2	6	5	4	4	4	4	3	7	3	4	2	2	3	1	1	6	6	4	1	7	3	5	2	4	3	5	NA	5	NA	3	4	3	1	3	3	5	8	4	1	3
ASGR2_SEPEP.3_C3	3	1	1	1	NA	NA	4	3	2	3	5	4	4	6	3	1	5	4	4	3	6	3	2	3	5	5	3	2	5	2	4	3	3	3	5	3	2	1	4	3	3	2	4	4	6	5	4	6	2
ASH2L_SEPEP.1_C4	3	4	NA	1	1	NA	NA	NA	1	1	2	1	NA	5	NA	NA	1	3	NA	NA	2	3	1	3	NA	2	NA	1	1	2	1	3	NA	3	1	2	1	2	NA	1	1	2	NA	NA	2	2	2	1	1
ASL_SEPEP.1_C4	44	27	24	33	50	20	37	30	78	59	51	6	56	38	74	54	46	25	56	23	72	81	47	34	74	74	65	30	51	41	48	12	89	44	51	36	53	34	66	50	73	44	67	63	81	24	33	60	91
ASL_SEPEP.2_C3	6	5	2	5	9	3	3	2	10	7	7	2	7	5	11	5	6	3	8	4	7	8	8	12	11	16	11	3	5	9	3	1	9	3	10	10	4	6	10	10	9	8	9	13	7	4	4	7	8
ASPA_SEPEP.1_C4	1	NA	NA	NA	NA	NA	NA	NA	3	NA	NA	NA	NA	NA	3	5	NA	NA	NA	NA	NA	NA	NA	NA	1	NA	2	NA	2	NA	NA	NA	2	NA	1	NA	4	NA	NA	NA	1	NA	NA	NA	NA	NA	1	NA	1
ASPDH_SEPEP.1_C4	9	3	9	3	8	5	9	6	15	8	5	4	18	10	14	14	13	NA	12	5	15	11	28	2	20	13	15	11	20	4	15	NA	16	6	18	17	21	14	18	5	17	11	16	12	23	3	11	19	19
ASPDH_SEPEP.2_C2	10	5	10	3	12	2	11	9	13	8	12	2	19	7	13	12	11	NA	11	NA	18	8	11	1	13	10	19	9	20	4	11	NA	15	7	14	12	12	7	16	5	17	7	16	12	18	1	10	12	12
ASPDH_SEPEP.3_C3	4	1	3	NA	6	NA	5	1	10	2	3	1	10	3	7	5	5	NA	8	2	9	3	6	NA	8	3	8	2	6	1	5	NA	7	NA	6	4	4	1	11	1	3	1	9	5	17	NA	3	2	5
ASPG_SEPEP.1_C4	4	NA	6	NA	3	NA	3	NA	11	3	2	NA	6	NA	6	9	13	4	NA	NA	7	1	NA	NA	9	5	10	NA	5	NA	5	NA	5	1	7	3	7	NA	8	NA	8	NA	9	6	5	NA	3	NA	8
ASPG_SEPEP.2_C3	3	NA	2	NA	2	NA	2	NA	2	NA	2	NA	1	NA	1	1	2	NA	NA	NA	1	1	NA	NA	2	1	1	NA	NA	NA	1	NA	NA	NA	NA	NA	NA	NA	2	NA	2	NA	2	1	2	NA	NA	NA	NA
ASPH_SEPEP.2_C3	11	21	7	19	12	23	11	13	24	43	10	30	26	19	19	27	28	26	20	29	18	24	29	25	30	47	17	54	28	22	24	21	14	16	21	31	21	34	19	28	19	72	16	16	24	22	27	61	26
ASPSCR1_SEPEP.1_C4	3	10	3	6	10	10	2	6	8	15	10	11	10	19	8	6	8	17	11	9	13	25	5	12	5	29	8	14	15	15	6	13	10	10	9	11	4	18	8	17	6	8	11	13	7	11	20	28	8
ASS1_SEPEP.1_C4	97	45	129	24	150	22	141	48	148	59	194	45	155	62	143	126	186	108	159	56	143	217	151	81	233	114	106	37	120	82	123	42	151	49	106	88	126	46	185	56	154	66	161	174	176	71	84	82	255
ATAD1_SEPEP.1_C4	1	NA	NA	2	1	NA	1	1	1	NA	NA	2	1	1	1	NA	1	1	2	1	2	1	3	NA	1	2	1	1	1	NA	2	2	1	1	1	1	NA	NA	2	2	NA	2	1	1	2	1	1	1	2
ATAD1_SEPEP.2_C3	2	2	3	6	5	3	4	5	5	5	2	4	8	3	7	5	8	9	4	3	7	7	4	3	5	10	5	3	5	1	3	2	3	3	4	3	5	4	5	3	4	8	2	3	7	5	4	6	2
ATAD3A_SEPEP.1_C4	5	7	4	8	10	7	7	3	NA	2	8	6	3	6	NA	1	4	9	2	7	7	3	3	5	4	5	1	5	3	NA	1	5	NA	4	2	1	3	1	3	1	5	12	2	2	3	4	4	2	4
ATE1_SEPEP.1_C4	2	3	NA	8	NA	5	2	3	6	7	3	4	6	5	3	1	9	9	6	10	7	11	3	9	5	5	3	7	7	6	6	10	3	3	3	2	5	11	5	4	3	6	6	6	6	8	4	6	3
ATE1_SEPEP.2_C3	1	NA	2	2	NA	1	NA	NA	2	2	1	NA	NA	NA	NA	1	NA	1	NA	1	1	NA	2	NA	NA	NA	1	NA	NA	NA	NA	2	1	2	NA	NA	1	1	NA	NA	2	2	NA	NA	2	1	2	NA	NA
ATG2A_SEPEP.2_C3	2	NA	1	NA	1	1	NA	1	NA	NA	1	NA	NA	NA	NA	NA	1	NA	NA	NA	1	2	NA	NA	1	2	NA	NA	NA	NA	NA	1	NA	NA	NA	NA	1	NA	NA	NA	NA	NA	NA	NA	NA	1	NA	NA	NA
ATG3_SEPEP.1_C4	1	NA	NA	1	1	NA	NA	NA	3	5	NA	NA	5	11	4	3	11	7	4	4	6	5	NA	7	8	5	3	6	10	3	9	10	3	6	7	3	2	4	2	4	3	3	5	4	3	6	3	3	6
ATG3_SEPEP.2_C3	2	1	NA	4	2	2	1	3	3	4	3	3	1	3	3	1	3	1	NA	3	1	1	1	5	NA	1	2	8	6	4	4	7	2	5	3	3	1	5	4	4	NA	2	3	4	2	4	4	2	1
ATG4B_SEPEP.1_C4	1	NA	1	1	1	2	NA	2	NA	2	3	NA	3	2	2	NA	3	5	2	4	NA	3	2	3	3	1	NA	2	2	1	2	6	NA	NA	2	2	1	3	NA	1	1	NA	2	2	2	2	1	NA	2
ATG4B_SEPEP.2_C3	1	1	2	NA	NA	NA	1	1	1	2	1	2	1	1	2	NA	2	3	1	4	2	2	1	2	1	2	1	NA	2	NA	1	1	NA	1	2	4	NA	NA	NA	2	NA	1	1	1	1	1	NA	NA	NA
ATG4C_SEPEP.1_C4	1	NA	NA	NA	NA	NA	NA	NA	NA	NA	NA	NA	NA	NA	NA	NA	NA	NA	NA	NA	NA	NA	NA	NA	NA	NA	NA	NA	NA	NA	NA	NA	NA	NA	NA	NA	NA	NA	NA	NA	NA	NA	NA	NA	NA	NA	NA	NA	NA
ATG7_SEPEP.1_C4	1	2	1	2	2	1	NA	2	4	3	NA	5	1	2	3	2	2	4	1	2	4	5	2	4	1	4	7	7	2	3	4	6	3	5	6	2	3	4	2	5	3	3	3	5	4	9	4	6	4
ATG7_SEPEP.2_C3	1	5	2	NA	NA	4	2	NA	3	2	1	3	2	3	3	NA	2	9	1	4	3	2	3	6	1	1	NA	7	1	1	5	6	NA	9	3	1	NA	2	NA	3	NA	5	1	1	NA	7	1	4	3
ATIC_SEPEP.1_C4	41	36	30	41	36	47	30	27	51	59	40	37	55	66	52	53	63	62	56	79	50	63	53	70	64	58	54	53	64	57	62	89	50	60	65	61	47	61	50	54	48	54	60	54	62	79	53	61	60
ATIC_SEPEP.2_C3	5	5	5	6	3	5	5	2	3	5	2	5	4	4	4	3	6	5	5	10	7	8	3	9	6	6	4	5	4	3	4	10	5	5	4	3	3	4	3	8	3	4	5	5	5	4	6	5	3
ATIC_SEPEP.3_C3	4	4	4	2	3	2	4	5	3	6	2	3	4	5	3	3	6	5	5	7	3	5	3	5	5	3	4	3	5	5	7	6	3	4	7	6	3	4	4	4	4	5	7	5	5	7	4	5	2
ATL2_SEPEP.1_C4	5	6	3	11	4	7	3	5	6	11	9	14	5	10	6	6	5	16	6	2	5	11	3	4	4	13	4	5	3	2	5	12	5	6	4	5	3	9	4	8	5	9	8	5	8	19	5	6	4
ATL3_SEPEP.1_C4	7	9	7	12	8	13	7	11	16	23	12	15	22	19	13	15	23	9	13	22	22	19	14	17	18	21	11	15	18	11	15	14	20	15	17	20	9	18	13	19	10	14	19	23	16	13	22	21	21
ATL3_SEPEP.2_C3	10	16	10	9	10	11	5	9	6	13	11	9	11	14	5	8	15	9	11	15	10	12	7	17	13	15	3	10	11	13	16	13	6	12	15	11	5	19	11	12	6	10	8	15	8	7	14	14	6
ATL3_SEPEP.3_C3	6	7	2	2	7	10	3	5	3	4	4	4	4	3	1	3	4	3	3	4	4	7	3	3	4	4	3	3	5	2	3	5	2	3	3	5	3	4	3	4	4	3	3	3	3	2	4	5	2
ATOX1_SEPEP.1_C1	4	18	6	32	6	6	4	16	2	4	4	10	4	3	2	2	6	6	1	5	3	7	1	7	2	6	4	3	5	7	3	8	3	10	NA	4	3	7	5	8	1	8	5	6	4	5	6	7	3
ATP11C_SEPEP.1_C4	5	5	5	1	5	1	5	6	12	10	5	NA	9	1	8	7	6	1	7	NA	9	7	2	5	3	6	7	24	8	1	2	2	10	NA	6	6	7	NA	6	NA	11	NA	6	3	6	NA	2	6	12
ATP11C_SEPEP.2_C3	4	3	3	3	3	NA	3	4	3	2	1	NA	6	NA	5	5	3	NA	NA	NA	3	3	5	2	3	3	3	7	4	NA	3	NA	3	NA	4	5	2	NA	4	1	4	NA	3	NA	4	NA	4	4	4
ATP11C_SEPEP.3_C3	1	NA	1	NA	NA	NA	NA	NA	2	1	1	NA	1	NA	NA	1	4	NA	2	1	1	2	3	1	2	2	1	6	2	NA	1	2	1	NA	2	2	NA	NA	1	NA	2	NA	NA	NA	1	NA	1	2	2
ATP13A1_SEPEP.1_C1	10	16	8	16	8	26	11	9	16	32	7	10	20	11	9	13	16	27	6	19	13	18	10	21	10	11	12	24	10	10	18	40	8	28	20	14	10	14	6	21	17	26	8	10	16	21	16	19	18
ATP1A1_SEPEP.1_C4	25	27	17	42	38	37	23	28	28	41	33	24	49	72	30	36	54	73	42	68	44	66	46	46	43	89	34	91	47	40	37	52	39	69	44	44	29	20	34	58	32	50	35	27	38	62	34	49	42
ATP1B1_SEPEP.1_C1	2	8	NA	8	7	7	7	9	30	29	6	5	28	38	36	35	32	36	32	48	33	50	20	25	29	53	31	36	25	30	23	22	31	33	27	32	22	21	25	36	22	28	28	20	32	47	25	30	28
ATP2A2_SEPEP.1_C4	18	46	17	29	11	28	12	22	27	67	20	49	41	46	30	27	48	58	42	48	36	57	35	44	38	45	31	42	35	23	45	52	29	42	44	42	31	28	23	57	33	43	31	46	42	53	48	49	35
ATP2A3_SEPEP.3_C3	1	1	1	1	1	2	NA	NA	1	3	1	NA	NA	1	1	2	NA	1	NA	1	NA	NA	1	3	NA	NA	1	2	NA	NA	2	1	NA	3	NA	NA	2	NA	NA	NA	NA	NA	NA	NA	NA	NA	NA	NA	1
ATP2B1_SEPEP.1_C4	2	3	NA	2	NA	NA	NA	NA	1	5	NA	NA	1	2	2	3	5	7	2	4	NA	4	5	10	1	2	2	3	1	2	2	10	1	3	1	1	NA	4	NA	NA	NA	2	1	1	2	5	1	3	1
ATP2B1_SEPEP.2_C3	1	1	3	1	1	3	NA	2	NA	NA	2	2	NA	NA	NA	1	NA	1	NA	2	1	1	1	2	NA	1	NA	2	2	1	NA	3	2	1	NA	NA	1	1	NA	NA	NA	1	NA	NA	NA	3	NA	NA	NA
ATP2B2_SEPEP.1_C4	5	7	5	15	2	4	NA	5	NA	9	NA	NA	1	11	3	3	NA	1	3	4	1	14	4	10	2	25	2	3	2	4	1	7	3	12	2	3	3	3	NA	7	2	4	NA	5	2	16	NA	4	3
ATP2B2_SEPEP.3_C3	1	NA	1	1	1	NA	1	2	NA	NA	2	NA	NA	2	NA	NA	NA	NA	NA	1	NA	3	NA	NA	NA	4	1	1	NA	NA	NA	3	NA	2	NA	NA	1	NA	1	5	NA	1	NA	2	NA	5	NA	1	NA
ATP2B4_SEPEP.1_C4	1	11	3	7	3	9	3	3	4	15	2	14	7	8	3	16	13	9	5	14	7	10	5	18	7	11	2	9	8	18	13	7	4	8	6	5	5	8	3	11	4	10	7	3	6	23	18	3	6
ATP2C1_SEPEP.1_C4	1	6	NA	5	NA	2	NA	NA	NA	4	NA	8	1	3	NA	NA	1	3	1	2	NA	4	1	4	NA	3	NA	3	NA	NA	2	3	NA	4	1	NA	NA	NA	NA	NA	NA	4	1	1	3	2	1	3	NA
ATP5F1A_SEPEP.1_C4	135	127	80	87	124	122	151	103	136	80	190	241	141	151	119	112	120	156	154	130	119	102	99	91	184	180	137	95	129	105	103	67	104	103	133	104	105	54	138	85	166	123	121	69	128	110	82	109	205
ATP5F1A_SEPEP.2_C3	11	15	12	16	13	18	19	17	13	8	19	15	21	18	10	9	22	19	14	14	16	16	19	20	22	16	17	11	18	17	15	16	12	9	16	8	8	7	13	10	16	15	10	12	18	16	14	15	17
ATP5F1A_SEPEP.3_C3	20	18	10	14	15	12	19	6	23	7	18	27	21	29	24	15	18	13	23	14	13	10	28	22	27	16	22	7	12	11	8	7	23	12	8	7	20	5	22	9	21	20	19	17	12	6	13	17	12
ATP5F1B_SEPEP.1_C1	195	185	98	163	142	125	183	130	299	162	252	255	336	340	285	262	308	313	322	262	258	233	289	264	320	305	307	194	254	215	269	160	271	232	311	235	270	100	295	200	324	282	279	192	310	227	212	269	388
ATP5F1C_SEPEP.1_C4	9	13	9	11	11	7	19	15	33	19	22	11	29	31	29	28	29	27	27	29	26	25	26	15	27	24	36	30	27	19	27	19	33	26	25	16	33	17	38	28	33	32	34	32	30	22	22	31	33
ATP5F1C_SEPEP.2_C3	2	1	NA	2	2	3	2	3	3	2	10	9	8	8	2	NA	4	7	5	6	2	7	2	3	7	7	3	2	7	3	6	2	NA	1	7	4	2	1	3	5	3	NA	3	NA	5	3	5	5	5
ATP5MD_SEPEP.1_C4	8	5	6	6	9	2	8	10	9	5	7	10	10	12	8	6	7	10	6	10	11	7	7	6	13	10	7	6	9	7	7	5	6	7	7	7	6	3	14	9	7	9	8	5	7	7	7	9	10
ATP5MF_SEPEP.1_C4	1	4	3	3	3	2	2	2	11	5	3	1	13	16	8	6	13	13	10	10	10	8	10	13	10	11	9	4	7	3	9	6	6	10	8	5	10	4	7	8	7	6	9	5	12	13	9	11	13
ATP5MF_SEPEP.2_C3	2	4	3	2	2	2	3	2	1	NA	3	5	1	1	1	1	1	2	1	1	NA	1	NA	1	1	1	NA	NA	NA	NA	2	2	1	NA	1	NA	1	NA	1	2	1	1	2	3	2	2	1	NA	NA
ATP5MPL_SEPEP.1_C4	1	NA	NA	NA	NA	NA	NA	NA	2	2	NA	NA	4	5	1	3	NA	3	1	2	4	4	2	1	3	4	2	3	2	2	3	1	2	2	2	3	NA	2	1	1	NA	4	3	2	5	4	3	3	2
ATP5PB_SEPEP.1_C1	13	18	13	15	26	15	24	14	26	13	28	20	25	27	19	16	30	27	25	17	22	20	21	12	31	24	28	20	24	17	22	15	20	16	20	18	19	13	23	16	23	25	23	14	19	17	21	20	24
ATP5PD_SEPEP.1_C4	23	18	16	12	28	22	20	12	27	13	30	21	16	15	23	18	13	16	15	17	14	16	23	15	19	14	28	11	14	13	13	9	19	20	14	12	18	17	16	13	29	20	17	15	20	14	15	14	40
ATP5PF_SEPEP.1_C4	5	8	5	11	7	4	5	3	10	6	6	6	12	8	12	7	10	13	10	7	8	8	12	7	13	12	12	5	6	7	10	5	13	8	13	10	10	4	10	8	13	8	13	11	11	8	9	7	11
ATP5PO_SEPEP.1_C1	12	15	11	12	19	13	15	12	29	17	17	16	29	27	25	18	28	37	25	22	23	25	25	26	29	30	30	19	25	22	23	19	21	15	25	22	22	11	24	17	20	25	25	16	30	23	20	22	31
ATP6V0A1_SEPEP.2_C3	1	3	2	7	NA	1	NA	1	NA	1	2	5	1	1	NA	NA	2	1	NA	NA	2	NA	NA	3	1	NA	NA	4	NA	NA	NA	3	NA	2	NA	NA	NA	1	NA	NA	1	1	NA	NA	NA	NA	NA	1	NA
ATP6V0A1_SEPEP.3_C3	2	NA	NA	NA	NA	NA	NA	NA	NA	2	NA	NA	NA	1	NA	NA	NA	NA	NA	NA	NA	NA	NA	1	NA	NA	NA	1	NA	NA	NA	NA	NA	2	NA	NA	NA	2	NA	NA	NA	2	NA	NA	NA	1	NA	NA	NA
ATP6V0A1_SEPEP.4_C3	3	3	4	9	1	4	NA	3	2	4	1	2	NA	3	2	2	NA	2	NA	4	NA	2	1	NA	NA	3	2	6	3	1	NA	4	1	2	NA	2	NA	2	NA	NA	1	1	NA	NA	1	5	1	1	NA
ATP6V0D1_SEPEP.1_C4	1	NA	NA	4	NA	1	NA	NA	3	4	2	5	5	6	1	2	3	4	NA	4	5	1	3	7	2	4	2	6	3	1	4	9	2	3	1	3	NA	3	2	5	1	2	5	1	4	5	2	3	5
ATP6V0D1_SEPEP.2_C2	2	2	NA	2	4	4	3	3	NA	1	4	6	4	4	NA	1	3	2	4	3	4	3	3	2	2	2	5	3	3	2	3	3	2	1	3	1	2	3	1	3	NA	2	2	1	2	3	3	3	1
ATP6V1A_SEPEP.1_C1	24	35	16	25	20	26	17	11	19	15	24	29	23	40	20	20	31	30	26	42	27	37	26	46	17	17	22	30	35	24	29	55	17	17	34	30	13	29	12	25	10	12	24	20	24	37	28	12	29
ATP6V1B2_SEPEP.1_C1	11	22	9	16	11	18	12	9	5	9	16	30	9	15	14	10	13	10	11	10	10	9	11	31	14	6	9	22	12	9	16	21	7	15	10	12	7	20	8	10	9	4	12	8	8	23	9	6	10
ATP6V1C1_SEPEP.1_C1	4	9	2	5	2	4	4	3	7	9	3	14	15	15	3	7	12	13	6	18	8	10	4	26	10	8	3	9	8	10	9	20	2	16	11	11	2	8	2	8	3	16	5	7	3	17	11	7	5
ATP6V1D_SEPEP.1_C1	2	6	3	6	4	4	3	1	9	3	2	4	6	9	5	3	6	7	4	6	2	7	3	9	6	1	5	10	3	3	4	7	8	6	4	4	4	7	3	4	4	5	8	4	7	10	5	4	3
ATP6V1E1_SEPEP.1_C4	1	5	NA	3	NA	NA	1	NA	5	2	NA	6	7	8	7	6	4	5	6	8	6	8	3	13	6	4	6	4	8	9	7	10	6	3	7	9	3	8	2	5	3	4	7	7	5	10	5	4	6
ATP6V1E1_SEPEP.2_C3	3	7	5	3	3	4	6	3	3	3	4	4	3	3	3	2	4	4	4	4	3	5	2	3	2	2	3	3	4	4	3	4	2	1	2	3	3	2	3	2	2	3	3	3	3	3	3	2	3
ATP6V1F_SEPEP.1_C4	1	NA	NA	2	NA	NA	1	NA	2	4	NA	NA	NA	NA	1	2	1	1	NA	NA	NA	1	1	2	NA	NA	1	3	NA	1	2	NA	1	2	NA	NA	1	3	NA	1	NA	1	2	NA	2	2	1	NA	NA
ATP6V1H_SEPEP.1_C4	5	4	5	5	5	4	4	2	4	6	5	6	6	10	6	9	6	5	6	10	5	6	7	11	3	3	5	10	7	6	7	15	6	7	6	2	2	10	5	4	4	2	5	4	6	9	5	3	6
ATPAF1_SEPEP.1_C4	6	5	4	2	4	4	4	5	3	1	4	4	4	1	NA	NA	2	2	2	1	3	7	NA	NA	4	5	3	5	4	2	4	6	3	1	3	NA	NA	NA	2	1	NA	2	NA	1	NA	4	4	4	NA
ATPAF2_SEPEP.1_C4	1	1	NA	NA	NA	NA	1	NA	3	3	NA	NA	4	6	4	3	4	7	3	5	3	4	4	4	3	5	3	NA	5	4	3	4	6	3	3	3	5	3	3	1	4	4	4	4	5	5	2	6	6
ATRN_SEPEP.1_C4	2	6	4	10	2	7	3	3	2	12	3	3	1	8	1	8	6	10	4	21	6	10	5	22	5	11	2	17	3	11	7	10	1	14	4	5	5	6	7	19	2	3	7	7	3	51	1	7	8
ATXN10_SEPEP.1_C4	1	3	2	10	5	11	NA	3	6	15	2	4	7	10	9	8	7	8	8	18	5	7	4	20	3	11	6	18	9	8	8	36	8	12	6	6	5	8	NA	10	6	9	6	5	4	22	8	11	4
ATXN2_SEPEP.1_C4	3	3	3	6	1	5	1	6	3	5	4	7	2	4	4	2	3	6	1	9	1	6	2	3	2	2	1	3	3	4	4	15	1	4	3	2	4	10	4	7	NA	5	4	7	3	5	4	3	NA
ATXN2L_SEPEP.1_C4	2	8	NA	12	2	8	1	3	4	6	NA	4	1	4	NA	2	4	13	5	5	1	6	NA	7	1	7	3	11	3	2	4	20	1	9	2	2	2	12	4	4	3	3	4	5	2	5	6	13	3
ATXN3_SEPEP.2_C3	1	2	2	NA	3	3	1	2	5	4	2	1	2	2	2	5	6	6	NA	3	2	8	NA	2	4	5	1	3	3	2	3	6	NA	3	3	2	1	5	3	5	2	2	1	2	2	4	4	4	NA
AUH_SEPEP.2_C3	4	5	4	4	3	5	3	5	4	3	5	3	7	4	5	5	6	10	8	11	6	7	5	2	7	4	9	10	6	6	5	6	5	6	7	7	5	5	5	5	5	5	7	8	4	12	5	7	4
AUH_SEPEP.3_C3	1	NA	NA	1	NA	NA	NA	NA	2	1	NA	NA	1	1	3	1	1	1	1	NA	2	1	1	2	3	1	1	1	1	NA	1	NA	2	1	2	1	3	NA	1	NA	3	2	NA	NA	NA	3	1	2	2
AUP1_SEPEP.1_C1	6	6	6	3	5	2	4	NA	6	6	5	3	6	10	5	4	7	29	4	8	5	12	2	5	5	9	NA	11	2	NA	5	5	4	3	3	4	5	7	NA	9	NA	20	6	5	4	15	6	11	2
AURKA_SEPEP.1_C4	1	NA	NA	NA	NA	NA	NA	NA	NA	NA	NA	NA	NA	NA	NA	NA	NA	1	NA	NA	NA	NA	NA	NA	NA	NA	NA	NA	NA	NA	NA	4	NA	NA	NA	NA	NA	NA	NA	NA	NA	NA	NA	NA	NA	NA	NA	NA	NA
AZGP1_SEPEP.1_C1	9	8	5	5	6	5	8	8	18	22	8	2	22	21	16	23	22	15	20	26	22	25	13	7	18	29	22	16	17	23	19	18	28	25	22	16	23	21	27	17	31	15	13	21	21	24	18	17	20
B2M_SEPEP.1_C4	7	9	1	6	6	10	2	5	4	9	4	12	6	7	6	5	5	8	5	7	4	7	4	8	7	7	6	8	7	3	5	5	6	9	6	10	3	3	5	4	3	12	4	4	5	6	5	5	7
B3GLCT_SEPEP.1_C4	1	NA	1	1	1	NA	NA	NA	1	1	NA	NA	NA	1	2	1	NA	2	NA	1	NA	NA	1	3	NA	NA	1	1	NA	NA	NA	NA	NA	NA	NA	NA	NA	2	NA	NA	NA	NA	NA	1	NA	NA	1	NA	NA
B4GALT1_SEPEP.1_C4	1	NA	NA	NA	NA	NA	NA	NA	NA	NA	NA	NA	NA	1	NA	NA	NA	3	NA	NA	NA	1	NA	NA	NA	NA	NA	NA	NA	2	1	NA	NA	NA	NA	NA	NA	NA	NA	NA	NA	NA	NA	NA	NA	NA	NA	NA	NA
BAAT_SEPEP.1_C4	31	59	36	27	34	18	37	69	56	26	28	20	45	82	35	28	54	35	38	21	45	48	25	8	40	74	48	65	43	58	28	NA	46	28	59	54	49	40	42	17	58	77	62	89	75	15	31	108	78
BABAM1_SEPEP.1_C4	3	4	3	3	NA	7	NA	NA	4	8	NA	2	7	6	7	5	6	6	3	5	4	8	1	8	8	7	6	7	2	5	8	12	5	8	5	3	1	3	6	4	3	3	4	3	3	9	7	6	2
BAD_SEPEP.1_C4	2	3	NA	1	2	NA	4	4	5	3	6	2	1	1	4	3	1	3	3	3	2	2	2	NA	2	3	1	1	1	NA	1	NA	1	1	1	1	NA	2	2	NA	3	1	NA	NA	1	1	NA	4	NA
BAG1_SEPEP.1_C4	1	3	1	2	3	5	2	NA	NA	NA	3	1	NA	3	NA	NA	1	3	NA	3	3	NA	3	5	1	NA	NA	3	2	2	1	1	1	NA	NA	NA	2	NA	NA	NA	1	NA	NA	1	NA	3	NA	NA	1
BAG2_SEPEP.1_C4	2	3	1	6	NA	2	1	1	3	5	NA	3	1	6	3	NA	NA	3	NA	5	3	4	NA	NA	3	NA	4	5	NA	3	2	6	3	NA	NA	NA	NA	4	NA	2	3	4	3	3	2	4	2	7	NA
BAG3_SEPEP.1_C4	2	12	NA	12	2	21	5	3	3	7	1	33	1	5	2	4	3	4	NA	19	NA	3	2	7	1	29	1	2	NA	13	6	6	1	3	1	2	NA	4	2	7	NA	4	1	3	NA	11	6	NA	1
BAG4_SEPEP.1_C4	1	1	NA	NA	NA	NA	NA	NA	NA	3	NA	NA	1	1	2	1	2	3	2	NA	NA	1	1	1	NA	NA	NA	2	NA	1	1	1	NA	NA	NA	NA	NA	1	NA	NA	1	1	NA	NA	NA	NA	1	NA	1
BAG5_SEPEP.1_C4	2	6	3	3	5	3	1	4	4	8	4	4	6	6	5	6	5	9	4	5	4	6	4	1	4	6	5	8	6	3	6	10	4	4	4	3	1	5	3	7	5	4	6	5	3	9	6	5	3
BAG6_SEPEP.1_C4	3	11	3	9	6	8	7	5	18	23	9	17	22	36	9	14	21	36	14	35	12	21	4	28	14	36	9	29	14	18	13	40	10	24	11	16	9	29	10	27	11	15	16	19	15	24	23	29	10
BAIAP2L1_SEPEP.1_C1	2	1	1	7	2	8	3	2	NA	3	2	NA	1	4	1	1	1	2	3	13	1	1	NA	6	4	9	2	3	2	8	9	9	NA	9	3	1	NA	3	2	5	NA	1	2	4	6	10	4	7	1
BANF1_SEPEP.1_C4	4	4	3	7	5	5	3	4	1	4	5	5	4	2	1	2	3	3	3	2	3	2	4	5	2	4	NA	NA	1	2	1	1	1	1	1	1	1	1	2	2	1	3	NA	NA	2	1	2	2	2
BASP1_SEPEP.1_C4	4	8	4	6	8	15	3	4	16	21	9	3	29	26	13	22	21	17	27	21	20	15	18	27	23	13	21	14	17	19	23	18	14	21	16	13	15	6	13	18	14	8	16	3	18	12	12	3	25
BAX_SEPEP.2_C3	5	7	4	6	5	5	1	2	3	10	3	5	9	11	4	4	5	12	6	10	5	7	2	8	5	6	4	12	4	5	7	10	3	7	6	4	3	7	4	8	2	5	9	3	5	7	3	8	7
BBOX1_SEPEP.1_C4	8	6	6	NA	7	NA	10	1	22	2	8	NA	15	12	15	7	11	1	14	NA	15	9	10	NA	15	3	18	NA	7	2	4	NA	15	NA	19	14	9	NA	15	10	10	NA	20	8	18	NA	5	NA	28
BCAM_SEPEP.1_C4	2	7	NA	5	2	6	2	4	15	32	2	3	9	11	11	25	10	34	11	32	17	9	9	43	17	19	12	17	11	20	22	37	11	20	12	11	9	12	9	15	7	18	6	6	8	55	9	8	15
BCAM_SEPEP.2_C2	3	3	NA	NA	2	8	NA	2	NA	4	NA	1	NA	1	2	1	NA	10	NA	4	NA	2	1	5	NA	4	3	1	5	3	3	6	2	3	2	2	2	3	NA	1	NA	2	NA	NA	NA	13	2	NA	2
BCAP31_SEPEP.1_C4	5	15	3	11	5	7	7	21	16	57	6	17	22	21	23	19	21	21	16	35	17	19	12	24	13	32	16	31	18	14	22	29	19	19	17	22	14	35	16	23	16	46	17	19	21	36	42	25	24
BCAT2_SEPEP.1_C4	1	2	1	16	NA	5	1	NA	2	13	1	6	3	3	1	6	3	5	1	3	NA	24	5	10	4	11	2	19	2	8	9	6	3	6	3	3	3	7	2	7	2	7	4	5	1	7	9	11	3
BCCIP_SEPEP.1_C4	2	4	2	4	5	8	NA	2	4	5	1	3	4	NA	5	5	1	12	5	11	3	8	1	8	1	2	3	5	2	2	4	18	4	7	NA	3	3	6	5	7	2	3	2	2	4	10	6	4	3
BCCIP_SEPEP.2_C2	1	1	NA	1	NA	2	NA	NA	NA	NA	NA	NA	NA	NA	NA	NA	NA	3	NA	2	NA	1	1	2	1	NA	NA	NA	NA	1	NA	3	NA	NA	1	NA	NA	NA	NA	NA	NA	NA	NA	NA	1	NA	NA	NA	3
BCHE_SEPEP.1_C1	4	NA	NA	NA	NA	NA	1	NA	5	4	NA	NA	4	1	4	3	NA	NA	6	9	2	1	2	2	1	NA	5	4	1	4	1	2	5	1	2	4	4	NA	1	1	4	NA	2	5	2	4	2	NA	9
BCKDHA_SEPEP.1_C4	27	33	22	16	28	10	24	20	32	13	28	9	28	15	29	25	32	25	31	13	29	30	30	11	32	33	26	19	30	17	29	9	27	17	32	27	28	17	31	23	38	15	35	20	29	17	26	19	31
BCKDHB_SEPEP.1_C4	20	18	9	9	5	3	9	5	15	7	9	3	10	3	12	12	7	6	11	5	11	10	16	8	14	7	10	11	7	5	11	4	12	8	8	8	9	5	3	4	11	4	8	2	9	6	7	7	11
BCKDHB_SEPEP.2_C3	4	6	5	NA	NA	NA	4	2	7	NA	6	NA	6	9	5	5	5	4	8	3	10	10	3	1	8	10	5	3	8	NA	13	NA	5	NA	9	7	3	1	7	4	4	1	10	4	7	3	5	4	5
BCKDK_SEPEP.1_C4	10	10	22	12	11	9	11	4	16	11	17	12	19	17	13	11	23	9	12	2	20	16	9	10	21	23	11	10	15	2	15	1	18	11	15	20	13	8	18	5	12	15	23	16	20	5	11	10	14
BCL2L13_SEPEP.2_C3	6	8	2	4	7	8	5	4	11	9	4	6	20	17	11	10	18	19	18	21	8	10	7	13	14	18	14	9	11	6	11	9	9	9	14	6	7	9	16	12	9	20	13	16	18	14	13	19	11
BCL2L13_SEPEP.3_C3	1	2	2	2	2	6	4	4	4	2	5	3	4	4	6	3	2	2	3	5	3	1	5	2	4	3	5	3	2	NA	5	2	4	2	6	4	3	2	3	1	4	6	2	4	3	2	6	4	3
BCL2L13_SEPEP.4_C3	2	1	1	1	2	1	2	1	1	NA	2	2	2	2	NA	1	1	1	1	2	2	2	NA	1	1	1	NA	NA	1	1	1	1	1	NA	1	1	1	NA	1	1	NA	2	1	1	1	1	1	1	1
BCL2L13_SEPEP.5_C3	3	4	3	4	3	1	2	3	3	2	1	3	5	4	3	3	3	3	2	5	4	3	1	1	5	3	3	3	3	1	2	1	3	3	3	3	3	2	3	1	3	5	3	2	3	2	1	3	4
BCO2_SEPEP.1_C4	6	1	4	NA	5	NA	4	1	7	NA	2	NA	9	1	20	16	7	NA	16	NA	15	1	14	NA	15	17	6	6	8	NA	10	NA	6	NA	15	22	5	NA	11	NA	15	NA	15	NA	7	NA	1	3	15
BCO2_SEPEP.2_C3	3	NA	2	NA	2	NA	3	2	2	NA	2	NA	2	NA	6	4	1	NA	2	1	3	NA	NA	NA	4	2	NA	NA	NA	NA	3	NA	NA	NA	4	5	NA	NA	NA	NA	3	NA	5	NA	NA	NA	NA	NA	6
BCS1L_SEPEP.1_C4	2	3	3	2	2	5	6	6	4	1	7	7	5	6	5	3	4	3	4	5	6	2	4	4	7	7	3	4	5	6	5	4	4	1	5	2	2	3	6	8	5	12	5	4	5	7	4	7	8
BDH1_SEPEP.2_C3	21	15	16	31	25	18	18	7	64	29	33	13	47	70	52	50	55	18	65	23	50	29	73	16	48	57	60	34	57	31	47	5	63	66	60	65	41	16	39	29	53	41	31	43	63	35	21	22	82
BDH1_SEPEP.3_C3	22	17	4	35	2	1	31	20	94	16	29	19	82	82	75	54	61	18	75	23	86	57	28	8	71	77	49	29	70	21	45	NA	88	62	71	84	38	9	42	33	46	28	65	69	95	44	16	36	75
BDH2_SEPEP.1_C4	8	3	6	2	3	2	5	1	4	2	7	NA	7	6	9	4	7	7	5	3	6	3	7	6	11	3	9	5	5	5	3	NA	9	1	10	7	7	5	5	7	3	NA	6	6	10	3	6	3	13
BDH2_SEPEP.2_C3	8	4	6	3	12	4	13	2	4	3	9	NA	6	7	5	4	8	6	6	3	11	10	7	2	10	4	6	5	10	4	7	1	7	4	9	8	4	6	3	9	8	NA	14	9	9	4	6	6	11
BGN_SEPEP.1_C4	8	35	20	19	7	32	11	NA	11	31	13	3	7	7	10	27	14	2	6	13	21	4	14	5	25	2	11	28	6	12	14	3	7	21	5	6	9	NA	17	20	6	NA	15	NA	9	10	22	1	6
BHMT_SEPEP.1_C1	148	78	139	23	151	35	116	62	290	55	187	43	244	81	329	230	198	109	182	31	225	240	132	17	242	118	343	206	248	115	126	15	292	107	316	262	151	68	242	62	241	44	271	193	244	60	123	110	310
BHMT2_SEPEP.1_C4	25	17	31	7	30	9	32	28	64	20	38	29	61	17	76	44	56	52	38	4	38	52	43	5	59	38	86	29	40	23	29	NA	85	25	90	76	43	28	50	17	49	23	53	54	75	13	41	46	79
BHMT2_SEPEP.2_C2	4	1	7	4	5	4	7	4	9	6	7	3	18	8	13	8	13	12	11	2	9	9	5	1	12	7	12	9	8	6	7	NA	11	4	14	11	8	8	14	4	5	5	12	11	14	3	8	8	17
BID_SEPEP.1_C4	2	2	2	2	3	2	1	1	NA	1	1	NA	4	2	3	NA	2	2	NA	6	NA	NA	1	3	2	NA	2	2	1	NA	2	NA	2	NA	2	2	NA	NA	1	3	NA	NA	4	4	4	3	3	1	4
BID_SEPEP.2_C3	1	2	1	4	1	2	1	3	4	5	4	NA	6	4	3	4	6	5	6	15	7	6	2	6	4	5	4	5	7	5	6	8	4	4	5	5	2	4	4	6	3	5	6	5	9	8	5	4	3
BIN1_SEPEP.1_C4	14	14	11	9	10	16	5	12	19	23	12	7	15	20	24	19	14	24	14	27	12	14	15	18	18	21	18	36	15	23	15	21	14	12	16	20	16	23	13	11	10	6	14	12	24	35	5	10	13
BIN2_SEPEP.1_C4	4	4	1	3	NA	5	1	NA	1	NA	NA	2	6	6	3	3	4	6	2	4	4	4	4	11	3	NA	2	1	3	4	4	6	NA	5	4	2	4	1	2	3	3	NA	2	NA	2	2	3	NA	NA
BIN2_SEPEP.2_C3	2	NA	1	1	NA	NA	2	NA	2	3	3	NA	1	1	1	2	1	1	NA	2	NA	NA	1	6	NA	NA	1	2	NA	4	4	4	NA	3	2	1	4	NA	NA	NA	2	NA	NA	NA	NA	1	NA	NA	1
BIRC6_SEPEP.1_C4	4	5	2	10	5	11	3	2	7	18	2	12	3	4	2	2	2	3	3	17	4	10	1	13	3	11	2	20	3	6	1	21	1	12	3	1	NA	5	1	9	NA	5	2	3	5	29	2	4	NA
BLVRA_SEPEP.1_C4	4	13	NA	9	1	9	5	5	6	15	3	7	9	9	7	13	12	13	8	19	9	9	12	37	10	8	11	16	13	12	12	21	9	12	10	8	10	14	6	14	9	7	8	5	9	16	13	14	8
BLVRB_SEPEP.1_C1	79	73	81	45	77	59	77	81	110	70	153	108	89	69	112	84	95	68	103	48	105	124	120	43	108	82	93	43	88	98	80	26	96	45	92	85	88	80	102	54	114	39	112	77	87	33	75	106	117
BMP2K_SEPEP.1_C4	2	1	NA	1	2	5	1	NA	NA	3	2	4	NA	NA	NA	NA	NA	1	1	NA	NA	1	NA	5	NA	NA	NA	1	NA	NA	2	NA	1	3	NA	1	NA	NA	NA	2	1	NA	NA	2	NA	2	1	NA	NA
BOK_SEPEP.2_C3	1	1	NA	1	NA	NA	NA	NA	1	3	1	NA	1	1	NA	1	1	1	1	NA	2	1	2	1	NA	NA	2	1	NA	NA	1	NA	1	2	1	1	1	1	1	1	NA	1	NA	1	1	1	1	1	1
BOLA1_SEPEP.1_C4	1	NA	NA	NA	NA	1	NA	NA	NA	NA	1	NA	NA	NA	NA	NA	NA	NA	NA	NA	NA	NA	NA	NA	NA	NA	NA	NA	NA	NA	NA	NA	NA	NA	NA	NA	NA	NA	NA	NA	NA	NA	NA	NA	NA	NA	NA	NA	NA
BOLA3_SEPEP.2_C2	1	2	NA	1	1	1	NA	NA	1	1	1	3	1	1	1	1	NA	NA	1	1	NA	2	NA	1	1	1	1	NA	1	NA	1	NA	NA	1	NA	1	NA	1	NA	NA	NA	1	NA	NA	NA	NA	NA	1	1
BOP1_SEPEP.1_C1	1	4	NA	3	3	4	2	4	NA	NA	NA	6	3	3	NA	NA	NA	7	NA	12	NA	1	NA	NA	NA	3	NA	3	NA	NA	NA	17	NA	2	NA	NA	NA	NA	NA	NA	NA	NA	NA	1	NA	1	NA	NA	NA
BORCS5_SEPEP.1_C4	1	NA	1	1	1	2	NA	2	NA	1	NA	NA	1	NA	NA	NA	NA	NA	NA	NA	NA	NA	NA	1	NA	NA	NA	NA	NA	NA	NA	NA	NA	NA	NA	NA	NA	NA	NA	NA	NA	NA	NA	1	1	NA	NA	1	NA
BORCS6_SEPEP.1_C1	1	4	NA	4	NA	NA	NA	NA	NA	5	NA	NA	4	3	2	3	5	1	2	2	2	2	1	9	3	1	1	NA	2	3	7	4	1	1	2	NA	NA	2	NA	NA	1	NA	NA	2	3	5	NA	5	NA
BORCS7_SEPEP.1_C4	1	NA	NA	NA	1	NA	NA	NA	NA	1	2	1	NA	NA	NA	NA	NA	1	NA	NA	NA	NA	NA	NA	NA	NA	NA	NA	NA	NA	NA	NA	NA	NA	NA	NA	NA	NA	NA	NA	NA	NA	NA	NA	NA	1	NA	NA	NA
BPGM_SEPEP.1_C4	3	5	3	4	4	5	6	3	10	7	6	2	9	11	14	11	9	3	24	13	10	6	16	7	13	6	10	5	11	23	15	6	11	13	10	12	15	17	11	5	18	6	6	5	8	2	7	5	10
BPHL_SEPEP.1_C4	10	10	2	20	NA	6	7	6	32	35	9	2	31	44	18	24	28	22	25	14	19	27	23	16	37	35	17	24	30	21	21	6	22	19	30	33	33	24	19	14	20	35	18	28	26	41	25	57	28
BPNT1_SEPEP.2_C3	5	3	5	5	6	5	4	5	3	4	5	2	4	3	4	2	6	3	2	3	4	3	2	4	3	4	2	2	4	7	6	6	3	3	4	5	2	3	5	4	2	4	4	3	3	5	4	4	3
BPNT1_SEPEP.3_C3	2	3	1	6	1	4	NA	4	4	7	NA	1	5	6	2	2	6	4	5	6	5	6	4	5	6	7	4	7	6	4	3	5	3	4	4	4	3	11	5	4	3	5	4	6	7	5	6	4	2
BPNT1_SEPEP.4_C3	2	3	1	5	3	4	1	5	2	6	4	3	4	4	2	2	3	2	5	4	4	7	5	5	4	7	3	5	5	3	4	7	4	3	5	4	1	2	2	9	7	3	2	4	2	6	6	10	6
BRAT1_SEPEP.1_C4	1	NA	NA	NA	NA	1	NA	NA	NA	NA	NA	NA	NA	NA	NA	NA	NA	NA	NA	NA	NA	NA	NA	NA	NA	NA	NA	NA	NA	1	NA	1	NA	NA	NA	NA	NA	NA	NA	NA	NA	NA	NA	NA	NA	NA	NA	NA	NA
BRCC3_SEPEP.1_C4	5	6	1	5	3	3	2	8	9	12	7	7	6	12	14	8	8	12	9	13	12	14	3	9	10	16	9	10	14	13	11	16	9	7	8	8	6	10	9	8	8	2	10	12	8	15	10	6	5
BROX_SEPEP.1_C4	2	6	1	8	2	4	2	2	NA	5	1	4	NA	2	NA	NA	NA	2	NA	2	NA	3	2	3	NA	NA	NA	4	NA	4	1	2	NA	6	NA	1	1	4	2	7	NA	7	4	3	2	3	1	3	1
BSDC1_SEPEP.2_C3	1	1	NA	1	NA	NA	NA	NA	NA	NA	NA	NA	NA	NA	NA	NA	NA	NA	NA	NA	NA	NA	NA	NA	NA	NA	NA	NA	NA	NA	NA	1	NA	NA	NA	NA	NA	NA	NA	1	NA	NA	NA	NA	NA	NA	NA	1	NA
BSG_SEPEP.1_C4	11	10	10	16	10	3.5	10	9	4	7.5	15	9	7.5	16.5	7.5	9	9.5	13.5	9.5	17	6	7.5	16	10	9	9.5	13	9	11	7	7	10.5	9.5	8	16	14	13	7.5	12	5.5	8	7.5	17	6	9.5	13	9.5	7.5	9
BST2_SEPEP.1_C1	6	6	3	3	3	2	NA	1	5	10	3	9	5	7	3	6	4	7	2	NA	6	6	2	2	4	6	3	NA	6	5	3	1	2	4	2	4	2	3	3	7	2	NA	3	2	4	NA	4	4	5
BTBD7_SEPEP.2_C2	2	NA	NA	NA	NA	NA	NA	NA	NA	NA	NA	NA	NA	NA	NA	NA	NA	NA	NA	NA	NA	NA	NA	NA	NA	NA	NA	NA	NA	NA	NA	NA	NA	NA	NA	NA	NA	NA	NA	NA	1	NA	NA	NA	NA	NA	NA	NA	NA
BTD_SEPEP.1_C4	3	NA	2	2	2	1	1	1	2	1	2	NA	2	1	2	2	NA	1	NA	1	NA	NA	NA	1	NA	1	2	NA	NA	1	NA	1	NA	1	2	2	2	1	2	1	2	1	NA	NA	NA	2	NA	1	2
BTF3L4_SEPEP.2_C2	1	2	2	3	NA	1	1	NA	1	2	NA	1	1	1	1	NA	2	1	1	3	NA	1	NA	3	2	1	NA	1	1	NA	2	5	1	2	NA	1	NA	1	2	2	1	1	3	1	2	NA	2	3	NA
BTF3L4_SEPEP.3_C3	2	2	2	2	2	3	1	1	1	2	NA	1	7	8	1	1	3	6	5	7	2	2	NA	3	6	6	3	3	6	2	5	11	4	1	4	3	5	5	6	5	2	3	4	3	3	2	5	2	2
BTN3A3_SEPEP.2_C3	1	1	1	1	1	NA	NA	NA	2	2	NA	NA	2	2	NA	NA	2	1	NA	NA	NA	NA	NA	NA	1	1	1	1	NA	NA	1	NA	NA	NA	2	1	NA	NA	NA	NA	NA	NA	2	1	2	NA	1	2	NA
BUB3_SEPEP.1_C4	9	13	8	17	11	19	6	13	9	21	6	14	14	23	5	8	15	25	7	23	16	20	4	18	13	20	9	20	13	14	15	27	6	11	6	8	6	9	15	23	6	15	15	13	8	14	13	13	7
BZW1_SEPEP.1_C4	4	6	3	2	NA	NA	5	7	3	9	NA	3	10	8	4	3	8	11	5	13	5	10	8	11	4	9	5	10	7	9	6	9	3	6	5	7	4	3	3	7	3	6	4	6	8	14	5	5	5
C11orf54_SEPEP.2_C3	13	4	17	8	12	15	12	10	33	21	18	3	26	16	42	22	26	17	37	14	25	24	25	16	28	14	40	35	21	7	16	10	64	22	33	29	34	17	25	10	24	8	30	33	28	10	14	28	54
C11orf54_SEPEP.3_C3	2	1	2	2	3	3	2	NA	10	5	8	NA	17	9	8	10	14	8	23	7	15	12	6	2	19	8	11	9	14	8	10	4	9	9	17	15	11	5	12	9	8	6	14	15	14	7	9	10	9
C11orf58_SEPEP.1_C4	4	4	NA	2	NA	NA	NA	NA	2	2	1	1	4	5	2	2	3	6	2	6	2	7	1	9	2	6	1	2	2	5	2	4	2	5	2	1	3	2	2	6	2	3	3	3	2	5	5	5	1
C12orf29_SEPEP.1_C1	2	NA	NA	2	5	4	2	1	NA	NA	NA	3	2	2	NA	NA	2	2	2	2	2	2	1	1	2	1	NA	3	2	NA	NA	2	NA	NA	NA	NA	NA	NA	2	NA	NA	NA	2	2	2	1	NA	NA	NA
C12orf4_SEPEP.2_C3	1	1	NA	3	NA	NA	NA	NA	NA	NA	1	NA	NA	NA	NA	NA	NA	NA	1	NA	NA	1	NA	1	NA	NA	NA	NA	NA	1	NA	NA	NA	NA	NA	NA	NA	1	NA	NA	NA	NA	NA	NA	NA	NA	NA	NA	NA
C12orf57_SEPEP.1_C4	1	NA	NA	NA	NA	NA	NA	NA	1	1	NA	NA	1	NA	1	NA	NA	NA	NA	NA	NA	NA	NA	1	NA	1	1	1	NA	1	1	NA	NA	1	1	1	1	NA	NA	NA	NA	NA	1	1	1	NA	NA	1	NA
C16orf70_SEPEP.2_C3	1	2	1	NA	NA	NA	NA	NA	NA	NA	NA	NA	1	2	1	NA	1	3	1	1	NA	NA	NA	NA	1	2	NA	2	NA	1	2	1	NA	1	2	1	NA	2	NA	2	1	NA	NA	NA	NA	1	NA	2	NA
C17orf49_SEPEP.1_C4	3	4	4	7	2	10	4	3	3	11	2	8	6	6	1	3	6	4	1	6	5	3	1	10	3	3	2	1	9	2	13	6	1	3	2	NA	NA	NA	2	5	2	1	6	NA	5	8	3	5	1
C17orf75_SEPEP.1_C4	1	4	NA	2	2	2	NA	2	NA	NA	2	4	NA	NA	NA	NA	NA	1	NA	NA	NA	NA	NA	NA	NA	1	NA	2	1	NA	NA	2	NA	NA	NA	NA	NA	NA	NA	NA	NA	NA	NA	NA	NA	1	NA	1	NA
C18orf63_SEPEP.1_C1	2	NA	NA	NA	NA	NA	NA	NA	NA	NA	NA	NA	NA	NA	NA	NA	NA	NA	NA	NA	NA	NA	NA	NA	NA	NA	NA	NA	NA	NA	NA	NA	NA	NA	NA	NA	NA	NA	NA	NA	NA	NA	NA	NA	NA	NA	NA	NA	NA
C19orf25_SEPEP.1_C4	2	4	1	3	NA	NA	NA	1	3	NA	2	NA	1	2	NA	1	4	NA	1	1	NA	3	NA	1	2	4	2	3	NA	1	3	2	NA	1	2	3	3	NA	NA	3	2	NA	NA	2	1	2	1	3	NA
C1orf226_SEPEP.1_C4	1	NA	NA	2	NA	NA	NA	1	1	4	NA	NA	1	2	NA	NA	1	2	2	NA	NA	6	NA	NA	NA	3	NA	2	2	6	1	9	NA	2	1	1	NA	1	2	NA	NA	2	NA	1	1	1	5	6	NA
C1orf50_SEPEP.1_C1	1	1	3	1	NA	1	1	2	4	2	3	1	2	1	4	2	3	NA	1	2	2	2	2	2	2	2	5	7	3	2	3	4	3	3	4	2	2	NA	2	NA	2	2	3	3	2	1	3	4	6
C1QB_SEPEP.1_C4	6	7	6	12	7	6	7	5	5	5	11	9	6	5	3	4	4	4	4	5	5	2	9	7	8	3	4	5	2	6	6	8	4	5	4	6	5	NA	2	7	3	3	2	NA	8	9	4	5	4
C1QBP_SEPEP.1_C1	15	17	9	9	11	6	8	6	16	21	22	16	20	25	16	19	20	20	27	23	23	19	11	19	31	18	17	17	27	26	30	34	10	17	28	18	19	17	19	17	22	15	29	22	29	35	21	31	25
C1QC_SEPEP.1_C4	6	5	3	5	5	6	5	3	8	11	5	3	12	15	10	14	10	8	5	12	11	11	9	7	11	9	9	7	11	14	10	15	5	10	13	10	7	3	5	11	9	3	7	2	8	5	12	8	10
C1R_SEPEP.1_C4	13	18	15	16	10	11	6	14	17	40	14	9	16	21	17	24	20	10	14	24	23	24	15	24	26	32	17	36	20	24	34	11	15	26	18	25	15	14	16	23	8	10	12	5	15	22	26	15	21
C1S_SEPEP.1_C4	11	21	6	13	8	8	4	9	15	34	7	5	19	15	12	22	19	16	22	33	24	26	15	24	27	25	12	20	18	24	29	11	11	22	19	16	10	9	15	21	7	15	13	10	16	23	20	22	18
C1S_SEPEP.2_C3	1	4	3	NA	NA	2	1	NA	NA	3	2	3	1	1	1	2	2	1	2	2	1	2	2	4	3	2	NA	5	3	4	3	2	NA	1	2	4	NA	NA	1	3	NA	NA	1	NA	1	2	4	3	2
C2_SEPEP.2_C3	2	3	1	2	2	3	1	2	1	4	NA	2	2	3	1	2	3	2	1	7	3	3	2	3	2	3	3	3	3	4	3	3	1	5	NA	NA	2	3	1	2	1	2	1	1	1	3	1	1	1
C2_SEPEP.3_C3	3	14	3	7	NA	10	1	3	9	36	2	1	9	15	8	13	8	10	12	29	11	13	2	23	14	14	8	27	11	21	19	18	7	29	8	11	8	6	7	17	7	9	7	8	8	23	7	10	8
C2_SEPEP.4_C3	2	3	1	3	2	4	2	NA	1	4	NA	NA	2	4	1	1	3	4	1	4	2	3	NA	2	NA	3	NA	2	2	NA	4	3	1	2	3	NA	NA	1	2	7	NA	3	1	3	2	3	1	3	2
C20orf194_SEPEP.2_C3	1	NA	NA	NA	NA	NA	NA	NA	NA	NA	NA	NA	NA	NA	NA	NA	NA	NA	NA	NA	NA	NA	NA	NA	NA	NA	NA	NA	NA	NA	NA	NA	NA	NA	NA	NA	NA	NA	NA	NA	NA	NA	NA	NA	NA	NA	NA	NA	NA
C2CD2_SEPEP.2_C3	1	NA	NA	NA	NA	1	1	NA	NA	NA	NA	NA	NA	NA	NA	NA	NA	NA	NA	NA	NA	NA	NA	NA	NA	NA	NA	NA	NA	NA	NA	NA	NA	NA	NA	NA	NA	NA	NA	NA	NA	NA	NA	NA	NA	NA	NA	NA	NA
C2CD2L_SEPEP.2_C3	1	NA	NA	NA	NA	2	1	1	NA	NA	NA	NA	NA	NA	NA	NA	NA	NA	NA	NA	NA	NA	NA	NA	NA	NA	NA	NA	NA	NA	NA	NA	NA	NA	NA	NA	NA	NA	NA	NA	NA	NA	NA	NA	NA	NA	NA	NA	NA
C2CD6_SEPEP.2_C3	2	NA	2	NA	1	NA	NA	NA	NA	NA	NA	2	NA	NA	NA	NA	NA	1	NA	NA	NA	NA	NA	NA	NA	NA	NA	NA	NA	NA	NA	NA	NA	NA	NA	NA	NA	2	NA	NA	NA	NA	NA	NA	NA	NA	NA	NA	NA
C2orf72_SEPEP.1_C1	2	2	8	1	1	1	4	2	8	5	2	2	10	4	8	4	17	24	6	7	4	7	1	4	8	31	9	4	6	4	6	3	8	5	6	10	6	4	8	3	6	5	9	4	8	10	2	8	9
C3_SEPEP.1_C1	161	280	112	198	166	224	148	182	216	514	186	84	305	338	216	313	292	214	378	678	332	424	250	267	309	452	285	375	291	563	468	308	239	491	257	271	224	197	237	378	215	184	209	177	232	345	303	255	298
C4B_SEPEP.1_C1	3	11	6	8	3	2	2	2	9	46	5	6	5	5	3	9	5	5	8	15	6	10	4	5	6	7	4	6	7	9	9	10	5	9	6	4	4	3	5	6	2	6	4	4	4	6	13	6	5
C4BPA_SEPEP.1_C4	15	30	13	28	14	26	14	32	33	112	18	22	50	69	32	43	49	21	57	47	51	59	45	27	46	62	33	32	40	54	70	38	30	51	36	39	52	44	32	33	34	38	24	24	29	27	72	43	41
C4BPB_SEPEP.2_C3	2	5	1	2	NA	2	NA	2	3	5	1	1	3	6	4	4	1	NA	2	1	2	3	3	3	2	7	2	NA	2	5	6	2	3	3	2	2	3	NA	NA	4	4	1	2	3	5	1	6	2	2
C5_SEPEP.1_C4	2	7	4	2	2	1	NA	4	11	28	2	NA	13	21	11	27	13	11	18	36	10	19	17	12.5	11	23	11	23	14	22	28	24	12	27	18	22	9	8	12	21	12	13	10	3	14	35	21	12	15
C5_SEPEP.3_C3	14	18	6	11	11	10	4	9	10	29	12	6	14	21	6	14	12	10	16	42	15	18	16	31	17	26	9	27	12	22	22	18	9	27	14	11	10	3	8	15	8	8	5	4	8	26	13	8	16
C5orf51_SEPEP.2_C3	1	NA	NA	1	1	NA	NA	NA	NA	1	NA	NA	NA	2	NA	NA	NA	4	NA	2	1	2	NA	1	NA	3	NA	2	1	NA	NA	1	NA	NA	NA	NA	NA	2	NA	1	NA	1	NA	NA	NA	NA	2	1	NA
C5orf51_SEPEP.3_C3	2	5	2	3	NA	1	1	2	NA	2	2	4	NA	NA	1	1	NA	1	NA	1	NA	NA	NA	2	NA	NA	NA	NA	NA	1	3	3	NA	1	1	1	NA	1	NA	1	NA	NA	NA	NA	1	1	2	3	1
C6_SEPEP.2_C3	3	4	3	1	4	4	2	4	4	6	5	NA	3	2	4	8	2	2	2	3	2	2	5	3	5	6	2	5	4	7	3	5	3	4	3	3	2	NA	2	2	3	2	2	3	3	1	4	1	3
C6_SEPEP.3_C3	2	2	NA	NA	NA	NA	NA	NA	NA	NA	NA	NA	1	NA	NA	NA	1	NA	1	1	3	NA	NA	NA	4	2	NA	NA	1	NA	3	NA	NA	NA	NA	1	NA	NA	2	NA	NA	NA	2	NA	2	NA	NA	NA	NA
C6orf120_SEPEP.1_C4	2	2	2	NA	4	2	2	NA	2	NA	3	1	4	1	1	1	2	NA	3	NA	2	1	2	1	3	NA	2	NA	2	NA	3	1	2	NA	2	NA	1	NA	3	2	3	2	6	NA	4	4	2	NA	1
C7_SEPEP.1_C1	3	15	5	10	1	4	7	1	9	21	5	2	15	23	7	26	40	15	11	20	17	14	16	12	14	15	14	18	22	42	34	9	14	25	20	18	17	10	14	21	6	4	13	5	23	22	24	9	16
C8A_SEPEP.1_C4	1	3	NA	1	3	5	2	5	5	8	3	2	8	6	7	8	8	7	7	10	9	9	3	7	10	13	7	7	9	8	10	9	8	7	7	9	2	4	3	9	2	5	3	3	10	7	12	4	4
C8A_SEPEP.2_C2	7	10	7	7	9	8	7	18	6	15	12	7	10	5	6	11	9	7	8	9	9	10	7	3	7	13	10	8	10	15	7	14	7	9	5	8	7	6	7	8	12	2	6	6	6	6	10	5	5
C8B_SEPEP.1_C4	7	11	3	5	11	21	5	7	11	22	10	4	12	18	11	14	12	12	7	19	11	19	8	14	9	20	10	18	15	23	27	16	11	17	11	10	10	4	5	20	9	4	7	3	6	14	18	9	9
C8G_SEPEP.1_C1	7	12	10	14	4	9	5	3	5	12	7	9	5	12	4	9	8	2	6	18	3	7	5	8	9	9	8	14	6	14	13	9	6	14	9	6	6	6	NA	4	4	13	2	1	6	7	13	10	12
C8orf82_SEPEP.1_C1	11	7	8	4	4	16	6	4	17	14	7	20	12	9	10	11	15	19	10	9	11	14	8	9	15	24	11	9	14	11	11	8	13	13	13	9	11	6	12	6	14	19	15	10	12	11	9	12	12
C9_SEPEP.1_C1	1.5	3	1.5	1	2	1.5	2	2.5	8	15.5	2.5	2.5	16	12	9	20	13.5	8	12.5	15.5	14	15	9	7	17	12.5	15	12.5	12.5	42	19.5	15	18	31	11	17	10	10	8	12	9	7	9	4	5	4.5	14.5	10	5
C9orf64_SEPEP.2_C3	3	6	4	3	5	2	5	5	5	4	5	2	4	5	2	3	2	15	NA	6	4	10	2	5	4	8	2	8	9	3	2	7	1	5	5	6	2	1	2	4	2	2	4	4	3	7	1	5	4
CA1_SEPEP.1_C4	22	30	21	17	53	32	51	43	42	10	74	27	21	34	41	48	22	10	95	64	29	25	106	11	29	18	38	11	35	101	54	20	43	54	26	44	79	69	60	41	67	16	11	11	27	14	29	6	51
CA1_SEPEP.3_C3	21	17	19	9	33	13	30	23	25	7	35	17	14	24	27	30	16	11	54	32	18	22	70	20	20	12	25	13	28	48	36	18	26	29	26	26	51	46	43	20	42	12	9	7	18	12	16	9	33
CA1_SEPEP.4_C3	3	3	NA	1	7	1	7	4	15	2	7	1	8	7	15	13	8	4	23	17	16	12	23	2	9	7	15	4	13	17	13	9	11	13	8	8	17	19	18	13	15	4	7	5	7	4	11	5	13
CA2_SEPEP.1_C4	7	3	10	2	7	5	8	6	16	6	15	4	19	9	22	20	18	6	24	11	18	13	33	17	31	23	23	8	22	20	21	6	23	17	22	22	16	8	18	17	17	11	22	12	18	5	12	7	27
CA2_SEPEP.2_C2	24	16	31	12	37	34	34	23	50	20	49	13	25	20	53	48	34	16	42	21	37	21	43	15	59	37	46	23	34	32	24	7	43	40	31	30	47	19	39	25	42	29	38	27	46	10	17	14	43
CA5A_SEPEP.2_C2	1	NA	NA	NA	NA	1	NA	NA	3	1	NA	NA	2	NA	3	1	1	2	2	1	2	1	4	1	3	2	1	NA	2	2	2	2	2	NA	2	NA	2	NA	NA	NA	4	NA	3	1	1	1	2	1	NA
CACNA2D1_SEPEP.2_C3	3	7	1	3	NA	1	2	NA	5	9	1	NA	8	10	4	9	12	NA	6	1	6	NA	9	2	7	2	3	4	10	6	4	NA	4	6	5	6	4	NA	3	8	NA	1	6	NA	5	1	11	NA	11
CACNA2D1_SEPEP.3_C3	1	3	1	1	1	1	1	NA	NA	NA	NA	NA	1	1	NA	2	1	NA	2	1	NA	NA	NA	NA	NA	NA	NA	NA	2	2	1	NA	NA	1	1	1	NA	NA	1	1	NA	NA	NA	NA	1	NA	1	NA	2
CACYBP_SEPEP.1_C4	10	12	8	10	12	9	5	11	14	16	14	26	17	25	12	11	13	19	18	21	17	18	11	26	19	28	14	21	14	18	13	33	11	15	16	10	10	16	9	24	13	15	10	12	16	27	19	24	15
CAD_SEPEP.1_C4	3	15	5	11	6	16	3	13	7	14	7	10	10	59	5	10	14	26	5	34	6	16	1	9	15	30	8	47	12	23	18	55	2	22	9	11	2	29	1	27	7	22	10	6	9	71	26	8	4
CAD_SEPEP.3_C3	1	8	4	7	4	8	2	7	8	8	4	6	4	30	4	8	9	13	6	18	4	9	2	10	7	12	3	28	6	12	8	27	3	13	6	4	2	14	2	12	5	17	5	6	7	40	10	6	7
CADM1_SEPEP.1_C4	3	10	8	13	3	17	2	12	7	21	3	9	12	17	7	9	12	25	9	5	4	18	3	17	9	15	11	22	8	9	9	19	13	15	9	11	4	20	5	9	6	15	6	12	5	7	15	26	8
CALCOCO2_SEPEP.2_C3	1	1	NA	NA	1	1	NA	NA	NA	1	NA	1	NA	3	NA	1	2	1	1	NA	NA	NA	NA	NA	1	NA	NA	5	NA	NA	NA	1	NA	1	NA	NA	NA	NA	NA	2	1	1	NA	NA	NA	2	1	1	1
CALD1_SEPEP.1_C4	24	39	21	41	25	43	22	30	26	65	24	17	45	67	36	53	46	37	43	54	43	54	21	25	44	53	36	56	55	91	59	41	38	73	46	50	29	29	50	63	27	29	42	45	70	52	81	53	23
CALR_SEPEP.1_C1	139	141	143	169	102	149	76	111	181	298	139	128	250	240	174	176	210	237	200	229	215	231	167	232	230	265	192	236	238	200	251	260	194	216	195	214	169	153	218	202	184	203	228	163	170	178	182	193	274
CALU_SEPEP.1_C4	2	4	3	4	2	3	2	2	7	16	1	6	10	14	6	9	8	11	7	14	8	8	5	9	9	13	8	13	8	7	11	20	7	14	8	6	6	7	5	9	4	13	4	4	10	11	8	6	6
CALU_SEPEP.2_C3	2	13	2	4	1	9	1	NA	6	10	NA	11	8	14	6	8	8	10	8	9	7	9	7	8	7	11	7	11	7	6	9	10	10	7	6	9	8	7	7	6	6	10	7	8	9	12	10	11	4
CALU_SEPEP.3_C3	4	5	2	1	1	9	1	NA	9	16	2	9	12	19	9	7	13	19	14	14	11	11	10	7	11	16	13	28	13	15	14	16	10	12	9	10	10	9	12	13	9	19	10	10	10	13	13	9	13
CALU_SEPEP.4_C3	3	9	NA	NA	NA	NA	1	3	3	15	2	7	5	9	5	7	5	7	8	5	8	10	8	10	7	13	7	16	8	10	7	14	4	12	6	4	6	10	11	11	8	14	6	4	3	11	9	8	5
CAMK1_SEPEP.1_C4	2	5	NA	2	6	5	1	2	1	1	4	4	1	6	1	2	2	3	NA	5	1	2	NA	4	1	2	NA	7	4	5	NA	5	NA	2	2	1	1	1	NA	4	2	NA	3	4	3	4	1	NA	2
CAMK1_SEPEP.2_C3	2	2	1	1	1	1	NA	3	1	2	NA	1	NA	2	1	NA	2	1	1	1	1	1	1	3	1	1	2	4	1	NA	1	4	NA	1	NA	NA	1	2	NA	NA	1	NA	NA	1	NA	2	NA	NA	NA
CAMK1_SEPEP.3_C3	2	3	1	1	NA	3	NA	3	2	1	4	1	2	2	NA	2	1	NA	NA	1	NA	NA	1	1	1	1	NA	2	2	1	NA	4	NA	1	2	NA	NA	2	2	NA	NA	NA	2	2	NA	2	2	NA	NA
CAMK1D_SEPEP.1_C4	2	2	1	4	NA	2	2	3	NA	2	1	1	NA	1	NA	NA	NA	NA	NA	NA	NA	NA	NA	2	NA	NA	NA	NA	NA	NA	1	NA	NA	NA	NA	NA	NA	5	NA	NA	NA	NA	NA	NA	NA	NA	1	NA	NA
CAMK2B_SEPEP.2_C3	1	NA	NA	NA	2	NA	NA	NA	NA	NA	1	NA	1	NA	NA	NA	3	1	1	NA	3	NA	NA	NA	1	NA	1	2	1	NA	1	NA	NA	NA	2	1	NA	NA	1	2	NA	NA	1	NA	1	NA	NA	NA	NA
CAMK2D_SEPEP.2_C3	5	7	4	3	2	4	4	2	5	5	4	2	7	7	4	6	7	9	8	9	8	10	4	5	10	7	5	5	11	6	11	9	1	4	11	7	5	8	7	7	4	4	11	9	8	7	5	3	4
CAMK2D_SEPEP.3_C3	1	1	1	NA	1	1	1	NA	5	2	1	1	2	1	3	5	3	3	2	1	1	2	1	4	2	NA	7	5	NA	NA	2	NA	8	5	3	NA	5	4	NA	1	5	5	NA	NA	1	NA	2	2	4
CAMK2G_SEPEP.3_C3	1	1	NA	1	1	1	NA	1	1	2	NA	1	NA	NA	NA	1	NA	NA	NA	1	1	1	NA	1	NA	1	NA	NA	1	1	NA	1	NA	NA	NA	1	NA	NA	NA	NA	NA	NA	NA	NA	NA	NA	NA	NA	NA
CAMK2G_SEPEP.4_C3	1	1	3	1	3	2	NA	1	1	1	NA	1	NA	NA	1	1	1	3	NA	NA	3	2	1	1	1	1	1	1	2	1	1	2	2	1	1	1	NA	1	NA	1	1	1	1	2	1	1	1	1	1
CAMK2G_SEPEP.5_C3	1	2	NA	NA	1	1	NA	NA	NA	NA	NA	NA	NA	NA	NA	NA	NA	2	NA	NA	NA	NA	NA	NA	NA	NA	NA	NA	NA	NA	NA	NA	NA	NA	NA	NA	NA	NA	NA	NA	NA	NA	NA	NA	NA	NA	NA	NA	NA
CAMSAP3_SEPEP.1_C4	4	1	NA	5	1	1	1	2	NA	2	1	3	NA	4	NA	NA	1	7	1	6	NA	6	NA	2	NA	2	1	1	NA	3	NA	2	NA	1	NA	NA	NA	6	NA	NA	NA	2	2	2	NA	NA	NA	NA	NA
CAND1_SEPEP.1_C4	19	36	17	41	28	28	31	24	51	76	37	35	55	68	49	62	64	87	48	83	63	69	31	75	57	63	50	95	61	58	57	113	53	78	61	57	41	54	43	66	45	42	50	49	49	69	50	51	65
CAND1_SEPEP.2_C2	2	4	2	4	6	3	1	4	2	4	4	4	1	2	3	3	1	6	1	5	1	2	2	6	1	2	3	7	2	4	1	6	3	4	1	1	2	2	1	2	2	4	1	1	1	4	2	2	2
CAND1_SEPEP.3_C3	1	2	NA	NA	NA	NA	NA	NA	NA	NA	NA	NA	NA	NA	NA	NA	NA	NA	NA	NA	NA	NA	NA	NA	NA	NA	NA	NA	NA	1	NA	NA	NA	NA	NA	NA	NA	NA	NA	1	NA	NA	1	NA	NA	NA	NA	NA	NA
CANX_SEPEP.1_C4	23	11	13	27	27	23	19	25	46	85	40	37	72	43	49	60	66	65	50	71	51	77	44	55	65	84	51	80	75	54	64	57	50	78	62	61	46	42	63	93	45	101	59	68	57	69	54	56	67
CANX_SEPEP.2_C3	5	8	NA	5	3	3	3	5	13	16	5	4	10	8	11	11	14	10	10	9	5	15	7	14	13	12	7	12	13	4	11	5	4	11	11	9	3	10	9	11	11	29	9	8	10	8	8	13	12
CAP1_SEPEP.1_C4	24	38	21	44	28	42	33	26	39	51	38	47	51	60	35	48	58	65	50	67	51	51	41	74	52	38	48	58	43	54	62	77	31	58	54	48	35	33	43	77	37	42	53	48	51	46	40	32	53
CAP2_SEPEP.1_C4	1	13	1	18	1	15	NA	6	2	18	1	15	2	6	NA	5	4	9	1	4	2	7	3	5	1	19	NA	5	3	20	4	5	2	6	NA	3	3	18	NA	10	NA	12	NA	10	3	8	10	22	NA
CAP2_SEPEP.3_C3	1	1	1	3	NA	3	NA	2	NA	4	NA	4	NA	3	NA	1	NA	2	1	2	NA	1	2	NA	NA	6	2	1	NA	5	2	1	NA	2	2	1	NA	10	NA	3	NA	7	NA	3	1	2	1	8	NA
CAPG_SEPEP.1_C4	7	23	4	22	3	17	4	2	NA	13	2	NA	4	4	3	8	8	15	NA	34	5	4	6	55	NA	7	4	14	8	10	11	21	1	14	6	8	1	10	NA	19	2	5	8	7	7	29	14	2	2
CAPN1_SEPEP.1_C4	25	45	28	48	23	51	17	23	45	58	19	22	57	60	46	41	50	56	46	68	50	60	36	65	54	53	37	45	52	63	59	45	40	50	52	53	29	52	35	44	38	17	42	47	42	50	44	36	49
CAPN2_SEPEP.1_C4	16	41	12	30	7	21	12	6	11	39	6	17	20	32	15	37	37	19	14	32	23	27	13	36	19	18	11	40	28	36	40	26	16	37	36	35	12	24	8	56	12	31	22	18	37	28	46	35	20
CAPN2_SEPEP.2_C2	1	2	2	1	NA	2	NA	NA	3	3	NA	NA	1	6	3	5	4	4	3	4	4	5	NA	2	3	4	6	3	4	2	6	2	4	3	3	3	2	3	1	3	3	3	3	2	3	2	4	3	6
CAPN5_SEPEP.1_C4	4	6	7	8	7	10	NA	3	20	9	4	3	9	12	18	16	10	13	8	11	10	19	9	9	11	14	6	9	10	NA	4	4	12	4	9	17	9	2	6	5	7	NA	5	5	6	10	7	6	17
CAPN7_SEPEP.2_C3	1	NA	NA	NA	1	2	NA	NA	1	NA	NA	NA	NA	NA	NA	NA	1	NA	NA	NA	NA	NA	NA	1	NA	NA	NA	1	1	NA	NA	5	NA	NA	1	NA	NA	NA	NA	NA	NA	NA	NA	1	2	3	NA	1	1
CAPNS1_SEPEP.1_C4	6	6	7	15	8	6	9	3	7	14	6	7	7	12	7	8	12	7	8	9	6	8	10	10	8	7	17	9	9	11	11	9	8	8	7	6	4	7	8	8	4	6	5	3	6	6	9	7	9
CAPNS1_SEPEP.2_C3	10	11	6	10	5	13	7	3	3	6	3	4	6	5	2	6	6	7	7	9	7	7	5	4	7	8	1	6	5	7	11	3	3	5	11	6	4	6	5	7	2	4	8	4	5	6	6	8	2
CAPRIN1_SEPEP.1_C4	3	14	10	11	13	32	12	25	13	23	14	35	24	27	16	11	12	24	12	26	13	16	8	16	12	21	17	33	14	11	15	28	13	23	15	16	13	24	25	25	13	21	20	15	14	18	14	19	9
CAPZA1_SEPEP.1_C4	26	43	34	33	22	54	20	25	16	26	25	39	21	22	15	15	17	21	15	28	16	22	9	38	21	18	10	20	14	11	17	35	20	22	13	12	13	22	12	22	15	16	15	13	17	24	15	11	15
CAPZA1_SEPEP.2_C2	4	4	5	4	3	4	2	2	2	2	2	3	3	1	1	2	1	2	1	2	1	1	1	1	1	1	1	1	1	2	1	2	2	1	1	1	1	1	1	1	1	1	1	1	1	1	1	1	1
CAPZA2_SEPEP.1_C1	31	50	35	47	18	50	30	43	15	28	29	54	25	43	17	15	31	30	16	36	21	30	11	25	23	34	17	20	22	20	29	32	20	24	25	24	18	30	14	25	19	19	14	24	22	31	22	18	27
CAPZB_SEPEP.1_C4	5	6	1	10	4	2	2	4	3	8	2	3	5	8	3	4	5	4	7	5	4	5	3	8	3	3	3	8	7	6	6	5	2	5	4	5	4	6	6	7	7	6	5	4	6	7	5	3	2
CAPZB_SEPEP.2_C3	10	24	NA	15	9	3	6	11	11	21	10	13	17	24	12	14	16	17	15	21	15	17	10	41	16	15	11	13	16	13	22	32	16	18	19	20	8	13	15	23	9	10	23	14	11	15	10	9	16
CAPZB_SEPEP.3_C3	15	18	12	10	8	20	13	11	15	21	10	15	18	20	16	16	24	22	14	22	10	14	8	17	16	20	13	15	15	12	21	21	10	16	15	17	8	14	9	14	13	9	16	11	11	19	14	11	22
CAPZB_SEPEP.4_C3	1	2	2	2	2	2	1	2	1	2	1	1	2	2	1	1	1	1	1	1	1	1	1	1	1	2	1	1	1	2	1	1	2	1	1	2	1	1	NA	2	1	1	2	1	1	1	1	1	1
CAPZB_SEPEP.5_C3	2	5	3	NA	NA	NA	2	NA	1	3	NA	4	2	5	NA	2	4	3	NA	3	2	3	NA	4	3	4	3	4	3	NA	4	4	NA	3	2	NA	2	3	NA	3	2	2	NA	1	2	2	NA	3	3
CARHSP1_SEPEP.1_C4	22	19	26	24	26	33	23	13	20	15	33	8	28	24	21	17	31	26	31	17	19	30	9	8	20	16	20	18	23	15	21	13	19	13	19	21	13	14	22	17	18	4	24	14	25	21	18	10	18
CARM1_SEPEP.2_C3	3	5	2	1	1	NA	2	2	NA	2	NA	3	NA	1	NA	NA	NA	1	NA	2	NA	1	NA	6	1	1	NA	5	NA	1	1	1	NA	NA	NA	NA	NA	NA	NA	1	NA	NA	NA	1	NA	1	1	NA	NA
CARS1_SEPEP.1_C4	9	11	15	22	14	30	6	5	19	13	12	10	15	18	14	6	17	11	13	14	13	14	13	13	17	10	10	16	19	10	23	13	10	12	18	18	11	13	11	17	11	11	10	16	18	10	13	16	14
CARS2_SEPEP.2_C3	1	2	NA	2	NA	1	1	NA	1	2	1	3	1	3	1	1	1	3	4	4	2	4	1	2	4	3	1	3	2	3	3	1	2	2	1	1	3	1	2	1	1	2	2	1	1	2	3	2	3
CARS2_SEPEP.3_C3	4	5	2	3	3	2	5	1	4	6	7	4	NA	5	3	5	6	11	7	6	9	8	5	4	6	8	5	13	8	3	3	2	7	5	3	1	4	1	3	4	3	5	3	2	3	10	9	13	3
CASK_SEPEP.1_C4	7	18	5	10	5	9	3	10	11	20	5	14	12	13	10	12	14	10	12	8	9	10	4	17	15	17	14	26	14	13	14	11	12	11	11	12	10	18	6	9	7	13	8	9	11	23	14	14	14
CASK_SEPEP.2_C3	2	5	2	1	NA	1	1	2	2	4	1	2	NA	2	NA	1	NA	2	NA	NA	NA	3	1	2	1	2	2	2	4	NA	2	NA	1	NA	2	1	3	2	NA	2	3	2	NA	1	NA	3	NA	2	2
CASP1_SEPEP.2_C3	4	5	2	4	NA	4	2	1	NA	5	1	2	5	5	4	3	7	9	2	4	4	7	1	5	6	5	2	4	5	6	7	3	2	7	4	5	1	2	NA	4	1	3	3	NA	5	4	3	NA	1
CASP1_SEPEP.3_C3	3	3	NA	NA	NA	NA	1	NA	1	NA	3	2	2	3	1	NA	1	2	2	1	2	2	1	1	1	1	NA	1	NA	NA	3	NA	1	3	2	2	NA	NA	NA	NA	NA	NA	NA	NA	1	1	1	NA	1
CASP10_SEPEP.2_C3	1	1	1	1	NA	1	NA	1	NA	NA	1	NA	1	1	NA	NA	1	1	1	1	1	1	NA	1	1	1	NA	1	1	1	1	1	NA	1	1	1	1	1	2	1	NA	NA	1	1	1	1	1	2	2
CASP10_SEPEP.3_C3	2	2	NA	1	NA	NA	NA	1	3	3	NA	1	5	5	NA	1	6	3	4	3	3	4	NA	4	2	2	NA	4	3	3	4	3	NA	3	1	3	1	1	1	2	1	1	3	1	3	7	3	2	1
CASP3_SEPEP.2_C3	1	1	NA	2	NA	NA	NA	NA	NA	NA	NA	NA	NA	NA	NA	NA	NA	3	NA	3	NA	1	NA	1	NA	1	2	2	NA	NA	1	NA	1	1	NA	1	NA	2	NA	1	1	NA	NA	NA	NA	2	NA	NA	2
CASP6_SEPEP.1_C4	3	4	6	2	2	3	2	1	NA	7	1	2	5	NA	3	3	2	2	2	1	NA	3	2	3	NA	1	NA	5	4	1	4	2	2	2	4	3	2	5	NA	3	NA	1	NA	2	2	3	4	5	1
CAST_SEPEP.1_C4	24	18	17	26	22	40	11	21	33	28	23	9	34	29	31	25	41	34	46	39	25	46	27	31	32	39	32	30	28	38	42	19	37	38	32	43	26	24	34	47	34	26	35	28	35	21	32	24	25
CAST_SEPEP.2_C3	11	10	11	11	6	12	8	7	7	7	5	9	9	9	8	8	8	8	8	9	7	10	6	7	9	9	9	10	8	8	12	4	8	10	13	7	4	5	7	14	8	7	6	6	6	4	8	5	8
CAST_SEPEP.3_C3	8	10	4	8	2	3	3	4	4	5	NA	NA	6	4	1	3	6	2	11	6	2	8	7	5	6	6	4	6	4	3	9	6	5	4	8	7	2	8	10	10	6	6	3	6	4	4	5	6	7
CAT_SEPEP.1_C1	164	101	132	86	174	64	185	148	286	130	232	117	316	229	302	212	252	142	246	128	243	285	252	96	264	221	266	213	223	166	151	65	319	156	283	258	179	152	248	166	231	133	282	163	262	142	137	352	345
CAV1_SEPEP.1_C4	4	4	3	2	1	4	4	3	2	1	4	3	2	1	2	5	3	2	2	1	2	2	2	3	2	1	2	3	2	1	1	3	2	1	NA	NA	2	NA	2	1	2	2	1	1	2	3	1	1	1
CAV1_SEPEP.2_C2	1	1	NA	3	2	3	2	3	2	4	5	4	4	4	2	3	4	4	3	3	4	3	2	3	3	3	2	2	2	4	3	3	2	2	2	1	3	2	3	3	2	2	2	3	1	3	3	2	2
CAVIN1_SEPEP.1_C4	10	21	11	16	11	16	10	11	11	17	14	15	14	11	13	27	13	11	10	10	10	12	10	6	12	13	13	15	14	14	14	8	10	16	8	10	11	5	9	11	13	11	12	9	12	15	16	14	9
CAVIN2_SEPEP.1_C1	9	13	16	11	12	9	12	10	15	7	12	18	17	16	12	24	19	7	27	7	17	18	13	3	13	20	11	6	13	19	17	5	14	8	13	14	12	6	15	5	13	10	9	9	13	14	13	7	10
CAVIN3_SEPEP.1_C1	3	3	2	2	1	2	NA	NA	7	9	NA	NA	6	1	2	15	3	4	1	3	4	2	5	1	3	NA	3	2	6	5	4	NA	4	3	3	2	2	NA	NA	3	3	2	2	NA	2	7	11	1	NA
CBR1_SEPEP.1_C4	12	16	14	10	21	28	23	20	25	16	32	29	35	28	23	20	39	40	44	26	39	35	25	16	40	35	31	25	39	33	31	9	27	17	48	43	20	29	34	36	36	24	46	28	40	23	51	97	30
CBR1_SEPEP.2_C2	32	37	34	26	36	39	30	31	57	16	27	51	61	58	50	38	59	74	69	20	33	36	67	38	67	49	67	33	51	38	42	12	47	24	70	58	47	79	42	58	54	35	54	56	51	19	87	133	83
CBR4_SEPEP.2_C3	7	8	5	2	12	2	4	7	9	4	10	1	12	7	9	10	13	11	11	2	13	12	7	5	12	10	7	2	12	NA	6	NA	10	4	9	9	7	4	7	5	11	9	8	13	11	5	6	9	9
CBR4_SEPEP.3_C3	2	5	2	NA	2	NA	2	5	6	2	1	NA	5	2	5	4	5	4	6	2	5	2	5	2	4	4	5	2	2	NA	5	1	9	2	3	5	5	2	8	2	6	5	6	6	8	3	3	5	7
CBR4_SEPEP.4_C3	2	2	1	NA	1	1	2	1	1	2	2	1	1	1	2	3	1	1	2	1	2	1	1	1	3	1	1	1	2	1	2	1	2	2	2	3	1	2	1	1	NA	1	1	NA	1	1	1	2	2
CC2D1A_SEPEP.1_C4	3	8	4	9	1	4.5	1	4	6	9	2	2	3	NA	5	3	2	7	2	5	2	NA	1	6	NA	NA	NA	4	5	1	7	2	3	4	7	6	NA	5.5	NA	11	3	5	2	NA	5	1	5	4	4
CC2D1B_SEPEP.1_C4	1	2	1	7	NA	4	NA	NA	NA	4	NA	3	NA	NA	NA	NA	NA	2	NA	NA	NA	3	NA	NA	NA	2	2	4	NA	NA	2	7	NA	4	NA	NA	NA	5	2	2	NA	1	NA	1	NA	2	2	1	NA
CCAR1_SEPEP.1_C4	2	6	NA	3	2	9	NA	4	7	16	4	5	7	8	7	11	11	35	12	21	6	11	5	29	3	15	3	24	9	15	9	25	4	19	8	5	7	10	2	12	6	8	5	5	5	15	8	11	2
CCAR2_SEPEP.1_C4	2	6	1	2	2	2	NA	3	15	21	4	8	15	23	13	13	18	25	11	18	16	28	9	18	15	16	10	24	17	18	21	25	4	14	15	19	8	15	7	14	6	10	12	9	24	24	13	11	9
CCDC12_SEPEP.2_C3	2	1	NA	1	1	3	NA	1	2	4	NA	1	1	1	1	1	NA	4	1	1	1	1	1	1	NA	1	2	1	NA	1	2	7	1	2	NA	1	NA	2	NA	NA	NA	NA	NA	1	1	2	1	2	NA
CCDC124_SEPEP.1_C4	3	5	2	6	3	4	3	4	3	4	4	3	NA	2	2	1	2	6	4	5	1	8	1	2	6	6	1	3	3	3	2	8	4	7	NA	NA	2	4	2	4	5	5	2	5	1	4	3	4	NA
CCDC134_SEPEP.2_C3	2	2	2	1	1	6	NA	1	NA	NA	NA	2	NA	NA	NA	NA	NA	2	NA	2	NA	NA	NA	4	NA	3	1	2	NA	NA	1	6	1	1	NA	1	2	1	NA	NA	NA	1	NA	NA	NA	2	NA	NA	1
CCDC22_SEPEP.1_C4	15	16	14	13	8	15	8	10	12	18	11	11	20	15	12	17	15	23	16	12	14	13	7	14	21	19	18	24	15	11	21	17	7	7	22	22	11	16	12	21	18	9	15	19	20	21	22	8	20
CCDC47_SEPEP.1_C4	10	12	5	13	12	6	8	9	30	41	5	14	24	24	23	27	20	27	18	26	25	24	15	26	28	38	24	41	22	9	26	21	21	28	21	23	22	16	21	22	17	25	22	14	24	20	19	13	26
CCDC51_SEPEP.1_C4	5	8	4	10	5	9	7	3	6	3	7	16	4	7	3	1	2	3	5	5	2	1	4	4	4	3	5	1	1	3	4	4	NA	3	1	1	4	2	3	5	1	5	4	4	1	9	5	5	3
CCDC58_SEPEP.1_C4	1	8	2	6	8	8	6	5	8	4	6	7	8	8	4	7	7	7	8	8	8	5	5	4	9	8	8	6	7	8	6	7	7	4	5	4	6	2	5	7	6	2	4	6	8	6	5	7	5
CCDC58_SEPEP.2_C3	3	2	1	5	5	1	2	NA	6	1	3	4	2	3	1	2	2	3	2	2	4	3	NA	2	2	3	2	1	3	3	2	4	2	3	3	1	NA	2	NA	NA	2	3	NA	4	3	7	2	1	NA
CCDC6_SEPEP.1_C1	3	9	1	4	4	6	1	2	3	11	1	4	6	4	1	4	5	16	3	14	4	5	5	18	4	2	2	20	6	13	9	21	NA	12	NA	3	2	4	4	16	3	2	6	9	8	15	9	2	1
CCDC90B_SEPEP.2_C3	2	2	1	2	NA	1	NA	NA	1	1	NA	1	1	2	1	NA	1	NA	NA	1	NA	NA	1	1	NA	1	2	NA	NA	NA	NA	NA	NA	2	2	NA	NA	NA	2	NA	NA	NA	2	NA	2	2	2	1	NA
CCDC93_SEPEP.2_C3	3	2	NA	3	5	3	1	NA	1	2	1	2	2	6	NA	NA	2	3	2	3	2	2	2	3	4	3	1	3	4	NA	3	4	1	2	4	3	1	6	NA	2	1	2	3	3	5	6	3	3	2
CCM2_SEPEP.2_C3	1	NA	NA	NA	NA	1	NA	NA	1	1	NA	NA	NA	1	NA	NA	NA	NA	NA	1	NA	1	NA	NA	NA	2	1	1	NA	NA	1	1	NA	2	1	NA	NA	2	NA	2	NA	NA	NA	1	NA	1	1	1	NA
CCNY_SEPEP.1_C4	1	5	2	2	NA	1	NA	2	1	NA	1	3	NA	2	NA	1	1	1	NA	2	3	NA	NA	3	2	NA	NA	1	2	NA	NA	1	NA	NA	1	1	1	1	NA	NA	NA	1	1	2	2	3	1	1	NA
CCNY_SEPEP.2_C2	1	5	NA	NA	NA	NA	NA	NA	2	2	NA	NA	NA	NA	2	2	NA	1	NA	NA	NA	NA	NA	NA	NA	NA	1	NA	NA	2	NA	NA	NA	2	1	2	NA	2	NA	2	1	NA	NA	NA	NA	1	NA	NA	NA
CCS_SEPEP.1_C1	7	4	2	3	3	3	3	2	7	6	5	1	11	9	7	6	10	6	11	3	12	14	5	5	11	14	9	4	9	11	8	9	11	5	9	12	6	6	6	8	5	7	7	8	12	9	8	8	7
CCT2_SEPEP.1_C4	59	51	41	56	48	66	46	42	64	52	47	72	66	70	59	56	65	68	65	89	56	71	47	91	64	83	63	88	68	78	71	119	61	53	68	64	49	61	53	82	50	49	65	65	64	71	56	54	53
CCT2_SEPEP.2_C2	1	1	2	2	3	1	1	1	1	1	1	1	2	4	1	1	3	1	4	3	3	4	5	3	5	3	2	1	6	4	5	6	2	1	6	4	1	1	6	3	1	2	5	4	6	5	2	2	2
CCT3_SEPEP.1_C4	12	34	12	30	25	27	21	19	55	46	23	40	55	57	40	49	57	55	59	81	54	59	39	74	49	70	61	84	56	57	52	99	52	57	49	47	40	64	43	64	48	53	46	51	50	65	54	49	42
CCT3_SEPEP.2_C2	4	7	4	12	12	7	5	4	3	5	6	8	5	8	3	4	6	4	4	10	3	6	4	6	6	7	7	8	5	5	8	7	5	4	4	7	3	3	4	10	3	5	6	7	3	4	3	5	3
CCT4_SEPEP.1_C4	34	36	23	39	24	45	20	24	30	25	28	32	45	52	34	30	43	38	38	59	31	43	30	56	43	55	35	49	44	34	43	75	34	28	37	37	23	30	30	34	30	29	36	43	32	41	34	31	27
CCT5_SEPEP.1_C4	27	32	21	35	26	29	25	18	50	34	30	36	50	50	36	49	47	53	54	71	38	50	37	67	45	57	35	82	59	55	48	87	45	37	46	48	30	32	41	55	46	35	38	36	45	46	33	27	44
CCT5_SEPEP.2_C3	2	7	4	4	6	7	5	2	3	3	4	8	4	6	2	3	3	5	3	6	3	5	4	3	3	6	3	7	3	3	3	5	2	3	3	4	2	2	2	5	3	2	4	4	4	5	6	2	7
CCT5_SEPEP.3_C3	2	5	NA	1	2	3	1	2	2	1	4	3	NA	2	1	2	NA	1	2	2	2	3	2	4	3	2	2	5	2	NA	1	2	1	3	3	3	NA	3	2	2	1	3	2	1	NA	NA	1	1	NA
CCT6A_SEPEP.1_C4	7	12	6	8	10	13	9	9	21	14	26	51	27	35	21	18	21	26	21	37	20	17	34	33	26	26	29	45	16	20	20	25	27	21	20	19	19	25	17	18	20	21	19	20	19	24	22	17	38
CCT6A_SEPEP.2_C2	9	7	10	12	10	16	10	8	7	4	12	18	6	11	8	4	7	9	7	11	7	8	4	11	9	9	12	15	8	10	8	13	8	6	10	10	7	10	6	14	9	7	8	8	6	8	6	6	9
CCT7_SEPEP.1_C4	18	20	14	20	15	18	11	7	35	21	19	22	36	32	26	23	32	36	34	42	31	34	15	37	30	41	38	42	27	24	32	48	33	29	28	28	37	36	25	30	25	26	28	24	26	28	31	24	28
CCT7_SEPEP.2_C2	2	7	3	6	2	5	2	3	4	4	2	3	1	3	3	2	1	2	3	4	4	5	3	8	3	4	3	4	4	3	4	9	3	3	3	4	2	3	2	11	2	3	2	3	4	2	4	3	3
CCT7_SEPEP.3_C3	7	12	6	6	9	16	13	12	16	9	14	10	13	14	11	12	15	16	11	18	13	16	6	12	13	18	17	19	14	10	11	20	17	16	17	10	11	11	9	7	14	13	9	7	14	11	11	10	16
CCT7_SEPEP.4_C3	7	9	5	7	8	4	3	5	7	4	7	6	7	6	6	7	6	8	7	8	4	6	9	10	4	7	7	14	6	5	7	9	9	6	7	5	12	7	5	6	8	5	9	4	9	7	8	7	9
CCT8_SEPEP.1_C4	29	25	20	31	25	37	25	24	41	37	29	44	64	64	50	41	71	60	63	97	65	70	41	74	58	80	44	75	57	68	64	104	41	44	64	59	45	50	48	76	42	49	52	56	57	61	48	49	47
CCT8_SEPEP.3_C3	2	1	NA	NA	NA	NA	NA	1	6	5	3	NA	4	4	3	4	4	5	4	4	4	4	3	7	5	5	3	5	5	4	3	6	3	6	4	4	3	4	4	5	4	6	4	5	3	3	3	4	5
CD14_SEPEP.1_C4	10	17	9	27	4	5	2	8	9	18	7	5	9	12	14	11	11	13	9	13	17	21	13	21	10	20	9	10	19	12	17	15	10	12	13	15	7	6	12	23	10	14	12	9	15	13	18	15	14
CD151_SEPEP.1_C4	1	NA	NA	NA	NA	2	NA	NA	1	2	NA	1	NA	2	NA	1	5	NA	NA	3	1	1	2	6	NA	2	NA	2	1	NA	2	1	1	2	1	NA	NA	1	1	2	1	2	NA	1	2	NA	2	NA	2
CD163_SEPEP.1_C4	17	29	15	12	18	13	25	14	43	34	19	24	67	65	42	39	51	30	52	48	60	37	32	28	61	19	42	21	65	38	68	47	42	36	51	39	30	10	31	34	38	16	35	11	53	31	35	8	49
CD163_SEPEP.2_C3	2	3	NA	NA	NA	NA	NA	NA	1	NA	2	1	4	2	1	2	2	2	4	3	3	2	1	NA	2	1	NA	NA	3	3	2	4	3	2	2	2	1	NA	1	2	NA	NA	3	NA	3	1	NA	NA	NA
CD180_SEPEP.1_C4	3	4	NA	NA	NA	NA	NA	NA	3	4	NA	1	3	3	5	4	4	4	1	3	1	NA	1	7	3	1	2	3	3	2	6	5	NA	2	3	4	NA	2	1	2	1	3	3	NA	NA	4	1	NA	4
CD2AP_SEPEP.1_C4	9	10	4	17	3	12	3	3	7	29	2	10	11	13	8	13	12	13	15	23	8	25	1	13	9	7	9	19	10	10	11	33	4	18	11	7	5	6	4	13	5	12	5	4	9	19	8	6	7
CD2AP_SEPEP.2_C3	1	2	NA	1	NA	2	1	2	NA	3	1	3	1	NA	NA	NA	NA	2	NA	2	NA	NA	1	3	NA	NA	NA	NA	NA	1	1	2	NA	1	NA	NA	NA	1	NA	1	NA	NA	NA	NA	1	2	1	1	NA
CD300A_SEPEP.2_C3	1	NA	1	NA	NA	1	NA	NA	NA	NA	NA	NA	1	NA	NA	1	1	NA	NA	NA	NA	NA	NA	1	NA	NA	NA	NA	2	1	NA	1	NA	1	NA	NA	NA	NA	NA	NA	NA	NA	1	NA	NA	NA	NA	NA	NA
CD36_SEPEP.1_C4	3	3	3	2	5	1	2	2	7	4	5	7	7	5	5	11	5	5	8	6	7	11	4	3	9	6	10	4	8	3	5	4	7	3	7	6	3	2	3	2	3	4	NA	NA	2	5	2	4	4
CD36_SEPEP.2_C3	1	NA	NA	NA	NA	1	NA	NA	2	NA	NA	NA	2	2	1	2	2	1	1	NA	NA	NA	2	3	1	NA	1	NA	NA	NA	NA	NA	2	1	2	1	1	NA	1	NA	1	NA	NA	NA	1	NA	1	1	2
CD47_SEPEP.4_C3	1	1	NA	NA	1	NA	1	1	NA	1	NA	NA	2	1	NA	NA	2	2	2	NA	1	1	NA	2	2	1	1	NA	1	1	1	1	NA	1	2	2	NA	NA	2	2	2	1	NA	NA	NA	1	1	1	1
CD59_SEPEP.1_C4	3	8	NA	3	1	3	3	3	8	14	2	3	7	11	8	11	10	12	6	10	11	10	9	8	10	10	6	8	9	11	13	11	8	5	6	7	4	7	9	13	4	10	7	7	10	10	13	9	9
CD5L_SEPEP.1_C4	2	3	2	NA	4	2	3	1	11	8	4	4	8	11	11	16	7	5	12	8	15	11	11	7	9	9	7	5	15	28	9	8	6	6	9	13	12	5	9	16	20	7	16	5	8	12	3	4	9
CD74_SEPEP.1_C4	2	2	2	7	6	6	2	6	3	8	2	17	5	6	3	4	5	5	2	2	4	5	4	9	2	8	3	2	3	4	7	3	3	7	6	9	2	4	1	4	3	4	3	1	4	3	7	1	2
CD74_SEPEP.2_C3	7	14	1	6	2	10	7	14	1	4	6	27	5	3	4	3	5	5	3	3	3	2	3	5	3	5	2	2	4	3	4	3	4	6	5	8	2	5	2	4	4	4	4	2	5	4	4	1	5
CD81_SEPEP.1_C4	21	26	29	23	22	24	16	11	17	23	24	12	14	22	20	24	21	13	16	14	20	18	16	15	22	13	15	22	15	16	17	10	19	13	22	21	14	10	20	26	16	11	21	13	27	9	18	18	25
CD82_SEPEP.1_C4	2	2	NA	2	1	NA	NA	1	3	5	2	NA	7	4	5	3	6	5	5	5	6	5	3	3	6	6	4	4	5	1	6	7	5	2	6	7	5	2	5	4	4	3	5	NA	6	7	4	5	8
CD84_SEPEP.2_C3	1	1	NA	1	NA	1	NA	NA	1	NA	NA	NA	NA	2	NA	1	1	2	NA	2	NA	NA	NA	2	1	NA	NA	NA	NA	1	1	NA	NA	1	NA	NA	NA	NA	NA	NA	NA	NA	NA	NA	NA	2	1	NA	NA
CD99L2_SEPEP.2_C3	1	NA	NA	NA	NA	NA	NA	NA	8	8	2	2	2	2	2	2	2	2	1	6	1	4	2	1	2	7	3	3	1	4	NA	2	9	3	1	3	3	NA	4	1	4	NA	1	5	NA	3	3	5	3
CDC37_SEPEP.1_C4	8	11	6	16	15	18	9	9	14	14	9	15	14	16	12	14	12	17	11	19	13	20	9	14	12	17	11	12	10	11	14	16	9	11	13	13	10	8	9	15	12	11	12	12	12	10	14	17	15
CDC37L1_SEPEP.1_C1	1	3	NA	NA	NA	NA	2	NA	NA	5	NA	2	1	4	3	1	5	3	4	4	NA	1	1	1	3	5	1	4	4	4	5	1	NA	3	NA	2	NA	1	2	5	NA	NA	4	3	2	2	4	3	1
CDC42_SEPEP.3_C3	12	17	7	17	4	9	7	8	7	10	8	10	10	11	11	11	10	10	11	16	10	13	11	15	10	11	9	10	12	11	13	16	9	9	12	11	7	5	7	15	7	8	8	6	10	10	9	8	8
CDC42BPB_SEPEP.1_C4	14	13	11	6	5	11	3	8	14	21	7	9	20	30	13	11	18	32	14	18	16	16	12	15	16	19	11	42	20	18	22	17	5	23	19	23	12	13	7	21	11	14	13	15	20	36	22	22	14
CDC42EP4_SEPEP.1_C4	6	6	3	2	4	3	5	4	2	1	3	3	2	4	3	1	3	8	3	4	2	7	1	3	3	12	1	3	2	8	2	8	1	1	3	3	2	1	2	4	3	4	3	4	1	3	4	1	2
CDC5L_SEPEP.1_C1	7	12	9	15	11	15	5	13	8	15	8	16	11	7	6	7	6	30	7	17	7	17	4	10	3	19	5	26	7	6	13	48	2	21	6	10	6	8	4	11	5	6	10	13	12	17	13	17	3
CDH1_SEPEP.1_C4	5	1	NA	1	5	3	NA	NA	2	2	NA	NA	11	6	5	5	8	4	8	8	7	14	6	3	9	5	2	5	7	9	6	2	8	5	8	8	5	2	13	2	8	3	8	5	6	6	3	8	4
CDH1_SEPEP.2_C2	4	3	4	4	4	5	5	NA	3	2	4	2	5	2	3	3	3	3	4	3	5	4	2	1	4	3	3	2	3	2	3	1	3	2	3	2	NA	2	4	1	3	1	3	1	3	2	2	3	2
CDH1_SEPEP.3_C3	10	9	9	6	7	15	6	3	5	5	3	NA	4	3	5	3	2	4	2	4	3	4	3	1	4	5	4	3	3	3	4	NA	7	5	4	4	3	4	4	5	4	1	5	3	3	2	2	1	5
CDH1_SEPEP.4_C3	3	4	4	5	2	2	2	1	2	2	2	1	4	3	1	2	2	2	3	2	2	5	3	2	2	1	2	1	4	3	4	NA	1	1	3	2	1	NA	2	2	2	NA	3	2	3	2	NA	NA	2
CDH2_SEPEP.1_C4	15	19	15	14	11	16	11	19	9	10	21	20	16	24	10	16	14	19	15	19	17	14	3	2	14	21	13	11	10	9	8	20	9	14	11	5	11	11	14	7	17	9	9	11	14	39	11	13	6
CDH2_SEPEP.2_C3	3	1	2	4	2	3	1	2	1	4	2	2	2	2	2	4	3	3	3	2	3	5	NA	NA	4	5	3	2	4	3	4	3	2	2	4	2	2	2	3	2	3	1	3	3	2	4	1	NA	2
CDHR2_SEPEP.1_C4	3	NA	NA	NA	NA	NA	NA	NA	1	NA	NA	1	2	NA	NA	NA	2	NA	NA	NA	NA	NA	NA	3	NA	NA	1	NA	2	NA	5	NA	1	3	3	NA	NA	NA	2	NA	NA	NA	3	NA	NA	NA	NA	NA	3
CDHR5_SEPEP.2_C3	3	NA	1	5	NA	4	NA	2	NA	NA	NA	3	NA	2	NA	NA	NA	NA	NA	NA	NA	5	NA	NA	NA	NA	NA	1	NA	1	NA	NA	NA	NA	NA	1	NA	NA	NA	3	NA	3	NA	NA	NA	2	NA	2	NA
CDK5RAP3_SEPEP.1_C4	1	2	2	1	NA	NA	NA	2	1	1	NA	NA	5	2	1	2	5	2	6	2	4	5	2	NA	5	2	3	4	3	3	5	1	2	4	2	2	2	2	3	5	2	2	3	4	5	2	3	5	2
CDK5RAP3_SEPEP.2_C2	3	6	6	2	4	2	3	3	1	2	3	4	2	4	NA	1	2	2	2	2	4	4	2	2	3	2	1	2	3	3	2	3	1	2	2	2	2	2	3	4	1	NA	2	4	2	2	1	2	3
CDK5RAP3_SEPEP.3_C3	1	NA	1	1	1	NA	NA	NA	1	2	NA	NA	NA	NA	1	NA	2	NA	NA	NA	NA	1	3	3	3	NA	2	1	2	NA	NA	NA	NA	1	2	NA	3	1	NA	NA	2	NA	3	1	NA	NA	NA	NA	1
CDK9_SEPEP.1_C1	2	NA	NA	3	1	1	NA	1	2	3	NA	1	NA	5	1	3	1	8	3	3	3	4	1	4	NA	4	2	8	2	1	1	7	1	5	2	1	NA	NA	1	4	NA	2	2	1	3	2	4	2	1
CDKN2AIP_SEPEP.2_C2	5	5	3	6	7	12	3	7	5	13	7	5	7	7	8	3	7	14	5	7	5	13	5	12	5	8	4	6	5	2	7	10	2	7	4	2	5	6	5	11	3	6	7	8	6	8	8	9	3
CDKN2AIPNL_SEPEP.1_C4	1	1	NA	1	NA	2	NA	1	NA	NA	NA	1	NA	NA	NA	NA	NA	2	NA	NA	NA	NA	NA	1	NA	NA	NA	NA	NA	NA	NA	NA	NA	NA	NA	NA	NA	NA	NA	NA	NA	NA	NA	NA	NA	NA	NA	NA	NA
CDKN2AIPNL_SEPEP.2_C2	1	1	1	NA	NA	4	1	NA	NA	NA	NA	NA	NA	NA	NA	NA	NA	NA	NA	NA	NA	1	NA	NA	NA	NA	NA	NA	NA	NA	NA	1	NA	NA	NA	NA	NA	NA	NA	NA	NA	NA	NA	NA	NA	NA	NA	NA	NA
CDS2_SEPEP.2_C3	3	3	5	3	3	6	4	7	4	5	4	4	5	6	4	5	4	8	5	6	6	5	4	3	5	7	4	4	4	3	3	5	5	6	4	4	5	2	4	6	4	7	4	3	5	8	5	5	5
CDV3_SEPEP.1_C4	4	NA	3	2	NA	NA	NA	NA	6	4	3	5	8	5	2	2	6	8	4	8	6	5	NA	7	7	9	3	6	5	3	5	10	4	9	2	5	3	5	3	9	4	7	5	7	3	6	7	5	NA
CDV3_SEPEP.2_C3	5	6	4	9	6	9	1	4	3	4	5	11	4	6	2	2	3	5	5	10	3	5	NA	NA	5	6	3	4	4	5	5	5	2	7	2	2	3	4	2	4	2	6	NA	2	5	7	4	2	3
CEACAM1_SEPEP.1_C4	2	4	NA	3	NA	2	1	NA	2	6	2	3	2	2	2	3	2	NA	2	2	2	3	2	4	3	3	1	1	2	2	2	2	2	4	4	5	2	NA	3	3	2	3	NA	NA	2	3	4	2	2
CELF1_SEPEP.2_C3	1	4	2	NA	NA	8	NA	2	4	4	1	11	1	2	1	NA	1	5	1	2	NA	3	2	2	1	1	2	4	2	2	3	6	NA	3	2	2	1	2	2	3	1	1	1	1	3	2	2	1	2
CEP41_SEPEP.2_C3	1	NA	NA	1	NA	2	NA	NA	NA	NA	NA	NA	NA	NA	NA	NA	NA	3	NA	NA	NA	NA	NA	1	NA	NA	NA	1	NA	NA	NA	1	NA	NA	NA	NA	NA	NA	NA	3	NA	NA	NA	NA	NA	NA	NA	1	NA
CEP43_SEPEP.1_C4	1	1	2	3	1	1	NA	1	NA	3	1	2	3	5	NA	NA	1	2	1	3	NA	5	NA	NA	1	5	NA	NA	NA	NA	3	5	NA	2	NA	NA	NA	2	1	3	NA	NA	NA	2	1	3	2	2	NA
CEPT1_SEPEP.1_C4	1	NA	2	NA	NA	3	NA	NA	4	4	2	2	6	4	5	3	6	5	3	2	7	5	3	1	6	3	5	1	4	1	5	2	4	NA	3	6	4	4	NA	2	7	6	2	2	7	4	3	6	5
CERK_SEPEP.2_C2	1	NA	NA	NA	NA	NA	NA	NA	NA	NA	NA	NA	NA	NA	NA	NA	NA	NA	NA	NA	NA	NA	NA	NA	NA	NA	NA	NA	NA	NA	NA	NA	NA	NA	NA	NA	NA	NA	NA	NA	NA	NA	NA	NA	NA	NA	NA	NA	NA
CERS2_SEPEP.1_C4	6	22	5	12	10	12	5	7	9	12	6	15	8	14	6	8	9	8	7	10	10	12	8	9	9	14	7	10	6	6	10	8	6	11	8	9	12	9	13	13	7	20	14	14	8	12	10	17	14
CERS4_SEPEP.1_C4	3	NA	NA	NA	1	NA	1	1	5	2	3	1	7	5	5	4	5	13	8	2	6	5	3	3	4	3	3	5	6	1	NA	NA	2	2	4	3	5	4	NA	2	5	2	4	2	7	5	4	4	5
CERT1_SEPEP.1_C4	3	2	1	NA	NA	NA	NA	NA	6	6	NA	2	6	3	4	6	4	14	2	11	5	3	5	3	6	6	8	8	6	12	6	19	2	11	4	5	4	6	3	7	3	10	4	4	6	4	5	6	4
CES1_SEPEP.1_C4	259	448	192	207	311	253	313	355	538	236	482	257	516	287	490	409	336	162	440	302	447	326	418	171	454	262	511	283	414	287	398	36	596	161	448	514	392	484	485	330	501	574	392	423	455	129	463	732	602
CES1_SEPEP.2_C3	1	4	3	NA	NA	NA	NA	NA	NA	NA	NA	NA	NA	NA	NA	NA	NA	NA	NA	NA	NA	NA	2	NA	NA	NA	NA	NA	NA	NA	NA	NA	NA	NA	NA	NA	NA	NA	NA	NA	NA	NA	NA	NA	NA	NA	NA	1	NA
CES2_SEPEP.1_C4	19	20	18	11	20	12	16	17	47	45	26	27	58	62	36	40	53	42	53	24	62	88	39	6	49	46	33	26	60	31	41	NA	42	25	51	70	33	34	50	40	42	92	46	47	57	14	48	66	52
CES2_SEPEP.2_C3	12	30	17	26	18	13	16	17	11	17	41	23	20	22	18	18	19	17	18	6	19	25	15	2	19	15	11	8	17	9	21	NA	13	13	17	32	11	15	21	10	16	31	14	15	22	5	15	30	14
CES2_SEPEP.3_C3	4	9	2	10	4	2	4	4	9	8	2	3	13	13	10	10	10	10	8	4	11	16	11	1	9	11	8	7	8	7	8	NA	9	5	7	6	9	7	9	5	9	18	6	6	10	4	8	6	8
CES3_SEPEP.1_C4	1	NA	NA	NA	NA	NA	NA	NA	1	NA	NA	NA	NA	NA	NA	NA	NA	NA	NA	NA	NA	1	NA	NA	NA	NA	NA	1	1	NA	1	NA	NA	NA	NA	2	NA	NA	NA	NA	NA	NA	1	1	NA	NA	NA	NA	1
CES3_SEPEP.2_C3	1	3	1	NA	NA	NA	1	NA	2	2	3	NA	1	NA	1	NA	NA	1	NA	NA	NA	3	NA	NA	NA	NA	NA	NA	NA	NA	NA	NA	NA	NA	2	6	NA	1	NA	NA	NA	NA	1	2	NA	NA	NA	NA	5
CFB_SEPEP.1_C1	13	40	16	39	30	26	27	29	37	94	30	23	43	45	24	39	38	34	38	75	54	68	34	43	53	70	32	69	48	84	67	57	27	61	28	38	28	23	30	64	21	31	19	29	22	48	51	36	42
CFD_SEPEP.1_C4	1	10	2	NA	3	8	NA	2	NA	3	2	NA	NA	NA	NA	NA	1	NA	NA	NA	1	2	NA	NA	1	NA	NA	1	2	5	NA	2	NA	3	NA	1	NA	NA	NA	2	NA	NA	NA	NA	1	1	3	1	NA
CFH_SEPEP.1_C4	14	47	8	41	18	20	16	21	40	101	20	15	45	59	36	47	51	43	50	73	42	59	48	70	42	63	44	69	36	66	49	38	39	62	35	42	46	26	36	75	35	37	45	30	48	58	52	46	47
CFH_SEPEP.2_C2	33	75	30	72	31	53	28	35	41	115	30	15	38	61	30	50	45	36	37	105	46	60	38	79	44	70	37	71	36	78	54	45	34	69	27	38	26	24	29	81	29	36	31	27	22	50	58	46	54
CFHR2_SEPEP.1_C4	4	5	NA	5	2	3	NA	2	NA	5	2	3	1	4	3	1	1	1	3	NA	2	3	1	2	1	NA	NA	5	NA	2	4	1	1	4	NA	3	NA	1	NA	2	NA	6	1	NA	3	3	3	4	NA
CFHR5_SEPEP.1_C4	5	31	7	18	3	10	NA	16	4	34	13	12	NA	4	2	8	NA	NA	2	NA	5	7	6	3	4	NA	2	14	NA	NA	9	NA	NA	7	NA	1	5	9	NA	5	NA	NA	1	NA	2	10	29	13	2
CFI_SEPEP.1_C4	2	7	2	2	NA	NA	NA	NA	4	9	1	NA	4	3	2	6	2	2	6	8	3	3	3	8	9	5	3	2	5	3	6	2	3	8	5	4	1	2	5	6	2	1	6	8	4	NA	3	3	6
CFI_SEPEP.2_C3	5	9	4	1	7	6	4	10	4	10	5	6	10	8	2	8	10	6	6	13	5	4	6	3	7	11	7	5	9	4	11	6	6	10	8	10	4	4	3	6	1	4	4	3	6	2	8	2	6
CFL1_SEPEP.1_C1	28	32	15	41	17	53	22	26	43	65	34	59	48	49	41	38	47	42	38	52	38	44	35	104	47	42	43	50	40	46	66	81	39	64	51	61	26	40	38	55	29	42	36	49	47	63	45	39	55
CFL2_SEPEP.1_C4	8	4	8	18	11	10	11	8	16	9	7	6	21	13	13	12	16	13	20	10	17	18	14	9	20	15	16	9	18	19	17	8	15	8	17	16	6	8	20	8	8	8	19	12	21	12	12	14	14
CFL2_SEPEP.2_C3	4	3	4	5	4	6	2	3	2	1	5	2	3	2	2	2	3	NA	3	NA	2	2	1	1	3	1	3	1	1	2	2	1	3	1	2	2	2	2	3	1	2	1	2	3	4	2	NA	5	3
CGN_SEPEP.1_C4	6	12	6	22	7	16	6	7	17	26	8	NA	23	26	15	8	23	25	23	16	30	50	3	5	26	30	23	NA	14	11	21	12	10	16	12	22	5	3	17	19	18	4	14	19	14	7	14	19	13
CGNL1_SEPEP.1_C4	12	12	5	10	21	8	7	20	5	7	11	NA	16	11	2	1	12	12	11	NA	13	17	NA	NA	15	10	3	3	6	1	4	NA	1	3	2	1	5	NA	1	1	6	1	4	3	6	1	NA	2	12
CHAMP1_SEPEP.1_C4	1	1	NA	2	NA	NA	NA	1	3	7	NA	1	NA	4	2	NA	1	15	NA	6	1	4	NA	2	NA	4	NA	17	2	4	3	12	NA	6	1	2	2	2	2	2	2	NA	1	NA	NA	8	3	3	1
CHCHD2_SEPEP.1_C4	1	2	NA	3	2	4	2	2	2	2	2	2	1	4	1	1	2	3	1	3	2	4	1	2	2	5	2	6	3	7	2	6	1	4	4	3	1	2	1	3	1	2	1	2	3	2	3	5	2
CHCHD3_SEPEP.1_C4	3	13	NA	5	NA	NA	3	4	1	1	5	15	5	9	1	3	4	4	7	8	5	5	5	2	4	7	1	2	1	1	1	1	1	1	2	2	NA	1	1	1	1	3	1	2	1	NA	2	2	2
CHCHD6_SEPEP.1_C4	1	NA	NA	NA	NA	1	NA	NA	NA	NA	NA	3	NA	1	NA	NA	2	2	2	NA	NA	3	NA	1	1	NA	NA	NA	NA	NA	NA	NA	NA	NA	NA	NA	NA	NA	NA	NA	NA	NA	1	NA	NA	NA	NA	NA	NA
CHCHD6_SEPEP.2_C3	1	NA	NA	NA	1	1	NA	NA	NA	NA	NA	1	NA	NA	NA	NA	NA	NA	NA	NA	NA	NA	NA	NA	NA	NA	NA	NA	NA	NA	NA	NA	NA	NA	NA	NA	NA	NA	NA	NA	1	NA	NA	NA	NA	NA	NA	NA	NA
CHD4_SEPEP.1_C4	4	14	3	6	5	14	2	6	15	27	7	10	6	15	12	13	15	37	6	21	6	24	4	8	10	15	5	37	15	10	18	49	NA	31	12	10	10	11	NA	16	3	8	12	10	11	17	9	10	4
CHDH_SEPEP.1_C4	6	5	3	2	3	6	6	12	10	13	1	1	10	8	11	11	14	9	10	6	10	23	4	1	12	34	8	NA	12	6	9	NA	8	30	15	16	10	4	6	5	7	24	10	6	8	6	13	14	9
CHDH_SEPEP.2_C3	19	17	21	7	13	12	18	18	25	22	11	9	7	12	26	28	20	18	16	5	16	35	7	1	24	63	16	5	7	5	14	2	19	48	34	30	22	5	9	10	15	37	14	10	15	9	21	28	16
CHERP_SEPEP.1_C1	3	6	1	3	4	5	NA	4	3	10	3	8	NA	2	3	3	1	26	NA	7	1	7	NA	NA	NA	8	1	18	3	7	7	16	NA	7	3	2	3	6	NA	4	2	NA	1	2	4	8	3	3	NA
CHKB_SEPEP.1_C1	1	1	1	2	3	1	NA	NA	NA	3	1	1	NA	NA	1	2	1	1	1	NA	NA	2	2	4	NA	NA	1	1	3	NA	1	1	1	3	1	3	1	NA	NA	NA	2	NA	1	NA	NA	2	NA	NA	1
CHM_SEPEP.2_C3	1	5	NA	NA	1	3	1	4	1	2	1	6	NA	NA	1	NA	NA	3	NA	3	1	2	NA	4	1	7	2	3	NA	NA	2	NA	1	2	NA	3	1	NA	1	1	2	1	3	NA	1	1	1	NA	2
CHMP4A_SEPEP.1_C1	5	3	1	4	4	3	NA	1	6	6	3	6	8	9	4	5	5	8	7	4	3	4	4	4	5	5	4	6	5	5	4	1	2	3	4	4	1	2	2	4	4	3	3	2	4	3	5	1	3
CHMP4B_SEPEP.1_C1	4	4	2	5	5	5	1	4	5	7	4	7	7	10	6	6	6	17	7	10	5	6	4	9	5	6	6	7	7	8	6	6	4	7	3	5	4	6	6	8	6	5	4	5	6	10	7	3	6
CHMP5_SEPEP.1_C4	3	4	3	7	6	8	3	4	3	4	6	3	4	4	2	2	3	6	4	5	3	4	3	5	4	3	3	6	3	4	4	5	4	4	3	3	1	2	2	4	3	2	3	4	4	5	3	2	2
CHMP5_SEPEP.2_C2	2	NA	1	NA	1	1	NA	NA	1	1	NA	1	1	3	1	1	3	2	2	1	NA	4	1	NA	2	2	2	1	2	NA	NA	1	1	2	1	1	1	NA	NA	NA	1	1	NA	1	1	1	NA	NA	NA
CHN2_SEPEP.3_C3	1	NA	2	NA	NA	NA	NA	1	NA	NA	NA	2	NA	NA	NA	NA	NA	NA	NA	NA	1	NA	NA	NA	NA	1	NA	NA	NA	NA	NA	NA	NA	NA	NA	NA	NA	NA	NA	NA	NA	NA	NA	NA	NA	NA	1	1	NA
CHORDC1_SEPEP.1_C4	2	4	2	4	1	2	1	2	1	2	1	6	2	1	2	1	1	3	NA	2	1	3	3	5	1	2	3	4	1	2	NA	6	1	2	NA	NA	1	1	1	3	1	NA	NA	2	NA	2	NA	NA	1
CHORDC1_SEPEP.3_C3	3	6	4	5	5	6	2	5	NA	4	5	9	4	3	2	NA	2	4	1	2	4	1	1	9	2	6	2	8	NA	1	2	11	NA	4	1	2	NA	NA	1	6	1	NA	1	NA	3	10	NA	3	3
CHP1_SEPEP.1_C4	1	3	NA	2	NA	2	NA	2	2	1	NA	3	NA	NA	NA	1	NA	NA	NA	NA	NA	NA	NA	1	NA	NA	NA	NA	NA	NA	NA	NA	1	NA	NA	NA	1	3	1	NA	NA	5	NA	2	NA	4	1	3	1
CHPT1_SEPEP.1_C4	2	NA	1	NA	NA	NA	1	NA	1	1	3	1	NA	NA	1	2	2	2	1	NA	NA	NA	NA	NA	1	NA	NA	3	1	NA	1	2	2	2	1	2	1	NA	NA	NA	1	2	NA	NA	2	NA	NA	2	NA
CHPT1_SEPEP.3_C3	1	2	NA	NA	NA	NA	1	1	NA	NA	1	2	NA	NA	1	1	1	2	1	1	NA	NA	NA	NA	NA	NA	NA	1	1	1	1	NA	1	NA	1	NA	1	1	NA	NA	NA	1	NA	1	NA	3	NA	2	1
CHRM1_SEPEP.1_C4	1	NA	NA	NA	NA	NA	NA	NA	NA	NA	NA	NA	NA	NA	NA	NA	NA	NA	NA	NA	NA	NA	NA	NA	NA	NA	NA	NA	NA	NA	NA	NA	NA	NA	NA	NA	NA	NA	NA	NA	NA	NA	NA	NA	NA	NA	NA	NA	NA
CHUK_SEPEP.2_C3	1	2	1	NA	NA	3	NA	1	NA	1	1	2	NA	1	NA	NA	NA	5	NA	1	NA	NA	NA	2	NA	NA	NA	NA	NA	NA	NA	1	NA	NA	NA	NA	NA	2	NA	NA	NA	NA	NA	NA	NA	NA	1	NA	NA
CHURC1_SEPEP.2_C3	1	NA	NA	NA	NA	NA	NA	NA	NA	NA	NA	NA	NA	NA	NA	NA	NA	NA	NA	NA	NA	NA	NA	5	NA	NA	1	NA	NA	NA	NA	NA	NA	NA	NA	NA	NA	NA	NA	NA	NA	1	NA	NA	NA	NA	NA	NA	NA
CIAO1_SEPEP.1_C4	6	7	5	6	6	17	6	8	17	17	11	11	10	15	17	12	16	22	13	18	15	11	5	10	17	10	19	17	16	11	16	22	16	17	19	18	13	14	11	16	16	13	12	14	11	19	15	15	11
CIAO2B_SEPEP.1_C1	3	3	2	1	2	5	1	NA	6	7	1	3	5	3	7	5	4	14	9	3	5	6	4	7	7	6	3	7	6	4	6	10	2	6	7	7	1	7	6	9	3	7	8	7	9	9	6	5	5
CIAO3_SEPEP.1_C4	4	3	2	2	2	4	NA	1	2	3	5	2	4	5	3	3	2	6	2	3	1	2	NA	4	6	5	3	7	3	2	3	6	2	1	2	3	3	3	NA	2	4	1	4	NA	2	2	3	3	3
CIAO3_SEPEP.2_C2	1	NA	NA	NA	NA	NA	NA	NA	NA	NA	NA	NA	NA	NA	NA	NA	1	2	1	NA	NA	NA	2	NA	1	1	1	2	NA	NA	1	NA	NA	NA	1	1	NA	NA	1	1	NA	NA	1	NA	NA	1	NA	2	NA
CIAPIN1_SEPEP.1_C4	2	1	NA	1	2	3	NA	1	NA	3	1	6	4	2	3	1	3	4	3	1	1	5	3	5	1	1	2	3	4	3	5	10	NA	3	4	3	1	1	NA	1	NA	2	4	6	4	2	5	2	NA
CIRBP_SEPEP.1_C4	3	6	3	6	2	4	3	3	3	3	3	5	3	4	2	3	3	6	3	2	2	5	3	4	2	1	2	5	3	2	3	4	1	4	4	3	2	4	2	3	1	1	3	2	2	5	5	6	2
CISD1_SEPEP.1_C1	11	20	12	21	14	24	24	16	11	5	16	21	15	13	8	8	16	20	9	13	11	10	9	7	11	11	7	10	14	10	9	10	7	7	11	7	13	5	13	7	7	13	10	11	12	12	10	11	9
CISD2_SEPEP.1_C1	9	10	10	10	8	8	7	9	11	10	8	5	12	7	7	6	10	9	10	9	6	12	6	3	10	11	9	11	7	1	11	8	12	9	8	8	7	9	5	11	9	14	8	9	9	6	4	10	12
CIT_SEPEP.2_C3	1	NA	NA	NA	NA	NA	NA	NA	NA	NA	NA	NA	NA	NA	NA	NA	NA	NA	NA	NA	NA	NA	NA	NA	NA	NA	NA	NA	NA	NA	NA	NA	NA	NA	NA	NA	NA	NA	NA	NA	NA	NA	NA	NA	NA	NA	NA	NA	NA
CKAP4_SEPEP.1_C1	29	50	21	98	40	79	34	44	37	92	30	52	53	82	31	40	49	84	55	127	60	74	45	84	37	54	36	62	59	58	56	74	35	54	40	48	38	59	33	64	36	51	41	40	49	99	48	54	35
CKAP5_SEPEP.1_C4	5	16	5	15	9	14	NA	8	14	26	10	16	25	37	10	14	14	47	13	62	7	32	4	39	9	22	7	54	14	12	24	82	4	29	21	21	4	27	7	41	5	13	16	17	17	48	25	36	9
CKB_SEPEP.1_C4	3	4	2	NA	NA	1	1	NA	4	5	NA	45	2	3	3	8	3	2	NA	3	5	NA	4	NA	3	2	NA	2	7	13	5	59	2	9	2	6	1	42	NA	31	NA	3	2	1	5	2	9	NA	2
CKB_SEPEP.2_C3	6	8	7	2	1	2	2	NA	3	3	1	85	2	6	6	13	5	NA	NA	4	8	NA	9	4	4	1	2	2	13	9	7	40	1	7	6	5	5	28	NA	26	3	6	2	NA	6	NA	8	NA	4
CKB_SEPEP.3_C3	2	8	4	NA	3	3	1	1	2	4	2	13	2	3	3	4	3	NA	NA	2	5	NA	2	1	4	NA	1	2	4	3	4	6	2	4	4	3	2	5	NA	4	NA	5	1	NA	3	NA	3	NA	1
CLASP1_SEPEP.2_C3	1	2	NA	1	1	5	NA	3	NA	NA	NA	5	2	3	NA	2	2	3	3	5	2	3	1	3	2	1	NA	NA	2	7	3	9	1	NA	1	NA	NA	NA	NA	NA	NA	NA	NA	NA	NA	3	NA	NA	NA
CLC_SEPEP.1_C1	1	NA	2	NA	NA	NA	NA	NA	NA	NA	7	NA	NA	NA	NA	NA	1	NA	NA	NA	NA	NA	NA	2	NA	NA	NA	NA	NA	NA	2	NA	NA	NA	NA	1	NA	NA	NA	NA	NA	NA	NA	NA	NA	NA	NA	NA	NA
CLCC1_SEPEP.1_C4	3	3	4	3	4	5	4	7	10	8	3	1	8	6	7	9	3	15	9	8	10	9	8	4	7	14	10	7	11	4	7	11	10	9	6	10	7	6	9	15	7	13	7	9	7	6	10	9	6
CLDN5_SEPEP.1_C4	1	NA	NA	2	NA	1	NA	NA	1	NA	NA	NA	1	1	1	2	1	4	1	NA	NA	NA	1	1	3	NA	NA	NA	NA	NA	1	1	NA	NA	NA	NA	1	NA	NA	NA	NA	1	NA	NA	NA	1	NA	NA	2
CLEC3B_SEPEP.2_C3	1	2	1	2	NA	NA	1	1	1	1	NA	NA	1	1	1	1	1	2	NA	1	2	1	1	1	1	NA	2	2	2	3	NA	2	1	1	1	1	1	1	1	4	1	1	2	1	1	2	2	1	1
CLEC4M_SEPEP.1_C4	1	NA	2	NA	1	NA	NA	NA	1	NA	1	NA	NA	NA	1	1	NA	NA	NA	NA	2	NA	NA	NA	1	NA	2	NA	1	NA	1	NA	NA	NA	1	1	NA	NA	NA	NA	1	NA	NA	NA	NA	NA	NA	NA	1
CLEC4M_SEPEP.3_C3	2	NA	2	NA	1	NA	NA	NA	4	NA	2	NA	5	4	4	2	3	NA	8	NA	5	3	NA	NA	7	NA	4	NA	3	NA	2	NA	2	NA	1	1	2	NA	2	NA	3	NA	1	NA	2	NA	NA	NA	1
CLEC4M_SEPEP.4_C3	3	NA	NA	NA	1	NA	1	NA	2	NA	2	NA	1	1	1	1	1	NA	3	NA	3	NA	NA	NA	4	NA	1	NA	1	NA	2	NA	1	NA	1	1	1	NA	1	NA	1	NA	1	NA	2	NA	NA	NA	2
CLEC4M_SEPEP.5_C3	1	NA	NA	NA	NA	NA	NA	NA	2	NA	1	NA	3	NA	4	1	NA	NA	3	NA	2	NA	NA	NA	3	NA	4	NA	1	NA	1	NA	2	NA	1	NA	NA	NA	2	NA	3	NA	NA	NA	1	NA	NA	NA	2
CLIC1_SEPEP.1_C4	15	26	10	20	11	16	13	20	22	47	14	16	37	39	19	26	42	43	30	39	31	31	29	49	30	25	22	39	29	34	46	50	17	47	28	33	25	27	21	40	17	22	36	28	31	53	36	31	39
CLIC2_SEPEP.1_C1	7	16	15	9	9	6	5	5	9	11	8	3	12	10	6	10	10	7	7	7	11	5	9	14	9	4	7	1	13	8	9	6	6	10	4	8	6	1	3	5	7	2	8	2	4	2	7	3	13
CLIC4_SEPEP.1_C1	14	13	10	18	12	12	10	13	26	34	11	11	33	42	21	31	24	22	32	29	37	32	25	24	37	31	19	25	28	42	35	32	19	26	30	31	19	20	25	32	20	21	29	15	28	28	32	19	31
CLINT1_SEPEP.1_C4	14	10	4	9	8	8	6	6	12	16	13	12	13	13	12	7	12	20	14	18	10	11	9	19	11	20	12	20	9	12	13	21	9	11	12	12	7	9	7	14	10	15	10	21	12	16	6	12	10
CLINT1_SEPEP.2_C3	1	1	1	2	1	1	NA	NA	1	2	NA	NA	2	2	1	1	2	2	2	2	1	1	1	3	1	2	1	1	1	2	2	1	1	2	2	1	1	1	1	3	2	2	3	3	2	1	2	2	2
CLIP1_SEPEP.1_C4	13	12	7	20	11	17	7	5	16	19	10	15	13	16	13	14	11	19	9	30	11	14	11	25	14	16	14	27	14	20	13	21	10	5	16	17	9	13	17	22	22	19	23	29	16	26	17	14	13
CLIP1_SEPEP.2_C3	2	2	NA	2	NA	1	1	NA	1	1	NA	NA	1	NA	1	1	1	1	1	1	NA	1	NA	1	NA	NA	NA	1	1	1	1	1	NA	NA	1	1	1	1	1	1	NA	1	1	1	1	1	1	1	NA
CLMN_SEPEP.1_C4	7	9	4	NA	2	7	3	13	15	15	9	8	7	14	7	6	3	19	13	3	7	8	2	NA	7	17	9	20	6	NA	2	3	6	14	10	5	10	18	2	6	12	5	12	8	15	17	6	19	7
CLN5_SEPEP.2_C2	1	NA	NA	NA	NA	NA	NA	NA	NA	2	NA	NA	NA	NA	1	1	NA	NA	NA	NA	NA	NA	NA	1	NA	NA	NA	NA	NA	NA	NA	1	1	2	1	1	NA	NA	NA	NA	1	NA	1	NA	NA	NA	NA	1	1
CLPB_SEPEP.1_C4	1	2	1	2	NA	2	2	1	1	NA	3	NA	1	1	1	1	2	1	1	1	1	NA	1	3	1	NA	NA	1	1	1	1	NA	1	NA	2	NA	1	1	NA	4	1	1	NA	1	1	3	1	2	2
CLPB_SEPEP.2_C3	5	3	6	6	7	7	9	5	4	7	6	6	7	11	6	4	7	14	3	6	7	6	8	5	2	9	5	8	10	7	5	9	3	10	11	5	6	5	3	5	5	5	6	9	8	8	4	6	7
CLPP_SEPEP.1_C1	15	13	10	17	20	16	12	11	11	12	17	33	14	19	8	12	13	20	12	20	14	16	8	16	15	27	14	17	14	12	14	7	14	13	12	12	8	9	10	12	6	16	10	11	15	5	16	16	11
CLPTM1_SEPEP.1_C4	5	4	2	6	2	6	5	5	18	24	10	12	20	20	6	12	16	27	13	19	12	19	13	10	10	20	8	13	14	9	8	11	9	11	15	8	13	12	8	19	11	26	12	18	10	14	9	15	17
CLPTM1L_SEPEP.1_C4	3	4	2	4	NA	NA	2	1	2	8	NA	2	1	4	2	1	3	4	3	3	3	3	3	7	2	4	1	5	4	2	3	7	3	3	2	5	1	2	2	3	2	10	2	1	1	2	2	2	3
CLPTM1L_SEPEP.2_C3	1	NA	NA	NA	1	NA	NA	NA	NA	NA	NA	NA	NA	NA	NA	NA	NA	NA	NA	NA	1	1	NA	NA	1	1	NA	1	NA	NA	1	2	1	NA	NA	2	NA	NA	NA	NA	NA	1	1	NA	NA	NA	NA	NA	1
CLPX_SEPEP.1_C4	8	10	4	8	5	10	3	8	22	16	4	5	13	19	13	11	17	18	13	19	16	13	6	5	17	25	15	20	16	18	22	21	9	14	13	14	10	12	16	15	16	27	23	27	9	17	16	17	13
CLTC_SEPEP.1_C4	103	156	92	133	111	154	101	134	125	155	131	216	167	191	116	137	161	204	137	212	160	175	118	188	160	171	119	152	164	163	168	176	98	143	145	139	99	119	116	165	115	138	152	135	134	195	167	152	147
CLU_SEPEP.1_C1	18	52	15	25	26	35	16	25	17	21	23	30	26	23	15	22	25	20	27	39	25	28	24	20	25	31	14	16	19	31	17	22	19	21	17	17	20	18	18	18	18	16	17	13	19	29	30	22	20
CLUH_SEPEP.1_C4	26	8	21	16	13	18	14	11	20	27	9.5	23	30	35	25	15	31	26	35	33	28	28	18	18	23	21	27	21	24	14	32	46	22	16	26	17	17	16	17	19	23	16	21	40	27	27	24	40	21
CLUH_SEPEP.2_C3	1	NA	NA	1	NA	2	NA	NA	1	2	NA	NA	1	2	1	NA	1	1	1	2	1	1	NA	2	1	NA	NA	1	NA	1	1	3	1	1	NA	NA	1	1	1	1	1	NA	1	1	1	2	NA	1	NA
CLYBL_SEPEP.1_C1	21	16	19	14	18	9	19	18	34	24	29	13	28	27	33	27	32	36	28	25	38	42	35	22	39	61	32	28	32	27	29	13	32	25	32	30	33	16	28	19	37	29	26	21	43	42	27	38	51
CMA1_SEPEP.1_C4	2	4	NA	NA	NA	NA	NA	NA	NA	NA	NA	NA	NA	NA	NA	2	NA	2	NA	NA	NA	NA	2	2	NA	NA	NA	1	1	1	NA	NA	NA	NA	2	NA	NA	NA	NA	NA	NA	NA	NA	NA	1	2	NA	NA	NA
CMAS_SEPEP.1_C1	10	6	11	19	11	16	11	9	25	23	15	21	22	16	18	16	24	25	28	14	22	25	18	23	28	18	16	22	20	19	25	5	9	11	18	19	12	10	13	24	12	10	21	20	22	20	19	31	22
CMBL_SEPEP.1_C1	14	16	18	15	14	12	22	16	47	18	29	8	49	37	56	47	55	31	59	22	58	60	39	14	62	37	53	34	50	41	39	15	50	20	49	45	35	39	54	35	53	35	62	59	65	32	34	60	64
CMC1_SEPEP.1_C4	3	3	NA	3	1	NA	1	NA	NA	1	2	4	2	1	NA	NA	2	3	NA	NA	1	3	NA	2	NA	NA	NA	NA	NA	NA	NA	1	NA	1	NA	NA	NA	NA	NA	NA	NA	1	2	2	1	2	2	2	1
CMPK1_SEPEP.1_C4	10	7	7	13	11	11	5	5	12	12	5	7	7	12	11	6	8	4	11	8	9	7	7	9	10	7	12	5	10	7	4	8	10	7	10	10	7	10	7	8	6	7	11	8	8	5	7	11	11
CMPK1_SEPEP.2_C3	2	2	NA	NA	NA	1	NA	1	11	11	1	1	10	13	9	6	8	6	12	9	7	8	10	9	9	9	8	11	10	9	11	7	7	6	6	6	11	8	9	8	8	7	11	10	10	8	9	9	9
CMPK2_SEPEP.1_C4	5	2	NA	2	NA	2	NA	6	2	6	NA	NA	2	4	2	2	2	1	NA	NA	5	4	NA	2	4	5	1	4	4	5	NA	2	2	2	3	7	NA	NA	NA	2	NA	NA	NA	NA	NA	2	11	1	2
CMTM8_SEPEP.2_C3	1	1	3	NA	2	2	2	3	1	1	1	4	3	3	1	NA	3	3	3	2	4	3	NA	2	1	6	1	1	NA	1	NA	1	1	1	NA	NA	1	1	1	2	1	1	1	2	2	1	NA	NA	NA
CMTR1_SEPEP.1_C4	1	5	1	3	3	5	NA	2	3	3.5	4	1	4	3	1	3	2	8	3	2	2	2	NA	3	2	5	2	6	3	5	6	13.5	1	5	2	2	2	2	2	1	1	2	2	5	2	4	5	7	3
CNBP_SEPEP.1_C4	2	2	2	3	3	2	3	2	4	7	2	4	2	4	4	4	2	5	3	1	4	6	5	4	4	3	7	8	3	2	5	7	8	5	3	3	3	3	5	4	4	2	6	5	5	7	4	1	3
CNDP2_SEPEP.1_C4	64	41	28.5	45	68	49	63	52	84	60	63	63	69	52	84	56	68	38	77	41	56	51	45	34	66	54	87	41	79	39	73	52	74	48	114	90	40	45	55	40	82	62	68	55	56	27	52	50	85
CNDP2_SEPEP.2_C3	10	5	5	9	13	8	12	7	24	26	14	10	31	29	24	22	31	18	35	29	27	26	11	11	26	23	19	13	34	16	34	24	18	18	29	32	16	15	29	18	19	18	29	27	17	14	26	26	32
CNDP2_SEPEP.3_C3	18	9	7	11	4	8	10	7	16	20	9	10	18	21	23	17	21	14	25	18	23	22	9	14	21	18	21	12	26	16	24	16	18	19	27	22	25	14	17	20	20	15	20	23	20	8	13	12	17
CNIH4_SEPEP.2_C3	1	10	4	7	NA	2	NA	NA	1	2	2	7	NA	2	1	2	1	2	NA	2	NA	2	2	5	3	2	NA	2	1	NA	1	2	1	2	1	3	NA	3	NA	2	1	16	NA	NA	1	9	4	8	1
CNN1_SEPEP.1_C4	1	4	4	6	NA	8	1	NA	2	7	NA	NA	NA	NA	7	16	1	NA	2	4	3	2	5	1	2	1	NA	7	2	18	4	1	NA	10	2	NA	2	NA	NA	7	NA	2	NA	NA	NA	11	20	NA	NA
CNN2_SEPEP.1_C4	1	5	3	3	3	3	4	4	4	5	2	2	7	7	3	7	8	10	4	7	7	10	6	11	6	9	3	5	6	10	7	4	2	17	7	6	6	6	4	12	3	4	7	3	9	5	10	8	2
CNN3_SEPEP.1_C4	2	4	3	3	NA	4	2	3	2	10	NA	3	6	10	1	7	8	10	8	13	4	13	4	9	7	13	NA	12	5	20	9	16	2	18	7	7	2	5	2	7	3	8	4	5	3	10	16	5	1
CNN3_SEPEP.2_C3	3	6	4	4	2	5	2	4	2	8	3	6	4	3	2	2	4	3	2	2	3	4	2	4	3	4	2	6	4	9	5	6	1	7	NA	3	3	3	NA	5	2	3	4	3	2	4	5	2	5
CNNM3_SEPEP.1_C4	2	2	NA	3	4	6	1	2	1	2	2	4	1	2	1	NA	1	9	NA	2	NA	3	1	1	NA	NA	NA	4	NA	NA	NA	2	NA	3	NA	1	1	NA	2	1	2	1	NA	NA	NA	3	NA	1	NA
CNOT1_SEPEP.1_C4	3	7	4	6	2	6	2	5	9	16	6	7	7	11	8	7	7	21	7	15	8	15	6	15	7	11	5	14	8	7	10	21	2	6	7	6	7	6	4	14	4	7	7	10	4	16	13	9	5
CNOT1_SEPEP.3_C3	2	5	2	5	NA	4	1	3	6	17	1	3	3	7	4	5	6	19	4	11	6	8	2	17	7	10	4	11	9	7	12	21	3	11	6	8	2	4	2	15	2	8	2	6	8	17	13	10	3
CNOT7_SEPEP.1_C4	1	NA	1	2	2	2	1	NA	1	NA	2	2	NA	1	1	1	1	2	1	3	NA	NA	1	4	1	1	1	1	NA	NA	1	1	NA	2	2	2	NA	2	2	3	1	2	2	1	1	4	2	2	1
CNOT9_SEPEP.2_C3	2	3	2	2	1	2	1	NA	1	4	NA	3	4	1	2	2	3	4	2	3	1	3	NA	4	2	3	NA	2	3	2	3	4	NA	2	3	3	NA	4	1	2	NA	2	1	1	2	3	4	4	NA
CNP_SEPEP.1_C4	7	13	5	6	4	9	4	8	23	27	9	6	30	29	20	23	33	43	24	40	26	28	16	23	34	21	12	35	30	25	26	23	11	24	28	24	18	20	14	21	12	12	22	21	30	32	34	32	14
CNPY2_SEPEP.1_C4	4	2	3	3	1	3	2	1	3	2	2	5	5	5	2	3	4	5	4	5	5	5	5	4	4	6	3	5	6	5	4	6	3	3	3	3	4	5	4	5	4	6	5	4	4	6	5	5	7
CNPY2_SEPEP.2_C2	8	15	11	14	8	10	8	11	14	23	12	14	18	16	17	22	16	27	16	16	10	19	16	17	21	22	19	23	17	21	17	30	20	20	17	14	20	32	13	24	20	29	19	15	16	22	17	20	12
CNPY3_SEPEP.2_C3	4	6	NA	NA	NA	3	2	NA	9	11	5	3	8	5	7	6	8	10	10	6	6	12	4	13	9	10	8	10	6	4	5	9	11	14	8	4	6	7	10	5	8	5	6	8	8	9	6	13	4
CNPY3_SEPEP.3_C3	1	NA	NA	NA	NA	NA	NA	NA	NA	NA	NA	NA	NA	NA	NA	NA	NA	NA	NA	NA	NA	NA	NA	NA	NA	NA	NA	NA	NA	NA	NA	NA	NA	NA	NA	NA	NA	NA	NA	NA	NA	NA	NA	NA	NA	NA	NA	NA	NA
CNRIP1_SEPEP.1_C4	2	1	1	1	1	2	1	1	1	NA	2	2	1	1	NA	1	4	1	1	1	2	2	2	NA	1	1	NA	NA	2	1	1	1	NA	NA	NA	1	1	1	1	NA	NA	1	1	NA	1	2	1	1	NA
CNRIP1_SEPEP.2_C3	1	1	NA	NA	1	NA	NA	NA	NA	NA	NA	NA	NA	NA	1	2	NA	NA	NA	NA	1	NA	1	2	NA	NA	NA	NA	NA	NA	1	NA	NA	NA	NA	NA	NA	NA	NA	NA	NA	NA	1	NA	1	NA	NA	NA	NA
CNST_SEPEP.3_C3	1	2	NA	NA	1	1	NA	1	NA	NA	NA	1	NA	1	NA	NA	1	NA	NA	NA	NA	NA	NA	NA	NA	NA	NA	NA	NA	NA	NA	NA	NA	NA	NA	NA	NA	NA	NA	1	NA	NA	1	NA	NA	NA	2	2	NA
COA6_SEPEP.1_C4	3	2	NA	2	2	NA	2	2	4	1	4	4	2	5	3	1	3	4	4	4	3	4	4	5	4	4	3	1	4	2	3	2	6	3	2	3	5	6	3	4	5	9	6	4	5	8	7	7	5
COA7_SEPEP.1_C1	2	NA	NA	3	NA	4	NA	1	NA	NA	NA	7	NA	2	NA	NA	NA	7	NA	3	NA	NA	1	6	NA	3	NA	8	NA	NA	1	8	NA	4	2	2	NA	4	NA	2	NA	8	NA	3	NA	6	3	2	NA
COASY_SEPEP.1_C4	3	9	7	4	5	4	7	4	23	20	7	8	29	33	17	15	28	33	21	21	29	22	16	19	25	15	25	24	24	19	26	18	17	13	27	24	19	16	11	17	14	20	22	18	17	22	22	24	19
COBLL1_SEPEP.1_C4	29	23	29	30	37	21	25	46	25	31	41	15	30	18	33	23	35	24	34	7	31	35	15	10	44	24	31	33	32	10	25	9	31	12	17	21	26	46	33	13	32	24	28	25	25	23	32	51	20
COBLL1_SEPEP.2_C3	1	1	3	NA	NA	NA	1	NA	NA	NA	NA	2	NA	1	NA	NA	NA	NA	NA	NA	NA	2	NA	NA	NA	NA	NA	NA	NA	NA	NA	NA	NA	NA	NA	NA	NA	NA	1	1	NA	NA	1	NA	1	NA	1	NA	NA
COBLL1_SEPEP.3_C3	1	NA	NA	1	NA	NA	NA	NA	NA	NA	NA	NA	NA	NA	NA	NA	NA	NA	NA	NA	NA	NA	NA	NA	NA	NA	NA	NA	NA	NA	NA	NA	NA	NA	NA	NA	NA	NA	NA	NA	NA	NA	NA	NA	NA	NA	NA	NA	NA
COG1_SEPEP.1_C1	3	9	4	8	4	11	NA	3	5	11	1	9	4	7	3	4	5	15	5	6	NA	7	1	3	4	11	2	9	4	6	10	17	2	7	5	7	3	8	3	11	3	16	3	7	5	7	15	22	2
COG2_SEPEP.1_C4	4	7	5	9	3	8	2	2	3	14	3	10	6	8	3	4	5	14	4	9	3	8	2	7	3	10	6	10	7	6	9	16	NA	12	5	6	2	8	2	14	1	14	2	9	3	7	15	19	3
COG3_SEPEP.1_C4	1	3	NA	2	NA	2	NA	NA	NA	NA	NA	2	NA	NA	NA	NA	NA	1	NA	NA	NA	2	NA	NA	NA	1	NA	NA	1	1	NA	2	NA	NA	1	1	NA	NA	NA	2	NA	1	NA	NA	NA	NA	NA	NA	NA
COG4_SEPEP.1_C4	1	3	1	5	1	4	NA	NA	2	8	NA	3	3	4	1	3	NA	8	1	3	NA	4	NA	3	1	2	3	4	3	3	3	6	NA	6	1	2	1	5	NA	3	2	8	1	3	1	1	7	8	2
COG7_SEPEP.1_C4	2	7	1	5	NA	2	1	1	2	3	1	6	NA	4	1	2	2	13	3	6	1	9	NA	3	2	5	1	9	5	2	4	6	NA	4	3	2	NA	3	NA	6	NA	7	NA	5	2	3	9	16	3
COIL_SEPEP.1_C1	1	3	1	2	NA	2	1	1	NA	3	2	NA	3	3	NA	2	NA	3	1	3	NA	2	NA	NA	NA	1	NA	NA	NA	2	NA	4	NA	NA	NA	NA	NA	NA	NA	NA	NA	NA	NA	NA	1	NA	1	NA	1
COL12A1_SEPEP.3_C3	1	16	NA	4	NA	6	NA	NA	NA	8	NA	1	3	5	NA	6	2	3	NA	4	NA	5	NA	1	NA	1	1	10	4	8	NA	15	NA	21	1	3	NA	NA	NA	10	NA	1	NA	1	1	11	13	NA	2
COL14A1_SEPEP.1_C4	33	130	43	100	35	117	57	5	46	141	57	1	70	102	59	128	90	38	31	92	80	44	68	75	60	48	53	131	74	158	105	18	48	179	54	77	54	3	34	119	39	28	51	17	71	122	119	2	94
COL18A1_SEPEP.1_C4	28	23	11	23	13	28	14	32	25	20	15	31	19	25	18	18	20	38	19	21	17	28	19	30	21	40	23	23	27	19	20	26	18	27	22	14	20	19	16	28	16	33	18	23	30	29	33	35	19
COL1A1_SEPEP.1_C4	2	5	3	5	3	3	3	2	1	7.5	10	3	5	4	3	5	4	2	3	5	4	2	3	3	3	2	2	5	2	9	6	6	4	6	3	3	3	NA	8	8.5	6	2	4	1	5	4	6	NA	5
COL1A2_SEPEP.1_C1	5	5	4	4	2	2	4	3	1	8	11	4	5	5	4	6	3	2	4	7	3	3	4	1	4	2	5	6	3	9	4	5	4	8	2	3	2	1	6	17	4	2	5	NA	4	4	7	NA	3
COL5A3_SEPEP.2_C3	1	NA	NA	NA	NA	1	NA	NA	NA	NA	NA	NA	NA	NA	NA	NA	NA	NA	NA	NA	NA	NA	NA	NA	NA	NA	NA	NA	NA	NA	NA	NA	NA	NA	NA	NA	NA	NA	NA	NA	NA	NA	NA	NA	NA	NA	NA	NA	NA
COL6A1_SEPEP.1_C1	15	28	10	16	30	16	7.5	13.5	2	14	10	23	24	32	3	10	28	37	32	15	40	46	4	4	31	25	2	5	6	15	18	NA	4	8	7	7	NA	1	NA	14	3	7	5	NA	5	5	5	NA	9
COL6A2_SEPEP.1_C4	8	14	3	7	27	17	13	23	1	9	15	15	14	17	2	7	14	23	19	6	22	23	2	3	22	14	1	4	1	4	8	NA	1	3	2	2	NA	1	2	7	2	1	4	1	2	3	7	NA	5
COL6A2_SEPEP.3_C3	2	1	1	1	1	2	NA	2	NA	1	2	2	3	3	NA	1	3	3	4	2	5	5	NA	1	3	2	NA	1	NA	2	2	1	NA	1	NA	1	NA	NA	NA	1	NA	NA	NA	NA	NA	NA	1	NA	NA
COL6A3_SEPEP.1_C4	16	32	15	24	40	28	15	27	16	26	14	26	32	35	24	40	34	37	34	26	34	42	17	21	44	28	15	19	11	11	22	7	8	20	17	27	7	NA	6	24	8	6	15	NA	13	19	11	NA	31
COL6A3_SEPEP.3_C3	4	19	2	3	13	15	9	21	NA	5	14	16	7	10	NA	4	5	17	12	2	14	17	NA	4	19	10	NA	NA	NA	NA	4	1	NA	6	NA	NA	NA	NA	NA	5	NA	NA	NA	NA	NA	NA	NA	NA	2
COL6A3_SEPEP.4_C3	4	3	4	7	2	2	1	NA	1	3	2	NA	2	NA	1	4	NA	NA	1	2	3	NA	1	7	3	1	3	2	NA	NA	1	NA	2	2	1	3	1	NA	NA	1	NA	NA	1	NA	1	NA	NA	NA	8
COL6A3_SEPEP.5_C3	1	2	1	1	NA	NA	NA	NA	NA	NA	1	NA	2	1	NA	1	NA	1	1	NA	1	1	NA	NA	1	2	NA	NA	NA	NA	NA	NA	NA	NA	NA	NA	NA	NA	NA	1	NA	NA	NA	NA	NA	NA	NA	NA	1
COL6A3_SEPEP.6_C3	2	4	1	4	5	1	2	4	2	7	2	4	10	11	3	8	9	9	8	5	13	12	5	10	10	12	5	3	2	2	7	1	3	6	5	7	2	NA	4	8	2	2	6	NA	6	7	6	NA	8
COLEC11_SEPEP.1_C4	1	NA	1	NA	1	2	NA	NA	1	NA	2	NA	NA	2	1	1	2	NA	2	NA	NA	1	4	NA	2	2	1	1	2	3	3	NA	NA	1	NA	1	1	NA	1	NA	1	NA	3	NA	NA	1	NA	NA	NA
COLGALT1_SEPEP.1_C4	3	7	2	5	4	5	2	4	2	6	4	4	6	10	3	4	7	10	8	11	4	4	3.5	8	4	1	1	8	6	5	3	15	3	7	6	2	4	5	5	12	3	6	5	5	7	8	7	8	7
COLGALT1_SEPEP.2_C2	3	2	NA	1	1	1	NA	1	4	6	1	2	7	7	2	5	7	6	6	8	6	5	4	6	3	3	4	7	7	7	6	14	3	7	6	6	4	5	3	6	3	5	4	4	5	6	3	3	4
COMMD1_SEPEP.1_C4	1	1	1	2	1	1	1	1	NA	3	1	2	2	3	2	NA	2	2	NA	1	2	3	1	1	2	1	NA	2	1	1	1	2	NA	NA	NA	1	1	NA	2	3	1	1	1	3	2	1	1	1	1
COMMD1_SEPEP.2_C3	2	NA	3	NA	1	NA	NA	NA	NA	NA	NA	2	NA	NA	NA	NA	NA	NA	NA	NA	NA	NA	1	1	NA	NA	NA	NA	NA	NA	NA	NA	NA	NA	NA	NA	NA	NA	NA	NA	NA	NA	NA	NA	NA	NA	NA	NA	NA
COMMD10_SEPEP.1_C4	2	2	1	1	NA	NA	NA	NA	2	3	1	NA	2	6	NA	NA	3	2	1	NA	1	2	3	4	2	4	1	2	1	NA	2	3	1	NA	1	NA	1	2	NA	1	3	1	NA	NA	2	NA	1	NA	2
COMMD2_SEPEP.1_C1	1	1	NA	3	2	3	NA	1	NA	NA	NA	3	NA	1.5	NA	1	NA	2	NA	4	NA	1	NA	2	NA	NA	NA	4	2	2	NA	6	NA	NA	NA	NA	NA	2.5	NA	NA	NA	NA	NA	2	NA	3	4	1	1
COMMD4_SEPEP.1_C4	4	4	2	4	2	2	2	1	NA	1	1	1	2	2	NA	1	1	3	1	3	1	1	NA	1	2	1	1	1	2	2	2	3	NA	1	2	2	1	1	1	1	NA	1	1	1	1	2	NA	NA	1
COMMD4_SEPEP.2_C3	1	4	1	4	NA	4	1	2	4	5	3	2	3	5	5	3	3	3	2	3	1	4	1	3	3	3	2	3	3	3	5	7	1	3	2	4	2	2	2	2	2	1	2	1	2	5	3	NA	3
COMMD4_SEPEP.3_C3	1	1	NA	1	NA	NA	1	1	NA	NA	NA	NA	NA	NA	NA	NA	NA	NA	NA	NA	NA	NA	NA	NA	NA	1	NA	NA	2	NA	NA	NA	NA	NA	NA	1	NA	NA	NA	1	NA	NA	NA	NA	NA	NA	NA	NA	1
COMMD8_SEPEP.1_C4	1	2	4	4	2	2	2	2	1	4	NA	3	1	NA	1	2	NA	3	1	3	1	1	2	2	1	NA	2	2	1	2	2	2	NA	2	NA	2	2	2	1	2	NA	NA	2	NA	1	3	1	1	1
COMMD9_SEPEP.1_C4	1	2	2	1	NA	1	NA	NA	1	NA	2	1	1	NA	2	NA	1	1	1	2	NA	1	2	2	1	NA	NA	NA	2	2	3	2	NA	NA	2	3	NA	NA	3	3	1	NA	1	1	1	3	3	1	2
COMMD9_SEPEP.2_C3	3	2	2	1	1	3	1	1	2	1	3	1	3	3	2	2	2	2	2	2	2	2	2	2	2	2	2	2	3	2	2	3	2	2	2	2	2	2	2	NA	2	1	2	2	4	3	2	2	2
COMT_SEPEP.1_C4	46	28	55	26	35	37	44	18	52	31	50	30	98	76	58	53	77	22	74	56	42	14	40	41	82	30	50	16	63	23	40	19	53	20	81	63	49	22	64	32	35	26	90	42	76	60	41	31	73
COMTD1_SEPEP.2_C2	1	1	2	1	3	NA	1	1	2	NA	1	NA	2	2	1	NA	3	NA	2	2	3	NA	NA	NA	2	2	1	1	1	NA	NA	NA	1	NA	2	1	1	NA	1	2	2	NA	2	3	1	NA	2	1	1
COPA_SEPEP.1_C4	45	66	44	50	42	54	37	43	72	114	48	53	90	89	65	31.5	86	119	78	110	42	103	42	48.5	82	94	69	59	47.5	89	114	64	64	125	85	40.5	59	59	34.5	109	54	47.5	71	74	74	99	102	92	58
COPB1_SEPEP.1_C4	43	47	35	54	30	48	32	34	46	75	34	56	51	58	57	40	57	63	39	73	45	70	43	75	44	63	43	64	61	58	72	82	41	55	55	55	29	31	33	59	33	43	52	42	41	65	52	59	44
COPB2_SEPEP.1_C4	26	25	22	33	25	35	27	28	33	40	28	37	29	28	28	28	35	45	35	38	25	41	24	35	37	38	29	33	34	30	38	44	28	39	39	32	22	26	23	29	28	31	28	29	27	36	36	36	19
COPB2_SEPEP.2_C2	16	14	9	23	11	18	11	15	26	38	15	17	32	33	25	18	34	37	29	33	22	35	8	27	29	31	20	37	30	25	35	33	18	41	26	25	17	24	18	28	24	22	30	20	24	35	31	39	24
COPE_SEPEP.1_C4	20	15	14	13	16	17	12	12	20	24	15	11	22	29	15	14	27	35	18	22	17	20	16	24	21	17	19	25	24	27	23	30	10	28	18	19	12	19	16	23	16	21	19	13	20	22	24	25	24
COPE_SEPEP.2_C3	4	7	3	5	3	2	4	3	6	8	4	4	4	5	4	7	6	5	2	6	4	4	3	4	5	4	4	7	5	4	4	5	4	4	3	5	4	4	4	3	4	7	5	3	4	4	4	3	4
COPG1_SEPEP.1_C4	12	18	12	16	13	13	7	7	23	44	7	12	30	23	23	25	28	38	23	24	27	31	22	37	28	29	22	31	27	19	35	30	28	35	27	23	18	21	17	27	17	31	28	31	33	32	29	29	33
COPG1_SEPEP.2_C2	23	18	25	27	16	29	20	20	35	47	28	30	29	32	35	37	29	29	25	39	25	35	19	28	25	24	44	36	31	25	27	37	34	34	27	23	35	34	17	33	21	34	20	25	17	31	21	24	14
COPG2_SEPEP.1_C4	4	12	4	12	2	11	2	5	10	17	NA	5	9	8	5	5	6	11	NA	8	1	11	NA	12	3	18	4	8	3	4	7	24	1	13	4	3	3	8	3	6	3	6	NA	5	4	7	12	15	5
COPRS_SEPEP.2_C2	2	3	3	2	NA	2	1	NA	NA	2	1	1	NA	1	NA	NA	NA	1	NA	1	NA	NA	NA	NA	NA	1	NA	1	NA	1	NA	1	NA	NA	1	NA	NA	NA	NA	NA	NA	2	NA	NA	NA	NA	NA	NA	NA
COPS2_SEPEP.1_C4	7	8	3	12	4	7	6	3	10	21	6	1	8	12	12	13	9	17	9	14	7	13	6	22	10	11	11	21	13	7	14	19	10	15	11	9	8	8	5	16	9	13	13	6	13	13	12	16	15
COPS3_SEPEP.1_C4	2	3	NA	5	6	2	4	1	7	6	3	5	7	7	9	6	6	9	7	6	1	2	NA	9	8	4	5	9	5	5	7	6	6	6	6	5	3	5	4	6	4	8	5	6	3	5	4	5	6
COPS3_SEPEP.2_C3	2	1	NA	4	NA	NA	1	NA	NA	2	NA	2	NA	NA	NA	NA	NA	NA	NA	NA	NA	NA	1	3	NA	NA	NA	2	1	NA	NA	2	NA	NA	2	2	NA	1	1	3	NA	NA	NA	NA	2	1	2	2	2
COPS4_SEPEP.1_C4	10	9	8	10	7	8	7	6	22	20	13	10	17	20	12	18	16	21	14	16	9	17	11	22	15	22	11	21	19	19	15	21	13	14	13	14	15	15	14	24	10	13	11	10	14	12	14	16	13
COPS5_SEPEP.1_C1	4	8	11	10	5	11	5	6	12	16	4	7	12	17	4.5	5	11	14	8	7	10	12	8	15	11	8.5	10	15	9	11	14	7.5	10	14	5.5	9	8	12	4	6	9	12	10	7	9	10	7	10	17
COPS6_SEPEP.1_C1	6	10	4	6	4	11	7	4	10	16	5	14	11	12	9	10	8	13	9	9	9	12	7	7	11	13	6	18	13	7	17	22	7	9	15	13	5	6	9	8	5	9	9	6	12	9	10	11	9
COPS7A_SEPEP.1_C4	3	2	2	3	5	4	6	4	7	10	3	1	5	7	6	4	6	4	7	4	5	5	3	7	6	11	5	8	9	6	8	3	4	6	9	6	6	6	3	10	4	7	5	3	4	3	5	4	7
COPS7B_SEPEP.2_C3	1	2	2	3	2	3	2	1	1	1	2	1	1	1	NA	1	NA	3	NA	1	NA	2	1	2	1	2	NA	6	1	1	1	4	1	1	1	1	NA	1	1	1	NA	NA	1	2	1	1	1	1	1
COPS7B_SEPEP.3_C3	1	1	NA	NA	NA	NA	NA	NA	1	3	NA	NA	1	3	NA	NA	NA	3	2	3	NA	1	1	2	NA	3	NA	3	1	1	NA	3	1	4	NA	NA	2	3	NA	2	1	1	1	NA	1	2	2	1	NA
COPS8_SEPEP.1_C4	4	4	5	9	6	6	2	NA	3	7	3	3	4	4	3	4	6	4	4	7	4	5	3	10	5	3	3	6	4	3	7	6	4	4	4	3	5	3	3	7	4	3	5	2	2	4	4	5	6
COPZ1_SEPEP.1_C4	2	2	2	2	3	1	2	2	1	2	3	3	3	3	2	1	3	5	2	2	2	3	3	3	4	2	2	1	3	2	5	4	1	3	2	2	NA	2	2	1	1	3	1	4	1	3	4	3	2
COPZ1_SEPEP.2_C3	2	4	2	4	2	3	3	2	2	2	2	2	2	2	2	2	4	3	3	4	2	3	2	2	3	3	2	2	2	3	2	3	2	2	2	2	2	5	2	3	2	2	2	2	2	2	1	2	2
COPZ2_SEPEP.1_C4	3	2	1	2	2	2	2	3	3	3	1	2	1	2	3	2	1	1	NA	NA	NA	2	1	1	1	NA	1	NA	1	1	3	NA	1	1	NA	1	NA	2	NA	1	NA	1	1	1	1	NA	NA	NA	1
COQ3_SEPEP.1_C4	2	1	NA	NA	1	1	2	NA	5	1	2	2	NA	3	4	5	3	1	NA	NA	4	4	NA	2	3	2	3	3	3	NA	2	1	2	1	2	NA	1	1	1	1	1	1	3	1	2	1	NA	1	4
COQ3_SEPEP.2_C3	3	6	2	4	1	2	3	1	3	1	5	4	4	2	3	3	2	3	2	3	4	6	3	2	5	3	4	3	4	2	2	3	2	3	4	NA	4	2	2	NA	4	5	NA	NA	2	2	3	2	3
COQ5_SEPEP.1_C4	4	6	3	7	7	7	7	4	12	9	4	5	14	15	12	9	10	14	11	10	15	13	12	8	15	21	12	13	17	9	22	5	12	9	15	18	10	3	20	16	14	14	14	13	18	14	14	13	21
COQ6_SEPEP.2_C3	4	3	4	3	5	3	3	4	6	3	3	1	2	2	6	4	2	4	6	2	4	7	8	4	3	6	5	6	6	5	4	2	5	2	4	2	6	NA	5	4	7	3	6	NA	3	3	2	1	3
COQ6_SEPEP.3_C3	1	1	NA	1	NA	NA	NA	NA	1	NA	NA	1	1	1	1	NA	1	1	NA	NA	1	1	NA	NA	NA	1	NA	1	NA	NA	NA	NA	NA	1	NA	NA	NA	NA	NA	NA	1	1	NA	NA	NA	NA	NA	NA	1
COQ6_SEPEP.4_C3	1	2	1	1	NA	NA	NA	1	NA	1	NA	NA	1	2	2	1	1	1	NA	NA	NA	1	2	NA	2	1	1	2	1	NA	2	NA	1	NA	1	1	NA	NA	NA	NA	1	NA	3	NA	1	1	1	1	2
COQ6_SEPEP.5_C3	1	3	1	1	2	2	2	1	2	2	1	2	NA	3	2	2	3	3	2	2	3	1	1	2	2	3	2	2	3	3	2	5	2	2	2	2	3	NA	2	1	2	1	3	NA	2	3	2	3	2
COQ6_SEPEP.6_C3	1	NA	NA	NA	NA	NA	NA	NA	NA	NA	NA	NA	NA	NA	NA	NA	NA	NA	NA	NA	NA	NA	NA	NA	NA	NA	NA	NA	NA	NA	1	NA	NA	NA	NA	NA	NA	NA	NA	NA	NA	NA	1	NA	NA	NA	NA	NA	NA
COQ7_SEPEP.2_C3	3	4	NA	3	1	3	NA	NA	5	NA	2	3	2	3	2	4	2	4	3	NA	NA	NA	NA	1	NA	5	3	4	4	NA	2	1	4	3	2	1	3	NA	2	NA	NA	5	2	2	4	NA	2	4	2
COQ8A_SEPEP.1_C4	7	11	4	10	8	1	7	7	15	19	10	4	17	19	10	19	13	10	13	4	16	19	5	3	20	25	14	15	13	13	17	14	12	14	19	14	14	5	10	13	18	39	8	12	20	17	20	24	11
COQ8B_SEPEP.2_C2	2	1	NA	2	2	3	NA	NA	1	1	NA	NA	NA	NA	NA	NA	NA	2	NA	NA	NA	NA	NA	NA	NA	1	NA	1	NA	1	3	NA	NA	1	1	2	NA	NA	NA	4	NA	1	2	2	NA	NA	NA	NA	NA
COQ9_SEPEP.1_C1	14	8	7	7	9	7	13	5	24	6	10	6	21	18	19	16	18	24	16	9	16	22	16	12	27	31	22	15	25	16	21	10	14	8	16	19	16	4	22	18	15	25	18	18	19	13	16	28	21
CORO1A_SEPEP.1_C4	14	21	10	12	12	11	9	6	10	21	11	8	18	18	14	15	21	25	11	21	13	16	20	46	12	11	14	15	17	18	26	22	12	27	16	16	9	7	8	16	11	10	20	9	15	13	21	2	18
CORO1B_SEPEP.1_C4	12	14	15	12	14	25	10	19	28	33	19	10	31	39	24	19	32	26	30	28	29	32	20	36	29	39	25	22	29	46	29	31	17	27	32	29	18	29	21	51	21	19	28	31	20	36	26	32	29
CORO1C_SEPEP.2_C3	5	5	4	NA	NA	10	5	1	5	11	7	5	3	8	3	8	3	11	4	10	6	8	3	9	5	6	4	11	8	11	10	11	4	9	7	6	5	6	4	9	5	5	2	2	5	7	7	4	4
CORO1C_SEPEP.3_C3	1	2	1	NA	1	2	1	NA	6	6	1	2	8	9	6	6	6	10	5	12	7	8	5	11	6	7	4	10	7	5	6	10	5	8	5	7	4	5	4	9	6	5	8	7	6	10	7	1	10
CORO7_SEPEP.1_C4	8	11	10	9	5	13	6	5	7	14	6	15	12	11	5	8	11	11	6	13	8	8	5	17	8	6	6	10	14	10	23	18	3	17	12	14	3	4	5	9	4	10	8	2	10	8	17	3	5
CORO7_SEPEP.2_C3	4	1	1	2	2	NA	NA	1	NA	1	1	3	1	1	NA	NA	NA	4	NA	4	NA	1	NA	NA	NA	1	NA	NA	NA	NA	2	2	NA	2	NA	NA	NA	NA	NA	NA	NA	NA	NA	NA	NA	2	NA	NA	NA
COTL1_SEPEP.1_C1	6	4	6	5	7	10	9	NA	7	6	9	5	12	5	7	9	6	7	6	11	7	5	7	17	6	6	8	7	12	10	14	11	7	7	8	7	3	3	7	10	5	2	8	5	8	7	9	NA	8
COX1_SEPEP.1_C1	2	NA	2	NA	2	2	3	3	11	8	3	8	7	6	7	8	10	8	13	6	5	6	7	5	11	6	9	3	3	4	4	NA	5	5	6	3	5	NA	6	3	9	5	7	NA	8	6	3	6	5
COX11_SEPEP.1_C4	2	1	NA	2	2	NA	2	1	1	2	2	3	NA	NA	NA	NA	NA	2	NA	1	NA	NA	NA	1	NA	NA	NA	2	2	1	NA	NA	NA	3	1	NA	2	NA	NA	NA	NA	1	NA	1	NA	NA	2	2	1
COX17_SEPEP.1_C4	5	2	NA	4	1	NA	NA	1	3	1	3	6	2	5	3	3	3	3	2	3	1	2	4	2	3	2	3	3	3	2	2	2	3	4	3	2	2	2	3	3	2	3	4	3	5	5	4	3	3
COX2_SEPEP.1_C1	4	4	8	17	4	NA	2	2	19	16	14	19	22	13	21	20	20	18	25	11	17	13	22	18	22	12	20	13	8	9	9	4	13	19	15	9	18	9	19	11	21	16	23	17	23	14	15	19	22
COX3_SEPEP.1_C1	4	1	2	3	2	3	4	1	3	5	6	7	2	4	3	3	NA	2	5	2	2	2	1	2	5	3	3	2	3	2	2	1	4	3	2	2	3	2	3	2	3	4	3	3	5	5	1	NA	3
COX4I1_SEPEP.2_C3	8	11	12	17	11	9	7	6	18	5	13	14	13	10	14	14	15	12	15	7	9	11	8	14	14	9	12	6	11	11	8	5	15	8	10	8	12	3	15	16	13	11	26	14	8	7	8	12	14
COX4I1_SEPEP.3_C3	1	5	NA	4	4	1	3	2	2	3	4	4	4	2	3	3	5	3	6	NA	3	1	5	3	4	1	5	1	1	NA	1	1	4	3	1	1	3	1	2	NA	3	4	2	2	4	3	2	5	2
COX5A_SEPEP.1_C1	3	6	8	9	10	3	8	4	6	4	11	12	5	4	11	5	5	6	8	5	9	7	8	5	9	8	11	5	8	6	5	2	6	7	7	7	5	3	7	4	6	8	7	5	5	5	3	7	6
COX5B_SEPEP.1_C1	10	13	3	5	9	9	12	9	8	7	4	7	15	10	11	11	11	13	11	10	15	13	18	5	12	13	12	7	9	7	9	5	6	8	11	10	6	7	11	8	8	13	17	13	12	13	12	16	16
COX6A1_SEPEP.1_C1	3	2	1	NA	NA	NA	1	NA	7	7	NA	NA	5	2	6	6	5	4	5	4	6	3	NA	NA	6	6	10	2	4	3	1	1	4	5	5	1	5	2	2	1	5	5	4	1	4	6	3	6	4
COX6B1_SEPEP.1_C1	4	9	4	7	2	1	8	3	8	5	6	8	7	9	5	8	8	10	9	10	8	8	6	6	10	10	6	4	8	5	5	4	8	7	8	5	6	4	7	6	6	5	12	7	11	9	8	7	3
COX7A2_SEPEP.1_C4	5	8	2	7	11	5	7	4	4	2	8	17	7	3	4	3	4	4	5	4	3	4	3	3	4	5	3	3	3	3	4	2	3	2	3	3	3	2	4	4	3	3	4	4	6	3	3	6	5
CP_SEPEP.1_C4	30	47	31	35	38	46	35	39	56	83	40	34	65	102	53	81	71	23	99	144	76	81	51	63	78	87	69	76	75	118	113	120	63	92	61	68	57	55	56	85	49	33	58	35	58	90	67	38	66
CPB2_SEPEP.1_C4	1	4	1	1	NA	1	NA	NA	4	5	NA	NA	3	2	2	8	6	3	2	6	3	1	4	7	5	4	3	6	3	3	4	5	3	4	2	3	3	3	3	3	2	5	1	NA	3	2	4	1	6
CPD_SEPEP.2_C2	1	5	1	2	NA	9	NA	1	1	7	NA	2	1	1	3	2	NA	6	1	6	NA	2	NA	16	2	3	NA	7	NA	NA	5	9	2	7	2	2	1	7	NA	3	NA	2	NA	1	4	8	NA	3	2
CPNE1_SEPEP.1_C4	3	3	3	2	4	5	3	1	15	13	5	3	13	15	9	16	16	46	11	12	13	18	11	11	11	9	12	19	12	12	4	16	NA	NA	11	10	7	12	10	16	8	10	5	5	14	29	17	11	8
CPNE2_SEPEP.1_C1	1	1	NA	1	NA	NA	NA	NA	3	2	NA	NA	NA	3	NA	3	2	6	1	2	1	3	NA	6	3	1	NA	NA	2	2	3	5	NA	2	1	1	NA	1	NA	1	NA	2	NA	1	NA	3	3	1	1
CPNE3_SEPEP.1_C4	9	14	7	8	10	15	10	11	21	26	14	17	21	29	18	21	20	27	23	25	22	25	13	28	21	24	25	26	19	14	21	25	12	25	20	23	19	15	14	22	18	24	22	25	18	21	23	29	22
CPOX_SEPEP.1_C4	3	5	1	4	1	1	7	2	25	9	4	9	10	23	25	18	15	20	16	7	14	20	8	12	12	6	23	26	18	17	17	19	25	18	19	10	21	13	12	11	19	9	18	8	14	13	9	7	16
CPPED1_SEPEP.1_C4	10	8	6	13	7	14	8	9	19	19	4	7	16	26	19	20	23	22	22	20	23	23	12	18	20	27	21	21	17	15	16	18	20	8	15	17	16	30	20	22	20	22	17	22	17	19	25	26	44
CPPED1_SEPEP.2_C2	6	6	3	7	7	6	5	9	9	9	6	9	6	11	7	7	8	9	6	6	9	9	5	5	7	7	6	6	5	6	4	4	8	3	13	7	4	11	10	6	11	8	5	4	4	7	14	16	8
CPS1_SEPEP.1_C4	894	792	1028	359	945	91	1042	786	1803	909	1513	931	1861	1085	1609	1456	1735	1950	1856	400	1776	2536	1549	803	2139	2639	1586	830	1696	1279	1567	38	1786	703	1689	1574	1555	352	2107	696	1714	1347	1660	1772	1792	264	1468	1185	2187
CPSF1_SEPEP.1_C4	3	7	2	9	6	7	NA	4	3	10	1	6	4	5	3	3	2	12	5	13	5	8	3	7	6	5	2	13	5	5	9	27	NA	13	4	3	5	5	1	6	4	4	7	3	5	13	4	2	1
CPSF2_SEPEP.1_C4	1	6	1	2	1	6	2	1	NA	7	3	2	4	6	NA	1	1	13	NA	9	NA	4	NA	4	1	NA	2	15	3	6	2	11	NA	11	NA	NA	NA	2	NA	2	NA	NA	2	NA	NA	6	3	NA	NA
CPSF3_SEPEP.1_C4	1	5	3	3	1	5	1	1	3	7	NA	5	3	3	NA	3	3	14	2	3	2	4	NA	2	1	4	1	15	3	2	NA	16	NA	6	3	2	2	3	NA	9	2	1	4	2	2	3	1	1	3
CPSF4_SEPEP.1_C4	2	2	NA	NA	NA	1	NA	NA	NA	NA	NA	NA	1	NA	NA	NA	NA	NA	NA	NA	NA	NA	NA	NA	NA	NA	NA	3	NA	NA	NA	NA	NA	NA	NA	NA	NA	NA	NA	NA	NA	NA	1	NA	NA	1	NA	NA	NA
CPSF6_SEPEP.1_C4	4	7	1	6	2	8	5	5	8	11	3	5	4	8	10	8	10	23	5	12	6	13	4	15	4	9	9	18	5	4	9	19	5	12	7	7	9	7	3	16	5	3	5	7	7	10	5	3	4
CPT1A_SEPEP.1_C4	9	16	5	12	14	11	15	9	26	21	13	14	32	50	18	28	34	21	34	42	30	37	31	41	36	39	28	15	39	62	32	9	18	24	28	26	27	14	18	46	17	21	31	31	21	59	14	28	34
CPT1A_SEPEP.2_C3	1	1	2	2	2	1	2	NA	2	2	1	3	3	2	2	2	4	2	3	1	2	3	1	1	3	3	1	1	3	4	3	NA	1	2	2	2	2	NA	1	3	2	1	2	2	3	2	NA	1	3
CPT2_SEPEP.1_C4	38	45	22	29	41	33	29	21	36	16	23	25	56	60	45	53	58	30	49	49	54	42	48	42	67	63	68	62	63	38	56	26	35	46	67	68	47	34	46	40	70	62	49	46	48	33	37	42	41
CPT2_SEPEP.2_C2	4	3	3	2	NA	3	1	2	4	2	1	NA	4	4	3	3	5	2	3	2	3	4	3	3	5	3	6	4	5	4	4	1	3	3	5	7	4	2	2	5	4	5	4	3	5	2	3	4	3
CPVL_SEPEP.2_C3	1	1	2	NA	4	2	NA	1	4	3	1	NA	3	3	NA	1	2	4	1	2	2	1	3	6	3	1	1	NA	2	2	4	12	NA	2	2	3	3	8	NA	3	4	3	NA	3	2	5	NA	2	NA
CPVL_SEPEP.3_C3	2	2	2	3	4	2	2	1	1	NA	3	1	1	NA	1	NA	1	1	NA	NA	1	NA	1	4	NA	NA	1	NA	1	NA	1	4	NA	1	1	1	NA	6	1	NA	1	1	1	NA	NA	NA	NA	NA	2
CPVL_SEPEP.4_C3	1	2	NA	1	NA	NA	NA	NA	5	3	NA	NA	2	2	4	3	3	3	1	2	2	2	2	6	2	2	2	1	3	2	3	4	1	2	2	2	4	5	1	3	3	3	3	NA	4	3	3	2	3
CRAT_SEPEP.1_C4	9	33	2	NA	9	3	13	8	50	41	4	12	37	37	43	39	31	49	35	20	27	39	34	15	38	42	36	37	36	27	33	4	28	27	39	36	29	15	22	13	31	51	32	21	35	44	40	51	42
CRAT_SEPEP.3_C3	16	18	4	10	10	NA	5	6	11	11	5	14	8	11	16	13	9	15	9	4	6	7	15	8	9	7	15	15	14	11	11	2	11	18	15	14	17	11	12	3	9	15	12	7	12	13	12	18	13
CRBN_SEPEP.2_C3	3	2	1	2	NA	4	1	3	1	1	NA	7	NA	1	1	1	1	1	1	NA	NA	1	NA	1	1	NA	2	1	NA	NA	NA	NA	1	1	1	NA	1	1	NA	2	1	1	NA	NA	NA	2	NA	1	NA
CREG1_SEPEP.1_C1	1	1	2	NA	1	2	4	4	3	7	3	NA	5	7	6	3	3	4	2	3	2	1	3	3	5	3	3	2	4	2	2	3	3	5	1	3	3	3	4	5	1	3	3	1	4	6	4	22	4
CRELD1_SEPEP.1_C4	7	6	4	11	6	7	2	7	6	12	5	10	16	17	6	7	16	14	8	14	17	18	5	7	11	21	5	9	8	6	11	24	9	19	7	9	2	3	10	16	3	11	7	12	4	7	13	20	9
CRELD2_SEPEP.1_C4	1	NA	NA	1	NA	NA	NA	NA	NA	NA	NA	NA	2	2	NA	NA	2	2	NA	1	1	1	NA	2	3	2	NA	NA	1	NA	NA	1	NA	NA	NA	NA	NA	NA	NA	1	NA	4	NA	2	NA	NA	1	NA	NA
CRIP2_SEPEP.1_C4	2	3	NA	5	1	NA	1	2	2	2	1	2	1	3	NA	1	3	2	3	1	3	3	1	2	2	5	4	3	2	4	2	1	NA	4	4	2	2	2	2	1	2	1	1	1	1	NA	1	NA	1
CRIP2_SEPEP.3_C3	3	7	6	6	5	10	4	5	4	4	7	8	6	8	6	6	8	12	7	6	8	9	3	8	8	8	7	3	6	5	9	7	6	7	5	5	4	2	7	8	5	3	7	4	7	6	7	4	1
CRK_SEPEP.1_C4	9	13	6	11	13	8	5	3	18	18	10	7	9	8	15	16	10	8	8	34	15	10	10	15	8	8	10	8	11	8	12	14	9	11	15	11	7	17	8	10	13	5	11	12	13	7	7	10	9
CRK_SEPEP.2_C2	1	NA	NA	1	NA	NA	1	NA	1	1	1	NA	2	NA	NA	1	4	2	3	6	3	3	2	1	2	1	NA	NA	3	3	4	3	NA	NA	6	NA	1	2	1	3	NA	NA	1	2	4	NA	2	2	NA
CRKL_SEPEP.1_C1	8	11	8	10	8	13	7	8	8	9	10	6	7	8	9	5	5	12	6	17	3	7	9	11	8	3	8	15	8	10	10	18	9	10	6	8	8	10	5	14	6	5	8	7	6	16	9	4	6
CRLF3_SEPEP.1_C1	1	2	NA	1	NA	3	1	NA	1	6	1	2	1	4	4	5	1	6	3	6	NA	1	5	6	2	NA	3	3	NA	4	7	6	1	4	3	4	3	2	NA	4	NA	NA	2	1	3	4	1	2	3
CROT_SEPEP.2_C3	2	2	3	5	NA	2	2	2	2	NA	1	4	2	4	3	3	3	3	3	4	NA	NA	1	2	3	7	2	3	2	6	NA	4	NA	3	3	3	1	NA	NA	4	NA	2	3	4	1	5	1	1	4
CROT_SEPEP.3_C3	1	3	2	4	NA	2	1	NA	NA	3	1	3	4	6	7	3	5	12	2	5	1	NA	4	5	2	14	4	6	4	8	3	3	1	7	6	5	1	NA	2	6	1	5	4	7	6	8	1	6	4
CROT_SEPEP.4_C3	5	3	5	5	1	5	3	7	9	6	2	6	8	9	8	7	9	18	3	11	4	3	8	10	4	17	7	9	10	14	6	10	4	11	11	10	6	4	7	12	4	5	8	11	11	17	4	6	6
CRP_SEPEP.1_C4	2	NA	NA	NA	NA	NA	NA	4	NA	7	NA	NA	NA	NA	NA	NA	3	NA	NA	4	NA	NA	NA	6	1	2	NA	NA	2	2	7	2	NA	NA	NA	NA	NA	NA	NA	4	NA	NA	NA	2	NA	NA	NA	NA	2
CRPPA_SEPEP.1_C4	2	NA	NA	NA	NA	1	NA	NA	NA	NA	NA	NA	NA	NA	NA	NA	NA	2	NA	NA	NA	NA	NA	2	NA	NA	NA	NA	NA	NA	NA	NA	NA	1	NA	NA	NA	1	NA	1	NA	NA	NA	NA	NA	4	NA	NA	2
CRTAP_SEPEP.1_C1	4	5	NA	6	3	4	NA	3	3	7	2	4	1	5	2	5	2	6	NA	4	1	6	3	7	2	3	1	11	3	3	4	17	2	4	1	5	3	2	1	3	2	4	NA	3	2	6	2	4	2
CRYL1_SEPEP.2_C3	9	NA	8	4	4	1	13	13	9	NA	12	5	9	6	14	8	12	5	7	4	10	7	6	2	11	7	5	5	9	3	9	1	6	6	9	10	5	10	7	15	12	7	12	9	7	7	11	16	13
CRYL1_SEPEP.3_C3	22	16	17	7	30	12	12	15	16	11	37	22	18	11	19	21	19	10	21	14	19	14	9	12	24	14	14	12	20	10	11	2	16	14	12	17	14	13	15	16	24	6	22	16	18	9	12	17	20
CRYL1_SEPEP.4_C3	11	13	6	8	13	7	9	12	34	19	15	8	34	38	39	25	44	31	44	34	43	44	15	17	46	40	25	18	25	18	28	4	36	29	35	38	32	36	22	38	17	42	32	38	43	35	35	53	47
CRYM_SEPEP.1_C4	8	8	8	5	11	8	9	11	12	2	8	NA	15	8	13	10	8	11	9	3	12	14	10	1	22	32	12	10	14	5	10	NA	9	6	15	12	4	8	13	4	8	8	11	6	14	2	5	35	19
CRYZ_SEPEP.1_C4	15	19	16	13	12	9	18	25	32	21	23	29	41	25	30	27	36	20	35	38	38	35	27	23	39	32	26	21	42	26	31	26	31	21	36	32	25	26	31	29	28	28	41	38	35	27	34	43	35
CRYZ_SEPEP.2_C3	40	48	35	27	22	23	36	40	48	42	41	65	48	37	54	36	49	35	61	64	57	42	39	31	55	48	59	32	51	40	45	44	51	39	64	44	47	66	58	38	44	66	54	53	51	54	58	78	56
CRYZ_SEPEP.3_C3	4	8	7	2	2	6	5	2	2	1	4	7	3	3	3	2	4	3	3	4	6	2	3	3	3	2	3	2	3	4	4	2	4	2	5	NA	2	2	2	3	2	3	2	NA	6	5	4	6	3
CS_SEPEP.1_C1	14	28	6	35	16	19	18	17	31	36	19	70	31	36	29	32	37	33	31	29	29	31	18	40	33	37	33	41	29	33	35	36	29	39	37	30	20	37	30	30	28	58	35	30	28	32	33	48	32
CSDE1_SEPEP.1_C4	12	17	10	18	10	15	9	14	27	34	8	19	26	21	20	14	31	34	19	30	25	26	13	11	29	34	19	38	20	26	25	46	5	27	21	24	16	21	13	30	17	18	24	31	27	28	28	30	18
CSE1L_SEPEP.1_C4	12	11	5	15	10	14	10	10	24	26	14	21	25	41	25	24	34	79	24	34	22	32	21	27	29	36	24	37	28	29	29	70	15	36	28	25	17	30	14	36	15	14	18	24	31	34	28	32	18
CSE1L_SEPEP.2_C3	3	3	3	3	3	3	2	4	3	4	4	5	6	5	4	3	6	6	5	5	5	6	3	3	6	6	3	6	6	4	6	8	3	6	4	8	4	4	4	7	3	4	5	4	4	4	3	4	6
CSK_SEPEP.1_C4	10	13	7	10	8	16	9	8	14	23	9	13	16	18	13	15	21	24	15	15	18	13	11	29	17	12	9	17	22	10	18	21	8	29	12	15	9	9	8	14	9	11	14	17	14	16	16	7	15
CSNK1A1_SEPEP.2_C3	2	2	NA	NA	1	NA	1	NA	NA	1	NA	1	NA	NA	NA	NA	NA	NA	NA	NA	NA	NA	NA	NA	NA	NA	NA	NA	NA	NA	1	NA	NA	NA	2	2	NA	1	1	1	NA	NA	NA	1	2	NA	NA	2	NA
CSNK2A1_SEPEP.1_C4	2	3	NA	2	NA	3	NA	1	NA	3	2	NA	1	1	NA	3	1	3	1	1	1	5	1	1	1	3	NA	4	NA	1	1	4	NA	2	NA	1	1	1	1	1	1	2	1	1	1	3	1	3	2
CSNK2A2_SEPEP.1_C4	3	6	1	4	5	5	3	5	8	8	4	7	3	5	9	4	4	14	5	5	6	11	5	11	4	2	4	11	5	6	7	15	4	8	7	6	6	5	4	6	4	5	5	8	5	7	7	10	6
CSNK2B_SEPEP.2_C2	2	1	2	1	NA	2	1	1	NA	1	NA	3	1	1	1	1	1	3	NA	1	1	3	2	1	2	3	2	3	2	3	3	2	1	2	2	1	2	1	NA	1	1	3	2	2	3	2	1	2	NA
CSRP1_SEPEP.1_C4	15	32	20	49	34	50	21	13	19	24	24	12	22	27	22	25	28	11	27	18	18	26	14	15	23	23	22	21	26	38	20	13	18	25	19	19	17	30	27	30	19	7	22	22	24	28	30	18	19
CST3_SEPEP.1_C4	2	4	NA	NA	NA	15	NA	2	NA	NA	NA	4	NA	NA	NA	2	NA	1	NA	NA	NA	NA	NA	2	NA	NA	NA	NA	1	1	1	NA	NA	1	NA	NA	NA	NA	1	NA	NA	4	NA	NA	NA	NA	NA	NA	NA
CSTB_SEPEP.1_C1	11	21	14	31	32	53	20	26	14	17	24	41	30	43	13	16	20	24	23	69	16	29	10	42	18	21	9	37	13	18	24	31	11	17	15	13	11	29	6	46	11	16	16	25	20	38	36	24	12
CSTF2T_SEPEP.1_C1	1	2	NA	2	NA	2	NA	NA	1	3	NA	NA	1	1	1	1	NA	1	NA	3	NA	3	NA	NA	NA	NA	NA	6	NA	2	3	7	NA	2	NA	NA	NA	NA	1	2	NA	NA	NA	NA	1	4	NA	1	NA
CSTF3_SEPEP.1_C4	2	2	NA	3	NA	NA	NA	NA	NA	NA	NA	NA	NA	NA	NA	NA	NA	3	NA	1	NA	1	NA	NA	NA	NA	NA	4	NA	1	NA	3	NA	1	NA	1	NA	NA	NA	3	NA	NA	NA	NA	NA	NA	NA	NA	NA
CTBP1_SEPEP.1_C4	3	3	5	5	5	3	3	5	6	5	5	2	3	2	7	5	3	6	3	5	2	NA	5	10	1	NA	6	6	1	2	NA	7	2	6	1	NA	3	5	5	1	5	3	NA	1	5	8	5	3	10
CTBP1_SEPEP.2_C3	2	1	NA	NA	NA	NA	2	1	5	3	1	2	3	2	3	5	3	2	1	2	3	2	3	4	3	3	4	4	5	3	3	3	5	5	4	3	3	5	5	4	5	3	4	3	6	6	4	3	2
CTBS_SEPEP.1_C1	2	4	NA	1	NA	NA	NA	NA	1	3	2	NA	NA	NA	2	1	1	NA	NA	NA	NA	NA	3	NA	2	NA	2	1	1	NA	2	3	3	1	1	1	3	1	1	NA	3	1	1	1	1	NA	NA	NA	1
CTH_SEPEP.1_C4	24	13	27	9	27	8	22	23	22	20	29	NA	38	17	32	24	41	18	39	8	31	44	15	6	46	21	28	24	33	29	28	7	43	34	21	22	18	12	29	14	31	11	32	29	29	6	29	29	37
CTH_SEPEP.2_C3	5	1	12	1	4	NA	5	4	13	8	12	NA	16	10	17	9	19	11	15	8	19	22	12	6	19	12	11	10	13	13	13	8	14	15	19	13	13	8	20	6	14	12	20	19	12	4	14	16	20
CTH_SEPEP.3_C3	3	2	6	4	2	NA	3	3	3	7	3	2	4	1	7	2	9	1	5	NA	3	7	5	NA	5	NA	NA	4	3	1	4	NA	8	2	4	2	9	5	9	2	6	NA	6	4	5	NA	2	3	13
CTH_SEPEP.4_C3	1	NA	NA	2	3	2	6	4	12	3	2	1	5	1	8	7	6	2	5	NA	5	7	5	NA	8	4	19	NA	4	5	3	1	12	28	3	3	10	NA	8	1	9	NA	6	5	5	NA	NA	6	9
CTH_SEPEP.5_C3	3	2	1	3	3	NA	4	4	27	8	4	NA	13	6	25	13	14	7	16	NA	12	14	6	4	20	5	15	9	12	6	8	2	22	7	6	9	16	5	11	2	15	4	10	5	8	2	7	8	21
CTNNA1_SEPEP.1_C4	16	13	11	11	24	20	17	14	9	13	18	17	19	27	8	10	20	22	13	18	10	23	15	15	17	19	9	10	10	12	15	9	10	13	14	11	8	8	9	13	8	8	10	12	12	23	11	14	12
CTNNA1_SEPEP.2_C3	6	3	1	4	6	4	5	3	7	18	4	2	2	7	10	11	2	10	4	7	2	7	NA	6	4	6	7	10	6	7	5	5	4	9	7	6	6	8	8	4	7	7	8	3	5	11	3	6	1
CTNNA1_SEPEP.3_C3	7	9	8	9	5	14	7	7	12	17	16	11	16	17	11	15	14	14	18	19	15	17	7	10	16	18	10	18	19	19	21	15	9	15	18	17	9	9	15	17	13	11	19	13	13	16	11	12	12
CTNNA1_SEPEP.4_C3	2	3	2	4	NA	NA	NA	NA	NA	NA	NA	NA	NA	NA	NA	NA	NA	NA	NA	NA	NA	NA	NA	1	NA	NA	NA	NA	NA	NA	NA	NA	NA	NA	NA	NA	NA	NA	NA	NA	NA	NA	NA	NA	NA	NA	NA	NA	NA
CTNNA1_SEPEP.5_C3	8	6	5	6	8	10	9	6	4	6	9	6	5	8	8	4	8	6	6	10	7	9	5	5	7	6	9	8	8	12	10	9	10	8	6	7	5	5	6	10	8	7	7	7	5	8	6	8	3
CTNNA1_SEPEP.6_C3	1	NA	NA	3	1	2	NA	NA	2	2	NA	1	3	2	1	2	3	5	4	4	4	5	NA	2	4	5	2	2	3	3	5	5	2	3	4	3	1	2	5	4	2	2	3	4	3	3	4	4	4
CTNNA2_SEPEP.2_C3	2	1	NA	5	2	3	1	8	2	2	1	1	1	4	2	1	1	1	2	1	2	3	2	2	2	4	1	2	3	2	3	4	1	NA	3	3	1	12	1	4	1	1	2	3	4	4	9	5	NA
CTNNB1_SEPEP.1_C4	24	29	23	32	36	38	30	32	46	53	30	51	66	67	43	48	62	54	48	52	51	61	20	24	47	53	42	56	62	48	50	44	46	47	57	40	41	51	33	48	39	45	51	36	59	100	48	49	33
CTNNB1_SEPEP.2_C3	3	3	2	3	2	1	2	3	2	2	2	7	3	3	1	1	4	1	1	1	1	2	NA	NA	4	3	1	1	2	2	1	1	NA	2	3	3	NA	2	6	6	NA	NA	3	NA	2	4	3	4	NA
CTNNBL1_SEPEP.1_C4	5	4	2	6	NA	2	NA	7	NA	8	3	6	4	8	2	2	6	15	1	5	4	9	4	6	1	7	2	10	2	4	3	15	NA	6	3	3	2	NA	NA	8	NA	5	2	8	4	8	3	3	NA
CTNND1_SEPEP.1_C4	34	29	26	28	33	37	37	32	50	63	37	17	59	62	49	43	66	54	61	56	58	69	26	25	57	61	40	51	52	76	61	39	38	54	54	48	40	35	42	50	40	35	55	56	55	59	38	51	31
CTNND1_SEPEP.2_C3	1	NA	NA	NA	NA	NA	NA	NA	1	NA	NA	NA	NA	1	NA	NA	1	NA	1	NA	NA	NA	NA	NA	1	1	1	NA	2	2	1	NA	NA	2	1	NA	1	2	NA	NA	1	NA	NA	NA	NA	NA	NA	NA	NA
CTPS1_SEPEP.1_C4	2	3	2	3	NA	2	NA	2	3	7	1	2	4	6	1	2	5	8	1	8	5	5	NA	4	5	7	4	12	3	5	5	18	3	5	3	4	NA	7	3	9	1	8	3	7	2	8	6	4	3
CTPS1_SEPEP.2_C3	3	4	3	3	2	3	2	3	4	7	1	5	6	9	3	3	8	9	2	12	5	6	6	7	4	10	5	8	3	5	7	21	6	5	5	5	5	5	4	9	4	6	5	8	2	6	6	8	5
CTPS1_SEPEP.3_C3	1	NA	NA	NA	NA	NA	1	NA	2	5	NA	1	4	5	1	2	3	8	NA	6	NA	2	1	4	2	6	2	7	1	3	4	7	4	5	3	2	2	5	1	7	2	3	3	3	2	6	5	3	4
CTPS2_SEPEP.1_C4	3	3	3	5	2	6	NA	NA	8	12	NA	6	5	9	15	7	5	14	8	11	7	4	5	19	13	7	9	20	7	4	4	15	10	6	7	4	3	13	3	6	8	12	9	6	9	23	12	13	11
CTSA_SEPEP.1_C4	6	7	4	20	3	12	6	5	19	20	5	12	17	20	15	15	13	22	11	17	11	11	7	17	14	9	15	12	17	19	21	19	13	20	12	14	13	19	14	16	14	28	17	22	13	23	18	25	11
CTSB_SEPEP.1_C4	27	29	30	21	24	37	19	22	47	37	32	37	45	37	32	27	33	25	32	47	40	30	32	27	52	25	55	58	45	47	50	35	43	31	34	43	23	34	47	43	42	23	49	27	36	63	25	29	49
CTSB_SEPEP.2_C3	6	5	4	4	5	4	5	NA	4	5	NA	NA	6	7	6	4	9	4	4	8	6	6	7	5	8	3	5	4	3	5	9	6	4	5	8	6	5	7	7	4	4	4	6	4	7	12	6	8	11
CTSC_SEPEP.2_C2	8	6	9	9	10	10	10	6	14	14	10	12	16	7	9	12	11	11	10	13	5	7	11	22	11	5	11	11	12	4	11	18	10	12	8	8	7	1	4	4	7	5	10	4	6	9	4	8	13
CTSD_SEPEP.1_C1	142	172	89	154	73	113	71	66	159	197	116	65	155	158	122	104	118	57	139	234	169	108	105	214	139	74	124	77	190	148	157	84	153	143	161	145	121	176	108	175	96	120	163	180	100	172	153	134	200
CTSG_SEPEP.1_C4	2	3	4	NA	4	2	1	NA	6	4	5	2	8	3	7	9	9	2	6	17	6	6	9	6	7	NA	8	2	4	6	8	26	6	4	6	6	7	5	3	4	5	2	5	NA	6	3	4	NA	8
CTSH_SEPEP.1_C4	4	6	6	15	6	16	5	6	13	4	3	7	6	7	18	10	5	8	7	8	9	7	16	8	8	13	23	10	8	9	6	4	12	8	7	5	8	7	3	4	18	9	6	4	5	5	7	11	18
CTSL_SEPEP.2_C3	3	3	2	NA	2	2	NA	1	3	1	NA	1	3	2	1	1	2	3	2	4	3	3	2	3	2	2	2	1	2	1	1	3	3	1	NA	NA	1	NA	1	3	1	1	3	1	2	6	2	3	1
CTSS_SEPEP.1_C4	2	4	1	2	1	NA	1	1	4	11	NA	NA	8	4	5	4	8	4	5	6	9	8	4	17	7	8	5	7	7	7	9	8	6	9	8	8	4	3	3	3	4	4	9	6	6	13	6	1	7
CTSZ_SEPEP.1_C1	10	15	8	17	7	8	11	9	26	26	15	8	25	20	16	17	23	18	22	16	22	13	11	26	25	10	22	19	20	19	24	18	22	17	22	16	12	16	22	17	16	10	21	20	20	20	22	38	28
CTTN_SEPEP.1_C4	5	6	4	6	5	7	3	5	10	15	5	6	15	14	11	9	12	12	14	16	11	14	7	8	9	14	6	10	6	13	6	12	6	11	5	8	8	11	9	25	10	9	6	10	5	11	14	10	5
CTTN_SEPEP.2_C3	3	3	2	4	2	4	3	2	3	3	3	4	4	2	3	NA	4	4	5	4	3	2	2	1	2	2	2	2	2	2	2	3	2	2	2	2	1	2	NA	3	2	1	1	1	3	2	3	3	2
CTTN_SEPEP.3_C3	12	8	9	13	8	12	11	13	11	6	16	11	10	7	8	7	9	10	8	8	8	9	5	5	9	11	8	5	7	8	9	8	7	4	6	8	5	10	12	7	11	7	8	9	10	4	7	7	10
CUL1_SEPEP.1_C4	7	9	8	8	8	8	6	13	16	22	8	6	16	22	17	15	16	19	14	22	11	15	14	19	15	22	14	15	17	18	15	26	17	16	17	17	17	20	17	11	8	20	14	14	15	20	15	17	11
CUL2_SEPEP.1_C4	3	3	5	4	2	12	2	3	9	9	3	2	9	18	4	8	10	16	10	14	8	10	8	17	12	8	5	18	14	11	13	20	3	9	13	13	2	12	8	18	5	6	11	5	10	9	13	19	10
CUL3_SEPEP.1_C4	5	9	NA	4	6	4	NA	3	15	12	1	2	15	13	8	4	11	16	18	18	17	21	12	22	13	20	6	14	12	9	15	33	9	13	13	11	9	8	8	17	9	6	11	15	11	16	10	8	14
CUL3_SEPEP.2_C3	3	2	NA	3	2	4	NA	NA	2	3	1	1	1	NA	2	1	2	6	1	1	NA	NA	2	3	2	NA	2	2	NA	NA	3	3	3	3	1	1	2	4	NA	NA	2	2	NA	NA	2	NA	2	2	3
CUL4A_SEPEP.2_C3	3	5	4	3	4	6	4	4	6	11	7	9	8	6	4	5	8	19	5	7	3	9	9	10	7	7	3	13	3	7	9	10	3	9	7	4	6	6	NA	4	4	6	8	5	6	16	7	7	6
CUL4A_SEPEP.3_C3	1	2	NA	NA	NA	1	1	1	2	2	2	1	3	4	NA	1	3	4	1	4	2	4	2	2	1	3	NA	2	NA	NA	4	3	1	3	4	4	1	2	1	5	2	3	3	2	3	3	3	4	2
CUL5_SEPEP.2_C3	3	6	NA	5	2	1	2	2	5	10	3	3	4	3	5	4	4	4	5	7	6	6	2	7	6	5	6	9	4	3	5	6	4	4	7	7	3	5	4	6	4	5	4	3	6	4	5	6	6
CUTA_SEPEP.1_C4	10	12	9	20	5	10	5	4	5	9	6	8	3	3	6	4	5	9	8	5	6	9	9	11	6	9	6	15	9	9	2	8	4	7	5	7	7	9	6	8	5	4	9	9	2	6	5	9	6
CWF19L1_SEPEP.1_C4	1	3	NA	3	NA	NA	NA	NA	NA	1	NA	NA	NA	NA	NA	NA	NA	1	NA	NA	NA	NA	NA	NA	NA	1	NA	1	1	1	NA	5	NA	1	NA	1	NA	1	NA	1	NA	NA	1	NA	NA	1	1	NA	1
CWF19L1_SEPEP.2_C3	1	NA	NA	1	NA	1	NA	NA	1	1	NA	1	1	2	1	1	2	2	NA	2	NA	2	1	3	1	2	1	4	1	2	1	5	1	3	1	2	1	1	NA	4	NA	2	NA	NA	1	2	1	1	1
CXADR_SEPEP.1_C4	1	NA	NA	NA	NA	NA	NA	NA	NA	NA	NA	NA	1	NA	NA	NA	NA	NA	NA	2	NA	1	NA	1	1	NA	NA	NA	NA	NA	NA	1	1	1	1	1	1	NA	NA	NA	NA	NA	NA	NA	NA	2	NA	2	1
CYB5A_SEPEP.1_C4	28	23	27	18	37	11	38	33	120	56	30	19	88	43	101	101	62	30	84	27	96	77	19	14	96	48	94	42	90	33	78	17	185	52	81	97	27	52	128	34	23	92	74	76	104	30	56	76	63
CYB5A_SEPEP.2_C3	13	28	10	11	14	13	18	12	24	12	18	16	24	17	24	17	19	13	21	9	22	13	14	6	25	13	20	14	17	9	16	5	36	19	14	15	27	18	20	7	24	24	10	9	23	14	19	14	24
CYB5B_SEPEP.1_C1	11	22	9	14	7	6	11	6	19	16	11	36	16	9	19	21	11	19	22	14	17	11	9	8	19	9	14	16	16	6	15	10	18	15	16	13	11	26	18	9	18	28	12	13	16	12	16	12	14
CYB5R1_SEPEP.1_C1	2	10	3	9	3	10	NA	2	11	16	3	4	11	17	10	8	7	8	9	3	6	7	7	11	12	18	9	9	9	9	6	2	9	9	11	14	12	16	6	5	12	33	9	8	8	11	8	23	12
CYB5R3_SEPEP.1_C4	21	40	24	31	10	23	15	11	22	55	26	28	41	39	27	33	38	24	43	49	37	22	24	62	38	27	24	23	31	42	47	35	32	24	30	30	21	21	26	31	30	52	30	25	26	35	30	26	39
CYBA_SEPEP.2_C2	3	4	2	1	5	5	3	1	1	NA	2	3	1	2	NA	NA	3	1	3	5	NA	NA	2	NA	2	1	2	1	1	1	1	3	NA	NA	1	1	NA	NA	5	4	1	1	4	NA	1	1	1	NA	1
CYBB_SEPEP.1_C1	3	5	4	4	4	2	4	2	9	6	7	5	15	18	11	12	13	9	8	21	11	8	8	23	19	4	10	5	20	12	16	22	9	20	10	12	9	4	8	10	7	3	9	1	9	9	9	1	9
CYBC1_SEPEP.1_C4	3	7	2	4	2	3	1	2	3	4	2	2	5	2	5	4	3	7	1	3	2	6	3	5	5	6	3	4	3	1	3	3	5	4	3	2	1	4	1	4	1	NA	NA	3	3	6	3	6	2
CYC1_SEPEP.1_C4	5	6	4	5	5	28	8	10	19	17	7	30	26	52	26	19	21	27	20	32	17	22	12	16	31	42	23	23	13	22	11	17	20	27	13	14	21	12	14	15	18	32	20	10	17	20	14	23	10
CYCS_SEPEP.1_C1	13	12	11	13	14	19	13	16	10	9	15	36	16	18	13	12	13	15	17	18	13	12	11	17	13	19	13	18	12	15	10	12	10	14	12	10	11	12	13	16	9	17	19	13	10	11	10	10	16
CYFIP1_SEPEP.1_C4	3	3	1	5	4	7	3	4	8	19	2	7	14	15	9	8	13	14	7	20	11	15	4	18	8	11	8	16	12	17	16	16	6	13	10	14	3	11	5	15	6	5	11	5	12	20	13	9	9
CYFIP1_SEPEP.2_C3	1	5	1	2	NA	8	1	3	NA	10	2	5	5	10	5	7	4	9	1	7	3	7	2	11	3	2	4	10	3	6	6	9	1	8	5	8	2	8	1	12	2	1	3	4	6	9	7	2	6
CYFIP2_SEPEP.1_C4	1	2	NA	NA	2	3	NA	NA	NA	1	2	NA	3	3	NA	2	3	1	1	2	1	2	2	13	2	2	1	1	1	1	NA	2	NA	5	2	1	2	NA	1	3	NA	NA	NA	NA	1	NA	2	1	NA
CYGB_SEPEP.1_C4	1	1	4	1	1	2	2	NA	2	1	2	NA	NA	2	2	4	4	NA	3	4	6	5	1	NA	4	1	1	2	3	2	2	1	1	1	1	1	2	NA	1	4	1	NA	NA	NA	3	7	NA	NA	2
CYHR1_SEPEP.2_C2	2	1	NA	NA	NA	NA	NA	NA	NA	NA	NA	NA	NA	NA	1	NA	NA	NA	NA	NA	NA	NA	NA	1	NA	NA	NA	1	NA	NA	NA	NA	NA	NA	NA	NA	NA	NA	NA	2	2	NA	1	1	NA	NA	NA	NA	NA
CYP1A2_SEPEP.1_C1	27	19	35	8	40	3	17	21	31	5	60	19	81	24	43	38	69	NA	55	17	87	1	29	NA	72	2	42	9	41	NA	34	NA	53	11	29	22	35	18	46	11	52	18	57	37	42	NA	29	35	41
CYP20A1_SEPEP.1_C4	5	7	8	6	2	2	4	6	5	3	6	1	5	5	4	4	5	10	7	7	11	7	4	9	9	5	5	7	6	NA	6	7	6	5	5	3	4	5	4	5	5	6	5	4	6	9	4	4	5
CYP20A1_SEPEP.2_C3	1	1	1	2	1	NA	NA	NA	2	1	1	NA	2	1	1	1	3	2	2	1	2	3	1	2	2	3	2	2	2	2	2	2	2	1	1	2	1	1	1	NA	1	3	1	2	1	2	2	2	1
CYP20A1_SEPEP.3_C3	1	1	NA	NA	NA	NA	NA	NA	3	2	NA	NA	2	1	2	3	2	3	2	NA	2	2	3	1	3	2	2	2	2	NA	2	2	2	1	2	2	1	2	2	1	2	1	2	2	2	2	1	1	2
CYP20A1_SEPEP.4_C3	2	3	5	4	3	3	4	3	5	3	4	3	4	2	1	5	2	5	3	4	7	4	NA	4	9	5	4	4	6	2	8	4	7	4	3	4	3	3	4	2	5	4	4	4	5	2	2	1	3
CYP27A1_SEPEP.1_C4	16	34	18	31	26	30	16	24	32	39	29	21	38	30	28	26	33	32	31	25	30	35	24	16	33	64	31	32	28	24	35	12	13	31	32	34	19	16	26	32	24	40	36	29	28	29	30	46	29
CYP2A6_SEPEP.1_C1	7	11	6	11	14	6	6	4	28	6	11	1	9	14	17	16	9	6	22	4	12	20	15	NA	14	18	10	7	8	4	3	NA	9	4	9	13	13	1	8	4	9	5	7	14	10	NA	3	8	18
CYP2B6_SEPEP.1_C1	7	10	8	3	6	NA	5	2	13	6	10	NA	14	1	12	13	4	NA	13	1	16	4	2	NA	11	13	11	15	2	NA	2	NA	20	8	11	17	12	3	NA	NA	11	5	6	2	9	NA	2	2	27
CYP2C8_SEPEP.1_C4	27	14	23	10	12	8	27	21	29	28	23	8	29	14	30	30	23	12	25	8	40	19	34	NA	26	10	29	9	22	11	18	NA	29	16	25	26	32	7	13.5	22	38	10	30	17	31	5	16	12	15.5
CYP2C9_SEPEP.1_C1	75	73	54	25	80	7	72	45	69	74	92	40	42	20	75	69	59	30	62	21	77	55	72	7	38	19	60	27	46	16	37	NA	56	28	74	67	71	26	68	30	71	55	48	28	75	1	45	87	42
CYP2D6_SEPEP.1_C4	11	14	16	13	19	6	14	14	13	8	11	3	24	14	18	18	33	22	21	10	12	14	11	4	24	21	9	9	20	9	29	1	18	12	18	23	22	14	23	13	11	12	10	10	28	14	12	20	12
CYP2E1_SEPEP.1_C1	64	94	76	10	80	3	76	89	84	121	58	161	115	20	86	69	115	4	71	24	110	10	82	27	80	NA	103	15	123	19	119	NA	132	44	92	66	86	44	87	40	93	65	82	52	111	11	134	106	85
CYP2J2_SEPEP.1_C1	8	9	6	6	10	9	9	13	9	3	8	4	14	12	8	4	19	20	15	7	20	22	13	2	19	23	21	12	12	3	5	5	17	7	10	14	21	5	18	8	23	17	9	10	12	5	5	8	8
CYP2S1_SEPEP.1_C1	2	NA	NA	3	NA	3	NA	NA	NA	2	NA	3	NA	NA	NA	1	NA	NA	NA	2	NA	NA	NA	NA	NA	NA	NA	NA	1	NA	NA	2	NA	NA	NA	NA	NA	8	NA	1	NA	2	NA	NA	1	NA	NA	NA	1
CYP3A4_SEPEP.1_C4	11	51	10	11	13	1	5	44	25	4	21	34	22	13	36	46	19	NA	44	14	50	4	39	NA	34	NA	36	4	49	4	15	NA	57	6	34	37	38	77	27	6	37	69	26	20	27	NA	51	75	33
CYP3A5_SEPEP.2_C3	8	15	6	11	12	7	7	7	2	NA	6	3	5	9	4	6	3	3	1	NA	2	2	1	NA	4	4	NA	NA	NA	NA	NA	NA	5	4	NA	1	NA	NA	6	4	NA	3	NA	NA	NA	NA	NA	2	4
CYP3A5_SEPEP.3_C3	21	48	21	31	48	18	20	26	8	6	35	13	38	47	36	30	36	22	8	NA	9	13	4	2	36	40	6	NA	4	NA	2	NA	30	25	3	5	4	NA	27	13	7	24	1	2	4	NA	2	8	28
CYP3A7_SEPEP.1_C4	4	NA	NA	3	4	4	1	NA	NA	5	2	NA	1	21	2	5	2	32	2	46	NA	NA	NA	31	1	NA	3	42	14	31	NA	4	NA	2	5	13	6	NA	4	7	NA	2	4	10	17	82	NA	NA	5
CYP4A11_SEPEP.1_C4	4	1	1	2	2	NA	1	NA	7	1	1	NA	7	4	13	12	5	NA	13	4	12	5	10	2	10	8	11	3	10	2	8	1	9	1	9	7	13	2	7	3	10	7	11	3	11	NA	3	5	12
CYP4A11_SEPEP.2_C3	4	NA	3	NA	3	2	3	2	5	3	6	2	5	4	5	5	5	1	4	4	7	3	5	2	6	4	5	3	6	4	5	NA	7	3	6	4	5	2	3	3	4	2	6	4	7	3	3	2	6
CYP4A11_SEPEP.3_C3	4	NA	3	NA	7	1	4	NA	3	1	8	NA	6	3	3	7	6	1	6	4	7	5	6	5	7	3	4	3	5	3	5	NA	3	1	3	6	4	1	5	3	7	2	5	2	7	2	3	4	5
CYP4F11_SEPEP.1_C4	9	20	8	9	7	7	10	17	11	15	11	3	21	14	13	12	17	21	12	6	18	19	14	NA	19	18	12	21	9	4	14	NA	15	8	8	14	12	13	17	15	17	25	13	13	22	7	16	27	15
CYP4F12_SEPEP.1_C4	1	NA	NA	NA	1	NA	NA	NA	NA	NA	1	NA	2	NA	2	1	5	4	1	2	4	NA	2	2	2	2	NA	1	NA	2	1	NA	2	NA	1	NA	NA	NA	3	NA	3	1	1	NA	2	2	NA	NA	3
CYP4F12_SEPEP.2_C3	1	NA	NA	NA	3	NA	1	NA	2	NA	1	NA	3	1	6	4	6	7	2	2	2	2	4	3	2	3	5	NA	2	NA	1	NA	4	NA	1	NA	4	1	3	NA	4	1	2	1	7	5	1	3	3
CYP4F2_SEPEP.1_C1	5	4	10	3	14	3	9	10	14	6	21	3	27	9	17	12	20	21	14	3	24	11	15	NA	8	15	9	5	11	1	15	NA	13	8	13	12	15	11	9	10	24	10	27	9	23	1	10	19	18
CYP4F3_SEPEP.2_C3	4	1	4	2	2	2	1	1	9	8	6	NA	12	3	5	5	8	6	6	NA	9	9	6	5	10	7	9	1	7	2	10	NA	13	2	10	7	7	5	11	6	4	3	9	5	9	5	7	15	12
CYP4V2_SEPEP.2_C3	2	NA	NA	NA	NA	NA	2	NA	NA	NA	NA	NA	2	1	NA	NA	NA	NA	2	1	2	NA	NA	NA	NA	2	NA	NA	1	NA	1	NA	NA	NA	1	NA	NA	NA	NA	NA	NA	NA	NA	1	1	NA	NA	1	NA
CYP51A1_SEPEP.1_C4	9	12	4	18	9	14	5	7	14	15	10	9	26	28	17	23	15	21	18	19	19	16	15	11	16	34	15	32	13	16	6	20	15	17	21	20	9	7	13	54	14	20	18	17	22	34	27	34	14
CYP51A1_SEPEP.2_C2	1	NA	NA	NA	NA	NA	NA	NA	NA	NA	4	NA	1	1	NA	1	NA	1	2	NA	2	1	NA	NA	1	1	1	1	1	2	NA	1	NA	1	3	2	1	NA	NA	NA	NA	2	NA	NA	2	NA	NA	1	1
CYP7A1_SEPEP.1_C1	3	10	2	4	2	4	1	NA	1	NA	4	NA	7	19	3	4	1	19	2	NA	3	10	4	NA	NA	NA	NA	10	NA	5	NA	NA	2	NA	9	11	NA	NA	NA	NA	NA	6	1	12	3	NA	NA	7	2
CYP7B1_SEPEP.1_C4	1	2	1	3	1	6	2	NA	2	8	4	9	7	4	3	8	7	3	7	4	6	1	1	NA	8	10	3	6	7	2	9	3	3	3	6	4	4	4	5	4	4	10	6	2	8	8	2	7	5
CYP7B1_SEPEP.2_C3	3	2	1	2	1	6	1	1	2	4	NA	7	2	5	NA	2	1	NA	1	2	4	1	2	NA	2	2	3	3	1	2	2	NA	2	NA	1	2	3	1	1	1	2	3	1	1	4	1	1	2	2
CYP8B1_SEPEP.1_C1	17	21	13	3	30	3	18	24	34	21	29	18	40	40	32	25	38	30	49	3	39	44	11.5	NA	35	28	32	44	29	23	28	NA	29	2	32	37	31	31	38	17	36	24	39	36	25	7	30	60	28
CYRIA_SEPEP.1_C4	2	5	1	2	1	7	NA	1	NA	4	2	1	7	9	NA	3	2	7	3	7	NA	2	2	6	2	1	1	12	4	3	5	8	NA	2	1	2	NA	4	NA	4	2	NA	NA	NA	1	12	1	NA	NA
CYRIB_SEPEP.1_C4	1	3	2	7	NA	4	1	2	5	6	NA	2	4	9	4	6	8	9	6	11	6	7	7	16	5	6	4	6	7	7	11	15	4	14	11	8	5	8	5	8	4	9	6	5	5	6	11	7	5
CYRIB_SEPEP.2_C3	1	NA	1	2	1	3	1	1	NA	2	NA	2	1	1	NA	NA	1	1	NA	1	1	1	1	1	NA	1	NA	1	1	NA	1	1	NA	1	NA	NA	NA	NA	NA	NA	NA	1	NA	NA	NA	1	1	NA	NA
CYRIB_SEPEP.3_C3	1	5	3	3	2	7	2	3	7	8	2	9	8	9	6	8	8	10	8	10	9	8	5	9	10	7	6	10	9	9	9	10	6	11	6	8	6	9	5	10	3	8	8	3	8	11	10	5	3
CZIB_SEPEP.1_C4	1	4	3	7	3	NA	NA	2	7	7	2	1	4	4	4	7	4	4	4	3	3	5	3	NA	4	4	4	7	3	3	6	6	5	5	6	6	1	4	3	2	3	4	3	3	3	4	6	7	3
D2HGDH_SEPEP.4_C3	2	1	1	NA	1	1	2	NA	NA	NA	NA	NA	1	NA	1	1	1	2	2	1	NA	NA	2	1	1	NA	NA	NA	2	NA	2	NA	2	1	2	2	1	3	2	NA	NA	NA	1	2	2	NA	NA	NA	2
D2HGDH_SEPEP.5_C3	4	4	2	4	3	2	3	1	1	NA	3	NA	2	NA	1	2	3	1	1	1	1	2	1	2	1	NA	1	NA	1	NA	1	1	1	1	1	1	1	NA	1	1	1	NA	NA	2	3	2	3	2	1
DAB2_SEPEP.1_C4	6	9	NA	10	3	10	6	2	12	14	6	12	6	5	8	9	9	3	6	20	3	2	5	6	5	4	6	4	5	10	10	11	9	10	7	9	5	5	3	6	5	4	5	2	5	8	5	NA	4
DAD1_SEPEP.1_C1	5	8	3	7	5	11	9	9	10	9	6	12	11	9	9	8	10	10	11	9	13	8	9	7	14	9	11	11	9	9	8	12	8	11	5	6	8	9	9	12	8	8	7	8	13	9	11	8	10
DAG1_SEPEP.1_C4	4	11	5	7	4	7	2	7	12	17	10	9	11	19	12	19	8	10	8	11	9	12	12	14	8	19	11	17	11	16	9	20	11	14	13	9	11	13	10	6	10	5	6	11	9	11	14	19	9
DAP3_SEPEP.1_C4	2	4	NA	4	3	3	NA	1	1	5	2	8	NA	4	NA	1	2	9	NA	3	NA	8	NA	4	NA	8	1	9	NA	1	3	8	1	5	NA	5	NA	NA	NA	3	NA	5	2	3	NA	7	3	3	2
DARS1_SEPEP.1_C4	12	21	7	18	13	16	9	15	20	57	15	20	51	57	16.5	34	28.5	28	32	45	41	25	22	21.5	49	26	34	23	41	15	43	58	13	45	40	40	12	41	31	59	17	50	40	39	45	22.5	22.5	21.5	27
DARS1_SEPEP.2_C2	5	5	4	4	3	2	6	5	5	11	6	5	12	11	4	4	12	10	6	7	10	9	3	7	5	8	7	7	9	6	9	13	5	9	6	9	6	6	5	7	3	10	7	5	8	6	6	8	8
DARS2_SEPEP.1_C4	6	7	3	12	NA	11	5	3	5	7	6	12	6	14	3	6	5	17	3	9	6	10	7	12	6	12	5	17	4	8	10	16	5	12	7	10	3	9	7	15	7	4	6	7	5	17	11	13	7
DARS2_SEPEP.2_C3	1	5	2	7	NA	9	NA	NA	6	9	4	11	8	17	6	5	6	25	6	9	6	17	NA	12	6	16	3	25	7	4	7	14	5	12	6	2	4	7	5	9	7	15	5	8	5	16	13	17	3
DARS2_SEPEP.3_C3	3	8	4	12	6	6	5	2	3	3	4	9	3	7	5	1	4	7	NA	5	4	11	1	8	2	7	5	6	1	4	1	4	3	8	1	7	3	7	3	6	2	5	5	6	4	11	4	6	4
DAZAP1_SEPEP.2_C3	1	NA	NA	NA	NA	NA	1	NA	1	1	NA	NA	NA	NA	1	1	NA	1	NA	3	1	3	NA	3	NA	NA	1	1	1	1	3	1	NA	1	1	1	NA	2	NA	NA	1	NA	NA	NA	NA	NA	NA	NA	2
DBH_SEPEP.1_C1	3	NA	NA	NA	NA	NA	1	NA	NA	NA	NA	NA	NA	NA	NA	NA	NA	NA	NA	NA	4	NA	3	NA	NA	NA	NA	NA	NA	NA	3	NA	NA	NA	NA	NA	NA	NA	NA	NA	NA	NA	1	NA	NA	NA	NA	NA	NA
DBI_SEPEP.1_C4	9	3	4	5	17	4	8	7	9	6	20	5	9	9	15	7	9	10	12	8	6	8	5	6	9	9	13	8	8	6	9	5	8	5	7	9	6	5	7	4	8	4	5	8	7	13	6	6	13
DBI_SEPEP.3_C3	6	12	4	7	8	2	11	7	16	8	7	7	13	5	16	9	10	12	12	7	12	9	10	11	8	8	16	7	10	10	7	8	15	5	15	11	7	11	8	7	19	4	7	7	12	14	6	7	9
DBNL_SEPEP.1_C4	7	9	4	9	9	7	5	7	14	13	8	8	11	15	15	12	10	19	12	16	12	16	6	13	11	21	10	11	11	17	17	15	12	16	9	8	10	13	7	11	10	10	12	11	16	12	9	11	5
DBNL_SEPEP.2_C3	10	5	8	5	7	4	5	3	10	8	5	5	8	8	7	6	9	10	6	5	9	8	4	12	9	8	10	9	7	9	6	9	3	9	7	7	3	8	3	7	6	2	5	6	9	4	7	7	5
DBT_SEPEP.1_C4	26	17	19	11	34	6	27	19	37	15	27	11	34	22	35	22	32	29	37	13	42	30	29	9	47	31	39	26	34	20	23	18	34	20	33	27	31	11	25	12	40	20	29	18	34	35	31	27	33
DBT_SEPEP.2_C2	1	1	1	1	NA	1	1	NA	12	6	3	1	9	7	10	8	12	7	9	4	10	6	8	2	12	7	11	3	12	4	8	7	9	5	8	4	15	4	7	4	5	6	11	10	11	10	7	8	5
DCAF1_SEPEP.2_C3	1	1	NA	NA	NA	1	NA	NA	NA	2	NA	NA	NA	NA	NA	1	NA	1	NA	NA	NA	2	1	NA	NA	NA	1	NA	1	NA	1	2	1	1	1	1	NA	1	1	1	1	1	1	NA	2	1	1	2	1
DCAF11_SEPEP.1_C4	7	5	5	5	6	2	6	3	18	10	4	NA	14	15	16	14	12	17	12	5	16	31	9	2	20	15	7	12	9	6	6	1	12	11	8	12	9	3	10	7	13	6	14	7	14	3	7	12	16
DCAF15_SEPEP.1_C1	1	NA	NA	NA	NA	NA	NA	NA	NA	NA	NA	NA	NA	NA	NA	NA	NA	NA	NA	NA	NA	NA	NA	NA	NA	NA	NA	NA	NA	NA	NA	NA	NA	NA	NA	NA	NA	NA	NA	NA	NA	NA	NA	NA	NA	NA	NA	NA	NA
DCDC2_SEPEP.1_C4	1	NA	NA	NA	NA	1	NA	NA	NA	NA	NA	NA	NA	NA	NA	NA	NA	NA	NA	NA	NA	NA	NA	NA	NA	NA	NA	NA	NA	NA	NA	NA	NA	NA	NA	NA	NA	NA	NA	NA	NA	NA	NA	NA	1	NA	NA	NA	NA
DCK_SEPEP.1_C1	3	9	3	5	NA	6	1	NA	NA	4	NA	3	NA	1	NA	2	5	14	NA	4	NA	2	1	6	NA	1	NA	11	3	2	7	9	3	9	2	2	NA	5	NA	1	NA	NA	1	1	NA	2	2	NA	NA
DCN_SEPEP.1_C4	1	4	NA	2	1	2	2	NA	2	2	1	NA	NA	NA	4	4	NA	NA	NA	NA	2	NA	2	NA	NA	NA	1	2	1	1	NA	1	1	3	NA	NA	1	NA	1	1	NA	NA	1	NA	NA	1	2	NA	1
DCN_SEPEP.2_C3	2	8	2	3	2	6	4	NA	1	3	7	NA	1	3	2	6	3	NA	1	2	4	1	6	2	4	2	NA	4	2	2	2	1	NA	2	1	2	1	NA	NA	NA	NA	1	1	NA	3	1	4	NA	1
DCN_SEPEP.3_C3	1	3	NA	NA	NA	NA	1	NA	NA	NA	1	NA	NA	NA	NA	1	2	NA	NA	2	NA	NA	NA	NA	NA	NA	NA	NA	NA	NA	NA	NA	NA	1	NA	NA	NA	NA	NA	NA	NA	NA	1	NA	NA	1	NA	NA	NA
DCP1A_SEPEP.1_C4	2	1	NA	NA	NA	2	NA	NA	NA	3	NA	1	NA	NA	NA	NA	NA	2	NA	1	NA	NA	NA	1	NA	NA	NA	3	NA	1	1	8	NA	1	1	NA	NA	1	NA	NA	NA	NA	NA	1	1	4	2	NA	NA
DCPS_SEPEP.1_C4	11	9	8	9	4	8	8	6	12	13	10	8	10	9	11	15	12	16	9	12	13	19	9	23	12	12	11	17	17	12	16	16	13	15	11	11	12	10	6	16	11	8	10	9	8	14	18	14	8
DCTD_SEPEP.3_C3	1	1	1	1	1	3	1	NA	2	1	1	NA	1	1	1	2	3	4	2	NA	NA	2	2	2	1	1	1	1	2	NA	2	3	2	1	1	NA	2	2	2	2	1	NA	1	2	1	1	2	2	1
DCTN1_SEPEP.1_C4	24	34	20	25	17	22	10	10	46	47	15	14	36	48	43	43	46	57	48	58	47	52	32	46	47	54	32	64	42	53	50	51	26	47	38	42	29	51	28	45	25	29	47	44	43	56	41	28	39
DCTN2_SEPEP.1_C4	17	25	21	23	11	13	10	9	17	21	8	16	19	27	13	15	26	22	22	25	16	24	14	22	21	20	16	16	25	26	22	23	12	14	17	20	15	21	17	16	13	16	22	18	22	24	19	16	18
DCTN2_SEPEP.3_C3	3	9	4	5	5	3	2	NA	2	1	NA	6	5	3	2	3	4	5	4	3	4	1	3	4	3	3	1	4	4	3	2	3	3	4	2	2	1	4	5	4	2	2	7	5	3	6	3	3	3
DCTN3_SEPEP.2_C3	3	2	NA	NA	NA	3	1	2	NA	NA	NA	NA	NA	NA	NA	NA	NA	NA	NA	2	NA	NA	NA	4	NA	1	NA	NA	NA	NA	NA	NA	NA	NA	NA	NA	NA	NA	NA	2	NA	NA	1	NA	NA	NA	NA	NA	NA
DCTN4_SEPEP.1_C4	3	3	2	3	4	3	NA	NA	6	12	4	4	7	5	2	5	6	8	2	7	6	6	1	5	4	6	5	10	7	5	3	3	NA	5	8	4	1	8	2	6	1	2	2	4	7	10	7	3	1
DCTN4_SEPEP.2_C3	5	4	3	3	4	7	3	3	2	5	4	5	3	3	2	4	4	4	4	3	3	3	1	3	5	4	1	3	4	2	2	4	3	3	3	1	2	4	1	3	1	NA	3	2	4	4	2	NA	3
DCTN4_SEPEP.3_C3	2	6	4	5	6	5	4	2	NA	NA	3	4	1	NA	NA	NA	3	3	2	NA	2	NA	NA	1	2	2	NA	NA	1	3	2	2	1	2	NA	1	NA	2	NA	4	NA	NA	1	NA	1	3	2	NA	NA
DCTPP1_SEPEP.1_C1	1	2	1	3	NA	8	NA	NA	NA	2	1	NA	NA	3	NA	NA	NA	12	NA	NA	NA	4	NA	3	NA	2	NA	9	1	NA	3	5	NA	NA	NA	NA	NA	NA	NA	2	NA	2	2	NA	2	NA	2	3	NA
DCUN1D1_SEPEP.1_C4	3	3	2	7	1	2	1	1	6	8	1	1	9	14	9	6	12	10	10	10	9	11	6	7	8	10	7	7	7	6	6	6	5	8	8	6	5	9	3	5	4	5	5	5	8	9	8	6	8
DCXR_SEPEP.1_C4	136	149	148	35	168	72	161	140	398	173	311	117	277	178	351	284	284	177	276	68	300	335	299	32	336	390	279	97	234	134	200	26	394	122	247	206	276	293	392	101	326	118	272	304	265	93	361	408	342
DDAH1_SEPEP.1_C4	44	25	37	35	46	37	34	30	40	21	37	2	42	32	43	34	43	58	42	32	38	44	24	18	48	47	37	59	36	25	33	17	35	27	51	41	31	36	34	33	37	16	44	46	48	51	26	32	45
DDAH1_SEPEP.2_C2	3	3	2	2	3	1	3	3	12	8	6	NA	10	9	15	9	12	10	10	12	7	11	13	6	6	12	14	14	6	7	9	4	13	10	7	11	9	18	8	10	20	8	10	9	11	11	7	6	10
DDAH2_SEPEP.1_C4	19	21	12	19	17	17	10	10	15	20	9	5	21	15	18	25	18	20	27	16	16	18	12	20	20	16	15	21	18	19	18	17	11	17	16	17	10	14	7	9	12	7	9	15	18	19	20	22	13
DDB1_SEPEP.1_C1	20	24	19	28	20	25	29	32	62	60	24	26	57	74	56	57	62	75	53	52	57	79	39	50	52	81	49	67	57	47	56	70	45	64	54	55	38	42	48	56	39	38	54	47	56	50	53	68	60
DDC_SEPEP.1_C4	2	NA	2	NA	1	NA	NA	4	NA	NA	NA	NA	NA	NA	NA	NA	NA	NA	NA	NA	NA	NA	NA	NA	NA	NA	NA	NA	NA	NA	NA	NA	NA	NA	NA	NA	NA	NA	NA	NA	NA	NA	NA	NA	NA	NA	NA	NA	NA
DDC_SEPEP.2_C3	1	2	2	1	NA	NA	1	3	2	1	4	NA	3	2	1	1	2	2	3	NA	3	2	1	1	2	3	1	NA	1	NA	NA	NA	2	1	2	2	1	1	1	NA	1	NA	1	1	2	3	NA	2	2
DDC_SEPEP.3_C3	3	NA	2	1	NA	NA	1	2	1	NA	NA	NA	NA	NA	NA	NA	NA	NA	NA	NA	NA	NA	NA	NA	NA	NA	1	NA	NA	1	NA	1	2	2	2	1	NA	NA	3	NA	NA	NA	1	1	1	3	3	1	NA
DDI2_SEPEP.1_C1	3	9	10	12	13	11	6	11	13	11	10	9	17	20	12	9	12	14	15	8	10	15	16	8	15	9	15	11	16	12	12	27	8	12	6	10	16	19	9	8	12	9	7	10	12	7	14	21	7
DDO_SEPEP.2_C3	2	1	NA	NA	1	1	NA	3	1	NA	2	3	1	NA	3	NA	2	3	NA	3	2	NA	NA	4	2	3	4	4	1	8	NA	NA	4	3	2	1	1	4	NA	1	NA	1	1	2	3	3	2	NA	NA
DDOST_SEPEP.1_C1	15	14	14	10	19	23	13	15	33	47	22	27	47	36	20	21	43	61	44	49	48	48	22	35	47	52	31	51	35	24	39	43	28	37	40	41	18	29	32	32	18	36	32	26	45	47	39	40	21
DDRGK1_SEPEP.1_C1	2	6	2	5	3	1	1	1	9	8	2	3	11	14	7	10	13	15	17	12	14	16	7	7	14	10	8	9	11	12	11	11	8	12	12	11	10	8	12	14	9	3	9	10	12	4	9	5	7
DDT_SEPEP.2_C3	1	2	NA	NA	NA	NA	1	1	5	5	3	1	7	7	2	4	10	9	7	5	3	3	3	4	4	2	6	5	3	1	1	2	3	2	1	2	5	4	5	3	3	4	5	5	4	6	5	6	8
DDX1_SEPEP.1_C1	29	38	19	44	28	55	23	27	40	60	29	42	32	60	31	39	41	59	28	45	33	49	25	43	40	40	28	63	38	40	48	61	21	57	32	41	27	32	18	56	29	37	30	35	35	44	35	29	39
DDX17_SEPEP.1_C4	17	27	13	42	20	36	21	27	27	42	23	24	23	44	24	36	31	59	26	53	30	38	14	38	24	38	26	50	30	44	36	52	16	56	27	29	26	40	16	36	19	32	23	27	28	40	33	35	17
DDX19B_SEPEP.2_C3	2	1	1	2	NA	1	NA	NA	1	NA	NA	1	NA	NA	NA	1	1	1	NA	NA	NA	NA	NA	1	1	NA	NA	NA	NA	NA	1	1	NA	NA	NA	1	NA	NA	NA	1	NA	NA	NA	1	NA	1	1	NA	NA
DDX19B_SEPEP.3_C3	2	1	NA	NA	2	NA	NA	1	3	2	1	NA	NA	NA	2	2	1	3	NA	NA	NA	1	NA	1	NA	1	1	2	2	NA	2	2	NA	NA	2	2	NA	NA	1	2	1	1	2	1	2	1	3	1	NA
DDX23_SEPEP.1_C1	2	8	5	6	5	14	NA	2	5	13	1	12	7	10	2	5	6	22	4	10	3	12	3	7	2	12	3	23	3	6	8	27	NA	14	NA	3	2	6	NA	9	NA	2	4	2	3	10	10	5	NA
DDX24_SEPEP.1_C1	2	5	NA	4	NA	NA	NA	4	2	11	NA	1	1	9	NA	NA	1	10	NA	3	NA	3	NA	3	NA	7	1	9	NA	NA	NA	8	NA	4	NA	1	NA	2	NA	3	NA	10	NA	NA	NA	5	3	3	NA
DDX39A_SEPEP.1_C4	1	2	NA	5	NA	5	1	NA	NA	5	2	6	1	3	NA	1	NA	13	NA	7	2	4	NA	5	NA	4	NA	7	1	2	NA	5	NA	3	1	1	NA	2	NA	7	NA	5	NA	1	1	4	2	NA	NA
DDX39B_SEPEP.1_C4	9	9	8	16	7	24	11	16	16	33	17	22	29	28	13	17	29	28	21	36	25	35	10	26	26	34	17	32	24	24	27	37	18	29	23	22	16	21	11	24	15	15	17	14	22	29	23	23	22
DDX3X_SEPEP.1_C4	1	2	NA	2	1	NA	NA	1	2	4	1	NA	3	3	2	2	3	3	2	4	2	4	1	5	1	4	3	6	2	3	4	8	1	4	3	3	2	3	3	3	2	4	2	2	3	3	2	3	2
DDX41_SEPEP.2_C2	1	NA	NA	NA	NA	NA	NA	NA	NA	NA	NA	NA	NA	NA	NA	NA	NA	NA	NA	NA	NA	NA	NA	NA	NA	NA	NA	NA	NA	NA	NA	NA	NA	NA	NA	NA	NA	NA	NA	NA	NA	NA	NA	NA	NA	NA	NA	NA	NA
DDX42_SEPEP.1_C4	7	9	5	12	2	11	5	5	10	22	1	8	7	9	8	9	13	25	6	20	9	15	NA	NA	4	22	6	21	11	9	9	29	NA	20	4	3	10	15	5	14	4	5	9	13	7	17	19	15	5
DDX42_SEPEP.2_C3	2	5	2	2	1	4	NA	2	3	NA	2	3	4	3	3	3	6	9	1	6	1	6	NA	2	3	7	2	11	NA	4	5	9	1	4	NA	2	1	3	1	2	1	2	2	1	3	6	5	4	2
DDX46_SEPEP.1_C4	3	4	2	6	1	4	2	3	4	11	3	4	2	11	4	4	4	17	1	13	2	8	4	7	1	8	2	13	2	5	8	22	NA	13	4	4	5	6	2	16	2	4	4	7	3	8	6	3	3
DDX46_SEPEP.4_C3	5	11	2	10	9	12	4	7	9	13	10	13	10	11	5	10	9	25	6	16	7	15	8	7	6	12	6	30	12	13	13	23	2	19	6	7	8	13	4	15	10	7	2	10	7	12	5	5	8
DDX5_SEPEP.1_C4	4	14	7	20	4	16	4	13	6	23	7	19	13	15	9	15	13	21	4	23	10	18	10	18	8	17	15	17	12	14	14	36	NA	22	15	12	4	10	4	20	3	16	7	14	12	13	15	12	7
DDX58_SEPEP.1_C4	5	8	6	5	3	4	5	10	13	30	5	3	8	9	8	6	10	8	4	5	10	13	1	2	7	8	7	14	19	17	9	4	5	14	14	12	7	6	4	7	9	4	8	2	9	7	13	7	6
DDX58_SEPEP.2_C3	2	NA	NA	NA	1	1	2	2	1	1	2	NA	NA	NA	2	NA	NA	NA	NA	NA	NA	NA	NA	1	NA	NA	1	1	1	NA	NA	NA	NA	1	1	1	NA	NA	NA	1	1	1	NA	NA	NA	NA	1	NA	NA
DDX59_SEPEP.1_C4	1	4	NA	2	NA	NA	NA	NA	NA	2	NA	1	NA	NA	NA	NA	NA	1	NA	NA	NA	3	NA	NA	NA	2	NA	1	NA	NA	NA	4	NA	NA	NA	NA	NA	1	NA	2	NA	2	NA	NA	NA	NA	1	4	NA
DDX6_SEPEP.1_C4	5	5	2	9	7	11	8	6	8	13	3	10	16	18	10	11	15	28	16	20	15	23	8	12	15	17	8	17	14	12	11	19	7	16	16	13	8	8	10	11	10	9	13	9	12	15	14	11	10
DDX60_SEPEP.2_C3	1	2	NA	1	NA	NA	1	1	1	10	NA	2	NA	NA	1	NA	NA	NA	NA	NA	1	6	NA	2	1	NA	NA	NA	2	NA	NA	NA	NA	4	3	6	NA	NA	NA	NA	NA	1	NA	NA	NA	NA	11	4	2
DECR1_SEPEP.1_C4	85	81	55	37	73	72	62	37	81	45	120	135	85	68	59	55	63	47	73	85	89	57	60	40	89	87	63	42	70	70	83	26	84	57	87	80	63	26	90	40	77	107	90	59	82	43	53	70	122
DECR1_SEPEP.3_C3	2	6	4	NA	6	2	7	1	64	40	7	3	88	67	55	47	64	48	56	57	54	41	71	47	72	65	60	34	54	48	46	20	76	72	58	62	64	28	49	38	63	78	54	58	81	41	64	62	75
DECR2_SEPEP.1_C1	6	23	3	26	7	4	10	57	23	30	7	32	42	40	25	27	34	17	35	18	37	32	24	24	28	48	15	23	23	22	25	NA	31	32	23	21	18	48	25	18	13	71	25	17	19	17	22	75	23
DEF6_SEPEP.1_C1	1	2	NA	NA	NA	1	NA	NA	NA	1	NA	1	NA	NA	NA	NA	2	2	NA	NA	NA	NA	1	4	NA	NA	NA	NA	NA	NA	1	1	NA	4	NA	NA	NA	NA	NA	1	NA	NA	NA	NA	NA	NA	1	NA	1
DENND10_SEPEP.2_C3	4	4	2	5	2	4	3	NA	4	4	2	5	NA	NA	2	4	NA	1	NA	NA	NA	1	NA	3	NA	NA	NA	5	1	1	1	1	NA	NA	NA	1	NA	NA	NA	NA	1	NA	NA	NA	1	2	2	NA	2
DENND11_SEPEP.1_C4	2	1	NA	NA	NA	NA	1	2	NA	2	NA	NA	NA	NA	2	1	NA	3	1	NA	NA	2	NA	1	NA	NA	1	1	NA	NA	NA	NA	NA	NA	2	3	NA	NA	NA	NA	NA	1	NA	NA	2	1	2	1	NA
DENND1A_SEPEP.2_C3	1	1	1	2	NA	1	NA	NA	NA	NA	NA	1	NA	NA	NA	NA	NA	NA	NA	NA	NA	NA	2	NA	NA	NA	NA	NA	NA	NA	NA	NA	NA	NA	NA	NA	NA	NA	NA	NA	NA	NA	NA	NA	NA	1	NA	NA	NA
DENND2D_SEPEP.3_C3	1	1	1	NA	NA	NA	NA	NA	NA	2	NA	NA	NA	NA	NA	1	NA	1	NA	NA	NA	NA	NA	2	NA	NA	NA	1	NA	NA	1	NA	NA	NA	1	NA	NA	NA	NA	NA	NA	NA	NA	NA	NA	NA	1	NA	NA
DENND4B_SEPEP.2_C3	1	NA	NA	NA	NA	NA	NA	NA	NA	NA	NA	NA	NA	NA	NA	NA	NA	NA	NA	NA	NA	NA	NA	NA	NA	NA	NA	NA	NA	NA	NA	NA	NA	NA	NA	NA	NA	NA	NA	NA	NA	NA	NA	NA	NA	NA	NA	NA	NA
DENND4C_SEPEP.1_C4	1	2	2	5	1	2	1	1	3	3	1	6	NA	1	3	3	1	6	2	4	2	3	1	3	1	3	1	6	3	1	2	1	1	7	3	3	NA	2	1	1	2	3	NA	2	3	1	4	1	NA
DENND4C_SEPEP.3_C3	2	1	1	1	2	1	NA	NA	1	1	NA	3	NA	1	NA	1	2	1	NA	1	1	1	1	1	NA	1	NA	NA	1	1	1	2	NA	NA	1	1	NA	NA	1	1	NA	1	NA	NA	1	1	1	NA	1
DENND4C_SEPEP.4_C3	1	NA	NA	NA	NA	NA	NA	NA	NA	NA	NA	NA	NA	NA	NA	NA	NA	NA	NA	NA	NA	NA	NA	1	NA	NA	NA	NA	NA	NA	NA	NA	NA	NA	NA	NA	NA	NA	NA	NA	NA	NA	NA	NA	NA	NA	NA	NA	NA
DEPDC5_SEPEP.2_C3	2	NA	NA	NA	NA	NA	NA	NA	NA	NA	NA	NA	NA	NA	NA	NA	NA	NA	NA	NA	NA	NA	NA	NA	NA	NA	NA	NA	NA	NA	NA	NA	NA	NA	NA	NA	NA	NA	NA	NA	NA	NA	NA	NA	NA	NA	NA	NA	NA
DERA_SEPEP.1_C4	6	NA	5	6	8	9	2	5	9	13	12	4	11	15	12	12	16	10	12	11	9	12	10	15	11	15	6	5	13	6	11	14	11	15	13	12	9	11	3	10	13	5	12	12	13	6	12	10	11
DERA_SEPEP.2_C3	2	2	3	2	3	4	NA	3	1	1	4	3	4	6	NA	NA	5	3	5	5	3	5	2	2	2	3	NA	NA	3	3	5	5	2	NA	3	1	NA	2	4	3	2	NA	5	6	2	NA	3	2	5
DERA_SEPEP.3_C3	2	1	NA	2	2	2	1	3	3	3	3	3	3	4	3	2	4	3	2	5	2	2	2	4	3	2	2	NA	2	NA	3	3	3	2	2	2	1	3	2	3	3	1	2	4	3	1	1	1	1
DERL1_SEPEP.1_C4	2	1	NA	NA	NA	5	NA	NA	3	3	NA	NA	6	9	2	5	6	9	8	14	5	4	5	6	9	10	3	5	4	3	8	6	4	7	7	6	3	5	5	6	4	26	3	4	5	8	5	5	3
DERL2_SEPEP.2_C3	1	NA	1	NA	NA	NA	NA	NA	1	2	1	1	1	1	1	1	2	NA	3	1	NA	1	NA	NA	1	1	2	1	2	NA	2	NA	1	1	NA	1	2	1	2	1	1	1	1	NA	NA	1	NA	2	1
DFFA_SEPEP.1_C4	3	3	NA	6	NA	NA	3	3	8	11	1	2	8	8	5	6	7	13	7	11	6	9	4	7	7	11	5	11	8	6	7	14	3	9	6	8	7	7	4	10	6	6	9	8	8	4	5	6	4
DFFA_SEPEP.2_C2	1	1	1	2	NA	2	NA	1	NA	2	1	1	2	3	3	1	2	4	2	NA	2	2	2	2	2	3	1	1	3	4	3	5	NA	3	1	NA	1	3	NA	2	1	1	NA	1	NA	3	NA	2	NA
DGAT1_SEPEP.2_C2	3	1	NA	2	2	4	3	4	8	3	3	6	6	6	3	1	5	5	4	3	3	5	4	5	4	1	3	5	5	3	3	3	5	4	3	6	6	4	4	5	3	7	4	4	4	9	3	3	3
DGAT2_SEPEP.1_C4	1	1	2	1	NA	NA	NA	NA	NA	NA	2	NA	NA	2	NA	NA	NA	NA	NA	NA	NA	NA	NA	NA	NA	NA	NA	NA	1	NA	NA	NA	1	NA	NA	NA	NA	NA	NA	NA	NA	NA	NA	NA	NA	2	NA	NA	NA
DGKA_SEPEP.1_C4	1	3	2	4	2	2	NA	NA	NA	NA	NA	NA	2	3	NA	NA	2	4	NA	2	NA	NA	1	9	NA	NA	NA	1	NA	2	4	2	NA	3	1	1	NA	1	NA	4	NA	NA	2	NA	2	2	3	NA	NA
DGKZ_SEPEP.2_C3	1	NA	NA	NA	NA	NA	NA	NA	NA	NA	NA	NA	NA	NA	NA	NA	NA	NA	NA	NA	NA	NA	NA	NA	NA	NA	NA	NA	NA	NA	NA	NA	NA	NA	NA	NA	NA	NA	NA	NA	NA	NA	NA	NA	NA	NA	NA	NA	NA
DGLUCY_SEPEP.1_C4	1	5	1	2	NA	NA	NA	NA	2	NA	NA	NA	2	3	2	3	2	NA	2	2	3	2	2	2	3	3	NA	3	2	2	2	2	3	2	2	1	1	1	NA	3	NA	4	NA	2	2	2	2	2	2
DGLUCY_SEPEP.2_C3	4	9	6	11	5	7	11	4	9	7	6	8	13	28	14	14	20	8	14	7	13	17	9	11	14	26	13	20	15	10	12	7	12	12	13	11	13	12	11	10	16	15	11	7	12	15	14	10	17
DGUOK_SEPEP.2_C3	2	3	2	1	NA	1	1	NA	1	2	NA	2	NA	2	1	1	1	2	2	2	3	2	NA	2	2	2	2	1	1	1	2	2	2	2	2	3	1	NA	1	NA	2	NA	3	3	1	2	1	1	3
DHCR24_SEPEP.1_C1	22	30	13	18	24	35	20	29	16	29	27	34	41	32	23	21	26	45	33	21	45	8	35	25	32	42	14	41	23	16	25	87	17	44	37	26	15	20	27	27	20	102	25	23	30	43	23	63	29
DHCR7_SEPEP.1_C4	4	4	6	6	7	5	3	4	10	9	4	8	11	9	14	12	10	14	8	8	12	9	9	7	9	8	11	7	6	5	11	8	9	7	4	9	7	7	5	9	6	12	9	10	11	14	7	8	12
DHCR7_SEPEP.3_C3	1	2	1	4	1	1	1	2	5	5	1	1	7	7	4	5	5	6	4	5	5	6	4	3	9	5	4	3	4	3	4	6	4	3	3	4	1	2	3	5	NA	4	4	3	8	9	7	7	4
DHFR_SEPEP.2_C3	4	6	1	6	2	5	2	3	2	NA	4	4	3	3	1	1	2	2	4	2	3	2	1	4	2	3	1	3	NA	NA	2	3	NA	1	1	4	NA	2	NA	3	2	2	3	3	NA	1	3	NA	1
DHFR_SEPEP.3_C3	1	NA	NA	1	NA	NA	NA	NA	NA	NA	NA	NA	NA	NA	NA	NA	NA	NA	NA	NA	1	NA	NA	1	NA	NA	NA	3	NA	NA	NA	NA	NA	NA	NA	NA	NA	NA	NA	NA	1	NA	NA	NA	NA	NA	NA	NA	NA
DHODH_SEPEP.1_C4	3	3	2	4	6	6	2	1	3	1	4	3	NA	1	3	1	1	1	2	1	NA	2	NA	2	NA	4	2	NA	4	3	2	2	NA	3	3	3	2	NA	1	NA	NA	14	3	1	NA	4	2	11	1
DHODH_SEPEP.2_C3	1	2	NA	NA	NA	NA	NA	NA	NA	3	NA	NA	1	5	1	NA	1	3	3	3	NA	2	NA	NA	1	3	1	1	NA	NA	NA	NA	3	2	1	NA	1	1	NA	NA	1	7	1	2	NA	4	3	5	2
DHRS1_SEPEP.1_C4	34	20	35	26	26	21	24	27	39	19	39	9	28	20	37	37	30	27	38	27	63	48	28	25	25	25	26	30	41	37	24	11	36	17	28	35	33	17	31	30	26	13	33	25	41	33	19	27	40
DHRS11_SEPEP.2_C3	1	2	1	1	NA	NA	NA	1	1	1	NA	NA	NA	3	NA	NA	2	1	1	NA	1	NA	2	1	1	NA	1	1	NA	3	NA	NA	1	NA	1	1	2	NA	1	NA	2	NA	1	3	1	1	3	5	1
DHRS2_SEPEP.2_C3	1	NA	1	1	NA	NA	NA	9	2	NA	4	2	1	NA	1	1	2	NA	NA	NA	3	NA	4	NA	NA	20	NA	NA	NA	20	1	NA	NA	1	NA	NA	1	1	3	3	1	2	1	2	2	NA	NA	3	NA
DHRS3_SEPEP.1_C4	1	NA	NA	NA	NA	1	NA	NA	NA	NA	NA	NA	NA	NA	NA	NA	NA	NA	NA	NA	NA	NA	NA	NA	NA	NA	NA	NA	NA	NA	NA	NA	NA	NA	NA	NA	NA	NA	NA	NA	NA	NA	NA	NA	NA	NA	NA	NA	NA
DHRS3_SEPEP.2_C3	6	4	3	5	5	8	4	6	16	19	8	14	6	9	18	12	7	12	9	12	8	11	7	14	13	10	7	7	7	9	7	10	12	19	9	12	8	7	12	12	13	17	9	9	12	12	3	8	5
DHRS7_SEPEP.1_C4	1	8	3	1	NA	2	1	NA	3	5	3	2	3	3	2	NA	1	12	4	5	3	4	3	8	2	2	2	5	3	2	2	1	2	NA	3	3	2	2	2	5	3	2	1	3	4	7	2	1	4
DHRS7_SEPEP.2_C3	12	13	11	12	8	12	7	6	5	6	10	8	11	10	5	6	10	14	8	14	7	9	6	5	8	4	6	8	13	4	11	3	7	2	9	9	4	4	7	12	6	6	9	10	9	10	3	9	5
DHRS7_SEPEP.3_C3	2	2	NA	2	1	2	2	NA	NA	NA	2	1	NA	NA	NA	NA	NA	1	NA	NA	NA	NA	NA	NA	NA	NA	NA	NA	NA	NA	NA	NA	NA	NA	NA	NA	NA	NA	NA	NA	NA	NA	NA	NA	NA	NA	NA	NA	NA
DHRS7_SEPEP.4_C3	2	4	NA	NA	1	1	NA	1	2	3	1	2	6	5	1	2	4	7	3	7	4	3	NA	4	2	1	2	4	5	2	6	1	1	NA	3	3	1	2	2	3	1	1	3	2	3	6	2	2	6
DHRS7_SEPEP.5_C3	2	3	2	2	NA	NA	3	2	2	2	3	2	1	4	2	2	2	2	2	4	3	3	3	1	3	2	2	2	2	1	2	1	2	1	2	1	2	2	3	3	2	1	2	3	2	2	2	2	2
DHRS7B_SEPEP.1_C4	2	6	4	2	1	NA	2	4	4	2	4	1	3	8	2	2	5	16	3	3	7	6	4	5	8	3	3	11	2	4	5	3	3	3	4	3	5	2	3	4	4	6	5	6	7	2	NA	6	4
DHRS7B_SEPEP.2_C3	4	1	1	NA	NA	NA	NA	1	1	2	2	NA	NA	2	1	2	NA	5	1	1	1	4	2	1	NA	2	2	2	1	1	1	1	1	2	1	1	1	NA	NA	1	NA	NA	NA	1	2	1	NA	2	3
DHTKD1_SEPEP.1_C1	27	16	28	9	18	12	20	20	54	40	54	19	42	27	51	49	41	28	61	19	70	63	42	19	83	80	45	65	56	38	44	4	56	42	56	45	43	18	51	33	46	31	59	41	52	15	39	48	52
DHX15_SEPEP.1_C1	9	13	9	23	4	24	8	13	30	37	9	17	25	38	22	26	24	63	20	40	20	33	14	32	24	45	24	44	21	27	37	68	18	39	18	17	19	24	16	44	17	27	19	17	20	34	27	25	21
DHX29_SEPEP.1_C4	1	2	NA	3	NA	1	NA	4	2	7	NA	4	3	21	1	2	4	14	1	4	2	6	3	15	1	6	2	12	1	3	5	11	NA	8	4	4	NA	9	3	9	NA	12	2	5	2	6	3	9	2
DHX9_SEPEP.1_C1	33	55	27	45	32	45	29	34	57	76	32	47	61	78	40	50	63	102	58	79	60	84	44	61	62	85	36	91	54	63	63	97	27	63	55	62	37	43	47	89	35	43	57	48	60	81	66	72	43
DIABLO_SEPEP.1_C4	7	6	3	7	5	9	2	3	8	8	6	10	6	7	5	8	7	12	6	7	7	7	5	10	5	9	6	6	8	7	5	11	6	7	6	5	5	8	5	8	7	8	4	5	4	8	5	3	7
DIABLO_SEPEP.2_C3	3	NA	NA	3	2	3	1	3	2	2	3	3	NA	NA	2	2	1	2	NA	NA	NA	1	2	3	NA	3	1	2	NA	1	1	4	2	2	1	1	1	1	NA	5	1	2	NA	1	2	2	1	NA	4
DIAPH1_SEPEP.1_C4	10	23	8	20	12	25	13	28	38	43	19	35	41	46	30	35	52	66	42	48	41	67	29	59	52	87	29	37	45	42	43	38	16	55	42	35	23	17	25	66	21	66	32	38	41	28	42	48	33
DIAPH1_SEPEP.2_C3	2	3	3	2	1	1	2	1	2	3	1	2	4	4	1	2	5	6	2	4	1	7	2	3	3	9	2	2	3	2	3	2	NA	5	3	2	2	2	2	4	2	3	2	5	2	3	3	5	NA
DIAPH2_SEPEP.1_C4	6	11	4	14	4	6	7	20	11	34	4	11	13	14	6	8	17	2	9	14	14	15	8	19	21	16	6	14	11	6	13	11	2	8	10	16	8	7	4	14	4	12	9	7	13	14	22	19	7
DICER1_SEPEP.2_C3	1	NA	1	NA	NA	NA	NA	NA	NA	1	NA	NA	NA	1	NA	1	NA	3	NA	2	NA	NA	NA	NA	NA	NA	NA	2	1	NA	1	1	NA	2	1	NA	NA	NA	1	NA	1	NA	NA	NA	NA	4	NA	NA	2
DIDO1_SEPEP.1_C4	2	3	1	1	1	2	NA	2	NA	NA	1	2	NA	NA	NA	NA	NA	NA	NA	NA	NA	NA	NA	1	NA	NA	NA	NA	NA	NA	NA	1	NA	1	NA	NA	NA	NA	NA	NA	NA	NA	NA	NA	NA	1	NA	NA	NA
DIP2B_SEPEP.1_C1	9	12	7	12	8	17	5	5	5	19	8	15	3	5	9	6	4	12	3	6	6	12	5	20	3	9	5	7	5	4	4	16	6	7	8	8	2	7	4	13	5	10	2	3	7	4	1	6	7
DIS3_SEPEP.1_C4	6	10	1	NA	2	10	3	3	3	19	1	5	5	5	5	6	5	27	4	7	5	11	NA	NA	4	14	5	14	3	8	11	23	NA	18	4	6	4	7	NA	11	2	11	NA	3	5	10	10	6	3
DIS3_SEPEP.2_C2	1	2	NA	2	1	1	NA	NA	2	2	NA	2	1	1	NA	NA	NA	2	NA	1	NA	1	NA	NA	NA	2	NA	3	2	1	2	2	NA	3	NA	NA	1	1	NA	1	1	3	NA	NA	2	2	1	2	1
DIS3L2_SEPEP.1_C4	1	1	NA	3	NA	4	NA	NA	NA	3	NA	NA	NA	2	NA	NA	NA	4	NA	NA	NA	NA	NA	1	NA	NA	NA	1	NA	NA	NA	5	NA	2	NA	NA	NA	NA	NA	2	NA	2	NA	NA	NA	1	NA	NA	NA
DKC1_SEPEP.1_C4	3	2	5	4	7	15	5	13	11	23	7	8	4	10	8	7	6	8	4	15	4	6	4	21	5	16	9	32	4	3	10	28	4	20	3	7	7	7	7	11	6	11	11	5	4	14	12	1	4
DLAT_SEPEP.1_C4	14	12	13	19	12	13	10	8	9	16	13	21	13	22	18	7	13	13	17	26	17	15	13	7	17	22	16	13	11	10	15	11	10	13	16	12	10	15	11	12	8	30	10	12	10	8	14	15	12
DLD_SEPEP.1_C4	11	17	9	7	16	8	11	15	25	16	19	8	44	36	25	25	38	42	40	40	40	33	21	31	53	74	27	30	39	59	32	29	29	24	33	29	24	17	43	19	22	40	45	48	45	60	46	51	27
DLD_SEPEP.2_C3	6	4	6	5	4	7	9	7	3	3	6	6	4	4	4	3	4	5	5	3	6	2	3	7	5	4	3	4	5	4	4	3	6	3	4	4	3	3	3	2	4	4	3	4	4	5	5	6	7
DLG1_SEPEP.1_C4	2	1	1	2	1	2	NA	1	5	2	1	2	3	2	3	3	3	5	3	2	1	1	3	1	3	2	3	4	2	NA	2	3	1	3	1	2	4	3	1	NA	4	2	2	1	2	4	1	NA	2
DLG1_SEPEP.2_C3	1	1	1	3	3	2	1	2	2	3	1	2	4	4	1	2	5	2	3	4	3	6	2	5	2	8	3	8	5	2	6	3	2	5	4	4	2	2	2	1	1	4	1	1	4	7	2	6	1
DLG1_SEPEP.3_C3	7	3	6	5	9	6	4	8	9	7	4	9	4	11	11	9	5	9	6	6	8	7	2	10	6	9	8	8	8	7	8	9	7	11	6	9	7	14	5	10	8	9	8	7	9	10	13	10	9
DLG1_SEPEP.4_C3	3	2	3	NA	2	6	3	5	3	5	5	8	1	6	1	2	4	10	7	3	6	4	2	2	5	5	6	7	4	3	4	4	2	7	2	5	3	10	1	3	3	4	2	3	5	5	5	7	4
DLL4_SEPEP.1_C1	1	NA	NA	NA	NA	NA	NA	NA	NA	NA	NA	NA	NA	NA	NA	NA	NA	NA	NA	NA	NA	NA	NA	NA	NA	NA	NA	NA	NA	NA	NA	NA	NA	NA	NA	NA	NA	NA	NA	NA	NA	NA	NA	NA	NA	NA	NA	NA	NA
DLST_SEPEP.1_C4	5	5	NA	3	1	NA	1	1	6	7	4	3	5	7	8	7	5	7	11	6	8	8	6	3	6	6	6	6	6	3	4	8	8	5	5	4	7	3	7	4	10	5	9	8	11	3	7	4	8
DLST_SEPEP.2_C2	12	17	10	10	13	8	12	13	17	19	24	24	20	28	22	18	22	29	22	16	20	19	13	22	29	26	17	21	21	23	26	19	25	20	23	24	17	14	26	18	21	21	23	19	25	28	25	27	22
DMD_SEPEP.2_C3	6	4	9	3	6	8	5	9	3	3	5	6	4	3	1	NA	2	2	2	2	5	2	NA	NA	4	5	1	3	2	4	3	6	NA	NA	2	1	1	2	3	3	2	1	NA	3	5	5	3	6	NA
DMD_SEPEP.3_C3	1	1	NA	NA	NA	NA	NA	NA	NA	2	NA	NA	1	1	NA	NA	NA	1	NA	NA	NA	NA	NA	NA	1	1	NA	NA	1	NA	NA	1	NA	NA	2	1	NA	NA	NA	NA	NA	NA	NA	2	2	2	1	1	1
DMD_SEPEP.4_C3	1	7	1	5	2	3	2	3	1	5	4	3	3	4	1	1	3	4	3	4	4	5	2	NA	3	3	1	3	4	4	2	6	1	2	3	3	2	2	4	1	1	1	3	4	7	3	3	8	2
DMD_SEPEP.5_C3	1	NA	NA	NA	1	NA	NA	NA	3	NA	NA	NA	1	NA	2	4	NA	NA	1	NA	2	1	NA	NA	2	NA	2	1	NA	NA	NA	NA	NA	NA	1	3	2	NA	2	NA	2	NA	2	NA	2	NA	1	NA	NA
DMGDH_SEPEP.1_C4	55	39	36	10	52	16	62	50	79	20	72	37	106	56	83	101	92	44	69	18	95	55	60	19	112	112	83	25	74	46	65	NA	84	48	86	85	121	35	88	30	103	95	98	42	106	20	65	79	106
DMGDH_SEPEP.2_C2	8	4	9	4	4	3	8	5	15	4	10	3	19	9	16	13	17	7	13	4	17	11	11	5	28	29	14	6	19	8	15	NA	18	9	22	19	18	4	13	4	18	16	17	5	21	4	11	13	19
DMTN_SEPEP.1_C4	2	2	NA	NA	2	NA	NA	NA	2	NA	1	NA	NA	NA	NA	5	NA	NA	2	NA	1	NA	3	NA	1	NA	3	NA	NA	NA	NA	NA	NA	NA	NA	NA	NA	NA	3	NA	5	NA	NA	NA	NA	NA	NA	NA	NA
DNAH12_SEPEP.2_C3	1	NA	NA	NA	NA	NA	NA	NA	NA	NA	NA	NA	NA	NA	NA	NA	NA	NA	NA	NA	NA	NA	NA	NA	NA	NA	NA	NA	NA	NA	NA	NA	NA	NA	NA	NA	NA	NA	NA	NA	NA	NA	NA	NA	NA	NA	NA	NA	NA
DNAJA1_SEPEP.1_C4	4	7	9	8	10	13	7	9	14	23	12	22	19	21	8	11	24	39	19	16	14	18	11	23	17	45	14	20	18	26	23	23	12	16	20	22	15	14	11	20	9	25	19	30	19	15	20	27	10
DNAJA1_SEPEP.2_C2	6	7	7	4	6	9	6	5	9	12	5	11	5	6	7	6	7	9	3	5	3	6	3	3	7	14	9	8	5	9	9	9	3	11	5	3	6	5	4	7	8	6	3	4	4	4	7	5	1
DNAJA2_SEPEP.1_C1	16	19	10	8	10	14	5	9	10	12	15	27	19	8	11	10	12	19	8	7	10	13	10	14	8	10	18	15	6	12	11	15	14	13	10	11	11	11	8	14	10	10	13	11	11	9	16	14	17
DNAJA3_SEPEP.1_C4	3	7	3	8	5	5	4	3	4	3	5	7	4	6	4	2	6	3	2	4	1	6	2	NA	5	7	6	9	NA	3	3	6	4	5	7	3	6	2	1	1	4	18	4	2	2	3	6	9	3
DNAJA3_SEPEP.3_C3	6	7	7	6	9	4	4	1	4	3	8	8	3	3	1	1	3	5	3	4	5	6	1	1	3	6	5	6	5	5	5	6	2	3	4	3	2	1	2	4	NA	6	4	4	2	2	2	3	4
DNAJB1_SEPEP.1_C4	4	7	4	5	2	4	4	3	8	12	3	6	6	6	6	6	7	8	5	8	2	3	7	7	8	9	5	9	5	5	8	7	3	8	4	6	5	8	2	5	6	7	4	5	6	5	7	9	5
DNAJB11_SEPEP.1_C4	7	11	6	15	10	9	7	10	36	28	13	13	21	33	30	26	26	32	15	30	15	29	16	23	21	23	27	28	22	14	24	34	33	26	14	13	21	24	15	24	17	25	12	16	12	16	24	18	27
DNAJB11_SEPEP.2_C2	4	6	3	5	5	9	4	9	3	4	6	8	5	5	2	4	5	4	3	4	4	6	1	5	6	3	1	4	3	3	3	4	2	3	2	2	2	3	3	5	2	4	3	3	3	5	3	4	2
DNAJB9_SEPEP.1_C1	6	10	1	NA	5	2	2	6	3	NA	7	2	5	3	1	1	3	1	13	4	5	1	2	1	8	3	NA	NA	2	2	3	NA	4	3	NA	NA	2	NA	2	1	2	NA	2	NA	1	NA	4	NA	2
DNAJC1_SEPEP.2_C2	1	3	NA	2	3	NA	3	3	1	4	3	4	2	2	2	1	NA	4	1	6	1	3	1	4	1	3	1	4	2	1	2	2	1	3	NA	NA	1	NA	NA	7	NA	2	2	2	1	1	2	NA	NA
DNAJC1_SEPEP.3_C3	2	2	1	1	NA	NA	NA	NA	NA	NA	NA	NA	1	1	NA	NA	1	1	NA	NA	NA	NA	NA	NA	1	NA	NA	NA	NA	NA	1	NA	NA	NA	NA	NA	NA	NA	NA	4	2	NA	1	NA	NA	1	NA	NA	NA
DNAJC11_SEPEP.1_C4	1	10	3	3	1	3	2	8	4	4	6	7	12	14	7	4	9	12	9	12	3	9	9	4	14	9	7	2	6	2	4	5	4	3	1	2	8	3	4	5	4	9	5	4	6	7	3	6	8
DNAJC11_SEPEP.2_C2	4	3	NA	6	1	7	3	2	4	1	5	4	3	6	2	2	4	5	5	5	4	3	4	1	5	4	3	NA	1	NA	1	NA	2	1	3	2	5	1	3	NA	4	5	2	1	4	NA	3	3	5
DNAJC12_SEPEP.2_C3	1	NA	NA	NA	NA	NA	NA	1	NA	NA	NA	NA	NA	NA	NA	NA	NA	NA	NA	NA	NA	NA	NA	NA	NA	NA	NA	NA	NA	NA	NA	NA	NA	NA	NA	NA	NA	NA	NA	NA	NA	NA	NA	NA	NA	NA	NA	NA	NA
DNAJC13_SEPEP.1_C4	10	8	10	17	11	7	9	7	7	28	8	17	15	15	8	14	10	14	7	15	4	8	12	20	13	8	7	25	11	7	18	22	4	22	8	14	7	13	7	16	9	9	12	6	12	23	10	3	6
DNAJC13_SEPEP.2_C3	3	3	5	6	3	2	1	5	7	9	3	3	3	3	4	7	4	6	3	11	4	7	5	8	5	4	5	12	9	3	7	9	3	14	4	2	4	5	3	5	2	5	3	6	7	10	7	4	4
DNAJC13_SEPEP.3_C3	2	NA	NA	NA	1	1	NA	NA	NA	NA	NA	1	NA	1	NA	NA	NA	NA	NA	NA	NA	1	NA	1	NA	1	1	NA	1	NA	NA	1	NA	1	NA	NA	NA	NA	NA	NA	NA	NA	NA	NA	NA	NA	NA	NA	NA
DNAJC17_SEPEP.2_C3	1	NA	NA	1	NA	1	1	1	NA	NA	NA	NA	1	1	NA	NA	NA	4	NA	NA	NA	2	1	1	NA	1	NA	NA	1	1	1	3	NA	NA	2	1	NA	NA	NA	3	NA	NA	1	NA	NA	1	NA	1	NA
DNAJC2_SEPEP.2_C3	1	NA	NA	NA	NA	1	NA	NA	NA	2	NA	1	NA	1	NA	NA	1	1	NA	NA	NA	1	NA	1	NA	1	NA	4	NA	1	1	1	NA	1	NA	NA	NA	NA	NA	NA	NA	1	NA	NA	NA	NA	NA	1	NA
DNAJC21_SEPEP.1_C4	2	2	NA	3	NA	NA	NA	1	1	2	1	NA	1	2	4	NA	1	4	NA	8	1	3	3	4	1	6	NA	6	1	1	1	4	2	2	NA	2	NA	3	NA	3	1	4	NA	3	3	2	2	2	NA
DNAJC25_SEPEP.1_C4	1	1	NA	NA	1	NA	1	NA	1	1	1	NA	2	2	2	2	2	2	NA	NA	3	4	2	NA	2	2	2	3	2	2	NA	NA	1	1	3	1	2	NA	3	1	1	1	1	1	3	1	2	2	3
DNAJC3_SEPEP.1_C4	9	10	6	7	5	9	2	8	12	36	11	11	8	16	6	6	12	23	11	20	11	19	15	19	17	17	11	26	10	10	24	17	11	18	10	19	5	14	10	13	6	21	7	8	7	17	11	13	12
DNAJC5_SEPEP.1_C4	2	3	1	1	1	4	1	1	4	4	4	3	7	7	2	4	5	6	9	6	3	5	NA	1	6	4	4	7	4	6	4	9	3	6	3	2	1	2	3	3	3	4	3	2	3	9	3	4	3
DNLZ_SEPEP.1_C1	1	2	NA	NA	1	NA	NA	NA	NA	NA	NA	2	NA	NA	NA	NA	NA	NA	NA	NA	NA	2	NA	1	NA	NA	NA	NA	NA	NA	NA	NA	NA	NA	NA	NA	NA	NA	NA	NA	NA	1	NA	1	NA	NA	NA	1	NA
DNM1L_SEPEP.1_C4	9	18	7	16	4	11	7	3	11	16	8	11	14	17	12	8	11	33	12	30	16	19	11	30	8	20	13	22	18	19	14	35	10	21	22	20	9	14	6	28	11	14	21	24	15	30	13	13	13
DNM2_SEPEP.1_C4	6	8	8	12	7	7	6	6	23	17.5	7	10	20	35	18	21	26	14.5	20	38	20	26	11	18	25	27	13	22	19	17	26	27	7	12.5	16	18	11	15	9	28	11	10	17	17	23	31	29	25	18
DNM2_SEPEP.2_C3	1	2	NA	2	1	1	NA	NA	NA	NA	NA	NA	NA	NA	NA	NA	NA	NA	NA	1	NA	NA	NA	NA	NA	NA	NA	NA	NA	NA	NA	NA	NA	NA	NA	NA	NA	NA	NA	NA	NA	NA	NA	NA	NA	NA	NA	NA	NA
DNPEP_SEPEP.1_C4	14	10	9	9	5	5	9	8	23	19	7	2	24	22	20	18	25	27	22	10	24	32	17	19	26	19	21	26	24	9	21	11	15	19	24	18	14	12	17	11	16	12	17	16	18	14	21	21	22
DNPH1_SEPEP.1_C4	9	9	6	9	11	11	8	11	11	16	11	16	9	8	9	9	6	7	7	10	9	7	9	11	9	11	12	18	10	5	7	7	9	12	9	8	7	11	6	7	7	13	9	16	8	11	8	29	15
DNPH1_SEPEP.2_C2	7	6	6	10	6	5	6	10	3	7	9	5	2	6	2	2	7	5	7	6	3	5	NA	4	6	9	3	4	4	4	4	4	4	5	6	5	2	4	7	4	2	3	3	5	6	6	3	4	6
DOCK1_SEPEP.2_C3	1	NA	NA	3	NA	2	NA	1	NA	NA	NA	1	NA	NA	NA	NA	NA	NA	1	NA	NA	2	NA	NA	NA	NA	NA	NA	1	NA	NA	1	NA	NA	NA	NA	NA	NA	NA	NA	NA	NA	NA	NA	NA	NA	NA	NA	2
DOCK10_SEPEP.1_C4	2	2	2	1	NA	3	NA	NA	NA	5	NA	NA	2	4	NA	1	2	2	NA	4	2	2	1	26	1	5	NA	NA	5	3	4	8	1	7	NA	2	NA	NA	NA	4	NA	NA	1	NA	3	2	3	NA	1
DOCK2_SEPEP.2_C2	1	5	2	NA	NA	1	2	NA	2	3	2	1	NA	1	NA	2	NA	1	NA	4	NA	1	2	8	NA	NA	NA	1	NA	NA	2	2	NA	6	1	1	NA	NA	NA	2	NA	NA	1	NA	NA	3	NA	NA	1
DOCK4_SEPEP.1_C4	1	NA	NA	4	2	5	1	1	3	4	2	2	2	6	2	3	1	6	NA	4	1	4	NA	2	1	10	1	3	3	3	2	17	1	5	1	2	1	2	1	1	3	2	2	4	3	5	5	2	1
DOCK7_SEPEP.1_C4	1	NA	1	2	NA	3	NA	2	3	4	NA	1	2	8	1	2	4	11	2	10	2	NA	NA	NA	2	2	NA	5	NA	2	5	20	NA	4	1	NA	NA	4	NA	1	NA	5	2	NA	4	4	4	4	1
DOCK8_SEPEP.1_C4	1	NA	2	NA	NA	NA	NA	NA	NA	2	NA	NA	3	3	1	NA	2	4	1	5	NA	NA	NA	9	2	NA	1	NA	3	1	3	4	NA	6	1	3	1	NA	NA	1	NA	NA	NA	NA	2	1	1	NA	2
DOCK8_SEPEP.2_C3	3	3	4	NA	2	4	NA	NA	NA	3	1	3	5	NA	NA	4	2	4	2	5	NA	NA	NA	8	NA	NA	NA	1	4	2	4	8	NA	7	3	2	NA	NA	NA	NA	NA	NA	4	NA	2	4	2	NA	2
DOHH_SEPEP.2_C3	1	NA	NA	1	NA	1	1	NA	NA	1	NA	NA	NA	NA	NA	NA	1	1	NA	NA	NA	2	NA	1	1	NA	NA	NA	NA	NA	1	5	NA	NA	NA	2	NA	1	NA	3	NA	NA	1	NA	2	1	NA	3	NA
DOP1B_SEPEP.1_C4	1	1	NA	5	NA	5	NA	NA	2	2	1	NA	1	3	NA	NA	3	5	NA	9	NA	2	NA	14	2	2	1	9	3	1	NA	4	NA	1	3	2	NA	1	NA	10	NA	2	2	2	3	7	NA	2	NA
DPF2_SEPEP.1_C4	1	1	NA	3	NA	1	NA	2	NA	5	NA	2	NA	1	NA	NA	NA	3	NA	2	NA	NA	1	2	NA	2	NA	4	NA	NA	NA	9	NA	2	NA	NA	NA	1	NA	NA	NA	NA	NA	NA	NA	1	NA	NA	NA
DPH1_SEPEP.2_C3	1	NA	NA	1	NA	2	NA	1	NA	NA	NA	NA	NA	NA	NA	NA	NA	NA	NA	1	NA	NA	NA	NA	NA	NA	NA	NA	NA	NA	NA	2	NA	NA	NA	NA	NA	NA	NA	NA	NA	NA	NA	NA	NA	NA	NA	NA	NA
DPH3_SEPEP.2_C2	2	NA	NA	NA	NA	1	NA	NA	NA	NA	NA	5	NA	2	NA	NA	NA	3	NA	2	NA	NA	NA	1	NA	NA	NA	NA	NA	NA	NA	2	NA	NA	NA	NA	NA	NA	NA	NA	NA	5	NA	2	NA	2	NA	2	NA
DPM1_SEPEP.1_C4	1	3	NA	3	2	NA	1	2	3	8	NA	4	5	4	2	2	5	11	5	6	7	8	4	8	4	6	2	6	7	3	6	5	3	8	3	5	2	2	4	5	3	14	3	6	6	9	10	11	4
DPP3_SEPEP.1_C4	13	15	16	29	19	41	20	13	29	33	19	11	26	21	30	25	30	48	30	37	29	39	21	46	33	22	27	23	36	27	31	39	26	34	33	34	21	31	24	27	12	11	35	37	35	35	22	24	52
DPP7_SEPEP.1_C4	1	5	NA	2	1	NA	2	NA	2	2	1	NA	2	1	2	3	3	1	2	2	NA	NA	3	2	NA	1	2	2	2	3	3	2	2	2	3	3	2	2	2	3	2	3	2	3	2	2	2	2	2
DPP7_SEPEP.2_C3	2	4	2	6	NA	NA	3	2	7	8	1	NA	5	5	7	8	11	9	8	7	1	NA	4	9	2	1	6	2	6	3	8	2	6	9	7	8	6	1	7	9	7	13	9	8	7	5	6	4	8
DPP9_SEPEP.2_C3	2	2	NA	1	NA	1	2	NA	2	3	NA	1	NA	2	2	NA	1	3	1	2	1	2	NA	1	1	3	2	1	2	NA	2	1	NA	3	2	2	NA	NA	NA	NA	NA	NA	NA	NA	NA	3	NA	1	NA
DPP9_SEPEP.3_C3	3	2	3	3	2	1	3	NA	3	12	2	1	7	12	3	3	7	17	5	6	8	11	5	7	9	13	4	7	6	2	8	6	4	11	4	4	4	5	4	7	3	7	5	3	7	7	7	8	5
DPY30_SEPEP.1_C4	1	4	1	7	NA	NA	1	1	NA	3	2	1	3	2	1	1	2	2	2	6	2	2	NA	NA	1	1	NA	3	NA	2	3	NA	2	3	NA	NA	NA	1	NA	2	NA	3	NA	NA	2	6	NA	1	NA
DPYD_SEPEP.2_C3	37	12	25	21	24	10	27	14	39	37	21	3	43	8	40	27	31	65	40	37	42	33	26	39	43	27	40	54	32	18	31	21	39	31	30	37	20	4	27	26	30	6	39	34	39	42	22	NA	32
DPYD_SEPEP.3_C3	4	4	3	4	4	2	4	2	6	5	5	1	7	4	7	4	6	5	5	4	4	5	4	5	5	4	6	6	3	4	4	4	4	4	6	5	2	2	5	3	6	2	5	4	5	3	4	2	8
DPYS_SEPEP.1_C4	63	40	43	25	79	38	71	50	51	26	66	73	79	72	63	53	76	47	80	50	57	46	31	31	73	46	67	69	68	39	46	20	53	46	69	68	44	25	70	30	49	45	57	68	62	44	36	51	80
DPYS_SEPEP.2_C3	10	11	17	5	17	6	9	5	22	8	19	7	22	22	20	15	20	17	28	8	20	13	14	8	21	9	25	15	19	12	11	3	13	15	20	17	17	9	15	5	20	8	13	18	16	11	10	12	28
DPYSL2_SEPEP.1_C4	48	81	30	43	38	70	42	33	39	65	51	47	56	59	45	61	68	53	54	51	57	63	36	60	56	63	39	53	58	73	71	57	45	65	53	49	42	67	38	54	37	33	46	34	53	72	60	29	48
DPYSL3_SEPEP.1_C4	6	46	7	19	3	20	4	2	7	44	4	5	8	17	10	39	23	13	7	24	17	9	10	34	13	12	7	33	17	46	32	11	6	48	7	15	6	5	4	32	3	NA	10	2	15	26	35	1	8
DRAM2_SEPEP.1_C4	1	NA	NA	1	1	4	NA	1	NA	NA	1	1	NA	NA	NA	NA	NA	NA	NA	1	NA	NA	NA	NA	NA	NA	NA	NA	NA	NA	NA	NA	NA	NA	NA	NA	NA	NA	NA	NA	NA	NA	NA	NA	NA	NA	NA	NA	NA
DRG1_SEPEP.1_C1	5	6	4	7	5	4	2	6	16	14	5	7	14	15	6	9	12	18	11	30	10	15	9	19	12	16	9	19	13	14	10	29	9	17	13	16	7	11	8	24	7	13	12	11	14	17	10	17	13
DRG2_SEPEP.2_C3	4	3	1	4	2	3	NA	4	1	2	3	4	NA	2	1	1	2	3	NA	2	NA	NA	NA	3	NA	2	NA	3	1	1	2	2	NA	2	1	2	NA	NA	1	3	1	1	NA	NA	1	2	1	2	1
DSC2_SEPEP.1_C4	2	2	1	2	3	4	NA	NA	3	NA	3	3	1	NA	3	2	NA	NA	6	1	2	NA	NA	NA	1	NA	3	3	NA	NA	1	4	3	NA	NA	NA	2	NA	NA	NA	3	NA	NA	NA	1	2	NA	NA	NA
DSG2_SEPEP.1_C4	9	16	5	6	5	8	3	1	4	NA	9	NA	4	8	5	3	3	NA	5	5	2	3	3	2	3	NA	5	17	3	1	NA	17	5	NA	1	4	3	NA	2	NA	7	NA	2	2	3	6	NA	NA	7
DSP_SEPEP.1_C4	31	38	19	41	18	53	8	32	14	71	16	18	25	36	10	13	24	21	24	54	16	28	4	4	22	31	14	25	14	13	23	26	5	46	21	13	10	27	12	15	NA	21	22	46	20	14	22	64	11
DSP_SEPEP.2_C2	3	5	5	3	NA	3	2	3	2	10	2	1	3	4	2	1	3	3	2	9	2	1	NA	NA	3	5	1	1	2	NA	2	4	NA	5	3	2	2	3	NA	3	2	2	2	7	2	4	1	6	1
DST_SEPEP.2_C3	5	13	3	16	6	17	5	4	6	21	6	1	3	14	3	5	4	7	3	31	5	4	3	9	7	5	5	27	2	3	8	10	NA	12	2	3	4	5	NA	8	NA	4	4	12	4	9	5	11	11
DST_SEPEP.3_C3	2	NA	NA	4	1	2	NA	NA	1	2	NA	2	1	2	NA	1	NA	NA	3	9	NA	NA	NA	NA	NA	NA	NA	4	NA	NA	2	NA	NA	2	1	NA	NA	NA	NA	4	NA	1	NA	NA	NA	NA	2	NA	2
DSTN_SEPEP.2_C2	2	3	1	4	NA	NA	2	3	2	2	4	3	2	2	2	2	2	2	2	3	3	4	2	2	2	2	2	2	3	5	2	3	3	3	3	3	2	2	2	5	2	2	3	2	3	4	3	2	1
DTNA_SEPEP.2_C3	1	3	NA	2	NA	3	NA	2	NA	2	NA	3	NA	2	NA	1	NA	NA	NA	3	NA	NA	NA	NA	NA	1	1	1	NA	2	NA	NA	NA	NA	NA	NA	NA	3	NA	1	NA	2	NA	1	1	3	1	1	NA
DTX3L_SEPEP.1_C1	7	12	12	12	8	7	9	16	24	44	15	14	21	44	18	13	25	25	12	23	26	34	4	17	26	20	19	29	32	37	26	33	8	33	24	29	13	13	8	31	14	14	21	14	12	22	22	20	10
DUSP23_SEPEP.1_C4	2	5	NA	8	1	NA	1	4	6	10	3	4	4	5	4	3	3	9	6	4	2	9	3	6	7	7	7	9	9	8	9	2	4	6	7	10	3	6	3	7	3	9	4	6	3	14	14	13	5
DUSP3_SEPEP.1_C1	7	9	5	11	8	8	7	6	17	16	4	7	16	20	12	15	14	14	17	18	16	19	12	13	21	16	16	12	16	18	14	15	14	19	15	16	12	15	13	14	12	12	13	11	15	15	18	22	15
DUT_SEPEP.3_C3	3	9	2	6	1	4	NA	4	2	4	2	3	2	7	2	2	3	6	2	1	4	6	4	4	2	4	2	3	5	3	1	7	3	3	NA	1	1	5	NA	1	NA	5	2	2	2	1	7	5	2
DUT_SEPEP.4_C3	2	3	1	5	3	3	3	6	1	2	3	6	2	3	1	1	2	3	2	1	3	3	NA	NA	2	3	1	3	2	2	2	4	1	2	2	3	1	2	2	3	NA	2	3	1	2	4	3	3	2
DYNC1H1_SEPEP.1_C1	82	167	90	177	75	126	64	86	136	226	83	148	186	242	130	165	190	199	156	289	160	201	124	289	172	169	117	253	200	183	228	332	124	223	174	189	101	207	97	289	119	199	148	180	193	316	214	177	149
DYNC1I2_SEPEP.1_C4	6	6	5	7	2	7	7	6	7	20	4	12	12	24	9	11	15	13	17	27	19	19	3	22	20	24	9	23	23	25	25	29	11	22	21	21	4	11	10	35	6	17	21	21	9	28	21	13	12
DYNC1I2_SEPEP.2_C3	4	3	2	3	2	6	2	1	NA	NA	NA	2	4	4	NA	NA	2	2	NA	1	NA	3	NA	1	2	2	2	1	2	3	4	3	1	1	3	2	1	1	2	3	2	NA	3	2	2	4	1	1	2
DYNC1I2_SEPEP.3_C3	1	2	1	1	NA	3	NA	1	NA	1	3	3	NA	2	NA	NA	2	1	NA	3	1	NA	1	3	NA	2	NA	NA	NA	NA	1	2	NA	NA	NA	NA	NA	NA	NA	1	NA	NA	NA	2	NA	1	NA	NA	NA
DYNC1LI1_SEPEP.1_C4	12	11	9	13	11	28	8	8	10	18	12	22	13	23	10	8	15	16	9	34	12	16	10	29	9	19	12	22	16	23	16	53	7	29	17	14	11	17	8	23	10	15	7	13	17	18	15	8	14
DYNC1LI2_SEPEP.1_C4	10	11	10	8	8	11	9	8	13	16	7	16	13	15	13	13	14	13	9	16	13	15	7	14	11	10	7	13	10	12	14	12	11	14	13	11	12	12	10	16	10	11	14	18	13	13	16	10	15
DYNC1LI2_SEPEP.2_C3	1	2	1	NA	1	NA	1	1	NA	NA	1	1	NA	NA	NA	NA	NA	2	1	NA	NA	NA	NA	1	NA	NA	NA	NA	NA	NA	NA	1	NA	NA	NA	NA	NA	NA	NA	NA	NA	NA	NA	NA	NA	NA	NA	NA	NA
DYNC1LI2_SEPEP.3_C3	1	1	NA	2	1	NA	1	1	1	NA	1	2	1	1	NA	1	1	1	1	2	NA	1	1	NA	1	NA	NA	2	NA	1	1	1	NA	2	1	NA	NA	NA	NA	NA	NA	NA	1	NA	NA	NA	NA	2	NA
DYNLT1_SEPEP.1_C4	3	1	3	4	2	4	2	2	2	3	1	1	3	3	2	2	4	NA	2	2	3	2	3	3	3	NA	3	3	3	2	3	4	2	2	5	3	2	2	3	3	3	1	2	5	3	3	2	4	4
DYNLT3_SEPEP.1_C1	3	3	4	3	4	6	1	5	NA	4	3	5	1	5	NA	4	3	6	NA	4	1	2	2	3	3	4	1	5	2	2	2	8	2	4	2	2	3	2	3	7	NA	5	1	3	NA	5	6	4	2
DYSF_SEPEP.1_C4	10	23	13	30	23	27	8	7	34	48	17	28	42	33	34	33	38	29	39	26	35	60	19	53	30	22	11	5	31	28	37	33	27	31	30	25	31	45	14	35	41	43	20	40	17	43	22	9	20
DYSF_SEPEP.2_C3	1	1	2	NA	NA	NA	NA	NA	NA	NA	1	2	1	1	1	NA	1	NA	1	1	2	NA	NA	NA	1	NA	NA	NA	NA	NA	NA	NA	NA	NA	NA	NA	2	NA	NA	NA	1	1	NA	1	NA	NA	NA	NA	NA
EARS2_SEPEP.1_C4	5	3	4	2	5	2	7	2	14	7	5	5	3	2	9	8	10	8	3	2	6	8	6	2	8	8	6	8	11	4	8	4	3	7	8	8	9	7	4	6	6	13	7	6	6	4	6	8	8
EBP_SEPEP.1_C1	8	6	10	12	13	13	11	15	17	10	24	15	23	13	19	17	21	24	22	14	20	17	12	8	23	15	15	14	14	9	10	14	17	8	13	8	16	12	17	16	7	12	18	19	19	22	7	7	18
ECE1_SEPEP.1_C4	3	NA	NA	NA	1	1	NA	NA	3	13	2	NA	2	2	5	6	5	20	3	3	2	5	3	9	3	2	7	4	2	5	9	21	9	7	6	5	6	NA	NA	7	4	2	3	1	4	21	5	2	5
ECE1_SEPEP.2_C2	1	NA	NA	NA	NA	NA	NA	NA	NA	NA	NA	NA	NA	NA	NA	NA	NA	NA	NA	NA	NA	NA	NA	NA	NA	NA	NA	NA	NA	NA	NA	NA	NA	NA	NA	NA	NA	NA	NA	NA	NA	NA	NA	NA	NA	NA	NA	NA	NA
ECH1_SEPEP.1_C4	61	46	39	41	51	61	57	24	51	31	75	63	47	52	60	46	49	60	72	51	60	54	72	73	63	67	55	49	75	61	50	11	49	26	71	56	50	22	54	31	64	28	44	43	48	72	43	55	79
ECH1_SEPEP.2_C3	3	3	1	5	4	3	1	1	14	13	2	5	11	6	9	7	9	12	8	6	11	10	7	9	9	8	10	6	12	8	7	NA	8	5	7	4	8	4	5	2	4	8	14	11	15	12	9	13	5
ECHDC1_SEPEP.2_C3	9	5	8	5	5	7	5	4	9	5	6	8	11	5	12	4	10	9	12	11	11	6	6	5	9	5	10	4	5	3	7	NA	12	NA	3	4	9	11	6	4	9	NA	3	5	6	2	6	1	7
ECHDC1_SEPEP.3_C3	13	5	6	9	7	6	6	3	12	8	10	7	12	10	14	13	16	13	15	15	14	11	9	9	16	10	12	11	10	9	11	6	14	6	10	8	8	11	9	6	9	5	12	7	15	7	11	9	17
ECHDC1_SEPEP.4_C3	3	3	5	4	5	3	5	2	3	2	3	4	2	1	5	4	1	2	5	5	4	3	3	1	3	4	4	2	3	4	2	3	3	NA	2	4	1	2	2	3	1	2	2	1	2	3	3	4	3
ECHDC2_SEPEP.1_C4	22	26	19	10	19	10	23	9	20	7	20	12	19	6	24	14	14	9	22	6	17	13	13	3	26	21	25	6	23	11	14	NA	19	4	16	16	13	5	22	4	10	11	20	11	13	4	9	19	16
ECHDC2_SEPEP.2_C3	6	10	5	6	9	6	6	4	5	3	9	6	6	4	6	4	6	6	7	4	7	6	8	3	8	6	6	1	7	4	6	NA	5	3	6	5	5	3	7	4	7	3	7	6	11	4	9	8	8
ECHDC2_SEPEP.3_C3	3	1	3	NA	1	3	4	2	6	NA	2	2	5	1	1	3	4	2	8	NA	6	7	3	NA	7	5	4	3	10	NA	6	NA	5	NA	8	5	3	1	6	1	3	2	8	4	7	NA	2	3	4
ECHDC2_SEPEP.4_C3	5	3	3	1	2	2	3	2	3	1	4	5	2	2	2	2	2	3	2	2	3	2	3	NA	3	3	2	2	3	2	2	1	2	NA	NA	NA	2	NA	NA	NA	1	4	NA	1	3	1	2	2	2
ECHDC2_SEPEP.5_C3	1	NA	NA	NA	1	NA	NA	NA	4	1	1	NA	2	1	4	4	2	2	6	NA	3	3	2	NA	2	3	3	1	2	NA	2	NA	3	1	2	1	3	NA	3	1	4	1	4	1	5	NA	1	1	5
ECHDC3_SEPEP.1_C4	20	30	21	23	8	15	16	15	36	16	20	14	13	27	14	17	33	9	21	4	12	NA	36	19	14	21	16	21	9	7	9	4	23	14	13	30	15	20	24	31	15	24	16	12	19	15	22	25	15
ECHDC3_SEPEP.2_C2	3	4	3	2	2	NA	2	3	2	2	5	1	4	4	2	2	4	3	3	2	2	NA	4	2	6	2	3	2	2	2	3	3	3	2	2	2	2	2	4	3	2	2	3	6	5	4	4	3	2
ECHS1_SEPEP.1_C1	213	175	179	143	180	179	210	102	287	79	354	227	220	130	285	212	217	75	228	108	213	151	229	136	242	137	248	142	216	58	198	46	294	119	279	191	242	81	249	81	258	125	243	136	241	96	152	193	385
ECI1_SEPEP.1_C4	25	27	18	20	18	7	19	18	39	22	25	35	40	36	43	35	37	33	43	27	37	25	50	24	35	39	45	32	41	19	25	6	50	27	36	28	35	35	28	12	53	53	24	12	36	19	40	46	42
ECI2_SEPEP.1_C4	65	52	45	71	67	43	46	74	55	28	74	49	46	51	66	53	44	57	42	24	43	22	47	49	38	77	54	55	43	43	38	13	61	23	60	49	47	41	20	37	41	33	49	63	48	54	42	109	66
ECI2_SEPEP.2_C3	2	1	4	1	NA	NA	2	NA	8	10	5	1	9	8	8	7	7	6	10	5	12	9	5	6	10	16	7	8	8	8	11	4	7	6	14	8	8	4	9	8	8	8	8	9	9	10	7	12	9
ECPAS_SEPEP.1_C4	12	17	5	10	7	5	7	7	12	29	6	16	12	34	13	13	15	18	7	14	11	37	11	27	11	15	6	32	9	17	18	38	3	25	18	17	8	4	4	16	4	16	11	13	19	25	23	22	7
ECPAS_SEPEP.3_C3	3	7	4	7	6	5	3	4	2	4	5	7	4	5	2	1	4	5	3	5	2	3	3	5	2	5	4	6	4	2	2	6	NA	5	3	2	1	1	1	5	4	5	4	3	2	5	7	3	4
ECSIT_SEPEP.2_C3	3	2	NA	3	NA	NA	NA	NA	NA	NA	NA	3	3	8	NA	NA	1	8	1	3	2	3	NA	NA	4	3	1	3	NA	NA	1	2	NA	NA	NA	NA	NA	NA	NA	NA	NA	1	NA	NA	2	5	2	2	NA
EDC4_SEPEP.1_C1	7	15	3	9	5	8	2	7	8	24	7	7	8	5	3	8	10	33	4	19	2	20	3	9	8	15	1	17	14	7	16	50	1	13	6	6	5	10	4	11	2	14	6	14	8	23	15	12	NA
EDF1_SEPEP.1_C4	3	2	3	4	5	2	5	5	3	2	2	5	3	5	2	1	5	6	4	6	5	7	2	6	4	7	3	3	5	4	7	5	3	4	3	4	2	4	5	6	4	3	5	7	4	4	3	5	3
EEA1_SEPEP.1_C4	35	41	25	38	26	37	26	26	35	57	38	55	38	39	37	37	44	40	48	56	43	49	33	67	46	51	34	68	49	48	44	71	36	38	38	37	27	45	48	67	45	21	39	39	42	64	44	39	46
EEF1A1_SEPEP.1_C1	86	102	107	78	71	96	77	93	126	157	117	132	131	139	96	92	136	173	125	178	106	143	84	218	131	163	122	166	132	146	136	164	114	141	115	112	66	101	123	171	108	81	139	138	139	149	132	130	98
EEF1A2_SEPEP.1_C1	2	1	1	24	NA	15	NA	NA	2	37	5	36	NA	46	NA	NA	3	NA	NA	8	NA	1	NA	30	NA	1	1	1	1	9	NA	NA	NA	7	9	14	NA	29	NA	62	NA	70	4	NA	NA	NA	NA	6	7
EEF1AKNMT_SEPEP.2_C3	1	NA	1	1	NA	1	NA	NA	NA	2	NA	1	NA	NA	NA	NA	NA	NA	NA	NA	NA	2	NA	NA	NA	1	NA	3	NA	1	1	NA	NA	2	NA	2	NA	NA	NA	NA	NA	NA	NA	NA	NA	NA	4	NA	NA
EEF1B2_SEPEP.1_C4	13	15	14	18	18	26	12	16	26	40	17	26	31	42	24	19	26	34	32	43	22	37	15	31	29	36	24	32	32	35	34	36	19	37	29	33	18	24	17	28	21	28	28	24	28	31	28	27	29
EEF1D_SEPEP.1_C4	9	16	8	11	12	37	7	16	22	46	6	28	20	25	16	19	22	36	21	36	20	27	17	39	20	30	21	37	19	27	22	33	16	40	19	23	16	26	16	23	19	32	21	14	24	28	20	22	21
EEF1D_SEPEP.2_C2	1	NA	1	NA	NA	NA	NA	NA	NA	1	NA	NA	NA	NA	NA	NA	NA	NA	NA	NA	NA	NA	NA	1	NA	NA	NA	NA	NA	NA	NA	NA	NA	NA	NA	NA	NA	NA	NA	NA	NA	NA	NA	NA	NA	NA	NA	NA	NA
EEF1D_SEPEP.3_C3	4	12	8	14	7	29	11	19	3	9	16	25	4	9	2	3	5	6	4	13	5	8	1	5	6	12	4	8	2	4	4	10	4	10	3	6	4	2	6	17	5	7	6	10	5	9	5	4	6
EEF1D_SEPEP.4_C3	8	7	2	4	1	5	3	7	4	4	5	8	2	3	2	4	2	3	3	4	3	4	NA	5	2	1	2	3	2	2	2	4	2	2	2	2	1	2	2	2	2	2	3	4	4	7	2	2	2
EEF1E1_SEPEP.1_C4	2	4	3	5	3	4	2	4	7	13	3	7	10	6	6	6	8	8	4	9	7	6	5	7	8	9	5	11	8	7	8	16	4	10	9	9	7	5	3	12	4	15	7	8	10	9	8	8	5
EEF1G_SEPEP.1_C1	18	26	15	29	18	30	21	32	74	122	28	30	65	93	69	70	57	77	63	110	61	89	44	112	65	90	61	87	58	78	69	101	39	83	61	66	48	56	49	76	46	87	64	74	58	87	57	61	64
EEF2_SEPEP.1_C1	75	110	78	85	80	106	101	106	147	171	94	152	180	241	145	127	187	229	139	282	139	176	95	247	182	166	161	247	191	149	221	288	156	181	159	171	113	138	156	222	137	135	172	148	174	175	134	145	180
EEFSEC_SEPEP.1_C4	6	2	4	2	6	NA	3	3	1	10	5	NA	5	6	2	4	5	4	3	2	8	8	NA	4	5	5	3	8	4	1	7	5	6	7	6	3	NA	1	3	5	4	3	4	2	3	4	2	7	3
EEFSEC_SEPEP.2_C3	2	1	3	NA	4	2	NA	3	1	3	2	4	4	8	NA	1	NA	4	2	4	7	3	2	2	1	5	1	2	4	2	3	6	2	1	2	NA	1	1	NA	3	2	2	2	4	4	6	1	2	NA
EFHD2_SEPEP.1_C4	2	2	2	2	2	4	4	4	3	4	2	5	6	4	2	3	6	10	3	4	5	5	NA	4	5	4	2	3	4	4	6	7	4	3	7	6	3	4	3	3	4	4	3	3	3	4	3	5	3
EFHD2_SEPEP.2_C2	2	1	2	5	3	2	2	2	NA	1	2	1	4	4	1	1	3	3	4	4	2	1	3	7	2	5	1	1	4	6	3	9	1	1	2	3	1	1	5	5	1	1	3	1	4	5	3	1	4
EFL1_SEPEP.1_C4	2	1	4	4	4	7	2	2	2	3	4	3	5	5	1	2	2	4	1	6	2	4	1	4	2	1	3	3	4	1	3	3	1	5	3	3	NA	3	3	6	NA	3	3	2	2	2	2	4	NA
EFNB1_SEPEP.1_C1	4	2	2	1	4	2	2	1	2	2	3	5	NA	1	2	2	NA	NA	NA	1	NA	1	NA	1	1	1	1	2	1	NA	2	3	3	NA	NA	1	NA	NA	NA	NA	4	2	1	NA	NA	8	NA	NA	2
EFTUD2_SEPEP.1_C4	8	22	7	28	17	20	11	19	28	50	18	21	25	44	22	31	27	59	25	58	25	45	14	47	19	48	30	60	25	37	34	80	14	39	20	24	14	18	12	31	15	12	20	16	23	43	33	21	13
EFTUD2_SEPEP.2_C3	3	4	NA	2	1	NA	1	1	1	2	NA	NA	1	2	1	NA	1	3	NA	3	1	1	1	3	NA	1	1	3	1	1	1	4	1	1	1	1	NA	2	NA	NA	1	1	1	2	1	5	2	3	1
EGFR_SEPEP.2_C3	7	3	2	3	6	7	3	8	5	7	1	3	8	11	6	5	10	11	7	7	8	16	4	3	5	26	8	10	11	18	9	10	8	3	6	7	3	3	4	6	3	2	5	7	8	11	2	NA	8
EGFR_SEPEP.3_C3	1	NA	3	NA	NA	1	NA	3	4	4	1	NA	3	3	2	2	2	6	6	2	3	16	NA	NA	5	16	4	14	6	11	4	3	3	6	4	5	NA	NA	4	1	NA	1	4	6	6	4	1	NA	2
EGFR_SEPEP.4_C3	2	1	NA	1	1	1	1	3	5	6	1	1	6	7	4	3	8	7	7	3	3	9	4	3	6	13	6	13	7	16	7	4	5	3	8	6	3	3	3	4	3	NA	4	3	4	8	2	NA	3
EHBP1_SEPEP.1_C4	6	1	NA	3	2	3	4	5	6	8	4	1	8	8	5	3	10	3	5	3	9	11	NA	1	12	4	6	11	6	7	8	6	2	4	12	12	4	3	3	7	3	2	4	7	11	4	7	4	5
EHBP1_SEPEP.2_C3	4	5	2	1	2	2	NA	1	1	1	NA	NA	4	3	2	NA	7	3	1	1	4	5	NA	NA	2	4	NA	3	1	2	NA	4	NA	NA	2	5	NA	NA	NA	3	NA	NA	NA	NA	3	NA	1	NA	NA
EHD1_SEPEP.1_C4	29	27	13	19	17	20	13	7	19	15	18	15	18	20	15	18	25	19	13	26	12	12	18	35	19	12	12	14	13	18	27	24	10	26	22	19	12	14	14	12	14	14	13	9	18	24	20	11	21
EHD2_SEPEP.1_C1	15	41	27	23	14	32	12	15	25	35	20	29	31	26	25	64	35	23	28	25	29	33	30	28	21	30	19	27	27	42	34	20	22	37	20	21	15	8	23	24	23	30	24	16	25	36	36	24	21
EHD3_SEPEP.1_C4	23	6	20	7	32	4	21	NA	26	5	24	NA	30	16	17	25	25	2	30	3	29	8	25	6	19	NA	19	5	19	9	15	3	22	5	19	16	19	NA	19	7	29	1	20	NA	23	NA	11	NA	18
EHD3_SEPEP.2_C2	6	3	4	NA	11	NA	3	NA	5	1	6	NA	3	1	7	6	3	NA	7	1	3	1	3	2	3	NA	7	1	5	1	2	NA	4	NA	4	4	5	NA	2	1	5	NA	2	1	4	NA	1	NA	3
EHD4_SEPEP.1_C1	9	12	7	24	6	25	5	11	11	26	5	19	12	21	9	13	18	28	14	38	14	33	4	21	13	28	9	22	15	18	20	24	6	26	15	11	7	13	10	27	3	22	13	17	13	25	18	16	7
EHHADH_SEPEP.1_C4	68	79	57	62	73	52	61	95	155	87	71	107	158	174	135	114	146	105	101	88	141	114	79	50	130	126	128	83	142	115	93	29	145	118	153	153	112	112	102	72	109	187	131	125	130	70	90	364	154
EHHADH_SEPEP.2_C2	14	23	10	10	16	9	13	32	31	12	16	11	30	36	21	16	29	20	34	20	37	26	27	10	27	33	25	19	32	34	22	7	31	24	42	34	18	22	40	17	26	44	48	44	26	13	17	92	30
EHHADH_SEPEP.3_C3	19	19	12	14	13	6	23	32	29	14	25	34	35	42	34	29	30	24	25	22	30	26	25	12	30	33	26	15	30	23	24	6	29	19	35	33	25	25	32	20	20	41	38	37	37	17	22	92	42
EIF2A_SEPEP.1_C4	1	1	3	5	1	6	4	3	7	10	5	11	2	8	2	3	1	9	NA	9	NA	6	1	4	5	4	3	7	2	3	5	15	3	12	4	4	NA	7	2	12	5	7	NA	3	NA	6	3	10	4
EIF2A_SEPEP.2_C3	3	4	3	7	7	8	3	3	3	5	1	7	3	8	4	3	3	5	1	6	2	1	3	4	5	3	6	8	2	5	7	10	4	6	3	4	2	3	NA	3	4	6	2	3	1	4	4	5	3
EIF2A_SEPEP.3_C3	2	3	2	4	1	8	2	1	7	6	2	5	1	5	2	NA	2	4	1	5	1	2	4	4	1	4	3	10	3	3	6	11	3	9	4	5	1	2	2	5	NA	4	3	4	2	7	2	10	4
EIF2AK2_SEPEP.1_C4	2	3	3	8	3	4	5	9	5	10	4	5	3	5	2	5	6	9	3	6	3	7	5	4	4	6	NA	6	7	11	5	8	NA	5	2	6	3	2	4	6	3	4	5	1	5	7	9	5	4
EIF2AK2_SEPEP.2_C3	2	NA	NA	1	1	NA	1	1	NA	1	1	NA	NA	NA	NA	NA	NA	NA	NA	NA	1	2	NA	NA	NA	NA	NA	1	1	1	1	1	NA	1	1	1	NA	NA	NA	NA	NA	1	NA	NA	1	NA	1	1	NA
EIF2AK2_SEPEP.3_C3	3	6	1	5	3	4	3	8	3	6	3	4	2	6	2	2	4	4	4	6	4	7	2	2	1	4	2	4	5	6	4	8	NA	5	2	4	3	3	3	7	2	2	4	4	3	4	7	5	3
EIF2AK3_SEPEP.1_C4	1	NA	NA	NA	NA	NA	NA	NA	NA	NA	NA	NA	NA	NA	NA	NA	NA	NA	NA	NA	NA	NA	NA	NA	NA	NA	NA	NA	NA	NA	NA	NA	NA	NA	NA	NA	NA	NA	NA	NA	NA	NA	NA	NA	NA	NA	NA	NA	NA
EIF2B1_SEPEP.1_C1	2	12	3	6	2	4	NA	2	4	13	2	7	10	10	5	4	11	15	1	9	8	12	3	13	10	13	6	18	11	5	6	23	7	8	7	7	4	7	4	6	5	12	5	9	4	15	6	4	8
EIF2B2_SEPEP.1_C1	4	4	2	4	3	NA	2	4	4	8	3	6	8	10	6	6	8	7	6	10	11	4	3	5	11	8	6	7	7	7	7	13	5	5	8	6	4	4	3	7	7	8	5	4	7	8	4	9	4
EIF2B3_SEPEP.1_C4	6	10	4	7	8	10	3	6	8	9	7	15	10	13	7	5	7	8	3	9	5	8	2	5	8	8	6	10	8	6	7	21	4	8	7	7	6	9	3	8	5	7	5	9	8	2	5	5	3
EIF2B3_SEPEP.2_C3	1	4	NA	NA	4	2	NA	2	NA	NA	3	11	NA	2	NA	NA	1	2	NA	1	1	1	2	1	NA	NA	1	4	1	NA	2	7	1	NA	NA	1	NA	2	NA	NA	1	1	NA	1	NA	1	1	1	NA
EIF2B4_SEPEP.2_C3	1	4	NA	NA	NA	NA	NA	NA	1	1	NA	NA	NA	1	NA	NA	NA	NA	NA	NA	NA	NA	NA	NA	NA	NA	NA	NA	NA	1	NA	3	NA	1	NA	NA	1	NA	NA	2	1	NA	1	1	NA	NA	2	1	NA
EIF2B4_SEPEP.3_C3	3	4	2	3	2	2	3	3	1	1	3	4	2	3	2	1	2	3	1	2	1	2	NA	2	1	1	2	2	2	2	2	2	1	2	1	2	1	2	1	3	2	2	2	2	1	1	2	2	NA
EIF2B4_SEPEP.4_C3	1	NA	NA	1	NA	NA	NA	NA	NA	6	NA	NA	NA	2	2	1	NA	5	NA	3	NA	3	2	2	1	2	2	3	3	1	4	5	1	5	NA	1	1	4	NA	6	NA	8	2	5	2	3	2	4	NA
EIF2B5_SEPEP.2_C2	4	3	3	4	1	7	4	2	6	6	2	6	2	4	4	6	4	4	2	6	2	4	2	3	3	4	4	7	4	4	6	12	3	7	4	7	3	4	1	5	8	8	4	3	6	4	2	5	7
EIF2D_SEPEP.2_C3	2	1	2	5	2	3	NA	NA	2	3	1	2	1	3	1	NA	2	3	NA	1	1	4	1	1	1	3	NA	2	NA	1	3	2	NA	1	2	3	1	3	NA	3	1	3	1	2	1	2	3	4	1
EIF2D_SEPEP.3_C3	2	6	NA	7	1	3	NA	2	2	4	1	3	NA	2	NA	NA	NA	1	NA	NA	NA	3	NA	3	NA	NA	NA	3	1	1	2	2	NA	2	NA	NA	1	2	NA	1	NA	5	NA	1	NA	7	3	3	1
EIF2S1_SEPEP.1_C1	14	12	5	13	9	16	14	11	16	28	10	15	24	33	18	20	25	36	21	35	25	32	19	27	20	33	19	28	22	28	31	42	17	25	23	24	16	24	24	30	19	23	30	27	26	32	21	27	24
EIF2S2_SEPEP.1_C4	7	7	3	10	8	10	10	11	14	31	12	18	28	27	15	15	29	46	19	36	23	29	11	28	26	32	13	28	21	22	21	46	15	25	18	20	12	21	18	29	14	31	26	30	25	30	19	24	15
EIF2S3_SEPEP.1_C1	5	5	6	5	4	8	7	8	7	4	6	8	6	6	5	5	4	5	3	3	5	6	6	3	4	2	9	5	7	5	6	7	4	3	5	8	4	5	5	2	3	5	5	5	5	5	3	3	5
EIF3A_SEPEP.1_C1	16	26	13	36	17	26	12	17	52	70	20	33	58	54	50	61	54	74	49	90	52	59	36	80	53	62	47	77	54	48	65	107	35	75	52	52	40	43	35	73	35	54	54	54	50	65	54	60	47
EIF3B_SEPEP.1_C4	4	8	4	8	5	3	1	5	15	13	5	6	11	15	12	9	17	14	12	22	10	15	10	13	12	11	7	16	16	16	17	30	5	12	14	11	11	10	5	15	10	10	10	14	11	17	11	14	11
EIF3B_SEPEP.2_C3	3	5	NA	10	3	5	1	2	13	15	1	4	18	13	6	10	11	13	10	16	12	17	4	13	13	15	7	18	11	11	16	24	4	15	12	6	6	8	9	11	5	11	12	15	13	12	10	8	7
EIF3B_SEPEP.3_C3	6	5	3	11	4	6	6	4	12	14	6	9	13	16	8	8	13	18	12	18	12	13	7	11	15	12	7	19	17	13	12	25	6	14	15	10	7	11	8	15	10	10	14	8	11	19	17	12	10
EIF3D_SEPEP.1_C1	7	22	12	18	10	24	7	12	18	29	14	25	19	25	10	14	20	35	16	36	21	27	10	23	21	26	16	24	20	21	22	43	6	21	17	12	9	12	6	20	11	20	23	20	18	16	18	18	15
EIF3E_SEPEP.1_C4	11	11	7	11	6	10	11	10	15	21	14	10	18	20	14	18	23	22	12	33	16	24	11	27	20	19	16	27	17	20	23	35	8	21	15	11	13	12	11	17	13	20	18	20	20	23	17	15	15
EIF3F_SEPEP.1_C1	1	11	3	4	5	5	2	7	9	15	10	8	14	11	13	12	14	15	9	19	11	10	9	19	14	10	10	16	13	13	17	23	8	11	11	13	9	11	10	14	7	14	16	16	16	19	14	20	12
EIF3G_SEPEP.1_C1	12	20	5	17	16	18	9	10	7	11	12	23	17	11	9	7	14	21	11	13	6	12	7	13	14	7	5	18	14	13	15	24	3	11	7	11	6	9	8	14	7	8	6	9	12	12	11	9	9
EIF3H_SEPEP.1_C1	5	7	8	11	10	15	4	9	21	29	8	15	23	34	18	22	26	27	18	33	21	27	10	28	20	26	18	30	22	22	32	41	10	25	17	17	15	16	10	29	19	18	22	23	19	29	31	27	16
EIF3I_SEPEP.1_C4	7	8	7	16	8	10	11	7	10	12	6	16	11	11	11	11	13	15	11	13	9	10	13	14	13	13	6	11	10	7	12	18	6	12	13	10	10	11	4	8	6	8	11	12	12	12	12	12	15
EIF3I_SEPEP.2_C2	3	8	6	8	7	4	8	5	10	9	3	4	11	9	9	10	9	13	9	6	10	13	8	12	11	14	7	11	13	15	9	21	7	10	9	8	10	6	4	12	6	10	10	7	10	13	9	6	12
EIF3J_SEPEP.1_C4	2	3	NA	1	4	6	2	2	9	11	1	2	5	11	9	6	5	14	4	14	6	8	5	5	4	8	7	8	7	10	10	15	8	11	8	7	3	6	10	14	3	11	5	6	4	5	10	10	8
EIF3J_SEPEP.2_C3	6	3	3	8	4	9	4	5	2	2	2	4	3	6	2	2	3	5	3	8	3	3	2	7	1	4	2	4	3	4	4	4	3	3	2	1	1	4	2	5	2	2	3	4	2	2	5	4	3
EIF3K_SEPEP.2_C3	2	3	NA	5	3	5	3	4	5	5	2	5	7	8	4	7	11	9	5	10	9	6	2	4	9	7	4	7	9	6	7	10	4	7	10	9	3	4	4	9	5	6	9	8	8	9	6	7	7
EIF3L_SEPEP.1_C4	14	13	11	15	8	19	9	10	18	20	10	16	25	27	20	13	24	38	22	42	19	22	14	30	22	29	13	24	24	22	20	34	15	20	18	19	15	16	15	23	17	19	17	21	25	30	20	21	22
EIF3L_SEPEP.3_C3	4	4	3	8	2	7	4	3	6	6	NA	5	8	7	7	5	4	8	8	11	6	10	3	6	8	8	4	4	6	5	6	7	3	5	6	6	2	3	2	4	1	4	6	3	5	3	3	7	5
EIF3M_SEPEP.1_C4	8	6	6	11	6	8	4	4	8	18	5	16	11	13	7	11	10	16	11	14	8	15	6	14	12	12	11	15	8	4	16	21	3	14	7	8	9	10	3	18	7	16	10	15	10	10	9	10	8
EIF3M_SEPEP.2_C2	4	5	5	3	3	4	4	5	4	3	3	3	3	2	2	3	2	3	1	2	NA	2	3	3	1	1	2	2	NA	1	2	2	1	3	2	2	2	1	1	3	1	2	2	2	1	3	5	3	NA
EIF3M_SEPEP.3_C3	3	3	2	3	2	NA	2	NA	NA	5	3	4	5	4	2	5	5	5	1	6	4	4	4	4	6	5	3	7	3	4	4	9	2	4	4	3	1	2	1	2	3	3	2	3	5	6	4	4	3
EIF4A1_SEPEP.1_C4	14	21	16	21	9	19	17	17	18	36	14	18	28	17	16	14	27	23	19	29	25	26	11	34	25	24	16	30	22	20	36	79	15	24	24	20	11	13	16	36	15	19	27	30	22	29	17	18	20
EIF4A1_SEPEP.2_C2	7	11	9	7	7	10	12	7	6	9	5	6	5	6	6	5	7	7	3	7	4	3	2	10	6	4	6	9	9	7	8	13	6	6	4	7	4	3	3	10	5	7	4	6	NA	3	4	6	6
EIF4A2_SEPEP.1_C1	16	22	9	23	10	25	20	21	13	14	12	14	16	27	9	16	12	22	14	20	17	27	13	22	8	24	18	22	14	27	9	24	10	23	12	16	8	17	9	21	9	8	13	26	16	17	8	15	13
EIF4A3_SEPEP.1_C4	7	15	9	14	16	20	19	25	13	19	17	19	16	23	10	9	20	26	12	21	13	21	13	21	17	25	14	27	18	19	19	34	7	23	14	16	8	11	10	17	8	5	11	9	12	17	11	13	10
EIF4E_SEPEP.1_C4	6	4	1	7	NA	NA	6	6	6	11	5	4	6	5	5	6	7	9	5	9	6	9	3	11	6	10	9	12	6	8	5	11	5	7	5	8	2	7	5	5	1	5	5	8	7	8	4	4	2
EIF4E2_SEPEP.1_C4	1	2	NA	3	NA	2	NA	1	NA	NA	NA	1	NA	NA	NA	NA	NA	NA	NA	NA	NA	NA	NA	NA	NA	NA	NA	2	NA	NA	NA	1	NA	1	NA	NA	NA	NA	NA	NA	NA	1	NA	NA	NA	1	NA	NA	NA
EIF4E3_SEPEP.2_C3	2	1	3	1	2	1	NA	NA	NA	NA	NA	NA	NA	NA	NA	1	NA	NA	NA	NA	NA	NA	NA	1	NA	NA	NA	1	NA	NA	1	1	NA	NA	NA	NA	NA	NA	NA	NA	1	NA	NA	NA	NA	NA	NA	NA	NA
EIF4EBP2_SEPEP.1_C1	3	5	1	2	2	2	1	3	3	4	1	4	5	4	3	1	3	5	3	7	1	3	2	2	4	3	3	3	4	2	4	4	3	2	1	3	3	6	6	4	4	4	3	3	6	6	5	5	2
EIF4G1_SEPEP.1_C4	27	26	24	35	17	30	16	23	30	52	24	45	50	57	32	27	52	56	41	66	45	46	26	41	41	51	17	51	51	43	46	90	21	50	42	49	26	42	31	42	22	35	44	47	49	50	42	49	25
EIF4G1_SEPEP.2_C3	2	3	NA	NA	1	3	1	1	6	1	NA	1	1	2	4	1	NA	1	NA	2	NA	NA	1	1	NA	NA	2	2	1	1	2	2	5	1	1	1	3	NA	1	2	3	1	1	1	2	1	1	1	1
EIF4G2_SEPEP.1_C4	8	12	9	14	5	13	2	8	10	14	5	10	15	17	4	9	9	21	11	26	14	18	5	21	8	16	7	20	11	16	17	40	6	23	10	9	4	17	5	30	6	13	8	10	13	18	19	13	5
EIF4H_SEPEP.1_C4	3	2	2	3	4	2	2	3	3	5	3	3	5	6	3	4	4	5	3	3	3	5	3	7	3	6	4	7	5	4	3	8	1	5	3	4	2	4	4	6	3	4	4	6	3	4	5	3	3
EIF5_SEPEP.1_C4	4	11	NA	9	4	5	2	4	16	23	4	6	18	26	13	16	20	28	18	34	23	30	13	22	19	27	15	41	16	19	23	39	12	16	18	22	11	16	13	27	12	17	21	18	19	46	24	16	14
EIF5A_SEPEP.2_C3	8	8	16	3	7	10	8	5	6	6	6	6	3	5	7	3	7	5	4	8	7	6	4	8	9	4	4	6	4	3	8	5	4	7	9	5	5	1	6	7	4	3	6	7	6	8	6	8	7
EIF5B_SEPEP.1_C1	11	19	8	16	9	17	13	19	16	20	14	20	20	28	13	12	23	21	17	36	17	24	10	25	21	22	13	25	19	18	23	41	18	22	15	22	15	18	14	27	8	18	13	19	18	30	24	34	15
EIF6_SEPEP.1_C4	14	16	6	11	13	11	10	14	11	13	8	15	13	15	12	12	12	24	16	15	15	11	11	11	16	13	12	12	13	11	14	16	12	13	13	15	8	16	13	16	10	13	15	17	16	14	12	16	10
EIF6_SEPEP.2_C3	11	13	11	9	11	15	10	10	8	9	10	16	11	12	8	9	7	18	8	14	7	9	7	10	10	15	7	11	9	4	8	15	9	8	7	9	4	9	6	6	11	15	3	7	9	13	7	7	9
ELAC2_SEPEP.1_C4	3	1	1	3	2	3	5	NA	11	10	2	1	4	2	5	5	6	10	6	3	6	5	6	14	11	8	7	10	8	9	8	21	8	4	5	4	4	2	6	4	5	6	7	10	11	3	4	7	9
ELAVL1_SEPEP.1_C1	9	11	5	10	10	14	3	7	15	16	6	7	13	17	4	9	12	28	11	18	15	23	9	13	10	20	9	20	9	16	14	26	3	9	13	12	7	7	5	12	11	2	10	11	13	16	13	8	10
ELMO1_SEPEP.1_C4	3	6	3	4	1	3	NA	NA	4	7	4	6	5	5	4	3	4	5	1	3	3	4	2	8	3	5	3	8	2	4	7	8	NA	8	2	3	NA	1	2	2	1	3	2	2	2	5	3	3	2
ELMO2_SEPEP.1_C4	2	7	3	2	1	7	NA	NA	NA	6	NA	2	3	4	2	2	3	6	NA	6	4	1	NA	6	1	1	2	5	4	6	6	7	1	6	1	4	1	2	NA	4	2	2	2	NA	4	7	5	NA	2
ELMOD2_SEPEP.1_C4	2	4	1	1	NA	NA	NA	NA	3	4	NA	NA	6	NA	2	4	4	6	3	4	5	5	5	4	6	9	5	4	3	2	5	5	6	4	4	4	4	4	4	4	3	5	3	6	3	6	4	7	2
ELOB_SEPEP.1_C4	1	NA	NA	NA	1	NA	NA	NA	NA	6	NA	NA	NA	5	2	3	2	5	2	6	NA	2	NA	3	3	3	4	6	2	2	2	3	3	6	NA	3	1	4	NA	3	1	5	3	1	NA	3	3	3	NA
ELOC_SEPEP.1_C4	12	12	11	11	13	17	7	11	8	7	15	24	10	9	5	4	9	9	5	11	9	8	5	6	8	9	5	14	6	8	6	9	4	8	5	6	6	7	4	4	7	9	8	5	6	8	5	9	6
ELOVL5_SEPEP.1_C4	1	3	2	2	1	3	1	NA	NA	1	1	1	1	1	1	1	1	1	NA	1	1	1	NA	1	NA	1	1	1	NA	1	NA	1	1	1	NA	NA	1	1	NA	1	2	3	NA	1	1	NA	NA	1	NA
ELOVL6_SEPEP.1_C4	1	NA	NA	1	1	NA	NA	NA	NA	NA	NA	NA	2	NA	NA	NA	NA	NA	NA	NA	NA	NA	NA	NA	NA	NA	NA	NA	NA	NA	NA	NA	NA	NA	NA	NA	NA	NA	NA	NA	NA	NA	NA	1	1	NA	NA	NA	NA
ELP1_SEPEP.1_C4	3	10	6	5	5	7	4	4	11	14	3	9	10	24	9	8	9	15	9	14	8	11	6	17	8	10	6	22	11	10	9	24	9	6	12	7	6	9	6	12	8	13	7	2	12	29	18	8	4
ELP1_SEPEP.2_C3	5	4	2	2	1	2	NA	NA	3	3	2	4	1	3	1	1	1	2	1	1	NA	NA	NA	1	NA	2	3	5	1	2	2	3	2	NA	1	NA	1	3	2	NA	NA	2	2	NA	2	3	1	1	1
ELP2_SEPEP.2_C3	2	2	2	1	2	3	1	2	2	3	3	3	9	13	1	NA	8	9	4	9	5	10	NA	2	7	6	4	9	6	3	3	14	4	2	7	4	NA	2	1	4	5	NA	3	3	5	9	4	4	6
ELP3_SEPEP.1_C4	3	4	2	1	2	3	1	NA	9	8	1	3	6	8	6	4	1	11	1	4	1	4	2	3	1	3	7	15	6	4	12	14	2	3	6	5	4	3	1	9	2	4	3	1	6	12	11	1	4
ELP4_SEPEP.1_C4	1	NA	4	1	2	1	NA	NA	2	NA	NA	NA	1	1	NA	NA	NA	2	NA	2	1	1	1	2	1	1	1	2	1	NA	1	NA	NA	NA	1	NA	NA	1	NA	NA	NA	2	1	1	1	2	NA	1	NA
EMC1_SEPEP.1_C4	5	14	4	8	4	7	4	12	8	19	8	11	17	20	6	8	23	27	14	17	12	24	8	16	13	21	7	19	9	11	17	17	5	13	12	18	7	12	NA	17	5	10	16	14	17	17	24	23	13
EMC2_SEPEP.1_C4	2	3	2	3	NA	1	NA	2	3	5	NA	2	3	3	4	2	3	4	1	3	1	2	1	4	2	3	2	2	3	1	4	3	1	3	2	2	2	2	2	3	1	5	2	NA	5	3	6	5	3
EMC2_SEPEP.2_C3	1	1	NA	1	1	1	NA	1	1	NA	1	2	1	1	NA	NA	2	1	NA	1	1	2	2	2	1	1	NA	3	NA	2	2	2	NA	NA	1	1	1	NA	NA	2	NA	1	2	3	1	1	1	2	NA
EMC2_SEPEP.3_C3	1	NA	NA	1	NA	1	NA	2	NA	1	NA	1	NA	NA	NA	NA	NA	NA	NA	NA	NA	2	1	1	NA	1	NA	NA	NA	1	NA	1	NA	NA	NA	NA	NA	NA	NA	NA	NA	NA	NA	NA	NA	NA	NA	NA	NA
EMC3_SEPEP.1_C4	3	7	2	6	NA	2	1	1	3	7	2	4	NA	2	1	4	1	7	1	2	2	4	3	1	3	6	2	3	NA	1	5	2	1	5	5	2	1	4	1	2	2	3	2	1	3	2	3	5	2
EMC8_SEPEP.2_C3	3	3	NA	2	1	4	NA	4	3	3	1	4	NA	NA	NA	2	1	2	NA	NA	NA	2	NA	2	NA	NA	3	4	2	2	2	6	NA	3	3	3	1	2	2	2	1	2	1	1	1	3	3	3	1
EMILIN1_SEPEP.1_C1	8	18	6	9	4	11	4	NA	3	6	9	NA	15	10	11	15	9	6	3	3	15	2	8	7	11	5	9	5	9	2	10	NA	7	4	4	12	3	NA	4	8	4	1	7	NA	4	NA	5	NA	20
EML1_SEPEP.2_C3	1	NA	2	NA	NA	NA	1	NA	1	2	NA	NA	NA	1	2	2	3	NA	2	NA	2	1	NA	1	1	NA	3	3	NA	NA	1	NA	NA	2	NA	1	NA	NA	2	NA	NA	NA	NA	NA	NA	1	1	NA	NA
EML2_SEPEP.1_C4	2	4	2	6	3	6	6	8	2	6	6	2	6	4	2	3	7	3	1	2	4	7	4	6	4	7	4	8	4	5	5	2	2	8	5	3	3	5	5	3	6	3	8	5	5	4	6	6	3
EML2_SEPEP.2_C3	1	2	NA	3	1	NA	2	1	NA	2	NA	NA	2	3	2	NA	2	2	2	1	2	3	1	1	2	2	NA	1	2	1	2	NA	NA	1	2	1	NA	1	NA	1	NA	1	2	2	1	2	1	2	NA
EML3_SEPEP.1_C4	4	5	3	4	NA	6	2	5	2	8	3	NA	2	6	3	2	6	3	5	9	2	4	2	4	3	5	2	NA	6	8	8	5	NA	6	2	2	1	3	1	4	1	3	2	4	3	NA	5	3	NA
EML3_SEPEP.2_C3	1	1	1	3	1	4	1	1	2	3	2	2	2	3	1	2	2	3	3	3	2	3	4	4	3	1	2	1	2	4	4	1	2	3	1	2	1	1	1	2	1	1	2	1	NA	2	1	1	2
EML3_SEPEP.3_C3	1	2	NA	NA	1	NA	NA	NA	NA	NA	1	NA	NA	NA	NA	NA	1	1	NA	1	NA	NA	NA	2	1	NA	NA	NA	NA	NA	NA	2	NA	1	NA	NA	NA	NA	NA	1	NA	NA	NA	NA	NA	NA	NA	NA	1
EML4_SEPEP.1_C4	12	17	19	23	16	31	14	12.5	32	39	25	17	41	33	30	28	40	45	35	64	39	50	24	29	43	38	29	49	46	26	47	52	32	44	44	33	29	41	27	39	29	31	32	28	38	50	37	32	35
EML4_SEPEP.2_C3	12	10	6	7	10	11	12	13	16	16	16	6	25	27	18	16	26	30	25	27	31	34	10	25	23	29	17	29	18	15	21	28	19	25	14	18	12	19	15	22	16	12	18	15	20	25	22	19	20
EML4_SEPEP.3_C3	1	NA	1	1	1	1	NA	2	4	3	NA	NA	5	4	5	5	4	4	8	4	2	6	3	3	6	4	4	6	6	5	5	4	4	3	5	4	4	4	7	3	4	6	7	4	4	2	3	3	4
EML4_SEPEP.4_C3	3	2	NA	3	1	3	4	3	5	6	4	2	4	6	7	4	6	5	4	3	2	2	3	3	4	2	8	8	6	4	3	5	3	3	3	5	6	4	3	4	5	8	4	4	4	6	6	5	5
ENAH_SEPEP.1_C4	3	9	NA	9	2	8	NA	3	4	9	NA	12	NA	4	6	8	3	8	1	8	4	4	1	6	4	7	3	16	2	12	4	15	2	10	1	4	NA	11	3	19	3	9	NA	4	1	12	7	4	1
ENDOD1_SEPEP.1_C1	1	6	1	2	2	2	2	NA	4	8	1	1	5	3	3	7	8	NA	3	2	10	4	8	5	3	1	NA	4	6	5	8	2	2	7	NA	2	NA	1	3	8	NA	3	6	NA	4	4	11	NA	2
ENDOG_SEPEP.2_C2	1	1	1	NA	NA	NA	NA	NA	4	3	NA	1	5	5	5	1	5	5	2	1	1	1	1	1	4	2	2	2	1	1	NA	NA	3	2	3	2	5	NA	2	3	2	NA	6	3	2	2	1	NA	3
ENO1_SEPEP.1_C4	52	58	72	45	49	165	119	135	98	73	186	232	105	139	34	69	60	107	96	145	117	155	54	109	126	147	65	78	93	87	98	210	71	64	112	89	45	39.5	105	121	66	79	119	117	94	96	106	100	99
ENO1_SEPEP.2_C2	2	3	2	5	8	NA	7	5	4	5	5	3	10	5	6	7	4	8	4	6	7	7	3	5	8	6	5	5	6	5	6	7	6	8	NA	NA	6	10	7	4	5	9	3	5	7	5	5	4	5
ENO1_SEPEP.3_C3	30	31	14	54	36	28	33	57	32	21	58	94	36	54	32	29	37	40	32	60	40	61	31	48	43	54	27	38	43	51	40	93	26	34	37	35	32	45	50	46	27	34	36	42	33	41	41	37	39
ENO2_SEPEP.1_C1	2	8	2	3	NA	5	NA	NA	2	2	1	3	NA	NA	4	1	2	NA	2	7	4	1	9	6	NA	NA	7	3	3	4	2	11	3	5	2	NA	1	5	4	3	4	NA	6	NA	2	NA	3	NA	2
ENO3_SEPEP.1_C4	20	4	19	NA	15	4	29	NA	24	NA	14	NA	26	1	24	14	30	17	25	6	14	7	12	10	15	NA	30	3	24	NA	10	NA	24	1	26	6	12	4	20	3	16	NA	29	38	24	12	4	1	60
ENO3_SEPEP.2_C3	12	1	10	NA	16	NA	26	NA	16	1	14	NA	13	NA	18	9	21	8	12	4	13	8	11	6	9	NA	31	2	12	1	8	NA	11	NA	9	2	7	NA	33	1	11	NA	23	5	13	7	4	NA	44
ENOPH1_SEPEP.1_C4	4	6	1	2	NA	2	2	1	2	7	NA	1	4	5	4	5	3	9	4	3	3	8	4	11	2	5	7	9	5	5	6	9	2	4	5	7	5	6	3	6	2	5	3	4	2	5	7	8	7
ENOPH1_SEPEP.2_C2	2	2	2	2	NA	4	2	2	2	7	1	2	5	4	2	3	9	5	5	4	3	5	3	5	2	6	2	4	7	3	3	7	1	4	2	5	2	7	3	5	1	4	3	5	3	3	4	4	4
ENOSF1_SEPEP.2_C3	4	2	1	3	1	NA	3	1	NA	NA	1	NA	3	1	NA	NA	2	3	2	NA	2	2	2	2	3	2	1	NA	2	1	2	NA	NA	NA	3	1	1	1	2	1	NA	1	2	2	3	2	2	2	2
ENPEP_SEPEP.1_C4	3	5	NA	4	1	3	1	4	5	14	2	NA	6	5	4	6	6	8	8	7	5	11	7	11	3	14	5	12	6	3	9	3	6	17	3	4	3	1	4	5	4	9	5	6	4	14	10	3	8
ENPEP_SEPEP.2_C3	1	NA	NA	NA	1	1	NA	NA	NA	1	NA	NA	NA	NA	NA	NA	NA	NA	NA	NA	NA	1	NA	1	NA	NA	NA	NA	NA	NA	NA	NA	NA	NA	NA	NA	NA	NA	NA	NA	NA	NA	NA	NA	NA	2	NA	NA	1
ENPP1_SEPEP.1_C1	11	13	17	10	17	5	8	25	14	37	17	6	28	31	26	25	20	NA	25	14	26	29	18	33	32	36	22	34	23	14	22	18	31	7	20	16	26	34	35	8	27	8	23	26	25	22	24	13	27
ENTPD5_SEPEP.1_C4	23	21	11	13	18	12	16	12	22	26	27	5	27	27	22	19	21	13	28	16	16	30	14	15	28	30	25	17	22	13	22	9	22	19	27	29	17	12	20	17	20	21	24	23	28	17	17	26	23
ENTPD5_SEPEP.2_C3	4	3	5	5	7	11	5	3	9	9	6	6	10	10	10	8	9	8	10	8	8	12	7	6	11	9	10	5	9	6	8	7	9	10	9	12	6	6	10	10	11	7	8	13	8	13	9	9	10
ENTPD5_SEPEP.3_C3	3	2	3	1	5	7	4	3	1	1	8	2	1	3	1	1	2	1	2	2	2	2	1	1	1	3	1	1	1	1	1	1	2	1	1	2	1	1	1	1	1	2	1	1	1	3	1	2	2
ENY2_SEPEP.1_C4	1	2	4	3	1	2	1	1	NA	1	1	3	NA	1	NA	NA	NA	NA	1	1	1	1	NA	2	NA	1	2	3	NA	NA	NA	1	2	1	NA	NA	NA	NA	1	NA	NA	1	NA	NA	NA	NA	1	NA	NA
EPB41_SEPEP.1_C4	2	6	4	4	3	2	3	4	10	12	2	4	8	10	12	13	7	12	14	11	1	4	13	13	3	10	12	10	11	9	12	7	10	11	8	11	4	16	8	13	5	10	10	9	15	3	9	12	8
EPB41_SEPEP.3_C3	3	2	3	3	3	3	1	3	1	1	4	3	NA	NA	1	1	2	1	NA	NA	1	1	NA	NA	NA	2	2	NA	2	1	2	1	1	1	2	1	1	1	2	1	2	1	1	1	NA	NA	1	NA	NA
EPB41L2_SEPEP.1_C4	4	9	1	10	4	9	4	NA	10	10	4	1	11	10	6	10	9	7	6	9	6	7	7	8	7	7	7	7	10	11	9	16	7	12	8	6	6	4	4	7	6	3	4	3	8	7	8	1	4
EPB41L2_SEPEP.2_C3	7	11	7	7	6	11	7	6	8	12	9	4	13	13	10	13	13	8	11	18	11	18	6	15	12	9	5	11	14	10	11	32	7	12	8	11	5	7	5	12	7	2	12	6	14	14	15	3	7
EPB41L2_SEPEP.3_C3	3	3	3	4	1	3	1	1	1	2	1	1	2	2	1	1	2	3	3	4	1	3	2	3	2	2	1	1	3	1	3	3	NA	1	2	1	NA	NA	2	3	1	NA	1	1	2	1	3	NA	NA
EPB41L2_SEPEP.4_C3	1	1	NA	NA	NA	NA	NA	NA	3	4	NA	NA	2	3	1	2	2	1	2	3	1	3	1	3	1	2	3	5	2	2	4	5	3	5	2	2	1	2	1	1	NA	2	1	NA	NA	1	2	NA	1
EPB41L2_SEPEP.5_C3	1	2	1	NA	1	2	NA	2	NA	1	NA	2	3	4	NA	NA	4	2	2	2	4	2	1	2	3	2	1	NA	2	1	3	4	NA	NA	2	3	NA	NA	NA	3	NA	NA	2	NA	3	1	2	NA	NA
EPB41L3_SEPEP.1_C4	3	12	3	4	2	8	3	3	7	4	1	4	6	4	7	9	4	3	1	7	2	NA	3	13	6	NA	5	NA	10	7	11	33	5	5	3	2	3	NA	NA	3	1	1	2	NA	3	3	3	NA	3
EPB41L3_SEPEP.2_C3	1	1	NA	NA	2	2	1	NA	NA	2	1	NA	NA	2	1	1	NA	NA	NA	1	NA	NA	NA	1	1	NA	NA	NA	NA	NA	1	2	1	NA	NA	NA	NA	NA	NA	1	NA	NA	1	NA	NA	NA	NA	NA	NA
EPB41L5_SEPEP.1_C4	6	7	3	4	5	2	6	4	NA	3	6	3	2	NA	NA	NA	5	2	3	2	NA	9	NA	NA	3	7	NA	3	2	2	NA	2	3	2	3	1	NA	NA	NA	NA	1	2	2	2	NA	1	NA	3	2
EPB41L5_SEPEP.2_C3	1	1	NA	1	1	NA	NA	NA	NA	NA	NA	1	NA	NA	NA	NA	NA	NA	NA	NA	NA	NA	1	NA	NA	1	NA	NA	NA	NA	NA	NA	NA	NA	NA	NA	NA	NA	NA	NA	2	NA	NA	NA	NA	NA	NA	NA	NA
EPB42_SEPEP.1_C4	2	2	NA	1	4	2	NA	2	4	NA	NA	NA	3	6	6	8	1	4	15	10	3	4	12	NA	2	2	6	1	4	3	3	1	NA	1	1	1	14	6	6	NA	6	NA	NA	NA	NA	NA	1	NA	2
EPCAM_SEPEP.1_C1	2	3	NA	2	NA	9	NA	NA	NA	NA	NA	NA	1	6	1	2	5	NA	NA	NA	NA	NA	1	7	1	3	2	9	2	NA	1	9	2	11	10	5	NA	NA	NA	11	NA	2	4	NA	4	3	NA	4	6
EPHX1_SEPEP.1_C4	77	103	68	89	87	76	60	86	102	71	89	130	103	123	110	108	86	97	100	53	104	133	102	50	100	126	81	94	86	67	78	22	116	85	97	127	78	103	101	107	93	220	79	63	100	110	122	183	162
EPHX1_SEPEP.3_C3	7	23	7	24	9	12	7	12	25	22	11	16	41	36	27	26	32	39	31	25	32	43	28	22	36	41	22	28	32	24	28	14	36	25	26	38	26	33	34	39	22	58	29	41	32	36	31	60	42
EPHX1_SEPEP.4_C3	5	10	2	9	2	2	4	6	23	16	9	13	16	20	22	16	12	8	12	8	17	21	8	4	18	22	22	18	16	15	12	6	25	13	13	38	16	21	24	19	21	34	15	12	14	22	17	24	22
EPHX1_SEPEP.5_C3	1	1	1	NA	NA	NA	NA	NA	12	14	NA	1	9	10	11	9	8	9	8	6	15	20	7	3	17	15	8	14	17	15	17	4	14	8	16	14	7	11	11	17	14	19	11	10	10	13	15	34	15
EPHX2_SEPEP.1_C4	3	6	3	4	6	3	4	1	11	3	8	2	4	4	9	7	6	4	4	2	12	10	6	NA	8	4	6	4	9	4	6	1	10	3	10	10	6	5	10	4	4	1	7	3	7	6	3	5	9
EPHX2_SEPEP.2_C3	36	39	46	33	43	26	42	36	87	34	79	34	86	58	99	74	42	29	81	34	85	74	44	9	81	26	73	39	66	33	52	17	79	30	62	68	75	46	69	34	37	11	59	35	70	45	41	34	135
EPHX2_SEPEP.3_C3	12	14	19	14	17	5	16	8	7	4	14	9	9	9	9	7	9	5	7	6	9	12	7	5	9	8	7	5	8	6	5	3	12	6	5	6	7	7	8	5	6	2	6	5	8	5	5	6	13
EPHX2_SEPEP.4_C3	7	10	14	1	3	NA	8	5	38	6	13	4	32	37	49	28	21	16	39	10	33	14	11	2	36	18	31	13	38	15	21	6	37	6	24	27	27	15	35	11	15	4	24	7	41	28	12	19	43
EPHX2_SEPEP.5_C3	3	2	5	NA	4	2	2	4	2	1	4	NA	2	2	5	2	2	2	2	2	2	2	3	1	2	2	3	2	2	2	5	2	6	1	3	4	3	4	3	3	2	NA	4	2	2	2	2	2	2
EPHX2_SEPEP.6_C3	1	2	1	NA	2	NA	1	1	1	NA	4	1	3	1	1	2	3	NA	2	NA	3	2	1	NA	3	NA	1	1	1	1	NA	NA	1	NA	1	1	1	2	1	NA	1	NA	1	1	3	2	3	2	1
EPM2AIP1_SEPEP.1_C1	3	6	2	NA	NA	5	NA	2	NA	2	1	2	2	7	NA	NA	NA	4	2	3	2	2	NA	NA	2	2	NA	7	4	9	2	1	NA	4	3	3	NA	2	2	1	NA	NA	2	12	NA	4	NA	NA	NA
EPN1_SEPEP.1_C4	5	8	9	9	9	8	8	6	5	7	13	13	14	14	8	9	12	10	8	11	5	11	5	13	6	10	6	12	10	10	8	8	7	7	7	8	5	7	7	7	8	7	8	5	11	11	11	8	4
EPN1_SEPEP.3_C3	1	1	NA	NA	NA	NA	NA	NA	NA	NA	NA	NA	1	NA	NA	NA	NA	NA	NA	NA	NA	NA	NA	2	NA	NA	NA	NA	NA	NA	NA	NA	NA	NA	NA	NA	NA	NA	NA	NA	NA	NA	NA	NA	NA	NA	NA	NA	NA
EPPK1_SEPEP.1_C4	10	4	NA	3	NA	24	1	NA	NA	1	NA	NA	2	63	NA	NA	NA	67	NA	42	NA	2	NA	10	NA	2	NA	14	NA	3	NA	NA	NA	NA	1	NA	NA	NA	NA	NA	NA	NA	NA	NA	NA	5	NA	NA	2
EPRS1_SEPEP.1_C4	56	65	47	117	54	87	47	62	68	94	49	84	76	101	66	51	83	76	71	89	56	88	49	86	76	94	65	87	79	56	89	99	45	89	77	81	53	60	50	100	58	101	69	49	61	61	86	89	77
EPRS1_SEPEP.2_C2	9	11	11	19	9	4	7	10	23	34	6	15	24	30	20	21	27	20	24	30	22	27	19	26	24	33	18	30	22	17	27	33	9	26	22	23	15	21	19	30	21	37	31	20	24	18	23	25	17
EPS15_SEPEP.1_C4	3	4	5	6	4	5	1	2	13	26	NA	3	13	18	13	16	15	16	17	18	8	17	8	12	13	11	9	12	10	10	19	19	8	19	7	12	5	14	5	20	5	11	8	5	14	8	18	12	7
EPS15_SEPEP.2_C3	3	5	6	5	2	6	1	6	4	5	3	4	4	5	3	3	3	3	4	2	5	5	2	4	4	4	3	7	5	4	6	4	2	3	3	5	2	6	3	5	3	3	3	3	3	NA	5	5	2
EPS15_SEPEP.3_C3	4	4	1	6	3	8	2	6	1	4	NA	3	4	8	2	4	7	4	NA	4	2	5	3	7	1	3	1	2	5	3	2	8	1	4	1	4	NA	NA	NA	1	1	4	1	3	NA	2	5	5	2
EPS15_SEPEP.4_C3	1	3	1	1	NA	2	2	1	NA	NA	2	2	NA	1	NA	NA	1	2	NA	NA	NA	1	NA	NA	NA	1	1	NA	NA	NA	1	NA	NA	NA	1	1	NA	NA	NA	NA	NA	NA	NA	NA	NA	1	NA	NA	NA
EPS15_SEPEP.5_C3	2	2	2	2	1	NA	NA	1	NA	1	NA	1	NA	1	NA	1	1	1	NA	NA	NA	NA	NA	NA	1	NA	1	NA	2	NA	1	1	1	1	NA	NA	NA	1	1	2	NA	2	2	1	2	2	3	3	2
EPS15L1_SEPEP.1_C4	5	17	10	17	4	10	8	5	5	13	8	20	7	21	3	7	6	19	3	22	5	12	13	20	4	13	6	20	8	14	8	14	2	13	5	7	2	10	5	15	5	7	10	11	8	18	13	4	6
EPS15L1_SEPEP.2_C3	1	5	4	3	1	4	2	2	2	6	1	3	1	5	1	2	2	5	2	4	1	2	1	4	1	7	NA	7	1	3	4	5	1	6	NA	3	NA	6	NA	5	NA	5	NA	5	3	6	NA	NA	NA
EPS8_SEPEP.1_C4	2	6	2	7	3	13	1	1	3	13	1	2	NA	NA	1	4	4	5	2	5	1	5	2	3	2	5	2	8	4	7	8	4	1	12	4	NA	2	9	NA	2	NA	3	NA	NA	2	2	2	2	NA
EPS8L2_SEPEP.1_C4	15	15	11	19	15	13	19	21	30	28	28	14	35	36	17	18	29	26	29	32	27	25	13	8	37	32	23	36	29	29	26	8	17	16	26	27	15	22	19	32	21	17	29	28	32	51	23	27	24
ERAP1_SEPEP.1_C4	12	22	15	25	12	15	22	35	33	46	14	7	45	34	23	27	38	47	43	34	31	31	22	48	52	54	34	38	22	20	47	27	15	27	20	24	32	33	23	24	31	31	22	17	43	27	42	34	32
ERAP1_SEPEP.2_C3	5	10	11	9	14	8	15	21	15	23	3	2	18	11	10	14	12	24	21	14	15	16	14	31	22	20	17	17	12	4	19	14	4	8	5	7	17	21	12	6	11	17	11	7	22	15	23	20	19
ERAP2_SEPEP.2_C3	2	1	NA	NA	NA	NA	NA	1	NA	NA	3	2	NA	NA	1	NA	2	1	NA	NA	2	2	1	1	NA	NA	2	1	2	NA	1	1	1	1	2	1	NA	NA	1	1	1	1	1	1	NA	NA	NA	NA	1
ERBIN_SEPEP.1_C4	3	3	NA	6	2	9	NA	4	NA	8	3	9	2	11	NA	NA	6	4	2	2	NA	6	3	8	3	13	2	12	2	5	6	2	NA	4	3	3	1	6	2	6	3	1	3	3	4	4	4	1	5
ERC1_SEPEP.1_C4	3	9	3	5	2	9	5	3	6	8	NA	2	4	4	3	5	3	5	5	5	6	8	1	2	5	5	4	5	6	4	5	3	1	5	4	6	4	6	4	7	4	2	5	5	4	4	3	4	5
ERC1_SEPEP.3_C3	2	1	1	NA	NA	NA	NA	NA	NA	2	NA	1	NA	NA	1	1	2	1	NA	1	NA	NA	NA	NA	NA	NA	NA	2	NA	NA	NA	NA	NA	NA	NA	NA	1	NA	NA	NA	NA	1	NA	NA	2	NA	1	NA	1
ERC1_SEPEP.4_C3	3	1	1	4	NA	4	1	3	4	4	NA	1	2	4	3	4	2	4	3	3	4	6	1	1	4	3	3	5	1	1	NA	4	1	5	3	NA	4	4	NA	3	3	3	1	2	3	3	2	3	5
ERC1_SEPEP.5_C3	1	NA	NA	NA	NA	NA	NA	NA	2	1	NA	NA	NA	NA	NA	1	NA	NA	NA	NA	NA	NA	NA	NA	NA	2	NA	1	NA	NA	NA	NA	NA	NA	NA	NA	NA	NA	NA	1	NA	NA	NA	NA	NA	NA	NA	NA	NA
ERGIC1_SEPEP.1_C4	2	NA	NA	NA	NA	NA	NA	NA	3	3	NA	NA	4	2	3	3	4	2	3	3	3	4	NA	3	4	4	4	3	4	2	3	1	4	3	4	4	3	3	2	3	3	3	5	2	4	5	2	1	6
ERGIC1_SEPEP.2_C3	6	6	NA	5	NA	2	3	2	20	18	5	4	23	13	14	20	24	14	18	15	19	19	16	12	16	29	17	9	28	14	21	20	18	17	19	17	20	7	20	24	17	21	24	16	21	14	12	8	22
ERGIC2_SEPEP.1_C4	1	1	1	3	NA	2	1	1	1	1	1	3	NA	NA	NA	1	NA	1	NA	1	NA	NA	NA	3	1	1	NA	2	NA	NA	1	8	NA	2	NA	NA	NA	3	NA	4	NA	3	NA	NA	1	2	NA	NA	1
ERGIC3_SEPEP.1_C4	1	NA	NA	2	NA	2	1	NA	3	3	NA	2	3	NA	2	1	2	5	2	2	3	5	3	5	3	11	1	NA	3	NA	2	8	3	5	2	3	1	1	3	10	NA	6	1	3	5	4	3	1	8
ERH_SEPEP.1_C1	5	5	3	6	6	6	4	6	3	6	6	9	3	9	2	6	6	12	5	9	6	10	8	8	5	8	5	6	3	4	5	13	4	6	2	5	3	3	2	5	3	1	3	3	2	8	3	1	4
ERLIN2_SEPEP.1_C4	2	2	4	1	NA	NA	NA	NA	NA	NA	NA	NA	NA	NA	NA	NA	NA	NA	NA	NA	NA	NA	3	2	NA	NA	NA	NA	2	NA	1	NA	NA	NA	NA	1	NA	NA	3	NA	NA	NA	1	NA	3	3	1	1	NA
ERLIN2_SEPEP.2_C3	6	8	7	5	8	5	5	4	14	12	10	2	16	7	9	11	15	13	14	5	17	17	12	9	19	6	14	10	17	7	15	14	11	5	16	12	11	11	14	6	14	18	13	6	18	11	6	5	13
ERMP1_SEPEP.1_C4	1	NA	NA	3	NA	NA	NA	NA	1	8	NA	1	2	3	2	4	1	3	NA	4	NA	2	1	1	NA	2	2	13	NA	6	2	10	NA	10	NA	1	NA	NA	NA	2	1	14	NA	NA	NA	2	NA	4	2
ERO1A_SEPEP.1_C4	5	9	3	11	2	2	5	6	16	19	7	2	19	19	14	16	22	18	15	21	14	19	13	19	20	13	17	14	20	9	18	22	18	15	16	15	17	22	17	14	14	14	13	19	14	13	15	13	15
ERO1A_SEPEP.2_C3	1	1	NA	NA	2	4	NA	2	4	7	3	3	7	3	5	3	6	6	2	4	4	3	3	4	6	1	3	4	5	NA	4	4	5	5	5	4	3	4	NA	2	3	3	3	4	4	4	4	4	4
ERO1A_SEPEP.3_C3	2	1	2	NA	NA	NA	1	NA	1	1	2	NA	1	1	NA	1	1	1	1	NA	1	1	1	1	2	1	NA	1	1	NA	1	1	1	1	1	1	NA	NA	1	NA	1	1	2	1	2	NA	1	1	3
ERO1A_SEPEP.4_C3	1	2	NA	1	1	1	1	1	2	3	1	1	3	1	2	2	3	2	1	1	1	1	1	2	2	1	1	1	3	1	2	1	1	1	2	2	1	1	3	2	1	NA	1	1	1	1	2	1	NA
ERP29_SEPEP.2_C2	21	18	13	17	24	14	24	9	7	6	23	21	18	9	12	6	14	15	12	11	13	12	12	11	15	15	10	7	11	4	12	19	9	5	10	12	5	8	15	6	9	6	14	13	23	15	8	12	12
ERP29_SEPEP.3_C3	35	29	33	29	42	25	29	17	32	19	44	22	32	20	27	32	28	39	32	17	21	17	27	21	30	16	32	17	26	19	21	39	32	19	21	28	23	15	38	26	27	26	42	47	26	25	17	21	37
ERP44_SEPEP.1_C1	10	7	7	8	13	5	13	10	44	45	6	9	47	46	48	46	56	65	49	49	52	56	33	45	43	50	55	58	57	45	47	36	47	48	48	44	48	23	41	41	38	49	45	42	45	44	38	38	47
ESD_SEPEP.1_C4	9.5	7.5	8	17	10	9	18	15	28	21	11.5	7	22	24	27	16	29	22	32	18	28	15	16	15	28	16	29	23	30	21	30	15	23	14	33	32	18	18	29	17	19	14	31	26	27	25	24	36	32
ESD_SEPEP.2_C3	33	17	25	13	13	25	41	43	42	23	57	28	39	27	40	39	43	31	37	24	34	25	17	24	53	21	36	22	41	27	26	18	40	26	48	35	25	35	32	29	30	20	40	40	46	41	32	54	46
ESYT1_SEPEP.1_C4	25	47	31	43	19	41	29	33	49	62	32	79	52	69	43	55	55	39	31	58	48	82	44	36	41	65	38	58	53	61	59	61	28	39	54	54	36	45	35	55	33	74	35	53	45	54	47	55	38
ESYT2_SEPEP.1_C4	1	6	1	4	2	2	2	4	5	4	2	3	4	7	5	8	4	5	5	5	2	4	3	4	3	7	3	7	7	5	7	5	NA	2	5	5	5	6	2	2	3	3	3	3	4	4	5	4	5
ESYT2_SEPEP.2_C3	7	15	5	9	8	10	8	13	7	13	8	12	9	6	6	12	9	10	7	6	8	12	2	5	9	10	6	14	10	6	8	14	4	9	6	7	6	11	6	4	5	17	11	7	7	4	8	10	3
ETF1_SEPEP.1_C4	6	8	7	6	1	5	4	5	7	22	8	8	16	16	6	7	19	24	8	11	9	15	8	20	13	13	10	28	11	7	16	16	8	28	14	15	8	20	7	17	6	18	14	18	17	21	16	14	10
ETF1_SEPEP.2_C3	2	2	NA	1	NA	NA	NA	NA	2	4	1	1	3	3	2	3	3	4	3	3	2	2	3	6	4	3	2	5	2	2	2	4	2	5	3	3	2	3	2	2	1	2	1	3	2	4	2	3	3
ETFA_SEPEP.1_C4	41	68	30	58	43	41	42	30	111	47	67	59	76	70	75	58	84	52	74	70	89	84	67	32	100	67	85	34	86	59	62	31	108	62	87	77	83	56	69	53	100	87	84	80	90	42	57	85	121
ETFA_SEPEP.2_C2	4	NA	2	4	2	3	3	2	3	2	4	1	8	4	4	2	5	5	5	7	7	6	2	2	4	4	4	2	4	6	6	4	7	4	7	5	3	3	5	6	2	5	6	9	5	3	4	4	13
ETFB_SEPEP.1_C4	97	96	94	108	102	106	93	69	84	58	109	115	93	85	75	65	84	73	78	65	76	68	85	52	91	62	74	40	90	67	80	35	98	78	80	82	108	63	85	69	98	90	81	74	62	57	52	75	114
ETFB_SEPEP.3_C3	25	26	17	20	19	32	27	11	28	22	32	29	21	27	22	24	27	16	30	22	21	17	16	13	14	20	27	16	24	21	29	6	27	32	37	42	24	18	14	9	25	28	12	14	18	17	21	19	22
ETFDH_SEPEP.1_C4	46	31	36	15	38	10	48	19	79	38	61	22	110	91	81	66	104	54	95	63	80	50	76	42	91	55	86	42	82	41	76	21	85	51	98	101	78	44	68	41	82	51	80	53	91	48	64	59	101
ETHE1_SEPEP.1_C4	1	2	3	NA	NA	1	1	1	6	5	1	1	5	5	4	5	6	4	7	4	4	5	4	3	6	4	7	8	4	10	6	3	7	5	6	7	8	4	5	4	8	4	3	5	7	2	8	9	6
ETHE1_SEPEP.2_C3	12	15	4	8	5	5	4	4	6	8	8	11	12	10	10	7	17	19	11	11	9	10	8	7	12	14	9	11	12	10	7	8	10	10	9	9	10	6	14	8	8	6	16	12	11	10	15	11	12
ETHE1_SEPEP.3_C3	1	5	NA	NA	2	NA	3	2	1	1	4	4	1	1	1	NA	1	NA	NA	NA	NA	1	1	NA	NA	NA	1	NA	NA	1	NA	NA	2	NA	NA	NA	1	NA	NA	1	2	1	2	1	NA	NA	NA	1	2
ETNK2_SEPEP.2_C3	1	NA	NA	NA	NA	NA	NA	NA	2	NA	NA	NA	NA	NA	1	NA	NA	NA	NA	NA	NA	1	NA	NA	NA	NA	NA	NA	NA	NA	NA	NA	1	NA	NA	NA	NA	NA	NA	NA	NA	2	NA	NA	NA	NA	NA	NA	NA
EVA1A_SEPEP.1_C4	2	NA	NA	1	1	2	1	NA	NA	NA	2	1	NA	NA	NA	NA	NA	NA	NA	NA	NA	NA	NA	NA	NA	NA	NA	NA	NA	NA	NA	NA	NA	NA	NA	NA	NA	1	NA	NA	NA	NA	NA	NA	NA	NA	NA	NA	NA
EVI5_SEPEP.2_C3	1	NA	NA	NA	NA	NA	NA	NA	NA	NA	NA	NA	NA	NA	NA	NA	NA	NA	NA	NA	NA	NA	NA	NA	NA	NA	NA	NA	NA	NA	NA	NA	NA	NA	NA	NA	NA	NA	NA	NA	NA	NA	NA	NA	NA	NA	NA	NA	NA
EWSR1_SEPEP.2_C3	4	6	3	7	2	4	NA	5	2	4	3	1	1	NA	NA	NA	3	7	1	2	1	3	NA	2	NA	NA	NA	3	NA	NA	NA	7	NA	NA	NA	NA	NA	NA	NA	NA	NA	NA	NA	NA	NA	NA	NA	NA	NA
EWSR1_SEPEP.3_C3	1	NA	1	NA	1	NA	NA	1	1	2	NA	NA	2	2	1	NA	2	4	NA	2	2	3	1	2	1	3	1	4	NA	3	3	4	1	2	2	NA	1	NA	3	4	2	1	4	2	NA	3	1	2	2
EXOC1_SEPEP.2_C3	3	2	1	NA	NA	3	NA	4	1	3	NA	2	2	4	2	1	2	6	1	NA	1	NA	2	6	1	NA	1	3	1	NA	3	5	1	2	2	2	2	NA	NA	NA	NA	1	NA	NA	3	6	3	2	2
EXOC1_SEPEP.3_C3	1	3	2	4	1	2	3	2	NA	5	1	4	2	6	NA	2	2	6	NA	2	3	5	2	1	1	5	NA	2	2	3	1	4	NA	6	2	NA	NA	5	1	2	NA	NA	NA	2	2	4	2	3	2
EXOC3_SEPEP.1_C1	9	14	8	5	6	10	4	4	4	11	3	11	5	7	3	3	3	10	4	2	2	4	2	7	4	4	1	8	10	4	8	12	1	11	6	9	1	4	1	3	2	NA	5	NA	5	12	9	8	5
EXOC3L4_SEPEP.1_C4	4	2	7	NA	2	NA	2	NA	16	6	NA	NA	8.5	6	10	7	9	14	13	2	13	15	5	6	8	1	16	12	15	NA	10	NA	3	8	13	6	15	3	5	3	15	NA	14	4	7	16	1	1	6
EXOC3L4_SEPEP.2_C3	2	NA	1	NA	5	1	1	NA	2	NA	2	NA	3	3	NA	NA	2	NA	2	NA	2	3	2	1	1	NA	2	3	NA	NA	2	NA	NA	1	1	NA	3	NA	2	1	1	NA	2	NA	2	4	NA	1	4
EXOC4_SEPEP.3_C3	3	7	1	3	1	4	1	3	4	8	NA	4	4	7	1	4	4	5	3	6	1	6	1	5	3	7	1	6	4	5	5	6	NA	9	4	3	2	6	NA	5	2	3	2	NA	3	5	4	1	1
EXOC4_SEPEP.4_C3	6	8	7	6	2	6	3	4	3	8	3	7	6	9	3	3	6	5	1	9	4	NA	1	6	4	5	2	6	4	5	6	11	NA	9	4	4	4	7	1	7	NA	3	NA	2	5	7	9	4	4
EXOC5_SEPEP.1_C4	3	10	4	6	2	7	3	4	5	15	3	9	5	10	3	6	4	8	2	2	4	3	1	5	4	6	4	10	8	4	9	6	1	7	10	6	6	5	NA	6	3	5	2	3	3	10	6	6	4
EXOC6_SEPEP.1_C4	1	2	NA	2	NA	NA	1	NA	2	2	NA	NA	2	2	1	NA	2	5	2	2	NA	3	NA	2	2	NA	2	2	NA	2	1	4	NA	2	2	NA	NA	1	NA	6	NA	2	1	1	NA	3	2	1	NA
EXOC6_SEPEP.2_C3	2	2	1	NA	NA	3	1	2	NA	1	NA	1	NA	1	NA	NA	NA	1	NA	NA	NA	NA	1	1	NA	NA	NA	NA	2	NA	NA	2	NA	NA	NA	NA	NA	NA	NA	NA	NA	1	NA	NA	NA	NA	NA	NA	NA
EXOC7_SEPEP.3_C3	2	2	4	3	1	4	2	4	NA	1	2	3	2	4	NA	1	3	3	1	1	1	1	2	NA	1	2	NA	4	1	2	2	4	NA	1	2	1	1	2	1	1	1	NA	NA	NA	1	3	3	1	1
EXOC8_SEPEP.1_C1	3	7	1	8	3	6	2	3	4	10	2	5	4	12	5	5	6	7	2	7	5	10	1	3	1	7	5	8	6	3	5	12	1	9	4	9	3	6	NA	8	5	5	8	6	8	13	12	5	3
EXOSC1_SEPEP.2_C3	1	2	NA	NA	NA	2	NA	NA	1	2	NA	NA	NA	1	1	1	1	2	1	NA	NA	1	NA	1	NA	NA	NA	1	NA	NA	1	2	NA	NA	NA	NA	NA	1	NA	NA	NA	NA	NA	NA	1	1	1	NA	NA
EXOSC10_SEPEP.2_C3	1	4	2	2	NA	4	NA	1	NA	3	1	2	4	1	NA	1	2	6	NA	NA	1	4	1	2	NA	3	NA	5	NA	NA	2	18	NA	4	1	NA	NA	NA	NA	2	NA	NA	2	NA	NA	4	2	3	2
EXOSC2_SEPEP.1_C4	3	2	NA	1	1	2	1	1	NA	1	2	2	1	1	NA	NA	2	2	1	1	NA	2	1	2	1	2	NA	1	1	1	2	2	NA	NA	NA	NA	1	NA	1	2	1	1	2	1	1	1	2	NA	3
EXOSC3_SEPEP.1_C4	1	2	4	5	3	4	2	1	4	3	2	3	2	1	2	1	2	6	1	2	NA	1	NA	3	1	NA	5	3	2	NA	4	8	1	4	3	2	1	1	2	4	3	1	3	2	NA	1	3	2	3
EXOSC3_SEPEP.2_C2	1	1	NA	NA	NA	NA	NA	1	2	3	NA	NA	2	2	1	1	1	4	1	4	3	2	3	2	1	3	NA	1	NA	1	3	6	1	2	1	2	NA	NA	NA	2	1	NA	NA	1	1	2	2	2	NA
EXOSC7_SEPEP.1_C4	3	1	1	1	1	1	1	NA	NA	2	NA	NA	2	1	1	2	2	7	1	2	NA	4	2	3	2	3	1	2	1	1	3	7	3	2	2	2	NA	2	1	4	3	1	1	1	2	2	1	1	3
EXOSC7_SEPEP.2_C2	1	1	NA	NA	NA	NA	NA	NA	NA	3	NA	NA	NA	NA	1	NA	NA	4	NA	2	NA	NA	NA	3	NA	NA	NA	2	NA	NA	NA	2	NA	1	NA	NA	NA	2	NA	NA	1	2	NA	NA	NA	1	NA	1	NA
EZR_SEPEP.1_C4	13	10	9	20	9	14	13	10	15	19	11	7	9	21	15	13	16	14	11	19	15	8	12	28	14	17	15	16	18	16	14	19	10	22	21	21	10	15	15	20	12	8	19	10	20	12	19	9	16
EZR_SEPEP.2_C3	1	1	1	1	NA	3	NA	NA	5	3	NA	NA	2	3	6	2	3	3	3	3	3	2	2	7	2	4	2	5	4	4	7	3	3	3	4	4	4	3	1	3	5	2	4	2	5	3	4	1	3
F11_SEPEP.1_C4	1	1	1	2	NA	NA	NA	1	1	3	1	NA	1	NA	4	1	NA	4	NA	NA	NA	NA	NA	1	2	3	4	NA	1	NA	NA	NA	2	3	NA	NA	2	1	NA	NA	2	NA	NA	NA	NA	NA	NA	1	2
F12_SEPEP.1_C4	7	8	3	4	5	4	2	4	11	12	4	2	14	10	5	9	7	10	19	11	8	14	11	10	6	13	6	6	7	7	4	4	7	18	12	13	7	6	14	15	11	11	9	6	15	9	10	15	5
F13A1_SEPEP.1_C1	7	41	1	43	NA	44	2	NA	5	74	7	66	4	8	1	30	3	19	5	14	4	3	8	10	5	15	4	22	5	21	22	32	NA	21	3	11	9	12	1	19	3	4	6	1	3	11	20	NA	5
F2_SEPEP.1_C1	26	41	25	43	23	28	19	41	31	43	25	21	43	31	38	47	30	32	43	69	28	52	40	33	21	63	47	58	25	57	41	76	32	56	24	20	50	27	24	65	40	44	27	33	26	42	27	37	29
F7_SEPEP.1_C4	1	5	NA	3	1	NA	2	3	5	13	5	NA	5	6	6	6	4	6	5	8	6	9	4	6	4	6	5	13	3	6	5	8	5	7	9	5	7	3	3	4	4	5	8	10	7	10	4	11	5
F7_SEPEP.2_C3	1	1	1	NA	NA	NA	1	NA	NA	1	1	NA	2	NA	NA	2	1	1	NA	4	NA	NA	NA	1	1	2	NA	3	NA	NA	NA	NA	NA	1	NA	NA	1	NA	NA	NA	NA	2	NA	NA	NA	1	NA	NA	1
F9_SEPEP.1_C4	3	4	5	2	3	3	2	4	14	19	4	NA	12	14	17	12	14	16	9	12	16	21	6	6	17	21	10	17	15	22	16	8	11	13	12	18	10	2	12	10	13	11	15	13	13	12	15	12	10
F9_SEPEP.2_C2	1	NA	NA	1	2	2	NA	1	NA	1	2	2	1	1	NA	1	1	1	1	1	2	2	1	1	1	2	1	1	1	1	2	2	NA	1	1	NA	1	1	1	1	1	1	1	1	1	1	1	1	NA
F9_SEPEP.3_C3	2	1	1	1	1	1	1	NA	NA	1	1	NA	NA	NA	1	NA	1	NA	1	1	NA	1	NA	2	NA	1	NA	1	1	1	2	NA	NA	NA	2	3	NA	NA	1	NA	NA	NA	1	1	1	1	1	NA	NA
F9_SEPEP.4_C3	1	2	NA	3	NA	NA	NA	NA	2	2	NA	1	3	2	3	2	3	1	1	1	2	2	NA	NA	3	3	2	3	3	1	3	NA	2	2	2	2	1	NA	2	3	NA	1	2	3	4	3	3	3	1
FAAH_SEPEP.1_C1	8	4	4	5	6	4	2	8	5	NA	10	1	1	2	6	3	7	7	6	NA	11	10	13	NA	9	14	5	15	4	NA	4	NA	2	NA	7	9	14	10	1	6	6	9	2	2	6	1	3	16	4
FABP1_SEPEP.1_C1	275	99	161	40	179	55	296	182	291	240	269	52	332	143	298	222	295	114	309	289	245	123	282	282	346	192	328	223	347	168	291	105	243	182	301	303	235	20	243	171	269	30	282	192	344	356	144	27	475
FABP3_SEPEP.1_C4	2	2	1	3	2	3	1	1	6	1	2	1	3	3	4	4	3	2	5	5	2	3	3	6	3	1	6	2	4	3	6	1	3	2	5	4	6	16	1	5	2	4	4	NA	1	5	2	1	4
FABP4_SEPEP.1_C1	5	3	1	2	NA	3	2	3	2	2	NA	3	1	3	1	31	3	3	NA	7	NA	6	NA	NA	1	13	1	1	3	16	1	3	NA	2	2	2	1	4	NA	4	NA	2	2	3	1	3	2	3	4
FABP5_SEPEP.1_C1	3	8	4	10	2	9	6	5	2	6	NA	8	5	14	4	11	8	17	2	28	2	18	3	25	4	16	4	13	10	18	10	33	7	11	9	11	2	8	2	17	NA	6	6	6	7	35	13	6	4
FAF1_SEPEP.1_C4	2	5	NA	8	4	2	NA	2	NA	3	NA	8	2	3	NA	1	3	12	2	3	1	4	3	4	2	5	2	12	1	2	1	10	1	6	2	NA	NA	9	1	3	4	3	NA	2	1	3	3	2	2
FAF2_SEPEP.1_C4	2	4	1	8	NA	2	3	4	6	11	2	4	6	4	7	7	8	10	8	8	8	7	4	7	8	13	6	11	6	2	4	7	4	14	7	6	7	9	6	11	5	19	5	4	9	13	7	7	5
FAF2_SEPEP.2_C2	3	3	2	1	NA	3	1	2	4	3	4	5	4	1	5	5	4	7	3	4	4	5	NA	3	2	7	4	5	4	1	2	1	4	6	3	4	2	2	NA	2	2	8	1	NA	3	5	6	6	1
FAH_SEPEP.1_C4	38	23	41	19	31	19	46	31	137	75	60	11	118	40	160	113	114	55	121	49	107	104	70	39	121	94	164	65	109	50	83	12	140	63	135	131	87	51	124	82	106	41	131	101	112	62	59	56	147
FAHD1_SEPEP.1_C4	5	17	9	12	3	8	15	10	16	11	16	17	9	12	13	13	13	9	15	10	13	12	10	9	9	10	11	8	15	14	10	5	18	9	12	12	13	9	11	7	11	9	7	7	11	13	11	16	14
FAHD1_SEPEP.2_C2	3	NA	3	NA	1	5	2	2	2	NA	6	5	3	2	1	NA	1	NA	2	1	4	NA	NA	NA	5	4	NA	NA	6	NA	NA	NA	NA	NA	NA	NA	2	NA	4	NA	NA	NA	NA	1	NA	NA	2	4	1
FAHD2A_SEPEP.1_C4	8	5	7	4	6	2	6	4	9	7	4	2	14	8	10	7	12	6	16	12	13	8	8	4	13	7	8	5	9	7	11	3	14	4	8	8	8	8	16	5	9	7	16	15	14	9	10	7	13
FAHD2A_SEPEP.2_C3	4	5	6	4	6	NA	4	2	4	2	8	2	4	4	4	3	3	2	2	5	3	2	1	1	2	3	5	NA	4	1	2	NA	4	NA	2	NA	5	1	2	NA	2	NA	2	3	2	NA	NA	NA	3
FAM114A1_SEPEP.1_C4	8	7	6	4	5	3	3	4	8	5	5	3	6	8	7	5	6	4	9	8	7	9	9	4	9	9	5	7	7	6	8	5	5	5	9	8	4	6	4	7	7	4	5	3	6	7	6	8	4
FAM114A1_SEPEP.2_C3	8	12	5	7	8	8	6	11	6	7	9	8	8	16	7	5	5	8	9	20	9	15	9	8	10	20	6	9	7	6	5	5	5	7	6	9	3	6	6	16	6	10	6	7	5	5	4	7	5
FAM114A1_SEPEP.3_C3	1	NA	NA	1	NA	NA	NA	NA	NA	NA	2	2	NA	NA	NA	NA	NA	NA	2	2	2	6	NA	NA	NA	4	NA	NA	NA	NA	NA	NA	NA	NA	NA	NA	NA	NA	NA	NA	NA	NA	NA	NA	NA	NA	NA	NA	NA
FAM114A1_SEPEP.4_C3	4	3	2	3	NA	1	1	4	8	2	4	4	8	8	1	4	8	9	8	9	4	6	1	4	6	11	3	4	6	5	3	3	3	NA	3	6	NA	1	6	6	5	5	7	5	10	9	8	7	5
FAM114A1_SEPEP.5_C3	2	3	1	2	3	1	1	2	4	3	2	1	2	6	4	3	6	6	4	4	6	4	NA	3	2	6	3	3	2	4	5	2	3	3	4	4	2	2	4	5	4	5	3	2	3	6	4	5	4
FAM114A2_SEPEP.1_C4	4	9	1	7	4	4	NA	7	4	8	4	8	5	4	4	5	9	14	3	12	6	13	4	11	8	12	8	11	5	5	8	11	4	15	7	7	3	8	6	9	5	18	7	6	8	8	8	11	4
FAM120A_SEPEP.1_C4	15	18	12	14	12	23	12	18	14	18	15	21	15	24	11	11	17	26	13	22	10	19	13	19	14	23	10	17	13	14	15	13	7	16	12	15	10	10	11	11	9	13	8	9	15	14	13	20	8
FAM120A_SEPEP.2_C3	7	8	2	5	7	12	7	8	9	18	10	6	5	12	5	8	9	15	6	13	6	12	7	11	5	15	8	12	8	11	6	7	7	17	9	6	4	11	5	13	8	15	9	18	8	13	13	14	5
FAM120A_SEPEP.3_C3	1	NA	NA	2	1	1	1	3	NA	1	NA	1	NA	NA	NA	NA	NA	NA	NA	NA	NA	NA	NA	NA	NA	1	NA	NA	NA	NA	NA	1	1	1	NA	NA	NA	1	NA	NA	NA	1	NA	NA	1	1	NA	1	NA
FAM120A_SEPEP.4_C3	3	7	2	10	2	NA	1	1	5	7	3	3	5	5	5	4	5	9	4	9	5	8	3	4	5	6	2	5	3	3	5	3	3	7	2	3	5	6	3	6	3	5	2	3	4	4	5	4	4
FAM122A_SEPEP.1_C1	1	NA	NA	NA	NA	NA	NA	NA	NA	NA	NA	1	NA	NA	NA	NA	NA	NA	NA	NA	NA	NA	NA	NA	NA	NA	NA	1	NA	NA	NA	1	NA	NA	1	NA	NA	NA	NA	NA	NA	NA	NA	NA	NA	NA	1	NA	NA
FAM126B_SEPEP.1_C4	1	NA	1	NA	NA	NA	NA	NA	NA	NA	NA	NA	NA	NA	NA	NA	NA	NA	NA	NA	NA	NA	NA	NA	NA	NA	NA	2	NA	NA	NA	NA	NA	NA	NA	NA	NA	NA	NA	1	NA	NA	NA	NA	NA	NA	NA	NA	NA
FAM136A_SEPEP.1_C4	4	NA	6	2	2	3	NA	NA	NA	NA	2	NA	NA	NA	2	NA	NA	3	NA	NA	1	NA	NA	NA	NA	2	NA	2	NA	NA	NA	1	NA	NA	NA	NA	NA	NA	NA	NA	1	2	NA	NA	1	4	NA	NA	1
FAM136A_SEPEP.3_C3	1	NA	NA	NA	NA	1	NA	NA	1	NA	NA	1	NA	1	NA	1	NA	2	NA	1	1	1	NA	1	NA	NA	NA	1	1	1	1	2	NA	NA	NA	1	NA	NA	2	1	1	NA	2	1	NA	2	1	1	2
FAM160A2_SEPEP.2_C3	1	1	2	2	NA	NA	NA	NA	1	1	NA	NA	NA	NA	NA	NA	NA	NA	NA	NA	NA	1	NA	NA	NA	NA	NA	NA	NA	NA	NA	NA	NA	NA	NA	1	NA	NA	NA	NA	NA	NA	NA	NA	NA	NA	NA	NA	NA
FAM160B1_SEPEP.1_C4	2	5	2	6	NA	6	2	2	7	7	1	8	7	3	7	9	7	5	4	14	8	8	2	6	6	6	3	5	6	7	7	7	3	3	9	2	3	4	5	4	5	8	3	5	6	4	9	6	2
FAM162A_SEPEP.1_C1	7	14	5	7	7	7	8	8	17	9	14	23	13	13	18	16	11	10	16	13	12	4	11	8	16	15	19	12	11	14	10	7	19	21	15	11	13	15	24	14	18	18	12	14	12	11	8	10	21
FAM185A_SEPEP.1_C4	2	3	NA	3	1	2	1	2	3	1	1	2	1	1	3	1	2	1	1	1	1	1	2	2	NA	1	3	1	1	1	NA	NA	NA	NA	1	1	1	1	NA	NA	2	1	NA	NA	1	1	1	1	4
FAM185A_SEPEP.2_C3	2	3	NA	2	1	3	NA	NA	2	NA	3	1	5	NA	4	NA	NA	1	1	NA	1	1	1	1	4	6	4	1	4	3	1	NA	2	NA	1	2	2	2	4	NA	2	1	1	2	3	2	4	3	4
FAM20B_SEPEP.1_C4	1	NA	NA	2	1	2	NA	NA	NA	6	NA	2	1	4	1	3	2	5	NA	1	NA	5	1	3	1	5	1	5	1	1	2	4	NA	4	3	3	3	2	NA	5	1	9	NA	NA	1	5	8	9	1
FAM234A_SEPEP.1_C4	1	1	NA	NA	NA	NA	1	NA	4	6	NA	NA	1	5	3	3	1	4	3	NA	3	5	3	4	2	7	5	7	2	2	3	2	6	4	2	4	NA	NA	5	2	1	2	2	NA	2	3	2	4	6
FAM3C_SEPEP.1_C4	2	6	NA	6	NA	7	2	5	2	7	NA	6	5	9	1	4	6	7	6	6	4	8	3	6	3	12	3	5	8	4	8	6	1	8	3	4	1	5	4	4	1	7	2	4	5	4	8	7	1
FAM8A1_SEPEP.1_C1	4	7	2	8	3	6	2	4	4	14	5	6	8	5	4	3	3	4	5	9	6	3	5	4	5	5	4	6	3	2	3	2	3	10	4	4	3	3	5	4	6	9	2	4	8	7	2	5	3
FAM91A1_SEPEP.2_C3	1	NA	1	2	NA	2	1	1	1	2	NA	4	2	3	1	1	1	1	2	5	1	1	NA	4	1	1	NA	4	2	2	1	3	1	2	1	1	NA	NA	NA	NA	NA	1	NA	NA	1	5	1	4	1
FAM98A_SEPEP.1_C4	3	3	2	5	NA	1	2	2	3	6	2	3	NA	6	2	2	NA	2	NA	4	NA	3	1	2	1	2	2	8	1	6	3	4	2	5	3	1	2	4	NA	2	1	6	3	2	4	5	5	2	3
FAM98A_SEPEP.2_C2	3	NA	NA	NA	1	NA	2	NA	3	3	2	NA	3	4	3	4	8	3	NA	6	5	7	1	1	4	5	1	9	5	4	7	9	1	6	6	6	3	1	4	5	2	5	7	3	2	2	3	7	6
FAM98B_SEPEP.1_C1	2	3	NA	6	2	2	4	2	5	5	2	2	3	7	6	6	3	7	6	7	5	5	3	9	4	5	2	5	3	5	5	7	2	12	1	3	1	3	NA	10	3	4	5	3	5	5	9	7	4
FAM98C_SEPEP.1_C4	2	2	NA	2	NA	NA	NA	NA	2	4	NA	NA	2	4	NA	1	3	4	3	3	3	6	1	NA	2	4	1	3	2	2	2	2	NA	2	2	2	2	2	3	7	1	1	3	6	3	2	6	3	3
FAM98C_SEPEP.2_C2	1	2	2	4	NA	NA	NA	1	2	5	NA	1	NA	2	3	2	1	1	1	1	NA	1	NA	NA	1	2	2	4	NA	NA	NA	NA	2	NA	NA	NA	1	3	NA	1	NA	2	NA	1	NA	4	NA	3	2
FARP1_SEPEP.2_C3	11	10	13	5	9	7	9	11	17	37	10	12	23	21	10	15	25	25	18	27	25	11	9	11	23	30	10	34	28	28	29	11	11	25	14	17	10	16	10	22	10	21	25	14	23	33	23	9	8
FARP1_SEPEP.3_C3	4	8	3	5	2	2	1	6	4	4	1	2	3	3	2	2	4	3	3	2	4	4	2	1	3	5	5	5	4	2	3	1	4	4	1	2	2	2	1	NA	3	3	1	1	2	4	3	2	2
FARP2_SEPEP.1_C4	4	NA	1	NA	5	2	3	5	NA	2	4	3	4	5	1	2	4	3	NA	5	2	3	NA	NA	3	2	1	4	2	1	NA	NA	1	1	1	2	1	2	NA	NA	2	NA	NA	NA	1	NA	3	1	1
FARP2_SEPEP.2_C3	2	NA	NA	2	2	2	NA	4	3	3	2	1	NA	3	NA	NA	NA	NA	NA	2	NA	NA	NA	NA	1	1	NA	1	1	NA	2	NA	NA	NA	2	1	NA	2	NA	1	NA	3	2	2	3	3	3	3	NA
FARS2_SEPEP.3_C3	2	1	1	3	1	2	1	NA	NA	NA	NA	1	NA	NA	NA	NA	NA	NA	NA	NA	1	1	2	NA	1	NA	NA	NA	NA	NA	NA	NA	NA	NA	NA	NA	1	1	NA	1	NA	5	1	NA	NA	NA	NA	NA	NA
FARSA_SEPEP.1_C1	13	16	9	18	10	11	12	13	14	25	14	18	20	32	19	19	26	32	20	34	21	25	17	29	24	32	16	39	23	23	29	36	13	28	24	24	18	29	13	38	19	34	19	16	31	31	29	33	21
FARSB_SEPEP.1_C4	3	19	5	17	5	11	2	10	13	20	6	17	13	22	11	15	11	24	12	27	12	15	12	31	15	20	6	30	15	13	15	37	7	23	16	15	13	20	7	27	11	26	12	13	15	18	17	25	17
FAS_SEPEP.3_C3	1	1	1	NA	NA	NA	1	1	2	5	NA	1	4	1	2	3	4	2	NA	NA	1	NA	1	3	2	2	4	2	4	NA	3	NA	5	2	4	4	4	7	3	1	4	1	3	2	4	NA	7	8	2
FASN_SEPEP.1_C4	287	244	346	299	356	245	273	168	459	426	347	229	637	571	551	298	504	299	498	673	355	302	321	543	463	333	445	350	305	284	224	476	326	316	597	492	270	298	309	420	413	169	596	730	455	671	523	354	573
FASTKD2_SEPEP.1_C4	4	4	1	6	2	2	2	1	1	4	2	5	2	4	1	1	3	6	3	3	2	3	1	3	2	4	1	4	3	2	2	10	1	3	4	3	2	1	2	NA	1	4	6	6	4	5	3	4	2
FASTKD5_SEPEP.1_C1	2	NA	NA	1	1	NA	NA	NA	2	NA	2	NA	5	3	NA	NA	2	9	NA	2	2	NA	1	4	NA	3	NA	2	1	2	3	8	NA	2	1	4	NA	NA	2	3	NA	3	2	3	NA	9	NA	1	1
FBL_SEPEP.1_C4	4	12	7	5	5	11	4	14	8	11	6	9	7	11	2	7	8	10	8	15	9	9	5	4	5	9	4	9	5	11	6	15	1	10	3	8	7	1	3	9	7	9	11	7	4	10	6	NA	4
FBLN1_SEPEP.1_C4	4	18	4	16	6	9	4	3	14	20	5	3	25	31	17	25	27	40	21	22	20	32	7	20.5	26	33	17	22	21	27.5	33	32	19	23	19	19	17	20	8	40	6	9	15	22	28	42	29	18	7
FBLN1_SEPEP.2_C2	1	10	3	5	1	1	2	1	1	9	2	NA	6	9	4	9	6	12	8	5	4	8	1	7	3	7	3	7	8	12	10	9	4	7	7	6	1	4	3	9	2	1	4	6	6	7	8	1	1
FBLN2_SEPEP.1_C4	3	34	4	26	2	16	2	3	1	41	2	NA	NA	11	4	30	2	6	NA	1	3	9	2	16	2	12	NA	24	8	22	7	12	NA	20	NA	4	NA	NA	NA	21	NA	4	1	8	4	12	8	1	2
FBN1_SEPEP.1_C1	20	100	2	70	9	21	8	7	7	35	22	6	21	57	14	26	27	58	14	13	74	68	5	3	36	34	11	29	5	NA	7	NA	19	31	12	30	1	NA	9	24	4	46	11	5	6	13	17	19	118
FBN3_SEPEP.1_C4	1	NA	NA	NA	NA	NA	NA	NA	NA	1	NA	NA	NA	NA	NA	NA	NA	NA	NA	NA	NA	NA	NA	NA	NA	NA	NA	NA	NA	NA	NA	NA	NA	NA	NA	NA	NA	NA	NA	NA	NA	NA	NA	NA	NA	NA	NA	NA	NA
FBP1_SEPEP.1_C4	69	30	25	31	135	24	108	29	219	61	109	6	213	179	233	148	187	72	204	43	151	204	97	42	218	90	272	97	237	133	191	8	235	66	270	201	138	22	138	62	191	21	227	211	177	180	68	73	383
FBP1_SEPEP.2_C3	49	37	41	23	41	13	49	19	82	29	48	2	79	48	64	59	62	33	68	23	54	65	63	31	76	42	75	35	77	48	74	11	85	29	81	70	45	14	62	29	59	17	80	79	74	76	30	40	171
FBP2_SEPEP.1_C1	1	NA	NA	NA	NA	NA	NA	NA	7	2	NA	NA	7	8	6	6	6	4	6	3	6	7	2	1	6	5	5	7	8	4	3	NA	6	2	3	4	6	NA	7	2	4	1	5	4	5	6	2	3	6
FBXL18_SEPEP.2_C3	1	NA	NA	NA	NA	1	1	NA	NA	NA	NA	1	NA	2	NA	NA	NA	1	NA	NA	NA	2	NA	1	NA	1	NA	1	NA	NA	NA	NA	NA	1	NA	NA	NA	2	NA	NA	NA	NA	NA	1	NA	2	NA	1	NA
FBXL8_SEPEP.1_C1	2	1	NA	2	NA	1	1	1	1	2	3	NA	1	2	3	3	1	1	1	NA	1	1	NA	1	1	1	1	NA	2	1	1	1	NA	4	3	3	NA	NA	NA	2	NA	1	2	3	2	NA	2	2	1
FBXO21_SEPEP.1_C4	1	NA	1	NA	NA	NA	NA	NA	NA	NA	1	3	NA	NA	NA	NA	NA	NA	NA	NA	NA	NA	NA	NA	NA	1	NA	NA	NA	NA	NA	NA	NA	1	NA	NA	NA	NA	1	1	NA	NA	NA	NA	NA	NA	NA	NA	NA
FBXO22_SEPEP.1_C4	2	1	2	NA	2	3	4	1	NA	2	2	2	1	NA	NA	2	1	1	NA	2	1	2	NA	NA	NA	2	1	2	NA	1	NA	3	NA	2	1	NA	NA	1	NA	4	NA	3	NA	1	NA	1	NA	NA	NA
FBXO22_SEPEP.2_C3	2	1	NA	2	NA	2	NA	NA	1	3	1	2	1	1	1	1	2	4	1	4	3	1	1	3	NA	6	1	3	1	1	1	2	NA	2	NA	1	1	1	NA	2	NA	1	1	1	1	1	NA	NA	2
FBXO3_SEPEP.1_C4	2	4	3	4	1	3	NA	NA	3	2	2	2	3	1	2	1	2	NA	1	4	NA	1	2	3	1	NA	1	4	4	NA	2	4	1	NA	4	7	1	NA	1	5	1	3	1	2	1	1	1	1	1
FBXO44_SEPEP.1_C4	1	NA	NA	NA	NA	1	NA	1	1	NA	NA	1	1	1	1	1	1	1	NA	NA	1	1	NA	NA	NA	NA	1	NA	1	NA	NA	NA	1	NA	NA	1	NA	1	NA	NA	NA	1	NA	NA	1	NA	1	NA	2
FCER1G_SEPEP.1_C1	1	1	NA	2	1	NA	2	2	1	1	1	NA	3	3	2	2	3	2	3	1	1	NA	2	2	2	NA	3	1	3	3	4	3	1	1	2	2	1	NA	1	1	2	1	1	NA	4	2	1	NA	1
FCGR2B_SEPEP.1_C4	9	7	6	NA	4	NA	3	NA	5	NA	5	NA	12	5	2	5	12	3	13	9	14	5	2	1	9	NA	10	1	9	2	10	4	13	2	9	9	6	NA	10	NA	9	NA	6	NA	5	1	6	NA	12
FCGRT_SEPEP.1_C4	1	2	6	2	2	1	3	6	10	13	5	2	10	10	11	12	7	17	8	4	14	9	4	10	5	12	11	9	6	3	8	9	14	10	7	10	6	5	9	5	10	4	10	5	12	11	11	12	7
FCHO2_SEPEP.1_C4	1	4	1	6	1	1	NA	NA	3	5	1	1	NA	3	1	4	1	7	NA	2	NA	1	1	13	1	2	2	3	NA	2	4	7	NA	4	2	3	1	3	1	6	1	3	1	2	2	6	2	4	1
FCHO2_SEPEP.2_C3	1	1	NA	1	1	2	NA	NA	1	4	1	NA	1	1	2	3	1	1	1	1	1	1	NA	3	1	2	3	3	NA	2	4	2	2	4	1	1	2	2	NA	1	1	3	1	NA	1	1	1	1	1
FCN2_SEPEP.1_C4	2	NA	3	NA	3	NA	1	NA	1	NA	3	NA	1	NA	2	1	NA	NA	1	NA	1	NA	NA	NA	1	NA	1	NA	3	1	5	1	NA	NA	NA	NA	NA	NA	NA	NA	1	NA	NA	NA	NA	NA	NA	NA	NA
FCSK_SEPEP.1_C4	4	3	6	9	8	10	NA	2	7	14	2	4	3	5	9	5	4	2	2	5	2	10	1	1	3	5	3	2	7	NA	7	3	7	3	7	5	2	5	4	2	1	NA	4	6	3	3	7	9	16
FCSK_SEPEP.2_C3	2	1	1	1	1	NA	1	2	1	1	1	1	1	NA	1	1	1	NA	NA	2	1	1	1	1	1	2	1	NA	2	1	1	1	1	1	1	1	1	NA	1	1	1	1	1	1	1	1	1	3	1
FCSK_SEPEP.3_C3	1	NA	NA	1	1	NA	NA	NA	3	2	1	NA	NA	NA	NA	2	3	NA	3	3	4	3	2	2	1	3	NA	NA	5	1	2	NA	2	NA	2	2	3	2	1	2	NA	1	3	3	1	NA	2	1	3
FCSK_SEPEP.4_C3	2	4	4	2	1	2	NA	NA	3	6	NA	NA	3	2	3	3	3	NA	NA	2	1	4	1	1	1	1	4	1	3	1	1	1	3	2	3	4	NA	2	1	2	2	NA	1	2	NA	NA	4	4	2
FDFT1_SEPEP.1_C4	3	2	1	NA	4	3	2	3	3	5	3	1	3	1	4	4	1	5	2	3	2	4	3	4	3	3	4	8	2	2	1	11	2	1	4	4	1	1	1	NA	3	6	3	4	4	15	5	3	3
FDPS_SEPEP.2_C3	16	26	15	19	28	14	21	13	12	18	14	13	21	24	15	12	14	25	17	28	17	20	14	25	24	23	11	21	16	12	9	14	12	19	15	15	8	6	16	35	12	10	20	35	22	35	26	23	21
FDX1_SEPEP.1_C1	6	3	4	3	NA	NA	NA	NA	3	4	1	NA	4	5	1	4	2	3	3	4	3	4	3	6	4	5	NA	1	3	5	4	NA	5	2	1	3	NA	1	3	4	1	2	1	NA	6	5	3	5	3
FDXR_SEPEP.1_C4	12	13	9	11	8	8	11	7	17	12	9	5	12	12	6.5	11	14	17	16	8	11	11.5	14	3	17	10.5	12	8	16	11	18	5	13	9	24	19	13	20	18	12	7.5	21	18	23	18	8	21	23	9.5
FDXR_SEPEP.2_C3	1	3	2	2	1	2	NA	NA	NA	NA	1	2	1	1	2	2	1	2	1	NA	NA	2	1	2	NA	NA	2	1	2	NA	4	NA	2	1	2	2	NA	NA	3	NA	2	NA	3	2	NA	NA	3	5	2
FDXR_SEPEP.3_C3	1	1	NA	NA	NA	NA	NA	NA	3	2	NA	1	1	1	2	3	1	2	2	2	2	5	NA	NA	2	5	3	1	1	NA	2	NA	4	1	3	NA	4	6	NA	NA	3	4	NA	NA	2	NA	2	3	2
FECH_SEPEP.1_C4	9	10	15	10	19	12	22	16	31	22	24	13	29	28	28	27	25	20	27	9	22	17	19	22	23	23	24	15	26	18	20	18	24	23	20	18	21	8	25	18	24	21	21	23	19	12	23	22	23
FECH_SEPEP.2_C3	1	1	7	3	4	8	3	5	7	4	9	3	9	6	4	5	7	5	7	2	6	7	4	4	9	6	5	5	6	4	4	6	7	5	7	8	4	3	3	3	8	5	3	4	5	5	7	10	7
FEN1_SEPEP.1_C1	2	6	1	9	NA	9	3	4	4	10	1	3	3	10	1	5	9	25	5	9	1	10	6	11	4	17	6	20	7	9	9	30	1	12	8	8	2	9	NA	9	NA	9	3	8	6	14	9	7	6
FERMT2_SEPEP.1_C4	18	26	13	14	18	22	23	17	29	37	27	24	36	33	27	23	40	31	27	30	36	33	28	32	18.5	26	26	36	37	34	33	22	29	29	33	31	22	19	29	32	25	21	33	21	30	32	30	19	35
FERMT2_SEPEP.2_C3	3	5	3	6	3	3	3	3	2	1	6	8	2	2	1	1	2	1	4	4	2	3	2	3	3	1	1	2	1	2	1	1	1	1	3	3	1	NA	2	2	2	NA	2	NA	2	2	1	1	2
FERMT3_SEPEP.1_C4	14	20	16	19	11	17	10	8	6	13	10	11	20	23	4	12	17	17	10	15	9	11	10	25	9	6	7	11	13	17	22	27	2	20	18	16	9	9	6	18	8	7	11	4	9	19	14	NA	10
FES_SEPEP.1_C4	3	NA	2	3	1	NA	1	NA	4	2	2	1	4	6	1	3	3	1	2	1	2	4	NA	NA	2	3	1	1	3	2	1	4	1	1	NA	2	2	NA	NA	4	1	NA	NA	NA	4	1	1	NA	NA
FES_SEPEP.2_C3	3	NA	1	1	3	NA	NA	NA	1	NA	2	NA	NA	NA	1	1	NA	NA	NA	NA	NA	NA	NA	NA	NA	NA	NA	NA	NA	2	NA	NA	NA	NA	NA	NA	NA	NA	NA	2	1	NA	NA	NA	NA	NA	NA	NA	NA
FES_SEPEP.3_C3	1	NA	NA	1	NA	NA	1	NA	NA	1	NA	NA	2	2	1	1	NA	NA	2	2	1	2	NA	2	NA	3	NA	NA	NA	2	1	2	NA	1	NA	2	NA	NA	2	2	2	NA	NA	1	2	2	NA	NA	2
FGA_SEPEP.1_C4	28	60	34	28	36	38	26	33	46	78	33	63	59	65	36	44	60	54	71	78	65	70	52	60	65	69	40	78	72	118	120	56	45	59	54	44	60	42	51	71	46	49	54	66	50	26	63	53	59
FGB_SEPEP.1_C4	16	27	8	15	8	16	15	15	31	54	23	62	39	48	24	33	35	23	56	62	38	42	17	39	49	46	28	56	34	60	80	28	20	23	29	30	37	19	29	46	13	21	25	26	33	29	31	26	42
FGB_SEPEP.3_C3	23	58	29	35	30	26	18	30	19	44	38	68	35	40	19	26	30	19	33	55	29	37	24	36	29	34	18	51	30	59	52	38	9	16	19	22	29	18	20	27	16	22	20	18	23	18	33	28	26
FGB_SEPEP.4_C3	2	20	1	7	9	2	2	4	4	26	8	16	8	11	4	9	7	7	13	23	6	8	5	8	10	7	6	24	8	15	27	7	2	5	5	7	7	4	4	9	6	6	5	3	5	4	7	7	12
FGB_SEPEP.5_C3	8	6	7	5	9	8	8	4	4	7	5	7	3	5	2	5	8	5	9	9	5	10	5	3	6	5	6	7	8	11	15	9	4	3	5	4	8	4	4	4	6	5	4	1	4	5	7	6	3
FGB_SEPEP.6_C3	3	2	3	1	NA	1	NA	NA	1	1	NA	NA	2	3	1	1	2	1	2	2	2	1	1	2	5	3	1	3	1	3	4	2	NA	1	2	1	NA	1	1	1	1	1	1	NA	NA	1	1	1	2
FGB_SEPEP.7_C3	3	9	2	7	5	3	4	3	8	22	4	12	13	10	6	13	10	5	11	17	10	12	4	6	9	11	7	29	12	27	26	11	4	8	6	6	20	5	4	12	10	7	6	7	9	8	8	10	10
FGD4_SEPEP.3_C3	4	3	2	5	3	3	NA	1	9	3	NA	4	6	1	5	4	3	2	4	5	3	4	2	NA	3	1	5	7	4	2	6	1	NA	2	6	1	5	4	2	2	4	2	4	1	2	2	4	4	3
FGD4_SEPEP.4_C3	1	NA	NA	NA	NA	NA	NA	NA	1	NA	NA	NA	2	2	NA	NA	1	NA	1	2	2	1	NA	NA	1	1	NA	NA	NA	NA	NA	NA	NA	NA	2	NA	NA	1	NA	NA	NA	NA	2	1	NA	NA	1	1	1
FGG_SEPEP.1_C4	42	62	31	35	50	43	30	45	58	50	54	89	84	47.5	50	57	77	55	80	125	67	44.5	39	37	75	88	56	124	72	64	64.5	43.5	64	73	53	26.5	77	45	46	78	41	72	55	48	56	56	62	60	65
FGGY_SEPEP.2_C3	13	9	7	3	14	9	6	4	7	5	11	NA	10	3	12	10	8	NA	3	NA	11	4	7	2	8	2	5	2	8	NA	3	NA	10	2	9	5	6	3	7	5	6	1	9	6	9	NA	3	4	7
FGGY_SEPEP.3_C3	1	1	2	NA	4	NA	2	NA	2	1	3	NA	3	1	4	3	2	NA	NA	NA	3	NA	7	2	1	NA	4	NA	4	NA	2	NA	2	1	5	4	4	NA	2	NA	1	NA	2	2	2	NA	NA	NA	6
FGGY_SEPEP.4_C3	2	1	NA	NA	1	NA	1	NA	NA	NA	NA	NA	NA	NA	2	NA	NA	NA	NA	NA	NA	NA	NA	NA	NA	NA	NA	NA	NA	NA	NA	NA	NA	NA	NA	NA	NA	NA	NA	NA	NA	NA	NA	NA	NA	NA	NA	NA	NA
FGGY_SEPEP.5_C3	3	2	4	NA	4	1	4	3	3	NA	6	NA	4	1	4	2	6	NA	1	NA	8	NA	3	NA	7	NA	7	NA	6	NA	NA	NA	8	NA	3	3	2	NA	4	NA	9	1	5	5	4	NA	NA	2	9
FGL1_SEPEP.1_C4	9	11	8	5	6	15	2	7	NA	17	7	13	10	14	2	3	14	8	13	23	9	11	10	1	22	16	2	11	26	27	31	5	12	10	9	13	6	NA	13	8	6	12	8	6	12	30	13	NA	15
FH_SEPEP.1_C4	105	124	106	114	79	64	81	56	123	77	126	142	144	144	94	81	131	80	136	64	124	171	105	109	147	198	105	73	140	92	96	66	108	53	115	143	96	60	113	104	107	131	99	98	126	100	103	141	135
FH_SEPEP.2_C2	3	7	4	3	2	2	3	3	4	2	3	3	3	5	4	2	3	3	4	2	5	6	3	3	4	5	5	4	4	3	2	3	2	2	6	9	3	1	6	4	6	6	2	4	5	4	5	6	6
FHIT_SEPEP.2_C3	2	NA	NA	NA	NA	1	1	2	1	1	1	6	NA	2	NA	NA	NA	NA	NA	4	NA	NA	NA	NA	NA	3	1	3	1	3	1	1	2	4	NA	NA	NA	4	NA	NA	1	2	NA	1	NA	4	1	NA	1
FHL1_SEPEP.1_C4	5	7	1	5	5	3	1	1	10	18	3	NA	7	7	18	24	9	6	7	7	10	10	10	5	8	4	15	13	9	15	9	4	15	14	4	4	13	3	5	6	9	5	7	3	8	12	11	NA	5
FHL1_SEPEP.2_C3	3	8	4	3	3	4	4	3	1	3	7	NA	2	1	3	7	2	4	2	3	1	NA	2	1	4	2	3	6	3	7	4	1	4	3	3	4	4	NA	4	3	3	1	3	1	7	5	7	1	3
FHL1_SEPEP.3_C3	4	4	5	7	3	4	5	NA	4	9	5	2	4	6	9	15	6	3	9	5	8	6	5	3	8	6	8	7	7	13	6	1	6	7	5	4	6	NA	5	4	7	3	2	3	5	4	9	2	5
FHL2_SEPEP.1_C4	2	5	2	4	3	7	1	NA	NA	9	2	4	2	8	NA	6	3	NA	1	2	3	3	NA	NA	1	2	2	3	5	12	3	1	NA	12	2	2	2	NA	2	5	NA	NA	NA	NA	2	2	3	NA	1
FHL3_SEPEP.1_C4	1	3	NA	5	1	6	NA	NA	NA	3	NA	1	NA	1	NA	NA	NA	NA	NA	NA	NA	NA	1	1	NA	NA	NA	1	NA	2	NA	NA	NA	NA	NA	2	NA	1	NA	NA	NA	NA	NA	NA	NA	NA	1	NA	NA
FHOD1_SEPEP.1_C4	1	3	1	3	NA	3	NA	NA	NA	4	NA	NA	2	1	NA	NA	1	NA	NA	2	NA	NA	NA	4	NA	NA	NA	NA	1	2	2	5	NA	2	NA	NA	NA	NA	NA	3	NA	NA	NA	NA	NA	NA	NA	NA	NA
FIP1L1_SEPEP.1_C4	1	1	NA	1	NA	NA	NA	NA	NA	NA	NA	NA	NA	1	NA	NA	1	2	NA	2	1	2	NA	NA	1	2	NA	2	NA	NA	1	3	NA	1	2	1	NA	NA	NA	3	NA	NA	1	NA	NA	3	NA	1	NA
FIP1L1_SEPEP.2_C3	1	2	2	3	NA	NA	1	1	1	1	1	NA	2	2	NA	2	1	1	1	2	1	1	1	2	NA	3	2	2	1	1	1	2	NA	2	1	NA	1	1	1	2	1	1	NA	2	NA	2	NA	NA	NA
FIS1_SEPEP.1_C1	6	8	5	9	7	9	8	16	9	8	10	11	9	14	9	10	11	11	10	8	8	10	8	9	10	20	10	8	8	8	10	9	8	12	9	10	9	6	11	10	11	12	11	10	10	10	10	10	14
FKBP11_SEPEP.2_C3	5	4	3	4	4	1	3	3	4	11	4	5	9	6	3	4	4	10	4	5	4	3	2	7	5	8	3	5	7	7	9	14	4	6	7	3	3	3	3	8	4	6	4	4	3	1	6	6	4
FKBP15_SEPEP.1_C4	7	13	2	10	3	5	4	5	12	15	3	7	9	13	9	10	12	16	7	24	7	8	8	22	9	13	11	19	8	10	16	21	5	16	12	9	8	13	6	15	5	7	8	5	6	15	10	8	6
FKBP15_SEPEP.2_C3	1	NA	NA	1	NA	1	1	1	NA	NA	2	1	NA	NA	NA	NA	NA	NA	NA	NA	NA	NA	NA	NA	NA	NA	NA	NA	NA	NA	NA	NA	NA	NA	NA	NA	NA	NA	NA	NA	NA	NA	NA	NA	NA	NA	NA	NA	NA
FKBP15_SEPEP.3_C3	2	4	NA	1	3	4	2	4	2	4	5	3	5	2	3	2	4	6	4	5	3	4	NA	NA	3	4	2	3	2	1	3	4	2	5	1	NA	1	2	NA	4	1	4	1	1	NA	1	1	2	2
FKBP1A_SEPEP.1_C4	3	5	2	7	4	2	4	3	NA	NA	4	4	1	2	NA	2	NA	3	1	2	1	1	NA	3	1	2	1	1	NA	2	1	1	1	2	NA	NA	2	NA	1	NA	2	NA	2	1	2	3	1	NA	2
FKBP1A_SEPEP.2_C3	6	13	7	10	5	7	5	7	5	16	10	10	5	6	9	6	6	18	4	8	8	12	2	17	3	10	7	10	13	13	14	13	6	7	10	11	3	NA	4	10	3	9	9	5	11	14	11	9	6
FKBP2_SEPEP.1_C4	3	8	6	10	3	4	4	8	9	8	7	4	9	6	8	8	9	6	11	7	11	13	6	5	12	8	6	6	10	7	11	7	8	7	10	10	6	7	10	6	10	7	7	9	9	9	6	7	10
FKBP2_SEPEP.2_C3	3	2	NA	NA	2	2	NA	2	5	7	3	2	7	5	7	7	8	6	8	5	6	6	6	6	8	4	7	3	3	3	8	3	8	2	4	5	10	6	5	3	7	5	3	1	8	3	3	4	5
FKBP3_SEPEP.1_C4	9	5	6	13	18	25	15	19	14	22	16	15	9	17	14	7	12	21	10	12	12	22	10	12	14	12	14	24	13	18	13	12	14	15	13	14	8	10	9	15	13	9	14	12	12	18	13	19	15
FKBP3_SEPEP.2_C3	3	4	NA	6	7	8	6	5	5	6	12	8	5	9	6	5	3	11	2	1	5	8	6	6	4	7	6	5	6	10	4	10	5	5	5	6	5	7	2	4	5	5	3	6	4	10	6	7	5
FKBP4_SEPEP.1_C4	11	19	7	12	16	30	12	12	36	33	10	40	39	33	36	29	31	46	44	70	41	51	26	41	44	93	39	57	42	49	41	79	27	55	36	38	26	31	34	59	32	42	35	40	42	47	42	42	37
FKBP4_SEPEP.2_C2	9	18	4	5	5	12	6	8	5	4	10	37	7	6	3	4	5	6	6	7	7	7	4	7	5	10	5	5	7	6	6	8	2	5	5	4	4	4	3	5	2	4	4	5	6	7	4	6	2
FKBP5_SEPEP.1_C4	6	10	5	14	5	10	6	22	11	21	4	28	12	16	7	18	9	18	15	18	15	18	13	22	11	27	9	38	9	13	14	18	8	17	16	15	10	18	13	21	14	42	16	20	17	19	17	19	16
FKBP5_SEPEP.2_C3	6	8	3	10	2	8	5	12	9	11	8	16	15	12	8	7	9	16	12	17	15	16	7	12	16	24	6	14	12	13	14	17	6	9	13	14	9	9	7	14	10	18	12	19	7	11	12	15	6
FKBP8_SEPEP.1_C4	7	12	3	12	5	12	7	9	8	10	9	14	8	12	4	4	10	8	4	10	12	15	2	9	8	14	2	15	5	9	6	18	4	5	7	6	5	8	12	11	7	8	11	15	7	7	8	7	4
FLAD1_SEPEP.1_C4	3	9	3	6	1	1	2	2	9	17	3	5	3	12	5	3	15	10	2	8	NA	6	5	17	2	15	4	9	4	8	3	7	7	5	5	11	2	5	3	12	6	19	3	7	9	14	15	20	9
FLII_SEPEP.1_C4	7	14	14	14	14	18	9	15	16	13	10	14	20	29	10	20	13	16	18	38	25	12	14	27	13.5	14.5	18	18	17.5	25	30	16.5	10	11	24	24	16	23	12	15	12	10	17	6.5	22	14	20	12.5	26
FLNA_SEPEP.1_C4	90	312	106	226	104	383	105	70	179	329	134	105	236	335	201	424	305	230	218	340	232	245	196	309	215	244	144	307	298	464	362	280	106	351	215	289	185	129	126	367	142	171	195	130	241	270	444	87	202
FLNB_SEPEP.1_C4	130	171	129	151	144	215	132	203	236	239	191	214	316	380	244	255	295	322	351	408	354	383	210	219	320	394	237	313	292	301	273	357	214	295	273	248	203	218	241	301	226	209	262	261	327	500	231	276	294
FLOT1_SEPEP.1_C4	8	15	3	6	NA	3	3	8	11	23	4	8	17	12	10	11	7	5	11	11	8	6	9	23	10	10	10	6	8	15	19	11	9	8	5	5	9	8	4	6	11	9	8	8	5	11	17	7	4
FLOT1_SEPEP.2_C3	7	9	4	8	2	4	2	3	2	5	3	4	3	3	3	3	3	1	4	6	3	2	4	6	3	2	3	4	3	4	4	6	3	2	NA	3	2	2	1	2	3	1	2	1	1	3	4	2	5
FLOT2_SEPEP.1_C4	9	17	7	16	6	14	9	16	12	19	9	13	28	19	12	14	19	14	24	25	17	18	12	26	20	24	7	10	18	20	21	20	10	8	7	11	15	15	9	11	14	14	12	14	10	10	16	12	12
FMC1_SEPEP.2_C2	1	NA	1	1	1	NA	NA	NA	1	1	1	NA	1	2	2	1	1	1	NA	NA	2	2	NA	1	1	1	1	1	1	NA	NA	1	2	1	1	1	1	NA	1	1	2	1	1	2	NA	1	NA	NA	1
FMO1_SEPEP.2_C3	1	NA	NA	NA	NA	NA	NA	NA	NA	NA	NA	NA	NA	NA	NA	NA	NA	NA	NA	NA	NA	NA	NA	NA	NA	NA	NA	NA	NA	NA	NA	NA	NA	NA	NA	NA	NA	NA	NA	NA	NA	NA	NA	NA	NA	4	NA	NA	NA
FMO3_SEPEP.1_C4	27	32	20	15	25	9	11	19	17	39	34	18	53	33	25	30	55	10	30	15	32	27	18	2	24	12	17	13	34	13	37	2	32	15	53	43	29	26	19	16	33	14	32	19	36	10	28	49	60
FMO3_SEPEP.2_C3	64	42	31	24	58	16	24	35	30	48	92	37	67	35	49	37	68	7	54	16	60	36	34	2	42	19	31	17	49	14	49	1	41	24	87	83	32	30	47	29	30	30	62	61	50	15	26	60	65
FMO3_SEPEP.3_C3	13	13	11	3	4	NA	4	10	5	11	13	11	10	5	5	3	11	1	8	2	9	2	5	NA	2	1	4	3	5	1	6	NA	6	3	11	9	7	10	7	4	2	4	14	7	14	2	10	14	6
FMO3_SEPEP.4_C3	7	7	NA	7	5	1	4	4	16	22	3	NA	23	16	24	16	17	7	17	9	20	13	15	3	9	7	15	9	21	9	24	NA	20	11	29	34	18	13	24	15	14	11	25	24	19	6	15	29	25
FMO4_SEPEP.2_C3	1	4	NA	NA	NA	NA	NA	2	4	2	2	2	4	8	2	3	3	3	3	1	1	2	2	NA	3	4	3	1	2	3	2	NA	3	3	3	4	2	4	1	1	4	3	1	1	5	1	3	4	2
FMO4_SEPEP.3_C3	2	NA	NA	NA	NA	NA	1	2	1	NA	NA	NA	1	8	NA	1	1	1	4	NA	NA	2	1	NA	2	3	NA	NA	NA	4	NA	NA	NA	NA	4	NA	3	NA	2	NA	3	NA	3	3	4	NA	NA	2	2
FMO5_SEPEP.1_C4	36	44	43	35	47	29	28	45	81	129	66	63	80	62	76	99	73	9	58	32	80	55	41	15	73	75	59	37	77	27	41	7	55	65	52	55	61	40	59	35	69	110	62	61	56	40	70	37	72
FMO5_SEPEP.2_C3	25	15	20	27	23	11	16	33	24	36	39	42	32	27	19	31	33	7	26	13	31	17	13	7	23	21	13	12	24	9	17	4	13	20	20	21	24	12	19	10	16	45	18	22	19	17	26	12	17
FMO5_SEPEP.3_C3	2	3	NA	NA	7	4	5	6	1	2	10	7	1	NA	NA	NA	NA	NA	NA	NA	NA	3	1	1	1	1	NA	NA	NA	NA	NA	NA	NA	2	3	4	1	NA	1	NA	1	2	2	NA	1	NA	NA	1	NA
FMR1_SEPEP.1_C4	3	3	1	6	NA	12	4	9	3	13	1	18	4	7	NA	1	4	4	2	6	3	4	2	5	3	5	NA	15	2	1	4	7	NA	5	1	5	2	9	NA	5	NA	3	1	1	3	5	5	6	NA
FN1_SEPEP.1_C4	17	27	11	40	13	31	15	33	19	55	12	26	39	38	20	17	25	63	21	64	30	59	12	67	26	55	19	56	17	29	21	55	17	52	16	23	11	31	8	71	14	44	19	37	20	54	34	38	24
FN1_SEPEP.2_C3	43	105	50	156	66	134	42	115	53	125	53	128	90	88	49	45	60	180	57	179	60	124	36	200	62	114	49	126	46	74	61	122	39	100	52	59	28	66	42	156	44	90	56	71	49	181	100	87	70
FN1_SEPEP.3_C3	2	3	2	7	3	4	1	4	2	4	1	2	2	1	2	1	2	3	2	6	NA	3	2	4	2	2	2	2	2	2	2	4	1	1	3	1	1	3	2	3	2	1	1	3	NA	3	1	3	2
FN1_SEPEP.4_C3	7	18	4	23	9	13	3	11	10	10	4	17	5	7	7	6	3	7	5	13	2	9	2	16	4	7	6	10	6	8	8	6	6	12	3	8	4	10	NA	12	7	10	4	5	2	10	7	6	9
FN1_SEPEP.5_C3	1	3	NA	4	NA	6	NA	4	NA	5	1	5	NA	NA	NA	NA	NA	8	NA	6	NA	3	NA	2	NA	7	NA	8	NA	NA	NA	2	NA	6	NA	NA	NA	1	NA	8	NA	5	NA	1	2	3	1	NA	NA
FN3K_SEPEP.1_C4	3	6	2	9	4	4	3	NA	9	4	7	7	6	8	7	6	4	9	5	5	6	5	6	4	5	9	7	6	8	4	6	4	6	2	7	8	6	11	8	11	5	4	6	8	8	9	4	11	7
FN3K_SEPEP.2_C2	1	NA	NA	6	NA	1	2	NA	3	4	1	NA	5	8	5	8	7	12	6	8	8	6	7	8	7	6	5	7	6	6	5	3	5	4	5	5	5	7	8	10	5	5	10	8	5	8	5	8	7
FN3KRP_SEPEP.2_C2	1	7	NA	2	4	1	2	4	10	7	1	2	4	7	9	12	6	12	7	10	6	10	2	6	6	16	4	6	6	8	4	6	8	5	7	6	2	3	5	7	9	4	6	5	4	4	7	12	8
FNBP1_SEPEP.1_C4	2	4	2	3	2	6	1	NA	4	6	2	4	8	12	2	8	8	7	5	8	4	4	3	6	6	3	4	6	6	8	8	9	1	8	3	9	2	NA	NA	2	3	3	5	2	5	8	3	NA	NA
FNDC3A_SEPEP.1_C4	13	18	9	6	16	13	7	13	12	12	12	7	12	10	10	10	13	23	13	19	16	10	9	16	13	7	12	4	17	15	17	11	6	14	14	13	7	15	6	10	9	6	8	11	11	14	11	14	14
FNDC3B_SEPEP.2_C3	1	1	NA	1	2	7	2	3	NA	1	3	3	NA	2	NA	1	NA	NA	1	1	1	1	NA	1	2	1	1	1	1	1	1	2	NA	NA	NA	1	NA	NA	1	1	NA	NA	1	1	2	2	1	1	NA
FNTA_SEPEP.1_C1	8	10	10	4	11	12	3	1	18	19	7	22	18	22	13	13	19	29	15	30	14	15	7	19	22	15	10	12	17	9	15	28	14	9	14	12	9	14	5	10	13	19	6	10	12	14	13	12	22
FOLR2_SEPEP.1_C4	1	2	NA	1	NA	1	1	NA	6	14	NA	1	12	13	5	8	9	8	10	6	14	8	5	6	13	10	9	4	15	13	12	8	9	7	9	14	4	4	7	6	8	5	12	NA	10	4	8	NA	9
FOXRED1_SEPEP.1_C4	1	NA	1	NA	NA	NA	NA	NA	NA	2	NA	1	2	3	2	3	NA	6	2	3	1	1	1	2	2	6	1	5	2	NA	2	2	2	2	2	NA	2	1	NA	3	1	3	1	6	2	3	1	NA	1
FRK_SEPEP.1_C4	3	5	NA	1	NA	4	NA	2	3	3	2	NA	NA	2	2	2	NA	NA	NA	4	NA	4	2	1	NA	4	NA	NA	NA	6	NA	1	NA	2	1	2	3	2	NA	9	3	NA	NA	4	1	NA	NA	NA	NA
FRMD4A_SEPEP.1_C4	1	NA	NA	NA	NA	NA	NA	NA	NA	NA	NA	NA	NA	NA	NA	NA	NA	NA	NA	NA	NA	NA	NA	NA	NA	NA	NA	NA	NA	NA	NA	NA	NA	NA	NA	NA	NA	NA	NA	NA	NA	NA	NA	NA	NA	NA	NA	NA	NA
FRMD8_SEPEP.1_C4	1	2	1	2	NA	2	NA	NA	NA	NA	NA	NA	NA	NA	NA	NA	NA	NA	NA	2	NA	NA	NA	NA	NA	NA	NA	NA	NA	NA	2	1	NA	1	2	NA	NA	NA	NA	2	NA	NA	NA	1	NA	NA	NA	NA	NA
FSCN1_SEPEP.1_C1	6	16	9	20	10	34	11	11	25	42	6	9	26	24	32	35	35	21	31	31	34	27	20	49	41	25	34	27	40	38	39	32	26	25	23	27	23	18	27	38	24	20	28	11	27	35	26	13	29
FTCD_SEPEP.2_C3	31	12	18	5	24	9	19	5	61	22	34	3	62	24	43	36	75	32	74	29	65	44	57	40	67	36	58	19	61	21	39	5	53	27	77	37	56	24	42	26	54	12	72	44	58	28	29	27	105
FTCD_SEPEP.3_C3	79	24	67	20	56	21	71	38	66	17	98	12	46	18	38	39	55	21	65	29	53	41	56	24	53	31	40	21	55	22	41	9	55	16	79	46	44	13	37	25	45	12	56	36	59	21	26	25	104
FTCD_SEPEP.4_C3	5	3	6	NA	6	1	6	3	4	NA	8	NA	2	NA	3	4	3	NA	4	NA	4	2	8	2	3	1	4	NA	2	1	2	NA	3	1	5	3	3	1	1	NA	2	NA	6	3	2	NA	NA	NA	6
FTCD_SEPEP.5_C3	15	6	14	6	11	6	12	9	13	7	17	2	14	7	10	9	10	11	15	5	20	16	17	5	15	9	11	8	17	6	8	1	13	4	14	8	7	7	7	6	10	3	8	5	11	8	8	6	14
FTCD_SEPEP.6_C3	1	NA	NA	NA	2	NA	NA	NA	6	1	6	NA	6	3	8	5	5	3	8	2	9	5	3	NA	6	5	6	NA	5	2	NA	1	9	3	3	3	8	NA	5	3	10	1	6	2	NA	2	2	NA	6
FTH1_SEPEP.1_C1	2	2	NA	1	2	NA	4	NA	14	5	3	NA	20	9	34	25	18	5	41	12	14	6	25	11	9	4	24	1	NA	2	11	6	18	5	7	8	33	7	23	6	42	4	21	7	22	5	5	1	23
FTL_SEPEP.1_C4	5	9	3	4	3	1	22	6	23	11	20	5	30	18	40	30	31	17	43	24	24	10	33	23	17	13	25	8	1	7	15	9	28	14	18	17	32	13	37	17	37	11	40	12	27	16	11	10	25
[truncated: 30,665 more rows]
[truncated: 173 more columns]
