# Supplementary material for: SEPepQuant enhances the detection of possible isoform regulations in shotgun proteomics
Source: Nat Commun. 2023 Sep 19;14:5809. doi: 10.1038/s41467-023-41558-2 (PMC10509223; doi:10.1038/s41467-023-41558-2)
Supplement: Supplementary file 12 — Supplemental Dataset 9 [file 41467_2023_41558_MOESM12_ESM.xlsx]

## Sheet: HCC-label-free-SEPEP-mapping-ta
SEPEP_label	Number_of_peptide	Number_of_mapped_protein	Number_of_mapped_gene	Annotated_protein_of_gene	Sorted_peptide_list	Sorted_gene_list	Sorted_protein_list
Multiple_SEPEP.1_C5	10	50	4	0	ADVGFAMGIAGTDVAK,HLDACETMGNATAICSDK,KADVGFAMGIAGTDVAK,LAVQIGK,MVTGDNINTAR,NVYDSISK,QVVAVTGDGTNDGPALK,QVVAVTGDGTNDGPALKK,SSPTDKHTLVK,VYTFNSVR	ATP2B1,ATP2B2,ATP2B3,ATP2B4	sp|NP_001001323.1|ATP2B1,sp|NP_001001331.1|ATP2B2,sp|NP_001001344.1|ATP2B3,sp|NP_001001396.1|ATP2B4,sp|NP_001317540.1|ATP2B2,sp|NP_001340493.1|ATP2B2,sp|NP_001350791.1|ATP2B2,sp|NP_001352712.1|ATP2B4,sp|NP_001352713.1|ATP2B4,sp|NP_001353449.1|ATP2B1,sp|NP_001353450.1|ATP2B1,sp|NP_001353451.1|ATP2B1,sp|NP_001353452.1|ATP2B1,sp|NP_001353453.1|ATP2B1,sp|NP_001353454.1|ATP2B1,sp|NP_001353455.1|ATP2B1…
Multiple_SEPEP.2_C5	2	7	2	0	GDFCIQVGR,VMLGETNPADSKPGTIR	NME1,NME2	sp|NP_000260.1|NME1,sp|NP_001018146.1|NME1,sp|NP_001018147.1|NME2,sp|NP_001018148.1|NME2,sp|NP_001018149.1|NME2,sp|NP_002503.1|NME2,sp|NP_937818.1|NME1
Multiple_SEPEP.3_C5	5	5	2	0	EISLWFKPEELVDYK,NIIHGSDSVK,SAEKEISLWFKPEELVDYK,SCAHDWVYE,YMNSGPVVAMVWEGLNVVK	NME1,NME2	sp|NP_001018146.1|NME1,sp|NP_001018147.1|NME2,sp|NP_001018148.1|NME2,sp|NP_001018149.1|NME2,sp|NP_002503.1|NME2
Multiple_SEPEP.4_C5	1	39	2	0	ATENDIYNFFSPLNPVR	HNRNPF,HNRNPH1	sp|NP_001091674.1|HNRNPF,sp|NP_001091675.1|HNRNPF,sp|NP_001091676.1|HNRNPF,sp|NP_001091677.1|HNRNPF,sp|NP_001091678.1|HNRNPF,sp|NP_001244222.1|HNRNPH1,sp|NP_001350501.1|HNRNPH1,sp|NP_001351154.1|HNRNPH1,sp|NP_001351155.1|HNRNPH1,sp|NP_001351156.1|HNRNPH1,sp|NP_001351157.1|HNRNPH1,sp|NP_001351158.1|HNRNPH1,sp|NP_001351159.1|HNRNPH1,sp|NP_001351160.1|HNRNPH1,sp|NP_001351161.1|HNRNPH1,sp|NP_00135116…
Multiple_SEPEP.5_C5	1	19	9	0	SYELPDGQVITIGNER	ACTA1,ACTA2,ACTB,ACTBL2,ACTC1,ACTG1,ACTG2,POTEE,POTEF	sp|NP_001017992.1|ACTBL2,sp|NP_001077007.1|POTEE,sp|NP_001091.1|ACTA1,sp|NP_001092.1|ACTB,sp|NP_001093241.1|POTEF,sp|NP_001135417.1|ACTA2,sp|NP_001186822.1|ACTG2,sp|NP_001186883.1|ACTG1,sp|NP_001307784.1|ACTA2,sp|NP_001604.1|ACTA2,sp|NP_001605.1|ACTG1,sp|NP_001606.1|ACTG2,sp|NP_005150.1|ACTC1,sp|XP_011509518.1|POTEE,sp|XP_016859648.1|POTEE,sp|XP_016859650.1|POTEE,sp|XP_016860322.1|POTEF,sp|XP_016…
Multiple_SEPEP.6_C5	2	60	3	0	ESTGAQVQVAGDMLPNSTER,INISEGNCPER	PCBP1,PCBP2,PCBP3	sp|NP_001092090.1|PCBP2,sp|NP_001122383.1|PCBP2,sp|NP_001122384.1|PCBP2,sp|NP_001122385.1|PCBP2,sp|NP_001122386.1|PCBP2,sp|NP_001123613.1|PCBP3,sp|NP_001335167.1|PCBP3,sp|NP_001335168.1|PCBP3,sp|NP_001335169.1|PCBP3,sp|NP_001335170.1|PCBP3,sp|NP_001335171.1|PCBP3,sp|NP_001335172.1|PCBP3,sp|NP_001335173.1|PCBP3,sp|NP_001335174.1|PCBP3,sp|NP_001369205.1|PCBP3,sp|NP_001369206.1|PCBP3,sp|NP_001369207…
Multiple_SEPEP.7_C5	4	23	3	0	GYEEWLLNEIR,GYEEWLLNEIRR,HTNYTMEHIR,KHEAFESDLAAHQDR	ACTN1,ACTN2,ACTN4	sp|NP_001093.1|ACTN1,sp|NP_001094.1|ACTN2,sp|NP_001123476.1|ACTN1,sp|NP_001123477.1|ACTN1,sp|NP_001265272.1|ACTN2,sp|NP_001265273.1|ACTN2,sp|NP_001308962.1|ACTN4,sp|NP_004915.2|ACTN4,sp|XP_005259338.1|ACTN4,sp|XP_006723469.1|ACTN4,sp|XP_011535567.1|ACTN1,sp|XP_011535568.1|ACTN1,sp|XP_011535569.1|ACTN1,sp|XP_011535570.1|ACTN1,sp|XP_016877209.1|ACTN1,sp|XP_016877210.1|ACTN1,sp|XP_016877211.1|ACTN1,…
Multiple_SEPEP.8_C5	1	10	7	0	HQGVMVGMGQK	ACTA1,ACTA2,ACTB,ACTBL2,ACTC1,ACTG1,ACTG2	sp|NP_001017992.1|ACTBL2,sp|NP_001091.1|ACTA1,sp|NP_001092.1|ACTB,sp|NP_001135417.1|ACTA2,sp|NP_001186883.1|ACTG1,sp|NP_001307784.1|ACTA2,sp|NP_001604.1|ACTA2,sp|NP_001605.1|ACTG1,sp|NP_001606.1|ACTG2,sp|NP_005150.1|ACTC1
Multiple_SEPEP.9_C5	8	12	3	0	KNGFVVLK,KYEDICPSTHNMDVPNIK,KYEDICPSTHNMDVPNIKR,NGFVVLK,VHLVGIDIFTGK,VHLVGIDIFTGKK,YEDICPSTHNMDVPNIK,YEDICPSTHNMDVPNIKR	EIF5A,EIF5A2,EIF5AL1	sp|NP_001093162.1|EIF5AL1,sp|NP_001137232.1|EIF5A,sp|NP_001137233.1|EIF5A,sp|NP_001137234.1|EIF5A,sp|NP_001357349.1|EIF5A,sp|NP_001357350.1|EIF5A,sp|NP_001961.1|EIF5A,sp|NP_065123.1|EIF5A2,sp|XP_024306398.1|EIF5A,sp|XP_024306399.1|EIF5A,sp|XP_024306400.1|EIF5A,sp|XP_024306401.1|EIF5A
Multiple_SEPEP.10_C5	6	11	2	0	ADDLDFETGDAGASATFPMQCSALR,EDLRLPEGDLGK,EDLRLPEGDLGKEIEQK,LPEGDLGK,LPEGDLGKEIEQK,MADDLDFETGDAGASATFPMQCSALR	EIF5A,EIF5AL1	sp|NP_001093162.1|EIF5AL1,sp|NP_001137232.1|EIF5A,sp|NP_001137233.1|EIF5A,sp|NP_001137234.1|EIF5A,sp|NP_001357349.1|EIF5A,sp|NP_001357350.1|EIF5A,sp|NP_001961.1|EIF5A,sp|XP_024306398.1|EIF5A,sp|XP_024306399.1|EIF5A,sp|XP_024306400.1|EIF5A,sp|XP_024306401.1|EIF5A
Multiple_SEPEP.11_C5	3	11	4	0	NLEAVETLGSTSTICSDK,NMVPQQALVIR,QAADMILLDDNFASIVTGVEEGR	ATP1A1,ATP1A2,ATP1A3,ATP1A4	sp|NP_000692.2|ATP1A1,sp|NP_000693.1|ATP1A2,sp|NP_001153705.1|ATP1A1,sp|NP_001153706.1|ATP1A1,sp|NP_001243142.1|ATP1A3,sp|NP_001243143.1|ATP1A3,sp|NP_653300.2|ATP1A4,sp|NP_689509.1|ATP1A3,sp|XP_011507884.1|ATP1A4,sp|XP_016856849.1|ATP1A1,sp|XP_016856850.1|ATP1A1
Multiple_SEPEP.12_C5	6	9	3	0	AAVPDAVGK,GVGIISEGNETVEDIAAR,NSVFQQGMK,QGAIVAVTGDGVNDSPALK,QGAIVAVTGDGVNDSPALKK,RNSVFQQGMK	ATP1A1,ATP1A2,ATP1A3	sp|NP_000692.2|ATP1A1,sp|NP_000693.1|ATP1A2,sp|NP_001153705.1|ATP1A1,sp|NP_001153706.1|ATP1A1,sp|NP_001243142.1|ATP1A3,sp|NP_001243143.1|ATP1A3,sp|NP_689509.1|ATP1A3,sp|XP_016856849.1|ATP1A1,sp|XP_016856850.1|ATP1A1
Multiple_SEPEP.13_C5	6	6	2	0	EAGAGGLSIAVEGPSK,GAGTGGLGLTVEGPCEAK,HIPGSPFTAK,HVPGSPFTVK,LIALLEVLSQKR,VDPSHDASK	FLNB,FLNC	sp|NP_001120959.1|FLNC,sp|NP_001157789.1|FLNB,sp|NP_001157790.1|FLNB,sp|NP_001157791.1|FLNB,sp|NP_001448.2|FLNB,sp|NP_001449.3|FLNC
Multiple_SEPEP.14_C5	10	15	2	0	AMNNSWHPECFR,AWCVNCFACSTCNTK,CDLCQEVLADIGFVK,CHAIIDEQPLIFK,GLAYCETHYNQLFGDVCFHCNR,KGLAYCETHYNQLFGDVCFHCNR,KYCEHDFQMLFAPCCHQCGEFIIGR,NDPYHPDHFNCANCGK,VVNAMGK,YCEHDFQMLFAPCCHQCGEFIIGR	LIMS1,LIMS4	sp|NP_001180411.1|LIMS1,sp|NP_001180412.1|LIMS1,sp|NP_001180413.1|LIMS1,sp|NP_001180414.1|LIMS1,sp|NP_001180417.1|LIMS1,sp|NP_001358269.1|LIMS4,sp|NP_001358423.1|LIMS1,sp|NP_001358424.1|LIMS1,sp|NP_001358425.1|LIMS1,sp|NP_001358426.1|LIMS1,sp|NP_001358427.1|LIMS1,sp|NP_004978.2|LIMS1,sp|XP_016858592.1|LIMS4,sp|XP_016858593.1|LIMS4,sp|XP_016858594.1|LIMS4
Multiple_SEPEP.15_C5	5	6	2	0	KSDYFMPFSAGK,MELFLFLTTILQNFNLK,SDYFMPFSAGK,SHMPYTDAVVHEIQR,YGLLLLLK	CYP2C18,CYP2C8	sp|NP_000761.3|CYP2C8,sp|NP_000763.1|CYP2C18,sp|NP_001122397.1|CYP2C18,sp|NP_001185782.1|CYP2C8,sp|NP_001185783.1|CYP2C8,sp|NP_001185784.1|CYP2C8
Multiple_SEPEP.16_C5	13	6	2	0	AFEEQLQSWCQAAGEGVTLEFAQK,AVGVPALGFSPMNR,DMNLTLEPEIMPAATDNR,EHWSHDPFEAFK,FMEDTAAEK,GPEEEHPSVTLFR,GVDIYTR,LHEAVFLR,LLPALASVPALPSDS,TPVLLHDHDER,TSKGPEEEHPSVTLFR,VTSTGRPGHASR,WMHPQVTPTDDSNPWWAAFSR	ABHD14A,ACY1	sp|NP_000657.1|ACY1,sp|NP_001185824.1|ACY1,sp|NP_001185825.1|ACY1,sp|NP_001185826.1|ACY1,sp|NP_001185827.1|ACY1,sp|NP_001303260.1|ABHD14A
Multiple_SEPEP.17_C5	4	5	2	0	IRTVQPKPDYGAAVAFFEETAR,QLGLGCQK,TVQPKPDYGAAVAFFEETAR,VEVAPGYVVTVLTWPGTNPTLSSILLNSHTDVVPVFK	ABHD14A,ACY1	sp|NP_000657.1|ACY1,sp|NP_001185824.1|ACY1,sp|NP_001185825.1|ACY1,sp|NP_001185826.1|ACY1,sp|NP_001303260.1|ABHD14A
Multiple_SEPEP.18_C5	7	5	2	0	AGFALDEGIANPTDAFTVFYSER,CVSIQYLEAVR,CVSIQYLEAVRR,DSEGYIYAR,EHWSHDPFEAFKDSEGYIYAR,LKVEGHR,TIHMTFVPDEEVGGHQGMELFVQRPEFHALR	ABHD14A,ACY1	sp|NP_000657.1|ACY1,sp|NP_001185824.1|ACY1,sp|NP_001185826.1|ACY1,sp|NP_001185827.1|ACY1,sp|NP_001303260.1|ABHD14A
Multiple_SEPEP.19_C5	1	22	5	0	LDMFEHISLMTLDSLQK	CYP4F11,CYP4F12,CYP4F2,CYP4F22,CYP4F3	sp|NP_000887.2|CYP4F3,sp|NP_001073.3|CYP4F2,sp|NP_001122404.1|CYP4F11,sp|NP_001186137.1|CYP4F3,sp|NP_001186138.1|CYP4F3,sp|NP_001356625.1|CYP4F3,sp|NP_067010.3|CYP4F11,sp|NP_076433.3|CYP4F12,sp|NP_775754.2|CYP4F22,sp|XP_005259968.1|CYP4F3,sp|XP_006722913.1|CYP4F12,sp|XP_011525994.1|CYP4F22,sp|XP_011525995.1|CYP4F22,sp|XP_011526316.1|CYP4F3,sp|XP_011526504.1|CYP4F12,sp|XP_011526505.1|CYP4F12,sp|XP…
Multiple_SEPEP.20_C5	1	6	2	0	HNDVVPTMAQGVIEYK	PDK2,PDK3	sp|NP_001135858.1|PDK3,sp|NP_001186827.1|PDK2,sp|NP_001186828.1|PDK2,sp|NP_001186829.1|PDK2,sp|NP_002602.2|PDK2,sp|NP_005382.1|PDK3
Multiple_SEPEP.21_C5	1	148	4	0	AGAYDFPSPEWDTVTPEAK	CAMK2A,CAMK2B,CAMK2D,CAMK2G	sp|NP_001191421.1|CAMK2G,sp|NP_001211.3|CAMK2B,sp|NP_001212.2|CAMK2D,sp|NP_001213.2|CAMK2G,sp|NP_001280099.1|CAMK2B,sp|NP_001307827.1|CAMK2G,sp|NP_001308495.1|CAMK2D,sp|NP_001308496.1|CAMK2D,sp|NP_001308497.1|CAMK2D,sp|NP_001308498.1|CAMK2D,sp|NP_001308499.1|CAMK2D,sp|NP_001308500.1|CAMK2D,sp|NP_001308501.1|CAMK2D,sp|NP_001308502.1|CAMK2D,sp|NP_001308503.1|CAMK2D,sp|NP_001308504.1|CAMK2D,sp|NP_00…
Multiple_SEPEP.22_C5	1	146	4	0	DLKPENLLLASK	CAMK2A,CAMK2B,CAMK2D,CAMK2G	sp|NP_001191421.1|CAMK2G,sp|NP_001211.3|CAMK2B,sp|NP_001212.2|CAMK2D,sp|NP_001213.2|CAMK2G,sp|NP_001280099.1|CAMK2B,sp|NP_001307827.1|CAMK2G,sp|NP_001308495.1|CAMK2D,sp|NP_001308496.1|CAMK2D,sp|NP_001308497.1|CAMK2D,sp|NP_001308498.1|CAMK2D,sp|NP_001308499.1|CAMK2D,sp|NP_001308500.1|CAMK2D,sp|NP_001308501.1|CAMK2D,sp|NP_001308502.1|CAMK2D,sp|NP_001308503.1|CAMK2D,sp|NP_001308504.1|CAMK2D,sp|NP_00…
Multiple_SEPEP.23_C5	3	26	3	0	LENLMLDK,LENLMLDKDGHIK,TFCGTPEYLAPEVLEDNDYGR	AKT1,AKT2,AKT3	sp|NP_001014431.1|AKT1,sp|NP_001014432.1|AKT1,sp|NP_001193658.1|AKT3,sp|NP_001229956.1|AKT2,sp|NP_001229957.1|AKT2,sp|NP_001357003.1|AKT3,sp|NP_001369359.1|AKT1,sp|NP_001369360.1|AKT1,sp|NP_001369361.1|AKT1,sp|NP_001369362.1|AKT1,sp|NP_001617.1|AKT2,sp|NP_005154.2|AKT1,sp|NP_005456.1|AKT3,sp|NP_859029.1|AKT3,sp|XP_011524916.1|AKT2,sp|XP_011524917.1|AKT2,sp|XP_011524918.1|AKT2,sp|XP_011524920.1|AK…
Multiple_SEPEP.24_C5	17	13	2	0	DGNPDNETYLHR,EEETLDTIK,EGHQVALLSGEMMVEQR,GLAVNMVDSK,HSMNILNR,IQEHFNK,IQEHFNKK,ISEQIVIGTPGTVLDWCSK,KTASWLAAELSK,LDTDDLDEIEK,QYYVLCSSR,REEETLDTIK,RGLAVNMVDSK,TASWLAAELSK,VFVLDEADVMIATQGHQDQSIR,VLVTTNVCAR,VVPDPNVIK	DDX19A,DDX19B	sp|NP_001014449.1|DDX19B,sp|NP_001014451.1|DDX19B,sp|NP_001244101.1|DDX19B,sp|NP_001244102.1|DDX19B,sp|NP_001244103.1|DDX19B,sp|NP_001244104.1|DDX19B,sp|NP_001307451.1|DDX19A,sp|NP_001307454.1|DDX19A,sp|NP_001307455.1|DDX19A,sp|NP_001307456.1|DDX19A,sp|NP_001350867.1|DDX19B,sp|NP_009173.1|DDX19B,sp|NP_060802.1|DDX19A
Multiple_SEPEP.25_C5	2	11	3	0	GVGDGTVSWGLEDDEDMTLTR,LLEELEEGQK	PEDS1,UBE2V1,UBE2V2	sp|NP_001027459.1|UBE2V1,sp|NP_001244322.1|UBE2V1,sp|NP_001244324.1|UBE2V1,sp|NP_001244325.1|UBE2V1,sp|NP_001269509.1|UBE2V1,sp|NP_003341.1|UBE2V2,sp|NP_068823.2|UBE2V1,sp|NP_954595.1|UBE2V1,sp|NP_954673.2|PEDS1,sp|XP_011515885.1|UBE2V2,sp|XP_016869297.1|UBE2V2
Multiple_SEPEP.26_C5	22	11	2	0	AKELLGQGLLLR,DAHNALLDIQSSGR,DEAQVCAIIER,DLMLMSHLQDNIQHADPPVQILYNR,ELLGQGLLLR,GCILTLVER,GTEITHAVVIK,GTEITHAVVIKK,ILHTYYK,IMQNTDPHSQEYVEHLK,IMQNTDPHSQEYVEHLKDEAQVCAIIER,KIQEESLR,KLNEILQAR,LNEILQAR,QFHHQLR,QLTPPEGSSK,QPLLGPPESMR,SEQDQAENEGEDSAVLMER,TCHSFIINEK,TMVQLGICAFR,VWDLFPEADK,VWDLFPEADKVR	EIF3C,EIF3CL	sp|NP_001032897.1|EIF3C,sp|NP_001093131.1|EIF3CL,sp|NP_001186071.1|EIF3C,sp|NP_001254503.1|EIF3C,sp|NP_001273407.1|EIF3C,sp|NP_001304785.1|EIF3CL,sp|NP_001304786.1|EIF3CL,sp|NP_003743.1|EIF3C,sp|XP_016879109.1|EIF3CL,sp|XP_016879110.1|EIF3CL,sp|XP_016879303.1|EIF3C
Multiple_SEPEP.27_C5	4	9	2	0	LGSLVENNER,MIINEELMASLDQPTQTVVMHR,QGTYGGYFR,TEPTAQQNLALQLAEK	EIF3C,EIF3CL	sp|NP_001032897.1|EIF3C,sp|NP_001093131.1|EIF3CL,sp|NP_001186071.1|EIF3C,sp|NP_001254503.1|EIF3C,sp|NP_001273407.1|EIF3C,sp|NP_001304785.1|EIF3CL,sp|NP_001304786.1|EIF3CL,sp|NP_003743.1|EIF3C,sp|XP_016879110.1|EIF3CL
Multiple_SEPEP.28_C5	1	15	6	0	SFGGGTGSGFTSLLMER	TUBA1A,TUBA1B,TUBA1C,TUBA4A,TUBA8,TUBAL3	sp|NP_001165335.1|TUBAL3,sp|NP_001180343.1|TUBA8,sp|NP_001257328.1|TUBA1A,sp|NP_001257329.1|TUBA1A,sp|NP_001265481.1|TUBA4A,sp|NP_001290043.1|TUBA1C,sp|NP_001290044.1|TUBA1C,sp|NP_001290045.1|TUBA1C,sp|NP_001290046.1|TUBA1C,sp|NP_005991.1|TUBA4A,sp|NP_006000.2|TUBA1A,sp|NP_006073.2|TUBA1B,sp|NP_061816.1|TUBA8,sp|NP_079079.1|TUBAL3,sp|NP_116093.1|TUBA1C
Multiple_SEPEP.29_C5	17	9	2	0	EDQTEYLEER,EGLELPEDEEEK,EGLELPEDEEEKK,EGLELPEDEEEKKK,EKYIDQEELNK,EMLQQSK,HFSVEGQLEFR,HNDDEQYAWESSAGGSFTVR,IRYESLTDPSK,IRYESLTDPSKLDSGK,SLTNDWEDHLAVK,TKPIWTR,VILHLKEDQTEYLEER,VILHLKEDQTEYLEERR,YESLTDPSK,YESLTDPSKLDSGK,YIDQEELNK	HSP90AA1,HSP90AB1	sp|NP_001017963.2|HSP90AA1,sp|NP_001258898.1|HSP90AB1,sp|NP_001258899.1|HSP90AB1,sp|NP_001258900.1|HSP90AB1,sp|NP_001258901.1|HSP90AB1,sp|NP_001358167.1|HSP90AB1,sp|NP_005339.3|HSP90AA1,sp|NP_031381.2|HSP90AB1,sp|XP_011535020.1|HSP90AA1
Multiple_SEPEP.30_C5	1	17	9	0	QLFHPEQLITGK	TUBA1A,TUBA1B,TUBA1C,TUBA3C,TUBA3D,TUBA3E,TUBA4A,TUBA4B,TUBA8	sp|NP_001180343.1|TUBA8,sp|NP_001257328.1|TUBA1A,sp|NP_001257329.1|TUBA1A,sp|NP_001265481.1|TUBA4A,sp|NP_001290043.1|TUBA1C,sp|NP_001290044.1|TUBA1C,sp|NP_001290045.1|TUBA1C,sp|NP_001290046.1|TUBA1C,sp|NP_001342150.1|TUBA4B,sp|NP_005991.1|TUBA4A,sp|NP_005992.1|TUBA3C,sp|NP_006000.2|TUBA1A,sp|NP_006073.2|TUBA1B,sp|NP_061816.1|TUBA8,sp|NP_116093.1|TUBA1C,sp|NP_525125.2|TUBA3D,sp|NP_997195.2|TUBA3E
Multiple_SEPEP.31_C5	5	17	8	0	AFVHWYVGEGMEEGEFSEAR,FDGALNVDLTEFQTNLVPYPR,RNLDIERPTYTNLNR,VGINYQPPTVVPGGDLAK,VGINYQPPTVVPGGDLAKVQR	TUBA1A,TUBA1B,TUBA1C,TUBA3C,TUBA3D,TUBA3E,TUBA4A,TUBA8	sp|NP_001180343.1|TUBA8,sp|NP_001257328.1|TUBA1A,sp|NP_001257329.1|TUBA1A,sp|NP_001265481.1|TUBA4A,sp|NP_001290043.1|TUBA1C,sp|NP_001290044.1|TUBA1C,sp|NP_001290045.1|TUBA1C,sp|NP_001290046.1|TUBA1C,sp|NP_005991.1|TUBA4A,sp|NP_005992.1|TUBA3C,sp|NP_006000.2|TUBA1A,sp|NP_006073.2|TUBA1B,sp|NP_061816.1|TUBA8,sp|NP_116093.1|TUBA1C,sp|NP_525125.2|TUBA3D,sp|NP_997195.2|TUBA3E,sp|XP_016860313.1|TUBA4A
Multiple_SEPEP.32_C5	7	23	4	0	ESTLHLVLR,MQIFVKTLTGK,MQIFVKTLTGKTITLEVEPSDTIENVK,TITLEVEPSDTIENVK,TITLEVEPSDTIENVKAK,TLTGKTITLEVEPSDTIENVK,TLTGKTITLEVEPSDTIENVKAK	RPS27A,UBA52,UBB,UBC	sp|NP_001029102.1|UBA52,sp|NP_001129064.1|RPS27A,sp|NP_001170884.1|RPS27A,sp|NP_001268645.1|UBB,sp|NP_001268646.1|UBB,sp|NP_001268647.1|UBB,sp|NP_001268648.1|UBB,sp|NP_001268649.1|UBB,sp|NP_001307946.1|UBA52,sp|NP_001307947.1|UBA52,sp|NP_001307948.1|UBA52,sp|NP_001307949.1|UBA52,sp|NP_001307950.1|UBA52,sp|NP_001307951.1|UBA52,sp|NP_002945.1|RPS27A,sp|NP_003324.1|UBA52,sp|NP_061828.1|UBB,sp|NP_066…
Multiple_SEPEP.33_C5	2	9	3	0	EIYTHFTCATDTK,NVQFVFDAVTDVIIK	GNAI1,GNAI2,GNAI3	sp|NP_001159897.1|GNAI2,sp|NP_001243343.1|GNAI1,sp|NP_001269546.1|GNAI2,sp|NP_001269547.1|GNAI2,sp|NP_001269548.1|GNAI2,sp|NP_001269549.1|GNAI2,sp|NP_002060.4|GNAI1,sp|NP_002061.1|GNAI2,sp|NP_006487.1|GNAI3
Multiple_SEPEP.34_C5	2	23	2	0	NVEGQDMLYQSLK,RNVEGQDMLYQSLK	AP1B1,AP2B1	sp|NP_001025177.1|AP2B1,sp|NP_001118.3|AP1B1,sp|NP_001159491.1|AP1B1,sp|NP_001273.1|AP2B1,sp|NP_001365491.1|AP1B1,sp|NP_001365492.1|AP1B1,sp|NP_001365493.1|AP1B1,sp|NP_001365494.1|AP1B1,sp|NP_001365495.1|AP1B1,sp|NP_663782.2|AP1B1,sp|XP_005257994.1|AP2B1,sp|XP_005257995.1|AP2B1,sp|XP_011522750.1|AP2B1,sp|XP_011522751.1|AP2B1,sp|XP_011522752.1|AP2B1,sp|XP_011522753.1|AP2B1,sp|XP_011522754.1|AP2B1,…
Multiple_SEPEP.35_C5	13	4	3	0	AKELGATECINPQDYK,AKELGATECINPQDYKKPIQEVLK,ELGATECINPQDYK,ELGATECINPQDYKKPIQEVLK,EMTDGGVDFSFEVIGR,IDAASPLEK,IIAVDINK,IIAVDINKDK,IIAVDINKDKFAK,KPIQEVLK,LVADFMAK,LVADFMAKK,NPESNYCLK	ADH1A,ADH1B,ADH1C	sp|NP_000658.1|ADH1A,sp|NP_000659.2|ADH1B,sp|NP_000660.1|ADH1C,sp|NP_001273579.1|ADH1B
Multiple_SEPEP.36_C5	1	15	5	0	LTTPTYGDLNHLVSATMSGVTTCLR	TUBB,TUBB2A,TUBB2B,TUBB4A,TUBB4B	sp|NP_001060.1|TUBB2A,sp|NP_001276052.1|TUBB4A,sp|NP_001276056.1|TUBB4A,sp|NP_001276058.1|TUBB4A,sp|NP_001276059.1|TUBB4A,sp|NP_001276060.1|TUBB4A,sp|NP_001280141.1|TUBB,sp|NP_001280143.1|TUBB,sp|NP_001280144.1|TUBB,sp|NP_001280145.1|TUBB,sp|NP_001297244.1|TUBB2A,sp|NP_006078.2|TUBB4A,sp|NP_006079.1|TUBB4B,sp|NP_821080.1|TUBB2B,sp|NP_821133.1|TUBB
Multiple_SEPEP.37_C5	3	10	6	0	EIVHIQAGQCGNQIGAK,MREIVHIQAGQCGNQIGAK,REIVHIQAGQCGNQIGAK	TUBB,TUBB2A,TUBB2B,TUBB3,TUBB4A,TUBB4B	sp|NP_001060.1|TUBB2A,sp|NP_001276052.1|TUBB4A,sp|NP_001276056.1|TUBB4A,sp|NP_001276058.1|TUBB4A,sp|NP_001280142.1|TUBB,sp|NP_006077.2|TUBB3,sp|NP_006078.2|TUBB4A,sp|NP_006079.1|TUBB4B,sp|NP_821080.1|TUBB2B,sp|NP_821133.1|TUBB
Multiple_SEPEP.38_C5	2	20	5	0	EAESCDCLQGFQLTHSLGGGTGSGMGTLLISK,KEAESCDCLQGFQLTHSLGGGTGSGMGTLLISK	TUBB,TUBB4A,TUBB4B,TUBB8,TUBB8B	sp|NP_001276052.1|TUBB4A,sp|NP_001276056.1|TUBB4A,sp|NP_001276058.1|TUBB4A,sp|NP_001276059.1|TUBB4A,sp|NP_001276060.1|TUBB4A,sp|NP_001280141.1|TUBB,sp|NP_001280143.1|TUBB,sp|NP_001280144.1|TUBB,sp|NP_001280145.1|TUBB,sp|NP_001345618.1|TUBB8B,sp|NP_006078.2|TUBB4A,sp|NP_006079.1|TUBB4B,sp|NP_817124.1|TUBB8,sp|NP_821133.1|TUBB,sp|XP_011517761.1|TUBB8,sp|XP_016871681.1|TUBB8,sp|XP_016871682.1|TUBB8,…
Multiple_SEPEP.39_C5	2	6	2	0	CCLFCFWK,VDFNTMSSTDLLNALK	UGT2B10,UGT2B7	sp|NP_001065.2|UGT2B7,sp|NP_001066.1|UGT2B10,sp|NP_001138239.1|UGT2B10,sp|NP_001277020.1|UGT2B10,sp|NP_001336497.1|UGT2B7,sp|XP_016864074.1|UGT2B10
Multiple_SEPEP.40_C5	4	21	2	0	ALLSAVTR,FRPSLEER,IVAECNAVR,LESIISGAALMADSSCTR	CTNNA1,CTNNA2	sp|NP_001158355.1|CTNNA2,sp|NP_001269526.1|CTNNA2,sp|NP_001269527.1|CTNNA2,sp|NP_001277236.1|CTNNA1,sp|NP_001277238.1|CTNNA1,sp|NP_001277239.1|CTNNA1,sp|NP_001310911.1|CTNNA1,sp|NP_001310912.1|CTNNA1,sp|NP_001310913.1|CTNNA1,sp|NP_001310914.1|CTNNA1,sp|NP_001310915.1|CTNNA1,sp|NP_001894.2|CTNNA1,sp|NP_004380.2|CTNNA2,sp|XP_011530857.1|CTNNA2,sp|XP_011530858.1|CTNNA2,sp|XP_016858892.1|CTNNA2,sp|XP…
Multiple_SEPEP.41_C5	1	54	2	0	LLEPSVGSLFGDDEDDDLFSSAK	WASHC2A,WASHC2C	sp|NP_001005751.1|WASHC2A,sp|NP_001162577.1|WASHC2C,sp|NP_001162578.1|WASHC2C,sp|NP_001278327.1|WASHC2A,sp|NP_001317003.1|WASHC2C,sp|NP_001317031.1|WASHC2A,sp|NP_001354322.1|WASHC2C,sp|NP_001354323.1|WASHC2C,sp|NP_001354324.1|WASHC2C,sp|NP_001354325.1|WASHC2C,sp|NP_001354326.1|WASHC2C,sp|NP_001354327.1|WASHC2C,sp|NP_001354329.1|WASHC2C,sp|NP_001354330.1|WASHC2C,sp|NP_001354331.1|WASHC2C,sp|NP_001…
Multiple_SEPEP.42_C5	1	55	2	0	GEADLFDSGDIFSTGTGSQSVER	WASHC2A,WASHC2C	sp|NP_001005751.1|WASHC2A,sp|NP_001162577.1|WASHC2C,sp|NP_001162578.1|WASHC2C,sp|NP_001278327.1|WASHC2A,sp|NP_001317003.1|WASHC2C,sp|NP_001317031.1|WASHC2A,sp|NP_001354322.1|WASHC2C,sp|NP_001354323.1|WASHC2C,sp|NP_001354324.1|WASHC2C,sp|NP_001354325.1|WASHC2C,sp|NP_001354327.1|WASHC2C,sp|NP_001354328.1|WASHC2C,sp|NP_001354329.1|WASHC2C,sp|NP_001354330.1|WASHC2C,sp|NP_001354331.1|WASHC2C,sp|NP_001…
Multiple_SEPEP.43_C5	3	5	2	0	FALMNMK,SAISLAEDEEWK,SAISLAEDEEWKR	CYP3A4,CYP3A5	sp|NP_000768.1|CYP3A5,sp|NP_001189784.1|CYP3A4,sp|NP_001278758.1|CYP3A5,sp|NP_001278759.1|CYP3A5,sp|NP_059488.2|CYP3A4
Multiple_SEPEP.44_C5	2	12	5	0	GHYTEGAELVDSVLDVVR,GHYTEGAELVDSVLDVVRK	TUBB,TUBB2A,TUBB2B,TUBB3,TUBB4B	sp|NP_001060.1|TUBB2A,sp|NP_001184110.1|TUBB3,sp|NP_001280141.1|TUBB,sp|NP_001280142.1|TUBB,sp|NP_001280143.1|TUBB,sp|NP_001280144.1|TUBB,sp|NP_001280145.1|TUBB,sp|NP_001297244.1|TUBB2A,sp|NP_006077.2|TUBB3,sp|NP_006079.1|TUBB4B,sp|NP_821080.1|TUBB2B,sp|NP_821133.1|TUBB
Multiple_SEPEP.45_C5	3	9	3	0	ATSNVFAMFDQSQIQEFK,EAFNMIDQNR,ELLTTMGDR	MYL12A,MYL12B,MYL9	sp|NP_001138416.1|MYL12B,sp|NP_001138417.1|MYL12B,sp|NP_001289976.1|MYL12A,sp|NP_001289977.1|MYL12A,sp|NP_001289978.1|MYL12A,sp|NP_006088.2|MYL9,sp|NP_006462.1|MYL12A,sp|NP_291024.1|MYL12B,sp|NP_852667.1|MYL9
Multiple_SEPEP.46_C5	4	8	3	0	DGFIDKEDLHDMLASLGK,EAFNMIDQNRDGFIDKEDLHDMLASLGK,EDLHDMLASLGK,LNGTDPEDVIR	MYL12A,MYL12B,MYL9	sp|NP_001138416.1|MYL12B,sp|NP_001138417.1|MYL12B,sp|NP_001289976.1|MYL12A,sp|NP_001289977.1|MYL12A,sp|NP_001289978.1|MYL12A,sp|NP_006088.2|MYL9,sp|NP_006462.1|MYL12A,sp|NP_291024.1|MYL12B
Multiple_SEPEP.47_C5	5	7	2	0	ELLTTMGDRFTDEEVDELYR,FTDEEVDELYR,GNFNYIEFTR,KGNFNYIEFTR,NAFACFDEEATGTIQEDYLR	MYL12A,MYL12B	sp|NP_001138416.1|MYL12B,sp|NP_001138417.1|MYL12B,sp|NP_001289976.1|MYL12A,sp|NP_001289977.1|MYL12A,sp|NP_001289978.1|MYL12A,sp|NP_006462.1|MYL12A,sp|NP_291024.1|MYL12B
Multiple_SEPEP.48_C5	1	15	7	0	IHFPLATYAPVISAEK	TUBA1A,TUBA1B,TUBA1C,TUBA3C,TUBA3D,TUBA3E,TUBA4A	sp|NP_001257328.1|TUBA1A,sp|NP_001257329.1|TUBA1A,sp|NP_001265481.1|TUBA4A,sp|NP_001290043.1|TUBA1C,sp|NP_001290044.1|TUBA1C,sp|NP_001290045.1|TUBA1C,sp|NP_001290046.1|TUBA1C,sp|NP_005991.1|TUBA4A,sp|NP_005992.1|TUBA3C,sp|NP_006000.2|TUBA1A,sp|NP_006073.2|TUBA1B,sp|NP_116093.1|TUBA1C,sp|NP_525125.2|TUBA3D,sp|NP_997195.2|TUBA3E,sp|XP_016860313.1|TUBA4A
Multiple_SEPEP.49_C5	3	12	6	0	DVNAAIATIK,PSDKTIGGGDDSFNTFFSETGAGK,TIGGGDDSFNTFFSETGAGK	TUBA1A,TUBA1B,TUBA1C,TUBA3C,TUBA3D,TUBA3E	sp|NP_001257328.1|TUBA1A,sp|NP_001257329.1|TUBA1A,sp|NP_001290043.1|TUBA1C,sp|NP_001290044.1|TUBA1C,sp|NP_001290045.1|TUBA1C,sp|NP_001290046.1|TUBA1C,sp|NP_005992.1|TUBA3C,sp|NP_006000.2|TUBA1A,sp|NP_006073.2|TUBA1B,sp|NP_116093.1|TUBA1C,sp|NP_525125.2|TUBA3D,sp|NP_997195.2|TUBA3E
Multiple_SEPEP.50_C5	5	9	3	0	AVFVDLEPTVIDEVR,EIIDLVLDR,GHYTIGKEIIDLVLDR,KLADQCTGLQGFLVFHSFGGGTGSGFTSLLMER,LADQCTGLQGFLVFHSFGGGTGSGFTSLLMER	TUBA1A,TUBA1B,TUBA1C	sp|NP_001257328.1|TUBA1A,sp|NP_001257329.1|TUBA1A,sp|NP_001290043.1|TUBA1C,sp|NP_001290044.1|TUBA1C,sp|NP_001290045.1|TUBA1C,sp|NP_001290046.1|TUBA1C,sp|NP_006000.2|TUBA1A,sp|NP_006073.2|TUBA1B,sp|NP_116093.1|TUBA1C
Multiple_SEPEP.51_C5	1	5	2	0	VTPGSTCAVFGLGGVGLSAVMGCK	ADH1B,ADH4	sp|NP_000659.2|ADH1B,sp|NP_000661.2|ADH4,sp|NP_001273579.1|ADH1B,sp|NP_001293100.1|ADH4,sp|NP_001293101.1|ADH4
Multiple_SEPEP.52_C5	5	11	2	0	AQTGLDIR,GNVLPPGTEGDIGIR,MLLQQDLSSYK,SMMGAPIVYR,TLSSYPIK	ACSM2A,ACSM2B	sp|NP_001098539.1|ACSM2B,sp|NP_001295098.1|ACSM2A,sp|NP_001295101.1|ACSM2A,sp|NP_001295883.1|ACSM2A,sp|NP_872423.3|ACSM2B,sp|XP_005255361.1|ACSM2B,sp|XP_011544126.1|ACSM2B,sp|XP_016878412.1|ACSM2A,sp|XP_016878413.1|ACSM2A,sp|XP_016878414.1|ACSM2A,sp|XP_016878415.1|ACSM2A
Multiple_SEPEP.53_C5	7	11	2	0	AGLIFMPGTIQMK,AIVAGDEVIQEVDTVASECPSLR,KLLNEASTTHHCVETGSQEASAIYFTSGTSGLPK,LLNEASTTHHCVETGSQEASAIYFTSGTSGLPK,SCDGWLNFK,SCDGWLNFKK,STDILYR	ACSM2A,ACSM2B	sp|NP_001098539.1|ACSM2B,sp|NP_001295098.1|ACSM2A,sp|NP_001295101.1|ACSM2A,sp|NP_001295883.1|ACSM2A,sp|NP_872423.3|ACSM2B,sp|XP_005255361.1|ACSM2B,sp|XP_011544126.1|ACSM2B,sp|XP_016878412.1|ACSM2A,sp|XP_016878413.1|ACSM2A,sp|XP_016878414.1|ACSM2A,sp|XP_016878694.1|ACSM2B
Multiple_SEPEP.54_C5	4	9	2	0	DEDGYFQFMGR,GDFWLLGDR,GIKDEDGYFQFMGR,HPAVVETAVISSPDPVR	ACSM2A,ACSM2B	sp|NP_001098539.1|ACSM2B,sp|NP_001295098.1|ACSM2A,sp|NP_001295101.1|ACSM2A,sp|NP_001295883.1|ACSM2A,sp|NP_872423.3|ACSM2B,sp|XP_011544126.1|ACSM2B,sp|XP_016878412.1|ACSM2A,sp|XP_016878414.1|ACSM2A,sp|XP_016878415.1|ACSM2A
Multiple_SEPEP.55_C5	4	8	2	0	CFSIDSPDSLENIPEK,HFCPNVPIILVGNK,HFCPNVPIILVGNKK,MCFSIDSPDSLENIPEK	RHOA,RHOC	sp|NP_001036143.1|RHOC,sp|NP_001036144.1|RHOC,sp|NP_001300870.1|RHOA,sp|NP_001300872.1|RHOA,sp|NP_001300873.1|RHOA,sp|NP_001300874.1|RHOA,sp|NP_001655.1|RHOA,sp|NP_786886.1|RHOC
Multiple_SEPEP.56_C5	4	8	2	0	CFSIDSPDSLENIPEK,HFCPNVPIILVGNK,HFCPNVPIILVGNKK,MCFSIDSPDSLENIPEK	RHOA,RHOC	sp|NP_001036143.1|RHOC,sp|NP_001036144.1|RHOC,sp|NP_001300870.1|RHOA,sp|NP_001300872.1|RHOA,sp|NP_001300873.1|RHOA,sp|NP_001300874.1|RHOA,sp|NP_001655.1|RHOA,sp|NP_786886.1|RHOC
Multiple_SEPEP.57_C5	1	7	3	0	QVELALWDTAGQEDYDR	RHOA,RHOB,RHOC	sp|NP_001036143.1|RHOC,sp|NP_001036144.1|RHOC,sp|NP_001300870.1|RHOA,sp|NP_001300872.1|RHOA,sp|NP_001655.1|RHOA,sp|NP_004031.1|RHOB,sp|NP_786886.1|RHOC
Multiple_SEPEP.58_C5	5	5	2	0	AHMVTLDYTVQVPGAGQDGSPGLSK,CQHSVLGDFKPYKPGQTYIPCYFIHVLK,DVPQSAEGGFDAVICLGNSFAHLPDCK,DVTTSVLIVNNK,LSYYPHCLASFTELLQAAFGGK	CNPY3,GNMT	sp|NP_001305785.1|CNPY3,sp|NP_001305786.1|CNPY3,sp|NP_001305787.1|CNPY3,sp|NP_001305794.1|GNMT,sp|NP_061833.1|GNMT
Multiple_SEPEP.59_C5	15	8	2	0	CAVVDVPFGGAK,CIAVGESDGSIWNPDGIDPK,DKTFVVQGFGNVGLHSMR,ELEDFKLQHGSILGFPK,EMSWIADTYASTIGHYDINAHACVTGKPISQGGIHGR,FTMELAK,IIAEGANGPTTPEADK,IIAEGANGPTTPEADKIFLER,ISGASEK,LQHGSILGFPK,NLNHVSYGR,RFTMELAK,TAAYVNAIEK,TFVVQGFGNVGLHSMR,YNLGLDLR	GLUD1,GLUD2	sp|NP_001305829.1|GLUD1,sp|NP_001305830.1|GLUD1,sp|NP_001305831.1|GLUD1,sp|NP_001305833.1|GLUD1,sp|NP_001305834.1|GLUD1,sp|NP_001305835.1|GLUD1,sp|NP_005262.1|GLUD1,sp|NP_036216.2|GLUD2
Multiple_SEPEP.60_C5	4	29	3	0	DLKPENILLDEEGHIK,EVMFTEEDVK,GGDLFTR,MLHVDPHQR	RPS6KA1,RPS6KA2,RPS6KA3	sp|NP_001006666.1|RPS6KA1,sp|NP_001006933.3|RPS6KA2,sp|NP_001305865.2|RPS6KA2,sp|NP_001305866.1|RPS6KA2,sp|NP_001305867.1|RPS6KA2,sp|NP_001317370.1|RPS6KA1,sp|NP_002944.2|RPS6KA1,sp|NP_004577.1|RPS6KA3,sp|NP_066958.2|RPS6KA2,sp|XP_005274630.1|RPS6KA3,sp|XP_005274634.1|RPS6KA3,sp|XP_006715612.1|RPS6KA2,sp|XP_006724570.1|RPS6KA3,sp|XP_011543857.1|RPS6KA3,sp|XP_011543858.1|RPS6KA3,sp|XP_011543859.1|…
Multiple_SEPEP.61_C5	21	25	2	0	AAQELQEGQR,ALGAEIVR,CEFFNAGGSVK,CIIVMPEK,CIIVMPEKMSSEKVDVLR,CVVILPDSVR,DGTLKPGDTIIEPTSGNTGIGLALAAAVR,FDSPESHVGVAWR,GFLKEEDLTEK,KPWWWHLR,LDMLVASVGTGGTITGIAR,LKNEIPNSHILDQYR,LTDTLGR,MIEDAER,MLIAQEGLLCGGSAGSTVAVAVK,NASNPLAHYDTTADEILQQCDGK,NEIPNSHILDQYR,QMVFGVVTAIDLLNFVAAQER,SNDEEAFTFAR,VQELGLSAPLTVLPTITCGHTIEILR,VQPSDQVGK	CBS,CBSL	sp|NP_000062.1|CBS,sp|NP_001171479.1|CBS,sp|NP_001171480.1|CBS,sp|NP_001307227.1|CBS,sp|NP_001308001.1|CBS,sp|NP_001308002.1|CBSL,sp|NP_001340935.1|CBSL,sp|NP_001340936.1|CBSL,sp|NP_001340937.1|CBSL,sp|NP_001340938.1|CBSL,sp|NP_001340939.1|CBSL,sp|NP_001340941.1|CBSL,sp|NP_001340943.1|CBSL,sp|NP_001340944.1|CBSL,sp|XP_011528076.1|CBS,sp|XP_011528079.1|CBS,sp|XP_011528085.1|CBS,sp|XP_016883698.1|C…
Multiple_SEPEP.62_C5	5	15	2	0	EPLWIRPDAPSR,IGDTPMVR,ILPDILKK,KIGDTPMVR,PSETPQAEVGPTGCPHR	CBS,CBSL	sp|NP_000062.1|CBS,sp|NP_001171479.1|CBS,sp|NP_001171480.1|CBS,sp|NP_001307227.1|CBS,sp|NP_001308002.1|CBSL,sp|NP_001340935.1|CBSL,sp|NP_001340936.1|CBSL,sp|NP_001340937.1|CBSL,sp|NP_001340938.1|CBSL,sp|NP_001340939.1|CBSL,sp|NP_001340941.1|CBSL,sp|NP_001340943.1|CBSL,sp|NP_001340944.1|CBSL,sp|XP_011528079.1|CBS,sp|XP_016883980.1|CBS
Multiple_SEPEP.63_C5	11	10	2	0	ADSLLAVVK,EESSELEQPFAQDTSSVGPDR,EPAEQPGDGER,FDFDACNEVPPAPK,ILDILGETCK,KFDFDACNEVPPAPK,KLAEEEDLFDSAHPEEGDLDLASESTAHAQSSK,LAEEEDLFDSAHPEEGDLDLASESTAHAQSSK,REPAEQPGDGER,SEPVKEESSELEQPFAQDTSSVGPDR,SEPVKEESSELEQPFAQDTSSVGPDRK	SAFB,SAFB2	sp|NP_001188267.1|SAFB,sp|NP_001188268.1|SAFB,sp|NP_001188269.1|SAFB,sp|NP_001307500.1|SAFB,sp|NP_001307501.1|SAFB,sp|NP_002958.2|SAFB,sp|NP_055464.1|SAFB2,sp|XP_011526751.1|SAFB2,sp|XP_016882603.1|SAFB,sp|XP_016882604.1|SAFB
Multiple_SEPEP.64_C5	1	13	2	0	YGEVEEMNVCDNLGDHLVGNVYVK	U2AF1,U2AF1L5	sp|NP_001020374.1|U2AF1,sp|NP_001020375.1|U2AF1,sp|NP_001307575.1|U2AF1L5,sp|NP_001307577.1|U2AF1L5,sp|NP_001307579.1|U2AF1L5,sp|NP_001307580.1|U2AF1L5,sp|NP_006749.1|U2AF1,sp|XP_024307805.1|U2AF1L5,sp|XP_024307806.1|U2AF1L5,sp|XP_024307807.1|U2AF1L5,sp|XP_024307897.1|U2AF1,sp|XP_024307898.1|U2AF1,sp|XP_024307899.1|U2AF1
Multiple_SEPEP.65_C5	6	7	4	0	CPETLFQPSFIGMESAGIHETTYNSIMK,FRCPETLFQPSFIGMESAGIHETTYNSIMK,GYSFVTTAER,LCYVALDFENEMATAASSSSLEK,TTGIVLDSGDGVTHNVPIYEGYALPHAIMR,VAPEEHPTLLTEAPLNPK	ACTA1,ACTA2,ACTC1,ACTG2	sp|NP_001091.1|ACTA1,sp|NP_001135417.1|ACTA2,sp|NP_001186822.1|ACTG2,sp|NP_001307784.1|ACTA2,sp|NP_001604.1|ACTA2,sp|NP_001606.1|ACTG2,sp|NP_005150.1|ACTC1
Multiple_SEPEP.66_C5	7	20	2	0	ELPPDQAEYCIAR,LASDLLEWIR,LDHLAEK,RELPPDQAEYCIAR,SFSTALYGESDL,TINEVENQILTR,VGWEQLLTTIAR	ACTN1,ACTN4	sp|NP_001093.1|ACTN1,sp|NP_001123476.1|ACTN1,sp|NP_001123477.1|ACTN1,sp|NP_001308962.1|ACTN4,sp|NP_004915.2|ACTN4,sp|XP_005259338.1|ACTN4,sp|XP_006723469.1|ACTN4,sp|XP_011535567.1|ACTN1,sp|XP_011535568.1|ACTN1,sp|XP_011535569.1|ACTN1,sp|XP_011535570.1|ACTN1,sp|XP_016877209.1|ACTN1,sp|XP_016877210.1|ACTN1,sp|XP_016877211.1|ACTN1,sp|XP_016877212.1|ACTN1,sp|XP_016877214.1|ACTN1,sp|XP_016877215.1|ACT…
Multiple_SEPEP.67_C5	1	12	2	0	LYDSAFHPDTGEK	SFXN1,SFXN2	sp|NP_001309906.1|SFXN1,sp|NP_001309907.1|SFXN1,sp|NP_001309909.1|SFXN1,sp|NP_001309910.1|SFXN1,sp|NP_001309911.1|SFXN1,sp|NP_001309912.1|SFXN1,sp|NP_001337918.1|SFXN2,sp|NP_073591.2|SFXN1,sp|NP_849189.1|SFXN2,sp|XP_011537563.1|SFXN2,sp|XP_016871152.1|SFXN2,sp|XP_024303560.1|SFXN2
Multiple_SEPEP.68_C5	10	14	3	0	DGNGYISAAELR,DTDSEEEIR,DTDSEEEIREAFR,EADIDGDGQVNYEEFVQMMTAK,HVMTNLGEK,LTDEEVDEMIR,MKDTDSEEEIR,MKDTDSEEEIREAFR,MRSLGQNPTEAELQDMINEVDADGNGTIDFPEFLTMMAR,VFDKDGNGYISAAELR	CALM1,CALM2,CALM3	sp|NP_001292553.1|CALM2,sp|NP_001292554.1|CALM2,sp|NP_001292555.1|CALM2,sp|NP_001316850.1|CALM3,sp|NP_001316851.1|CALM3,sp|NP_001316852.1|CALM3,sp|NP_001316853.1|CALM3,sp|NP_001316854.1|CALM3,sp|NP_001316855.1|CALM3,sp|NP_001350598.1|CALM1,sp|NP_001350599.1|CALM1,sp|NP_001734.1|CALM2,sp|NP_005175.2|CALM3,sp|NP_008819.1|CALM1
Multiple_SEPEP.69_C5	1	6	2	0	FDGNKPDTLGLNTR	UGT2B4,UGT2B7	sp|NP_001065.2|UGT2B7,sp|NP_001284544.1|UGT2B4,sp|NP_001284545.1|UGT2B4,sp|NP_001317648.1|UGT2B7,sp|NP_001336497.1|UGT2B7,sp|NP_066962.2|UGT2B4
Multiple_SEPEP.70_C5	8	20	2	0	GHNEMDEPMFTQPLMYK,KPLIIFTPK,LIFCTGK,LSGQDVER,QILLPFR,QILLPFRKPLIIFTPKSLLR,RQILLPFR,TVDWALAEYMAFGSLLK	OGDH,OGDHL	sp|NP_001137468.1|OGDHL,sp|NP_001137469.1|OGDHL,sp|NP_001158508.1|OGDH,sp|NP_001334748.1|OGDHL,sp|NP_001334749.1|OGDHL,sp|NP_001334750.1|OGDHL,sp|NP_001334751.1|OGDHL,sp|NP_001334752.1|OGDHL,sp|NP_001334753.1|OGDHL,sp|NP_001334754.1|OGDHL,sp|NP_001334755.1|OGDHL,sp|NP_001350452.1|OGDH,sp|NP_002532.2|OGDH,sp|NP_060715.2|OGDHL,sp|XP_005249816.1|OGDH,sp|XP_011513710.1|OGDH,sp|XP_011538248.1|OGDHL,sp…
Multiple_SEPEP.71_C5	1	23	3	0	ILLLDEATSALDTESEK	ABCB1,ABCB11,ABCB4	sp|NP_000434.1|ABCB4,sp|NP_000918.2|ABCB1,sp|NP_001335873.1|ABCB1,sp|NP_001335874.1|ABCB1,sp|NP_001335875.1|ABCB1,sp|NP_003733.2|ABCB11,sp|NP_061337.1|ABCB4,sp|NP_061338.1|ABCB4,sp|XP_006712880.1|ABCB11,sp|XP_011510379.1|ABCB11,sp|XP_011510380.1|ABCB11,sp|XP_011510383.1|ABCB11,sp|XP_011514610.3|ABCB4,sp|XP_011514611.3|ABCB4,sp|XP_011514612.3|ABCB4,sp|XP_011514613.3|ABCB4,sp|XP_011514614.3|ABCB4,s…
Multiple_SEPEP.72_C5	10	27	2	0	AFDKHMNLILCDCDEFRK,CILQDGR,GENLVSMTVEGPPPK,GENLVSMTVEGPPPKDTGIAR,HMNLILCDCDEFR,HMNLILCDCDEFRK,IFIGTFK,LQHIDYR,MLQHIDYR,RVLGLVLLR	SNRPB,SNRPN	sp|NP_001336383.1|SNRPN,sp|NP_001336384.1|SNRPN,sp|NP_001336385.1|SNRPN,sp|NP_001336386.1|SNRPN,sp|NP_001336387.1|SNRPN,sp|NP_001336388.1|SNRPN,sp|NP_001336389.1|SNRPN,sp|NP_001336390.1|SNRPN,sp|NP_001336391.1|SNRPN,sp|NP_001336392.1|SNRPN,sp|NP_001336393.1|SNRPN,sp|NP_001336394.1|SNRPN,sp|NP_001365178.1|SNRPN,sp|NP_001365180.1|SNRPN,sp|NP_001365181.1|SNRPN,sp|NP_001365182.1|SNRPN,sp|NP_001365183…
Multiple_SEPEP.73_C5	4	19	2	0	FISPDQLPVEFGGTMTDPDGNPK,GSSLQVENEILFPGCVLR,INYGGEVPK,LQYEHTR	SEC14L4,SEC14L6	sp|NP_001154840.1|SEC14L4,sp|NP_001180265.2|SEC14L6,sp|NP_001340370.1|SEC14L6,sp|NP_001340372.1|SEC14L6,sp|NP_777637.1|SEC14L4,sp|XP_006724298.1|SEC14L4,sp|XP_011528466.1|SEC14L4,sp|XP_011528659.1|SEC14L6,sp|XP_011528660.1|SEC14L6,sp|XP_011528662.1|SEC14L6,sp|XP_016884276.1|SEC14L4,sp|XP_016884277.1|SEC14L4,sp|XP_016884278.1|SEC14L4,sp|XP_016884280.1|SEC14L4,sp|XP_016884420.1|SEC14L6,sp|XP_016884…
Multiple_SEPEP.74_C5	5	16	2	0	EVCINPYHYK,HWCSIVYYELNNR,RVESPVLPPVLVPR,VESPVLPPVLVPR,VGEAFHASSTSVLVDGFTDPSNNK	SMAD1,SMAD5	sp|NP_001001419.1|SMAD5,sp|NP_001001420.1|SMAD5,sp|NP_001003688.1|SMAD1,sp|NP_001341740.1|SMAD1,sp|NP_001341741.1|SMAD1,sp|NP_001341742.1|SMAD1,sp|NP_001341743.1|SMAD1,sp|NP_001341745.1|SMAD1,sp|NP_001341746.1|SMAD1,sp|NP_005891.1|SMAD1,sp|NP_005894.3|SMAD5,sp|XP_011530264.1|SMAD1,sp|XP_011530266.1|SMAD1,sp|XP_016864959.1|SMAD5,sp|XP_024301814.1|SMAD5,sp|XP_024301815.1|SMAD5
Multiple_SEPEP.75_C5	1	12	2	0	QEMTDDMDSYTNVYR	GLYATL1,GLYATL1B	sp|NP_001207423.1|GLYATL1,sp|NP_001207425.1|GLYATL1,sp|NP_001341628.1|GLYATL1,sp|NP_001342495.1|GLYATL1B,sp|NP_542392.2|GLYATL1,sp|XP_011543656.1|GLYATL1,sp|XP_011543657.1|GLYATL1,sp|XP_011543658.1|GLYATL1,sp|XP_011543659.1|GLYATL1,sp|XP_011543660.1|GLYATL1,sp|XP_011543661.1|GLYATL1,sp|XP_024304537.1|GLYATL1
Multiple_SEPEP.76_C5	7	5	2	0	AIVAIGDTLAGK,EALEWAMK,IPQAATCCGEK,MDPQTYSWVMSGFTSTLALNDPLQTLFQLMSGR,NHLWGHALFLSSK,QNGSMVGSDIAELLMQDCK,QNGSMVGSDIAELLMQDCKK	CRYZL2P,SEC16B	sp|NP_001343428.1|SEC16B,sp|NP_001343429.1|SEC16B,sp|NP_001343434.1|CRYZL2P,sp|NP_001343435.1|CRYZL2P,sp|NP_149118.2|SEC16B
Multiple_SEPEP.77_C5	5	8	4	0	GVVVLAK,GVVVLAKSYNEQR,KLLDFCK,TPALIALR,WVDPNSPVLLEDPVLCALAK	AKR1C1,AKR1C2,AKR1C3,AKR1C4	sp|NP_001240837.1|AKR1C3,sp|NP_001307956.1|AKR1C2,sp|NP_001344.2|AKR1C1,sp|NP_001345.1|AKR1C2,sp|NP_001809.4|AKR1C4,sp|NP_003730.4|AKR1C3,sp|NP_995317.1|AKR1C2,sp|XP_016871280.1|AKR1C1
Multiple_SEPEP.78_C5	3	6	2	0	LNDGHFMPVLGFGTYAPAEVPK,MDSKYQCVK,NLQLDYVDLYLIHFPVSVK	AKR1C1,AKR1C2	sp|NP_001128713.1|AKR1C2,sp|NP_001307956.1|AKR1C2,sp|NP_001344.2|AKR1C1,sp|NP_001345.1|AKR1C2,sp|NP_995317.1|AKR1C2,sp|XP_016871280.1|AKR1C1
Multiple_SEPEP.79_C5	2	10	3	0	SHGQDYLVGNK,SHGQDYLVGNKLSR	GSTA1,GSTA2,GSTA3	sp|NP_000837.3|GSTA2,sp|NP_000838.3|GSTA3,sp|NP_001305988.1|GSTA1,sp|NP_001350471.1|GSTA3,sp|NP_665683.1|GSTA1,sp|XP_005249091.1|GSTA1,sp|XP_006715135.1|GSTA3,sp|XP_011512834.1|GSTA2,sp|XP_011512835.1|GSTA3,sp|XP_024302182.1|GSTA3
Multiple_SEPEP.80_C5	3	9	2	0	GKITDLANLSAANHDAAIFPGGFGAAK,ITDLANLSAANHDAAIFPGGFGAAK,NVLTESAR	GATD3A,GATD3B	sp|NP_001307312.1|GATD3A,sp|NP_001307313.1|GATD3A,sp|NP_001350687.1|GATD3B,sp|NP_001350689.1|GATD3B,sp|NP_001350690.1|GATD3B,sp|NP_004640.4|GATD3A,sp|NP_937798.4|GATD3A,sp|XP_016883968.1|GATD3A,sp|XP_024307901.1|GATD3A
Multiple_SEPEP.81_C5	5	30	2	0	HTGPNSPDTANDGFVR,LMAMQRPGPYDRPGAGR,STGEAFVQFASQEIAEK,THYDPPR,THYDPPRK	HNRNPH1,HNRNPH2	sp|NP_001027565.1|HNRNPH2,sp|NP_001244222.1|HNRNPH1,sp|NP_001350501.1|HNRNPH1,sp|NP_001351154.1|HNRNPH1,sp|NP_001351155.1|HNRNPH1,sp|NP_001351156.1|HNRNPH1,sp|NP_001351157.1|HNRNPH1,sp|NP_001351158.1|HNRNPH1,sp|NP_001351159.1|HNRNPH1,sp|NP_001351160.1|HNRNPH1,sp|NP_001351161.1|HNRNPH1,sp|NP_001351162.1|HNRNPH1,sp|NP_001351163.1|HNRNPH1,sp|NP_001351164.1|HNRNPH1,sp|NP_001351165.1|HNRNPH1,sp|NP_001…
Multiple_SEPEP.82_C5	1	30	2	0	DLNYCFSGMSDHR	HNRNPH1,HNRNPH2	sp|NP_001027565.1|HNRNPH2,sp|NP_001244222.1|HNRNPH1,sp|NP_001350501.1|HNRNPH1,sp|NP_001351154.1|HNRNPH1,sp|NP_001351155.1|HNRNPH1,sp|NP_001351156.1|HNRNPH1,sp|NP_001351157.1|HNRNPH1,sp|NP_001351158.1|HNRNPH1,sp|NP_001351159.1|HNRNPH1,sp|NP_001351160.1|HNRNPH1,sp|NP_001351161.1|HNRNPH1,sp|NP_001351162.1|HNRNPH1,sp|NP_001351163.1|HNRNPH1,sp|NP_001351164.1|HNRNPH1,sp|NP_001351165.1|HNRNPH1,sp|NP_001…
Multiple_SEPEP.83_C5	2	32	3	0	EASDIILTDDNFTSIVK,FFDIDSGR	ATP2B1,ATP2B3,ATP2B4	sp|NP_001001323.1|ATP2B1,sp|NP_001001344.1|ATP2B3,sp|NP_001001396.1|ATP2B4,sp|NP_001352712.1|ATP2B4,sp|NP_001352713.1|ATP2B4,sp|NP_001353449.1|ATP2B1,sp|NP_001353450.1|ATP2B1,sp|NP_001353451.1|ATP2B1,sp|NP_001353452.1|ATP2B1,sp|NP_001353453.1|ATP2B1,sp|NP_001353454.1|ATP2B1,sp|NP_001353455.1|ATP2B1,sp|NP_001353456.1|ATP2B1,sp|NP_001353457.1|ATP2B1,sp|NP_001353458.1|ATP2B1,sp|NP_001353459.1|ATP2B1…
Multiple_SEPEP.84_C5	2	14	2	0	EAAWAITNATSGGTPEQIR,KEAAWAITNATSGGTPEQIR	KPNA5,KPNA6	sp|NP_001353233.1|KPNA5,sp|NP_001353234.1|KPNA5,sp|NP_001353235.1|KPNA5,sp|NP_001353236.1|KPNA5,sp|NP_001353237.1|KPNA5,sp|NP_002260.2|KPNA5,sp|NP_036448.1|KPNA6,sp|XP_005270768.1|KPNA6,sp|XP_016866330.1|KPNA5,sp|XP_024301933.1|KPNA6,sp|XP_024301934.1|KPNA6,sp|XP_024301935.1|KPNA6,sp|XP_024302194.1|KPNA5,sp|XP_024302195.1|KPNA5
Multiple_SEPEP.85_C5	2	10	2	0	MNVGVAHSEVNPNTR,NVGVAHSEVNPNTR	ORMDL1,ORMDL2	sp|NP_001121622.1|ORMDL1,sp|NP_001358313.1|ORMDL1,sp|NP_001358314.1|ORMDL1,sp|NP_001358315.1|ORMDL1,sp|NP_001358316.1|ORMDL1,sp|NP_001358317.1|ORMDL1,sp|NP_054901.1|ORMDL2,sp|NP_057551.1|ORMDL1,sp|XP_005247027.1|ORMDL1,sp|XP_016860836.1|ORMDL1
Multiple_SEPEP.86_C5	1	9	2	0	VNQIGSVTESIQACK	ENO1,ENO3	sp|NP_001180432.1|ENO3,sp|NP_001188412.1|ENO1,sp|NP_001340275.1|ENO1,sp|NP_001361452.1|ENO3,sp|NP_001361453.1|ENO3,sp|NP_001419.1|ENO1,sp|NP_001967.3|ENO3,sp|NP_443739.3|ENO3,sp|XP_011522031.1|ENO3
Multiple_SEPEP.87_C5	1	9	3	0	AAVPSGASTGIYEALELR	ENO1,ENO2,ENO3	sp|NP_001180432.1|ENO3,sp|NP_001340275.1|ENO1,sp|NP_001361452.1|ENO3,sp|NP_001361453.1|ENO3,sp|NP_001419.1|ENO1,sp|NP_001966.1|ENO2,sp|NP_001967.3|ENO3,sp|NP_443739.3|ENO3,sp|XP_011522031.1|ENO3
Multiple_SEPEP.88_C5	1	11	2	0	LCFFPFVENGHSESSGQTHLEGDTVQIICNTGYR	CFHR1,CFHR2	sp|NP_001366235.1|CFHR1,sp|NP_001366236.1|CFHR1,sp|NP_001366237.1|CFHR1,sp|NP_001366238.1|CFHR1,sp|NP_001366239.1|CFHR1,sp|NP_002104.2|CFHR1,sp|NP_005657.1|CFHR2,sp|XP_005245170.1|CFHR2,sp|XP_011507760.1|CFHR2,sp|XP_011507761.1|CFHR2,sp|XP_011507762.1|CFHR2
Multiple_SEPEP.89_C5	11	5	2	0	ELALGQDR,LCAAAASILGKPADR,MPFLELDTNLPANR,PFLELDTNLPANR,PFLELDTNLPANRVPAGLEK,PFLELDTNLPANRVPAGLEKR,RLCAAAASILGKPADR,SHSAHFFEFLTK,VNVTVRPGLAMALSGSTEPCAQLSISSIGVVGTAEDNR,VPAGLEK,VPAGLEKR	DDT,DDTL	sp|NP_001077861.1|DDT,sp|NP_001077862.1|DDTL,sp|NP_001346.1|DDT,sp|NP_001368781.1|DDT,sp|XP_011528118.1|DDTL
Multiple_SEPEP.90_C5	7	42	6	0	ANTSGDFEKDDDAYK,ANTSGDFEKDDDAYKTEDSDDIHFEPVVQMPEK,DDDAYKTEDSDDIHFEPVVQMPEK,EDALDDSVSSSSVHASPLASSPVR,EGFSIPVSADGFK,SNNSETSSVAQSGSESK,STKEGFSIPVSADGFK	RANBP2,RGPD3,RGPD4,RGPD5,RGPD6,RGPD8	sp|NP_001116835.1|RGPD6,sp|NP_001137485.1|RGPD3,sp|NP_001157935.1|RGPD8,sp|NP_001371291.1|RGPD6,sp|NP_001371292.1|RGPD6,sp|NP_001371293.1|RGPD6,sp|NP_001373070.1|RGPD6,sp|NP_001373074.1|RGPD6,sp|NP_001373084.1|RGPD6,sp|NP_001373088.1|RGPD6,sp|NP_001373092.1|RGPD6,sp|NP_005045.2|RGPD5,sp|NP_006258.3|RANBP2,sp|NP_872394.2|RGPD4,sp|XP_005263804.1|RGPD8,sp|XP_005264059.1|RANBP2,sp|XP_005264060.1|RANB…
Multiple_SEPEP.91_C5	1	5	2	0	IVNDDQSFYADIYMEDGLIK	DPYSL2,DPYSL3	sp|NP_001184222.1|DPYSL2,sp|NP_001184223.1|DPYSL3,sp|NP_001377.1|DPYSL2,sp|NP_001378.1|DPYSL3,sp|XP_011535876.1|DPYSL3
Multiple_SEPEP.92_C5	4	4	2	0	GQHVPGSPFQFTVGPLGEGGAHK,IECDDKGDGSCDVR,KGEITGEVR,NDNDTFTVK	FLNA,FLNC	sp|NP_001104026.1|FLNA,sp|NP_001120959.1|FLNC,sp|NP_001447.2|FLNA,sp|NP_001449.3|FLNC
Multiple_SEPEP.93_C5	1	6	4	0	YPIEHGIITNWDDMEK	ACTA1,ACTA2,ACTC1,ACTG2	sp|NP_001091.1|ACTA1,sp|NP_001135417.1|ACTA2,sp|NP_001307784.1|ACTA2,sp|NP_001604.1|ACTA2,sp|NP_001606.1|ACTG2,sp|NP_005150.1|ACTC1
Multiple_SEPEP.94_C5	2	6	3	0	DLYANNVLSGGTTMYPGIADR,KDLYANNVLSGGTTMYPGIADR	ACTA2,ACTC1,ACTG2	sp|NP_001135417.1|ACTA2,sp|NP_001186822.1|ACTG2,sp|NP_001307784.1|ACTA2,sp|NP_001604.1|ACTA2,sp|NP_001606.1|ACTG2,sp|NP_005150.1|ACTC1
Multiple_SEPEP.95_C5	2	7	3	0	EKLCYVALDFEQEMATAASSSSLEK,LCYVALDFEQEMATAASSSSLEK	ACTB,ACTG1,POTEE	sp|NP_001077007.1|POTEE,sp|NP_001092.1|ACTB,sp|NP_001186883.1|ACTG1,sp|NP_001605.1|ACTG1,sp|XP_011509518.1|POTEE,sp|XP_016859648.1|POTEE,sp|XP_016859650.1|POTEE
Multiple_SEPEP.96_C5	5	11	4	0	HYFQNTQGLIFVVDSNDR,HYFQNTQGLIFVVDSNDRER,ILMVGLDAAGK,LGEIVTTIPTIGFNVETVEYK,LKLGEIVTTIPTIGFNVETVEYK	ARF1,ARF3,ARF4,ARF5	sp|NP_001019397.1|ARF1,sp|NP_001019398.1|ARF1,sp|NP_001019399.1|ARF1,sp|NP_001649.1|ARF1,sp|NP_001650.1|ARF3,sp|NP_001651.1|ARF4,sp|NP_001653.1|ARF5,sp|XP_005268913.1|ARF3,sp|XP_006719454.1|ARF3,sp|XP_016856722.1|ARF1,sp|XP_024304740.1|ARF3
Multiple_SEPEP.97_C5	3	7	2	0	LGLHSLR,QDLPNAMNAAEITDK,QDLPNAMNAAEITDKLGLHSLR	ARF1,ARF3	sp|NP_001019397.1|ARF1,sp|NP_001019398.1|ARF1,sp|NP_001019399.1|ARF1,sp|NP_001649.1|ARF1,sp|NP_001650.1|ARF3,sp|XP_005268913.1|ARF3,sp|XP_024304740.1|ARF3
Multiple_SEPEP.98_C5	3	6	3	0	ADQLTEEQIAEFK,DGDGTITTK,EAFSLFDKDGDGTITTK	CALM1,CALM2,CALM3	sp|NP_001292553.1|CALM2,sp|NP_001316851.1|CALM3,sp|NP_001350599.1|CALM1,sp|NP_001734.1|CALM2,sp|NP_005175.2|CALM3,sp|NP_008819.1|CALM1
Multiple_SEPEP.99_C5	7	5	2	0	EYWDYESHVVEWGNQDDYQLVR,GGPNIITLADIVK,GGPNIITLADIVKDPVSR,QLYQTLTDYDIR,TPALVFEHVNNTDFK,VYTDVNTHRPR,YSEVFEAINITNNEK	CSNK2A1,CSNK2A3	sp|NP_001243615.1|CSNK2A3,sp|NP_001349699.1|CSNK2A1,sp|NP_001349700.1|CSNK2A1,sp|NP_001886.1|CSNK2A1,sp|NP_808227.1|CSNK2A1
Multiple_SEPEP.100_C5	16	4	2	0	ADHQPLTEASYVNLPTIALCNTDSPLR,AIVAIENPADVSVISSR,DPEEIEKEEQAAAEK,EHPWEVMPDLYFYR,EHPWEVMPDLYFYRDPEEIEK,EHPWEVMPDLYFYRDPEEIEKEEQAAAEK,FAAATGATPIAGR,GAHSVGLMWWMLAR,KSDGIYIINLK,LLVVTDPR,MSGALDVLQMK,SDGIYIINLK,SDGIYIINLKR,SGALDVLQMK,SGALDVLQMKEEDVLK,YVDIAIPCNNK	RPSA,RPSAP58	sp|NP_001291217.1|RPSA,sp|NP_001342212.1|RPSAP58,sp|NP_001342216.1|RPSAP58,sp|NP_002286.2|RPSA
Multiple_SEPEP.101_C5	3	22	2	0	ALGVEQDLALPAIAVIGDQSSGK,SSVLEALSGVALPR,VRPCIDLIDSLR	MX1,MX2	sp|NP_001138397.1|MX1,sp|NP_001171517.1|MX1,sp|NP_001269849.1|MX1,sp|NP_002453.2|MX1,sp|NP_002454.1|MX2,sp|XP_005261035.1|MX1,sp|XP_005261036.1|MX1,sp|XP_005261037.1|MX1,sp|XP_005261038.1|MX1,sp|XP_005261039.1|MX1,sp|XP_005261040.1|MX2,sp|XP_005261041.1|MX2,sp|XP_011527870.1|MX1,sp|XP_011527872.1|MX1,sp|XP_011527873.1|MX2,sp|XP_011527874.1|MX2,sp|XP_011527875.1|MX2,sp|XP_016883838.1|MX1,sp|XP_016…
Multiple_SEPEP.102_C5	11	14	2	0	ADEWLMK,ADFCIIHYAGK,AGVLAHLEEER,AGVLAHLEEERDLK,DKADFCIIHYAGK,FSKVEDMAELTCLNEASVLHNLK,LDPHLVLDQLR,NTNPNFVR,VDYKADEWLMK,VEDMAELTCLNEASVLHNLK,VNKDDIQK	MYH10,MYH9	sp|NP_001242941.1|MYH10,sp|NP_001243024.1|MYH10,sp|NP_001362195.1|MYH10,sp|NP_002464.1|MYH9,sp|NP_005955.3|MYH10,sp|XP_011522177.1|MYH10,sp|XP_011522180.1|MYH10,sp|XP_011522181.1|MYH10,sp|XP_011522182.1|MYH10,sp|XP_016880167.1|MYH10,sp|XP_016880168.1|MYH10,sp|XP_016880169.1|MYH10,sp|XP_016880170.1|MYH10,sp|XP_016880171.1|MYH10
Multiple_SEPEP.103_C5	5	8	3	0	KQVVIDGETCLLDILDTAGQEEYSAMR,LVVVGAGGVGK,QVVIDGETCLLDILDTAGQEEYSAMR,SALTIQLIQNHFVDEYDPTIEDSYR,SALTIQLIQNHFVDEYDPTIEDSYRK	HRAS,KRAS,NRAS	sp|NP_001123914.1|HRAS,sp|NP_001356715.1|KRAS,sp|NP_001356716.1|KRAS,sp|NP_002515.1|NRAS,sp|NP_004976.2|KRAS,sp|NP_005334.1|HRAS,sp|NP_203524.1|KRAS,sp|NP_789765.1|HRAS
Multiple_SEPEP.104_C5	2	7	2	0	EIISFGSGYGGNSLLGK,EIISFGSGYGGNSLLGKK	PCK1,PCK2	sp|NP_001018083.2|PCK2,sp|NP_001278485.1|PCK2,sp|NP_001294983.1|PCK2,sp|NP_002582.3|PCK1,sp|NP_004554.3|PCK2,sp|XP_006720221.1|PCK2,sp|XP_024307656.1|PCK1
Multiple_SEPEP.105_C5	13	9	3	0	AHQVVEDGYEFFAK,AHQVVEDGYEFFAKR,GKQSLETICLLLAYK,GNHECASINR,HDLDLICR,IFCCHGGLSPDLQSMEQIR,IFCCHGGLSPDLQSMEQIRR,IKYPENFFLLR,IYGFYDECK,IYGFYDECKR,QSLETICLLLAYK,TFTDCFNCLPIAAIVDEK,YPENFFLLR	PPP1CA,PPP1CB,PPP1CC	sp|NP_001008709.1|PPP1CA,sp|NP_001231903.1|PPP1CC,sp|NP_002699.1|PPP1CA,sp|NP_002700.1|PPP1CB,sp|NP_002701.1|PPP1CC,sp|NP_996756.1|PPP1CA,sp|NP_996759.1|PPP1CB,sp|XP_011536806.1|PPP1CC,sp|XP_011536807.1|PPP1CC
Multiple_SEPEP.106_C5	4	12	2	0	DCEAEVR,LNIISNLDCVNEVIGIR,LNSLCMAWLVDHVYAIR,QLSQSLLPAIVELAEDAK	PPP2R1A,PPP2R1B	sp|NP_001171033.1|PPP2R1B,sp|NP_001171034.1|PPP2R1B,sp|NP_001350585.1|PPP2R1A,sp|NP_002707.3|PPP2R1B,sp|NP_055040.2|PPP2R1A,sp|NP_859050.1|PPP2R1B,sp|NP_859051.1|PPP2R1B,sp|XP_016873449.1|PPP2R1B,sp|XP_016873450.1|PPP2R1B,sp|XP_024304366.1|PPP2R1B,sp|XP_024304367.1|PPP2R1B,sp|XP_024304368.1|PPP2R1B
Multiple_SEPEP.107_C5	4	5	2	0	DLKPSNLLINTTCDLK,DVYIVQDLMETDLYK,ISPFEHQTYCQR,KISPFEHQTYCQR	MAPK1,MAPK3	sp|NP_001035145.1|MAPK3,sp|NP_001103361.1|MAPK3,sp|NP_002736.3|MAPK1,sp|NP_002737.2|MAPK3,sp|NP_620407.1|MAPK1
Multiple_SEPEP.108_C5	4	4	2	0	IQVIDISMILAEAIR,MVLVGDVK,MVLVGDVKDR,VAILVDDMADTCGTICHAADK	PRPS1,PRPS2	sp|NP_001034180.1|PRPS2,sp|NP_001191331.1|PRPS1,sp|NP_002755.1|PRPS1,sp|NP_002756.1|PRPS2
Multiple_SEPEP.109_C5	3	6	2	0	ALLEVVQSGGK,LTVEDPVTVEYITR,LYQTDPSGTYHAWK	PSMA7,PSMA8	sp|NP_001020267.1|PSMA8,sp|NP_001020268.1|PSMA8,sp|NP_001295117.1|PSMA8,sp|NP_002783.1|PSMA7,sp|NP_653263.2|PSMA8,sp|XP_011524120.1|PSMA8
Multiple_SEPEP.110_C5	10	5	3	0	AAPGYHMAK,HLHFTLVK,HLHFTLVKDR,LKQEYFVVAATLQDIIR,NLAENISR,QEYFVVAATLQDIIR,TNGITPR,VIFLENYR,VLYPNDNFFEGK,YGNPWEK	PYGB,PYGL,PYGM	sp|NP_001157412.1|PYGL,sp|NP_001158188.1|PYGM,sp|NP_002853.2|PYGB,sp|NP_002854.3|PYGL,sp|NP_005600.1|PYGM
Multiple_SEPEP.111_C5	2	4	2	0	NAEEFTK,TDQVIQSLIALVNDPQPEHPLR	UBE2L3,UBE2L5	sp|NP_001243284.1|UBE2L3,sp|NP_001243285.1|UBE2L3,sp|NP_001342176.1|UBE2L5,sp|NP_003338.1|UBE2L3
Multiple_SEPEP.112_C5	1	5	2	0	HIDSAHLYNNEEQVGLAIR	AKR1C1,AKR1C3	sp|NP_001240837.1|AKR1C3,sp|NP_001240838.1|AKR1C3,sp|NP_001344.2|AKR1C1,sp|NP_003730.4|AKR1C3,sp|XP_016871280.1|AKR1C1
Multiple_SEPEP.113_C5	1	4	2	0	LNDGHFMPVLGFGTYAPPEVPR	AKR1C3,AKR1C4	sp|NP_001240837.1|AKR1C3,sp|NP_001240838.1|AKR1C3,sp|NP_001809.4|AKR1C4,sp|NP_003730.4|AKR1C3
Multiple_SEPEP.114_C5	6	5	2	0	AHLTNQYMQR,AKEFTNVYIK,ALYDTFSAFGNILSCK,ITGMLLEIDNSELLHMLESPESLR,RSLGYAYVNFQQPADAER,SLGYAYVNFQQPADAER	PABPC1,PABPC4	sp|NP_001129125.1|PABPC4,sp|NP_001129126.1|PABPC4,sp|NP_002559.2|PABPC1,sp|NP_003810.1|PABPC4,sp|XP_005250918.1|PABPC1
Multiple_SEPEP.115_C5	3	9	2	0	AIAHYEQSADYYK,AIAHYEQSADYYKGEESNSSANK,LDQWLTTMLLR	NAPA,NAPB	sp|NP_001269947.1|NAPB,sp|NP_001269949.1|NAPB,sp|NP_001269955.1|NAPB,sp|NP_003818.2|NAPA,sp|NP_071363.1|NAPB,sp|XP_011525738.1|NAPA,sp|XP_011525739.1|NAPA,sp|XP_011527615.1|NAPB,sp|XP_016883497.1|NAPB
Multiple_SEPEP.116_C5	5	6	2	0	DYDVYAR,ELNVSFINEK,IDFVAHDDIPYSSAGSDDVYK,MLQALSPK,TEGISTSDIITR	PCYT1A,PCYT1B	sp|NP_001156736.1|PCYT1B,sp|NP_001156737.1|PCYT1B,sp|NP_001299602.1|PCYT1A,sp|NP_004836.2|PCYT1B,sp|NP_005008.2|PCYT1A,sp|XP_016885466.1|PCYT1B
Multiple_SEPEP.117_C5	3	23	3	0	EFTLEFSR,KEFTLEFSR,SLPSVETLGCTSVICSDK	ATP2A1,ATP2A2,ATP2A3	sp|NP_001273004.1|ATP2A1,sp|NP_001672.1|ATP2A2,sp|NP_004311.1|ATP2A1,sp|NP_005164.2|ATP2A3,sp|NP_733765.1|ATP2A2,sp|NP_775293.1|ATP2A1,sp|NP_777613.1|ATP2A3,sp|NP_777614.1|ATP2A3,sp|NP_777615.1|ATP2A3,sp|NP_777616.1|ATP2A3,sp|NP_777617.1|ATP2A3,sp|NP_777618.1|ATP2A3,sp|XP_005253945.1|ATP2A2,sp|XP_011522183.1|ATP2A3,sp|XP_011522184.1|ATP2A3,sp|XP_011522186.1|ATP2A3,sp|XP_011522187.1|ATP2A3,sp|XP_0…
Multiple_SEPEP.118_C5	1	8	2	0	VSCLGVTDDGMAVATGSWDSFLK	GNB1,GNB2	sp|NP_001269467.1|GNB1,sp|NP_001269468.1|GNB1,sp|NP_002065.1|GNB1,sp|NP_005264.2|GNB2,sp|XP_016856548.1|GNB1,sp|XP_016856549.1|GNB1,sp|XP_016856550.1|GNB1,sp|XP_024302263.1|GNB1
Multiple_SEPEP.119_C5	2	6	2	0	EGTYHFR,LLEETGICVVPGSGFGQR	GPT,GPT2	sp|NP_001135938.1|GPT2,sp|NP_001369593.1|GPT,sp|NP_001369594.1|GPT,sp|NP_005300.1|GPT,sp|NP_597700.1|GPT2,sp|XP_016879279.1|GPT2
Multiple_SEPEP.120_C5	1	4	4	0	NAVITVPAYFNDSQR	HSPA1A,HSPA1B,HSPA1L,HSPA9	sp|NP_004125.3|HSPA9,sp|NP_005336.3|HSPA1A,sp|NP_005337.2|HSPA1B,sp|NP_005518.3|HSPA1L
Multiple_SEPEP.121_C5	2	10	6	0	AYHEQLSVAEITNACFEPANQMVK,AYHEQLSVAEITNACFEPANQMVKCDPR	TUBA1A,TUBA1B,TUBA3C,TUBA3D,TUBA3E,TUBA4A	sp|NP_001257328.1|TUBA1A,sp|NP_001257329.1|TUBA1A,sp|NP_001265481.1|TUBA4A,sp|NP_005991.1|TUBA4A,sp|NP_005992.1|TUBA3C,sp|NP_006000.2|TUBA1A,sp|NP_006073.2|TUBA1B,sp|NP_525125.2|TUBA3D,sp|NP_997195.2|TUBA3E,sp|XP_016860313.1|TUBA4A
Multiple_SEPEP.122_C5	1	6	3	0	AVLVDLEPGTMDSVR	TUBB4A,TUBB4B,TUBB8	sp|NP_001276052.1|TUBB4A,sp|NP_001276056.1|TUBB4A,sp|NP_001276058.1|TUBB4A,sp|NP_006078.2|TUBB4A,sp|NP_006079.1|TUBB4B,sp|NP_817124.1|TUBB8
Multiple_SEPEP.123_C5	1	5	2	0	FWEVISDEHGIDPTGTYHGDSDLQLER	TUBB4A,TUBB4B	sp|NP_001276052.1|TUBB4A,sp|NP_001276056.1|TUBB4A,sp|NP_001276058.1|TUBB4A,sp|NP_006078.2|TUBB4A,sp|NP_006079.1|TUBB4B
Multiple_SEPEP.124_C5	3	11	2	0	DLKPENVLLDAHMNAK,IADFGLSNMMSDGEFLR,TSCGSPNYAAPEVISGR	PRKAA1,PRKAA2	sp|NP_001341957.1|PRKAA1,sp|NP_001341958.1|PRKAA1,sp|NP_001341963.1|PRKAA1,sp|NP_006242.5|PRKAA1,sp|NP_006243.2|PRKAA2,sp|NP_996790.3|PRKAA1,sp|XP_016857181.1|PRKAA2,sp|XP_016857182.1|PRKAA2,sp|XP_016857183.1|PRKAA2,sp|XP_016865113.1|PRKAA1,sp|XP_016865114.1|PRKAA1
Multiple_SEPEP.125_C5	1	4	2	0	GAEDDLNTVAAGTMTGMLYK	TIMM23,TIMM23B	sp|NP_001277046.1|TIMM23B,sp|NP_001277047.1|TIMM23B,sp|NP_001352800.1|TIMM23B,sp|NP_006318.1|TIMM23
Multiple_SEPEP.126_C5	3	5	3	0	GIGETPIVPLGISYIDDFAK,MYVDIGYVDLSTIR,NYSAHLGECPR	SLCO1B1,SLCO1B3,SLCO1B7	sp|NP_001009562.3|SLCO1B7,sp|NP_001336849.1|SLCO1B3,sp|NP_001358026.1|SLCO1B3,sp|NP_006437.3|SLCO1B1,sp|NP_062818.1|SLCO1B3
Multiple_SEPEP.127_C5	1	6	4	0	IHDIVLVGGSTR	HSPA1A,HSPA1B,HSPA1L,HSPA8	sp|NP_005336.3|HSPA1A,sp|NP_005337.2|HSPA1B,sp|NP_005518.3|HSPA1L,sp|NP_006588.1|HSPA8,sp|NP_694881.1|HSPA8,sp|XP_011541100.1|HSPA8
Multiple_SEPEP.128_C5	2	9	2	0	CGPPPPISNGDTTSFLLK,VYVPQSR	CFHR3,CFHR4	sp|NP_001160096.1|CFHR3,sp|NP_001188479.1|CFHR4,sp|NP_001188480.1|CFHR4,sp|NP_006675.2|CFHR4,sp|NP_066303.2|CFHR3,sp|XP_006711192.1|CFHR4,sp|XP_016855599.1|CFHR4,sp|XP_016855600.1|CFHR4,sp|XP_016855603.1|CFHR4
Multiple_SEPEP.129_C5	1	7	2	0	SVGATNMNEHSSR	KIF3A,KIF3B	sp|NP_001287720.1|KIF3A,sp|NP_001287721.1|KIF3A,sp|NP_004789.1|KIF3B,sp|NP_008985.3|KIF3A,sp|XP_006714589.1|KIF3A,sp|XP_016864484.1|KIF3A,sp|XP_016864485.1|KIF3A
Multiple_SEPEP.130_C5	2	5	2	0	DQGVNVR,NIVHNYSEAEIK	EPN1,EPN3	sp|NP_001123543.1|EPN1,sp|NP_001123544.1|EPN1,sp|NP_001308192.1|EPN1,sp|NP_037465.2|EPN1,sp|NP_060427.2|EPN3
Multiple_SEPEP.131_C5	6	5	2	0	DIQAAGGIVTAEDLNNYR,GGLSVAVPGEIR,GYELAHQR,LFQPSIQLAR,LVVLGLLAVVLVLVIVGLCLWLPSASK,QGFPVGK	GGT1,GGT2	sp|NP_001275762.1|GGT1,sp|NP_001338233.1|GGT2,sp|NP_038265.2|GGT1,sp|NP_038347.2|GGT1,sp|XP_016884675.1|GGT2
Multiple_SEPEP.132_C5	5	4	2	0	AFLNAIMR,ENEFSFEDNAIR,HLCEPGADGAETFADGVPR,VGGNIEVLGFNAR,WQDIQNDPR	CHD4,CHD5	sp|NP_001264.2|CHD4,sp|NP_001284482.1|CHD4,sp|NP_001350535.1|CHD4,sp|NP_056372.1|CHD5
Multiple_SEPEP.133_C5	2	7	3	0	EDVFVHQTAIK,NDTKEDVFVHQTAIK	YBX1,YBX2,YBX3	sp|NP_001138898.1|YBX3,sp|NP_003642.3|YBX3,sp|NP_004550.2|YBX1,sp|NP_057066.2|YBX2,sp|XP_011519173.1|YBX3,sp|XP_016875611.1|YBX3,sp|XP_016875612.1|YBX3
Multiple_SEPEP.134_C5	10	4	2	0	DNIDPYIYTPFGSGPR,DVEINGMFIPK,EAETGKPVTLK,EMVPIIAQYGDVLVR,HRVDFLQLMIDSQNSK,KDVEINGMFIPK,LKEMVPIIAQYGDVLVR,NKDNIDPYIYTPFGSGPR,REAETGKPVTLK,VDFLQLMIDSQNSK	CYP3A4,CYP3A7	sp|NP_000756.3|CYP3A7,sp|NP_001189784.1|CYP3A4,sp|NP_001243426.2|CYP3A7,sp|NP_059488.2|CYP3A4
Multiple_SEPEP.135_C5	4	13	2	0	DEISVDSLDFNK,DEISVDSLDFNKK,KDEISVDSLDFNK,KDEISVDSLDFNKK	PPP2R2A,PPP2R2D	sp|NP_001171062.1|PPP2R2A,sp|NP_001278239.1|PPP2R2D,sp|NP_002708.1|PPP2R2A,sp|NP_060931.2|PPP2R2D,sp|XP_005273616.1|PPP2R2A,sp|XP_005273617.1|PPP2R2A,sp|XP_011542867.1|PPP2R2A,sp|XP_011542868.1|PPP2R2A,sp|XP_011542869.1|PPP2R2A,sp|XP_011542870.1|PPP2R2A,sp|XP_011542871.1|PPP2R2A,sp|XP_024302954.1|PPP2R2A,sp|XP_024302955.1|PPP2R2A
Multiple_SEPEP.136_C5	2	4	2	0	GGLLVIDHR,NYDHILSTGCAPPGK	CNPY3,GNMT	sp|NP_001305785.1|CNPY3,sp|NP_001305786.1|CNPY3,sp|NP_001305794.1|GNMT,sp|NP_061833.1|GNMT
Multiple_SEPEP.137_C5	1	5	3	0	EANLQALIATGGDINAAIER	UBQLN1,UBQLN2,UBQLN4	sp|NP_001291271.1|UBQLN4,sp|NP_038466.2|UBQLN1,sp|NP_038472.2|UBQLN2,sp|NP_064516.2|UBQLN4,sp|NP_444295.1|UBQLN1
Multiple_SEPEP.138_C5	5	5	3	0	EIEVDSSPSVLEILDTAGTEQFASMR,KEIEVDSSPSVLEILDTAGTEQFASMR,VVVLGSGGVGK,YDPTIEDFYR,YDPTIEDFYRK	RAP2A,RAP2B,RAP2C	sp|NP_001258115.1|RAP2C,sp|NP_002877.2|RAP2B,sp|NP_066361.1|RAP2A,sp|NP_067006.3|RAP2C,sp|XP_011529678.1|RAP2C
Multiple_SEPEP.139_C5	1	6	4	0	IINEPTAAAIAYGLDK	HSPA1L,HSPA2,HSPA5,HSPA8	sp|NP_005338.1|HSPA5,sp|NP_005518.3|HSPA1L,sp|NP_006588.1|HSPA8,sp|NP_068814.2|HSPA2,sp|NP_694881.1|HSPA8,sp|XP_011541100.1|HSPA8
Multiple_SEPEP.140_C5	2	5	2	0	GVPVSEAECTAMGLR,LWIYPVK	MTARC1,MTARC2	sp|NP_001304267.1|MTARC2,sp|NP_001317971.1|MTARC2,sp|NP_060368.2|MTARC2,sp|NP_073583.3|MTARC1,sp|XP_011508202.1|MTARC1
Multiple_SEPEP.141_C5	14	4	3	0	DIDVSPK,FRDFFLPK,KSDAFVPFSIGK,KSDAFVPFSIGKR,KVEHNQR,MQEEEKNPNTEFYLK,NPNTEFYLK,NYTMSFLPR,SDAFVPFSIGK,SDAFVPFSIGKR,TVSNVISSIVFGDR,VHEEIDR,VHEEIDRVIGK,YGFLLLMK	CYP2A13,CYP2A6,CYP2A7	sp|NP_000753.3|CYP2A6,sp|NP_000755.2|CYP2A7,sp|NP_000757.2|CYP2A13,sp|NP_085079.2|CYP2A7
Multiple_SEPEP.142_C5	16	4	2	0	DYFEQYGK,EDSQRPGAHLTVK,EDSQRPGAHLTVKK,EDTEEHHLRDYFEQYGK,GFAFVTFDDHDSVDK,GFAFVTFDDHDSVDKIVIQK,IEVIEIMTDR,IFVGGIKEDTEEHHLRDYFEQYGK,KLFIGGLSFETTDESLR,LFIGGLSFETTDESLR,QEMASASSSQR,RGFAFVTFDDHDSVDK,RGFAFVTFDDHDSVDKIVIQK,SHFEQWGTLTDCVVMR,SHFEQWGTLTDCVVMRDPNTK,SHFEQWGTLTDCVVMRDPNTKR	HNRNPA1,HNRNPA1L2	sp|NP_001011724.1|HNRNPA1L2,sp|NP_001011725.1|HNRNPA1L2,sp|NP_002127.1|HNRNPA1,sp|NP_112420.1|HNRNPA1
Multiple_SEPEP.143_C5	1	4	3	0	DSAAAVVVYDITNVNSFQQTTK	RAB6A,RAB6C,RAB6D	sp|NP_001071105.1|RAB6D,sp|NP_001230648.1|RAB6A,sp|NP_002860.2|RAB6A,sp|NP_115520.2|RAB6C
Multiple_SEPEP.144_C5	2	6	2	0	EHGLIFMETSAK,GAAGALLVYDITR	RAB2A,RAB2B	sp|NP_001156852.1|RAB2B,sp|NP_001229573.1|RAB2A,sp|NP_002856.1|RAB2A,sp|NP_116235.2|RAB2B,sp|XP_016877199.1|RAB2B,sp|XP_016877201.1|RAB2B
Multiple_SEPEP.145_C5	9	8	2	0	ACNQLGQFLQHR,ALLLSTYIK,DDVQGYAAK,IAGDYVSEEVWYR,NADVELQQR,QSAALCLLR,VAILAEK,VGGYILGEFGNLIAGDPR,YLALESMCTLASSEFSHEAVK	AP2A1,AP2A2	sp|NP_001229766.1|AP2A2,sp|NP_036437.1|AP2A2,sp|NP_055018.2|AP2A1,sp|NP_570603.2|AP2A1,sp|XP_011518231.1|AP2A2,sp|XP_011518232.1|AP2A2,sp|XP_011524858.1|AP2A1,sp|XP_011524859.1|AP2A1
Multiple_SEPEP.146_C5	4	5	2	0	EDLVFIFWAPESAPLK,ESKKEDLVFIFWAPESAPLK,KEDLVFIFWAPESAPLK,YALYDATYETK	CFL1,CFL2	sp|NP_001230574.1|CFL2,sp|NP_005498.1|CFL1,sp|NP_068733.1|CFL2,sp|NP_619579.1|CFL2,sp|XP_011534665.1|CFL2
Multiple_SEPEP.147_C5	2	4	2	0	AITVFSPDGHLFQVEYAQEAVK,AITVFSPDGHLFQVEYAQEAVKK	PSMA7,PSMA8	sp|NP_001020267.1|PSMA8,sp|NP_001020268.1|PSMA8,sp|NP_002783.1|PSMA7,sp|NP_653263.2|PSMA8
Multiple_SEPEP.148_C5	1	8	3	0	MFQQVPMVEIDGMK	GSTA1,GSTA2,GSTA3	sp|NP_000837.3|GSTA2,sp|NP_000838.3|GSTA3,sp|NP_001350471.1|GSTA3,sp|NP_665683.1|GSTA1,sp|XP_005249091.1|GSTA1,sp|XP_006715135.1|GSTA3,sp|XP_011512834.1|GSTA2,sp|XP_024302182.1|GSTA3
Multiple_SEPEP.149_C5	1	9	3	0	LGLDFPNLPYLIDGAHK	GSTM1,GSTM4,GSTM5	sp|NP_000552.2|GSTM1,sp|NP_000841.1|GSTM4,sp|NP_000842.2|GSTM5,sp|NP_666533.1|GSTM1,sp|NP_671489.1|GSTM4,sp|XP_005270839.1|GSTM1,sp|XP_005270841.1|GSTM5,sp|XP_016856574.1|GSTM4,sp|XP_024302345.1|GSTM4
Multiple_SEPEP.150_C5	3	17	2	0	AEYEFDSPYWDDISDSAK,IMISDFGLSK,QAFNATAVVR	CAMK1,CAMK1D	sp|NP_001337961.1|CAMK1D,sp|NP_003647.1|CAMK1,sp|NP_065130.1|CAMK1D,sp|NP_705718.1|CAMK1D,sp|XP_005265573.1|CAMK1,sp|XP_005265574.1|CAMK1,sp|XP_006717545.1|CAMK1D,sp|XP_006717546.1|CAMK1D,sp|XP_011517893.1|CAMK1D,sp|XP_011517894.1|CAMK1D,sp|XP_011517895.1|CAMK1D,sp|XP_011517896.1|CAMK1D,sp|XP_011517897.1|CAMK1D,sp|XP_016862843.1|CAMK1,sp|XP_016871927.1|CAMK1D,sp|XP_024303855.1|CAMK1D,sp|XP_024309…
Multiple_SEPEP.151_C5	8	7	2	0	AIYNNMK,GAPEGVIDR,KNMLFSGTNIAAGK,LDEFGEQLSK,NMLFSGTNIAAGK,TASEMVLADDNFSTIVAAVEEGR,VDQSILTGESVSVIK,VIMITGDNK	ATP2A1,ATP2A2	sp|NP_001273004.1|ATP2A1,sp|NP_001672.1|ATP2A2,sp|NP_004311.1|ATP2A1,sp|NP_733765.1|ATP2A2,sp|NP_775293.1|ATP2A1,sp|XP_005253945.1|ATP2A2,sp|XP_011536704.1|ATP2A2
Multiple_SEPEP.152_C5	12	6	4	0	ALGQAASDNSGPEDAK,ALGQAASDNSGPEDAKR,DGENYVVLLDSTLPR,FEPSSQMIEVQEGQNLK,GLLPGCVYHVQLK,HITLIFNPTR,ITITGYR,LIPLLLQLTSR,QINQFDLSGNVITSSEYLPTLWVK,SENLDNPIQTVSLGQSLFFHFPPLLR,SQYDYILPQVSFTAVGYHK,VIEVGNNDIDDVNIIVFR	LOC102723728,NOMO1,NOMO2,NOMO3	sp|NP_001004060.1|NOMO2,sp|NP_001004067.1|NOMO3,sp|NP_055102.3|NOMO1,sp|NP_775885.1|NOMO2,sp|XP_005255375.1|NOMO3,sp|XP_006721059.1|LOC102723728
Multiple_SEPEP.153_C5	22	6	3	0	EDGSFSFYSLPSGGYTVIPFYR,EDVLGCNVSPVPGFQPQDESLVYLCYTVSR,EHLYFETVTIK,FLLFSSLVTK,GGDINFVFTGFSVNGK,GQPLGPAGVQVSLR,IEPPLGWSFEPTTVELHVDGVSDICTK,IEPVFHVMGFSVTGR,IQSTVTQPGGK,ISIMHEDWCWK,ITFDVAPSR,LDFTVEHDSLK,SDVEINYSLIEIK,SLVTVETDAHGSFCFK,VLNGPEGDGVPEAVVTLNNQIK,VLPGDYEILATHPTWALK,VNAMTFTFDNVLPGK,VQVMVPEAETR,VSCLDTCGDLLVTLQSLSR,VVLSSQDK,VVLSSQDKDK,YQTDCAPNNGYFMIPLYDK	NOMO1,NOMO2,NOMO3	sp|NP_001004060.1|NOMO2,sp|NP_001004067.1|NOMO3,sp|NP_055102.3|NOMO1,sp|NP_775885.1|NOMO2,sp|XP_005255375.1|NOMO3,sp|XP_016878645.1|NOMO2
Multiple_SEPEP.154_C5	17	5	3	0	AEDDQPLPGVLLSLSGGLFR,AGLFLEGQIHPELEGVEIVISEK,AYALAGVSFEIK,EGYVLTAVEGTIGDFK,ELLFYPPSMEAVVSGESCPGK,ENVGIYNLSK,EQQLAEIEAR,FCLSKPGVYK,FEQAFYTYDTSSPSILTLTAIR,GASSPLITVFTDDK,GASSPLITVFTDDKGAYSVGPLHSDLEYTVTSQK,GAYSVGPLHSDLEYTVTSQK,HHVLGTITTDK,ITVTPSSK,MTKPPVQEMVDELQGPFSYDFSYWAR,REQQLAEIEAR,SSIDSEPALVLGPLK	NOMO1,NOMO2,NOMO3	sp|NP_001004060.1|NOMO2,sp|NP_001004067.1|NOMO3,sp|NP_055102.3|NOMO1,sp|NP_775885.1|NOMO2,sp|XP_005255375.1|NOMO3
Multiple_SEPEP.155_C5	3	20	2	0	SLPSVETLGCTSVICSDKTGTLTTNQMSVCR,TGTLTTNQMSVCR,VGEATETALTCLVEK	ATP2A2,ATP2A3	sp|NP_001672.1|ATP2A2,sp|NP_005164.2|ATP2A3,sp|NP_733765.1|ATP2A2,sp|NP_777613.1|ATP2A3,sp|NP_777614.1|ATP2A3,sp|NP_777615.1|ATP2A3,sp|NP_777616.1|ATP2A3,sp|NP_777617.1|ATP2A3,sp|NP_777618.1|ATP2A3,sp|XP_005253945.1|ATP2A2,sp|XP_011522183.1|ATP2A3,sp|XP_011522184.1|ATP2A3,sp|XP_011522186.1|ATP2A3,sp|XP_011522187.1|ATP2A3,sp|XP_011522190.1|ATP2A3,sp|XP_011522191.1|ATP2A3,sp|XP_011522194.1|ATP2A3,s…
Multiple_SEPEP.156_C5	2	5	2	0	ENVQDVLPALPNPDDYFLLR,FRENVQDVLPALPNPDDYFLLR	SEC14L2,SEC14L3	sp|NP_001191133.1|SEC14L2,sp|NP_036561.1|SEC14L2,sp|NP_203740.1|SEC14L2,sp|NP_777635.1|SEC14L3,sp|XP_011528430.1|SEC14L3
Multiple_SEPEP.157_C5	1	22	4	0	THPVLYLFYEDMK	SULT1A1,SULT1A2,SULT1A3,SULT1A4	sp|NP_001017390.1|SULT1A4,sp|NP_001045.2|SULT1A2,sp|NP_001046.2|SULT1A1,sp|NP_803564.2|SULT1A2,sp|NP_803565.1|SULT1A1,sp|NP_803566.1|SULT1A1,sp|NP_803878.1|SULT1A1,sp|NP_803880.1|SULT1A1,sp|NP_808220.1|SULT1A3,sp|XP_016879093.1|SULT1A1,sp|XP_016879094.1|SULT1A1,sp|XP_016879096.1|SULT1A1,sp|XP_016879097.1|SULT1A1,sp|XP_016879098.1|SULT1A1,sp|XP_016879099.1|SULT1A1,sp|XP_016879100.1|SULT1A1,sp|XP_0…
Multiple_SEPEP.158_C5	2	19	2	0	LLKTHLPLALLPQTLLDQK,THLPLALLPQTLLDQK	SULT1A1,SULT1A2	sp|NP_001045.2|SULT1A2,sp|NP_001046.2|SULT1A1,sp|NP_803564.2|SULT1A2,sp|NP_803565.1|SULT1A1,sp|NP_803566.1|SULT1A1,sp|NP_803878.1|SULT1A1,sp|XP_016879093.1|SULT1A1,sp|XP_016879094.1|SULT1A1,sp|XP_016879096.1|SULT1A1,sp|XP_016879097.1|SULT1A1,sp|XP_016879098.1|SULT1A1,sp|XP_016879099.1|SULT1A1,sp|XP_016879100.1|SULT1A1,sp|XP_016879101.1|SULT1A1,sp|XP_016879102.1|SULT1A1,sp|XP_024306176.1|SULT1A1,s…
Multiple_SEPEP.159_C5	2	19	3	0	ELIQDTSRPPLEYVK,MELIQDTSRPPLEYVK	SULT1A1,SULT1A3,SULT1A4	sp|NP_001017390.1|SULT1A4,sp|NP_001046.2|SULT1A1,sp|NP_803565.1|SULT1A1,sp|NP_803566.1|SULT1A1,sp|NP_803878.1|SULT1A1,sp|NP_808220.1|SULT1A3,sp|XP_016879093.1|SULT1A1,sp|XP_016879094.1|SULT1A1,sp|XP_016879096.1|SULT1A1,sp|XP_016879097.1|SULT1A1,sp|XP_016879098.1|SULT1A1,sp|XP_016879099.1|SULT1A1,sp|XP_016879100.1|SULT1A1,sp|XP_016879101.1|SULT1A1,sp|XP_016879102.1|SULT1A1,sp|XP_024306176.1|SULT1A…
Multiple_SEPEP.160_C5	1	4	2	0	CFIEEIPDETMVIGNYR	TMED4,TMED9	sp|NP_001289987.1|TMED4,sp|NP_001289988.1|TMED4,sp|NP_059980.2|TMED9,sp|NP_872353.2|TMED4
Multiple_SEPEP.161_C5	6	8	2	0	ELMWNFR,FNFASDVLDHWADMEK,GKELMWNFR,LPSPALWWVNGK,QLVSLQWGHQEVPAK,RLPSPALWWVNGK	ACSM2A,ACSM2B	sp|NP_001098539.1|ACSM2B,sp|NP_001295101.1|ACSM2A,sp|NP_001295883.1|ACSM2A,sp|NP_872423.3|ACSM2B,sp|XP_005255361.1|ACSM2B,sp|XP_016878412.1|ACSM2A,sp|XP_016878413.1|ACSM2A,sp|XP_016878694.1|ACSM2B
Multiple_SEPEP.162_C5	5	7	2	0	DGADFAK,KDGADFAK,RCQYVTEK,YASICQQNGIVPIVEPEILPDGDHDLK,YASICQQNGIVPIVEPEILPDGDHDLKR	ALDOA,ALDOC	sp|NP_001121089.1|ALDOA,sp|NP_001230106.1|ALDOA,sp|NP_005156.1|ALDOC,sp|NP_908930.1|ALDOA,sp|NP_908932.1|ALDOA,sp|XP_005258006.1|ALDOC,sp|XP_011522858.1|ALDOC
Multiple_SEPEP.163_C5	10	20	2	0	DFTVASPAEFVTR,EEAISNMVVALK,FVVMVTPEDLK,GHVIAAR,IPVQAVWAGWGHASENPK,ITSENPDEGFKPSSGTVQELNFR,MSGLHLVK,RIPVQAVWAGWGHASENPK,SGLHLVK,VLIANNGIAAVK	ACACA,ACACB	sp|NP_001084.3|ACACB,sp|NP_942131.1|ACACA,sp|NP_942133.1|ACACA,sp|NP_942134.1|ACACA,sp|NP_942135.1|ACACA,sp|NP_942136.1|ACACA,sp|XP_005257324.1|ACACA,sp|XP_006719430.1|ACACB,sp|XP_006721916.1|ACACA,sp|XP_011523003.1|ACACA,sp|XP_011523005.1|ACACA,sp|XP_011523006.1|ACACA,sp|XP_011536561.1|ACACB,sp|XP_011536565.1|ACACB,sp|XP_011536566.1|ACACB,sp|XP_011536567.1|ACACB,sp|XP_016874741.1|ACACB,sp|XP_016…
Multiple_SEPEP.164_C5	6	41	2	0	APHLVGPHLGLETGNGGGVINLNAFDPTLPK,EPIIFSK,EQNVPVPK,TMTQFLEQGEATLSVAR,VVCVGMNYVDHCK,VVCVGMNYVDHCKEQNVPVPK	FAHD2A,FAHD2B	sp|NP_001307777.1|FAHD2B,sp|NP_001307778.1|FAHD2B,sp|NP_057128.2|FAHD2A,sp|NP_955368.1|FAHD2B,sp|XP_011509047.1|FAHD2B,sp|XP_011509048.1|FAHD2B,sp|XP_011509049.1|FAHD2B,sp|XP_011509050.1|FAHD2B,sp|XP_011509052.1|FAHD2B,sp|XP_011509584.1|FAHD2A,sp|XP_011509585.1|FAHD2A,sp|XP_011509586.1|FAHD2A,sp|XP_011509587.1|FAHD2A,sp|XP_011509588.1|FAHD2A,sp|XP_011509589.1|FAHD2A,sp|XP_011509590.1|FAHD2A,sp|XP…
Multiple_SEPEP.165_C5	7	25	2	0	DPYTGQQISLFQAMQK,GFFDPNTHENLTYLQLLER,GYFDEEMNR,LLEAQIATGGIIDPVHSHR,LLEAQIATGGVIDPVHSHR,RGYFDEEMNR,VLADPSDDTK	EPPK1,PLEC	sp|NP_000436.2|PLEC,sp|NP_112598.3|EPPK1,sp|NP_958780.1|PLEC,sp|NP_958781.1|PLEC,sp|NP_958782.1|PLEC,sp|NP_958783.1|PLEC,sp|NP_958784.1|PLEC,sp|NP_958785.1|PLEC,sp|NP_958786.1|PLEC,sp|XP_005251033.1|PLEC,sp|XP_005251035.1|PLEC,sp|XP_005251036.1|PLEC,sp|XP_005251037.1|PLEC,sp|XP_005251038.1|PLEC,sp|XP_005251039.1|PLEC,sp|XP_005251040.1|PLEC,sp|XP_005251041.1|PLEC,sp|XP_006716651.1|PLEC,sp|XP_00671…
Multiple_SEPEP.166_C5	9	5	2	0	AIDGLNR,DIVLVAYSALGSHR,DIVLVAYSALGSHREEPWVDPNSPVLLEDPVLCALAK,EEPWVDPNSPVLLEDPVLCALAK,IRQNVQVFEFQLTSEEMK,QNVQVFEFQLTSEEMK,SKDIVLVAYSALGSHR,SKDIVLVAYSALGSHREEPWVDPNSPVLLEDPVLCALAK,YKPVCNQVECHPYFNQR	AKR1C1,AKR1C2	sp|NP_001307956.1|AKR1C2,sp|NP_001344.2|AKR1C1,sp|NP_001345.1|AKR1C2,sp|NP_995317.1|AKR1C2,sp|XP_016871280.1|AKR1C1
Multiple_SEPEP.167_C5	3	5	2	0	AASTASHRPIK,MAASTASHRPIK,TSTTSSMVASAEQPR	PPP1R2,PPP1R2B	sp|NP_001278433.1|PPP1R2,sp|NP_001278434.1|PPP1R2,sp|NP_006232.1|PPP1R2,sp|NP_996740.2|PPP1R2B,sp|XP_006713745.1|PPP1R2
Multiple_SEPEP.168_C5	1	5	2	0	DLKPENLLIDQQGYIQVTDFGFAK	PRKACA,PRKACG	sp|NP_001291278.1|PRKACA,sp|NP_002721.1|PRKACA,sp|NP_002723.2|PRKACG,sp|NP_997401.1|PRKACA,sp|XP_016882437.1|PRKACA
Multiple_SEPEP.169_C5	9	7	2	0	CDTAVGTPDYISPEVLK,DVKPDNMLLDK,ELQDQLEAEQYFSTLYK,GAFGEVQLVR,LADFGTCMK,LAEIMNR,NLICAFLTDR,RSDSAFFWEER,SDSAFFWEER	ROCK1,ROCK2	sp|NP_001308572.1|ROCK2,sp|NP_004841.2|ROCK2,sp|NP_005397.1|ROCK1,sp|XP_005246247.1|ROCK2,sp|XP_011508719.1|ROCK2,sp|XP_016860867.1|ROCK2,sp|XP_016860868.1|ROCK2
Multiple_SEPEP.170_C5	1	5	3	0	WLLAAAGVEFEEK	GSTA1,GSTA2,GSTA3	sp|NP_000837.3|GSTA2,sp|NP_000838.3|GSTA3,sp|NP_665683.1|GSTA1,sp|XP_005249091.1|GSTA1,sp|XP_011512834.1|GSTA2
Multiple_SEPEP.171_C5	1	6	2	0	AIGVLTSGGDAQGMNAAVR	PFKL,PFKP	sp|NP_001309997.1|PFKP,sp|NP_002617.3|PFKL,sp|NP_002618.1|PFKP,sp|XP_005252522.1|PFKP,sp|XP_005252523.1|PFKP,sp|XP_005261192.1|PFKL
Multiple_SEPEP.172_C5	3	12	2	0	ELYTLLNENYVEDDDNMFR,GFDVFNALDLMENK,YQFWDTQPVPK	NMT1,NMT2	sp|NP_001295224.1|NMT2,sp|NP_004799.1|NMT2,sp|NP_066565.1|NMT1,sp|XP_005252699.1|NMT2,sp|XP_006717602.1|NMT2,sp|XP_016872436.1|NMT2,sp|XP_016872437.1|NMT2,sp|XP_016872438.1|NMT2,sp|XP_016872439.1|NMT2,sp|XP_016872440.1|NMT2,sp|XP_024304029.1|NMT2,sp|XP_024304030.1|NMT2
Multiple_SEPEP.173_C5	2	5	3	0	LQGVGALGQAASDNSGPEDAK,LQGVGALGQAASDNSGPEDAKR	LOC102723728,NOMO2,NOMO3	sp|NP_001004060.1|NOMO2,sp|NP_001004067.1|NOMO3,sp|NP_775885.1|NOMO2,sp|XP_005255375.1|NOMO3,sp|XP_006721059.1|LOC102723728
Multiple_SEPEP.174_C5	4	5	2	0	EFADSLGIPFLETSAK,FADDTYTESYISTIGVDFK,MNPEYDYLFK,NPEYDYLFK	RAB1A,RAB1B	sp|NP_004152.1|RAB1A,sp|NP_056358.1|RAB1A,sp|NP_112243.1|RAB1B,sp|XP_005264525.1|RAB1A,sp|XP_016873867.1|RAB1B
Multiple_SEPEP.175_C5	4	19	2	0	FQIQDISVETEDNK,FQIQDISVETEDNKEK,GNLEVLLFTIQSK,LISDINK	SPTBN1,SPTBN2	sp|NP_003119.2|SPTBN1,sp|NP_008877.2|SPTBN2,sp|NP_842565.2|SPTBN1,sp|XP_005264574.1|SPTBN1,sp|XP_005264575.1|SPTBN1,sp|XP_005274250.1|SPTBN2,sp|XP_006712150.1|SPTBN1,sp|XP_006718732.1|SPTBN2,sp|XP_006718734.1|SPTBN2,sp|XP_011543518.1|SPTBN2,sp|XP_011543519.1|SPTBN2,sp|XP_016860268.1|SPTBN1,sp|XP_016860269.1|SPTBN1,sp|XP_016860270.1|SPTBN1,sp|XP_016873663.1|SPTBN2,sp|XP_016873664.1|SPTBN2,sp|XP_01…
Multiple_SEPEP.176_C5	24	9	2	0	AEAGEAGQATAEAECHR,AEDLFQDAYYQSPETR,ALMQSLNMLVQTEGK,AMHGMTK,DPLPSAELYVLCR,EHSVFTGVAIVHCSSK,ETLPPFPTR,FSELSEELLWEYVHSGEPMDK,FSSACDVGGCTGALAR,GLLTACK,HDSIPAADTFEDLSDVEGGGSEPTQR,ILHDWPDDK,ILHDWPDDKVHK,KAEDLFQDAYYQSPETR,LKVFDLLKDEAPQK,LLDICAAMGLLEK,LLELIEGFMLSK,LTACQVATAFNLSR,LYYPPRPEDLR,VAESCKPGAGLLLVETLLDEEK,VAESCKPGAGLLLVETLLDEEKR,VDASACGMER,VFDLLKDEAPQK,VSEFYEETK	ASMTL,ASMTL_1	sp|NP_001166944.1|ASMTL_1,sp|NP_001166945.1|ASMTL_1,sp|NP_004183.2|ASMTL_1,sp|XP_005274491.1|ASMTL,sp|XP_005274840.1|ASMTL_1,sp|XP_011543940.1|ASMTL_1,sp|XP_011544487.1|ASMTL,sp|XP_016885408.1|ASMTL,sp|XP_016885573.1|ASMTL_1
Multiple_SEPEP.177_C5	3	12	2	0	DNDFINEGQK,DVEFLAQLK,HGAGAEISTVNPEQYSK	PIP4K2A,PIP4K2B	sp|NP_001316991.1|PIP4K2A,sp|NP_003550.1|PIP4K2B,sp|NP_005019.2|PIP4K2A,sp|XP_006717513.1|PIP4K2A,sp|XP_011523628.1|PIP4K2B,sp|XP_011523629.1|PIP4K2B,sp|XP_011523632.1|PIP4K2B,sp|XP_016871819.1|PIP4K2A,sp|XP_016871820.1|PIP4K2A,sp|XP_016871821.1|PIP4K2A,sp|XP_016880686.1|PIP4K2B,sp|XP_016880688.1|PIP4K2B
Multiple_SEPEP.178_C5	7	9	2	0	DVQEIFR,GLAITFVSDENDAK,ILNDVQDR,ILVATNLFGR,LTLHGLQQYYVK,RDVQEIFR,RILVATNLFGR	DDX39A,DDX39B	sp|NP_004631.1|DDX39B,sp|NP_005795.2|DDX39A,sp|NP_542165.1|DDX39B,sp|XP_006722669.1|DDX39A,sp|XP_011525922.1|DDX39A,sp|XP_011525923.1|DDX39A,sp|XP_024307078.1|DDX39A,sp|XP_024307079.1|DDX39A,sp|XP_024307080.1|DDX39A
Multiple_SEPEP.179_C5	2	28	2	0	DSVADPHNLK,TFDTFCPLGPALVTK	FAHD2A,FAHD2B	sp|NP_001307777.1|FAHD2B,sp|NP_057128.2|FAHD2A,sp|NP_955368.1|FAHD2B,sp|XP_011509047.1|FAHD2B,sp|XP_011509048.1|FAHD2B,sp|XP_011509049.1|FAHD2B,sp|XP_011509050.1|FAHD2B,sp|XP_011509584.1|FAHD2A,sp|XP_011509585.1|FAHD2A,sp|XP_011509586.1|FAHD2A,sp|XP_011509587.1|FAHD2A,sp|XP_011509588.1|FAHD2A,sp|XP_011509589.1|FAHD2A,sp|XP_011509590.1|FAHD2A,sp|XP_011509591.1|FAHD2A,sp|XP_016858959.1|FAHD2B,sp|XP…
Multiple_SEPEP.180_C5	1	27	2	0	ATDAMAHVAGFTVAHDVSAR	FAHD2A,FAHD2B	sp|NP_001307777.1|FAHD2B,sp|NP_057128.2|FAHD2A,sp|NP_955368.1|FAHD2B,sp|XP_011509047.1|FAHD2B,sp|XP_011509048.1|FAHD2B,sp|XP_011509049.1|FAHD2B,sp|XP_011509050.1|FAHD2B,sp|XP_011509584.1|FAHD2A,sp|XP_011509585.1|FAHD2A,sp|XP_011509586.1|FAHD2A,sp|XP_011509587.1|FAHD2A,sp|XP_011509588.1|FAHD2A,sp|XP_011509589.1|FAHD2A,sp|XP_011509590.1|FAHD2A,sp|XP_011509591.1|FAHD2A,sp|XP_016858959.1|FAHD2B,sp|XP…
Multiple_SEPEP.181_C5	2	12	2	0	GDEVQCEIEELGVIINK,KGDEVQCEIEELGVIINK	FAHD2A,FAHD2B	sp|NP_001307777.1|FAHD2B,sp|NP_057128.2|FAHD2A,sp|NP_955368.1|FAHD2B,sp|XP_011509591.1|FAHD2A,sp|XP_016859725.1|FAHD2A,sp|XP_016859726.1|FAHD2A,sp|XP_016859727.1|FAHD2A,sp|XP_016859728.1|FAHD2A,sp|XP_016859729.1|FAHD2A,sp|XP_024308498.1|FAHD2B,sp|XP_024308499.1|FAHD2B,sp|XP_024308707.1|FAHD2A
Multiple_SEPEP.182_C5	5	4	2	0	ELAPAVSVLQLFCSSPK,MCYLTIK,SAVLQEAR,SIATLAITTLLK,VVVVQAISALCQK	COPG1,COPG2	sp|NP_001276962.1|COPG2,sp|NP_036265.3|COPG2,sp|NP_057212.1|COPG1,sp|XP_011510851.1|COPG1
Multiple_SEPEP.183_C5	3	4	2	0	LRNDGYLMFQQVPMVEIDGMK,NDGYLMFQQVPMVEIDGMK,SAEDLDKLRNDGYLMFQQVPMVEIDGMK	GSTA1,GSTA2	sp|NP_000837.3|GSTA2,sp|NP_665683.1|GSTA1,sp|XP_005249091.1|GSTA1,sp|XP_011512834.1|GSTA2
Multiple_SEPEP.184_C5	1	10	2	0	LCDFGVSGQLIDSMANSFVGTR	MAP2K1,MAP2K2	sp|NP_002746.1|MAP2K1,sp|NP_109587.1|MAP2K2,sp|XP_006722862.1|MAP2K2,sp|XP_011520085.1|MAP2K1,sp|XP_016877900.1|MAP2K1,sp|XP_016877901.1|MAP2K1,sp|XP_016877902.1|MAP2K1,sp|XP_016882478.1|MAP2K2,sp|XP_016882479.1|MAP2K2,sp|XP_016882480.1|MAP2K2
Multiple_SEPEP.185_C5	1	19	2	0	LTQNADCVVVLDNTALNR	TUBG1,TUBG2	sp|NP_001061.2|TUBG1,sp|NP_001307438.1|TUBG2,sp|NP_057521.1|TUBG2,sp|XP_011522916.1|TUBG2,sp|XP_016879942.1|TUBG2,sp|XP_016879943.1|TUBG2,sp|XP_016879944.1|TUBG2,sp|XP_016879945.1|TUBG2,sp|XP_024306462.1|TUBG2,sp|XP_024306463.1|TUBG2,sp|XP_024306464.1|TUBG2,sp|XP_024306465.1|TUBG2,sp|XP_024306466.1|TUBG2,sp|XP_024306467.1|TUBG2,sp|XP_024306468.1|TUBG2,sp|XP_024306469.1|TUBG2,sp|XP_024306470.1|TUB…
Multiple_SEPEP.186_C5	5	4	2	0	AIVDCGFEHPSEVQHECIPQAILGMDVLCQAK,DFLLKPELLR,ELAFQISK,GSYVSIHSSGFR,MLEQLDMR	DDX39A,DDX39B	sp|NP_004631.1|DDX39B,sp|NP_005795.2|DDX39A,sp|NP_542165.1|DDX39B,sp|XP_011525922.1|DDX39A
Multiple_SEPEP.187_C5	4	8	2	0	DIILQSNPLLEAFGNAK,ENQCVIISGESGAGK,ISNFLLEK,NGFEQFCINFVNEK	MYO1E,MYO1F	sp|NP_001335284.1|MYO1F,sp|NP_004989.2|MYO1E,sp|NP_036467.2|MYO1F,sp|XP_011526326.1|MYO1F,sp|XP_011526327.1|MYO1F,sp|XP_011526328.1|MYO1F,sp|XP_011526329.1|MYO1F,sp|XP_011526330.1|MYO1F
Multiple_SEPEP.188_C5	2	4	2	0	FHQLDIDDLQSIR,GQAAVQQLQAEGLSPR	CBR1,CBR3	sp|NP_001227.1|CBR3,sp|NP_001273718.1|CBR1,sp|NP_001748.1|CBR1,sp|XP_011528074.1|CBR3
Multiple_SEPEP.189_C5	2	5	2	0	CHLLVEHETQK,LADFGVSAK	SLK,STK10	sp|NP_001291672.1|SLK,sp|NP_005981.3|STK10,sp|NP_055535.2|SLK,sp|XP_011538703.1|SLK,sp|XP_016865277.1|STK10
Multiple_SEPEP.190_C5	3	11	2	0	EILGIIVSYK,HEDTNLASSTLLR,LKHEDTNLASSTLLR	ARR3,ARRB1	sp|NP_004032.2|ARRB1,sp|NP_004303.2|ARR3,sp|NP_064647.1|ARRB1,sp|XP_011543336.1|ARRB1,sp|XP_011543337.1|ARRB1,sp|XP_016873239.1|ARRB1,sp|XP_016873240.1|ARRB1,sp|XP_016873241.1|ARRB1,sp|XP_016873242.1|ARRB1,sp|XP_016873243.1|ARRB1,sp|XP_016885007.1|ARR3
Multiple_SEPEP.191_C5	6	4	2	0	ACQLAHQHTDQVIQLR,AEVDTFMFEGHDTTASGISWILYALATHPK,HLDFLDILLLAK,MENGSILSDK,MENGSILSDKDLR,RHLDFLDILLLAK	CYP4A11,CYP4A22	sp|NP_000769.2|CYP4A11,sp|NP_001010969.2|CYP4A22,sp|NP_001306084.1|CYP4A11,sp|XP_016855954.1|CYP4A11
Multiple_SEPEP.192_C5	6	5	2	0	EITYMHSEGILAGELK,ETDCGVHINAGPEIGVASTK,GSPLLIGVR,GYDVDFPR,RGSPLLIGVR,VIQQLEGAFALVFK	GFPT1,GFPT2	sp|NP_001231639.1|GFPT1,sp|NP_002047.2|GFPT1,sp|NP_005101.1|GFPT2,sp|XP_016859290.1|GFPT1,sp|XP_016859291.1|GFPT1
Multiple_SEPEP.193_C5	10	4	2	0	DWNVDLIPK,FDLGQDVIDFTGHALALYR,GRDWNVDLIPK,IKLYSESLAR,KFDLGQDVIDFTGHALALYR,KVLHMDR,LYSESLAR,NTNDANSCQIIIPQNQVNR,NTNDANSCQIIIPQNQVNRK,SPYLYPLYGLGELPQGFAR	GDI1,GDI2	sp|NP_001108628.1|GDI2,sp|NP_001484.1|GDI1,sp|NP_001485.2|GDI2,sp|XP_016871560.1|GDI2
Multiple_SEPEP.194_C5	15	7	2	0	AESTFLFLVGQDDHNWK,AHAMAQVDAWK,ASLHALVGSPIIWGGEPR,DGYADIVDVLNSPLEGPDQK,GETLPPVGVNR,GGELCLSMASFLK,GPGVGLLGISK,HLGGHEGTIPSK,HLGGHEGTIPSKV,KPQIICYPETGHYIEPPYFPLCR,RKPQIICYPETGHYIEPPYFPLCR,SEFYANEACK,SEFYANEACKR,SFIPVER,YKGETLPPVGVNR	ACOT1,ACOT2	sp|NP_001032238.1|ACOT1,sp|NP_001351106.1|ACOT2,sp|NP_006812.3|ACOT2,sp|XP_016877078.1|ACOT1,sp|XP_016877079.1|ACOT1,sp|XP_016877080.1|ACOT1,sp|XP_016877081.1|ACOT1
Multiple_SEPEP.195_C5	1	4	2	0	DALNLAQMQEQTLQLEQQSK	ATAD3A,ATAD3C	sp|NP_001034300.2|ATAD3C,sp|NP_001164006.1|ATAD3A,sp|NP_060658.3|ATAD3A,sp|XP_024303866.1|ATAD3A
Multiple_SEPEP.196_C5	11	2	2	0	ATITSLWGK,EFTPEVQASWQK,FFDSFGNLSSASAIMGNPK,GHFTEEDK,GHFTEEDKATITSLWGK,GTFAQLSELHCDK,GTFAQLSELHCDKLHVDPENFK,HLDDLKGTFAQLSELHCDK,HLDDLKGTFAQLSELHCDKLHVDPENFK,MGHFTEEDK,VNVEDAGGETLGR	HBG1,HBG2	sp|NP_000175.1|HBG2,sp|NP_000550.2|HBG1
Multiple_SEPEP.197_C5	7	2	2	0	FHVEEEGK,LGDVYVNDAFGTAHR,NQITNNQR,SLLGKDVLFLK,VDFNVPMK,VSHVSTGGGASLELLEGK,WNTEDKVSHVSTGGGASLELLEGK	PGK1,PGK2	sp|NP_000282.1|PGK1,sp|NP_620061.2|PGK2
Multiple_SEPEP.198_C5	17	2	2	0	AAWGKVGAHAGEYGAEALER,FLASVSTVLTSK,FLASVSTVLTSKYR,GHGKKVADALTNAVAHVDDMPNALSALSDLHAHK,KVADALTNAVAHVDDMPNALSALSDLHAHK,KVADALTNAVAHVDDMPNALSALSDLHAHKLR,LLSHCLLVTLAAHLPAEFTPAVHASLDK,MVLSPADK,MVLSPADKTNVK,TNVKAAWGK,TYFPHFDLSHGSAQVKGHGK,VADALTNAVAHVDDMPNALSALSDLHAHK,VADALTNAVAHVDDMPNALSALSDLHAHKLR,VGAHAGEYGAEALER,VLSPADK,VLSPADKTNVK,VLSPADKTNVKAAWGK	HBA1,HBA2	sp|NP_000508.1|HBA2,sp|NP_000549.1|HBA1
Multiple_SEPEP.199_C5	7	2	2	0	AHGKKVLGAFSDGLAHLDNLK,KVLGAFSDGLAHLDNLK,MVHLTPEEK,VHLTPEEK,VLGAFSDGLAHLDNLK,VVAGVANALAHK,VVAGVANALAHKYH	HBB,HBD	sp|NP_000509.1|HBB,sp|NP_000510.1|HBD
Multiple_SEPEP.200_C5	6	3	2	0	FSLDALITHVLPFEK,IDAASPLEKVCLIGCGFSTGYGSAVNVAK,INEGFDLLHSGK,INEGFDLLHSGKSIR,KFSLDALITHVLPFEK,VCLIGCGFSTGYGSAVNVAK	ADH1A,ADH1B	sp|NP_000658.1|ADH1A,sp|NP_000659.2|ADH1B,sp|NP_001273579.1|ADH1B
Multiple_SEPEP.201_C5	78	3	2	0	AACAQLNDFLQEYGTQGCQV,ADGSYAAWLSR,AEFQDALEK,ALEILQEEDLIDEDDIPVR,ASAGLLGAHAAAITAYALTLTK,AVGSGATFSHYYYMILSR,CCQDGVTR,CSVFYGAPSK,DDPDAPLQPVTPLQLFEGR,DFALLSLQVPLK,DFALLSLQVPLKDAK,DHAVDLIQK,DKGQAGLQR,ECVGFEAVQEVPVGLVQPASATLYDYYNPER,ECVGFEAVQEVPVGLVQPASATLYDYYNPERR,EELVYELNPLDHR,EGAIHREELVYELNPLDHR,EMSGSPASGIPVK,EVYMPSSIFQDDFVIPDISEPGTWK,EYLIMGLDGATYDLEGHPQYLLDSNSWIEEMPSER,FACYYPR,FEQLELRPVLYNYLDK,FGLLD…	C4A,C4B	sp|NP_001002029.3|C4B,sp|NP_001239133.1|C4A,sp|NP_009224.2|C4A
Multiple_SEPEP.202_C5	13	3	2	0	AHQLVMEGYNWCHDR,CGNQAAIMELDDTLK,GAGYTFGQDISETFNHANGLTLVSR,GGWGISPR,GYYSVETVTLLVALK,KYGNANVWK,LQEVPHEGPMCDLLWSDPDDR,NVVTIFSAPNYCYR,RGEPHVTR,RTPDYFL,SPDTNYLFMGDYVDR,YGNANVWK,YSFLQFDPAPR	PPP2CA,PPP2CB	sp|NP_001009552.1|PPP2CB,sp|NP_001341948.1|PPP2CA,sp|NP_002706.1|PPP2CA
Multiple_SEPEP.203_C5	8	3	2	0	ADTLGELDLER,APALGGSFAGLEPMGLLWALEPEKPLVR,CCWDEPVR,GALFQAHAR,GTLFLPPEPGPFPGIVDMFGTGGGLLEYR,TPLAVELEVLDGHDPDPGR,YFLPPGVR,YRADTLGELDLER	ACOT1,ACOT2	sp|NP_001032238.1|ACOT1,sp|NP_001351107.1|ACOT2,sp|NP_006812.3|ACOT2
Multiple_SEPEP.204_C5	1	2	2	0	FWEVISDEHGIDPTGSYHGDSDLQLER	TUBB2A,TUBB2B	sp|NP_001060.1|TUBB2A,sp|NP_821080.1|TUBB2B
Multiple_SEPEP.205_C5	10	3	2	0	CDVDIRKDLYANTVLSGGTTMYPGIADR,CPEALFQPSFLGMESCGIHETTFNSIMK,DLYANTVLSGGTTMYPGIADR,FRCPEALFQPSFLGMESCGIHETTFNSIMK,GYSFTTTAER,KDLYANTVLSGGTTMYPGIADR,TTGIVMDSGDGVTHTVPIYEGYALPHAILR,VAPEEHPVLLTEAPLNPK,VAPEEHPVLLTEAPLNPKANR,YPIEHGIVTNWDDMEK	ACTB,ACTG1	sp|NP_001092.1|ACTB,sp|NP_001186883.1|ACTG1,sp|NP_001605.1|ACTG1
Multiple_SEPEP.206_C5	19	3	2	0	CGAEDHVEAVKK,DLAVHIAHSLR,ELSLDDPEVEQVSGR,GEQADHFTQTPLDPGSQVLVR,GGGLFLLAGPPASVETLGPR,GLPDDHAGPIR,GTINDISVLR,MEAQALLQDYISTQSAK,NNLNLLR,NSPDWGGVVILHR,RGEQADHFTQTPLDPGSQVLVR,RMEAQALLQDYISTQSAK,RMEAQALLQDYISTQSAKE,SAIELDTPSMTAEQVAAIEQSVNEK,TNLIFLSGNR,TNLIFLSGNRVLK,TTSWELGR,VAEVLEGK,VVNIEGVDSNMCCGTHVSNLSDLQVIK	AARSD1,PTGES3L	sp|NP_001129514.2|PTGES3L,sp|NP_001248363.1|AARSD1,sp|NP_079543.1|PTGES3L
Multiple_SEPEP.207_C5	3	3	2	0	ELTCVICLNYLVDPVTICCGHSFCRPCLCLSWEEAQSPANCPACR,KMFCDMDK,MFCDMDK	TRIM43,TRIM43B	sp|NP_001157936.1|TRIM43B,sp|NP_620155.1|TRIM43,sp|XP_011509971.1|TRIM43B
Multiple_SEPEP.208_C5	9	2	2	0	AMDESVAR,IVVVSSK,KLWDISEVMVGLLK,LANILFTR,LEGTNVTVNVLHPGIVR,RLEGTNVTVNVLHPGIVR,TPVEGAQTSIYLASSPEVEGVSGR,YFGDCKEEELLPK,YGDINFDDLNSEQSYNK	NT5C1B,RDH14	sp|NP_001186032.1|NT5C1B,sp|NP_065956.1|RDH14
Multiple_SEPEP.209_C5	15	3	2	0	CLQHQEVKPYTLALAFK,EEALSTGGLDLIFMPGLGFDK,EQICLQVPVNENDMK,FQSNHMDMVR,GKGYYDAYLK,GKGYYDAYLKR,GYYDAYLK,GYYDAYLKR,IESPEEISLLPK,MQDEIETEEIIK,MQDEIETEEIIKDIFQR,QDEIETEEIIK,TSWNIPQPGEGDVR,TSWNIPQPGEGDVREEALSTGGLDLIFMPGLGFDK,VDEVLYEDSSTA	MTHFS,ST20	sp|NP_001186687.1|MTHFS,sp|NP_001186689.1|ST20,sp|NP_006432.1|MTHFS
Multiple_SEPEP.210_C5	5	2	2	0	LSPEEVQK,NYEHLFK,SAAASNLSGLSLQEAQQILNVSK,SVGGSFYLQSK,YLAQIIVMGVQVVGR	CORO7,PAM16	sp|NP_001188408.1|CORO7,sp|NP_057153.8|PAM16
Multiple_SEPEP.211_C5	4	2	2	0	EVCEEAGVK,LVGIFENQER,VLQYHKPVQASYFETLR,WIVPGGGMEPEEEPSVAAVR	NUDT3,RPS10	sp|NP_001189399.1|RPS10,sp|NP_006694.1|NUDT3
Multiple_SEPEP.212_C5	12	3	2	0	AQIWDTAGQER,AVPTDEAR,DDEYDYLFK,DHADSNIVIMLVGNK,ELRDHADSNIVIMLVGNK,GAVGALLVYDIAK,GTRDDEYDYLFK,HLTYENVER,NEFNLESK,SIQVDGK,STIGVEFATR,VVLIGDSGVGK	RAB11A,RAB11B	sp|NP_001193765.1|RAB11A,sp|NP_004209.2|RAB11B,sp|NP_004654.1|RAB11A
Multiple_SEPEP.213_C5	2	3	2	0	GDQLLSVNGVSVEGEHHEK,RGDQLLSVNGVSVEGEHHEK	LIN7A,LIN7C	sp|NP_001311352.1|LIN7A,sp|NP_004655.1|LIN7A,sp|NP_060832.1|LIN7C
Multiple_SEPEP.214_C5	2	3	2	0	DAPERDDPPASAAWSPVQADVSSAGPK,DDPPASAAWSPVQADVSSAGPK	CRYZL2P,SEC16B	sp|NP_001343434.1|CRYZL2P,sp|NP_001343435.1|CRYZL2P,sp|NP_149118.2|SEC16B
Multiple_SEPEP.215_C5	2	3	2	0	NLQLDYVDLYLIHFPVSVKPGEEVIPK,NLQLDYVDLYLIHFPVSVKPGEEVIPKDENGK	AKR1C1,AKR1C2	sp|NP_001344.2|AKR1C1,sp|NP_001345.1|AKR1C2,sp|NP_995317.1|AKR1C2
Multiple_SEPEP.216_C5	17	3	2	0	AGGEAGVTLGQPHLSR,AISGVHTVR,DFTSEPR,GGVAGGSILK,HILILQNK,IDPTLCR,IVSLFAEHNDLQYAAPGGLIGVGTK,KIPVPPR,LDDPSCPRPECYR,LGYANAK,LTPLSHEVISR,NEVLMVNIGSLSTGGR,QATINIGTIGHVAHGK,QDLTTLDVTK,SFDVNKPGCEVDDLK,SFDVNKPGCEVDDLKGGVAGGSILK,YNIEVVCEYIVK	EIF2S3,EIF2S3B	sp|NP_001344660.1|EIF2S3B,sp|NP_001344663.1|EIF2S3B,sp|NP_001406.1|EIF2S3
Multiple_SEPEP.217_C5	2	2	2	0	GIDVQQVSLVINYDLPTNR,VLITTDLLAR	EIF4A1,EIF4A2	sp|NP_001407.1|EIF4A1,sp|NP_001958.2|EIF4A2
Multiple_SEPEP.218_C5	5	3	3	0	ARFEELCSDLFR,FEELCSDLFR,FELSGIPPAPR,IINEPTAAAIAYGLDR,STLEPVEK	HSPA1A,HSPA1B,HSPA6	sp|NP_002146.2|HSPA6,sp|NP_005336.3|HSPA1A,sp|NP_005337.2|HSPA1B
Multiple_SEPEP.219_C5	12	3	2	0	AVNSATGVPTV,FGPALSVK,GFGFVSFER,IVATKPLYVALAQR,LFPLIQAMHPTLAGK,NFGEDMDDER,NFGEDMDDERLKDLFGK,NLDDGIDDER,NLDDGIDDERLR,SKVDEAVAVLQAHQAK,VDEAVAVLQAHQAK,VMMEGGR	PABPC1,PABPC3	sp|NP_002559.2|PABPC1,sp|NP_112241.2|PABPC3,sp|XP_005250918.1|PABPC1
Multiple_SEPEP.220_C5	2	3	3	0	DSCQGDSGGPLVCK,EQHLYYQDQLLPVSR	TPSAB1,TPSB2,TPSD1	sp|NP_003285.2|TPSAB1,sp|NP_036349.1|TPSD1,sp|NP_077078.5|TPSB2
Multiple_SEPEP.221_C5	29	2	2	0	AAAIGIDLGTTYSCVGVFQHGK,AQIHDLVLVGGSTR,CQEVISWLDANTLAEK,CQEVISWLDANTLAEKDEFEHK,CQEVISWLDANTLAEKDEFEHKR,EIAEAYLGYPVTNAVITVPAYFNDSQR,ELEQVCNPIISGLYQGAGGPGPGGFGAQGPK,FGDPVVQSDMK,GETKAFYPEEISSMVLTK,GGSGSGPTIEEVD,HWPFQVINDGDKPK,KELEQVCNPIISGLYQGAGGPGPGGFGAQGPK,KFGDPVVQSDMK,LDKAQIHDLVLVGGSTR,LLQDFFNGR,LVNHFVEEFK,LVNHFVEEFKR,MKEIAEAYLGYPVTNAVITVPAYFNDSQR,MVQEAEKYKAEDEVQR,NQVALNPQNTVFDAK,NQVALNPQNTVFDAKR,…	HSPA1A,HSPA1B	sp|NP_005336.3|HSPA1A,sp|NP_005337.2|HSPA1B
Multiple_SEPEP.222_C5	10	3	3	0	AEDEVQR,AFYPEEISSMVLTK,DAGVIAGLNVLR,GVPQIEVTFDIDANGILNVTATDK,NALESYAFNMK,NSTIPTK,QTQIFTTYSDNQPGVLIQVYEGER,RNSTIPTK,SINPDEAVAYGAAVQAAILMGDK,YKAEDEVQR	HSPA1A,HSPA1B,HSPA1L	sp|NP_005336.3|HSPA1A,sp|NP_005337.2|HSPA1B,sp|NP_005518.3|HSPA1L
Multiple_SEPEP.223_C5	3	2	2	0	LLPQLTYLDGYDR,RIHLELR,SLDLFNCEVTNLNDYR	ANP32A,ANP32B	sp|NP_006296.1|ANP32A,sp|NP_006392.1|ANP32B
Multiple_SEPEP.224_C5	21	2	2	0	AAAAAGAGSGPWAAQEK,AEMPGNLQHYGR,AMSDYWVVGK,DGKPVIEYQEEELLDK,FIYFNHMNLAEK,FLTGPLNLNDPDAK,IFVNTDDTYEELHLIVYK,ILFYHPNEVEK,ILGDINSDFTR,KTPSVSLTSVHPDLMK,LDSIVGPQLTVLASDICEQFNINK,LFNGTFLK,MAAAAAGAGSGPWAAQEK,NANLIEVNEEVK,NANLIEVNEEVKK,NVGLCEAIVQFTR,QCYSMYK,RLDSIVGPQLTVLASDICEQFNINK,TFSPSKPAK,VDEDEEIIVK,YLTTSLFPR	CCZ1,CCZ1B	sp|NP_056437.4|CCZ1,sp|NP_932765.1|CCZ1B
Multiple_SEPEP.225_C5	1	2	2	0	GHEVVVVMPEVSWQLGR	UGT1A7,UGT1A9	sp|NP_061950.2|UGT1A7,sp|NP_066307.1|UGT1A9
Multiple_SEPEP.226_C5	2	19	3	0	DHPAVAATLNNLAVLYGK,NNLASCYLK	KLC1,KLC2,KLC4	sp|NP_001123579.1|KLC1,sp|NP_001128246.1|KLC2,sp|NP_001128247.1|KLC2,sp|NP_001128248.1|KLC2,sp|NP_001275963.1|KLC4,sp|NP_001275964.1|KLC4,sp|NP_001305663.1|KLC2,sp|NP_005543.2|KLC1,sp|NP_073733.1|KLC2,sp|NP_891553.2|KLC1,sp|NP_958929.1|KLC4,sp|NP_958930.1|KLC4,sp|NP_958931.1|KLC4,sp|XP_005274240.1|KLC2,sp|XP_005274241.1|KLC2,sp|XP_011513291.1|KLC4,sp|XP_016866946.1|KLC4,sp|XP_016873622.1|KLC2,sp|…
Multiple_SEPEP.227_C5	4	8	3	0	KYTMGDAPDYDR,LLLEYTDSSYEEK,LLLEYTDSSYEEKK,YTMGDAPDYDR	GSTM1,GSTM2,GSTM4	sp|NP_000552.2|GSTM1,sp|NP_000839.1|GSTM2,sp|NP_000841.1|GSTM4,sp|NP_001135840.1|GSTM2,sp|NP_666533.1|GSTM1,sp|NP_671489.1|GSTM4,sp|XP_016856574.1|GSTM4,sp|XP_024302345.1|GSTM4
Multiple_SEPEP.228_C5	5	6	2	0	GPILMELQTYR,LEEGPPVTTVLTR,SGKGPILMELQTYR,TREEIQEVR,YHGHSMSDPGVSYR	PDHA1,PDHA2	sp|NP_000275.1|PDHA1,sp|NP_001166925.1|PDHA1,sp|NP_001166926.1|PDHA1,sp|NP_001166927.1|PDHA1,sp|NP_005381.1|PDHA2,sp|XP_016885063.1|PDHA1
Multiple_SEPEP.229_C5	3	9	2	0	IFNESVNIMHAK,RTLPSQGVDDFLQAK,TLPSQGVDDFLQAK	CYP4F2,CYP4F3	sp|NP_000887.2|CYP4F3,sp|NP_001073.3|CYP4F2,sp|NP_001186137.1|CYP4F3,sp|NP_001186138.1|CYP4F3,sp|NP_001356625.1|CYP4F3,sp|XP_005259968.1|CYP4F3,sp|XP_011526316.1|CYP4F3,sp|XP_016882304.1|CYP4F3,sp|XP_024307283.1|CYP4F3
Multiple_SEPEP.230_C5	2	23	6	0	QEYDESGPSIVHR,QEYDESGPSIVHRK	ACTB,ACTG1,POTEE,POTEF,POTEI,POTEJ	sp|NP_001077007.1|POTEE,sp|NP_001092.1|ACTB,sp|NP_001093241.1|POTEF,sp|NP_001186883.1|ACTG1,sp|NP_001264012.1|POTEJ,sp|NP_001264335.1|POTEI,sp|NP_001358855.1|POTEI,sp|NP_001605.1|ACTG1,sp|XP_011509518.1|POTEE,sp|XP_011509972.1|POTEI,sp|XP_011509985.1|POTEJ,sp|XP_016859648.1|POTEE,sp|XP_016859650.1|POTEE,sp|XP_016860221.1|POTEI,sp|XP_016860222.1|POTEI,sp|XP_016860223.1|POTEI,sp|XP_016860230.1|POTE…
Multiple_SEPEP.231_C5	4	20	3	0	CIIPNHEK,KLQAQMK,LQQLFNHTMFILEQEEYQR,TQLEELEDELQATEDAK	MYH10,MYH11,MYH9	sp|NP_001035202.1|MYH11,sp|NP_001035203.1|MYH11,sp|NP_001242941.1|MYH10,sp|NP_001243024.1|MYH10,sp|NP_001362195.1|MYH10,sp|NP_002464.1|MYH9,sp|NP_002465.1|MYH11,sp|NP_005955.3|MYH10,sp|NP_074035.1|MYH11,sp|XP_011520804.1|MYH11,sp|XP_011522177.1|MYH10,sp|XP_011522180.1|MYH10,sp|XP_011522181.1|MYH10,sp|XP_011522182.1|MYH10,sp|XP_016878739.1|MYH11,sp|XP_016880167.1|MYH10,sp|XP_016880168.1|MYH10,sp|X…
Multiple_SEPEP.232_C5	2	8	2	0	ADLINNLGTIAK,TLTIVDTGIGMTK	HSP90AA1,HSP90AB1	sp|NP_001017963.2|HSP90AA1,sp|NP_001258898.1|HSP90AB1,sp|NP_001258899.1|HSP90AB1,sp|NP_001258901.1|HSP90AB1,sp|NP_001358167.1|HSP90AB1,sp|NP_005339.3|HSP90AA1,sp|NP_031381.2|HSP90AB1,sp|XP_011535020.1|HSP90AA1
Multiple_SEPEP.233_C5	1	18	9	0	NLDIERPTYTNLNR	TUBA1A,TUBA1B,TUBA1C,TUBA3C,TUBA3D,TUBA3E,TUBA4A,TUBA4B,TUBA8	sp|NP_001180343.1|TUBA8,sp|NP_001257328.1|TUBA1A,sp|NP_001257329.1|TUBA1A,sp|NP_001265481.1|TUBA4A,sp|NP_001290043.1|TUBA1C,sp|NP_001290044.1|TUBA1C,sp|NP_001290045.1|TUBA1C,sp|NP_001290046.1|TUBA1C,sp|NP_001342150.1|TUBA4B,sp|NP_005991.1|TUBA4A,sp|NP_005992.1|TUBA3C,sp|NP_006000.2|TUBA1A,sp|NP_006073.2|TUBA1B,sp|NP_061816.1|TUBA8,sp|NP_116093.1|TUBA1C,sp|NP_525125.2|TUBA3D,sp|NP_997195.2|TUBA3E,…
Multiple_SEPEP.234_C5	6	7	2	0	ALENDPDCR,AVGDGIVLCK,IGLFADIELSR,MINLSVPDTIDER,VNKPPYPK,YAFVNWINK	LCP1,PLS3	sp|NP_001129497.1|PLS3,sp|NP_001165806.1|PLS3,sp|NP_001269266.1|PLS3,sp|NP_001269267.1|PLS3,sp|NP_002289.2|LCP1,sp|NP_005023.2|PLS3,sp|XP_005266431.1|LCP1
Multiple_SEPEP.235_C5	1	9	3	0	ALTVPELTQQMFDAK	TUBB3,TUBB4A,TUBB4B	sp|NP_001184110.1|TUBB3,sp|NP_001276052.1|TUBB4A,sp|NP_001276056.1|TUBB4A,sp|NP_001276058.1|TUBB4A,sp|NP_001276059.1|TUBB4A,sp|NP_001276060.1|TUBB4A,sp|NP_006077.2|TUBB3,sp|NP_006078.2|TUBB4A,sp|NP_006079.1|TUBB4B
Multiple_SEPEP.236_C5	1	11	2	0	GHYTEGAELVDAVLDVVR	TUBB4A,TUBB6	sp|NP_001276052.1|TUBB4A,sp|NP_001276056.1|TUBB4A,sp|NP_001276058.1|TUBB4A,sp|NP_001276059.1|TUBB4A,sp|NP_001276060.1|TUBB4A,sp|NP_001290453.1|TUBB6,sp|NP_001290455.1|TUBB6,sp|NP_001290456.1|TUBB6,sp|NP_001290457.1|TUBB6,sp|NP_006078.2|TUBB4A,sp|NP_115914.1|TUBB6
Multiple_SEPEP.237_C5	1	9	3	0	FDGNKPDALGLNTR	UGT2B10,UGT2B11,UGT2B28	sp|NP_001064.1|UGT2B11,sp|NP_001066.1|UGT2B10,sp|NP_001138239.1|UGT2B10,sp|NP_001277020.1|UGT2B10,sp|NP_444267.1|UGT2B28,sp|XP_011529852.1|UGT2B11,sp|XP_016863149.1|UGT2B11,sp|XP_016863792.1|UGT2B28,sp|XP_016864074.1|UGT2B10
Multiple_SEPEP.238_C5	3	12	2	0	EQLLQSNPVLEAFGNAK,SYVAAVCGK,YMDIEFDFK	MYO1A,MYO1B	sp|NP_001123630.1|MYO1B,sp|NP_001155291.1|MYO1B,sp|NP_001242970.1|MYO1A,sp|NP_001317166.1|MYO1B,sp|NP_001317167.1|MYO1B,sp|NP_005370.1|MYO1A,sp|NP_036355.2|MYO1B,sp|XP_005246629.1|MYO1B,sp|XP_011536675.1|MYO1A,sp|XP_016859647.1|MYO1B,sp|XP_024308682.1|MYO1B,sp|XP_024308683.1|MYO1B
Multiple_SEPEP.239_C5	1	20	3	0	IEFLQSHENQEIYQK	KPNA1,KPNA5,KPNA6	sp|NP_001353233.1|KPNA5,sp|NP_001353234.1|KPNA5,sp|NP_001353235.1|KPNA5,sp|NP_001353236.1|KPNA5,sp|NP_002255.3|KPNA1,sp|NP_002260.2|KPNA5,sp|NP_036448.1|KPNA6,sp|XP_005247494.1|KPNA1,sp|XP_005270768.1|KPNA6,sp|XP_011511097.1|KPNA1,sp|XP_011511099.1|KPNA1,sp|XP_016861852.1|KPNA1,sp|XP_016861853.1|KPNA1,sp|XP_016866330.1|KPNA5,sp|XP_024301933.1|KPNA6,sp|XP_024301934.1|KPNA6,sp|XP_024301935.1|KPNA6,…
Multiple_SEPEP.240_C5	3	23	2	0	DLLSDLQDISDSER,ENENHLLVVPESR,YLPALQGCR	CDK11A,CDK11B	sp|NP_001278274.1|CDK11B,sp|NP_001300825.1|CDK11A,sp|NP_001300911.1|CDK11A,sp|NP_001778.2|CDK11B,sp|NP_076916.2|CDK11A,sp|NP_277021.2|CDK11B,sp|NP_277022.1|CDK11B,sp|NP_277024.2|CDK11B,sp|NP_277025.1|CDK11B,sp|NP_277071.2|CDK11A,sp|XP_006711128.1|CDK11B,sp|XP_011540792.1|CDK11B,sp|XP_011540793.1|CDK11B,sp|XP_011540794.1|CDK11B,sp|XP_011540795.1|CDK11B,sp|XP_011540796.1|CDK11B,sp|XP_011540797.1|CD…
Multiple_SEPEP.241_C5	1	5	2	0	NPPGFAFVEFEDPR	SRSF3,SRSF7	sp|NP_001026854.1|SRSF7,sp|NP_001182375.1|SRSF7,sp|NP_001350731.1|SRSF7,sp|NP_003008.1|SRSF3,sp|XP_005264542.1|SRSF7
Multiple_SEPEP.242_C5	2	4	2	0	ALGQNPTNAEVLK,ILYSQCGDVMR	MYL6,MYL6B	sp|NP_001186558.1|MYL6B,sp|NP_002466.1|MYL6B,sp|NP_066299.2|MYL6,sp|NP_524147.2|MYL6
Multiple_SEPEP.243_C5	3	13	2	0	FLFPEGIK,IPQPEEGATYEGIQK,IPQPEEGATYEGIQKK	ALDH1L1,ALDH1L2	sp|NP_001029345.2|ALDH1L2,sp|NP_001257293.1|ALDH1L1,sp|NP_036322.2|ALDH1L1,sp|XP_006713544.1|ALDH1L1,sp|XP_011510657.1|ALDH1L1,sp|XP_011536288.1|ALDH1L2,sp|XP_011536290.1|ALDH1L2,sp|XP_011536291.1|ALDH1L2,sp|XP_016861102.1|ALDH1L1,sp|XP_016861103.1|ALDH1L1,sp|XP_016874378.1|ALDH1L2,sp|XP_016874379.1|ALDH1L2,sp|XP_024309093.1|ALDH1L1
Multiple_SEPEP.244_C5	1	4	2	0	LDILDTAGQEEFGAMR	RRAS,RRAS2	sp|NP_001170785.1|RRAS2,sp|NP_006261.1|RRAS,sp|NP_036382.2|RRAS2,sp|XP_016872852.1|RRAS2
Multiple_SEPEP.245_C5	2	3	2	0	RSYDVPPPPMEPDHPFYSNISK,SYDVPPPPMEPDHPFYSNISK	PGAM1,PGAM4	sp|NP_001025062.1|PGAM4,sp|NP_001304008.1|PGAM1,sp|NP_002620.1|PGAM1
Multiple_SEPEP.246_C5	3	3	2	0	ALTVPELTQQMFDSK,ESESCDCLQGFQLTHSLGGGTGSGMGTLLISK,KESESCDCLQGFQLTHSLGGGTGSGMGTLLISK	TUBB2A,TUBB2B	sp|NP_001060.1|TUBB2A,sp|NP_001297244.1|TUBB2A,sp|NP_821080.1|TUBB2B
Multiple_SEPEP.247_C5	2	3	2	0	ASQSQGIQQLLQAEK,ASQSQGIQQLLQAEKR	ATP6V1G1,ATP6V1G2	sp|NP_001191007.1|ATP6V1G2,sp|NP_004879.1|ATP6V1G1,sp|NP_569730.1|ATP6V1G2
Multiple_SEPEP.248_C5	1	3	2	0	DVLEGYNGTIFAYGQTSSGK	KIF5B,KIF5C	sp|NP_004512.1|KIF5B,sp|NP_004513.1|KIF5C,sp|XP_016859551.1|KIF5C
Multiple_SEPEP.249_C5	7	2	2	0	FACNGTVIEHPEYGEVIQLQGDQR,GDDLLPAGTEDYIHIR,KTLTTVQGIADDYDK,KTLTTVQGIADDYDKK,TLTTVQGIADDYDK,TLTTVQGIADDYDKK,TLTTVQGIADDYDKKK	EIF1,EIF1B	sp|NP_005792.1|EIF1,sp|NP_005866.1|EIF1B
Multiple_SEPEP.250_C5	2	3	2	0	EGYTSFWNDCISSGLR,LTLMEEVLLLGLK	GOLPH3,GOLPH3L	sp|NP_060648.2|GOLPH3L,sp|NP_071413.1|GOLPH3,sp|XP_006711491.1|GOLPH3L
Multiple_SEPEP.251_C5	4	24	4	0	EGLLLWCQR,FAIQDISVEETSAK,LMLLLEVISGER,TFTAWCNSHLR	ACTN1,ACTN2,ACTN3,ACTN4	sp|NP_001093.1|ACTN1,sp|NP_001094.1|ACTN2,sp|NP_001095.2|ACTN3,sp|NP_001123476.1|ACTN1,sp|NP_001123477.1|ACTN1,sp|NP_001245300.2|ACTN3,sp|NP_001265272.1|ACTN2,sp|NP_001308962.1|ACTN4,sp|NP_004915.2|ACTN4,sp|XP_005259338.1|ACTN4,sp|XP_006723469.1|ACTN4,sp|XP_011535567.1|ACTN1,sp|XP_011535568.1|ACTN1,sp|XP_011535569.1|ACTN1,sp|XP_011535570.1|ACTN1,sp|XP_016877209.1|ACTN1,sp|XP_016877210.1|ACTN1,sp|…
Multiple_SEPEP.252_C5	1	9	3	0	IQHDQPVKPLDR	UGT2B10,UGT2B11,UGT2B7	sp|NP_001064.1|UGT2B11,sp|NP_001065.2|UGT2B7,sp|NP_001066.1|UGT2B10,sp|NP_001138239.1|UGT2B10,sp|NP_001277020.1|UGT2B10,sp|NP_001336497.1|UGT2B7,sp|XP_011529852.1|UGT2B11,sp|XP_016863149.1|UGT2B11,sp|XP_016864074.1|UGT2B10
Multiple_SEPEP.253_C5	1	15	5	0	SGPFGQIFRPDNFVFGQSGAGNNWAK	TUBB,TUBB2A,TUBB2B,TUBB4A,TUBB4B	sp|NP_001060.1|TUBB2A,sp|NP_001276052.1|TUBB4A,sp|NP_001276056.1|TUBB4A,sp|NP_001276058.1|TUBB4A,sp|NP_001276059.1|TUBB4A,sp|NP_001276060.1|TUBB4A,sp|NP_001280141.1|TUBB,sp|NP_001280142.1|TUBB,sp|NP_001280143.1|TUBB,sp|NP_001280144.1|TUBB,sp|NP_001280145.1|TUBB,sp|NP_006078.2|TUBB4A,sp|NP_006079.1|TUBB4B,sp|NP_821080.1|TUBB2B,sp|NP_821133.1|TUBB
Multiple_SEPEP.254_C5	1	7	4	0	AILVDLEPGTMDSVR	TUBB,TUBB2A,TUBB2B,TUBB3	sp|NP_001060.1|TUBB2A,sp|NP_001280141.1|TUBB,sp|NP_001280142.1|TUBB,sp|NP_001280143.1|TUBB,sp|NP_006077.2|TUBB3,sp|NP_821080.1|TUBB2B,sp|NP_821133.1|TUBB
Multiple_SEPEP.255_C5	1	55	3	0	QYPWGVVQVENENHCDFVK	SEPTIN10,SEPTIN11,SEPTIN8	sp|NP_001092281.1|SEPTIN8,sp|NP_001092282.1|SEPTIN8,sp|NP_001092283.1|SEPTIN8,sp|NP_001287727.1|SEPTIN8,sp|NP_001287728.1|SEPTIN8,sp|NP_001293076.1|SEPTIN11,sp|NP_001308425.1|SEPTIN10,sp|NP_001308427.1|SEPTIN10,sp|NP_001308428.1|SEPTIN10,sp|NP_001308429.1|SEPTIN10,sp|NP_001308430.1|SEPTIN10,sp|NP_001308431.1|SEPTIN10,sp|NP_001308432.1|SEPTIN10,sp|NP_001308433.1|SEPTIN10,sp|NP_001308434.1|SEPTIN10…
Multiple_SEPEP.256_C5	3	8	2	0	DAYSSFGSR,DKDAYSSFGSR,LEQELFSGGNTGINFEK	DDX3X,DDX3Y	sp|NP_001116137.1|DDX3Y,sp|NP_001180345.1|DDX3X,sp|NP_001180346.1|DDX3X,sp|NP_001289481.1|DDX3Y,sp|NP_001311124.1|DDX3Y,sp|NP_001347.3|DDX3X,sp|NP_004651.2|DDX3Y,sp|XP_011542194.1|DDX3X
Multiple_SEPEP.257_C5	3	17	2	0	AVIDLNNR,GGFCNFMHLKPISR,WFNGQPIHAELSPVTDFR	U2AF1,U2AF1L5	sp|NP_001020374.1|U2AF1,sp|NP_001020375.1|U2AF1,sp|NP_001307575.1|U2AF1L5,sp|NP_001307577.1|U2AF1L5,sp|NP_001307579.1|U2AF1L5,sp|NP_001307580.1|U2AF1L5,sp|NP_006749.1|U2AF1,sp|XP_011528045.1|U2AF1,sp|XP_016883708.1|U2AF1L5,sp|XP_016883709.1|U2AF1L5,sp|XP_016883957.1|U2AF1,sp|XP_024307805.1|U2AF1L5,sp|XP_024307806.1|U2AF1L5,sp|XP_024307807.1|U2AF1L5,sp|XP_024307897.1|U2AF1,sp|XP_024307898.1|U2AF1,…
Multiple_SEPEP.258_C5	8	108	3	0	AALEYLGSFDHYAT,FISANLPCNK,GVEGSDYINASFIDGYR,QFQFTDWPEQGVPK,TGCFIVIDAMLER,VCLQPIR,YANVIAYDHSR,YQYFVVDPMAEYNMPQYILR	PTPRD,PTPRF,PTPRS	sp|NP_001035802.1|PTPRD,sp|NP_001164496.1|PTPRD,sp|NP_001316066.1|PTPRF,sp|NP_001316067.1|PTPRF,sp|NP_001316068.1|PTPRF,sp|NP_001316069.1|PTPRF,sp|NP_001364875.1|PTPRD,sp|NP_001364876.1|PTPRD,sp|NP_001364887.1|PTPRD,sp|NP_001364987.1|PTPRD,sp|NP_002830.1|PTPRD,sp|NP_002831.2|PTPRF,sp|NP_002841.3|PTPRS,sp|NP_569075.2|PTPRD,sp|NP_569076.2|PTPRD,sp|NP_569077.2|PTPRD,sp|NP_569707.2|PTPRF,sp|NP_570923…
Multiple_SEPEP.259_C5	4	25	3	0	ETWLSENQR,IHCLENVDK,TVEKPPK,VHLENMGSHDIVDGNHR	SPTB,SPTBN1,SPTBN2	sp|NP_001020029.1|SPTB,sp|NP_001342365.1|SPTB,sp|NP_001342366.1|SPTB,sp|NP_003119.2|SPTBN1,sp|NP_008877.2|SPTBN2,sp|NP_842565.2|SPTBN1,sp|XP_005264574.1|SPTBN1,sp|XP_005264575.1|SPTBN1,sp|XP_005274250.1|SPTBN2,sp|XP_006712150.1|SPTBN1,sp|XP_006718732.1|SPTBN2,sp|XP_006718734.1|SPTBN2,sp|XP_011535407.1|SPTB,sp|XP_011543518.1|SPTBN2,sp|XP_011543519.1|SPTBN2,sp|XP_016860268.1|SPTBN1,sp|XP_016860269.…
Multiple_SEPEP.260_C5	5	4	2	0	GNCEVSSVEGTLCK,GPDDILLGMFYDTDDASFK,KGNCEVSSVEGTLCK,TAIPYKR,WTDQDDDEDLVDTCAFLHIK	CD302,LY75	sp|NP_001185688.1|LY75,sp|NP_001185689.1|LY75,sp|NP_001185693.1|CD302,sp|NP_055695.2|CD302
Multiple_SEPEP.261_C5	1	5	2	0	IIGATDSSGELMFLMK	CBX1,CBX3	sp|NP_001120700.1|CBX1,sp|NP_006798.1|CBX1,sp|NP_009207.2|CBX3,sp|NP_057671.2|CBX3,sp|XP_005249668.1|CBX3
Multiple_SEPEP.262_C5	1	4	2	0	APDVVIGADTIVTVGGLILEKPVDK	ASMTL,ASMTL_1	sp|NP_001166944.1|ASMTL_1,sp|NP_004183.2|ASMTL_1,sp|XP_005274491.1|ASMTL,sp|XP_005274840.1|ASMTL_1
Multiple_SEPEP.263_C5	2	4	2	0	ADALQAGASQFETSAAK,LSELDDRADALQAGASQFETSAAK	VAMP2,VAMP3	sp|NP_001317054.1|VAMP2,sp|NP_004772.1|VAMP3,sp|NP_055047.2|VAMP2,sp|XP_016858330.1|VAMP3
Multiple_SEPEP.264_C5	8	7	2	0	AVLLDLEPR,DVFFYQADDEHYIPR,IHEDIFDIIDR,KDVFFYQADDEHYIPR,LYNPENIYLSEHGGGAGNNWASGFSQGEK,QLCAEHGISPEGIVEEFATEGTDR,QLCAEHGISPEGIVEEFATEGTDRK,VIHSILNSPYAK	TUBG1,TUBG2	sp|NP_001061.2|TUBG1,sp|NP_001307438.1|TUBG2,sp|NP_057521.1|TUBG2,sp|XP_024306462.1|TUBG2,sp|XP_024306463.1|TUBG2,sp|XP_024306464.1|TUBG2,sp|XP_024306672.1|TUBG1
Multiple_SEPEP.265_C5	1	3	2	0	YLVQDTDEFILPTGANK	TIMM23,TIMM23B	sp|NP_001277046.1|TIMM23B,sp|NP_001277047.1|TIMM23B,sp|NP_006318.1|TIMM23
Multiple_SEPEP.266_C5	8	3	2	0	GFPGYMYTDLATIYER,HVLVILTDMSSYAEALR,IPIFSAAGLPHNEIAAQICR,LALTTAEFLAYQCEK,QIYPPINVLPSLSR,SAIGEGMTR,SAIGEGMTRK,TPVSEDMLGR	ATP6V1B1,ATP6V1B2	sp|NP_001683.2|ATP6V1B1,sp|NP_001684.2|ATP6V1B2,sp|XP_011531209.1|ATP6V1B1
Multiple_SEPEP.267_C5	3	3	2	0	AIAHYEQQMGQK,VQLPTETLQELLDLHR,VQLPTETLQELLDLHRDSER	GBP1,GBP2	sp|NP_002044.2|GBP1,sp|NP_004111.2|GBP2,sp|XP_024302119.1|GBP1
Multiple_SEPEP.268_C5	2	10	6	0	EITALAPSTMK,MQKEITALAPSTMKIK	ACTA1,ACTA2,ACTB,ACTC1,ACTG1,ACTG2	sp|NP_001091.1|ACTA1,sp|NP_001092.1|ACTB,sp|NP_001135417.1|ACTA2,sp|NP_001186822.1|ACTG2,sp|NP_001186883.1|ACTG1,sp|NP_001307784.1|ACTA2,sp|NP_001604.1|ACTA2,sp|NP_001605.1|ACTG1,sp|NP_001606.1|ACTG2,sp|NP_005150.1|ACTC1
Multiple_SEPEP.269_C5	2	10	3	0	IVAPPGGR,MDENQFVAVTSTNAAK	CRMP1,DPYSL2,DPYSL3	sp|NP_001014809.1|CRMP1,sp|NP_001184222.1|DPYSL2,sp|NP_001184223.1|DPYSL3,sp|NP_001231533.1|DPYSL2,sp|NP_001275590.1|CRMP1,sp|NP_001275591.1|CRMP1,sp|NP_001304.1|CRMP1,sp|NP_001377.1|DPYSL2,sp|NP_001378.1|DPYSL3,sp|XP_011535876.1|DPYSL3
Multiple_SEPEP.270_C5	2	10	4	0	EVDEQMLNVQNK,KEVDEQMLNVQNK	TUBB,TUBB2A,TUBB2B,TUBB4B	sp|NP_001060.1|TUBB2A,sp|NP_001280141.1|TUBB,sp|NP_001280142.1|TUBB,sp|NP_001280143.1|TUBB,sp|NP_001280144.1|TUBB,sp|NP_001280145.1|TUBB,sp|NP_001297244.1|TUBB2A,sp|NP_006079.1|TUBB4B,sp|NP_821080.1|TUBB2B,sp|NP_821133.1|TUBB
Multiple_SEPEP.271_C5	4	6	2	0	AAQSLLNK,DPNSPLYSVK,SNLVDNTNQVEVLQR,SNLVDNTNQVEVLQRDPNSPLYSVK	DDX19A,DDX19B	sp|NP_001014451.1|DDX19B,sp|NP_001244101.1|DDX19B,sp|NP_001307451.1|DDX19A,sp|NP_001350867.1|DDX19B,sp|NP_009173.1|DDX19B,sp|NP_060802.1|DDX19A
Multiple_SEPEP.272_C5	15	16	2	0	AVAAGNSCR,DPVQLNLLYVQAR,EVANSTANLVK,FFYSDQNVDSR,FFYSDQNVDSRDPVQLNLLYVQAR,GITMATAK,KFFYSDQNVDSR,KLEQLKPR,LEQLKPR,QEDVIATANLSR,QVAASTAQLLVACK,SIAAATSALVK,TVSDSIK,TYGVSFFLVK,VMVTNVTSLLK	TLN1,TLN2	sp|NP_006280.3|TLN1,sp|NP_055874.2|TLN2,sp|XP_005254765.1|TLN2,sp|XP_005254767.1|TLN2,sp|XP_005254768.1|TLN2,sp|XP_005254769.1|TLN2,sp|XP_005254770.1|TLN2,sp|XP_005254771.1|TLN2,sp|XP_005254772.1|TLN2,sp|XP_006720780.1|TLN2,sp|XP_016878154.1|TLN2,sp|XP_016878155.1|TLN2,sp|XP_016878156.1|TLN2,sp|XP_016878157.1|TLN2,sp|XP_016878158.1|TLN2,sp|XP_024305855.1|TLN2
Multiple_SEPEP.273_C5	3	4	2	0	FLDQGLDDNYCR,NPDGSERPWCYTTDPQIER,WDLQHPHQHPFEPGK	MST1,MST1L	sp|NP_001258662.1|MST1L,sp|NP_066278.3|MST1,sp|XP_011532040.1|MST1,sp|XP_016861957.1|MST1
Multiple_SEPEP.274_C5	3	2	2	0	AAVLWELK,ICKNPESNYCLK,KPFSIEEVEVAPPK	ADH1A,ADH1C	sp|NP_000658.1|ADH1A,sp|NP_000660.1|ADH1C
Multiple_SEPEP.275_C5	9	2	2	0	DQQFLNLMEK,EALIDLGEEFSGR,FDYKDQQFLNLMEK,FSLMTLR,GFGIVFSNGK,HFLDEGGNFK,HFLDEGGNFKK,RFSLMTLR,YALLLLLK	CYP2C19,CYP2C9	sp|NP_000760.1|CYP2C19,sp|NP_000762.2|CYP2C9
Multiple_SEPEP.276_C5	2	2	2	0	AIQSLKK,VELVPPTPAEIPR	ATP5MG,ATP5MGL	sp|NP_001159349.1|ATP5MGL,sp|NP_006467.4|ATP5MG
Multiple_SEPEP.277_C5	4	3	2	0	HEPAFDK,HEPAFDKWVIEEANWMTLDK,RHEPAFDK,WVIEEANWMTLDK	CNPY3,GNMT	sp|NP_001305785.1|CNPY3,sp|NP_001305794.1|GNMT,sp|NP_061833.1|GNMT
Multiple_SEPEP.278_C5	12	2	2	0	EAAEMGK,EHALLAYTLGVK,FEKEAAEMGK,IGGIGTVPVGR,LPLQDVYK,NMITGTSQADCAVLIVAAGVGEFEAGISK,QTVAVGVIK,STTTGHLIYK,SVEMHHEALSEALPGDNVGFNVK,THINIVVIGHVDSGK,TIEKFEKEAAEMGK,YAWVLDK	EEF1A1,EEF1A2	sp|NP_001393.1|EEF1A1,sp|NP_001949.1|EEF1A2
Multiple_SEPEP.279_C5	1	2	2	0	TYSTSYTLEDLDR	UGT1A8,UGT1A9	sp|NP_061949.3|UGT1A8,sp|NP_066307.1|UGT1A9
Multiple_SEPEP.280_C5	1	17	2	0	LVSIGAEEIVDGNVK	ACTN1,ACTN2	sp|NP_001093.1|ACTN1,sp|NP_001094.1|ACTN2,sp|NP_001123476.1|ACTN1,sp|NP_001123477.1|ACTN1,sp|NP_001265272.1|ACTN2,sp|XP_011535567.1|ACTN1,sp|XP_011535568.1|ACTN1,sp|XP_011535569.1|ACTN1,sp|XP_011535570.1|ACTN1,sp|XP_016877209.1|ACTN1,sp|XP_016877210.1|ACTN1,sp|XP_016877211.1|ACTN1,sp|XP_016877212.1|ACTN1,sp|XP_016877214.1|ACTN1,sp|XP_016877215.1|ACTN1,sp|XP_016877216.1|ACTN1,sp|XP_016877217.1|ACT…
Multiple_SEPEP.281_C5	1	14	4	0	LVHDFTDAVIQER	CYP4F11,CYP4F2,CYP4F3,CYP4F8	sp|NP_000887.2|CYP4F3,sp|NP_001073.3|CYP4F2,sp|NP_001122404.1|CYP4F11,sp|NP_001186137.1|CYP4F3,sp|NP_001186138.1|CYP4F3,sp|NP_001356625.1|CYP4F3,sp|NP_009184.1|CYP4F8,sp|NP_067010.3|CYP4F11,sp|XP_005259968.1|CYP4F3,sp|XP_011526316.1|CYP4F3,sp|XP_016882304.1|CYP4F3,sp|XP_024307108.1|CYP4F8,sp|XP_024307109.1|CYP4F8,sp|XP_024307283.1|CYP4F3
Multiple_SEPEP.282_C5	3	9	2	0	KKLVIVGDGACGK,KLVIVGDGACGK,LVIVGDGACGK	RHOA,RHOC	sp|NP_001036143.1|RHOC,sp|NP_001036144.1|RHOC,sp|NP_001300870.1|RHOA,sp|NP_001300872.1|RHOA,sp|NP_001300873.1|RHOA,sp|NP_001300875.1|RHOA,sp|NP_001300876.1|RHOA,sp|NP_001655.1|RHOA,sp|NP_786886.1|RHOC
Multiple_SEPEP.283_C5	3	20	2	0	IDESSLTGESDHVK,IDESSLTGESDHVKK,YGDLLPADGILIQGNDLK	ATP2B1,ATP2B4	sp|NP_001001323.1|ATP2B1,sp|NP_001001396.1|ATP2B4,sp|NP_001352712.1|ATP2B4,sp|NP_001352713.1|ATP2B4,sp|NP_001353449.1|ATP2B1,sp|NP_001353450.1|ATP2B1,sp|NP_001353451.1|ATP2B1,sp|NP_001353452.1|ATP2B1,sp|NP_001353453.1|ATP2B1,sp|NP_001353454.1|ATP2B1,sp|NP_001353455.1|ATP2B1,sp|NP_001353456.1|ATP2B1,sp|NP_001353457.1|ATP2B1,sp|NP_001353458.1|ATP2B1,sp|NP_001353459.1|ATP2B1,sp|NP_001673.2|ATP2B1,sp…
Multiple_SEPEP.284_C5	14	10	2	0	AFMTADLPNELIELLEK,AHIAQLCEK,AMLSANIR,AYEFAER,DPHLACVAYER,GQFSTDELVAEVEK,GQFSTDELVAEVEKR,IVLDNSVFSEHR,LTDQLPLIIVCDR,NLQNLLILTAIK,QNLQICVQVASK,RDPHLACVAYER,YIEIYVQK,YIQAACK	CLTC,CLTCL1	sp|NP_001275582.1|CLTC,sp|NP_001826.3|CLTCL1,sp|NP_004850.1|CLTC,sp|NP_009029.3|CLTCL1,sp|XP_011528703.1|CLTCL1,sp|XP_016884442.1|CLTCL1,sp|XP_016884443.1|CLTCL1,sp|XP_016884444.1|CLTCL1,sp|XP_016884445.1|CLTCL1,sp|XP_016884446.1|CLTCL1
Multiple_SEPEP.285_C5	6	4	2	0	AVASLPPEQMFELMK,GGTLLSVTGEVEPR,GLLGDAPNDPR,GYGFCEYQDQETALSAMR,QSILILK,SVFVGNIPYEATEEQLK	CSTF2,CSTF2T	sp|NP_001293135.1|CSTF2,sp|NP_001293138.1|CSTF2,sp|NP_001316.1|CSTF2,sp|NP_056050.1|CSTF2T
Multiple_SEPEP.286_C5	8	5	2	0	DNLIVPILEEEVQNSVSGESEA,ECPAIDYTR,HTLDGAACLLNSNK,IFSHAYFHHR,ILEPPEGQDEGVWK,LQSECHPDTCTQMTATEQWIFLCAAHK,QFCLELNGLAVK,QIFDEYENETFLCHR	HSPE1,MOB4	sp|NP_001094289.1|MOB4,sp|NP_001189414.1|HSPE1,sp|NP_001191023.1|MOB4,sp|NP_056202.2|MOB4,sp|NP_955776.1|MOB4
Multiple_SEPEP.287_C5	4	11	3	0	HNLCGETEEEK,HNLCGETEEEKIR,KHNLCGETEEEK,KHNLCGETEEEKIR	GSTM1,GSTM4,GSTM5	sp|NP_000552.2|GSTM1,sp|NP_000841.1|GSTM4,sp|NP_000842.2|GSTM5,sp|NP_666533.1|GSTM1,sp|NP_671489.1|GSTM4,sp|XP_005270839.1|GSTM1,sp|XP_005270841.1|GSTM5,sp|XP_016856574.1|GSTM4,sp|XP_016856575.1|GSTM4,sp|XP_016856576.1|GSTM4,sp|XP_024302345.1|GSTM4
Multiple_SEPEP.288_C5	3	23	2	0	KNCTYTQVQTR,NCTYTQVQTR,TGGTQTDLFTCGK	TCEA1,TCEA2	sp|NP_003186.1|TCEA2,sp|NP_006747.1|TCEA1,sp|NP_942016.1|TCEA2,sp|NP_958845.1|TCEA1,sp|XP_005260286.1|TCEA2,sp|XP_006716530.1|TCEA1,sp|XP_011515880.1|TCEA1,sp|XP_011527324.1|TCEA2,sp|XP_024307743.1|TCEA2,sp|XP_024307744.1|TCEA2,sp|XP_024307745.1|TCEA2,sp|XP_024307746.1|TCEA2,sp|XP_024307747.1|TCEA2,sp|XP_024307748.1|TCEA2,sp|XP_024307749.1|TCEA2,sp|XP_024307750.1|TCEA2,sp|XP_024307751.1|TCEA2,sp|…
Multiple_SEPEP.289_C5	7	4	2	0	ARFEELNADLFR,DNNLLGK,FEELNADLFR,IINEPTAAAIAYGLDKK,NVLIFDLGGGTFDVSILTIEDGIFEVK,STAGDTHLGGEDFDNR,VQVEYKGETK	HSPA2,HSPA8	sp|NP_006588.1|HSPA8,sp|NP_068814.2|HSPA2,sp|NP_694881.1|HSPA8,sp|XP_011541100.1|HSPA8
Multiple_SEPEP.290_C5	1	3	2	0	NCIIVSPDAGGAK	PRPS1L1,PRPS2	sp|NP_001034180.1|PRPS2,sp|NP_002756.1|PRPS2,sp|NP_787082.1|PRPS1L1
Multiple_SEPEP.291_C5	7	3	2	0	ERDVIMR,GYDVIAQAQSGTGK,LDTLCDLYETLTITQAVIFINTR,MFVLDEADEMLSR,QFYINVER,QFYINVEREEWK,VFDMLNR	EIF4A1,EIF4A2	sp|NP_001191439.1|EIF4A1,sp|NP_001407.1|EIF4A1,sp|NP_001958.2|EIF4A2
Multiple_SEPEP.292_C5	1	16	4	0	QLLQANPILEAFGNAK	MYH11,MYH13,MYH14,MYH9	sp|NP_001035202.1|MYH11,sp|NP_001035203.1|MYH11,sp|NP_001070654.1|MYH14,sp|NP_001139281.1|MYH14,sp|NP_002464.1|MYH9,sp|NP_002465.1|MYH11,sp|NP_003793.2|MYH13,sp|NP_074035.1|MYH11,sp|NP_079005.3|MYH14,sp|XP_006723449.1|MYH14,sp|XP_011520804.1|MYH11,sp|XP_011525622.1|MYH14,sp|XP_011525623.1|MYH14,sp|XP_011525625.1|MYH14,sp|XP_016878739.1|MYH11,sp|XP_024307489.1|MYH14
Multiple_SEPEP.293_C5	1	18	2	0	GDLGIEIPAEK	PKLR,PKM	sp|NP_000289.1|PKLR,sp|NP_001193725.1|PKM,sp|NP_001193726.1|PKM,sp|NP_001193727.1|PKM,sp|NP_001193728.1|PKM,sp|NP_001303247.1|PKM,sp|NP_002645.3|PKM,sp|NP_870986.1|PKLR,sp|NP_872270.1|PKM,sp|NP_872271.1|PKM,sp|XP_005254500.1|PKM,sp|XP_005254502.1|PKM,sp|XP_006711449.1|PKLR,sp|XP_006720633.1|PKM,sp|XP_011507942.1|PKLR,sp|XP_011519972.1|PKM,sp|XP_016856982.1|PKLR,sp|XP_016877802.1|PKM
Multiple_SEPEP.294_C5	8	7	3	0	CELPKLEK,ELQTLHNLR,ELQTLHNLRK,EVLQALEELAVNYDQK,ILQDSLGGNCR,ISFLENNLEQLTK,TGAEGAVLDEAK,YQQEVDR	KIF5A,KIF5B,KIF5C	sp|NP_001341634.1|KIF5A,sp|NP_004512.1|KIF5B,sp|NP_004513.1|KIF5C,sp|NP_004975.2|KIF5A,sp|XP_011509459.1|KIF5C,sp|XP_016859551.1|KIF5C,sp|XP_016871713.1|KIF5B
Multiple_SEPEP.295_C5	1	8	6	0	TTPSYVAFTDTER	HSPA1A,HSPA1B,HSPA1L,HSPA2,HSPA6,HSPA8	sp|NP_002146.2|HSPA6,sp|NP_005336.3|HSPA1A,sp|NP_005337.2|HSPA1B,sp|NP_005518.3|HSPA1L,sp|NP_006588.1|HSPA8,sp|NP_068814.2|HSPA2,sp|NP_694881.1|HSPA8,sp|XP_011541100.1|HSPA8
Multiple_SEPEP.296_C5	5	5	2	0	EHVIEALR,EHVIEALRR,GAFGKPQGTVAR,LIPDGCGVK,VHIGQVIMSIR	RPL10,RPL10L	sp|NP_001243509.2|RPL10,sp|NP_001290553.1|RPL10,sp|NP_001290554.1|RPL10,sp|NP_006004.3|RPL10,sp|NP_542784.1|RPL10L
Multiple_SEPEP.297_C5	1	13	2	0	FSDCWNTEGSYDCVCSPGYEPVSGAK	ADGRE2,ADGRE5	sp|NP_001020331.1|ADGRE5,sp|NP_001257981.1|ADGRE2,sp|NP_001775.2|ADGRE5,sp|NP_038475.2|ADGRE2,sp|NP_510966.1|ADGRE5,sp|XP_011526250.1|ADGRE2,sp|XP_011526251.1|ADGRE2,sp|XP_011526253.1|ADGRE2,sp|XP_011526254.1|ADGRE2,sp|XP_011526255.1|ADGRE2,sp|XP_011526753.1|ADGRE5,sp|XP_016882215.1|ADGRE2,sp|XP_016882216.1|ADGRE2
Multiple_SEPEP.298_C5	16	3	2	0	ACLGEPLAR,AFLTQLDELLTEHR,AVSNVIASLTCGR,DIEVQGFR,EESGFLR,FEYDDPR,FGDIVPLGVTHMTSR,FHPEHFLDAQGHFVKPEAFLPFSAGR,GTTLITNLSSVLK,LLDLAQEGLK,LLDLAQEGLKEESGFLR,MTWDPAQPPR,RFEYDDPR,RVQQEIDDVIGQVR,VQQEIDDVIGQVR,YPPGPLPLPGLGNLLHVDFQNTPYCFDQLR	CYP2D6,CYP2D7	sp|NP_000097.3|CYP2D6,sp|NP_001020332.2|CYP2D6,sp|NP_001335315.1|CYP2D7
Multiple_SEPEP.299_C5	4	17	2	0	AHAGEHLLLGATK,AHAGEHLLLGATKR,HYGASSCDGCK,YIPAFCELPLDDQVALLR	HNF4A,HNF4G	sp|NP_000448.3|HNF4A,sp|NP_001025174.1|HNF4A,sp|NP_001025175.1|HNF4A,sp|NP_001245284.1|HNF4A,sp|NP_001274111.1|HNF4A,sp|NP_001274112.1|HNF4A,sp|NP_001274113.1|HNF4A,sp|NP_001317490.1|HNF4G,sp|NP_004124.5|HNF4G,sp|NP_787110.2|HNF4A,sp|NP_849180.1|HNF4A,sp|NP_849181.1|HNF4A,sp|XP_005260464.1|HNF4A,sp|XP_016868862.1|HNF4G,sp|XP_016868863.1|HNF4G,sp|XP_016868864.1|HNF4G,sp|XP_016868865.1|HNF4G
Multiple_SEPEP.300_C5	1	12	3	0	GVVDSEDLPLNISR	HSP90AA1,HSP90AB1,TRAP1	sp|NP_001017963.2|HSP90AA1,sp|NP_001258898.1|HSP90AB1,sp|NP_001258899.1|HSP90AB1,sp|NP_001258900.1|HSP90AB1,sp|NP_001258901.1|HSP90AB1,sp|NP_001258978.1|TRAP1,sp|NP_001358167.1|HSP90AB1,sp|NP_005339.3|HSP90AA1,sp|NP_031381.2|HSP90AB1,sp|NP_057376.2|TRAP1,sp|XP_011520647.1|TRAP1,sp|XP_011535020.1|HSP90AA1
Multiple_SEPEP.301_C5	3	9	2	0	AEHQVGEDGFLLK,ATQLLEGLVQELQK,KAEHQVGEDGFLLK	STAT5A,STAT5B	sp|NP_001275647.1|STAT5A,sp|NP_001275648.1|STAT5A,sp|NP_001275649.1|STAT5A,sp|NP_003143.2|STAT5A,sp|NP_036580.2|STAT5B,sp|XP_005257681.1|STAT5A,sp|XP_005257683.1|STAT5B,sp|XP_024306665.1|STAT5B,sp|XP_024306666.1|STAT5B
Multiple_SEPEP.302_C5	12	56	2	0	DNDPDVDLFAGTK,HSDLFSSSSPWDK,IAENPANPPVGGK,MEDQNIIQAPQK,SAQAAPEPR,SPMFPALGEASSDDDLFQSAKPKPAKK,STGVFQDEELLFSHK,TLESNLFDDNIDIFADLTVKPK,TNPFPLLEDEDDLFTDQK,TVLSLFDEEEDK,TVLSLFDEEEDKMEDQNIIQAPQK,VSNIFDDPLNAFGGQ	WASHC2A,WASHC2C	sp|NP_001005751.1|WASHC2A,sp|NP_001162577.1|WASHC2C,sp|NP_001162578.1|WASHC2C,sp|NP_001278327.1|WASHC2A,sp|NP_001317003.1|WASHC2C,sp|NP_001317031.1|WASHC2A,sp|NP_001354322.1|WASHC2C,sp|NP_001354323.1|WASHC2C,sp|NP_001354324.1|WASHC2C,sp|NP_001354325.1|WASHC2C,sp|NP_001354326.1|WASHC2C,sp|NP_001354327.1|WASHC2C,sp|NP_001354328.1|WASHC2C,sp|NP_001354329.1|WASHC2C,sp|NP_001354330.1|WASHC2C,sp|NP_001…
Multiple_SEPEP.303_C5	9	6	2	0	ALDYCHSMGIMHR,DVKPHNVMIDHEHR,DVKPHNVMIDHEHRK,EAMEHPYFYTVVK,EAMEHPYFYTVVKDQAR,FNDILGR,FVHSENQHLVSPEALDFLDK,LIDWGLAEFYHPGQEYNVR,YNIELDPR	CSNK2A1,CSNK2A3	sp|NP_001243615.1|CSNK2A3,sp|NP_001349699.1|CSNK2A1,sp|NP_001349700.1|CSNK2A1,sp|NP_001886.1|CSNK2A1,sp|NP_808227.1|CSNK2A1,sp|NP_808228.1|CSNK2A1
Multiple_SEPEP.304_C5	5	4	2	0	FHEFHSPALEDADFDNKPMVLLVGQYSTGK,GYDFAAVLEWFAER,KLNAFGNAFLNR,LDISDEFSEVIK,LNAFGNAFLNR	EHD1,EHD3	sp|NP_001269373.1|EHD1,sp|NP_001269374.1|EHD1,sp|NP_006786.2|EHD1,sp|NP_055415.1|EHD3
Multiple_SEPEP.305_C5	2	15	2	0	SQWSPALTISK,VLLSICSLLCDPNPDDPLVPEIAR	UBE2D2,UBE2D3	sp|NP_001287724.1|UBE2D3,sp|NP_003330.1|UBE2D2,sp|NP_003331.1|UBE2D3,sp|NP_862821.1|UBE2D2,sp|NP_871615.1|UBE2D3,sp|NP_871616.1|UBE2D3,sp|NP_871617.1|UBE2D3,sp|NP_871618.1|UBE2D3,sp|NP_871619.1|UBE2D3,sp|NP_871620.1|UBE2D3,sp|NP_871621.1|UBE2D3,sp|NP_871622.1|UBE2D3,sp|XP_016864073.1|UBE2D3,sp|XP_016865309.1|UBE2D2,sp|XP_024309970.1|UBE2D3
Multiple_SEPEP.306_C5	1	8	2	0	NLIPMDPNGLSDPYVK	PRKCA,PRKCG	sp|NP_001303258.1|PRKCG,sp|NP_002728.2|PRKCA,sp|NP_002730.1|PRKCG,sp|XP_016880325.1|PRKCA,sp|XP_016880326.1|PRKCA,sp|XP_016880330.1|PRKCA,sp|XP_024306597.1|PRKCA,sp|XP_024306598.1|PRKCA
Multiple_SEPEP.307_C5	7	2	2	0	AHPEPGTWDSFLEK,DVAVSYYHFHR,SHLPLALLPQTLLDQK,SLPEETMDFMVQHTSFK,VPFLEVNDPGEPSGLETLK,VPFLEVNDPGEPSGLETLKDTPPPR,YFAEALGPLQSFQARPDDLLINTYPK	SULT1A3,SULT1A4	sp|NP_001017390.1|SULT1A4,sp|NP_808220.1|SULT1A3
Multiple_SEPEP.308_C5	2	16	2	0	DISTTLNADEAVAR,LYQECEK	HSPA4L,HSPH1	sp|NP_001273432.1|HSPH1,sp|NP_001273433.1|HSPH1,sp|NP_001273434.1|HSPH1,sp|NP_001304310.1|HSPA4L,sp|NP_001304311.1|HSPA4L,sp|NP_001304312.1|HSPA4L,sp|NP_001336633.1|HSPH1,sp|NP_006635.2|HSPH1,sp|NP_055093.2|HSPA4L,sp|XP_005266293.1|HSPH1,sp|XP_011530047.1|HSPA4L,sp|XP_011533189.1|HSPH1,sp|XP_011533190.1|HSPH1,sp|XP_016875851.1|HSPH1,sp|XP_016875852.1|HSPH1,sp|XP_016875853.1|HSPH1
Multiple_SEPEP.309_C5	7	2	2	0	AQHSQHR,DDGSWEVIEGYR,EDDPNFFK,GASIVEDK,IIKPCNHVLSLSFPIR,MVEGFFDR,RDDGSWEVIEGYR	GLUD1,GLUD2	sp|NP_005262.1|GLUD1,sp|NP_036216.2|GLUD2
Multiple_SEPEP.310_C5	1	2	2	0	GDVTITNDGATILK	CCT4,TCP1	sp|NP_006421.2|CCT4,sp|NP_110379.2|TCP1
Multiple_SEPEP.311_C5	2	49	3	0	TFVLEVMGR,VGSIDNDFCGTDMTIGTDSALHR	PFKL,PFKM,PFKP	sp|NP_000280.1|PFKM,sp|NP_001002021.2|PFKL,sp|NP_001160158.1|PFKM,sp|NP_001160159.1|PFKM,sp|NP_001160160.1|PFKM,sp|NP_001229268.1|PFKP,sp|NP_001309996.1|PFKP,sp|NP_001309997.1|PFKP,sp|NP_001309998.1|PFKP,sp|NP_001310000.1|PFKP,sp|NP_001310001.1|PFKP,sp|NP_001332873.1|PFKP,sp|NP_001341664.1|PFKM,sp|NP_001341665.1|PFKM,sp|NP_001341666.1|PFKM,sp|NP_001341667.1|PFKM,sp|NP_001341668.1|PFKM,sp|NP_00134…
Multiple_SEPEP.312_C5	2	7	3	0	SLLSPTFTSGK,VLQNFSFKPCK	CYP3A4,CYP3A5,CYP3A7	sp|NP_000756.3|CYP3A7,sp|NP_000768.1|CYP3A5,sp|NP_001189784.1|CYP3A4,sp|NP_001243426.2|CYP3A7,sp|NP_001278758.1|CYP3A5,sp|NP_001278759.1|CYP3A5,sp|NP_059488.2|CYP3A4
Multiple_SEPEP.313_C5	3	33	3	0	DITYFIQQLLR,EVGIPPEQSLETAK,HIPIAGR	ACTR3,ACTR3B,ACTR3C	sp|NP_001035225.1|ACTR3B,sp|NP_001157930.1|ACTR3C,sp|NP_001157931.1|ACTR3C,sp|NP_001264069.1|ACTR3,sp|NP_001337869.1|ACTR3B,sp|NP_001337870.1|ACTR3B,sp|NP_001337871.1|ACTR3B,sp|NP_001337872.1|ACTR3B,sp|NP_001337873.1|ACTR3B,sp|NP_001337874.1|ACTR3B,sp|NP_001337875.1|ACTR3B,sp|NP_005712.1|ACTR3,sp|NP_065178.1|ACTR3B,sp|XP_005250100.3|ACTR3C,sp|XP_006716128.1|ACTR3B,sp|XP_006716129.1|ACTR3B,sp|XP_0…
Multiple_SEPEP.314_C5	4	54	2	0	QMCMIMMEMTDFTR,SRTSVQTEDDQLIAGQSAR,TSVQTEDDQLIAGQSAR,WDDSGNDIIVLAK	CTNNA1,CTNNA2	sp|NP_001158355.1|CTNNA2,sp|NP_001269526.1|CTNNA2,sp|NP_001269527.1|CTNNA2,sp|NP_001269528.1|CTNNA2,sp|NP_001269529.1|CTNNA2,sp|NP_001277236.1|CTNNA1,sp|NP_001277238.1|CTNNA1,sp|NP_001277239.1|CTNNA1,sp|NP_001277241.1|CTNNA1,sp|NP_001307739.1|CTNNA2,sp|NP_001310911.1|CTNNA1,sp|NP_001310912.1|CTNNA1,sp|NP_001310913.1|CTNNA1,sp|NP_001310914.1|CTNNA1,sp|NP_001310915.1|CTNNA1,sp|NP_001310916.1|CTNNA1…
Multiple_SEPEP.315_C5	1	67	2	0	VIEQLGTPCPEFMK	MAPK10,MAPK8	sp|NP_001265476.1|MAPK8,sp|NP_001304996.1|MAPK10,sp|NP_001304997.1|MAPK10,sp|NP_001304998.1|MAPK10,sp|NP_001310231.1|MAPK8,sp|NP_001310250.1|MAPK8,sp|NP_001310251.1|MAPK8,sp|NP_001310252.1|MAPK8,sp|NP_001310253.1|MAPK8,sp|NP_001310254.1|MAPK8,sp|NP_001310255.1|MAPK8,sp|NP_001310256.1|MAPK8,sp|NP_001310257.1|MAPK8,sp|NP_001310258.1|MAPK8,sp|NP_001310259.1|MAPK8,sp|NP_001310260.1|MAPK8,sp|NP_001338…
Multiple_SEPEP.316_C5	10	6	2	0	APILIATDVASR,EANQAINPK,GDGPICLVLAPTR,GLDVEDVK,GVEICIATPGR,IVDQIRPDR,KIVDQIRPDR,LKSTCIYGGAPK,QTLMWSATWPK,STCIYGGAPK	DDX17,DDX5	sp|NP_001091974.1|DDX17,sp|NP_001307524.1|DDX5,sp|NP_001307525.1|DDX5,sp|NP_001307526.1|DDX5,sp|NP_004387.1|DDX5,sp|NP_006377.2|DDX17
Multiple_SEPEP.317_C5	3	9	3	0	EDTEEHHLR,IFVGGIKEDTEEHHLR,KIFVGGIKEDTEEHHLR	HNRNPA1,HNRNPA1L2,HNRNPA2B1	sp|NP_001011724.1|HNRNPA1L2,sp|NP_001011725.1|HNRNPA1L2,sp|NP_002127.1|HNRNPA1,sp|NP_002128.1|HNRNPA2B1,sp|NP_112420.1|HNRNPA1,sp|NP_112533.1|HNRNPA2B1,sp|XP_005249786.1|HNRNPA2B1,sp|XP_016867598.1|HNRNPA2B1,sp|XP_016867599.1|HNRNPA2B1
Multiple_SEPEP.318_C5	4	7	2	0	DKWSNFDPTGLER,GEGAGPPPPLPPAQPGAEGGGDR,GLGDRPAPK,WSNFDPTGLER	ATAD3A,ATAD3B	sp|NP_001164006.1|ATAD3A,sp|NP_060658.3|ATAD3A,sp|NP_114127.3|ATAD3B,sp|XP_005244863.1|ATAD3B,sp|XP_011540543.1|ATAD3B,sp|XP_011540546.1|ATAD3B,sp|XP_024303866.1|ATAD3A
Multiple_SEPEP.319_C5	2	5	2	0	DEDGKELSDEDIR,RKPELILR	CYP4F11,CYP4F22	sp|NP_001122404.1|CYP4F11,sp|NP_067010.3|CYP4F11,sp|NP_775754.2|CYP4F22,sp|XP_011525994.1|CYP4F22,sp|XP_011525995.1|CYP4F22
Multiple_SEPEP.320_C5	3	3	2	0	DALLVGVPAGSNPFR,DALLVGVPAGSNPFREPR,VSQAAAELQQYCMQNACK	DNAJC25,GNG10	sp|NP_001017998.1|GNG10,sp|NP_001185593.1|GNG10,sp|NP_004116.2|DNAJC25
Multiple_SEPEP.321_C5	1	12	2	0	TLLENTAITIGR	TNPO1,TNPO2	sp|NP_001129667.1|TNPO2,sp|NP_001351221.1|TNPO1,sp|NP_001351222.1|TNPO1,sp|NP_001351224.1|TNPO1,sp|NP_001369165.1|TNPO2,sp|NP_001369166.1|TNPO2,sp|NP_001369167.1|TNPO2,sp|NP_001369168.1|TNPO2,sp|NP_001369172.1|TNPO2,sp|NP_002261.3|TNPO1,sp|NP_038461.2|TNPO2,sp|NP_694858.1|TNPO1
Multiple_SEPEP.322_C5	2	11	2	0	DAFDTLFDHAPDK,VLYNLFTK	PARVA,PARVB	sp|NP_001003828.1|PARVB,sp|NP_001230314.1|PARVB,sp|NP_001230315.1|PARVB,sp|NP_037459.2|PARVB,sp|NP_060692.3|PARVA,sp|XP_005253072.1|PARVA,sp|XP_005261653.1|PARVB,sp|XP_016884281.1|PARVB,sp|XP_024308003.1|PARVB,sp|XP_024308004.1|PARVB,sp|XP_024308005.1|PARVB
Multiple_SEPEP.323_C5	2	14	2	0	AYFHLLNQIAPK,QFVTPADVVSGNPK	PLS1,PLS3	sp|NP_001129497.1|PLS3,sp|NP_001138791.1|PLS1,sp|NP_001165783.1|PLS1,sp|NP_001165806.1|PLS3,sp|NP_001269266.1|PLS3,sp|NP_001269267.1|PLS3,sp|NP_002661.2|PLS1,sp|NP_005023.2|PLS3,sp|XP_006713723.1|PLS1,sp|XP_011511202.1|PLS1,sp|XP_011511203.1|PLS1,sp|XP_011511205.1|PLS1,sp|XP_016862115.1|PLS1,sp|XP_016862116.1|PLS1
Multiple_SEPEP.324_C5	1	12	2	0	HSELSELNVK	STAM,STAM2	sp|NP_001311211.1|STAM,sp|NP_001311212.1|STAM,sp|NP_001311213.1|STAM,sp|NP_001311214.1|STAM,sp|NP_001311215.1|STAM,sp|NP_001311216.1|STAM,sp|NP_001311217.1|STAM,sp|NP_001311218.1|STAM,sp|NP_003464.1|STAM,sp|NP_005834.4|STAM2,sp|XP_011517997.1|STAM,sp|XP_016872174.1|STAM
Multiple_SEPEP.325_C5	2	12	2	0	ISEIEDAAFLAR,LLIAAQK	ERLIN1,ERLIN2	sp|NP_001094096.1|ERLIN1,sp|NP_001334785.1|ERLIN1,sp|NP_001334786.1|ERLIN1,sp|NP_001334787.1|ERLIN1,sp|NP_001334788.1|ERLIN1,sp|NP_001334789.1|ERLIN1,sp|NP_001334790.1|ERLIN1,sp|NP_001349807.1|ERLIN2,sp|NP_006450.2|ERLIN1,sp|NP_009106.1|ERLIN2,sp|XP_006716343.1|ERLIN2,sp|XP_024302826.1|ERLIN2
Multiple_SEPEP.326_C5	2	12	2	0	HGSIIYHPSILPR,VVGVFTVPDKDGK	ALDH1L1,ALDH1L2	sp|NP_001029345.2|ALDH1L2,sp|NP_001257293.1|ALDH1L1,sp|NP_001257294.1|ALDH1L1,sp|NP_036322.2|ALDH1L1,sp|XP_006713544.1|ALDH1L1,sp|XP_011510657.1|ALDH1L1,sp|XP_011536290.1|ALDH1L2,sp|XP_011536291.1|ALDH1L2,sp|XP_016861102.1|ALDH1L1,sp|XP_016861103.1|ALDH1L1,sp|XP_016874379.1|ALDH1L2,sp|XP_024309093.1|ALDH1L1
Multiple_SEPEP.327_C5	1	9	2	0	LQEEIDAVLPNK	CYP3A4,CYP3A43	sp|NP_001189784.1|CYP3A4,sp|NP_001265850.1|CYP3A43,sp|NP_059488.2|CYP3A4,sp|NP_073731.1|CYP3A43,sp|NP_476436.1|CYP3A43,sp|NP_476437.1|CYP3A43,sp|XP_016868033.1|CYP3A43,sp|XP_016868034.1|CYP3A43,sp|XP_024302645.1|CYP3A43
Multiple_SEPEP.328_C5	1	16	2	0	STLMDTLFNTK	SEPTIN11,SEPTIN6	sp|NP_001293076.1|SEPTIN11,sp|NP_055944.2|SEPTIN6,sp|NP_060713.1|SEPTIN11,sp|NP_665798.1|SEPTIN6,sp|NP_665799.1|SEPTIN6,sp|NP_665801.1|SEPTIN6,sp|XP_005262457.1|SEPTIN6,sp|XP_006724811.1|SEPTIN6,sp|XP_006724813.1|SEPTIN6,sp|XP_011529619.1|SEPTIN6,sp|XP_011529620.1|SEPTIN6,sp|XP_016863889.1|SEPTIN11,sp|XP_016863890.1|SEPTIN11,sp|XP_016863891.1|SEPTIN11,sp|XP_016863892.1|SEPTIN11,sp|XP_016863893.1|…
Multiple_SEPEP.329_C5	2	4	2	0	DSDDVPMVLVGNK,VKDSDDVPMVLVGNK	HRAS,NRAS	sp|NP_001123914.1|HRAS,sp|NP_002515.1|NRAS,sp|NP_005334.1|HRAS,sp|NP_789765.1|HRAS
Multiple_SEPEP.330_C5	3	25	2	0	AILEDMVR,DGWLHTGDIGK,KAILEDMVR	ACSL1,ACSL6	sp|NP_001009185.1|ACSL6,sp|NP_001192176.1|ACSL6,sp|NP_001192177.1|ACSL6,sp|NP_001192179.1|ACSL6,sp|NP_001192180.1|ACSL6,sp|NP_001273637.1|ACSL1,sp|NP_001273639.1|ACSL1,sp|NP_001273640.1|ACSL1,sp|NP_001368806.1|ACSL1,sp|NP_001368807.1|ACSL1,sp|NP_001368808.1|ACSL1,sp|NP_001368809.1|ACSL1,sp|NP_001368810.1|ACSL1,sp|NP_001368811.1|ACSL1,sp|NP_001368812.1|ACSL1,sp|NP_001368813.1|ACSL1,sp|NP_001368814…
Multiple_SEPEP.331_C5	1	11	5	0	IHHDQPVKPLDR	UGT2A1,UGT2A2,UGT2A3,UGT2B17,UGT2B4	sp|NP_001068.1|UGT2B17,sp|NP_001099147.2|UGT2A2,sp|NP_001239203.2|UGT2A1,sp|NP_001239204.2|UGT2A1,sp|NP_001284545.1|UGT2B4,sp|NP_001288162.1|UGT2A2,sp|NP_001288168.1|UGT2A1,sp|NP_006789.3|UGT2A1,sp|NP_066962.2|UGT2B4,sp|NP_079019.3|UGT2A3,sp|XP_011530549.1|UGT2A3
Multiple_SEPEP.332_C5	5	2	2	0	ECLPLIVFLR,LRECLPLIVFLR,LSNIFVIGNGNKPWISLPR,VGVITNR,VNDTVQIDLGTGK	RPS4Y1,RPS4Y2	sp|NP_000999.1|RPS4Y1,sp|NP_001034656.1|RPS4Y2
Multiple_SEPEP.333_C5	3	2	2	0	ATAPVPTVGEGYGYGHESELSQASAAAR,HLLPTSGAAATAAAAAAAAAAVTAASTSYYGR,VADLTEQYNEQYGAVR	RBM14,RBM4	sp|NP_001185774.1|RBM14,sp|NP_002887.2|RBM4
Multiple_SEPEP.334_C5	13	14	2	0	DMGLELFR,DVFEAFYK,HECGAAFTSK,LEGMFKDMELSK,LKHECGAAFTSK,QLLGEHLTAILQK,QYQIDAAIVR,RIESLIDR,RIESLIDRDYMER,RPNKPAELIAK,RTLQSLACGK,TIDGILLLIER,TLQSLACGK	CUL4A,CUL4B	sp|NP_001008895.1|CUL4A,sp|NP_001073341.1|CUL4B,sp|NP_001265442.1|CUL4A,sp|NP_001265443.1|CUL4A,sp|NP_001317553.1|CUL4B,sp|NP_001341867.1|CUL4A,sp|NP_001341868.1|CUL4A,sp|NP_001341869.1|CUL4A,sp|NP_001341870.1|CUL4A,sp|NP_001341871.1|CUL4A,sp|NP_001356074.1|CUL4B,sp|NP_003579.3|CUL4B,sp|NP_003580.1|CUL4A,sp|XP_011535825.1|CUL4A
Multiple_SEPEP.335_C5	8	15	2	0	DFVSEAYLLTLGK,FINMFAVLDELK,FISELAR,GLQVLMGR,KDFVSEAYLLTLGK,LVHPTDK,MYLTPSEK,QLQVVPLFGDMQIELAR	CYFIP1,CYFIP2	sp|NP_001032410.1|CYFIP2,sp|NP_001274739.1|CYFIP1,sp|NP_001278650.1|CYFIP2,sp|NP_001278651.1|CYFIP2,sp|NP_001311048.1|CYFIP1,sp|NP_001311049.1|CYFIP1,sp|NP_001311052.1|CYFIP1,sp|NP_001311053.1|CYFIP1,sp|NP_001311054.1|CYFIP1,sp|NP_001311055.1|CYFIP1,sp|NP_055191.2|CYFIP2,sp|NP_055423.1|CYFIP1,sp|XP_011532818.1|CYFIP2,sp|XP_016864830.1|CYFIP2,sp|XP_016864831.1|CYFIP2
Multiple_SEPEP.336_C5	8	9	2	0	EDKLECSEELGDLVK,KVGYTPDWIFLLR,LECSEELGDLVK,TLQIFNIEMK,VGYTPDWIFLLR,VVGAMQLYSVDR,VVGAMQLYSVDRK,WLKEDKLECSEELGDLVK	CLTC,CLTCL1	sp|NP_001275582.1|CLTC,sp|NP_001826.3|CLTCL1,sp|NP_004850.1|CLTC,sp|NP_009029.3|CLTCL1,sp|XP_016884442.1|CLTCL1,sp|XP_016884443.1|CLTCL1,sp|XP_016884444.1|CLTCL1,sp|XP_016884445.1|CLTCL1,sp|XP_016884446.1|CLTCL1
Multiple_SEPEP.337_C5	2	25	4	0	CQLEINFNTLQTK,HEAFESDLAAHQDR	ACTN1,ACTN2,ACTN3,ACTN4	sp|NP_001093.1|ACTN1,sp|NP_001094.1|ACTN2,sp|NP_001095.2|ACTN3,sp|NP_001123476.1|ACTN1,sp|NP_001123477.1|ACTN1,sp|NP_001245300.2|ACTN3,sp|NP_001265272.1|ACTN2,sp|NP_001265273.1|ACTN2,sp|NP_001308962.1|ACTN4,sp|NP_004915.2|ACTN4,sp|XP_005259338.1|ACTN4,sp|XP_006723469.1|ACTN4,sp|XP_011535567.1|ACTN1,sp|XP_011535568.1|ACTN1,sp|XP_011535569.1|ACTN1,sp|XP_011535570.1|ACTN1,sp|XP_016877209.1|ACTN1,sp|…
Multiple_SEPEP.338_C5	5	5	2	0	EGSVTSVNLTK,LEGGVAYNVIPATMSASFDFR,LQSNPHLK,VAPDVDFK,VVNSILAFR	ABHD14A,ACY1	sp|NP_000657.1|ACY1,sp|NP_001185824.1|ACY1,sp|NP_001185825.1|ACY1,sp|NP_001185827.1|ACY1,sp|NP_001303260.1|ABHD14A
Multiple_SEPEP.339_C5	3	26	2	0	AGLTHLITMDLHQK,EKPPITVVGDVGGR,NAVIVAK	PRPSAP1,PRPSAP2	sp|NP_001230865.1|PRPSAP2,sp|NP_001230869.1|PRPSAP2,sp|NP_001230870.1|PRPSAP2,sp|NP_001230871.1|PRPSAP2,sp|NP_001317432.1|PRPSAP1,sp|NP_001340025.1|PRPSAP2,sp|NP_001340026.1|PRPSAP2,sp|NP_001340027.1|PRPSAP2,sp|NP_001340028.1|PRPSAP2,sp|NP_001340029.1|PRPSAP2,sp|NP_001340030.1|PRPSAP2,sp|NP_001340031.1|PRPSAP2,sp|NP_001340032.1|PRPSAP2,sp|NP_001340033.1|PRPSAP2,sp|NP_001340034.1|PRPSAP2,sp|NP_001…
Multiple_SEPEP.340_C5	2	19	19	0	NDEELNK,VTIAQGGVLPNIQAVLLPK	H2AC1,H2AC11,H2AC12,H2AC13,H2AC14,H2AC15,H2AC16,H2AC17,H2AC18,H2AC19,H2AC20,H2AC21,H2AC4,H2AC6,H2AC7,H2AC8,H2AJ,H2AW,H2AX	sp|NP_001035807.1|H2AC19,sp|NP_002096.1|H2AX,sp|NP_003500.1|H2AC13,sp|NP_003501.1|H2AC15,sp|NP_003502.1|H2AC16,sp|NP_003503.1|H2AC6,sp|NP_003504.2|H2AC4,sp|NP_003505.1|H2AC17,sp|NP_003507.1|H2AC18,sp|NP_003508.1|H2AC20,sp|NP_066390.1|H2AC8,sp|NP_066408.1|H2AC11,sp|NP_066409.1|H2AC7,sp|NP_066544.1|H2AC14,sp|NP_254280.1|H2AW,sp|NP_542163.1|H2AC12,sp|NP_734466.1|H2AC1,sp|NP_778235.1|H2AC21,sp|NP_808…
Multiple_SEPEP.341_C5	2	5	3	0	EGNGTVMGAELR,VFDKEGNGTVMGAELR	MYL1,MYL3,MYL6	sp|NP_000249.1|MYL3,sp|NP_066299.2|MYL6,sp|NP_524144.1|MYL1,sp|NP_524146.1|MYL1,sp|NP_524147.2|MYL6
Multiple_SEPEP.342_C5	4	7	2	0	ANVDKVFFDLMR,KVVLDGEEVQIDILDTAGQEDYAAIR,VFFDLMR,VVLDGEEVQIDILDTAGQEDYAAIR	RALA,RALB	sp|NP_001356329.1|RALB,sp|NP_002872.1|RALB,sp|NP_005393.2|RALA,sp|XP_005263785.1|RALB,sp|XP_006715825.1|RALA,sp|XP_011509876.1|RALB,sp|XP_011513768.1|RALA
Multiple_SEPEP.343_C5	1	25	2	0	TGYTLDVTTGQR	HNRNPR,SYNCRIP	sp|NP_001095867.1|HNRNPR,sp|NP_001095868.1|HNRNPR,sp|NP_001095869.1|HNRNPR,sp|NP_001153145.1|SYNCRIP,sp|NP_001153146.1|SYNCRIP,sp|NP_001153147.1|SYNCRIP,sp|NP_001153148.1|SYNCRIP,sp|NP_001153149.1|SYNCRIP,sp|NP_001284550.1|HNRNPR,sp|NP_005817.1|HNRNPR,sp|NP_006363.4|SYNCRIP,sp|XP_005245768.1|HNRNPR,sp|XP_005248692.1|SYNCRIP,sp|XP_005248693.1|SYNCRIP,sp|XP_005248694.1|SYNCRIP,sp|XP_011538773.1|HNR…
Multiple_SEPEP.344_C5	2	22	2	0	SLADLPNFTPFPDEWTVEDK,VLFEQAFSFHGK	RCOR1,RCOR3	sp|NP_001129695.1|RCOR3,sp|NP_001129696.2|RCOR3,sp|NP_001129697.1|RCOR3,sp|NP_001336998.1|RCOR3,sp|NP_001336999.1|RCOR3,sp|NP_055971.2|RCOR1,sp|NP_060724.1|RCOR3,sp|XP_005273248.1|RCOR3,sp|XP_006711505.1|RCOR3,sp|XP_011508050.1|RCOR3,sp|XP_011508051.1|RCOR3,sp|XP_016857247.1|RCOR3,sp|XP_016857249.1|RCOR3,sp|XP_016857250.1|RCOR3,sp|XP_016857251.1|RCOR3,sp|XP_016857252.1|RCOR3,sp|XP_016857253.1|RCO…
Multiple_SEPEP.345_C5	1	14	2	0	CCTQDIVLPDGR	CYP4F12,CYP4F3	sp|NP_000887.2|CYP4F3,sp|NP_001186137.1|CYP4F3,sp|NP_001186138.1|CYP4F3,sp|NP_001356625.1|CYP4F3,sp|NP_076433.3|CYP4F12,sp|XP_005259968.1|CYP4F3,sp|XP_006722913.1|CYP4F12,sp|XP_011526316.1|CYP4F3,sp|XP_011526504.1|CYP4F12,sp|XP_011526505.1|CYP4F12,sp|XP_011526506.1|CYP4F12,sp|XP_011526507.1|CYP4F12,sp|XP_011526509.1|CYP4F12,sp|XP_011526510.1|CYP4F12
Multiple_SEPEP.346_C5	2	22	3	0	AEIGIAMGSGTAVAK,KAEIGIAMGSGTAVAK	ATP2A1,ATP2A2,ATP2A3	sp|NP_001273004.1|ATP2A1,sp|NP_001672.1|ATP2A2,sp|NP_004311.1|ATP2A1,sp|NP_005164.2|ATP2A3,sp|NP_733765.1|ATP2A2,sp|NP_775293.1|ATP2A1,sp|NP_777613.1|ATP2A3,sp|NP_777614.1|ATP2A3,sp|NP_777615.1|ATP2A3,sp|NP_777616.1|ATP2A3,sp|NP_777617.1|ATP2A3,sp|NP_777618.1|ATP2A3,sp|XP_005253945.1|ATP2A2,sp|XP_011522183.1|ATP2A3,sp|XP_011522184.1|ATP2A3,sp|XP_011522186.1|ATP2A3,sp|XP_011522187.1|ATP2A3,sp|XP_0…
Multiple_SEPEP.347_C5	9	5	2	0	EDDALWPPPDR,IGSLIDVNQSK,IGSLIDVNQSKDPEGLR,IIDDSEITK,IIDDSEITKEDDALWPPPDR,QELEIVIGDEHISFTTSK,SVMEELK,SVMEELKR,VFYYLVQDLK	MAGOH,MAGOHB	sp|NP_001287668.1|MAGOHB,sp|NP_001306914.1|MAGOHB,sp|NP_002361.1|MAGOH,sp|NP_060518.1|MAGOHB,sp|XP_005253459.1|MAGOHB
Multiple_SEPEP.348_C5	1	11	2	0	YLTGTYVQEESPEGGR	AGAP1,AGAP3	sp|NP_001032208.1|AGAP1,sp|NP_001036000.1|AGAP3,sp|NP_001231817.1|AGAP1,sp|NP_001295233.1|AGAP3,sp|NP_001295234.1|AGAP3,sp|NP_001337031.1|AGAP3,sp|NP_055729.2|AGAP1,sp|NP_114152.3|AGAP3,sp|XP_006712298.1|AGAP1,sp|XP_006712300.2|AGAP1,sp|XP_024308440.1|AGAP1
Multiple_SEPEP.349_C5	2	58	2	0	KTGSYIYEEFMPTDGTDVK,TGSYIYEEFMPTDGTDVK	PPIP5K1,PPIP5K2	sp|NP_001124330.1|PPIP5K1,sp|NP_001124331.1|PPIP5K1,sp|NP_001177143.1|PPIP5K1,sp|NP_001263206.1|PPIP5K2,sp|NP_001268400.1|PPIP5K2,sp|NP_001332800.1|PPIP5K2,sp|NP_001332801.1|PPIP5K2,sp|NP_001332802.1|PPIP5K2,sp|NP_001332803.1|PPIP5K2,sp|NP_001332804.1|PPIP5K2,sp|NP_001332805.1|PPIP5K2,sp|NP_001332806.1|PPIP5K2,sp|NP_001332807.1|PPIP5K2,sp|NP_001341311.1|PPIP5K1,sp|NP_001341312.1|PPIP5K1,sp|NP_001…
Multiple_SEPEP.350_C5	1	8	2	0	GQYFGELALVTNKPR	PRKAR2A,PRKAR2B	sp|NP_001308911.1|PRKAR2A,sp|NP_001308912.1|PRKAR2A,sp|NP_001308918.1|PRKAR2A,sp|NP_002727.2|PRKAR2B,sp|NP_004148.1|PRKAR2A,sp|XP_011514700.1|PRKAR2B,sp|XP_011532244.1|PRKAR2A,sp|XP_024302604.1|PRKAR2B
Multiple_SEPEP.351_C5	3	5	2	0	KLGLSDNEIQR,LGLSDNEIQR,SLEELLLDANQLR	LRRC1,SCRIB	sp|NP_056171.3|SCRIB,sp|NP_060684.4|LRRC1,sp|NP_874365.3|SCRIB,sp|XP_011513028.1|LRRC1,sp|XP_016866486.1|LRRC1
Multiple_SEPEP.352_C5	2	7	2	0	ELISNASDALDK,ELISNASDALDKIR	HSP90AB1,HSP90B1	sp|NP_001258898.1|HSP90AB1,sp|NP_001258899.1|HSP90AB1,sp|NP_001258900.1|HSP90AB1,sp|NP_001258901.1|HSP90AB1,sp|NP_001358167.1|HSP90AB1,sp|NP_003290.1|HSP90B1,sp|NP_031381.2|HSP90AB1
Multiple_SEPEP.353_C5	1	25	7	0	NSSYFVEWIPNNVK	TUBB,TUBB2A,TUBB2B,TUBB3,TUBB4A,TUBB4B,TUBB6	sp|NP_001060.1|TUBB2A,sp|NP_001184110.1|TUBB3,sp|NP_001276052.1|TUBB4A,sp|NP_001276056.1|TUBB4A,sp|NP_001276058.1|TUBB4A,sp|NP_001276059.1|TUBB4A,sp|NP_001276060.1|TUBB4A,sp|NP_001280141.1|TUBB,sp|NP_001280142.1|TUBB,sp|NP_001280143.1|TUBB,sp|NP_001280144.1|TUBB,sp|NP_001280145.1|TUBB,sp|NP_001290453.1|TUBB6,sp|NP_001290455.1|TUBB6,sp|NP_001290456.1|TUBB6,sp|NP_001290457.1|TUBB6,sp|NP_001290458.1…
Multiple_SEPEP.354_C5	3	10	2	0	AVLNPLCQVDYR,FSWNVWPSSR,IDMNLTDLLGELQR	SEC23A,SEC23B	sp|NP_001166216.1|SEC23B,sp|NP_001166217.1|SEC23B,sp|NP_006354.2|SEC23B,sp|NP_006355.2|SEC23A,sp|NP_116780.1|SEC23B,sp|NP_116781.1|SEC23B,sp|XP_005267319.1|SEC23A,sp|XP_011534657.1|SEC23A,sp|XP_016876417.1|SEC23A,sp|XP_016883082.1|SEC23B
Multiple_SEPEP.355_C5	5	9	2	0	GLLPQLLGVAPEK,LTVNDFVR,NSFDCFK,NSFDCFKK,YEGFFGLYR	SLC25A12,SLC25A13	sp|NP_001153682.1|SLC25A13,sp|NP_003696.2|SLC25A12,sp|NP_055066.1|SLC25A13,sp|XP_006715894.1|SLC25A13,sp|XP_011510372.1|SLC25A12,sp|XP_011514029.1|SLC25A13,sp|XP_016867152.1|SLC25A13,sp|XP_016867153.1|SLC25A13,sp|XP_016867154.1|SLC25A13
Multiple_SEPEP.356_C5	5	6	2	0	AGGPGLER,DGTVTVR,GIEPTGNMVK,QMQLENVSVALEFLDR,QMQLENVSVALEFLDRESIK	FLNA,FLNB	sp|NP_001104026.1|FLNA,sp|NP_001157789.1|FLNB,sp|NP_001157790.1|FLNB,sp|NP_001157791.1|FLNB,sp|NP_001447.2|FLNA,sp|NP_001448.2|FLNB
Multiple_SEPEP.357_C5	6	10	2	0	EFHLNESGDPSSK,EQQEAIEHIDEVQNEIDR,IDFYFDENPYFENK,LRQPFFQK,RSELIAK,VEVTEFEDIK	SET,SETSIP	sp|NP_001116293.1|SET,sp|NP_001234929.1|SET,sp|NP_001234930.1|SET,sp|NP_001274666.1|SETSIP,sp|NP_001361255.1|SET,sp|NP_003002.2|SET,sp|XP_016870502.1|SET,sp|XP_016870503.1|SET,sp|XP_016870504.1|SET,sp|XP_016870505.1|SET
Multiple_SEPEP.358_C5	1	12	3	0	EIDAVLPNK	CYP3A4,CYP3A43,CYP3A5	sp|NP_000768.1|CYP3A5,sp|NP_001189784.1|CYP3A4,sp|NP_001265850.1|CYP3A43,sp|NP_001278758.1|CYP3A5,sp|NP_001278759.1|CYP3A5,sp|NP_059488.2|CYP3A4,sp|NP_073731.1|CYP3A43,sp|NP_476436.1|CYP3A43,sp|NP_476437.1|CYP3A43,sp|XP_016868033.1|CYP3A43,sp|XP_016868034.1|CYP3A43,sp|XP_024302645.1|CYP3A43
Multiple_SEPEP.359_C5	10	13	2	0	ALPEFFNGK,HFEELETIMDR,HLAAVEER,LNPQEYLTSTACR,NFMIDTYR,SKTPEIYLAYR,SLVALLVETQMK,TPEIYLAYR,TQDECILHFLR,VSEHVGSR	SMARCC1,SMARCC2	sp|NP_001123892.1|SMARCC2,sp|NP_001317217.1|SMARCC2,sp|NP_003065.3|SMARCC1,sp|NP_003066.2|SMARCC2,sp|NP_620706.1|SMARCC2,sp|XP_005269159.1|SMARCC2,sp|XP_005269160.1|SMARCC2,sp|XP_005269161.1|SMARCC2,sp|XP_011536995.1|SMARCC2,sp|XP_016875373.1|SMARCC2,sp|XP_016875374.1|SMARCC2,sp|XP_016875375.1|SMARCC2,sp|XP_016875376.1|SMARCC2
Multiple_SEPEP.360_C5	3	12	2	0	NQGNTWLTAFVLK,SSGSLLNNAIK,YGAATFTR	A2M,PZP	sp|NP_000005.3|A2M,sp|NP_001334352.2|A2M,sp|NP_001334353.2|A2M,sp|NP_001334354.2|A2M,sp|NP_002855.2|PZP,sp|XP_006719119.1|A2M,sp|XP_011519106.1|PZP,sp|XP_011519107.1|PZP,sp|XP_016875252.1|PZP,sp|XP_016875253.1|PZP,sp|XP_016875254.1|PZP,sp|XP_024304879.1|PZP
Multiple_SEPEP.361_C5	1	6	2	0	ALSQLAEVEEK	SNX1,SNX2	sp|NP_001229862.1|SNX1,sp|NP_001265128.1|SNX2,sp|NP_003090.2|SNX1,sp|NP_003091.2|SNX2,sp|NP_683758.1|SNX1,sp|XP_005254668.1|SNX1
Multiple_SEPEP.362_C5	12	14	14	0	DAVTYTEHAK,DNIQGITKPAIR,ISGLIYEETR,ISGLIYEETRGVLK,KTVTAMDVVYALK,KTVTAMDVVYALKR,RISGLIYEETR,TLYGFGG,TVTAMDVVYALK,TVTAMDVVYALKR,VFLENVIR,VFLENVIRDAVTYTEHAK	H4,H4C1,H4C11,H4C12,H4C13,H4C14,H4C15,H4C2,H4C3,H4C4,H4C5,H4C6,H4C8,H4C9	sp|NP_001029249.1|H4C15,sp|NP_003486.1|H4C9,sp|NP_003529.1|H4C1,sp|NP_003530.1|H4C4,sp|NP_003531.1|H4C6,sp|NP_003532.1|H4C12,sp|NP_003533.1|H4C3,sp|NP_003534.1|H4C8,sp|NP_003535.1|H4C2,sp|NP_003536.1|H4C5,sp|NP_003537.1|H4C13,sp|NP_003539.1|H4C14,sp|NP_068803.1|H4C11,sp|NP_778224.1|H4
Multiple_SEPEP.363_C5	1	5	2	0	GSDVIIMLVGNK	RAB6A,RAB6B	sp|NP_001230648.1|RAB6A,sp|NP_001350882.1|RAB6B,sp|NP_002860.2|RAB6A,sp|NP_057661.3|RAB6B,sp|NP_942599.1|RAB6A
Multiple_SEPEP.364_C5	6	6	2	0	GITVTAYSPLGSPDRPWAKPEDPSLLEDPK,GITVTAYSPLGSPDRPWAKPEDPSLLEDPKIK,IVENIQVFDFK,LIQYCHSK,LSDEEMATILSFNR,YKPVTNQVECHPYLTQEK	AKR1B10,AKR1B15	sp|NP_001074007.2|AKR1B15,sp|NP_001354749.1|AKR1B15,sp|NP_001354750.1|AKR1B15,sp|NP_064695.3|AKR1B10,sp|XP_011514718.1|AKR1B10,sp|XP_016867713.1|AKR1B15
Multiple_SEPEP.365_C5	2	4	2	0	RSIQFVDWCPTGFK,SIQFVDWCPTGFK	TUBA1B,TUBA4A	sp|NP_001265481.1|TUBA4A,sp|NP_005991.1|TUBA4A,sp|NP_006073.2|TUBA1B,sp|XP_016860313.1|TUBA4A
Multiple_SEPEP.366_C5	6	6	2	0	GITVTAYSPLGSPDRPWAKPEDPSLLEDPK,GITVTAYSPLGSPDRPWAKPEDPSLLEDPKIK,IVENIQVFDFK,LIQYCHSK,LSDEEMATILSFNR,YKPVTNQVECHPYLTQEK	AKR1B10,AKR1B15	sp|NP_001074007.2|AKR1B15,sp|NP_001354749.1|AKR1B15,sp|NP_001354750.1|AKR1B15,sp|NP_064695.3|AKR1B10,sp|XP_011514718.1|AKR1B10,sp|XP_016867713.1|AKR1B15
Multiple_SEPEP.367_C5	1	10	2	0	SLVEIADTVPK	IPO5,RANBP6	sp|NP_002262.4|IPO5,sp|NP_036548.1|RANBP6,sp|XP_005254109.1|IPO5,sp|XP_005254110.1|IPO5,sp|XP_011519389.1|IPO5,sp|XP_011519390.1|IPO5,sp|XP_011519391.1|IPO5,sp|XP_011519392.1|IPO5,sp|XP_016876051.1|IPO5,sp|XP_024305114.1|IPO5
Multiple_SEPEP.368_C5	7	3	2	0	CFAFVHDLCDEEK,HWLFTEFPELAPSQNQNHLK,ISDLEICADEFPGSSATYR,KVQENSIQR,NNEDGPGLIMEEQHK,QVDYEINAHK,VFHHNAWDNVEWSEEQAAAAER	METTL2A,METTL2B	sp|NP_060866.2|METTL2B,sp|NP_859076.3|METTL2A,sp|XP_016880061.1|METTL2A
Multiple_SEPEP.369_C5	14	10	2	0	CLEEFELLGK,DFESHITSYK,FEELTNLIR,FFTTGSDSESESSLSGEELVTKPVGGNYGK,GGVPLVK,KMDDEDEDSEDSEDDEDWDTGSTSSDSDSEEEEGK,MDDEDEDSEDSEDDEDWDTGSTSSDSDSEEEEGK,NEEDSEGSSDEDEDEDGVSAATFLK,QNPEQSADEDAEKNEEDSEGSSDEDEDEDGVSAATFLK,QPLLLSEDEEDTKR,QTALASR,RFEELTNLIR,SIVDKEGVPR,YNRDFESHITSYK	EIF3C,EIF3CL	sp|NP_001032897.1|EIF3C,sp|NP_001093131.1|EIF3CL,sp|NP_001186071.1|EIF3C,sp|NP_001254503.1|EIF3C,sp|NP_001273407.1|EIF3C,sp|NP_001304785.1|EIF3CL,sp|NP_001304786.1|EIF3CL,sp|NP_003743.1|EIF3C,sp|XP_016879109.1|EIF3CL,sp|XP_016879303.1|EIF3C
Multiple_SEPEP.370_C5	2	25	20	0	QVHPDTGISSK,VLKQVHPDTGISSK	H2BC1,H2BC10,H2BC11,H2BC12,H2BC13,H2BC14,H2BC15,H2BC17,H2BC18,H2BC21,H2BC3,H2BC4,H2BC5,H2BC6,H2BC7,H2BC8,H2BC9,H2BS1,H2BU1,LOC102724334	sp|NP_001019770.1|H2BC18,sp|NP_001154806.1|H2BC18,sp|NP_001299582.1|H2BC12,sp|NP_001368918.1|H2BC4,sp|NP_003509.1|H2BC8,sp|NP_003510.1|H2BC13,sp|NP_003511.1|H2BC15,sp|NP_003512.1|H2BC14,sp|NP_003513.1|H2BC7,sp|NP_003514.2|H2BC6,sp|NP_003515.1|H2BC9,sp|NP_003516.1|H2BC10,sp|NP_003517.2|H2BC4,sp|NP_003518.2|H2BC17,sp|NP_003519.1|H2BC21,sp|NP_059141.1|H2BS1,sp|NP_066402.2|H2BC11,sp|NP_066406.1|H2BC3…
Multiple_SEPEP.371_C5	2	6	2	0	IDAQAIEEFYGLTSDISK,NSESGYILFYQSR	USP12,USP46	sp|NP_001127695.1|USP46,sp|NP_001273696.1|USP46,sp|NP_073743.2|USP46,sp|NP_872294.2|USP12,sp|XP_011533258.1|USP12,sp|XP_016875905.1|USP12
Multiple_SEPEP.372_C5	1	39	3	0	TWTLCGTPEYLAPEIILSK	PRKACA,PRKACB,PRKACG	sp|NP_001229786.1|PRKACB,sp|NP_001229787.1|PRKACB,sp|NP_001229788.1|PRKACB,sp|NP_001229789.1|PRKACB,sp|NP_001229790.1|PRKACB,sp|NP_001229791.1|PRKACB,sp|NP_001287844.1|PRKACB,sp|NP_001287845.1|PRKACB,sp|NP_001287846.1|PRKACB,sp|NP_001291278.1|PRKACA,sp|NP_001362489.1|PRKACB,sp|NP_001362490.1|PRKACB,sp|NP_001362491.1|PRKACB,sp|NP_001362492.1|PRKACB,sp|NP_001362493.1|PRKACB,sp|NP_001362494.1|PRKACB…
Multiple_SEPEP.373_C5	4	5	2	0	ADQIETQQLMR,DIQSLPR,VHAYIISSLK,VYIGSFWSHPLLIPDNR	EHD1,EHD3	sp|NP_001269373.1|EHD1,sp|NP_001269374.1|EHD1,sp|NP_006786.2|EHD1,sp|NP_055415.1|EHD3,sp|XP_011531108.1|EHD3
Multiple_SEPEP.374_C5	3	10	2	0	KQELEAEYLAIFK,MKQELEAEYLAIFK,QELEAEYLAIFK	SNX32,SNX6	sp|NP_001353448.1|SNX6,sp|NP_067072.3|SNX6,sp|NP_689419.3|SNX6,sp|NP_689973.2|SNX32,sp|XP_006718551.1|SNX32,sp|XP_016872962.1|SNX32,sp|XP_024304185.1|SNX32,sp|XP_024304186.1|SNX32,sp|XP_024304187.1|SNX32,sp|XP_024304188.1|SNX32
Multiple_SEPEP.375_C5	1	28	3	0	VIEGDVVSALNK	LIMS1,LIMS2,LIMS4	sp|NP_001129509.2|LIMS2,sp|NP_001154875.1|LIMS2,sp|NP_001154876.1|LIMS2,sp|NP_001180411.1|LIMS1,sp|NP_001180412.1|LIMS1,sp|NP_001180413.1|LIMS1,sp|NP_001180414.1|LIMS1,sp|NP_001180417.1|LIMS1,sp|NP_001243471.1|LIMS2,sp|NP_001358269.1|LIMS4,sp|NP_001358423.1|LIMS1,sp|NP_001358424.1|LIMS1,sp|NP_001358425.1|LIMS1,sp|NP_001358426.1|LIMS1,sp|NP_001358427.1|LIMS1,sp|NP_004978.2|LIMS1,sp|NP_060450.2|LIM…
Multiple_SEPEP.376_C5	11	4	2	0	ASSPHQAGLGLSLTPSPESPPLPDVSAFSR,DLEPDWLAQLR,FATTEAIQR,GAVPLYNPSQVPQLPTATSLNRPNR,LSDPLVLER,SDISGAGGTTTENTFYQDFSGCQGYSEAPGYR,SFIPSFQVYK,SGDRDLEPDWLAQLR,SISESSASSAK,TDHLVLLGSSHSQEFLK,VAGDIGDPHPTR	CRYZL2P,SEC16B	sp|NP_001343429.1|SEC16B,sp|NP_001343434.1|CRYZL2P,sp|NP_001343435.1|CRYZL2P,sp|NP_149118.2|SEC16B
Multiple_SEPEP.377_C5	9	17	2	0	CKLEEMGFK,CKLEEMGFKDTDPDSKPFSLQETYEAK,DTDPDSKPFSLQETYEAK,DTLFNTK,LEEMGFK,MDTLFNTK,NEFLGELQK,RNEFLGELQK,RNEFLGELQKK	SEPTIN11,SEPTIN6	sp|NP_001293076.1|SEPTIN11,sp|NP_055944.2|SEPTIN6,sp|NP_060713.1|SEPTIN11,sp|NP_665798.1|SEPTIN6,sp|NP_665799.1|SEPTIN6,sp|NP_665801.1|SEPTIN6,sp|XP_005262457.1|SEPTIN6,sp|XP_006714322.1|SEPTIN11,sp|XP_006724811.1|SEPTIN6,sp|XP_006724813.1|SEPTIN6,sp|XP_011529619.1|SEPTIN6,sp|XP_011529620.1|SEPTIN6,sp|XP_016863889.1|SEPTIN11,sp|XP_016863890.1|SEPTIN11,sp|XP_016863891.1|SEPTIN11,sp|XP_016863892.1|…
Multiple_SEPEP.378_C5	1	8	2	0	LEGPFNIESVMDPIDVK	GPC4,GPC6	sp|NP_001439.2|GPC4,sp|NP_005699.1|GPC6,sp|XP_011519346.1|GPC6,sp|XP_016875787.1|GPC6,sp|XP_016875788.1|GPC6,sp|XP_016875789.1|GPC6,sp|XP_016875790.1|GPC6,sp|XP_016875791.1|GPC6
Multiple_SEPEP.379_C5	2	15	3	0	EEELQAALAR,KEEELQAALAR	MYH11,MYH14,MYH9	sp|NP_001035202.1|MYH11,sp|NP_001035203.1|MYH11,sp|NP_001070654.1|MYH14,sp|NP_001139281.1|MYH14,sp|NP_002464.1|MYH9,sp|NP_002465.1|MYH11,sp|NP_074035.1|MYH11,sp|NP_079005.3|MYH14,sp|XP_006723449.1|MYH14,sp|XP_011520804.1|MYH11,sp|XP_011525622.1|MYH14,sp|XP_011525623.1|MYH14,sp|XP_011525625.1|MYH14,sp|XP_016878739.1|MYH11,sp|XP_024307489.1|MYH14
Multiple_SEPEP.380_C5	2	7	2	0	GSPLVVISQGK,QIGENLIVPGGVK	CRMP1,DPYSL2	sp|NP_001014809.1|CRMP1,sp|NP_001184222.1|DPYSL2,sp|NP_001231533.1|DPYSL2,sp|NP_001275590.1|CRMP1,sp|NP_001275591.1|CRMP1,sp|NP_001304.1|CRMP1,sp|NP_001377.1|DPYSL2
Multiple_SEPEP.381_C5	1	11	2	0	LVEDHLAVQSLIR	OGDH,OGDHL	sp|NP_001003941.1|OGDH,sp|NP_001158508.1|OGDH,sp|NP_001334748.1|OGDHL,sp|NP_001334752.1|OGDHL,sp|NP_001334753.1|OGDHL,sp|NP_001350452.1|OGDH,sp|NP_002532.2|OGDH,sp|NP_060715.2|OGDHL,sp|XP_005249816.1|OGDH,sp|XP_011513710.1|OGDH,sp|XP_011538248.1|OGDHL
Multiple_SEPEP.382_C5	5	23	4	0	GMAGDWK,ILEFVGR,KGMAGDWK,MAGCSLSFR,TTFTVAQNER	SULT1A1,SULT1A2,SULT1A3,SULT1A4	sp|NP_001017390.1|SULT1A4,sp|NP_001045.2|SULT1A2,sp|NP_001046.2|SULT1A1,sp|NP_001350792.1|SULT1A2,sp|NP_803564.2|SULT1A2,sp|NP_803565.1|SULT1A1,sp|NP_803566.1|SULT1A1,sp|NP_803878.1|SULT1A1,sp|NP_803880.1|SULT1A1,sp|NP_808220.1|SULT1A3,sp|XP_016879093.1|SULT1A1,sp|XP_016879094.1|SULT1A1,sp|XP_016879096.1|SULT1A1,sp|XP_016879097.1|SULT1A1,sp|XP_016879098.1|SULT1A1,sp|XP_016879099.1|SULT1A1,sp|XP_0…
Multiple_SEPEP.383_C5	1	13	5	0	FQQVPMVEIDGMK	GSTA1,GSTA2,GSTA3,GSTA4,GSTA5	sp|NP_000837.3|GSTA2,sp|NP_000838.3|GSTA3,sp|NP_001350471.1|GSTA3,sp|NP_001503.1|GSTA4,sp|NP_665683.1|GSTA1,sp|NP_714543.1|GSTA5,sp|XP_005249091.1|GSTA1,sp|XP_005249092.1|GSTA4,sp|XP_006715135.1|GSTA3,sp|XP_011512834.1|GSTA2,sp|XP_011512836.1|GSTA4,sp|XP_011512837.1|GSTA4,sp|XP_024302182.1|GSTA3
Multiple_SEPEP.384_C5	1	12	7	0	AVCMLSNTTAIAEAWAR	TUBA1A,TUBA1B,TUBA3C,TUBA3D,TUBA3E,TUBA4A,TUBA8	sp|NP_001180343.1|TUBA8,sp|NP_001257328.1|TUBA1A,sp|NP_001257329.1|TUBA1A,sp|NP_001265481.1|TUBA4A,sp|NP_005991.1|TUBA4A,sp|NP_005992.1|TUBA3C,sp|NP_006000.2|TUBA1A,sp|NP_006073.2|TUBA1B,sp|NP_061816.1|TUBA8,sp|NP_525125.2|TUBA3D,sp|NP_997195.2|TUBA3E,sp|XP_016860313.1|TUBA4A
Multiple_SEPEP.385_C5	2	48	2	0	KSTAALEEDAQILK,STAALEEDAQILK	ARHGEF6,ARHGEF7	sp|NP_001106983.1|ARHGEF7,sp|NP_001106984.1|ARHGEF7,sp|NP_001106985.1|ARHGEF7,sp|NP_001293106.1|ARHGEF6,sp|NP_001307780.1|ARHGEF7,sp|NP_001307781.1|ARHGEF7,sp|NP_001307782.1|ARHGEF7,sp|NP_001307783.1|ARHGEF7,sp|NP_001317526.1|ARHGEF7,sp|NP_001317527.1|ARHGEF7,sp|NP_001340975.1|ARHGEF7,sp|NP_001340976.1|ARHGEF7,sp|NP_001340977.1|ARHGEF7,sp|NP_001340978.1|ARHGEF7,sp|NP_001340979.1|ARHGEF7,sp|NP_001…
Multiple_SEPEP.386_C5	7	26	2	0	AIPELTK,EGLLAIFK,FLAITTDCLQILAYGNQESK,LLWTTSR,LVQNCLWTLR,MEEIVEGCTGALHILAR,VAAGVLCELAQDK	CTNNB1,JUP	sp|NP_001091679.1|CTNNB1,sp|NP_001091680.1|CTNNB1,sp|NP_001317658.1|CTNNB1,sp|NP_001339702.1|JUP,sp|NP_001339703.1|JUP,sp|NP_001339704.1|JUP,sp|NP_001339705.1|JUP,sp|NP_001339706.1|JUP,sp|NP_001895.1|CTNNB1,sp|NP_002221.1|JUP,sp|NP_068831.1|JUP,sp|XP_006713046.1|CTNNB1,sp|XP_006713048.1|CTNNB1,sp|XP_006721937.1|JUP,sp|XP_006721938.1|JUP,sp|XP_011523055.1|JUP,sp|XP_011523058.1|JUP,sp|XP_011523060.…
Multiple_SEPEP.387_C5	12	10	2	0	DLETLPFGIALPIR,EQPASDWPEAVCLLIGR,FQTGMHR,GEGMPPYPYLPGICER,HSTSVSSLAER,IAPASQIDSAWIVYNKPK,LLQSAHPVR,SIADWLR,SLCLSPSEASQMK,TMALPVGR,TTGQVCTIDPGQTGFMHHPSFFTSEPPSIYQWVSSCLK,VNVVQYPELSDHEFIEEK	ANAPC1,LOC102724642	sp|NP_073153.1|ANAPC1,sp|XP_011509935.1|ANAPC1,sp|XP_011509936.1|ANAPC1,sp|XP_016860199.1|ANAPC1,sp|XP_016860200.1|ANAPC1,sp|XP_016860201.1|ANAPC1,sp|XP_016860202.1|ANAPC1,sp|XP_016860203.1|ANAPC1,sp|XP_016860204.1|ANAPC1,sp|XP_024309048.1|LOC102724642
Multiple_SEPEP.388_C5	19	25	2	0	AAMIWIVGEYAER,CLKDEDPYVR,CVSTLLDLIQTK,DCEDPNPLIR,DRGYIYWR,EAQSICER,EYATEVDVDFVR,ITEYLCEPLR,ITEYLCEPLRK,KTAAVCVAK,LASQANIAQVLAELK,LSHANSAVVLSAVK,LVYLYLMNYAK,MQTDNLELK,NINLIVQK,TAAVCVAK,VDKITEYLCEPLR,VDKITEYLCEPLRK,YNDPIYVK	AP1B1,AP2B1	sp|NP_001025177.1|AP2B1,sp|NP_001118.3|AP1B1,sp|NP_001159491.1|AP1B1,sp|NP_001273.1|AP2B1,sp|NP_001365491.1|AP1B1,sp|NP_001365492.1|AP1B1,sp|NP_001365493.1|AP1B1,sp|NP_001365494.1|AP1B1,sp|NP_001365495.1|AP1B1,sp|NP_663782.2|AP1B1,sp|XP_005257994.1|AP2B1,sp|XP_005257995.1|AP2B1,sp|XP_005257998.1|AP2B1,sp|XP_011522750.1|AP2B1,sp|XP_011522751.1|AP2B1,sp|XP_011522752.1|AP2B1,sp|XP_011522753.1|AP2B1,…
Multiple_SEPEP.389_C5	1	8	2	0	ELIKPPTILR	AP3M1,AP3M2	sp|NP_001127768.1|AP3M2,sp|NP_001307192.1|AP3M1,sp|NP_001307193.1|AP3M1,sp|NP_006794.1|AP3M2,sp|NP_036227.1|AP3M1,sp|NP_996895.1|AP3M1,sp|XP_016868466.1|AP3M2,sp|XP_024303707.1|AP3M1
Multiple_SEPEP.390_C5	1	6	2	0	LHDETLTYLNQGQSYEIR	TFCP2,UBP1	sp|NP_001121632.1|UBP1,sp|NP_001121633.1|UBP1,sp|NP_001166923.1|TFCP2,sp|NP_001166924.1|TFCP2,sp|NP_005644.2|TFCP2,sp|NP_055332.3|UBP1
Multiple_SEPEP.391_C5	1	18	3	0	GVLLYGPPGTGK	PSMC1,PSMC5,SPATA5	sp|NP_001186092.1|PSMC5,sp|NP_001304728.1|SPATA5,sp|NP_001317141.1|PSMC1,sp|NP_001332785.1|SPATA5,sp|NP_002793.2|PSMC1,sp|NP_002796.4|PSMC5,sp|NP_660208.2|SPATA5,sp|XP_011529980.1|SPATA5,sp|XP_011529981.1|SPATA5,sp|XP_016863314.1|SPATA5,sp|XP_016863315.1|SPATA5,sp|XP_016863316.1|SPATA5,sp|XP_016863317.1|SPATA5,sp|XP_016863318.1|SPATA5,sp|XP_016863319.1|SPATA5,sp|XP_016876959.1|PSMC1,sp|XP_0243066…
Multiple_SEPEP.392_C5	4	26	3	0	DQIIFMVGR,IGDFGLATVK,QTAQGMDYLHAK,WHGDVAVK	ARAF,BRAF,RAF1	sp|NP_001243125.1|ARAF,sp|NP_001341538.1|BRAF,sp|NP_001341618.1|RAF1,sp|NP_001341619.1|RAF1,sp|NP_001341620.1|RAF1,sp|NP_001341621.1|RAF1,sp|NP_001341622.1|RAF1,sp|NP_001341623.1|RAF1,sp|NP_001341624.1|RAF1,sp|NP_001361173.1|BRAF,sp|NP_001361187.1|BRAF,sp|NP_001365396.1|BRAF,sp|NP_001365397.1|BRAF,sp|NP_001365398.1|BRAF,sp|NP_001365399.1|BRAF,sp|NP_001365400.1|BRAF,sp|NP_001365401.1|BRAF,sp|NP_00…
Multiple_SEPEP.393_C5	5	3	2	0	DFGVGKR,FGDVIPMSLAR,LLQGLEDFIAK,MPYMEAVIHEIQR,NCFGEGLAR	CYP2A6,CYP2A7	sp|NP_000753.3|CYP2A6,sp|NP_000755.2|CYP2A7,sp|NP_085079.2|CYP2A7
Multiple_SEPEP.394_C5	3	3	2	0	FKPNQTR,SEQEDEVLLVSSSR,YPDQWIVPGGGMEPEEEPGGAAVR	NUDT4,NUDT4B	sp|NP_001342336.1|NUDT4B,sp|NP_061967.3|NUDT4,sp|NP_950241.1|NUDT4
Multiple_SEPEP.395_C5	7	3	3	0	AAAAAGLGGGGAGPGPEAGDFLAR,CQQALFHGPGEALALTEAAR,DLGQPAAAAGHFQR,DYTGALAVFTR,LLPEHAQTLEK,LVCPAAYGEPLQAAASALGAAVR,MAAAAAGLGGGGAGPGPEAGDFLAR	F8A1,F8A2,F8A3	sp|NP_001007524.1|F8A2,sp|NP_001007525.1|F8A3,sp|NP_036283.2|F8A1
Multiple_SEPEP.396_C5	1	21	2	0	QGFGNLPICMAK	MTHFD1,MTHFD1L	sp|NP_001229696.1|MTHFD1L,sp|NP_001229697.1|MTHFD1L,sp|NP_001337415.1|MTHFD1L,sp|NP_001337416.1|MTHFD1L,sp|NP_001337419.1|MTHFD1L,sp|NP_001337421.1|MTHFD1L,sp|NP_001337422.1|MTHFD1L,sp|NP_001351766.1|MTHFD1,sp|NP_005947.3|MTHFD1,sp|NP_056255.2|MTHFD1L,sp|XP_005266964.1|MTHFD1L,sp|XP_011534031.1|MTHFD1L,sp|XP_011534032.1|MTHFD1L,sp|XP_011534033.1|MTHFD1L,sp|XP_011534034.1|MTHFD1L,sp|XP_011534035.1…
Multiple_SEPEP.397_C5	2	4	2	0	ELFLAGR,MELFLAGR	DCXR,TMEM232	sp|NP_001182147.1|DCXR,sp|NP_057370.1|DCXR,sp|XP_011541865.1|TMEM232,sp|XP_016865195.1|TMEM232
Multiple_SEPEP.398_C5	22	10	2	0	DREEALHQFR,DSLTLVFVETK,EEALHQFR,ELAVQIYEEAR,ELAVQIYEEARK,GADSLEDFLYHEGYACTSIHGDR,GCHLLVATPGR,HAIPIIK,HTMMFSATFPK,HVINFDLPSDIEEYVHR,IGLDFCK,IVEQDTMPPK,KGADSLEDFLYHEGYACTSIHGDR,KQYPISLVLAPTR,LVDMMER,QEVPSWLENMAYEHHYK,QYPISLVLAPTR,RIVEQDTMPPK,SPILVATAVAAR,VGSTSENITQK,VRPCVVYGGADIGQQIR,YTRPTPVQK	DDX3X,DDX3Y	sp|NP_001116137.1|DDX3Y,sp|NP_001180345.1|DDX3X,sp|NP_001180346.1|DDX3X,sp|NP_001289481.1|DDX3Y,sp|NP_001311124.1|DDX3Y,sp|NP_001347.3|DDX3X,sp|NP_001350748.1|DDX3X,sp|NP_004651.2|DDX3Y,sp|XP_011542194.1|DDX3X,sp|XP_016884802.1|DDX3X
Multiple_SEPEP.399_C5	3	8	2	0	GLVGEIIK,GLVGEIIKR,TFIAIKPDGVQR	NME1,NME2	sp|NP_000260.1|NME1,sp|NP_001018146.1|NME1,sp|NP_001018147.1|NME2,sp|NP_001018148.1|NME2,sp|NP_001018149.1|NME2,sp|NP_001185611.1|NME2,sp|NP_002503.1|NME2,sp|NP_937818.1|NME1
Multiple_SEPEP.400_C5	3	14	4	0	CLTGFTGQK,DTYECTCQVGFTGK,ECQWTDACLSHPCANGSTCTTVANQFSCK	NOTCH2,NOTCH2NLA,NOTCH2NLB,NOTCH2NLC	sp|NP_001186930.1|NOTCH2,sp|NP_001350935.1|NOTCH2NLA,sp|NP_001350936.1|NOTCH2NLB,sp|NP_001350937.1|NOTCH2NLB,sp|NP_001350941.1|NOTCH2NLC,sp|NP_001350942.1|NOTCH2NLC,sp|NP_077719.2|NOTCH2,sp|NP_982283.2|NOTCH2NLA,sp|XP_006711763.1|NOTCH2NLB,sp|XP_011508558.1|NOTCH2NLB,sp|XP_024307798.1|NOTCH2NLB,sp|XP_024307799.1|NOTCH2NLB,sp|XP_024307800.1|NOTCH2NLB,sp|XP_024307803.1|NOTCH2NLB
Multiple_SEPEP.401_C5	2	9	2	0	EVDEQMLAIQSK,YLTVATVFR	TUBB3,TUBB6	sp|NP_001184110.1|TUBB3,sp|NP_001290453.1|TUBB6,sp|NP_001290455.1|TUBB6,sp|NP_001290456.1|TUBB6,sp|NP_001290457.1|TUBB6,sp|NP_001290458.1|TUBB6,sp|NP_001290459.1|TUBB6,sp|NP_006077.2|TUBB3,sp|NP_115914.1|TUBB6
Multiple_SEPEP.402_C5	8	9	2	0	DIAIATR,EYEAAVEQLK,HPIQVSR,KQEESVQKQEAMR,QQQLLNEENLR,QRYEDQLK,QTVLESIR,TAGTLFGEGFR	ATAD3A,ATAD3B	sp|NP_001164006.1|ATAD3A,sp|NP_001164007.1|ATAD3A,sp|NP_001304167.1|ATAD3B,sp|NP_060658.3|ATAD3A,sp|NP_114127.3|ATAD3B,sp|XP_005244863.1|ATAD3B,sp|XP_011540543.1|ATAD3B,sp|XP_011540546.1|ATAD3B,sp|XP_024303866.1|ATAD3A
Multiple_SEPEP.403_C5	1	4	2	0	DHGLEVLGLVR	NUDT16,NUDT16L1	sp|NP_001165376.1|NUDT16,sp|NP_001357514.1|NUDT16L1,sp|NP_115725.1|NUDT16L1,sp|NP_689608.2|NUDT16
Multiple_SEPEP.404_C5	1	97	2	0	NLINQMLTINPAK	CAMK2B,CAMK2G	sp|NP_001191421.1|CAMK2G,sp|NP_001211.3|CAMK2B,sp|NP_001213.2|CAMK2G,sp|NP_001280099.1|CAMK2B,sp|NP_001307827.1|CAMK2G,sp|NP_001354443.1|CAMK2G,sp|NP_001354445.1|CAMK2G,sp|NP_001354446.1|CAMK2G,sp|NP_001354447.1|CAMK2G,sp|NP_001354448.1|CAMK2G,sp|NP_001354449.1|CAMK2G,sp|NP_001354450.1|CAMK2G,sp|NP_001354451.1|CAMK2G,sp|NP_001354452.1|CAMK2G,sp|NP_001354453.1|CAMK2G,sp|NP_001354454.1|CAMK2G,sp|NP…
Multiple_SEPEP.405_C5	1	4	2	0	EYQLNDSAAYYLNDLDR	GNAI1,GNAT3	sp|NP_001095856.1|GNAT3,sp|NP_001243343.1|GNAI1,sp|NP_002060.4|GNAI1,sp|XP_011514426.1|GNAT3
Multiple_SEPEP.406_C5	1	53	5	0	VNIIPLIAK	SEPTIN11,SEPTIN14,SEPTIN6,SEPTIN7,SEPTIN8	sp|NP_001011553.2|SEPTIN7,sp|NP_001092281.1|SEPTIN8,sp|NP_001092282.1|SEPTIN8,sp|NP_001092283.1|SEPTIN8,sp|NP_001229885.1|SEPTIN7,sp|NP_001287727.1|SEPTIN8,sp|NP_001287728.1|SEPTIN8,sp|NP_001293076.1|SEPTIN11,sp|NP_001350644.1|SEPTIN7,sp|NP_001362228.1|SEPTIN7,sp|NP_001779.3|SEPTIN7,sp|NP_055944.2|SEPTIN6,sp|NP_055961.1|SEPTIN8,sp|NP_060713.1|SEPTIN11,sp|NP_665798.1|SEPTIN6,sp|NP_665799.1|SEPTIN6…
Multiple_SEPEP.407_C5	1	14	3	0	QLNNLALLCQNQGK	KLC1,KLC3,KLC4	sp|NP_001123579.1|KLC1,sp|NP_001275963.1|KLC4,sp|NP_001275964.1|KLC4,sp|NP_005543.2|KLC1,sp|NP_803136.2|KLC3,sp|NP_891553.2|KLC1,sp|NP_958929.1|KLC4,sp|NP_958930.1|KLC4,sp|NP_958931.1|KLC4,sp|XP_011513291.1|KLC4,sp|XP_016866946.1|KLC4,sp|XP_024307137.1|KLC3,sp|XP_024307138.1|KLC3,sp|XP_024307139.1|KLC3
Multiple_SEPEP.408_C5	5	19	2	0	ATDAQLCLESSPK,CFLGSSETADANR,DKPYLYCFR,GFQHCVK,SAAAIALPPIAK	LRBA,NBEA	sp|NP_001186211.2|LRBA,sp|NP_001351834.1|LRBA,sp|NP_001354479.1|LRBA,sp|NP_001366174.1|NBEA,sp|NP_001371941.1|NBEA,sp|NP_006717.2|LRBA,sp|NP_056493.3|NBEA,sp|XP_005263429.1|LRBA,sp|XP_005263430.1|LRBA,sp|XP_005263431.1|LRBA,sp|XP_005266403.1|NBEA,sp|XP_006719866.1|NBEA,sp|XP_006719868.1|NBEA,sp|XP_006719869.1|NBEA,sp|XP_011530736.1|LRBA,sp|XP_011533349.1|NBEA,sp|XP_016876033.1|NBEA,sp|XP_01687603…
Multiple_SEPEP.409_C5	4	9	6	0	DSYVGDEAQSK,DSYVGDEAQSKR,HQGVMVGMGQKDSYVGDEAQSK,HQGVMVGMGQKDSYVGDEAQSKR	ACTA1,ACTA2,ACTB,ACTC1,ACTG1,ACTG2	sp|NP_001091.1|ACTA1,sp|NP_001092.1|ACTB,sp|NP_001135417.1|ACTA2,sp|NP_001186883.1|ACTG1,sp|NP_001307784.1|ACTA2,sp|NP_001604.1|ACTA2,sp|NP_001605.1|ACTG1,sp|NP_001606.1|ACTG2,sp|NP_005150.1|ACTC1
Multiple_SEPEP.410_C5	1	29	3	0	GLLLYGPPGTGK	KATNAL2,PEX1,VCP	sp|NP_000457.1|PEX1,sp|NP_001269606.1|PEX1,sp|NP_001269607.1|PEX1,sp|NP_001340828.1|KATNAL2,sp|NP_001340829.1|KATNAL2,sp|NP_001340830.1|KATNAL2,sp|NP_001340831.1|KATNAL2,sp|NP_001340832.1|KATNAL2,sp|NP_001340833.1|KATNAL2,sp|NP_001340834.1|KATNAL2,sp|NP_001340835.1|KATNAL2,sp|NP_001340836.1|KATNAL2,sp|NP_001340837.1|KATNAL2,sp|NP_001340838.1|KATNAL2,sp|NP_001341856.1|VCP,sp|NP_001341857.1|VCP,sp|…
Multiple_SEPEP.411_C5	8	2	2	0	DFIDSFLIR,DKEFLSLLR,FSIATLR,GKLPPGPTPLPFIGNYLQLNTEQMYNSLMK,HVGFATIPR,IQEEAGFLIDALR,RFSIATLR,TLDPNSPR	CYP2A13,CYP2A6	sp|NP_000753.3|CYP2A6,sp|NP_000757.2|CYP2A13
Multiple_SEPEP.412_C5	6	6	2	0	DIAPTLTLYVGK,DIAPTLTLYVGKK,KQLVEIEK,NLFLNHSENATAK,SCAVAEYGVYVK,VMPICLPSK	HP,HPR	sp|NP_001119574.1|HP,sp|NP_001305067.1|HP,sp|NP_001371289.1|HPR,sp|NP_005134.1|HP,sp|NP_066275.3|HPR,sp|XP_024306019.1|HPR
Multiple_SEPEP.413_C5	7	9	2	0	CGPPPPIDNGDITSFPLSVYAPASSVEYQCQNLYQLEGNK,CGPPPPIDNGDITSFPLSVYAPASSVEYQCQNLYQLEGNKR,CLHPCVISR,EIMENYNIALR,LEYPTCAK,TTCWDGK,TTCWDGKLEYPTCAK	CFH,CFHR1	sp|NP_000177.2|CFH,sp|NP_001366235.1|CFHR1,sp|NP_001366236.1|CFHR1,sp|NP_001366237.1|CFHR1,sp|NP_001366238.1|CFHR1,sp|NP_001366239.1|CFHR1,sp|NP_001366240.1|CFHR1,sp|NP_001366241.1|CFHR1,sp|NP_002104.2|CFHR1
Multiple_SEPEP.414_C5	1	9	7	0	VEILANDQGNR	HSPA1A,HSPA1B,HSPA1L,HSPA2,HSPA5,HSPA6,HSPA8	sp|NP_002146.2|HSPA6,sp|NP_005336.3|HSPA1A,sp|NP_005337.2|HSPA1B,sp|NP_005338.1|HSPA5,sp|NP_005518.3|HSPA1L,sp|NP_006588.1|HSPA8,sp|NP_068814.2|HSPA2,sp|NP_694881.1|HSPA8,sp|XP_011541100.1|HSPA8
Multiple_SEPEP.415_C5	1	6	2	0	INHGILYDEEK	CFHR1,CFHR2	sp|NP_001366240.1|CFHR1,sp|NP_002104.2|CFHR1,sp|NP_005657.1|CFHR2,sp|XP_011507760.1|CFHR2,sp|XP_011507761.1|CFHR2,sp|XP_016856598.1|CFHR2
Multiple_SEPEP.416_C5	3	11	2	0	EGAFSNFPISEETIK,NGIDILVGTPGR,VLVLAPTR	DDX21,DDX50	sp|NP_001243839.1|DDX21,sp|NP_004719.2|DDX21,sp|NP_076950.1|DDX50,sp|XP_005270205.1|DDX50,sp|XP_011538446.1|DDX50,sp|XP_011538638.1|DDX21,sp|XP_016872115.1|DDX50,sp|XP_016872116.1|DDX50,sp|XP_016872117.1|DDX50,sp|XP_016872399.1|DDX21,sp|XP_024303930.1|DDX50
Multiple_SEPEP.417_C5	1	26	6	0	VPLILVGNK	RAP2C,REM1,RHOA,RHOC,RHOT2,RRAD	sp|NP_001036143.1|RHOC,sp|NP_001036144.1|RHOC,sp|NP_001122322.1|RRAD,sp|NP_001258115.1|RAP2C,sp|NP_001258116.1|RAP2C,sp|NP_001300870.1|RHOA,sp|NP_001300872.1|RHOA,sp|NP_001300873.1|RHOA,sp|NP_001300874.1|RHOA,sp|NP_001339204.1|RHOT2,sp|NP_001339205.1|RHOT2,sp|NP_001339206.1|RHOT2,sp|NP_001339207.1|RHOT2,sp|NP_001339208.1|RHOT2,sp|NP_001655.1|RHOA,sp|NP_004156.1|RRAD,sp|NP_054731.2|REM1,sp|NP_0670…
Multiple_SEPEP.418_C5	6	7	2	0	DVVIQDDDVECTMVEK,DVVIQDDDVECTMVEKR,KDVVIQDDDVECTMVEK,LDNVMLDSEGHIK,LGCGPEGER,LTDFNFLMVLGK	PRKCA,PRKCB	sp|NP_002728.2|PRKCA,sp|NP_002729.2|PRKCB,sp|NP_997700.1|PRKCB,sp|XP_016880325.1|PRKCA,sp|XP_016880326.1|PRKCA,sp|XP_024306597.1|PRKCA,sp|XP_024306598.1|PRKCA
Multiple_SEPEP.419_C5	5	25	2	0	FVMEVEVDGQK,GLKYELISETGGSHDKR,NPVMELNEK,YELISETGGSHDK,YELISETGGSHDKR	ILF3,STRBP	sp|NP_001131145.1|ILF3,sp|NP_001164608.1|STRBP,sp|NP_001363035.1|STRBP,sp|NP_001363036.1|STRBP,sp|NP_001363038.1|STRBP,sp|NP_004507.2|ILF3,sp|NP_036350.2|ILF3,sp|NP_060090.2|ILF3,sp|NP_060857.2|STRBP,sp|NP_703194.1|ILF3,sp|XP_006722805.1|ILF3,sp|XP_011526286.2|ILF3,sp|XP_011526287.1|ILF3,sp|XP_011526289.1|ILF3,sp|XP_016870379.1|STRBP,sp|XP_016870380.1|STRBP,sp|XP_016870381.1|STRBP,sp|XP_016870386…
Multiple_SEPEP.420_C5	1	11	2	0	DGLAFNALIHR	ACTN4,SPTBN4	sp|NP_001308962.1|ACTN4,sp|NP_004915.2|ACTN4,sp|NP_066022.2|SPTBN4,sp|XP_005259338.1|ACTN4,sp|XP_006723469.1|ACTN4,sp|XP_011525475.1|SPTBN4,sp|XP_016882538.1|SPTBN4,sp|XP_016882539.1|SPTBN4,sp|XP_016882540.1|SPTBN4,sp|XP_016882541.1|SPTBN4,sp|XP_016882820.1|ACTN4
Multiple_SEPEP.421_C5	6	2	2	0	DNIDITLQWLIQHSK,EICCYSISCK,EKDNIDITLQWLIQHSK,MNLSAIQDR,NELHNLLDKPQLQGIPVLVLGNK,NELHNLLDKPQLQGIPVLVLGNKR	ARL8A,ARL8B	sp|NP_060654.1|ARL8B,sp|NP_620150.1|ARL8A
Multiple_SEPEP.422_C5	10	17	2	0	EANHNVSAPYGR,EFFLELTMGR,HEYGSPGILEFFHHQLK,HVQLLGR,LADQIFAYYK,LCCGLSMFEVILTR,LGTPQQIAIAR,SLLQGTILQYVK,TMLESLIADK,YAPLHLVPLIER	CYFIP1,CYFIP2	sp|NP_001028200.1|CYFIP1,sp|NP_001032410.1|CYFIP2,sp|NP_001274739.1|CYFIP1,sp|NP_001278650.1|CYFIP2,sp|NP_001278651.1|CYFIP2,sp|NP_001311048.1|CYFIP1,sp|NP_001311049.1|CYFIP1,sp|NP_001311051.1|CYFIP1,sp|NP_001311052.1|CYFIP1,sp|NP_001311053.1|CYFIP1,sp|NP_001311054.1|CYFIP1,sp|NP_001311055.1|CYFIP1,sp|NP_055191.2|CYFIP2,sp|NP_055423.1|CYFIP1,sp|XP_011532818.1|CYFIP2,sp|XP_016864830.1|CYFIP2,sp|XP…
Multiple_SEPEP.423_C5	6	3	3	0	DANGNSFATR,GIPHLVTHDAR,GNKPWISLPR,LTGVFAPRPSTGPHK,YALTGDEVK,YALTGDEVKK	RPS4X,RPS4Y1,RPS4Y2	sp|NP_000998.1|RPS4X,sp|NP_000999.1|RPS4Y1,sp|NP_001034656.1|RPS4Y2
Multiple_SEPEP.424_C5	13	17	2	0	AQGEKPLAGAK,FDNLYCCR,GCCAALK,GESEDDFWWCIDR,GIVEESVTGVHR,LCVPAMNVNDSVTK,QDVYLLPK,QKFDNLYCCR,QVVVCGYGEVGK,SQVDHVIWPDGK,SQVDHVIWPDGKR,TPELTWER,YKQDVYLLPK	AHCYL1,AHCYL2	sp|NP_001124192.1|AHCYL2,sp|NP_001124194.2|AHCYL2,sp|NP_001124195.1|AHCYL2,sp|NP_001229602.1|AHCYL1,sp|NP_001229603.1|AHCYL1,sp|NP_001229604.1|AHCYL1,sp|NP_001229605.1|AHCYL1,sp|NP_006612.2|AHCYL1,sp|NP_056143.1|AHCYL2,sp|XP_005250294.1|AHCYL2,sp|XP_011514289.1|AHCYL2,sp|XP_011514290.1|AHCYL2,sp|XP_011538837.1|AHCYL1,sp|XP_016867393.1|AHCYL2,sp|XP_016867394.1|AHCYL2,sp|XP_016867395.1|AHCYL2,sp|XP…
Multiple_SEPEP.425_C5	3	11	2	0	DSGSYFCR,EEDPIHLR,WVFKEEDPIHLR	FCGR3A,FCGR3B	sp|NP_000560.7|FCGR3A,sp|NP_000561.3|FCGR3B,sp|NP_001121064.2|FCGR3A,sp|NP_001121065.1|FCGR3A,sp|NP_001121067.1|FCGR3A,sp|NP_001121068.1|FCGR3A,sp|NP_001231682.2|FCGR3B,sp|NP_001257964.2|FCGR3B,sp|NP_001257965.1|FCGR3B,sp|NP_001316049.1|FCGR3A,sp|XP_024309832.1|FCGR3A
Multiple_SEPEP.426_C5	2	75	3	0	LTDFGFCAQITPEQSK,LTDFGFCAQITPEQSKR	PAK1,PAK2,PAK3	sp|NP_001121638.1|PAK3,sp|NP_001121639.1|PAK3,sp|NP_001121640.1|PAK3,sp|NP_001121644.1|PAK3,sp|NP_001121645.1|PAK3,sp|NP_001122092.1|PAK1,sp|NP_001311254.1|PAK3,sp|NP_001311255.1|PAK3,sp|NP_001311256.1|PAK3,sp|NP_001311257.1|PAK3,sp|NP_001311258.1|PAK3,sp|NP_001311259.1|PAK3,sp|NP_001311260.1|PAK3,sp|NP_001311261.1|PAK3,sp|NP_001311262.1|PAK3,sp|NP_001311263.1|PAK3,sp|NP_001363197.1|PAK1,sp|NP_00…
Multiple_SEPEP.427_C5	2	5	3	0	QLEMILNKPGLK,RQLEMILNKPGLK	AKR1C1,AKR1C3,AKR1C4	sp|NP_001240837.1|AKR1C3,sp|NP_001344.2|AKR1C1,sp|NP_001809.4|AKR1C4,sp|NP_003730.4|AKR1C3,sp|XP_016871280.1|AKR1C1
Multiple_SEPEP.428_C5	1	22	2	0	SAMQSVVDDWIESYK	STAG1,STAG2	sp|NP_001036214.1|STAG2,sp|NP_001036215.1|STAG2,sp|NP_001036216.1|STAG2,sp|NP_001269347.1|STAG2,sp|NP_001362304.1|STAG2,sp|NP_005853.2|STAG1,sp|NP_006594.3|STAG2,sp|XP_005262414.1|STAG2,sp|XP_005262415.1|STAG2,sp|XP_005262416.1|STAG2,sp|XP_005262417.1|STAG2,sp|XP_005262418.1|STAG2,sp|XP_006724790.1|STAG2,sp|XP_006724791.1|STAG2,sp|XP_011529555.1|STAG2,sp|XP_016884721.1|STAG2,sp|XP_016884722.1|STA…
Multiple_SEPEP.429_C5	2	18	2	0	DIKPANVFITATGVVK,LGDLGLGR	NEK6,NEK7	sp|NP_001138473.1|NEK6,sp|NP_001159639.1|NEK6,sp|NP_001159640.1|NEK6,sp|NP_001159641.1|NEK6,sp|NP_001159642.1|NEK6,sp|NP_001159643.1|NEK6,sp|NP_055212.2|NEK6,sp|NP_598001.1|NEK7,sp|XP_005251721.1|NEK6,sp|XP_006716999.1|NEK6,sp|XP_016855833.1|NEK7,sp|XP_016855834.1|NEK7,sp|XP_016855835.1|NEK7,sp|XP_016855836.1|NEK7,sp|XP_016855837.1|NEK7,sp|XP_016869706.1|NEK6,sp|XP_024303154.1|NEK6,sp|XP_02430315…
Multiple_SEPEP.430_C5	11	20	5	0	AAVAGEDGR,GDDLQAIK,KSDVEAIFSK,LKGDDLQAIK,QKVDSLLENLEK,QKVDSLLENLEKIEK,SDVEAIFSK,VDSLLENLEK,VDSLLENLEKIEK,VFIGNLNTLVVK,VFIGNLNTLVVKK	HNRNPC,HNRNPCL1,HNRNPCL2,HNRNPCL3,HNRNPCL4	sp|NP_001013653.1|HNRNPCL1,sp|NP_001070910.1|HNRNPC,sp|NP_001070911.1|HNRNPC,sp|NP_001130033.3|HNRNPCL2,sp|NP_001289480.1|HNRNPCL4,sp|NP_001369287.1|HNRNPCL3,sp|NP_004491.2|HNRNPC,sp|NP_112604.2|HNRNPC,sp|XP_006720188.1|HNRNPC,sp|XP_011535010.1|HNRNPC,sp|XP_011535011.1|HNRNPC,sp|XP_011535012.1|HNRNPC,sp|XP_011535013.1|HNRNPC,sp|XP_011535014.1|HNRNPC,sp|XP_016876741.1|HNRNPC,sp|XP_016876742.1|HNRN…
Multiple_SEPEP.431_C5	2	6	2	0	GGAEVQIFAPDVPQMHVIDHTK,VALVLSGCGVYDGTEIHEASAILVHLSR	GATD3A,GATD3B	sp|NP_001307312.1|GATD3A,sp|NP_001307313.1|GATD3A,sp|NP_001350687.1|GATD3B,sp|NP_001350689.1|GATD3B,sp|NP_004640.4|GATD3A,sp|NP_937798.4|GATD3A
Multiple_SEPEP.432_C5	5	32	4	0	DAGMPIQGQPCFCK,ELLIQFYK,HTYLPLEVCNIVAGQR,TPVYAEVK,YPHLPCLQVGQEQK	AGO1,AGO2,AGO3,AGO4	sp|NP_001158095.1|AGO2,sp|NP_001304051.1|AGO1,sp|NP_001304052.1|AGO1,sp|NP_036286.2|AGO2,sp|NP_036331.1|AGO1,sp|NP_060099.2|AGO4,sp|NP_079128.2|AGO3,sp|NP_803171.1|AGO3,sp|XP_005270632.1|AGO3,sp|XP_005270633.1|AGO3,sp|XP_005270635.1|AGO4,sp|XP_005270636.1|AGO4,sp|XP_011515267.1|AGO2,sp|XP_011515268.1|AGO2,sp|XP_011515270.2|AGO2,sp|XP_011539181.1|AGO3,sp|XP_011539184.1|AGO3,sp|XP_011539185.1|AGO4,…
Multiple_SEPEP.433_C5	6	28	4	0	EDQSILCTGESGAGK,EDQSILCTGESGAGKTENTKK,FDQLLAEEK,KFDQLLAEEK,NCAAYLK,TVGQLYK	MYH10,MYH11,MYH14,MYH9	sp|NP_001035202.1|MYH11,sp|NP_001035203.1|MYH11,sp|NP_001070654.1|MYH14,sp|NP_001139281.1|MYH14,sp|NP_001242941.1|MYH10,sp|NP_001243024.1|MYH10,sp|NP_001362195.1|MYH10,sp|NP_002464.1|MYH9,sp|NP_002465.1|MYH11,sp|NP_005955.3|MYH10,sp|NP_074035.1|MYH11,sp|NP_079005.3|MYH14,sp|XP_006723449.1|MYH14,sp|XP_011520804.1|MYH11,sp|XP_011522177.1|MYH10,sp|XP_011522180.1|MYH10,sp|XP_011522181.1|MYH10,sp|XP_0…
Multiple_SEPEP.434_C5	1	41	2	0	NLMNAVVQTVK	CTNNA1,CTNNA3	sp|NP_001120856.1|CTNNA3,sp|NP_001277238.1|CTNNA1,sp|NP_001277239.1|CTNNA1,sp|NP_001277241.1|CTNNA1,sp|NP_001310911.1|CTNNA1,sp|NP_001310912.1|CTNNA1,sp|NP_001310913.1|CTNNA1,sp|NP_001310914.1|CTNNA1,sp|NP_001310915.1|CTNNA1,sp|NP_001310916.1|CTNNA1,sp|NP_001310917.1|CTNNA1,sp|NP_001310918.1|CTNNA1,sp|NP_001310919.1|CTNNA1,sp|NP_001310920.1|CTNNA1,sp|NP_001310921.1|CTNNA1,sp|NP_001310922.1|CTNNA1…
Multiple_SEPEP.435_C5	1	5	2	0	DALLLIFANK	ARF6,TRIM23	sp|NP_001647.1|TRIM23,sp|NP_001654.1|ARF6,sp|NP_150230.1|TRIM23,sp|NP_150231.1|TRIM23,sp|XP_016864933.1|TRIM23
Multiple_SEPEP.436_C5	2	13	2	0	EDLDVLGLTFR,VYVTLTCAFR	ARRB1,SAG	sp|NP_000532.2|SAG,sp|NP_004032.2|ARRB1,sp|NP_064647.1|ARRB1,sp|XP_011543336.1|ARRB1,sp|XP_011543337.1|ARRB1,sp|XP_016860130.1|SAG,sp|XP_016860131.1|SAG,sp|XP_016860132.1|SAG,sp|XP_016873239.1|ARRB1,sp|XP_016873240.1|ARRB1,sp|XP_016873241.1|ARRB1,sp|XP_016873242.1|ARRB1,sp|XP_016873243.1|ARRB1
Multiple_SEPEP.437_C5	2	13	2	0	HMMAFIEQEANEK,HMMAFIEQEANEKAEEIDAK	ATP6V1E1,ATP6V1E2	sp|NP_001034456.1|ATP6V1E1,sp|NP_001304992.1|ATP6V1E2,sp|NP_001358210.1|ATP6V1E2,sp|NP_001358211.1|ATP6V1E2,sp|NP_001358212.1|ATP6V1E2,sp|NP_001687.1|ATP6V1E1,sp|XP_011531450.1|ATP6V1E2,sp|XP_011531451.1|ATP6V1E2,sp|XP_011531452.1|ATP6V1E2,sp|XP_011531453.1|ATP6V1E2,sp|XP_011531454.1|ATP6V1E2,sp|XP_011531455.1|ATP6V1E2,sp|XP_016860714.1|ATP6V1E2
Multiple_SEPEP.438_C5	1	6	2	0	VLTQLVATYPQGFK	CYP4F2,CYP4F3	sp|NP_001073.3|CYP4F2,sp|NP_001186137.1|CYP4F3,sp|NP_001186138.1|CYP4F3,sp|NP_001356625.1|CYP4F3,sp|XP_016882304.1|CYP4F3,sp|XP_024307283.1|CYP4F3
Multiple_SEPEP.439_C5	1	16	3	0	NGQWSEPPK	CFH,CFHR1,CFHR2	sp|NP_000177.2|CFH,sp|NP_001299601.1|CFHR2,sp|NP_001366235.1|CFHR1,sp|NP_001366236.1|CFHR1,sp|NP_001366237.1|CFHR1,sp|NP_001366238.1|CFHR1,sp|NP_001366239.1|CFHR1,sp|NP_001366240.1|CFHR1,sp|NP_001366241.1|CFHR1,sp|NP_002104.2|CFHR1,sp|NP_005657.1|CFHR2,sp|XP_005245170.1|CFHR2,sp|XP_011507760.1|CFHR2,sp|XP_011507761.1|CFHR2,sp|XP_011507762.1|CFHR2,sp|XP_016856598.1|CFHR2
Multiple_SEPEP.440_C5	3	2	2	0	FGHEFLEFEFRPDGK,GKFGHEFLEFEFRPDGK,YANNSNYK	MAGOH,MAGOHB	sp|NP_002361.1|MAGOH,sp|NP_060518.1|MAGOHB
Multiple_SEPEP.441_C5	1	4	2	0	DDGLMYVTR	AADAC,AADACL2	sp|NP_001077.2|AADAC,sp|NP_997248.2|AADACL2,sp|XP_005247161.1|AADAC,sp|XP_011511055.1|AADACL2
Multiple_SEPEP.442_C5	1	12	2	0	SVQTTLQTDEVK	ERLIN1,ERLIN2	sp|NP_001003790.1|ERLIN2,sp|NP_001003791.1|ERLIN2,sp|NP_001094096.1|ERLIN1,sp|NP_001334786.1|ERLIN1,sp|NP_001334788.1|ERLIN1,sp|NP_001334789.1|ERLIN1,sp|NP_001334790.1|ERLIN1,sp|NP_001349807.1|ERLIN2,sp|NP_001349809.1|ERLIN2,sp|NP_006450.2|ERLIN1,sp|NP_009106.1|ERLIN2,sp|XP_024302826.1|ERLIN2
Multiple_SEPEP.443_C5	1	37	2	0	EDFVLTVTGK	NFIA,NFIB	sp|NP_001128145.1|NFIA,sp|NP_001138983.1|NFIA,sp|NP_001138984.1|NFIA,sp|NP_001177666.1|NFIB,sp|NP_001177667.1|NFIB,sp|NP_001356387.1|NFIB,sp|NP_001356388.1|NFIB,sp|NP_001356389.1|NFIB,sp|NP_001356390.1|NFIB,sp|NP_001356391.1|NFIB,sp|NP_001356392.1|NFIB,sp|NP_001356393.1|NFIB,sp|NP_001356394.1|NFIB,sp|NP_001356395.1|NFIB,sp|NP_001356396.1|NFIB,sp|NP_001356397.1|NFIB,sp|NP_001356398.1|NFIB,sp|NP_00…
Multiple_SEPEP.444_C5	1	9	2	0	SALTVQFVQGIFVEK	RAP1A,RAP1B	sp|NP_001010935.1|RAP1A,sp|NP_001010942.1|RAP1B,sp|NP_001238850.1|RAP1B,sp|NP_001238851.1|RAP1B,sp|NP_001278825.1|RAP1A,sp|NP_001357145.1|RAP1A,sp|NP_001357146.1|RAP1A,sp|NP_002875.1|RAP1A,sp|NP_056461.1|RAP1B
Multiple_SEPEP.445_C5	2	5	2	0	QITVNDLPVGR,SKEYFSK	PRDX1,PRDX2	sp|NP_001189360.1|PRDX1,sp|NP_002565.1|PRDX1,sp|NP_005800.3|PRDX2,sp|NP_859047.1|PRDX1,sp|NP_859048.1|PRDX1
Multiple_SEPEP.446_C5	2	4	2	0	DVLIEFYAPWCGHCK,KDVLIEFYAPWCGHCK	PDIA3,PDIA4	sp|NP_001358173.1|PDIA4,sp|NP_001358174.1|PDIA4,sp|NP_004902.1|PDIA4,sp|NP_005304.3|PDIA3
Multiple_SEPEP.447_C5	2	12	2	0	LEVGTETIIDK,LEVGTETIIDKSK	HMGCS1,HMGCS2	sp|NP_001091742.1|HMGCS1,sp|NP_001159579.1|HMGCS2,sp|NP_001311148.1|HMGCS1,sp|NP_001311149.1|HMGCS1,sp|NP_001311151.1|HMGCS1,sp|NP_001311152.1|HMGCS1,sp|NP_001311153.1|HMGCS1,sp|NP_001317592.1|HMGCS1,sp|NP_001351117.1|HMGCS1,sp|NP_002121.4|HMGCS1,sp|NP_005509.1|HMGCS2,sp|XP_011539615.1|HMGCS2
Multiple_SEPEP.448_C5	3	3	2	0	GFIPNIR,TLPGGNQCIVPICR,VCVDTHMR	FBN1,FBN2	sp|NP_000129.3|FBN1,sp|NP_001990.2|FBN2,sp|XP_016864717.1|FBN2
Multiple_SEPEP.449_C5	11	15	2	0	EHGTHQQLLAQK,FDTLVGER,GQTLALVGSSGCGK,GTQLSGGQK,KGQTLALVGSSGCGK,LSTIQNADLIVVFQNGR,STVVQLLER,TTIVIAHR,VGDKGTQLSGGQK,VKEHGTHQQLLAQK,VVQEALDK	ABCB1,ABCB4	sp|NP_000434.1|ABCB4,sp|NP_000918.2|ABCB1,sp|NP_001335873.1|ABCB1,sp|NP_001335874.1|ABCB1,sp|NP_001335875.1|ABCB1,sp|NP_061337.1|ABCB4,sp|NP_061338.1|ABCB4,sp|XP_011514610.3|ABCB4,sp|XP_011514611.3|ABCB4,sp|XP_011514612.3|ABCB4,sp|XP_011514613.3|ABCB4,sp|XP_011514614.3|ABCB4,sp|XP_011514615.2|ABCB4,sp|XP_011514617.2|ABCB4,sp|XP_016867812.1|ABCB4
Multiple_SEPEP.450_C5	4	4	2	0	NQCTDHGADMISIHNEEENAFILDTLK,NQCTDHGADMISIHNEEENAFILDTLKK,VESIEDVR,VESIEDVRNQCTDHGADMISIHNEEENAFILDTLK	CD302,LY75	sp|NP_001185688.1|LY75,sp|NP_001185689.1|LY75,sp|NP_001185692.1|CD302,sp|NP_055695.2|CD302
Multiple_SEPEP.451_C5	5	9	2	0	DVKPSNILVNSR,KLIHLEIKPAIR,LEAFLTQK,LIHLEIKPAIR,RLEAFLTQK	MAP2K1,MAP2K2	sp|NP_002746.1|MAP2K1,sp|NP_109587.1|MAP2K2,sp|XP_006722862.1|MAP2K2,sp|XP_011520085.1|MAP2K1,sp|XP_016877900.1|MAP2K1,sp|XP_016877901.1|MAP2K1,sp|XP_016882478.1|MAP2K2,sp|XP_016882479.1|MAP2K2,sp|XP_016882480.1|MAP2K2
Multiple_SEPEP.452_C5	9	2	2	0	AEMWLIR,AFITHGGTNGIYEAIYHGIPMVGIPLFADQHDNIAHMK,AKGAALSVDIR,FDGKKPNTLGSNTR,GAALSVDIR,KPNTLGSNTR,SSAIKLEVYPTSLTK,TILEELVQR,VLVWPTEYSHWINMK	UGT2B15,UGT2B17	sp|NP_001067.2|UGT2B15,sp|NP_001068.1|UGT2B17
Multiple_SEPEP.453_C5	3	8	2	0	HPAVVETAVISSPDPVRGEVVK,IEFVLNLPK,KIEFVLNLPK	ACSM2A,ACSM2B	sp|NP_001098539.1|ACSM2B,sp|NP_001295098.1|ACSM2A,sp|NP_001295101.1|ACSM2A,sp|NP_001295883.1|ACSM2A,sp|NP_872423.3|ACSM2B,sp|XP_011544126.1|ACSM2B,sp|XP_016878412.1|ACSM2A,sp|XP_016878415.1|ACSM2A
Multiple_SEPEP.454_C5	5	15	3	0	LADHFGGK,NSMPASSFQQQK,VCEVCSAYLGLHDNDR,VCEVCSAYLGLHDNDRR,VHELNEEIGK	FMC1,LUC7L,LUC7L2	sp|NP_001231513.1|FMC1,sp|NP_001231514.1|LUC7L2,sp|NP_001257572.1|LUC7L2,sp|NP_001307155.1|LUC7L,sp|NP_001317349.1|LUC7L,sp|NP_057103.2|LUC7L2,sp|NP_060502.1|LUC7L,sp|NP_958815.1|LUC7L,sp|XP_005255484.1|LUC7L,sp|XP_005255486.1|LUC7L,sp|XP_011520863.1|LUC7L,sp|XP_016878926.1|LUC7L,sp|XP_016878927.1|LUC7L,sp|XP_016878929.1|LUC7L,sp|XP_024306112.1|LUC7L
Multiple_SEPEP.455_C5	4	9	2	0	EYCPMVFR,IKVDNHLFNK,MLMPDDFK,VDNHLFNK	PIP4K2A,PIP4K2B	sp|NP_001316991.1|PIP4K2A,sp|NP_003550.1|PIP4K2B,sp|NP_005019.2|PIP4K2A,sp|XP_006717513.1|PIP4K2A,sp|XP_011523628.1|PIP4K2B,sp|XP_011523629.1|PIP4K2B,sp|XP_016871819.1|PIP4K2A,sp|XP_016871820.1|PIP4K2A,sp|XP_016871821.1|PIP4K2A
Multiple_SEPEP.456_C5	3	12	2	0	GQTSDRLETVTLDVTK,LETVTLDVTK,VLAACLTEK	HSD17B6,RDH16	sp|NP_003699.3|RDH16,sp|NP_003716.2|HSD17B6,sp|XP_005269264.1|HSD17B6,sp|XP_005269265.1|HSD17B6,sp|XP_005269266.1|HSD17B6,sp|XP_006719735.1|HSD17B6,sp|XP_011537227.1|HSD17B6,sp|XP_011537228.1|HSD17B6,sp|XP_011537229.1|HSD17B6,sp|XP_024305017.1|HSD17B6,sp|XP_024305018.1|HSD17B6,sp|XP_024305019.1|HSD17B6
Multiple_SEPEP.457_C5	57	6	2	0	AIDLLKEIYTNLGPR,ALTLQDLDNIWAAQAGK,ASWTNASK,CIINNTHR,CLAENAVYLCDR,DFFESNVLQLDPSLLTENGMK,DGLFDTIQR,DGLTISFTK,DGQLWLCAPQAK,DHEDYDPQTVR,DSLHQPQYVEK,EIYTNLGPR,ELLAFQTSEK,EYNIGVLR,FDDGDVTECK,FDYDWER,FGTLNGFQILHDR,FLFTTGFHTK,FNDYFEFPR,FSEYLLECPSAEVR,GDLLEGANAYHCEK,GGANLIK,GIPDDRDGLFDTIQR,GWLVDLLNK,ICQGCPHR,ICQGCPHRYECEESFTTLNVDIR,ILDYSCSQDR,KEYNIGVLR,KLIGQLNLK,KWTWAVEWLGDELER,LAEDDKDGVMAHK,LDDMINRPR,LIG…	USP9X,USP9Y	sp|NP_001034679.2|USP9X,sp|NP_001034680.2|USP9X,sp|NP_004645.2|USP9Y,sp|XP_005272732.1|USP9X,sp|XP_005272733.1|USP9X,sp|XP_016885567.1|USP9Y
Multiple_SEPEP.458_C5	1	8	3	0	FGEVVDCTLK	HNRNPAB,HNRNPD,HNRNPDL	sp|NP_001003810.1|HNRNPD,sp|NP_001193929.1|HNRNPDL,sp|NP_002129.2|HNRNPD,sp|NP_004490.2|HNRNPAB,sp|NP_112556.2|HNRNPAB,sp|NP_112737.1|HNRNPD,sp|NP_112738.1|HNRNPD,sp|NP_112740.1|HNRNPDL
Multiple_SEPEP.459_C5	13	3	2	0	EDLGGQALDDYVANTDNCSLK,EGSFHSNDLFLDAQLLQR,ENESNWAYK,EVFGTGAMR,FTAQDTVAIR,HVVILFTHK,QQQAELLAVIER,SATGNSILGQPVFESK,SEDNLSATPPALR,TGAGACQEDYR,VLVVDTPSIFESQADTQELYK,YCAFNNWGSVEEQR,YGTMAEGR	GIMAP1,GIMAP5	sp|NP_001186506.1|GIMAP1,sp|NP_001290559.1|GIMAP1,sp|NP_060854.2|GIMAP5
Multiple_SEPEP.460_C5	2	17	3	0	DLMACAQTGSGK,RDLMACAQTGSGK	DDX3X,DDX3Y,DDX4	sp|NP_001116137.1|DDX3Y,sp|NP_001136021.1|DDX4,sp|NP_001160005.1|DDX4,sp|NP_001160006.1|DDX4,sp|NP_001180345.1|DDX3X,sp|NP_001180346.1|DDX3X,sp|NP_001289481.1|DDX3Y,sp|NP_001311124.1|DDX3Y,sp|NP_001347.3|DDX3X,sp|NP_001350748.1|DDX3X,sp|NP_004651.2|DDX3Y,sp|NP_077726.1|DDX4,sp|XP_011541797.1|DDX4,sp|XP_011541799.1|DDX4,sp|XP_011542194.1|DDX3X,sp|XP_016884802.1|DDX3X,sp|XP_024301887.1|DDX4
Multiple_SEPEP.461_C5	2	51	2	0	IALYCHQLNICSK,QDLLAYLQR	CTNNA1,CTNNA2	sp|NP_001269526.1|CTNNA2,sp|NP_001269527.1|CTNNA2,sp|NP_001269528.1|CTNNA2,sp|NP_001269529.1|CTNNA2,sp|NP_001277236.1|CTNNA1,sp|NP_001277238.1|CTNNA1,sp|NP_001277239.1|CTNNA1,sp|NP_001277241.1|CTNNA1,sp|NP_001307739.1|CTNNA2,sp|NP_001310911.1|CTNNA1,sp|NP_001310912.1|CTNNA1,sp|NP_001310913.1|CTNNA1,sp|NP_001310914.1|CTNNA1,sp|NP_001310915.1|CTNNA1,sp|NP_001310916.1|CTNNA1,sp|NP_001310917.1|CTNNA1…
Multiple_SEPEP.462_C5	2	6	2	0	NAENAIEALK,NAENAIEALKEYEPEMGK	ATP2A1,ATP2A2	sp|NP_001672.1|ATP2A2,sp|NP_004311.1|ATP2A1,sp|NP_733765.1|ATP2A2,sp|NP_775293.1|ATP2A1,sp|XP_005253945.1|ATP2A2,sp|XP_011536704.1|ATP2A2
Multiple_SEPEP.463_C5	1	24	3	0	GILLFGPPGTGK	FIGNL1,VPS4A,VPS4B	sp|NP_001036227.1|FIGNL1,sp|NP_001274421.1|FIGNL1,sp|NP_001274422.1|FIGNL1,sp|NP_001274423.1|FIGNL1,sp|NP_001274424.1|FIGNL1,sp|NP_001274425.1|FIGNL1,sp|NP_001333487.1|FIGNL1,sp|NP_001333488.1|FIGNL1,sp|NP_001333489.1|FIGNL1,sp|NP_001333490.1|FIGNL1,sp|NP_001333491.1|FIGNL1,sp|NP_001333492.1|FIGNL1,sp|NP_001333493.1|FIGNL1,sp|NP_001333494.1|FIGNL1,sp|NP_004860.2|VPS4B,sp|NP_037377.1|VPS4A,sp|NP_0…
Multiple_SEPEP.464_C5	2	7	2	0	LLEDKNGEVQNLAVK,NGEVQNLAVK	CAND1,CAND2	sp|NP_001155971.1|CAND2,sp|NP_001316603.1|CAND1,sp|NP_001316604.1|CAND1,sp|NP_036430.1|CAND2,sp|NP_060918.2|CAND1,sp|XP_011531805.1|CAND2,sp|XP_011531806.1|CAND2
Multiple_SEPEP.465_C5	1	4	2	0	YVGSMVADVHR	FBP1,FBP2	sp|NP_000498.2|FBP1,sp|NP_001121100.1|FBP1,sp|NP_003828.2|FBP2,sp|XP_006717068.1|FBP1
Multiple_SEPEP.466_C5	3	4	2	0	DEFWDTAPAFEGR,EIWDALK,RDEFWDTAPAFEGR	UBTD1,UBTD2	sp|NP_079230.1|UBTD1,sp|NP_689490.2|UBTD2,sp|XP_016865511.1|UBTD2,sp|XP_016865512.1|UBTD2
Multiple_SEPEP.467_C5	3	9	2	0	MLAEDELR,MLAEDELRDAVLLVFANK,NISFTVWDVGGQDK	ARF1,ARF3	sp|NP_001019397.1|ARF1,sp|NP_001019398.1|ARF1,sp|NP_001019399.1|ARF1,sp|NP_001649.1|ARF1,sp|NP_001650.1|ARF3,sp|XP_005268913.1|ARF3,sp|XP_006719454.1|ARF3,sp|XP_016856722.1|ARF1,sp|XP_024304740.1|ARF3
Multiple_SEPEP.468_C5	1	15	8	0	GHYTIGK	TUBA1A,TUBA1B,TUBA1C,TUBA3C,TUBA3D,TUBA3E,TUBA4A,TUBA4B	sp|NP_001257328.1|TUBA1A,sp|NP_001257329.1|TUBA1A,sp|NP_001265481.1|TUBA4A,sp|NP_001290043.1|TUBA1C,sp|NP_001290044.1|TUBA1C,sp|NP_001290045.1|TUBA1C,sp|NP_001290046.1|TUBA1C,sp|NP_001342150.1|TUBA4B,sp|NP_005991.1|TUBA4A,sp|NP_005992.1|TUBA3C,sp|NP_006000.2|TUBA1A,sp|NP_006073.2|TUBA1B,sp|NP_116093.1|TUBA1C,sp|NP_525125.2|TUBA3D,sp|NP_997195.2|TUBA3E
Multiple_SEPEP.469_C5	1	21	5	0	FVAVTSTNAAK	CRMP1,DPYS,DPYSL2,DPYSL3,DPYSL4	sp|NP_001014809.1|CRMP1,sp|NP_001184222.1|DPYSL2,sp|NP_001184223.1|DPYSL3,sp|NP_001231533.1|DPYSL2,sp|NP_001275590.1|CRMP1,sp|NP_001275591.1|CRMP1,sp|NP_001304.1|CRMP1,sp|NP_001376.1|DPYS,sp|NP_001377.1|DPYSL2,sp|NP_001378.1|DPYSL3,sp|NP_006417.2|DPYSL4,sp|XP_005250875.1|DPYS,sp|XP_005252715.1|DPYSL4,sp|XP_006716581.1|DPYS,sp|XP_011515205.1|DPYS,sp|XP_011535876.1|DPYSL3,sp|XP_011537427.1|DPYSL4,s…
Multiple_SEPEP.470_C5	1	24	19	0	AMGIMNSFVNDIFER	H2BC10,H2BC11,H2BC12,H2BC13,H2BC14,H2BC15,H2BC17,H2BC18,H2BC21,H2BC3,H2BC4,H2BC5,H2BC6,H2BC7,H2BC8,H2BC9,H2BS1,H2BU1,LOC102724334	sp|NP_001019770.1|H2BC18,sp|NP_001154806.1|H2BC18,sp|NP_001299582.1|H2BC12,sp|NP_001368918.1|H2BC4,sp|NP_003509.1|H2BC8,sp|NP_003510.1|H2BC13,sp|NP_003511.1|H2BC15,sp|NP_003512.1|H2BC14,sp|NP_003513.1|H2BC7,sp|NP_003514.2|H2BC6,sp|NP_003515.1|H2BC9,sp|NP_003516.1|H2BC10,sp|NP_003517.2|H2BC4,sp|NP_003518.2|H2BC17,sp|NP_003519.1|H2BC21,sp|NP_059141.1|H2BS1,sp|NP_066402.2|H2BC11,sp|NP_066406.1|H2BC3…
Multiple_SEPEP.471_C5	4	15	2	0	AAVGELPEK,AAVGELSEK,LQEIYQELTQLK,LQEIYQELTR	CD209,CLEC4M	sp|NP_001138365.1|CD209,sp|NP_001138366.1|CD209,sp|NP_001138367.1|CD209,sp|NP_001138368.1|CD209,sp|NP_001138369.1|CD209,sp|NP_001138376.1|CLEC4M,sp|NP_001138377.1|CLEC4M,sp|NP_001138378.1|CLEC4M,sp|NP_001138379.1|CLEC4M,sp|NP_001138380.1|CLEC4M,sp|NP_001138381.1|CLEC4M,sp|NP_001138382.1|CLEC4M,sp|NP_001138383.1|CLEC4M,sp|NP_055072.3|CLEC4M,sp|NP_066978.1|CD209
Multiple_SEPEP.472_C5	6	11	2	0	CDLEDERVVGK,EQGQNLAR,INVNEIFYDLVR,LVVLGSGGVGK,SKINVNEIFYDLVR,VVGKEQGQNLAR	RAP1A,RAP1B	sp|NP_001010935.1|RAP1A,sp|NP_001010942.1|RAP1B,sp|NP_001238846.1|RAP1B,sp|NP_001238847.1|RAP1B,sp|NP_001238850.1|RAP1B,sp|NP_001238851.1|RAP1B,sp|NP_001278825.1|RAP1A,sp|NP_001357145.1|RAP1A,sp|NP_001357146.1|RAP1A,sp|NP_002875.1|RAP1A,sp|NP_056461.1|RAP1B
Multiple_SEPEP.473_C5	1	59	2	0	LVVPASQCGSLIGK	PCBP2,PCBP3	sp|NP_001092090.1|PCBP2,sp|NP_001122383.1|PCBP2,sp|NP_001122384.1|PCBP2,sp|NP_001122385.1|PCBP2,sp|NP_001122386.1|PCBP2,sp|NP_001123613.1|PCBP3,sp|NP_001335167.1|PCBP3,sp|NP_001335168.1|PCBP3,sp|NP_001335169.1|PCBP3,sp|NP_001335170.1|PCBP3,sp|NP_001335171.1|PCBP3,sp|NP_001335172.1|PCBP3,sp|NP_001335173.1|PCBP3,sp|NP_001335174.1|PCBP3,sp|NP_001369205.1|PCBP3,sp|NP_001369206.1|PCBP3,sp|NP_001369207…
Multiple_SEPEP.474_C5	3	10	3	0	FEIWDTAGQER,LVLLGESAVGK,YHSLAPMYYR	RAB5A,RAB5B,RAB5C	sp|NP_001238965.1|RAB5B,sp|NP_001238966.1|RAB5B,sp|NP_001238968.1|RAB5C,sp|NP_001278977.1|RAB5A,sp|NP_002859.1|RAB5B,sp|NP_004153.2|RAB5A,sp|NP_004574.2|RAB5C,sp|NP_958842.1|RAB5C,sp|XP_005269108.1|RAB5B,sp|XP_005269109.1|RAB5B
Multiple_SEPEP.475_C5	2	40	4	0	CLLAYFLDK,LEPVIMELER	PFKFB1,PFKFB2,PFKFB3,PFKFB4	sp|NP_001018063.1|PFKFB2,sp|NP_001138915.1|PFKFB3,sp|NP_001258733.1|PFKFB1,sp|NP_001258734.1|PFKFB1,sp|NP_001269559.1|PFKFB3,sp|NP_001300992.1|PFKFB3,sp|NP_001304063.1|PFKFB4,sp|NP_001304064.1|PFKFB4,sp|NP_001304065.1|PFKFB4,sp|NP_001304066.1|PFKFB4,sp|NP_001304067.1|PFKFB4,sp|NP_001309945.1|PFKFB3,sp|NP_001309946.1|PFKFB3,sp|NP_001350474.1|PFKFB3,sp|NP_002616.2|PFKFB1,sp|NP_004557.1|PFKFB3,sp|NP…
Multiple_SEPEP.476_C5	3	4	2	0	ELDTVIGR,NPHLALSR,YGDVLQIR	CYP1A1,CYP1A2	sp|NP_000490.1|CYP1A1,sp|NP_000752.2|CYP1A2,sp|NP_001306145.1|CYP1A1,sp|NP_001306146.1|CYP1A1
Multiple_SEPEP.477_C5	2	20	2	0	VPFLEFK,YFAEALGPLQSFQARPDDLLISTYPK	SULT1A1,SULT1A2	sp|NP_001045.2|SULT1A2,sp|NP_001046.2|SULT1A1,sp|NP_001350792.1|SULT1A2,sp|NP_803564.2|SULT1A2,sp|NP_803565.1|SULT1A1,sp|NP_803566.1|SULT1A1,sp|NP_803878.1|SULT1A1,sp|XP_016879093.1|SULT1A1,sp|XP_016879094.1|SULT1A1,sp|XP_016879096.1|SULT1A1,sp|XP_016879097.1|SULT1A1,sp|XP_016879098.1|SULT1A1,sp|XP_016879099.1|SULT1A1,sp|XP_016879100.1|SULT1A1,sp|XP_016879101.1|SULT1A1,sp|XP_016879102.1|SULT1A1,s…
Multiple_SEPEP.478_C5	2	41	2	0	FDVINLAAEK,VVDIYSK	PRKAG1,PRKAG2	sp|NP_001035723.1|PRKAG2,sp|NP_001193638.1|PRKAG1,sp|NP_001193639.1|PRKAG1,sp|NP_001291456.1|PRKAG2,sp|NP_001291460.1|PRKAG2,sp|NP_001350627.1|PRKAG2,sp|NP_002724.1|PRKAG1,sp|NP_057287.2|PRKAG2,sp|NP_077747.1|PRKAG2,sp|XP_005250059.1|PRKAG2,sp|XP_005250061.1|PRKAG2,sp|XP_005250063.1|PRKAG2,sp|XP_005269076.1|PRKAG1,sp|XP_005269077.1|PRKAG1,sp|XP_006716084.1|PRKAG2,sp|XP_011514584.1|PRKAG2,sp|XP_01…
Multiple_SEPEP.479_C5	2	3	2	0	EEMELTLVGLQYSGK,LWDIGGQPR	ARL8A,ARL8B	sp|NP_001243058.1|ARL8A,sp|NP_060654.1|ARL8B,sp|NP_620150.1|ARL8A
Multiple_SEPEP.480_C5	1	34	3	0	EDIGVGSYSVCK	RPS6KA2,RPS6KA3,RPS6KA6	sp|NP_001006933.3|RPS6KA2,sp|NP_001305865.2|RPS6KA2,sp|NP_001305866.1|RPS6KA2,sp|NP_001305867.1|RPS6KA2,sp|NP_001317441.1|RPS6KA6,sp|NP_004577.1|RPS6KA3,sp|NP_055311.1|RPS6KA6,sp|NP_066958.2|RPS6KA2,sp|XP_005274630.1|RPS6KA3,sp|XP_005274634.1|RPS6KA3,sp|XP_006715612.1|RPS6KA2,sp|XP_006724570.1|RPS6KA3,sp|XP_011529219.1|RPS6KA6,sp|XP_011529221.1|RPS6KA6,sp|XP_011529222.1|RPS6KA6,sp|XP_011543857.1|…
Multiple_SEPEP.481_C5	1	28	7	0	TAVCDIPPR	TUBB,TUBB2A,TUBB2B,TUBB4A,TUBB4B,TUBB8,TUBB8B	sp|NP_001060.1|TUBB2A,sp|NP_001276052.1|TUBB4A,sp|NP_001276056.1|TUBB4A,sp|NP_001276058.1|TUBB4A,sp|NP_001276059.1|TUBB4A,sp|NP_001276060.1|TUBB4A,sp|NP_001280141.1|TUBB,sp|NP_001280142.1|TUBB,sp|NP_001280143.1|TUBB,sp|NP_001280144.1|TUBB,sp|NP_001280145.1|TUBB,sp|NP_001297244.1|TUBB2A,sp|NP_001345618.1|TUBB8B,sp|NP_006078.2|TUBB4A,sp|NP_006079.1|TUBB4B,sp|NP_817124.1|TUBB8,sp|NP_821080.1|TUBB2B,…
Multiple_SEPEP.482_C5	3	8	2	0	ELSTPVTFPDGR,FAPGSAQHSHAFLPFSGGSR,LYPPVPGIGR	CYP4A11,CYP4A22	sp|NP_000769.2|CYP4A11,sp|NP_001010969.2|CYP4A22,sp|NP_001295031.1|CYP4A22,sp|NP_001306084.1|CYP4A11,sp|NP_001350516.1|CYP4A11,sp|XP_005270596.1|CYP4A11,sp|XP_005270824.1|CYP4A22,sp|XP_016855954.1|CYP4A11
Multiple_SEPEP.483_C5	2	4	3	0	ALPFWNEEIVPQIK,HYGGLTGLNK	PGAM1,PGAM2,PGAM4	sp|NP_000281.2|PGAM2,sp|NP_001025062.1|PGAM4,sp|NP_001304008.1|PGAM1,sp|NP_002620.1|PGAM1
Multiple_SEPEP.484_C5	1	10	3	0	DAVLLVFANK	ARF1,ARF3,ARF5	sp|NP_001019397.1|ARF1,sp|NP_001019398.1|ARF1,sp|NP_001019399.1|ARF1,sp|NP_001649.1|ARF1,sp|NP_001650.1|ARF3,sp|NP_001653.1|ARF5,sp|XP_005268913.1|ARF3,sp|XP_006719454.1|ARF3,sp|XP_016856722.1|ARF1,sp|XP_024304740.1|ARF3
Multiple_SEPEP.485_C5	2	6	2	0	LQPFDYDPNEK,MLQPFDYDPNEK	VAPA,VAPB	sp|NP_003565.4|VAPA,sp|NP_004729.1|VAPB,sp|NP_919415.2|VAPA,sp|XP_011524071.1|VAPA,sp|XP_016881568.1|VAPA,sp|XP_024307055.1|VAPA
Multiple_SEPEP.486_C5	4	7	2	0	AFNFLNEIK,AQTALPYAMNSEFSSVLAAQLK,FQTTYGSR,VMETQAQVDELK	VAMP7,VAMP7_1	sp|NP_001138621.1|VAMP7_1,sp|NP_001172112.1|VAMP7_1,sp|NP_005629.1|VAMP7_1,sp|XP_011529490.1|VAMP7,sp|XP_011543955.1|VAMP7_1,sp|XP_016885249.1|VAMP7,sp|XP_016885552.1|VAMP7_1
Multiple_SEPEP.487_C5	5	6	2	0	FVGGSGQVSER,ICELYAK,KFVGGSGQVSER,KICELYAK,WSGYMEGAVEAGER	MAOA,MAOB	sp|NP_000231.1|MAOA,sp|NP_000889.3|MAOB,sp|NP_001257387.1|MAOA,sp|XP_005272665.1|MAOB,sp|XP_016885012.1|MAOB,sp|XP_016885013.1|MAOB
Multiple_SEPEP.488_C5	1	3	3	0	MVGDVTGAQAYASTAK	IFITM1,IFITM2,IFITM3	sp|NP_003632.4|IFITM1,sp|NP_006426.2|IFITM2,sp|NP_066362.2|IFITM3
Multiple_SEPEP.489_C5	9	99	3	0	ALFLIPR,GQNVLLTENAEVK,ILHNDPEVEK,ILHNDPEVEKK,LVDFGVSAQLDR,NIATYYGAFIK,SVETGHLDGVFMHK,VFFASVR,VYYLSWLR	MAP4K4,MINK1,TNIK	sp|NP_001020108.1|MINK1,sp|NP_001155032.1|TNIK,sp|NP_001155033.1|TNIK,sp|NP_001155034.1|TNIK,sp|NP_001155035.1|TNIK,sp|NP_001155036.1|TNIK,sp|NP_001155037.1|TNIK,sp|NP_001155038.1|TNIK,sp|NP_001229488.1|MAP4K4,sp|NP_001229489.1|MAP4K4,sp|NP_001308165.1|MINK1,sp|NP_001371405.1|MAP4K4,sp|NP_001371406.1|MAP4K4,sp|NP_001371410.1|MAP4K4,sp|NP_001371411.1|MAP4K4,sp|NP_001371412.1|MAP4K4,sp|NP_001371413…
Multiple_SEPEP.490_C5	1	47	8	0	DIVQFVPFR	CPNE2,CPNE3,CPNE4,CPNE5,CPNE6,CPNE7,CPNE8,CPNE9	sp|NP_001267487.1|CPNE6,sp|NP_001276041.1|CPNE4,sp|NP_001300947.1|CPNE5,sp|NP_001300948.1|CPNE5,sp|NP_001300949.1|CPNE5,sp|NP_001363817.1|CPNE5,sp|NP_001363819.1|CPNE5,sp|NP_001371985.1|CPNE6,sp|NP_001371986.1|CPNE6,sp|NP_001371987.1|CPNE6,sp|NP_003900.1|CPNE3,sp|NP_006023.1|CPNE6,sp|NP_055242.1|CPNE7,sp|NP_065990.1|CPNE5,sp|NP_570720.1|CPNE4,sp|NP_689940.3|CPNE2,sp|NP_702907.1|CPNE4,sp|NP_705898…
Multiple_SEPEP.491_C5	2	4	2	0	IVALNAHTFLR,TNIIPVLEDAR	FBL,FBLL1	sp|NP_001342203.1|FBLL1,sp|NP_001427.2|FBL,sp|XP_005258708.1|FBL,sp|XP_011524925.1|FBL
Multiple_SEPEP.492_C5	3	5	5	0	ESYSIYVYK,ESYSIYVYKVLKQVHPDTGISSK,KESYSIYVYK	H2BC11,H2BC17,H2BC21,H2BC3,H2BU1	sp|NP_003518.2|H2BC17,sp|NP_003519.1|H2BC21,sp|NP_066402.2|H2BC11,sp|NP_066406.1|H2BC3,sp|NP_778225.1|H2BU1
Multiple_SEPEP.493_C5	1	16	2	0	ISATSIFFESMPYK	SHMT1,SHMT2	sp|NP_001159828.1|SHMT2,sp|NP_001159829.1|SHMT2,sp|NP_001159830.1|SHMT2,sp|NP_001159831.1|SHMT2,sp|NP_001268715.1|SHMT1,sp|NP_004160.3|SHMT1,sp|NP_005403.2|SHMT2,sp|NP_683718.1|SHMT1,sp|XP_005256824.1|SHMT1,sp|XP_011522294.1|SHMT1,sp|XP_016880446.1|SHMT1,sp|XP_016880447.1|SHMT1,sp|XP_024306655.1|SHMT1,sp|XP_024306656.1|SHMT1,sp|XP_024306657.1|SHMT1,sp|XP_024306658.1|SHMT1
Multiple_SEPEP.494_C5	2	8	2	0	SVSVLSPSR,VQLYDPDYMK	CYP4A11,CYP4A22	sp|NP_000769.2|CYP4A11,sp|NP_001010969.2|CYP4A22,sp|NP_001295031.1|CYP4A22,sp|NP_001306084.1|CYP4A11,sp|NP_001350516.1|CYP4A11,sp|XP_005270596.1|CYP4A11,sp|XP_005270824.1|CYP4A22,sp|XP_005270827.1|CYP4A22
Multiple_SEPEP.495_C5	5	19	2	0	GEVHNKPSGFWGMIK,HGILSIEQLISR,LGDPFPILSPK,LLQTMDMIISK,NVTDTDILALER	GPR89A,GPR89B	sp|NP_001091081.1|GPR89A,sp|NP_001091082.2|GPR89A,sp|NP_001337109.1|GPR89B,sp|NP_001337110.1|GPR89B,sp|NP_001337111.1|GPR89B,sp|NP_001337112.1|GPR89B,sp|NP_001337113.1|GPR89B,sp|NP_057418.1|GPR89B,sp|XP_005277459.1|GPR89B,sp|XP_006711555.1|GPR89A,sp|XP_006711556.1|GPR89A,sp|XP_011507914.1|GPR89B,sp|XP_011507915.1|GPR89B,sp|XP_011508210.1|GPR89A,sp|XP_011508211.1|GPR89A,sp|XP_011508212.1|GPR89A,sp…
Multiple_SEPEP.496_C5	4	5	3	0	GIYAYGFEKPSAIQQR,KVDWLTEK,RKVDWLTEK,VDWLTEK	EIF4A1,EIF4A2,EIF4A3	sp|NP_001191439.1|EIF4A1,sp|NP_001407.1|EIF4A1,sp|NP_001958.2|EIF4A2,sp|NP_055555.1|EIF4A3,sp|XP_011523824.1|EIF4A3
Multiple_SEPEP.497_C5	2	16	2	0	DVVVDLVCYR,SSPYPTDVAR	OGDH,OGDHL	sp|NP_001137468.1|OGDHL,sp|NP_001137469.1|OGDHL,sp|NP_001158508.1|OGDH,sp|NP_001334748.1|OGDHL,sp|NP_001334749.1|OGDHL,sp|NP_001334750.1|OGDHL,sp|NP_001334751.1|OGDHL,sp|NP_001350452.1|OGDH,sp|NP_002532.2|OGDH,sp|NP_060715.2|OGDHL,sp|XP_005249816.1|OGDH,sp|XP_011513710.1|OGDH,sp|XP_011538248.1|OGDHL,sp|XP_016871891.1|OGDHL,sp|XP_016871892.1|OGDHL,sp|XP_024302551.1|OGDH
Multiple_SEPEP.498_C5	2	25	3	0	EMASPPSPLSGEFLDTK,REMASPPSPLSGEFLDTK	LILRB1,LILRB4,LILRB5	sp|NP_001075106.2|LILRB1,sp|NP_001075107.2|LILRB1,sp|NP_001075108.2|LILRB1,sp|NP_001265327.2|LILRB1,sp|NP_001265355.2|LILRB4,sp|NP_001265356.2|LILRB4,sp|NP_001265357.2|LILRB4,sp|NP_001265358.2|LILRB4,sp|NP_001291386.2|LILRB5,sp|NP_006660.4|LILRB1,sp|XP_011524633.1|LILRB1,sp|XP_011524634.1|LILRB1,sp|XP_011524661.1|LILRB5,sp|XP_011524662.1|LILRB5,sp|XP_011524663.1|LILRB5,sp|XP_011524664.1|LILRB5,sp…
Multiple_SEPEP.499_C5	1	27	2	0	GIWKPETPQDSSGLAPFK	WASHC2A,WASHC2C	sp|NP_001005751.1|WASHC2A,sp|NP_001317003.1|WASHC2C,sp|NP_001354324.1|WASHC2C,sp|NP_001354325.1|WASHC2C,sp|NP_001354326.1|WASHC2C,sp|NP_001354327.1|WASHC2C,sp|NP_001354332.1|WASHC2C,sp|NP_001354333.1|WASHC2C,sp|NP_001354335.1|WASHC2C,sp|NP_001354340.1|WASHC2C,sp|NP_001354341.1|WASHC2C,sp|XP_005269863.2|WASHC2A,sp|XP_005269864.2|WASHC2A,sp|XP_005269867.2|WASHC2A,sp|XP_006717894.2|WASHC2A,sp|XP_011…
Multiple_SEPEP.500_C5	1	20	2	0	ECEDSQLVSHLMSCK	DDX60,DDX60L	sp|NP_001012985.2|DDX60L,sp|NP_001332856.1|DDX60L,sp|NP_001365001.1|DDX60L,sp|NP_060101.3|DDX60,sp|XP_005263398.2|DDX60L,sp|XP_005263400.2|DDX60L,sp|XP_005263402.2|DDX60L,sp|XP_006714471.1|DDX60L,sp|XP_011530405.1|DDX60,sp|XP_011530704.1|DDX60L,sp|XP_011530705.1|DDX60L,sp|XP_011530706.1|DDX60L,sp|XP_011530707.1|DDX60L,sp|XP_011530708.1|DDX60L,sp|XP_011530711.1|DDX60L,sp|XP_016864318.1|DDX60L,sp|X…
Multiple_SEPEP.501_C5	2	20	2	0	SATSSSPGSPIHSLETSL,SSLYEGLEKPESR	ATP2B1,ATP2B2	sp|NP_001001331.1|ATP2B2,sp|NP_001340493.1|ATP2B2,sp|NP_001353449.1|ATP2B1,sp|NP_001353450.1|ATP2B1,sp|NP_001353451.1|ATP2B1,sp|NP_001353453.1|ATP2B1,sp|NP_001353454.1|ATP2B1,sp|NP_001673.2|ATP2B1,sp|NP_001674.2|ATP2B2,sp|XP_005265236.1|ATP2B2,sp|XP_006713238.1|ATP2B2,sp|XP_011532054.1|ATP2B2,sp|XP_016861970.1|ATP2B2,sp|XP_016861971.1|ATP2B2,sp|XP_016861972.1|ATP2B2,sp|XP_016861973.1|ATP2B2,sp|XP…
Multiple_SEPEP.502_C5	25	6	2	0	CIAQMVNSQAANIR,CISQLELAQLIGTGVK,CLSEFACNAAFPDTSMEAIR,CMVEWSK,DAFLVFR,DAYVQALAR,DFLRPFEHIMK,GELANFR,GLECLVSILK,GLTVMFEIMK,HWWQDLFR,IFTGSTR,KGLECLVSILK,LDGNAIVDFVR,LLYNLEMEQMAK,LVNDLSK,MQIEVFFK,NLINQTTAK,QYLCVALSK,SKPNLLK,TCYNIYLASK,TLITVAHTDGNYLGNSWHEILK,VGCNPNEDVAIFAVDSLR,WMVIQTLTR,YFLPFELACQSK	ARFGEF1,ARFGEF2	sp|NP_006411.2|ARFGEF2,sp|NP_006412.2|ARFGEF1,sp|XP_005251191.1|ARFGEF1,sp|XP_005251192.1|ARFGEF1,sp|XP_005251193.1|ARFGEF1,sp|XP_005260309.1|ARFGEF2
Multiple_SEPEP.503_C5	1	153	4	0	DLAAIPK	ABLIM1,ABLIM2,ABLIM3,DMTN	sp|NP_001003407.1|ABLIM1,sp|NP_001107607.1|DMTN,sp|NP_001107608.1|DMTN,sp|NP_001107609.1|DMTN,sp|NP_001107610.1|DMTN,sp|NP_001107611.1|DMTN,sp|NP_001123555.1|ABLIM2,sp|NP_001123556.1|ABLIM2,sp|NP_001123557.1|ABLIM2,sp|NP_001123558.1|ABLIM2,sp|NP_001123559.1|ABLIM2,sp|NP_001123560.1|ABLIM2,sp|NP_001273617.1|ABLIM2,sp|NP_001287944.1|ABLIM3,sp|NP_001287947.1|ABLIM3,sp|NP_001289745.1|DMTN,sp|NP_00128…
Multiple_SEPEP.504_C5	2	114	2	0	EIGILTTNK,REIGILTTNK	ABI1,ABI2	sp|NP_001012768.1|ABI1,sp|NP_001012769.1|ABI1,sp|NP_001012770.1|ABI1,sp|NP_001171587.1|ABI1,sp|NP_001171590.1|ABI1,sp|NP_001171591.1|ABI1,sp|NP_001171592.1|ABI1,sp|NP_001171593.1|ABI1,sp|NP_001171594.1|ABI1,sp|NP_001171595.1|ABI1,sp|NP_001269854.1|ABI2,sp|NP_001269855.1|ABI2,sp|NP_001269856.1|ABI2,sp|NP_001269861.1|ABI2,sp|NP_001334958.1|ABI1,sp|NP_001334959.1|ABI1,sp|NP_001334960.1|ABI1,sp|NP_00…
Multiple_SEPEP.505_C5	2	4	3	0	TVFDEAIR,YLECSALTQR	RAC1,RAC2,RAC3	sp|NP_002863.1|RAC2,sp|NP_005043.1|RAC3,sp|NP_008839.2|RAC1,sp|NP_061485.1|RAC1
Multiple_SEPEP.506_C5	4	2	2	0	GVTIKPTVDDD,IVLTNPVCTEVGEK,LIGWGQIR,RGVTIKPTVDDD	EIF2S3,EIF2S3B	sp|NP_001344663.1|EIF2S3B,sp|NP_001406.1|EIF2S3
Multiple_SEPEP.507_C5	3	49	2	0	NQIYIQLSEVDK,QLLQEAEVWK,VMTELYQENEMK	CTAGE1,MIA2	sp|NP_001234917.1|MIA2,sp|NP_001234918.1|MIA2,sp|NP_001234919.1|MIA2,sp|NP_001316143.1|MIA2,sp|NP_001341066.1|MIA2,sp|NP_001341067.1|MIA2,sp|NP_001341068.1|MIA2,sp|NP_001341069.1|MIA2,sp|NP_001341070.1|MIA2,sp|NP_001341071.1|MIA2,sp|NP_001341072.1|MIA2,sp|NP_001341073.1|MIA2,sp|NP_001341074.1|MIA2,sp|NP_001341075.1|MIA2,sp|NP_001341076.1|MIA2,sp|NP_001341077.1|MIA2,sp|NP_001341078.1|MIA2,sp|NP_00…
Multiple_SEPEP.508_C5	2	8	2	0	AIEEGVNHMWTVSAFQQHPR,EVMILITGAHK	GNPDA1,GNPDA2	sp|NP_001257809.1|GNPDA2,sp|NP_001257810.1|GNPDA2,sp|NP_005462.1|GNPDA1,sp|NP_612208.1|GNPDA2,sp|XP_005268405.1|GNPDA1,sp|XP_006714810.1|GNPDA1,sp|XP_011535839.1|GNPDA1,sp|XP_024310087.1|GNPDA1
Multiple_SEPEP.509_C5	3	12	2	0	AEHSYSSLGLK,FDPLVILK,MAEHSYSSLGLK	ACSM2A,ACSM2B	sp|NP_001098539.1|ACSM2B,sp|NP_001295098.1|ACSM2A,sp|NP_001295101.1|ACSM2A,sp|NP_001295883.1|ACSM2A,sp|NP_872423.3|ACSM2B,sp|XP_005255361.1|ACSM2B,sp|XP_011544126.1|ACSM2B,sp|XP_016878412.1|ACSM2A,sp|XP_016878413.1|ACSM2A,sp|XP_016878414.1|ACSM2A,sp|XP_016878415.1|ACSM2A,sp|XP_016878694.1|ACSM2B
Multiple_SEPEP.510_C5	4	3	2	0	AMEAVAAQGK,KAMEAVAAQGK,RVLIAAHGNSLR,VLIAAHGNSLR	PGAM1,PGAM2	sp|NP_000281.2|PGAM2,sp|NP_001304008.1|PGAM1,sp|NP_002620.1|PGAM1
Multiple_SEPEP.511_C5	2	3	3	0	DLSTIEPLKK,IKDLSTIEPLKK	ANP32A,ANP32B,ANP32D	sp|NP_006296.1|ANP32A,sp|NP_006392.1|ANP32B,sp|NP_036536.2|ANP32D
Multiple_SEPEP.512_C5	1	11	2	0	VSLEEIYSGCTK	DNAJB1,DNAJB4	sp|NP_001287843.1|DNAJB1,sp|NP_001300893.1|DNAJB1,sp|NP_001304028.1|DNAJB4,sp|NP_001304029.1|DNAJB4,sp|NP_001304030.1|DNAJB4,sp|NP_001304031.1|DNAJB4,sp|NP_006136.1|DNAJB1,sp|NP_008965.2|DNAJB4,sp|XP_006722796.1|DNAJB1,sp|XP_006722797.1|DNAJB1,sp|XP_011526258.1|DNAJB1
Multiple_SEPEP.513_C5	2	5	2	0	LAEQAERYDDMAAAMK,YDDMAAAMK	YWHAB,YWHAG	sp|NP_003395.1|YWHAB,sp|NP_036611.2|YWHAG,sp|NP_647539.1|YWHAB,sp|XP_016883528.1|YWHAB,sp|XP_016883529.1|YWHAB
Multiple_SEPEP.514_C5	1	7	3	0	IPLPELK	CLRN2,CPS1,TAF5	sp|NP_001073296.1|CLRN2,sp|NP_001116105.2|CPS1,sp|NP_001356185.1|CPS1,sp|NP_001356186.1|CPS1,sp|NP_001866.2|CPS1,sp|NP_008882.2|TAF5,sp|NP_620640.1|TAF5
Multiple_SEPEP.515_C5	2	4	4	0	DLSTIEPLK,IKDLSTIEPLK	ANP32A,ANP32B,ANP32C,ANP32D	sp|NP_006296.1|ANP32A,sp|NP_006392.1|ANP32B,sp|NP_036535.1|ANP32C,sp|NP_036536.2|ANP32D
Multiple_SEPEP.516_C5	1	33	2	0	THMQDLK	SEPTIN4,SEPTIN7	sp|NP_001011553.2|SEPTIN7,sp|NP_001185642.1|SEPTIN4,sp|NP_001229885.1|SEPTIN7,sp|NP_001243711.1|SEPTIN4,sp|NP_001243751.1|SEPTIN4,sp|NP_001350644.1|SEPTIN7,sp|NP_001350732.1|SEPTIN4,sp|NP_001355700.1|SEPTIN4,sp|NP_001355701.1|SEPTIN4,sp|NP_001362228.1|SEPTIN7,sp|NP_001779.3|SEPTIN7,sp|NP_004565.1|SEPTIN4,sp|NP_536341.1|SEPTIN4,sp|XP_006715869.1|SEPTIN7,sp|XP_006722012.1|SEPTIN4,sp|XP_006722013.1|…
Multiple_SEPEP.517_C5	1	21	9	0	WIPQNDLLGHPK	UGT2A1,UGT2A2,UGT2A3,UGT2B10,UGT2B11,UGT2B15,UGT2B17,UGT2B4,UGT2B7	sp|NP_001064.1|UGT2B11,sp|NP_001065.2|UGT2B7,sp|NP_001066.1|UGT2B10,sp|NP_001067.2|UGT2B15,sp|NP_001068.1|UGT2B17,sp|NP_001099147.2|UGT2A2,sp|NP_001138239.1|UGT2B10,sp|NP_001239203.2|UGT2A1,sp|NP_001239204.2|UGT2A1,sp|NP_001277020.1|UGT2B10,sp|NP_001284545.1|UGT2B4,sp|NP_001288162.1|UGT2A2,sp|NP_001288168.1|UGT2A1,sp|NP_001336497.1|UGT2B7,sp|NP_006789.3|UGT2A1,sp|NP_066962.2|UGT2B4,sp|NP_079019.3…
Multiple_SEPEP.518_C5	2	2	2	0	IFSGSSHQDLSQK,LNVDFALIHK	PRPS1,PRPS1L1	sp|NP_002755.1|PRPS1,sp|NP_787082.1|PRPS1L1
Multiple_SEPEP.519_C5	3	8	2	0	CIHPCIITEENMNK,EGIVEYPR,TGDTIEFMCK	CFHR3,CFHR4	sp|NP_001160096.1|CFHR3,sp|NP_001188479.1|CFHR4,sp|NP_001188480.1|CFHR4,sp|NP_006675.2|CFHR4,sp|NP_066303.2|CFHR3,sp|XP_006711192.1|CFHR4,sp|XP_016855599.1|CFHR4,sp|XP_016855603.1|CFHR4
Multiple_SEPEP.520_C5	5	16	2	0	GSVHSACSSEHK,HGDDQPDSSSLK,LMYEVVDNSSNWAVCGK,SCGVISMPVAAR,VHMEVMPLFAGYLPLPDVR	LOC102724200,TRAPPC10	sp|NP_001338638.1|TRAPPC10,sp|NP_003265.3|TRAPPC10,sp|XP_005261225.1|TRAPPC10,sp|XP_011528016.1|TRAPPC10,sp|XP_011528017.1|TRAPPC10,sp|XP_011528018.1|TRAPPC10,sp|XP_011528021.1|TRAPPC10,sp|XP_011528023.1|TRAPPC10,sp|XP_011528024.1|TRAPPC10,sp|XP_011528025.1|TRAPPC10,sp|XP_011528029.1|TRAPPC10,sp|XP_011528030.1|TRAPPC10,sp|XP_011528031.1|TRAPPC10,sp|XP_011544384.3|LOC102724200,sp|XP_016883943.1|TR…
Multiple_SEPEP.521_C5	2	7	2	0	LHPVQER,TNLPSNTAFR	AOX1,XDH	sp|NP_000370.2|XDH,sp|NP_001150.3|AOX1,sp|XP_011509364.1|AOX1,sp|XP_011531397.1|XDH,sp|XP_011531398.1|XDH,sp|XP_016859435.1|AOX1,sp|XP_016859436.1|AOX1
Multiple_SEPEP.522_C5	2	19	3	0	ANALASATCER,MANALASATCER	LIMS1,LIMS3,LIMS4	sp|NP_001180411.1|LIMS1,sp|NP_001180412.1|LIMS1,sp|NP_001180413.1|LIMS1,sp|NP_001180414.1|LIMS1,sp|NP_001180417.1|LIMS1,sp|NP_001192217.1|LIMS4,sp|NP_001358269.1|LIMS4,sp|NP_001358423.1|LIMS1,sp|NP_001358424.1|LIMS1,sp|NP_001358425.1|LIMS1,sp|NP_001358426.1|LIMS1,sp|NP_001358427.1|LIMS1,sp|NP_001358428.1|LIMS1,sp|NP_001358429.1|LIMS1,sp|NP_004978.2|LIMS1,sp|NP_277049.1|LIMS3,sp|XP_016858592.1|LIM…
Multiple_SEPEP.523_C5	1	21	7	0	DSTLIMQLLR	SFN,YWHAB,YWHAE,YWHAG,YWHAH,YWHAQ,YWHAZ	sp|NP_001129171.1|YWHAZ,sp|NP_001129172.1|YWHAZ,sp|NP_001129173.1|YWHAZ,sp|NP_001129174.1|YWHAZ,sp|NP_003395.1|YWHAB,sp|NP_003396.1|YWHAH,sp|NP_003397.1|YWHAZ,sp|NP_006133.1|SFN,sp|NP_006752.1|YWHAE,sp|NP_006817.1|YWHAQ,sp|NP_036611.2|YWHAG,sp|NP_647539.1|YWHAB,sp|NP_663723.1|YWHAZ,sp|XP_005251118.1|YWHAZ,sp|XP_005251120.1|YWHAZ,sp|XP_005256841.1|YWHAE,sp|XP_016869299.1|YWHAZ,sp|XP_016869300.1|YW…
Multiple_SEPEP.524_C5	1	20	2	0	DVAVSYYHFYHMAK	SULT1A1,SULT1A2	sp|NP_001045.2|SULT1A2,sp|NP_001046.2|SULT1A1,sp|NP_803564.2|SULT1A2,sp|NP_803565.1|SULT1A1,sp|NP_803566.1|SULT1A1,sp|NP_803878.1|SULT1A1,sp|NP_803880.1|SULT1A1,sp|XP_016879093.1|SULT1A1,sp|XP_016879094.1|SULT1A1,sp|XP_016879096.1|SULT1A1,sp|XP_016879097.1|SULT1A1,sp|XP_016879098.1|SULT1A1,sp|XP_016879099.1|SULT1A1,sp|XP_016879100.1|SULT1A1,sp|XP_016879101.1|SULT1A1,sp|XP_016879102.1|SULT1A1,sp|X…
Multiple_SEPEP.525_C5	1	36	9	0	NMMAACDPR	TUBB,TUBB2A,TUBB2B,TUBB3,TUBB4A,TUBB4B,TUBB6,TUBB8,TUBB8B	sp|NP_001060.1|TUBB2A,sp|NP_001184110.1|TUBB3,sp|NP_001276052.1|TUBB4A,sp|NP_001276056.1|TUBB4A,sp|NP_001276058.1|TUBB4A,sp|NP_001276059.1|TUBB4A,sp|NP_001276060.1|TUBB4A,sp|NP_001280141.1|TUBB,sp|NP_001280143.1|TUBB,sp|NP_001280144.1|TUBB,sp|NP_001280145.1|TUBB,sp|NP_001290453.1|TUBB6,sp|NP_001290455.1|TUBB6,sp|NP_001290456.1|TUBB6,sp|NP_001290457.1|TUBB6,sp|NP_001290458.1|TUBB6,sp|NP_001290459.…
Multiple_SEPEP.526_C5	2	125	2	0	CDDGWFVGTSR,IDQNWYEGEHHGR	SORBS1,SORBS2	sp|NP_001030126.2|SORBS1,sp|NP_001030127.2|SORBS1,sp|NP_001030128.2|SORBS1,sp|NP_001030129.2|SORBS1,sp|NP_001139142.1|SORBS2,sp|NP_001139143.1|SORBS2,sp|NP_001139144.1|SORBS2,sp|NP_001139145.1|SORBS2,sp|NP_001139146.1|SORBS2,sp|NP_001139147.1|SORBS2,sp|NP_001257700.1|SORBS2,sp|NP_001277223.2|SORBS1,sp|NP_001277224.2|SORBS1,sp|NP_001277225.2|SORBS1,sp|NP_001277226.2|SORBS1,sp|NP_001277227.2|SORBS1…
Multiple_SEPEP.527_C5	1	36	2	0	CGILHPGEDFLCLEGK	ATP2B1,ATP2B2	sp|NP_001001323.1|ATP2B1,sp|NP_001001331.1|ATP2B2,sp|NP_001317540.1|ATP2B2,sp|NP_001340493.1|ATP2B2,sp|NP_001350791.1|ATP2B2,sp|NP_001353449.1|ATP2B1,sp|NP_001353450.1|ATP2B1,sp|NP_001353451.1|ATP2B1,sp|NP_001353452.1|ATP2B1,sp|NP_001353453.1|ATP2B1,sp|NP_001353454.1|ATP2B1,sp|NP_001353455.1|ATP2B1,sp|NP_001353456.1|ATP2B1,sp|NP_001353457.1|ATP2B1,sp|NP_001353458.1|ATP2B1,sp|NP_001353459.1|ATP2B1…
Multiple_SEPEP.528_C5	12	10	2	0	ATIISEQQAK,EAQTLQQYR,HLQINQTFEELR,KQQTIILDDELIQWK,LAEIIWQNR,LNVHMNPPQVK,LQQTQEYFIIQYQESLR,LVTQDTENELK,LVTQDTENELKK,QQLAGNGGPPEGSLDVLQSWCEK,QQTIILDDELIQWK,QVSLEAWLQR	STAT5A,STAT5B	sp|NP_001275647.1|STAT5A,sp|NP_001275648.1|STAT5A,sp|NP_001275649.1|STAT5A,sp|NP_003143.2|STAT5A,sp|NP_036580.2|STAT5B,sp|XP_005257681.1|STAT5A,sp|XP_005257683.1|STAT5B,sp|XP_016880466.1|STAT5B,sp|XP_024306665.1|STAT5B,sp|XP_024306666.1|STAT5B
Multiple_SEPEP.529_C5	2	11	4	0	FDQSQIQEFK,MFDQSQIQEFK	MYL10,MYL12A,MYL12B,MYL9	sp|NP_001138416.1|MYL12B,sp|NP_001138417.1|MYL12B,sp|NP_001289976.1|MYL12A,sp|NP_001289977.1|MYL12A,sp|NP_001289978.1|MYL12A,sp|NP_006088.2|MYL9,sp|NP_006462.1|MYL12A,sp|NP_291024.1|MYL12B,sp|NP_612412.2|MYL10,sp|NP_852667.1|MYL9,sp|XP_016868282.1|MYL10
Multiple_SEPEP.530_C5	1	4	2	0	DGFIDLMELK	EFHD1,EFHD2	sp|NP_001230181.1|EFHD1,sp|NP_077305.2|EFHD2,sp|NP_079478.1|EFHD1,sp|XP_005246057.1|EFHD2
Multiple_SEPEP.531_C5	1	54	2	0	SHGLESVPVLPGSGEAGVSFDLPAQADTLHSANK	WASHC2A,WASHC2C	sp|NP_001005751.1|WASHC2A,sp|NP_001162577.1|WASHC2C,sp|NP_001162578.1|WASHC2C,sp|NP_001278327.1|WASHC2A,sp|NP_001317003.1|WASHC2C,sp|NP_001317031.1|WASHC2A,sp|NP_001354322.1|WASHC2C,sp|NP_001354323.1|WASHC2C,sp|NP_001354324.1|WASHC2C,sp|NP_001354325.1|WASHC2C,sp|NP_001354326.1|WASHC2C,sp|NP_001354327.1|WASHC2C,sp|NP_001354328.1|WASHC2C,sp|NP_001354329.1|WASHC2C,sp|NP_001354330.1|WASHC2C,sp|NP_001…
Multiple_SEPEP.532_C5	1	9	2	0	EQADFALEALAK	MYH14,MYH9	sp|NP_001070654.1|MYH14,sp|NP_001139281.1|MYH14,sp|NP_002464.1|MYH9,sp|NP_079005.3|MYH14,sp|XP_006723449.1|MYH14,sp|XP_011525622.1|MYH14,sp|XP_011525623.1|MYH14,sp|XP_011525625.1|MYH14,sp|XP_024307489.1|MYH14
Multiple_SEPEP.533_C5	3	10	4	0	EDIFYTSK,IADGSVKR,REDIFYTSK	AKR1C1,AKR1C2,AKR1C3,AKR1C4	sp|NP_001128713.1|AKR1C2,sp|NP_001240837.1|AKR1C3,sp|NP_001240838.1|AKR1C3,sp|NP_001307956.1|AKR1C2,sp|NP_001344.2|AKR1C1,sp|NP_001345.1|AKR1C2,sp|NP_001809.4|AKR1C4,sp|NP_003730.4|AKR1C3,sp|NP_995317.1|AKR1C2,sp|XP_016871280.1|AKR1C1
Multiple_SEPEP.534_C5	1	21	2	0	GITNLCVIGGDGSLTGANLFR	PFKL,PFKP	sp|NP_001002021.2|PFKL,sp|NP_001229268.1|PFKP,sp|NP_001309996.1|PFKP,sp|NP_001309997.1|PFKP,sp|NP_001310000.1|PFKP,sp|NP_001310001.1|PFKP,sp|NP_001332873.1|PFKP,sp|NP_002617.3|PFKL,sp|NP_002618.1|PFKP,sp|XP_005252522.1|PFKP,sp|XP_005252523.1|PFKP,sp|XP_005261192.1|PFKL,sp|XP_005261194.1|PFKL,sp|XP_006717512.1|PFKP,sp|XP_006724074.1|PFKL,sp|XP_016883857.1|PFKL,sp|XP_016883858.1|PFKL,sp|XP_01688385…
Multiple_SEPEP.535_C5	3	16	3	0	KLENCNYAVELGK,LENCNYAVELGK,LSPEELLLR	LCP1,PLS1,PLS3	sp|NP_001129497.1|PLS3,sp|NP_001138791.1|PLS1,sp|NP_001165783.1|PLS1,sp|NP_001165806.1|PLS3,sp|NP_001269266.1|PLS3,sp|NP_001269267.1|PLS3,sp|NP_002289.2|LCP1,sp|NP_002661.2|PLS1,sp|NP_005023.2|PLS3,sp|XP_005266431.1|LCP1,sp|XP_006713723.1|PLS1,sp|XP_011511202.1|PLS1,sp|XP_011511203.1|PLS1,sp|XP_011511205.1|PLS1,sp|XP_016862115.1|PLS1,sp|XP_016862116.1|PLS1
Multiple_SEPEP.536_C5	1	9	3	0	TFCGTPDYIAPEIIAYQPYGK	PRKCA,PRKCB,PRKCG	sp|NP_001303258.1|PRKCG,sp|NP_002728.2|PRKCA,sp|NP_002729.2|PRKCB,sp|NP_002730.1|PRKCG,sp|NP_997700.1|PRKCB,sp|XP_016880325.1|PRKCA,sp|XP_016880326.1|PRKCA,sp|XP_024306597.1|PRKCA,sp|XP_024306598.1|PRKCA
Multiple_SEPEP.537_C5	1	6	2	0	NILGGTVFR	IDH1,IDH2	sp|NP_001269315.1|IDH1,sp|NP_001269316.1|IDH1,sp|NP_001276839.1|IDH2,sp|NP_001277043.1|IDH2,sp|NP_002159.2|IDH2,sp|NP_005887.2|IDH1
Multiple_SEPEP.538_C5	1	140	2	0	DFPQYFAVVSR	ANK2,ANK3	sp|NP_001120965.1|ANK2,sp|NP_001139.3|ANK2,sp|NP_001140.2|ANK3,sp|NP_001191332.1|ANK3,sp|NP_001191333.1|ANK3,sp|NP_001307803.1|ANK3,sp|NP_001341154.1|ANK2,sp|NP_001341157.1|ANK2,sp|NP_001341159.1|ANK2,sp|NP_001341160.1|ANK2,sp|NP_001341161.1|ANK2,sp|NP_001341164.1|ANK2,sp|NP_001341165.1|ANK2,sp|NP_001341166.1|ANK2,sp|NP_001341168.1|ANK2,sp|NP_001341169.1|ANK2,sp|NP_001341170.1|ANK2,sp|NP_00134117…
Multiple_SEPEP.539_C5	2	25	2	0	HYCYPHFTCAVDTENIR,RVFNDCR	GNAL,GNAS	sp|NP_000507.1|GNAS,sp|NP_001070956.1|GNAS,sp|NP_001070957.1|GNAS,sp|NP_001135811.1|GNAL,sp|NP_001248372.1|GNAL,sp|NP_001248373.1|GNAL,sp|NP_001296769.1|GNAS,sp|NP_001296790.1|GNAS,sp|NP_001356316.1|GNAL,sp|NP_536350.2|GNAS,sp|NP_536351.1|GNAS,sp|NP_892023.1|GNAL,sp|XP_016883301.1|GNAS,sp|XP_016883302.1|GNAS,sp|XP_016883303.1|GNAS,sp|XP_016883304.1|GNAS,sp|XP_016883305.1|GNAS,sp|XP_016883306.1|GN…
Multiple_SEPEP.540_C5	1	25	2	0	GYGFVDFDSPAAAQK	RBMS1,RBMS3	sp|NP_001003792.1|RBMS3,sp|NP_001003793.1|RBMS3,sp|NP_001171182.1|RBMS3,sp|NP_001171183.1|RBMS3,sp|NP_001317625.1|RBMS3,sp|NP_002888.1|RBMS1,sp|NP_055298.2|RBMS3,sp|NP_058520.1|RBMS1,sp|XP_005246794.1|RBMS1,sp|XP_005246795.1|RBMS1,sp|XP_005246796.1|RBMS1,sp|XP_005246797.1|RBMS1,sp|XP_005246798.1|RBMS1,sp|XP_005265118.1|RBMS3,sp|XP_005265119.1|RBMS3,sp|XP_016860115.1|RBMS1,sp|XP_016861667.1|RBMS3,…
Multiple_SEPEP.541_C5	1	6	2	0	EDLMGLAIGTHGANIQQAR	FMR1,FXR2	sp|NP_001172004.1|FMR1,sp|NP_001172005.1|FMR1,sp|NP_001172010.1|FMR1,sp|NP_001172011.1|FMR1,sp|NP_002015.1|FMR1,sp|NP_004851.2|FXR2
Multiple_SEPEP.542_C5	6	26	3	0	CEKPFLGHR,ELKGELYCLPCHDK,GELYCLPCHDK,GELYCLPCHDKMGVPICGACR,MGVPICGACR,QWHVEHFVCAK	LIMS1,LIMS2,LIMS4	sp|NP_001129509.2|LIMS2,sp|NP_001154875.1|LIMS2,sp|NP_001154876.1|LIMS2,sp|NP_001180411.1|LIMS1,sp|NP_001180412.1|LIMS1,sp|NP_001180413.1|LIMS1,sp|NP_001180414.1|LIMS1,sp|NP_001180417.1|LIMS1,sp|NP_001243471.1|LIMS2,sp|NP_001358269.1|LIMS4,sp|NP_001358423.1|LIMS1,sp|NP_001358424.1|LIMS1,sp|NP_001358425.1|LIMS1,sp|NP_001358426.1|LIMS1,sp|NP_001358427.1|LIMS1,sp|NP_004978.2|LIMS1,sp|NP_060450.2|LIM…
Multiple_SEPEP.543_C5	1	10	3	0	AEADTFMFEGHDTTASGLSWVLYHLAK	CYP4F11,CYP4F2,CYP4F3	sp|NP_000887.2|CYP4F3,sp|NP_001073.3|CYP4F2,sp|NP_001122404.1|CYP4F11,sp|NP_001186137.1|CYP4F3,sp|NP_001186138.1|CYP4F3,sp|NP_001356625.1|CYP4F3,sp|NP_067010.3|CYP4F11,sp|XP_005259968.1|CYP4F3,sp|XP_011526316.1|CYP4F3,sp|XP_016882304.1|CYP4F3
Multiple_SEPEP.544_C5	1	50	3	0	ISHATEELETYR	CTAGE1,CTAGE9,MIA2	sp|NP_001139131.1|CTAGE9,sp|NP_001234917.1|MIA2,sp|NP_001234918.1|MIA2,sp|NP_001234919.1|MIA2,sp|NP_001316143.1|MIA2,sp|NP_001341066.1|MIA2,sp|NP_001341067.1|MIA2,sp|NP_001341068.1|MIA2,sp|NP_001341069.1|MIA2,sp|NP_001341070.1|MIA2,sp|NP_001341071.1|MIA2,sp|NP_001341072.1|MIA2,sp|NP_001341073.1|MIA2,sp|NP_001341074.1|MIA2,sp|NP_001341075.1|MIA2,sp|NP_001341076.1|MIA2,sp|NP_001341077.1|MIA2,sp|NP_…
Multiple_SEPEP.545_C5	3	8	2	0	ADIGVAMGIAGSDVSK,KADIGVAMGIAGSDVSK,LNIPVSQVNPR	ATP1A1,ATP1A3	sp|NP_000692.2|ATP1A1,sp|NP_001153705.1|ATP1A1,sp|NP_001153706.1|ATP1A1,sp|NP_001243142.1|ATP1A3,sp|NP_001243143.1|ATP1A3,sp|NP_689509.1|ATP1A3,sp|XP_016856849.1|ATP1A1,sp|XP_016856850.1|ATP1A1
Multiple_SEPEP.546_C5	2	16	2	0	INMNGVNSSNGVVDPR,YPEAPPFVR	PEDS1,UBE2V1	sp|NP_001027459.1|UBE2V1,sp|NP_001244322.1|UBE2V1,sp|NP_001244323.1|UBE2V1,sp|NP_001244324.1|UBE2V1,sp|NP_001244326.1|UBE2V1,sp|NP_001244327.1|UBE2V1,sp|NP_001244328.1|UBE2V1,sp|NP_001269504.1|UBE2V1,sp|NP_001269505.1|UBE2V1,sp|NP_001269506.1|UBE2V1,sp|NP_001269507.1|UBE2V1,sp|NP_001269508.1|UBE2V1,sp|NP_068823.2|UBE2V1,sp|NP_071887.1|UBE2V1,sp|NP_954595.1|UBE2V1,sp|NP_954673.2|PEDS1
Multiple_SEPEP.547_C5	1	83	2	0	FYPPDPAQLTEDITR	EPB41,EPB41L1	sp|NP_001159477.1|EPB41,sp|NP_001159478.1|EPB41,sp|NP_001159479.1|EPB41,sp|NP_001245258.1|EPB41L1,sp|NP_001245259.1|EPB41L1,sp|NP_001245260.1|EPB41L1,sp|NP_001362942.1|EPB41,sp|NP_001362943.1|EPB41,sp|NP_001362944.1|EPB41,sp|NP_001362945.1|EPB41,sp|NP_001362946.1|EPB41,sp|NP_001362947.1|EPB41,sp|NP_001362948.1|EPB41,sp|NP_001362949.1|EPB41,sp|NP_001362950.1|EPB41,sp|NP_001362951.1|EPB41,sp|NP_001…
Multiple_SEPEP.548_C5	10	12	3	0	APDFVFYAPR,FVIKPIDK,FVIKPIDKK,IGFPWSEIR,KAPDFVFYAPR,KFVIKPIDK,KPDTIEVQQMK,NISFNDK,NISFNDKK,RKPDTIEVQQMK	EZR,MSN,RDX	sp|NP_001104547.1|EZR,sp|NP_001247421.1|RDX,sp|NP_001247422.1|RDX,sp|NP_001247423.1|RDX,sp|NP_002435.1|MSN,sp|NP_002897.1|RDX,sp|NP_003370.2|EZR,sp|XP_005262326.1|MSN,sp|XP_011529261.1|MSN,sp|XP_011534412.1|EZR,sp|XP_016885034.1|MSN,sp|XP_016885035.1|MSN
Multiple_SEPEP.549_C5	1	9	3	0	VTTMDAELEFAIQPNTTGK	EZR,MSN,RDX	sp|NP_001104547.1|EZR,sp|NP_001247421.1|RDX,sp|NP_001247422.1|RDX,sp|NP_001247425.1|RDX,sp|NP_002435.1|MSN,sp|NP_002897.1|RDX,sp|NP_003370.2|EZR,sp|XP_005262326.1|MSN,sp|XP_011529261.1|MSN
Multiple_SEPEP.550_C5	1	44	2	0	VFIGNLNTAIVK	RALY,RALYL	sp|NP_001093861.1|RALYL,sp|NP_001093862.1|RALYL,sp|NP_001093863.1|RALYL,sp|NP_001274172.1|RALYL,sp|NP_001341234.1|RALYL,sp|NP_001341235.1|RALYL,sp|NP_001341236.1|RALYL,sp|NP_001341237.1|RALYL,sp|NP_001341238.1|RALYL,sp|NP_001341240.1|RALYL,sp|NP_001341241.1|RALYL,sp|NP_001341242.1|RALYL,sp|NP_001341243.1|RALYL,sp|NP_001341244.1|RALYL,sp|NP_001341245.1|RALYL,sp|NP_001341246.1|RALYL,sp|NP_001341247…
Multiple_SEPEP.551_C5	1	14	4	0	IMNTFSVVPSPK	TUBB,TUBB3,TUBB4A,TUBB4B	sp|NP_001184110.1|TUBB3,sp|NP_001276052.1|TUBB4A,sp|NP_001276056.1|TUBB4A,sp|NP_001276058.1|TUBB4A,sp|NP_001276059.1|TUBB4A,sp|NP_001276060.1|TUBB4A,sp|NP_001280141.1|TUBB,sp|NP_001280143.1|TUBB,sp|NP_001280144.1|TUBB,sp|NP_001280145.1|TUBB,sp|NP_006077.2|TUBB3,sp|NP_006078.2|TUBB4A,sp|NP_006079.1|TUBB4B,sp|NP_821133.1|TUBB
Multiple_SEPEP.552_C5	10	49	2	0	ASALLFSSDEEDQWNIPASQTHLASDSR,AVASPEATVSQTDENK,AVASPEATVSQTDENKAR,DSGTLQSQEAK,EPQKPEQPTPR,KVQSTADIFGDEEGDLFK,LTDEDFSPFGSGGGLFSGGK,QAGASVKEESSSSKPGKK,SRPTSFADELAAR,VQSTADIFGDEEGDLFK	WASHC2A,WASHC2C	sp|NP_001005751.1|WASHC2A,sp|NP_001162577.1|WASHC2C,sp|NP_001162578.1|WASHC2C,sp|NP_001278327.1|WASHC2A,sp|NP_001317003.1|WASHC2C,sp|NP_001317031.1|WASHC2A,sp|NP_001354322.1|WASHC2C,sp|NP_001354323.1|WASHC2C,sp|NP_001354324.1|WASHC2C,sp|NP_001354325.1|WASHC2C,sp|NP_001354326.1|WASHC2C,sp|NP_001354327.1|WASHC2C,sp|NP_001354328.1|WASHC2C,sp|NP_001354329.1|WASHC2C,sp|NP_001354330.1|WASHC2C,sp|NP_001…
Multiple_SEPEP.553_C5	4	24	3	0	DHQDYCEVCQQGGEIILCDTCPR,FSWAQGTDTILADEMGLGK,VLIFSQMTK,WSCPHCEK	CHD3,CHD4,CHD5	sp|NP_001005271.2|CHD3,sp|NP_001005273.1|CHD3,sp|NP_001264.2|CHD4,sp|NP_001284482.1|CHD4,sp|NP_001350535.1|CHD4,sp|NP_005843.2|CHD3,sp|NP_056372.1|CHD5,sp|XP_005256484.1|CHD3,sp|XP_005256485.1|CHD3,sp|XP_005256486.1|CHD3,sp|XP_005256488.1|CHD3,sp|XP_006721486.1|CHD3,sp|XP_006721487.1|CHD3,sp|XP_006721491.1|CHD3,sp|XP_016879550.1|CHD3,sp|XP_016879551.1|CHD3,sp|XP_016879552.1|CHD3,sp|XP_016879553.1…
Multiple_SEPEP.554_C5	1	14	2	0	ASIHEAWTDGK	ACTN1,ACTN4	sp|NP_001093.1|ACTN1,sp|NP_001123476.1|ACTN1,sp|NP_001123477.1|ACTN1,sp|NP_001308962.1|ACTN4,sp|NP_004915.2|ACTN4,sp|XP_005259338.1|ACTN4,sp|XP_006723469.1|ACTN4,sp|XP_011535569.1|ACTN1,sp|XP_011535570.1|ACTN1,sp|XP_016877210.1|ACTN1,sp|XP_016877212.1|ACTN1,sp|XP_016877215.1|ACTN1,sp|XP_016877217.1|ACTN1,sp|XP_016882820.1|ACTN4
Multiple_SEPEP.555_C5	1	14	3	0	ELVPESQAYMDLLAFER	SMARCD1,SMARCD2,SMARCD3	sp|NP_001003801.1|SMARCD3,sp|NP_001003802.1|SMARCD3,sp|NP_001091896.1|SMARCD2,sp|NP_001317368.1|SMARCD2,sp|NP_001317369.1|SMARCD2,sp|NP_003067.3|SMARCD1,sp|NP_003069.2|SMARCD3,sp|NP_620710.2|SMARCD1,sp|XP_005269164.2|SMARCD1,sp|XP_011514823.1|SMARCD3,sp|XP_011536997.1|SMARCD1,sp|XP_024302654.1|SMARCD3,sp|XP_024302655.1|SMARCD3,sp|XP_024302656.1|SMARCD3
Multiple_SEPEP.556_C5	2	30	2	0	GANINAFDK,YGHELLINTLITSGADTAK	ANKRD28,ANKRD44	sp|NP_001182027.1|ANKRD28,sp|NP_001182028.1|ANKRD28,sp|NP_001182073.1|ANKRD44,sp|NP_001336206.1|ANKRD28,sp|NP_001336207.1|ANKRD28,sp|NP_001336208.1|ANKRD28,sp|NP_001336209.1|ANKRD28,sp|NP_001336210.1|ANKRD28,sp|NP_001336211.1|ANKRD28,sp|NP_001336212.1|ANKRD28,sp|NP_001354424.1|ANKRD44,sp|NP_001354425.1|ANKRD44,sp|NP_001354426.1|ANKRD44,sp|NP_056014.2|ANKRD28,sp|NP_710181.2|ANKRD44,sp|XP_005247004…
Multiple_SEPEP.557_C5	2	13	2	0	LQAGEYVSLGK,LSPEPWTPETGLVTDAFK	ACSL3,ACSL4	sp|NP_001305438.1|ACSL4,sp|NP_001305439.1|ACSL4,sp|NP_001341087.1|ACSL3,sp|NP_001341088.1|ACSL3,sp|NP_004448.2|ACSL3,sp|NP_004449.1|ACSL4,sp|NP_075266.1|ACSL4,sp|NP_976251.1|ACSL3,sp|XP_005262166.1|ACSL4,sp|XP_006724698.1|ACSL4,sp|XP_011529190.1|ACSL4,sp|XP_011529191.1|ACSL4,sp|XP_024308119.1|ACSL4
Multiple_SEPEP.558_C5	1	8	3	0	QTGDFTFECNCLPETVR	NOTCH2NLA,NOTCH2NLB,NOTCH2NLC	sp|NP_001350935.1|NOTCH2NLA,sp|NP_001350936.1|NOTCH2NLB,sp|NP_001350937.1|NOTCH2NLB,sp|NP_001350941.1|NOTCH2NLC,sp|NP_001350942.1|NOTCH2NLC,sp|NP_982283.2|NOTCH2NLA,sp|XP_006711763.1|NOTCH2NLB,sp|XP_011508558.1|NOTCH2NLB
Multiple_SEPEP.559_C5	1	7	2	0	LSYLDVYLIHWPQGFK	AKR1B10,AKR1B15	sp|NP_001074007.2|AKR1B15,sp|NP_001354749.1|AKR1B15,sp|NP_001354750.1|AKR1B15,sp|NP_001354751.1|AKR1B15,sp|NP_064695.3|AKR1B10,sp|XP_011514719.1|AKR1B10,sp|XP_016867713.1|AKR1B15
Multiple_SEPEP.560_C5	1	8	2	0	ELAEITLDPPPNCSAGPK	UBE2E2,UBE2E3	sp|NP_001265483.1|UBE2E3,sp|NP_001265484.1|UBE2E3,sp|NP_001357154.1|UBE2E2,sp|NP_001357155.1|UBE2E2,sp|NP_006348.1|UBE2E3,sp|NP_689866.1|UBE2E2,sp|NP_872619.1|UBE2E3,sp|XP_005246301.1|UBE2E3
Multiple_SEPEP.561_C5	3	42	2	0	ALYLIATNGTPELQNPEK,CLEMDVEK,CLEMDVEKR	PAK1,PAK2	sp|NP_001122092.1|PAK1,sp|NP_001363197.1|PAK1,sp|NP_001363198.1|PAK1,sp|NP_001363199.1|PAK1,sp|NP_001363200.1|PAK1,sp|NP_001363201.1|PAK1,sp|NP_001363202.1|PAK1,sp|NP_001363203.1|PAK1,sp|NP_001363204.1|PAK1,sp|NP_001363205.1|PAK1,sp|NP_001363206.1|PAK1,sp|NP_001363207.1|PAK1,sp|NP_001363208.1|PAK1,sp|NP_001363209.1|PAK1,sp|NP_001363210.1|PAK1,sp|NP_001363211.1|PAK1,sp|NP_001363212.1|PAK1,sp|NP_00…
Multiple_SEPEP.562_C5	1	5	2	0	NALWHTGNTPGQVR	THBS1,THBS2	sp|NP_001368868.1|THBS2,sp|NP_001368871.1|THBS2,sp|NP_003237.2|THBS1,sp|NP_003238.2|THBS2,sp|XP_011520273.1|THBS1
Multiple_SEPEP.563_C5	2	7	4	0	LLIIGNSSVGK,TYSWDNAQVILVGNK	RAB3A,RAB3B,RAB3C,RAB3D	sp|NP_001304844.1|RAB3C,sp|NP_002857.1|RAB3A,sp|NP_002858.2|RAB3B,sp|NP_004274.1|RAB3D,sp|NP_612462.1|RAB3C,sp|XP_011526466.1|RAB3A,sp|XP_016857447.1|RAB3B
Multiple_SEPEP.564_C5	2	4	4	0	ATAGDTHLGGEDFDNR,DNNLLGR	HSPA1A,HSPA1B,HSPA1L,HSPA6	sp|NP_002146.2|HSPA6,sp|NP_005336.3|HSPA1A,sp|NP_005337.2|HSPA1B,sp|NP_005518.3|HSPA1L
Multiple_SEPEP.565_C5	3	25	2	0	AGNILLNTEGHAK,GLEYLHFMR,LADFGVAGQLTDTMAK	STK3,STK4	sp|NP_001243241.1|STK3,sp|NP_001339314.1|STK4,sp|NP_006272.2|STK3,sp|NP_006273.1|STK4,sp|XP_005260587.1|STK4,sp|XP_005260588.1|STK4,sp|XP_005260589.1|STK4,sp|XP_011515550.2|STK3,sp|XP_011515553.1|STK3,sp|XP_011515559.2|STK3,sp|XP_011527320.1|STK4,sp|XP_011527322.1|STK4,sp|XP_016869245.1|STK3,sp|XP_016869246.1|STK3,sp|XP_016869247.1|STK3,sp|XP_016869248.1|STK3,sp|XP_016869249.1|STK3,sp|XP_01686925…
Multiple_SEPEP.566_C5	10	4	2	0	DQDLASCDR,EKLEELKR,FRDQDLASCDR,LAETQEEISAEVAAK,LHLGFIEIR,MDLGECLK,SHLLNCCPHDVLSGTR,VEQLGAEGNVEESQK,VEQLGAEGNVEESQKVMDEVEK,VHDLALR	FMC1,LUC7L2	sp|NP_001231513.1|FMC1,sp|NP_001231514.1|LUC7L2,sp|NP_001257572.1|LUC7L2,sp|NP_057103.2|LUC7L2
Multiple_SEPEP.567_C5	6	19	2	0	AFADPEVLR,ESALTLACYK,FLLEAGADQEHK,LTSSVSCALDEAAAALTR,RLTSSVSCALDEAAAALTR,TVDPETQAR	ANKHD1,ANKRD17	sp|NP_001183959.1|ANKHD1,sp|NP_001273700.1|ANKRD17,sp|NP_056389.1|ANKRD17,sp|NP_060217.1|ANKHD1,sp|NP_060448.1|ANKHD1,sp|NP_065741.3|ANKHD1,sp|NP_078944.2|ANKHD1,sp|NP_115593.3|ANKRD17,sp|NP_942592.1|ANKRD17,sp|XP_005265728.1|ANKRD17,sp|XP_005265729.1|ANKRD17,sp|XP_005265730.1|ANKRD17,sp|XP_016863500.1|ANKRD17,sp|XP_016863501.1|ANKRD17,sp|XP_016863502.1|ANKRD17,sp|XP_016863503.1|ANKRD17,sp|XP_016…
Multiple_SEPEP.568_C5	2	12	2	0	KLTFLYLANDVIQNSK,LTFLYLANDVIQNSK	RPRD1A,RPRD1B	sp|NP_001290340.1|RPRD1A,sp|NP_001290341.1|RPRD1A,sp|NP_001290342.1|RPRD1A,sp|NP_060640.2|RPRD1A,sp|NP_067038.1|RPRD1B,sp|XP_005260534.1|RPRD1B,sp|XP_011524350.1|RPRD1A,sp|XP_011524351.1|RPRD1A,sp|XP_011524352.1|RPRD1A,sp|XP_011527256.1|RPRD1B,sp|XP_016881297.1|RPRD1A,sp|XP_016883479.1|RPRD1B
Multiple_SEPEP.569_C5	12	4	2	0	DSPASNSGQEWPGELFPGSLLAEAQK,EEYAYGSYYYHGHPQWLQEER,ELWAPQR,ESGLSSSSYELSQYIR,FHQWQDNR,GSPQPQQEPR,MELWAPQR,NKPSLASESNLLQQR,NQLYSRPGYENSYQSYQSPTMR,SFSGPLIR,VDIMTFCQQK,YLDEHHYENQHSPFGTNSETHFQSNSR	CRYZL2P,SEC16B	sp|NP_001343428.1|SEC16B,sp|NP_001343434.1|CRYZL2P,sp|NP_001343435.1|CRYZL2P,sp|NP_149118.2|SEC16B
Multiple_SEPEP.570_C5	3	19	2	0	AGVIFPVGR,HILLAVANDEELNQLLK,IHPELLAK	MACROH2A1,MACROH2A2	sp|NP_001035248.1|MACROH2A1,sp|NP_004884.1|MACROH2A1,sp|NP_061119.1|MACROH2A2,sp|NP_613075.1|MACROH2A1,sp|NP_613258.2|MACROH2A1,sp|XP_005272189.1|MACROH2A1,sp|XP_005272191.1|MACROH2A1,sp|XP_005272192.1|MACROH2A1,sp|XP_011542031.1|MACROH2A1,sp|XP_011542032.1|MACROH2A1,sp|XP_011542033.1|MACROH2A1,sp|XP_011542034.1|MACROH2A1,sp|XP_011542035.1|MACROH2A1,sp|XP_011542036.1|MACROH2A1,sp|XP_011542037.1|M…
Multiple_SEPEP.571_C5	2	4	3	0	MSATFIGNSTAIQELFK,MSATFIGNSTAIQELFKR	TUBB2A,TUBB2B,TUBB4B	sp|NP_001060.1|TUBB2A,sp|NP_001297244.1|TUBB2A,sp|NP_006079.1|TUBB4B,sp|NP_821080.1|TUBB2B
Multiple_SEPEP.572_C5	1	10	2	0	DCLADVDTKPAYQNLR	BOD1,BOD1L1	sp|NP_001153123.1|BOD1,sp|NP_612378.1|BOD1,sp|NP_683692.2|BOD1L1,sp|XP_005248207.1|BOD1L1,sp|XP_005248208.1|BOD1L1,sp|XP_006714021.1|BOD1L1,sp|XP_011512129.1|BOD1L1,sp|XP_011512131.1|BOD1L1,sp|XP_016863498.1|BOD1L1,sp|XP_016863499.1|BOD1L1
Multiple_SEPEP.573_C5	3	4	2	0	EEFAVPENSSVQQFK,EKEEFAVPENSSVQQFK,QLIMANPQMQQLIQR	UBQLN1,UBQLN2	sp|NP_038466.2|UBQLN1,sp|NP_038472.2|UBQLN2,sp|NP_444295.1|UBQLN1,sp|XP_005252005.1|UBQLN1
Multiple_SEPEP.574_C5	2	14	2	0	GTELQHLLHAVVPGPWQEDVADAEECAGR,NGLEENFCR	MST1,MST1L	sp|NP_001258662.1|MST1L,sp|NP_066278.3|MST1,sp|XP_006713229.1|MST1,sp|XP_011532034.1|MST1,sp|XP_011532040.1|MST1,sp|XP_016861949.1|MST1,sp|XP_016861950.1|MST1,sp|XP_016861951.1|MST1,sp|XP_016861952.1|MST1,sp|XP_016861953.1|MST1,sp|XP_016861954.1|MST1,sp|XP_016861955.1|MST1,sp|XP_016861956.1|MST1,sp|XP_016861957.1|MST1
Multiple_SEPEP.575_C5	2	2	2	0	KSCCSCCPLGCAK,SCCSCCPLGCAK	MT1H,MT1HL1	sp|NP_001263616.1|MT1HL1,sp|NP_005942.1|MT1H
Multiple_SEPEP.576_C5	2	3	2	0	RVMAGALEGDLFIGPK,VMAGALEGDLFIGPK	ACTR1A,ACTR1B	sp|NP_005726.1|ACTR1B,sp|NP_005727.1|ACTR1A,sp|XP_016858605.1|ACTR1B
Multiple_SEPEP.577_C5	1	2	2	0	LLTTNSDHMTFLQR	UGT1A4,UGT1A5	sp|NP_009051.1|UGT1A4,sp|NP_061951.1|UGT1A5
Multiple_SEPEP.578_C5	3	2	2	0	GTQCPNPSSYIPR,NIPCDLDFK,SCVELLHNEALIR	UGT1A3,UGT1A5	sp|NP_061951.1|UGT1A5,sp|NP_061966.1|UGT1A3
Multiple_SEPEP.579_C5	16	24	2	0	EEEFDLFMR,FNVLLTTYEYIIK,GLDPVEILQER,HQEYLNSILQHAK,IGQQNEVR,LCTVNSVEEK,LMAEDEEGYR,LMAEDEEGYRK,LMEEDELPSWIIK,LMEEDELPSWIIKDDAEVER,LTCEEEEEK,TIQTIALITYLMEHK,TLMNTIMQLR,VDLNEEETILIIR,VIQAGMFDQK,YMIVDEGHR	SMARCA2,SMARCA4	sp|NP_001122316.1|SMARCA4,sp|NP_001122317.1|SMARCA4,sp|NP_001122318.1|SMARCA4,sp|NP_001122319.1|SMARCA4,sp|NP_001122320.1|SMARCA4,sp|NP_001122321.1|SMARCA4,sp|NP_001276325.1|SMARCA2,sp|NP_001276326.1|SMARCA2,sp|NP_001361386.1|SMARCA4,sp|NP_003061.3|SMARCA2,sp|NP_003063.2|SMARCA4,sp|NP_620614.2|SMARCA2,sp|XP_006722908.1|SMARCA4,sp|XP_006722909.1|SMARCA4,sp|XP_011526500.1|SMARCA4,sp|XP_024307426.1|…
Multiple_SEPEP.580_C5	4	54	7	0	EELTEHIK,IQSLEDESK,TKEELTEHIK,VHAEQVLNDK	CTAGE1,CTAGE15,CTAGE4,CTAGE6,CTAGE8,CTAGE9,MIA2	sp|NP_001008747.1|CTAGE15,sp|NP_001139131.1|CTAGE9,sp|NP_001234917.1|MIA2,sp|NP_001234918.1|MIA2,sp|NP_001234919.1|MIA2,sp|NP_001265436.1|CTAGE8,sp|NP_001316143.1|MIA2,sp|NP_001341066.1|MIA2,sp|NP_001341067.1|MIA2,sp|NP_001341068.1|MIA2,sp|NP_001341069.1|MIA2,sp|NP_001341070.1|MIA2,sp|NP_001341071.1|MIA2,sp|NP_001341072.1|MIA2,sp|NP_001341073.1|MIA2,sp|NP_001341074.1|MIA2,sp|NP_001341075.1|MIA2,s…
Multiple_SEPEP.581_C5	3	12	2	0	AEHSYSSLGLK,FDPLVILK,MAEHSYSSLGLK	ACSM2A,ACSM2B	sp|NP_001098539.1|ACSM2B,sp|NP_001295098.1|ACSM2A,sp|NP_001295101.1|ACSM2A,sp|NP_001295883.1|ACSM2A,sp|NP_872423.3|ACSM2B,sp|XP_005255361.1|ACSM2B,sp|XP_011544126.1|ACSM2B,sp|XP_016878412.1|ACSM2A,sp|XP_016878413.1|ACSM2A,sp|XP_016878414.1|ACSM2A,sp|XP_016878415.1|ACSM2A,sp|XP_016878694.1|ACSM2B
Multiple_SEPEP.582_C5	1	48	2	0	QICVVMLESPPK	PCBP2,PCBP3	sp|NP_001092090.1|PCBP2,sp|NP_001122384.1|PCBP2,sp|NP_001122386.1|PCBP2,sp|NP_001335167.1|PCBP3,sp|NP_001335168.1|PCBP3,sp|NP_001335169.1|PCBP3,sp|NP_001335171.1|PCBP3,sp|NP_001335172.1|PCBP3,sp|NP_001335173.1|PCBP3,sp|NP_001335174.1|PCBP3,sp|NP_001369205.1|PCBP3,sp|NP_001369206.1|PCBP3,sp|NP_001369207.1|PCBP3,sp|NP_001369208.1|PCBP3,sp|NP_001369210.1|PCBP3,sp|NP_001369211.1|PCBP3,sp|NP_001369212…
Multiple_SEPEP.583_C5	3	7	2	0	FLHKHDLDLICR,IMRPTDVPDQGLLCDLLWSDPDK,LFEYGGFPPESNYLFLGDYVDR	PPP1CA,PPP1CC	sp|NP_001008709.1|PPP1CA,sp|NP_001231903.1|PPP1CC,sp|NP_002699.1|PPP1CA,sp|NP_002701.1|PPP1CC,sp|NP_996756.1|PPP1CA,sp|XP_011536806.1|PPP1CC,sp|XP_011536807.1|PPP1CC
Multiple_SEPEP.584_C5	2	14	2	0	HRPDLIDFDK,HRPDLIDFDKLK	SPTB,SPTBN1	sp|NP_001020029.1|SPTB,sp|NP_001342365.1|SPTB,sp|NP_001342366.1|SPTB,sp|NP_003119.2|SPTBN1,sp|NP_842565.2|SPTBN1,sp|XP_005264574.1|SPTBN1,sp|XP_005264575.1|SPTBN1,sp|XP_006712150.1|SPTBN1,sp|XP_011535407.1|SPTB,sp|XP_016860268.1|SPTBN1,sp|XP_016860269.1|SPTBN1,sp|XP_016860270.1|SPTBN1,sp|XP_016877101.1|SPTB,sp|XP_024305467.1|SPTB
Multiple_SEPEP.585_C5	3	6	3	0	HVAVTNMNEHSSR,LYLVDLAGSEK,VSYFEIYLDK	KIF5A,KIF5B,KIF5C	sp|NP_001341634.1|KIF5A,sp|NP_004512.1|KIF5B,sp|NP_004513.1|KIF5C,sp|NP_004975.2|KIF5A,sp|XP_016859551.1|KIF5C,sp|XP_016871713.1|KIF5B
Multiple_SEPEP.586_C5	1	6	2	0	DTCIVISGESGAGK	MYO1D,MYO1G	sp|NP_001290208.1|MYO1D,sp|NP_001290209.1|MYO1D,sp|NP_056009.1|MYO1D,sp|NP_149043.2|MYO1G,sp|XP_016880174.1|MYO1D,sp|XP_024306538.1|MYO1D
Multiple_SEPEP.587_C5	3	2	2	0	AAYFGVYDTAK,GADIMYTGTVDCWR,KGADIMYTGTVDCWR	SLC25A4,SLC25A6_1	sp|NP_001142.2|SLC25A4,sp|NP_001627.2|SLC25A6_1
Multiple_SEPEP.588_C5	1	36	2	0	LHNVFNDFLMLSNTQFIENR	WASHC2A,WASHC2C	sp|NP_001005751.1|WASHC2A,sp|NP_001162577.1|WASHC2C,sp|NP_001162578.1|WASHC2C,sp|NP_001278327.1|WASHC2A,sp|NP_001317003.1|WASHC2C,sp|NP_001317031.1|WASHC2A,sp|NP_001354322.1|WASHC2C,sp|NP_001354323.1|WASHC2C,sp|NP_001354324.1|WASHC2C,sp|NP_001354325.1|WASHC2C,sp|NP_001354326.1|WASHC2C,sp|NP_001354329.1|WASHC2C,sp|NP_001354330.1|WASHC2C,sp|NP_001354332.1|WASHC2C,sp|NP_001354333.1|WASHC2C,sp|NP_001…
Multiple_SEPEP.589_C5	2	26	4	0	NIDQAVTAALETR,TAGGWAAASDSR	GGT1,GGT2,GGTLC2,GGTLC3	sp|NP_001269808.1|GGTLC2,sp|NP_001275762.1|GGT1,sp|NP_001338233.1|GGT2,sp|NP_001342408.1|GGTLC3,sp|NP_038265.2|GGT1,sp|NP_038347.2|GGT1,sp|NP_954578.2|GGTLC2,sp|XP_005261872.2|GGTLC2,sp|XP_005261874.1|GGTLC2,sp|XP_005261875.1|GGTLC2,sp|XP_005261947.1|GGT2,sp|XP_006724455.1|GGT2,sp|XP_006724458.1|GGT2,sp|XP_006724459.1|GGT2,sp|XP_011528799.1|GGTLC2,sp|XP_011528923.1|GGT2,sp|XP_016884668.1|GGT2,sp|…
Multiple_SEPEP.590_C5	3	5	3	0	RTHNGESVSYLFSHVPL,THNGESVSYLFSHVPL,VYAILTHGIFSGPAISR	PRPS1,PRPS1L1,PRPS2	sp|NP_001034180.1|PRPS2,sp|NP_001191331.1|PRPS1,sp|NP_002755.1|PRPS1,sp|NP_002756.1|PRPS2,sp|NP_787082.1|PRPS1L1
Multiple_SEPEP.591_C5	1	10	2	0	EYTDVYPEIIER	MAGED1,MAGED2	sp|NP_001005332.1|MAGED1,sp|NP_001005333.1|MAGED1,sp|NP_008917.3|MAGED1,sp|NP_055414.2|MAGED2,sp|NP_803182.1|MAGED2,sp|NP_957516.1|MAGED2,sp|XP_011529137.1|MAGED1,sp|XP_016885467.1|MAGED1,sp|XP_016885468.1|MAGED1,sp|XP_016885469.1|MAGED1
Multiple_SEPEP.592_C5	2	8	2	0	AHGQDLGTAGSCLR,SAPFIECHGR	COL4A1,COL4A5	sp|NP_000486.1|COL4A5,sp|NP_001836.3|COL4A1,sp|NP_203699.1|COL4A5,sp|XP_011519350.1|COL4A1,sp|XP_011529151.2|COL4A5,sp|XP_016884748.1|COL4A5,sp|XP_016884749.1|COL4A5,sp|XP_016884752.1|COL4A5
Multiple_SEPEP.593_C5	1	2	2	0	GHQAVVLTPEVNMHIK	UGT1A3,UGT1A4	sp|NP_009051.1|UGT1A4,sp|NP_061966.1|UGT1A3
Multiple_SEPEP.594_C5	1	23	4	0	HLTPVTLELGGK	ALDH3A1,ALDH3A2,ALDH3B1,ALDH3B2	sp|NP_000373.1|ALDH3A2,sp|NP_000682.3|ALDH3A1,sp|NP_000685.1|ALDH3B1,sp|NP_001025181.1|ALDH3B1,sp|NP_001026786.2|ALDH3B2,sp|NP_001026976.1|ALDH3A2,sp|NP_001128639.1|ALDH3A1,sp|NP_001128640.1|ALDH3A1,sp|NP_001154945.1|ALDH3B1,sp|NP_001276988.1|ALDH3B1,sp|NP_001317079.1|ALDH3A1,sp|NP_001341274.2|ALDH3B2,sp|NP_001356065.1|ALDH3A2,sp|NP_001356066.1|ALDH3A2,sp|NP_001356067.1|ALDH3A2,sp|NP_001356068.1|…
Multiple_SEPEP.595_C5	2	92	2	0	MESSINHISQTVDIHK,RMESSINHISQTVDIHK	ABI1,ABI2	sp|NP_001012768.1|ABI1,sp|NP_001012769.1|ABI1,sp|NP_001012770.1|ABI1,sp|NP_001171587.1|ABI1,sp|NP_001171590.1|ABI1,sp|NP_001171591.1|ABI1,sp|NP_001171592.1|ABI1,sp|NP_001171593.1|ABI1,sp|NP_001171594.1|ABI1,sp|NP_001171595.1|ABI1,sp|NP_001269854.1|ABI2,sp|NP_001269855.1|ABI2,sp|NP_001334958.1|ABI1,sp|NP_001334959.1|ABI1,sp|NP_001334960.1|ABI1,sp|NP_001334961.1|ABI1,sp|NP_001334962.1|ABI1,sp|NP_00…
Multiple_SEPEP.596_C5	1	25	2	0	TGLFTPDMAFEAIVK	DNM2,DNM3	sp|NP_001005361.1|DNM2,sp|NP_001005362.1|DNM2,sp|NP_001129599.1|DNM3,sp|NP_001265181.1|DNM3,sp|NP_001337133.1|DNM3,sp|NP_001337134.1|DNM3,sp|NP_001337135.1|DNM3,sp|NP_056384.2|DNM3,sp|XP_005245136.1|DNM3,sp|XP_016856465.1|DNM3,sp|XP_016856466.1|DNM3,sp|XP_016856467.1|DNM3,sp|XP_016856468.1|DNM3,sp|XP_016856469.1|DNM3,sp|XP_016856471.1|DNM3,sp|XP_016856472.1|DNM3,sp|XP_016856473.1|DNM3,sp|XP_01685…
Multiple_SEPEP.597_C5	3	3	2	0	ALASLMTYK,ALASLMTYKCAVVDVPFGGAK,YSTDVSVDEVK	GLUD1,GLUD2	sp|NP_001305829.1|GLUD1,sp|NP_005262.1|GLUD1,sp|NP_036216.2|GLUD2
Multiple_SEPEP.598_C5	2	6	4	0	KWDQFYSEVLGRPTTLFETMGK,WDQFYSEVLGRPTTLFETMGK	UGT2B11,UGT2B15,UGT2B17,UGT2B28	sp|NP_001064.1|UGT2B11,sp|NP_001067.2|UGT2B15,sp|NP_001068.1|UGT2B17,sp|NP_001193933.1|UGT2B28,sp|NP_444267.1|UGT2B28,sp|XP_016863792.1|UGT2B28
Multiple_SEPEP.599_C5	1	14	8	0	LLIIGDSGVGK	RAB10,RAB13,RAB15,RAB1A,RAB1B,RAB35,RAB8A,RAB8B	sp|NP_001161078.1|RAB35,sp|NP_001295083.1|RAB15,sp|NP_002861.1|RAB13,sp|NP_004152.1|RAB1A,sp|NP_005361.2|RAB8A,sp|NP_006852.1|RAB35,sp|NP_056358.1|RAB1A,sp|NP_057215.3|RAB10,sp|NP_057614.1|RAB8B,sp|NP_112243.1|RAB1B,sp|NP_941959.1|RAB15,sp|XP_005264525.1|RAB1A,sp|XP_011519971.1|RAB8B,sp|XP_016873867.1|RAB1B
Multiple_SEPEP.600_C5	1	77	3	0	STMVGTPYWMAPEVVTR	PAK1,PAK2,PAK3	sp|NP_001121638.1|PAK3,sp|NP_001121639.1|PAK3,sp|NP_001121640.1|PAK3,sp|NP_001121644.1|PAK3,sp|NP_001121645.1|PAK3,sp|NP_001122092.1|PAK1,sp|NP_001311254.1|PAK3,sp|NP_001311255.1|PAK3,sp|NP_001311256.1|PAK3,sp|NP_001311257.1|PAK3,sp|NP_001311258.1|PAK3,sp|NP_001311259.1|PAK3,sp|NP_001311260.1|PAK3,sp|NP_001311261.1|PAK3,sp|NP_001311262.1|PAK3,sp|NP_001311263.1|PAK3,sp|NP_001363197.1|PAK1,sp|NP_00…
Multiple_SEPEP.601_C5	10	8	3	0	AIVDGNLK,DLAEDAPWK,DLAEDAPWKK,DLSDGLR,IQQNTFTR,KIQQNTFTR,LIALLEVLSQK,LLGWIQNK,LVSIDSK,WCNEHLK	FLNA,FLNB,FLNC	sp|NP_001104026.1|FLNA,sp|NP_001120959.1|FLNC,sp|NP_001157789.1|FLNB,sp|NP_001157790.1|FLNB,sp|NP_001157791.1|FLNB,sp|NP_001447.2|FLNA,sp|NP_001448.2|FLNB,sp|NP_001449.3|FLNC
Multiple_SEPEP.602_C5	2	16	2	0	EELVAEQALK,KEELVAEQALK	BZW1,BZW2	sp|NP_001153239.1|BZW2,sp|NP_001193996.1|BZW1,sp|NP_001193997.1|BZW1,sp|NP_001193998.1|BZW1,sp|NP_001308617.1|BZW1,sp|NP_001308619.1|BZW1,sp|NP_001308620.1|BZW1,sp|NP_001308622.1|BZW1,sp|NP_001308623.1|BZW1,sp|NP_001349646.1|BZW2,sp|NP_001349647.1|BZW2,sp|NP_001349648.1|BZW2,sp|NP_054757.1|BZW2,sp|XP_006715770.1|BZW2,sp|XP_006715771.1|BZW2,sp|XP_016860882.1|BZW1
Multiple_SEPEP.603_C5	4	6	4	0	GNLANVIR,TAVAPIER,YFPTQALNFAFK,YFPTQALNFAFKDK	SLC25A31,SLC25A4,SLC25A5,SLC25A6_1	sp|NP_001142.2|SLC25A4,sp|NP_001143.2|SLC25A5,sp|NP_001305396.1|SLC25A31,sp|NP_001627.2|SLC25A6_1,sp|NP_112581.1|SLC25A31,sp|XP_011530600.1|SLC25A31
Multiple_SEPEP.604_C5	2	2	2	0	RYVEPPEMIGPMRPEQFSDEVEPATPEEGEPATQR,YVEPPEMIGPMRPEQFSDEVEPATPEEGEPATQR	GAGE13,GAGE2A	sp|NP_001091882.2|GAGE13,sp|NP_001120684.1|GAGE2A
Multiple_SEPEP.605_C5	2	11	3	0	QITQVYGFYDECLR,QITQVYGFYDECLRK	PPP2CA,PPP2CB,PPP4C	sp|NP_001009552.1|PPP2CB,sp|NP_001290432.1|PPP4C,sp|NP_001290433.1|PPP4C,sp|NP_001290435.1|PPP4C,sp|NP_001290436.1|PPP4C,sp|NP_001341948.1|PPP2CA,sp|NP_002706.1|PPP2CA,sp|NP_002711.1|PPP4C,sp|XP_006721124.1|PPP4C,sp|XP_016878892.1|PPP4C,sp|XP_016878893.1|PPP4C
Multiple_SEPEP.606_C5	1	4	2	0	LFIGGLNTETNEK	RBMX,RBMXL1	sp|NP_001156008.1|RBMXL1,sp|NP_001158275.1|RBMX,sp|NP_002130.2|RBMX,sp|NP_062556.2|RBMXL1
Multiple_SEPEP.607_C5	2	24	2	0	FSDVTGK,NLVDPFVEVSFAGK	DYSF,MYOF	sp|NP_001123927.1|DYSF,sp|NP_001124448.1|DYSF,sp|NP_001124449.1|DYSF,sp|NP_001124450.1|DYSF,sp|NP_001124451.1|DYSF,sp|NP_001124452.1|DYSF,sp|NP_001124453.1|DYSF,sp|NP_001124454.1|DYSF,sp|NP_001124455.1|DYSF,sp|NP_001124456.1|DYSF,sp|NP_001124457.1|DYSF,sp|NP_001124458.1|DYSF,sp|NP_001124459.1|DYSF,sp|NP_003485.1|DYSF,sp|NP_038479.1|MYOF,sp|NP_579899.1|MYOF,sp|XP_005264641.1|DYSF,sp|XP_005264642.1…
Multiple_SEPEP.608_C5	7	17	2	0	DIESLMSEGNK,DLYQEWK,ILWGNNHFFR,KTEEIAQER,LHVEVMR,TVAATNMNEESSR,VEVSYMEIYNEK	KIF13A,KIF13B	sp|NP_001099036.1|KIF13A,sp|NP_001099037.1|KIF13A,sp|NP_001099038.1|KIF13A,sp|NP_056069.2|KIF13B,sp|NP_071396.4|KIF13A,sp|XP_005273515.1|KIF13B,sp|XP_011542759.1|KIF13B,sp|XP_011542760.1|KIF13B,sp|XP_011542761.1|KIF13B,sp|XP_011542762.1|KIF13B,sp|XP_011542763.1|KIF13B,sp|XP_016866677.1|KIF13A,sp|XP_016866678.1|KIF13A,sp|XP_016866679.1|KIF13A,sp|XP_016866681.1|KIF13A,sp|XP_016866682.1|KIF13A,sp|XP…
Multiple_SEPEP.609_C5	1	5	2	0	SLRPDPNFDALISK	RING1,RNF2	sp|NP_002922.2|RING1,sp|NP_009143.1|RNF2,sp|XP_005245470.1|RNF2,sp|XP_011508153.1|RNF2,sp|XP_011508154.1|RNF2
Multiple_SEPEP.610_C5	1	19	3	0	YEVAVPLCK	KLC1,KLC2,KLC4	sp|NP_001123579.1|KLC1,sp|NP_001128246.1|KLC2,sp|NP_001128247.1|KLC2,sp|NP_001128248.1|KLC2,sp|NP_001275963.1|KLC4,sp|NP_001275964.1|KLC4,sp|NP_001305663.1|KLC2,sp|NP_005543.2|KLC1,sp|NP_073733.1|KLC2,sp|NP_612352.1|KLC4,sp|NP_891553.2|KLC1,sp|NP_958929.1|KLC4,sp|NP_958930.1|KLC4,sp|NP_958931.1|KLC4,sp|XP_005274240.1|KLC2,sp|XP_005274241.1|KLC2,sp|XP_011513291.1|KLC4,sp|XP_016866946.1|KLC4,sp|XP_…
Multiple_SEPEP.611_C5	10	23	3	0	AYVSLFMR,DKPLPPLLAR,FGTEELFK,FNAPGAQQFCFLLSTR,HHYEQQQEDLAR,LLEQALVIEEQLR,LLEQALVIEEQLRR,MMLTHLVVRPGLGSK,QELDDILK,VAQYVVR	CHD3,CHD4,CHD5	sp|NP_001005271.2|CHD3,sp|NP_001005273.1|CHD3,sp|NP_001264.2|CHD4,sp|NP_001284482.1|CHD4,sp|NP_001350535.1|CHD4,sp|NP_005843.2|CHD3,sp|NP_056372.1|CHD5,sp|XP_005256484.1|CHD3,sp|XP_005256485.1|CHD3,sp|XP_005256486.1|CHD3,sp|XP_006721486.1|CHD3,sp|XP_006721487.1|CHD3,sp|XP_006721491.1|CHD3,sp|XP_016879550.1|CHD3,sp|XP_016879551.1|CHD3,sp|XP_016879552.1|CHD3,sp|XP_016879553.1|CHD3,sp|XP_016879554.1…
Multiple_SEPEP.612_C5	4	9	2	0	ELAPLQELIEK,HFIFFVQEFNLIDR,IGVPFPK,NFMSVAK	MOB1A,MOB1B	sp|NP_001231695.1|MOB1B,sp|NP_001304039.1|MOB1A,sp|NP_001304040.1|MOB1A,sp|NP_060691.2|MOB1A,sp|NP_775739.1|MOB1B,sp|XP_005265766.1|MOB1B,sp|XP_011530714.1|MOB1B,sp|XP_016864326.1|MOB1B,sp|XP_024308741.1|MOB1A
Multiple_SEPEP.613_C5	1	10	3	0	IMNTFSVMPSPK	TUBB2A,TUBB2B,TUBB6	sp|NP_001060.1|TUBB2A,sp|NP_001290453.1|TUBB6,sp|NP_001290455.1|TUBB6,sp|NP_001290456.1|TUBB6,sp|NP_001290457.1|TUBB6,sp|NP_001290458.1|TUBB6,sp|NP_001290459.1|TUBB6,sp|NP_001297244.1|TUBB2A,sp|NP_115914.1|TUBB6,sp|NP_821080.1|TUBB2B
Multiple_SEPEP.614_C5	10	10	9	0	AFITHAGSHGVYESICNGVPMVMMPLFGDQMDNAK,AMAIADALGK,CCAYGYR,DRPVEPLDLAVFWVEFVMR,GAGVTLNVLEMTSEDLENALK,IPQTVLWR,KAMAIADALGK,SYKENIMR,WLPQNDLLGHPMTR,YTGTRPSNLANNTILVK	UGT1A1,UGT1A10,UGT1A3,UGT1A4,UGT1A5,UGT1A6,UGT1A7,UGT1A8,UGT1A9	sp|NP_000454.1|UGT1A1,sp|NP_001063.2|UGT1A6,sp|NP_009051.1|UGT1A4,sp|NP_061948.1|UGT1A10,sp|NP_061949.3|UGT1A8,sp|NP_061950.2|UGT1A7,sp|NP_061951.1|UGT1A5,sp|NP_061966.1|UGT1A3,sp|NP_066307.1|UGT1A9,sp|NP_995584.1|UGT1A6
Multiple_SEPEP.615_C5	5	5	2	0	AVGDKLPECEAVCGKPK,GSFPWQAK,ILGGHLDAK,LPECEAVCGKPK,NPANPVQR	HP,HPR	sp|NP_001119574.1|HP,sp|NP_001305067.1|HP,sp|NP_005134.1|HP,sp|NP_066275.3|HPR,sp|XP_024306019.1|HPR
Multiple_SEPEP.616_C5	1	5	2	0	ITCTEEGWSPTPK	CFHR1,CFHR5	sp|NP_001366235.1|CFHR1,sp|NP_001366240.1|CFHR1,sp|NP_002104.2|CFHR1,sp|NP_110414.1|CFHR5,sp|XP_011508322.1|CFHR5
Multiple_SEPEP.617_C5	3	3	2	0	GCVNYEGADR,LEDTHFVQCPSVPSHK,QSCYLCDLPR	IRF2BP2,IRF2BPL	sp|NP_001070865.1|IRF2BP2,sp|NP_078772.1|IRF2BPL,sp|NP_892017.2|IRF2BP2
Multiple_SEPEP.618_C5	4	61	8	0	EYLESLQCLESDK,LFPGSPAIYK,SLGGNDELSATFLEMK,SSLEWNSCVVQTLK	RANBP2,RGPD1,RGPD2,RGPD3,RGPD4,RGPD5,RGPD6,RGPD8	sp|NP_001019628.3|RGPD1,sp|NP_001032955.1|RGPD6,sp|NP_001071638.2|RGPD2,sp|NP_001116835.1|RGPD6,sp|NP_001137485.1|RGPD3,sp|NP_001157935.1|RGPD8,sp|NP_001369273.1|RGPD1,sp|NP_001371292.1|RGPD6,sp|NP_001371293.1|RGPD6,sp|NP_001373074.1|RGPD6,sp|NP_005045.2|RGPD5,sp|NP_006258.3|RANBP2,sp|NP_115636.1|RGPD5,sp|NP_872394.2|RGPD4,sp|XP_005263804.1|RGPD8,sp|XP_005264059.1|RANBP2,sp|XP_005264060.1|RANBP2,…
Multiple_SEPEP.619_C5	1	21	2	0	FLITHNPTNATLNK	PTP4A1,PTP4A2	sp|NP_001182029.1|PTP4A2,sp|NP_001182030.1|PTP4A2,sp|NP_001356787.1|PTP4A2,sp|NP_001356788.1|PTP4A2,sp|NP_001356789.1|PTP4A2,sp|NP_001372183.1|PTP4A1,sp|NP_001372184.1|PTP4A1,sp|NP_001372185.1|PTP4A1,sp|NP_001372186.1|PTP4A1,sp|NP_001372187.1|PTP4A1,sp|NP_001372188.1|PTP4A1,sp|NP_001372189.1|PTP4A1,sp|NP_001372191.1|PTP4A1,sp|NP_001372192.1|PTP4A1,sp|NP_001372194.1|PTP4A1,sp|NP_001372195.1|PTP4A1…
Multiple_SEPEP.620_C5	3	39	5	0	CNSHHSSYQPLCLPLPVCK,GEAGQNLLEMMACDR,IIDDSDSNLSVVK	RANBP2,RGPD1,RGPD2,RGPD3,RGPD4	sp|NP_001019628.3|RGPD1,sp|NP_001071638.2|RGPD2,sp|NP_001137485.1|RGPD3,sp|NP_001369273.1|RGPD1,sp|NP_006258.3|RANBP2,sp|NP_872394.2|RGPD4,sp|XP_005264059.1|RANBP2,sp|XP_005264060.1|RANBP2,sp|XP_005264061.1|RANBP2,sp|XP_005264062.1|RANBP2,sp|XP_005264064.1|RANBP2,sp|XP_011509319.1|RGPD4,sp|XP_011509320.1|RGPD4,sp|XP_011509321.1|RGPD4,sp|XP_011509322.1|RGPD4,sp|XP_011509877.1|RANBP2,sp|XP_01150987…
Multiple_SEPEP.621_C5	3	8	2	0	ELSGGAEAGTVPTSPGK,VSINNTGLLGSYHPGVFR,VTLQEWNDPLDHDLEAQLIYR	RASA4,RASA4B	sp|NP_001073346.2|RASA4,sp|NP_001264264.1|RASA4B,sp|NP_001354696.1|RASA4B,sp|NP_008920.5|RASA4,sp|XP_016867115.1|RASA4B,sp|XP_016867116.1|RASA4B,sp|XP_016867150.1|RASA4,sp|XP_016867151.1|RASA4
Multiple_SEPEP.622_C5	3	4	2	0	MALDIEIATYR,MALDIEIATYRK,NLQEAEEWYK	PRPH,VIM	sp|NP_003371.2|VIM,sp|NP_006253.2|PRPH,sp|XP_005269082.1|PRPH,sp|XP_006717563.1|VIM
Multiple_SEPEP.623_C5	3	2	2	0	GEQATFDWVFK,RVVVLCGHDAVR,VVVLCGHDAVR	CYP2A6,CYP2A7	sp|NP_000753.3|CYP2A6,sp|NP_000755.2|CYP2A7
Multiple_SEPEP.624_C5	5	104	2	0	EGLLGLQNLLK,KEGLLGLQNLLK,LCEIFTR,MGADLLGSVQAK,VLCPIIQTADYPINLAAIK	CLASP1,CLASP2	sp|NP_001135745.1|CLASP1,sp|NP_001135746.1|CLASP1,sp|NP_001193973.1|CLASP2,sp|NP_001193980.1|CLASP1,sp|NP_001352556.1|CLASP2,sp|NP_001352557.1|CLASP2,sp|NP_001352558.1|CLASP2,sp|NP_001352559.1|CLASP2,sp|NP_001352560.1|CLASP2,sp|NP_001352561.1|CLASP2,sp|NP_001352562.1|CLASP2,sp|NP_001352563.1|CLASP2,sp|NP_001362623.1|CLASP2,sp|NP_001362626.1|CLASP2,sp|NP_001362629.1|CLASP2,sp|NP_001362630.1|CLASP2…
Multiple_SEPEP.625_C5	3	38	2	0	DNSNLYMVMEYVPGGEMFSHLR,FSEPHAR,TLGTGSFGR	PRKACA,PRKACB	sp|NP_001229786.1|PRKACB,sp|NP_001229787.1|PRKACB,sp|NP_001229788.1|PRKACB,sp|NP_001229789.1|PRKACB,sp|NP_001229790.1|PRKACB,sp|NP_001229791.1|PRKACB,sp|NP_001287844.1|PRKACB,sp|NP_001287845.1|PRKACB,sp|NP_001287846.1|PRKACB,sp|NP_001291278.1|PRKACA,sp|NP_001362489.1|PRKACB,sp|NP_001362490.1|PRKACB,sp|NP_001362491.1|PRKACB,sp|NP_001362492.1|PRKACB,sp|NP_001362493.1|PRKACB,sp|NP_001362494.1|PRKACB…
Multiple_SEPEP.626_C5	1	3	3	0	SQPNLDTCAFHEQPELQK	CST1,CST2,CST4	sp|NP_001313.1|CST2,sp|NP_001889.2|CST1,sp|NP_001890.1|CST4
Multiple_SEPEP.627_C5	1	76	3	0	SGAIMSALSDTEIQR	PPFIA1,PPFIA2,PPFIA4	sp|NP_001207402.1|PPFIA2,sp|NP_001207403.1|PPFIA2,sp|NP_001207404.1|PPFIA2,sp|NP_001207405.1|PPFIA2,sp|NP_001207406.1|PPFIA2,sp|NP_001207407.1|PPFIA2,sp|NP_001207408.1|PPFIA2,sp|NP_001207409.1|PPFIA2,sp|NP_001269465.1|PPFIA2,sp|NP_001291260.1|PPFIA4,sp|NP_001291261.1|PPFIA4,sp|NP_001364935.1|PPFIA1,sp|NP_003616.2|PPFIA2,sp|NP_003617.1|PPFIA1,sp|NP_803172.1|PPFIA1,sp|XP_006711649.1|PPFIA4,sp|XP_00…
Multiple_SEPEP.628_C5	4	25	3	0	GHESEVFICAWNPVSDLLASGSGDSTAR,TFQGHTNEVNAIK,TTIIWDAHTGEAK,YLASGSFDK	TBL1X,TBL1XR1,TBL1Y	sp|NP_001132938.1|TBL1X,sp|NP_001132939.1|TBL1X,sp|NP_001132940.1|TBL1X,sp|NP_001308122.1|TBL1XR1,sp|NP_001308123.1|TBL1XR1,sp|NP_001308124.1|TBL1XR1,sp|NP_001361256.1|TBL1XR1,sp|NP_001361257.1|TBL1XR1,sp|NP_001361258.1|TBL1XR1,sp|NP_001361259.1|TBL1XR1,sp|NP_005638.1|TBL1X,sp|NP_078941.2|TBL1XR1,sp|NP_150600.1|TBL1Y,sp|NP_599020.1|TBL1Y,sp|NP_599021.1|TBL1Y,sp|XP_005262629.1|TBL1Y,sp|XP_00671380…
Multiple_SEPEP.629_C5	1	18	3	0	LLQSNPVLEAFGNAK	MYO1A,MYO1B,MYO1C	sp|NP_001074248.1|MYO1C,sp|NP_001074419.1|MYO1C,sp|NP_001123630.1|MYO1B,sp|NP_001155291.1|MYO1B,sp|NP_001242970.1|MYO1A,sp|NP_001317166.1|MYO1B,sp|NP_001317167.1|MYO1B,sp|NP_001350784.1|MYO1C,sp|NP_005370.1|MYO1A,sp|NP_036355.2|MYO1B,sp|NP_203693.3|MYO1C,sp|XP_005246629.1|MYO1B,sp|XP_011536675.1|MYO1A,sp|XP_016859647.1|MYO1B,sp|XP_024306536.1|MYO1C,sp|XP_024306537.1|MYO1C,sp|XP_024308682.1|MYO1B,…
Multiple_SEPEP.630_C5	3	3	2	0	DIVNMLMHHDR,TCAYTNHTVLPEALER,TVMIGGK	PYGB,PYGM	sp|NP_001158188.1|PYGM,sp|NP_002853.2|PYGB,sp|NP_005600.1|PYGM
Multiple_SEPEP.631_C5	2	3	2	0	IIQHEMDHLQGCLFIDK,TFTNVYWMK	COG8,PDF	sp|NP_001366191.1|COG8,sp|NP_001366194.1|COG8,sp|NP_071736.1|PDF
Multiple_SEPEP.632_C5	4	14	6	0	LIFDNLK,LIFDNLKK,TGTLTQNR,VIMVTGDHPITAK	ATP12A,ATP1A1,ATP1A2,ATP1A3,ATP1A4,ATP4A	sp|NP_000692.2|ATP1A1,sp|NP_000693.1|ATP1A2,sp|NP_000695.2|ATP4A,sp|NP_001153705.1|ATP1A1,sp|NP_001153706.1|ATP1A1,sp|NP_001172014.1|ATP12A,sp|NP_001243142.1|ATP1A3,sp|NP_001243143.1|ATP1A3,sp|NP_001667.4|ATP12A,sp|NP_653300.2|ATP1A4,sp|NP_689509.1|ATP1A3,sp|XP_011507884.1|ATP1A4,sp|XP_016856849.1|ATP1A1,sp|XP_016856850.1|ATP1A1
Multiple_SEPEP.633_C5	2	57	2	0	SVDLAEYAPNLR,WLDDIGLPQYK	PPFIBP1,PPFIBP2	sp|NP_001185844.1|PPFIBP1,sp|NP_001185845.2|PPFIBP1,sp|NP_001243497.2|PPFIBP2,sp|NP_001243498.2|PPFIBP2,sp|NP_001338782.2|PPFIBP2,sp|NP_001338783.2|PPFIBP2,sp|NP_001338784.2|PPFIBP2,sp|NP_001338785.2|PPFIBP2,sp|NP_001338786.2|PPFIBP2,sp|NP_001338787.2|PPFIBP2,sp|NP_001338788.2|PPFIBP2,sp|NP_001338789.2|PPFIBP2,sp|NP_001338790.2|PPFIBP2,sp|NP_001338791.2|PPFIBP2,sp|NP_003612.3|PPFIBP2,sp|NP_003613…
Multiple_SEPEP.634_C5	3	15	2	0	CRPGWKPR,DTVCEDMTFSTWTPPPGVHSQTLSR,HGIPNNQK	ADGRE2,ADGRE5	sp|NP_001020331.1|ADGRE5,sp|NP_001257981.1|ADGRE2,sp|NP_001775.2|ADGRE5,sp|NP_038475.2|ADGRE2,sp|NP_510966.1|ADGRE5,sp|XP_011526250.1|ADGRE2,sp|XP_011526251.1|ADGRE2,sp|XP_011526253.1|ADGRE2,sp|XP_011526254.1|ADGRE2,sp|XP_011526255.1|ADGRE2,sp|XP_011526256.1|ADGRE2,sp|XP_011526257.1|ADGRE2,sp|XP_011526753.1|ADGRE5,sp|XP_016882215.1|ADGRE2,sp|XP_016882216.1|ADGRE2
Multiple_SEPEP.635_C5	1	14	2	0	EDSLDSVLFLK	CUL4A,CUL4B	sp|NP_001008895.1|CUL4A,sp|NP_001073341.1|CUL4B,sp|NP_001265442.1|CUL4A,sp|NP_001265443.1|CUL4A,sp|NP_001317553.1|CUL4B,sp|NP_001341867.1|CUL4A,sp|NP_001341868.1|CUL4A,sp|NP_001341869.1|CUL4A,sp|NP_001341872.1|CUL4A,sp|NP_001341873.1|CUL4A,sp|NP_001356074.1|CUL4B,sp|NP_003579.3|CUL4B,sp|NP_003580.1|CUL4A,sp|XP_011535825.1|CUL4A
Multiple_SEPEP.636_C5	1	9	3	0	FNMANALASATCER	LIMS1,LIMS3,LIMS4	sp|NP_001180414.1|LIMS1,sp|NP_001192217.1|LIMS4,sp|NP_001358269.1|LIMS4,sp|NP_001358423.1|LIMS1,sp|NP_001358428.1|LIMS1,sp|NP_277049.1|LIMS3,sp|XP_016858592.1|LIMS4,sp|XP_016858593.1|LIMS4,sp|XP_016858594.1|LIMS4
Multiple_SEPEP.637_C5	6	12	2	0	CSALLQVIFSPLEEEVK,GDLPCMENAVLALAQIENSAAVQK,GIQAEEILQTYLK,KGIQAEEILQTYLK,KYYEEPR,VKAESAQASAK	GBP1,GBP3	sp|NP_001306108.1|GBP3,sp|NP_001306109.1|GBP3,sp|NP_001306110.1|GBP3,sp|NP_002044.2|GBP1,sp|NP_060754.2|GBP3,sp|XP_005270800.1|GBP3,sp|XP_006710637.1|GBP3,sp|XP_011539535.1|GBP3,sp|XP_011539536.1|GBP3,sp|XP_016856502.1|GBP3,sp|XP_016856503.1|GBP3,sp|XP_024302119.1|GBP1
Multiple_SEPEP.638_C5	1	7	2	0	DVKPENLLYTSK	MAPKAPK2,MAPKAPK3	sp|NP_001230854.1|MAPKAPK3,sp|NP_001230855.1|MAPKAPK3,sp|NP_004626.1|MAPKAPK3,sp|NP_004750.1|MAPKAPK2,sp|NP_116584.2|MAPKAPK2,sp|XP_005273410.1|MAPKAPK2,sp|XP_016858299.1|MAPKAPK2
Multiple_SEPEP.639_C5	1	54	3	0	IGDLGLATLK	WNK1,WNK2,WNK4	sp|NP_001171914.1|WNK1,sp|NP_001269323.1|WNK2,sp|NP_006639.3|WNK2,sp|NP_055638.2|WNK1,sp|NP_061852.3|WNK1,sp|NP_115763.2|WNK4,sp|NP_998820.3|WNK1,sp|XP_005252194.1|WNK2,sp|XP_005252197.1|WNK2,sp|XP_005252198.1|WNK2,sp|XP_005252201.1|WNK2,sp|XP_006719066.1|WNK1,sp|XP_011517228.1|WNK2,sp|XP_011517229.1|WNK2,sp|XP_011517230.1|WNK2,sp|XP_011517231.1|WNK2,sp|XP_011517232.1|WNK2,sp|XP_011517233.1|WNK2,…
Multiple_SEPEP.640_C5	2	15	3	0	EMQPTHPIR,KEMQPTHPIR	YWHAB,YWHAQ,YWHAZ	sp|NP_001129171.1|YWHAZ,sp|NP_001129172.1|YWHAZ,sp|NP_001129173.1|YWHAZ,sp|NP_001129174.1|YWHAZ,sp|NP_003395.1|YWHAB,sp|NP_003397.1|YWHAZ,sp|NP_006817.1|YWHAQ,sp|NP_647539.1|YWHAB,sp|NP_663723.1|YWHAZ,sp|XP_005251118.1|YWHAZ,sp|XP_005251120.1|YWHAZ,sp|XP_016869299.1|YWHAZ,sp|XP_016869300.1|YWHAZ,sp|XP_016883528.1|YWHAB,sp|XP_024303034.1|YWHAZ
Multiple_SEPEP.641_C5	1	5	2	0	ETHEIVAIK	CDK5,CDKL5	sp|NP_001032420.1|CDKL5,sp|NP_001157882.1|CDK5,sp|NP_001310218.1|CDKL5,sp|NP_003150.1|CDKL5,sp|NP_004926.1|CDK5
Multiple_SEPEP.642_C5	1	18	2	0	LEALLEAAGIGK	ANKHD1,ANKRD17	sp|NP_001183959.1|ANKHD1,sp|NP_001273700.1|ANKRD17,sp|NP_056389.1|ANKRD17,sp|NP_060217.1|ANKHD1,sp|NP_065741.3|ANKHD1,sp|NP_078944.2|ANKHD1,sp|NP_115593.3|ANKRD17,sp|NP_942592.1|ANKRD17,sp|XP_005265728.1|ANKRD17,sp|XP_005265729.1|ANKRD17,sp|XP_005265730.1|ANKRD17,sp|XP_016863500.1|ANKRD17,sp|XP_016863501.1|ANKRD17,sp|XP_016863502.1|ANKRD17,sp|XP_016863503.1|ANKRD17,sp|XP_016863504.1|ANKRD17,sp|XP…
Multiple_SEPEP.643_C5	1	7	2	0	DFANTIPGHGGIMDR	CDS1,CDS2	sp|NP_001254.2|CDS1,sp|NP_003809.1|CDS2,sp|XP_005262744.1|CDS1,sp|XP_011527692.1|CDS2,sp|XP_016863137.1|CDS1,sp|XP_016863138.1|CDS1,sp|XP_024307784.1|CDS2
Multiple_SEPEP.644_C5	1	3	2	0	LVSSENFDDYMK	FABP4,PMP2	sp|NP_001335310.1|PMP2,sp|NP_001433.1|FABP4,sp|NP_002668.1|PMP2
Multiple_SEPEP.645_C5	7	17	2	0	DIESLMSEGNK,DLYQEWK,ILWGNNHFFR,KTEEIAQER,LHVEVMR,TVAATNMNEESSR,VEVSYMEIYNEK	KIF13A,KIF13B	sp|NP_001099036.1|KIF13A,sp|NP_001099037.1|KIF13A,sp|NP_001099038.1|KIF13A,sp|NP_056069.2|KIF13B,sp|NP_071396.4|KIF13A,sp|XP_005273515.1|KIF13B,sp|XP_011542759.1|KIF13B,sp|XP_011542760.1|KIF13B,sp|XP_011542761.1|KIF13B,sp|XP_011542762.1|KIF13B,sp|XP_011542763.1|KIF13B,sp|XP_016866677.1|KIF13A,sp|XP_016866678.1|KIF13A,sp|XP_016866679.1|KIF13A,sp|XP_016866681.1|KIF13A,sp|XP_016866682.1|KIF13A,sp|XP…
Multiple_SEPEP.646_C5	2	23	2	0	LLLTGTPLQNK,LTQVLNTHYVAPR	SMARCA2,SMARCA4	sp|NP_001122316.1|SMARCA4,sp|NP_001122317.1|SMARCA4,sp|NP_001122318.1|SMARCA4,sp|NP_001122319.1|SMARCA4,sp|NP_001122320.1|SMARCA4,sp|NP_001122321.1|SMARCA4,sp|NP_001276325.1|SMARCA2,sp|NP_001361386.1|SMARCA4,sp|NP_003061.3|SMARCA2,sp|NP_003063.2|SMARCA4,sp|NP_620614.2|SMARCA2,sp|XP_006722908.1|SMARCA4,sp|XP_006722909.1|SMARCA4,sp|XP_011526500.1|SMARCA4,sp|XP_024307426.1|SMARCA4,sp|XP_024307427.1|…
Multiple_SEPEP.647_C5	1	15	2	0	IEIPLFHVLNAR	ANKRD13A,ANKRD13D	sp|NP_001334830.1|ANKRD13D,sp|NP_149112.1|ANKRD13A,sp|NP_997237.2|ANKRD13D,sp|XP_005254037.1|ANKRD13A,sp|XP_005254038.1|ANKRD13A,sp|XP_005254039.1|ANKRD13A,sp|XP_005254041.1|ANKRD13A,sp|XP_011537239.1|ANKRD13A,sp|XP_011537240.1|ANKRD13A,sp|XP_011543287.1|ANKRD13D,sp|XP_011543288.1|ANKRD13D,sp|XP_011543289.1|ANKRD13D,sp|XP_011543290.1|ANKRD13D,sp|XP_016875651.1|ANKRD13A,sp|XP_016875652.1|ANKRD13A
Multiple_SEPEP.648_C5	3	7	4	0	AVTEMNGR,GFGFVCFSSPEEATK,SKGFGFVCFSSPEEATK	PABPC1,PABPC1L,PABPC3,PABPC4	sp|NP_001129125.1|PABPC4,sp|NP_001129126.1|PABPC4,sp|NP_001359108.1|PABPC1L,sp|NP_002559.2|PABPC1,sp|NP_003810.1|PABPC4,sp|NP_112241.2|PABPC3,sp|XP_005250918.1|PABPC1
Multiple_SEPEP.649_C5	1	5	2	0	YNFIADVVEK	HTRA1,HTRA2	sp|NP_001308656.1|HTRA2,sp|NP_001308657.1|HTRA2,sp|NP_002766.1|HTRA1,sp|NP_037379.1|HTRA2,sp|NP_659540.1|HTRA2
Multiple_SEPEP.650_C5	5	4	2	0	LVFLGLDNAGK,QGYGEGFR,RQGYGEGFR,TTLLHMLK,TTLLHMLKDDR	SAR1A,SAR1B	sp|NP_001028675.1|SAR1B,sp|NP_001136120.1|SAR1A,sp|NP_057187.1|SAR1B,sp|NP_064535.1|SAR1A
Multiple_SEPEP.651_C5	1	8	2	0	QVAEAYEVLSDAK	DNAJB3,DNAJB6	sp|NP_001001394.1|DNAJB3,sp|NP_001350605.1|DNAJB6,sp|NP_005485.1|DNAJB6,sp|NP_490647.1|DNAJB6,sp|XP_005249572.1|DNAJB6,sp|XP_005249573.1|DNAJB6,sp|XP_006715886.1|DNAJB6,sp|XP_011514006.1|DNAJB6
Multiple_SEPEP.652_C5	1	2	2	0	YEFGIFNQK	PYGB,PYGM	sp|NP_002853.2|PYGB,sp|NP_005600.1|PYGM
Multiple_SEPEP.653_C5	1	25	8	0	IWHHTFYNELR	ACTA1,ACTB,ACTC1,ACTG1,POTEE,POTEF,POTEI,POTEJ	sp|NP_001077007.1|POTEE,sp|NP_001091.1|ACTA1,sp|NP_001092.1|ACTB,sp|NP_001093241.1|POTEF,sp|NP_001186883.1|ACTG1,sp|NP_001264012.1|POTEJ,sp|NP_001264335.1|POTEI,sp|NP_001358855.1|POTEI,sp|NP_001605.1|ACTG1,sp|NP_005150.1|ACTC1,sp|XP_011509518.1|POTEE,sp|XP_011509972.1|POTEI,sp|XP_011509985.1|POTEJ,sp|XP_016859648.1|POTEE,sp|XP_016859650.1|POTEE,sp|XP_016860221.1|POTEI,sp|XP_016860222.1|POTEI,sp|X…
Multiple_SEPEP.654_C5	1	10	2	0	LHFLMTGYTPLTTDQSVASVR	TUBG1,TUBG2	sp|NP_001061.2|TUBG1,sp|NP_001307438.1|TUBG2,sp|NP_057521.1|TUBG2,sp|XP_011522916.1|TUBG2,sp|XP_016879942.1|TUBG2,sp|XP_016879943.1|TUBG2,sp|XP_016879944.1|TUBG2,sp|XP_016879945.1|TUBG2,sp|XP_024306467.1|TUBG2,sp|XP_024306471.1|TUBG2
Multiple_SEPEP.655_C5	1	22	3	0	VETPVLPPVLVPR	SMAD2,SMAD3,SMAD9	sp|NP_001003652.1|SMAD2,sp|NP_001120689.1|SMAD9,sp|NP_001129409.1|SMAD2,sp|NP_001138574.1|SMAD3,sp|NP_001138575.1|SMAD3,sp|NP_001365550.1|SMAD9,sp|NP_005892.1|SMAD2,sp|NP_005893.1|SMAD3,sp|NP_005896.1|SMAD9,sp|XP_005258316.1|SMAD2,sp|XP_005266458.1|SMAD9,sp|XP_006719890.1|SMAD9,sp|XP_006722514.1|SMAD2,sp|XP_011519862.1|SMAD3,sp|XP_011524286.1|SMAD2,sp|XP_011524287.1|SMAD2,sp|XP_016881234.1|SMAD2,…
Multiple_SEPEP.656_C5	1	31	4	0	DALLLWCQMK	SPTB,SPTBN1,SPTBN2,SPTBN4	sp|NP_001020029.1|SPTB,sp|NP_001342365.1|SPTB,sp|NP_001342366.1|SPTB,sp|NP_003119.2|SPTBN1,sp|NP_008877.2|SPTBN2,sp|NP_066022.2|SPTBN4,sp|NP_842565.2|SPTBN1,sp|XP_005264574.1|SPTBN1,sp|XP_005264575.1|SPTBN1,sp|XP_005274250.1|SPTBN2,sp|XP_006712150.1|SPTBN1,sp|XP_006718732.1|SPTBN2,sp|XP_006718734.1|SPTBN2,sp|XP_011525475.1|SPTBN4,sp|XP_011535407.1|SPTB,sp|XP_011543518.1|SPTBN2,sp|XP_011543519.1|S…
Multiple_SEPEP.657_C5	1	5	2	0	QVETELFPCLR	AKR7A2,AKR7A3	sp|NP_001307908.1|AKR7A2,sp|NP_003680.2|AKR7A2,sp|NP_036199.2|AKR7A3,sp|XP_011539348.1|AKR7A3,sp|XP_016856203.1|AKR7A3
Multiple_SEPEP.658_C5	2	98	2	0	INDDLISEFPDK,RDYEVDGR	DLG1,DLG2	sp|NP_001091894.1|DLG1,sp|NP_001136171.1|DLG2,sp|NP_001136172.1|DLG2,sp|NP_001136174.1|DLG2,sp|NP_001191315.1|DLG1,sp|NP_001191316.1|DLG1,sp|NP_001191317.1|DLG1,sp|NP_001193698.1|DLG2,sp|NP_001277912.1|DLG1,sp|NP_001287912.1|DLG2,sp|NP_001338203.1|DLG2,sp|NP_001338204.1|DLG2,sp|NP_001338205.1|DLG2,sp|NP_001350794.1|DLG1,sp|NP_001353132.1|DLG1,sp|NP_001353133.1|DLG1,sp|NP_001353134.1|DLG1,sp|NP_00…
Multiple_SEPEP.659_C5	3	3	2	0	DTILQLNLK,IIYSHFTCATDTENIR,MFVDLNPDSDK	GNA11,GNAQ	sp|NP_002058.2|GNA11,sp|NP_002063.2|GNAQ,sp|XP_016870117.1|GNAQ
Multiple_SEPEP.660_C5	12	10	2	0	AHLGALLSALSR,AVQNVGNMDTPASR,DITGSSDPYCIVK,DVGCSGLHRPQTEAEVLEQSAQTLR,GPLMSSSFK,HDEGNLGSLQLEVR,LFLGQGLAK,LGMQGPGQLIPLIEETTSTECR,NGTSDPFVR,TLSLQAPPVK,TSETNTLFR,VVQQEEGWFR	RASA4,RASA4B	sp|NP_001073346.2|RASA4,sp|NP_001264264.1|RASA4B,sp|NP_001354696.1|RASA4B,sp|NP_008920.5|RASA4,sp|XP_011513992.1|RASA4B,sp|XP_011514025.1|RASA4,sp|XP_016867115.1|RASA4B,sp|XP_016867116.1|RASA4B,sp|XP_016867150.1|RASA4,sp|XP_016867151.1|RASA4
Multiple_SEPEP.661_C5	1	39	2	0	DCTVEMPILK	CTBP1,CTBP2	sp|NP_001012632.1|CTBP1,sp|NP_001077383.1|CTBP2,sp|NP_001277143.1|CTBP2,sp|NP_001277144.1|CTBP2,sp|NP_001307941.1|CTBP2,sp|NP_001307942.1|CTBP2,sp|NP_001307943.1|CTBP2,sp|NP_001319.1|CTBP1,sp|NP_001320.1|CTBP2,sp|NP_001350437.1|CTBP2,sp|NP_001364115.1|CTBP1,sp|NP_001364116.1|CTBP1,sp|NP_001364117.1|CTBP1,sp|NP_001364118.1|CTBP1,sp|NP_001364119.1|CTBP1,sp|NP_001364120.1|CTBP1,sp|NP_001364121.1|CTB…
Multiple_SEPEP.662_C5	1	7	2	0	IILQDEDVTTK	PLXNA1,PLXNA3	sp|NP_059984.3|PLXNA3,sp|NP_115618.3|PLXNA1,sp|XP_005274762.2|PLXNA3,sp|XP_005274763.2|PLXNA3,sp|XP_006724892.1|PLXNA3,sp|XP_011511210.1|PLXNA1,sp|XP_011529485.1|PLXNA3
Multiple_SEPEP.663_C5	1	6	3	0	SLGVSNFNR	AKR1C1,AKR1C3,AKR1D1	sp|NP_001177836.1|AKR1D1,sp|NP_001240837.1|AKR1C3,sp|NP_001344.2|AKR1C1,sp|NP_003730.4|AKR1C3,sp|NP_005980.1|AKR1D1,sp|XP_016871280.1|AKR1C1
Multiple_SEPEP.664_C5	1	30	11	0	LLLLGAGESGK	GNA12,GNA13,GNAI1,GNAI2,GNAI3,GNAL,GNAO1,GNAS,GNAT1,GNAT2,GNAT3	sp|NP_000163.2|GNAT1,sp|NP_000507.1|GNAS,sp|NP_001070956.1|GNAS,sp|NP_001070957.1|GNAS,sp|NP_001095856.1|GNAT3,sp|NP_001135811.1|GNAL,sp|NP_001248372.1|GNAL,sp|NP_001280021.1|GNA12,sp|NP_001296771.1|GNAS,sp|NP_001356316.1|GNAL,sp|NP_001364224.1|GNAT2,sp|NP_001366161.1|GNAT2,sp|NP_002060.4|GNAI1,sp|NP_002061.1|GNAI2,sp|NP_005263.1|GNAT2,sp|NP_006487.1|GNAI3,sp|NP_006563.2|GNA13,sp|NP_031379.2|GNA1…
Multiple_SEPEP.665_C5	3	13	2	0	DIYETDYYR,DIYETDYYRK,IEFLNEASVMK	IGF1R,INSR	sp|NP_000199.2|INSR,sp|NP_000866.1|IGF1R,sp|NP_001073285.1|INSR,sp|NP_001278787.1|IGF1R,sp|XP_011519818.1|IGF1R,sp|XP_011519819.1|IGF1R,sp|XP_011526290.2|INSR,sp|XP_011526291.2|INSR,sp|XP_016877625.1|IGF1R,sp|XP_016877626.1|IGF1R,sp|XP_016877627.1|IGF1R,sp|XP_016877628.1|IGF1R,sp|XP_024305681.1|IGF1R
Multiple_SEPEP.666_C5	6	10	2	0	APPTLQAETATKPQATSAPSPAPK,ASLQWFNQALEDK,GLNSQSSDDHLNKR,MVCSPVTVR,NAITSSYSSTR,RGLNSQSSDDHLNKR	POM121,POM121C	sp|NP_001092885.2|POM121C,sp|NP_001244119.1|POM121,sp|NP_001354539.1|POM121,sp|NP_742017.1|POM121,sp|XP_005250783.1|POM121,sp|XP_005250784.1|POM121,sp|XP_006716259.1|POM121,sp|XP_011515032.1|POM121,sp|XP_016868342.1|POM121,sp|XP_016868343.1|POM121
Multiple_SEPEP.667_C5	1	14	3	0	WGLGGTCVNVGCIPK	TXNRD1,TXNRD2,TXNRD3	sp|NP_001087240.1|TXNRD1,sp|NP_001166984.1|TXNRD3,sp|NP_001248374.1|TXNRD1,sp|NP_001248375.1|TXNRD1,sp|NP_001269441.1|TXNRD2,sp|NP_001339229.1|TXNRD2,sp|NP_001339230.1|TXNRD2,sp|NP_001339232.1|TXNRD2,sp|NP_003321.3|TXNRD1,sp|NP_006431.2|TXNRD2,sp|NP_443115.1|TXNRD3,sp|NP_877393.1|TXNRD1,sp|NP_877419.1|TXNRD1,sp|NP_877420.1|TXNRD1
Multiple_SEPEP.668_C5	1	16	2	0	MEPLNNLQVAVK	AP1B1,AP2B1	sp|NP_001025177.1|AP2B1,sp|NP_001118.3|AP1B1,sp|NP_001159491.1|AP1B1,sp|NP_001273.1|AP2B1,sp|NP_001365491.1|AP1B1,sp|NP_001365492.1|AP1B1,sp|NP_001365493.1|AP1B1,sp|NP_001365494.1|AP1B1,sp|NP_001365495.1|AP1B1,sp|NP_663782.2|AP1B1,sp|XP_005257994.1|AP2B1,sp|XP_005257995.1|AP2B1,sp|XP_011522757.1|AP2B1,sp|XP_016879773.1|AP2B1,sp|XP_016879774.1|AP2B1,sp|XP_016879775.1|AP2B1
Multiple_SEPEP.669_C5	1	3	2	0	VTPGSTCAVFGLGGVGLSVVMGCK	ADH1C,ADH6	sp|NP_000660.1|ADH1C,sp|NP_000663.1|ADH6,sp|NP_001095940.1|ADH6
Multiple_SEPEP.670_C5	2	34	8	0	LAVNMVPFPRLHFFMPGFAPLTSR,LHFFMPGFAPLTSR	TUBB,TUBB2A,TUBB2B,TUBB4A,TUBB4B,TUBB6,TUBB8,TUBB8B	sp|NP_001060.1|TUBB2A,sp|NP_001276052.1|TUBB4A,sp|NP_001276056.1|TUBB4A,sp|NP_001276058.1|TUBB4A,sp|NP_001276059.1|TUBB4A,sp|NP_001276060.1|TUBB4A,sp|NP_001280141.1|TUBB,sp|NP_001280143.1|TUBB,sp|NP_001280144.1|TUBB,sp|NP_001280145.1|TUBB,sp|NP_001290453.1|TUBB6,sp|NP_001290455.1|TUBB6,sp|NP_001290456.1|TUBB6,sp|NP_001290457.1|TUBB6,sp|NP_001290458.1|TUBB6,sp|NP_001290459.1|TUBB6,sp|NP_001297244.…
Multiple_SEPEP.671_C5	1	24	2	0	TQGLVPEHVETR	FER1L5,MYOF	sp|NP_001280012.1|FER1L5,sp|NP_038479.1|MYOF,sp|NP_579899.1|MYOF,sp|XP_005269750.1|MYOF,sp|XP_005269751.1|MYOF,sp|XP_011510412.1|FER1L5,sp|XP_011510413.1|FER1L5,sp|XP_011510415.1|FER1L5,sp|XP_011510416.1|FER1L5,sp|XP_011510417.1|FER1L5,sp|XP_011510418.1|FER1L5,sp|XP_011510419.1|FER1L5,sp|XP_011510420.1|FER1L5,sp|XP_011510421.1|FER1L5,sp|XP_011510422.1|FER1L5,sp|XP_011510424.1|FER1L5,sp|XP_0115104…
Multiple_SEPEP.672_C5	1	10	2	0	SDIEIENGFISESSSIYILNK	CFHR3,CFHR4	sp|NP_001188479.1|CFHR4,sp|NP_001188480.1|CFHR4,sp|NP_006675.2|CFHR4,sp|NP_066303.2|CFHR3,sp|XP_006711192.1|CFHR4,sp|XP_016855599.1|CFHR4,sp|XP_016855600.1|CFHR4,sp|XP_016855601.1|CFHR4,sp|XP_016855602.1|CFHR4,sp|XP_016855603.1|CFHR4
Multiple_SEPEP.673_C5	2	6	2	0	GLVLDHGAR,TEVNSGFFYK	CCT6A,CCT6B	sp|NP_001009186.1|CCT6A,sp|NP_001180459.1|CCT6B,sp|NP_001753.1|CCT6A,sp|NP_006575.2|CCT6B,sp|XP_011522505.1|CCT6B,sp|XP_016879512.1|CCT6B
Multiple_SEPEP.674_C5	3	32	2	0	GFCFLEYEDHK,HLGVCISVANNR,LFVGSIPK	HNRNPR,SYNCRIP	sp|NP_001095867.1|HNRNPR,sp|NP_001095868.1|HNRNPR,sp|NP_001095869.1|HNRNPR,sp|NP_001153145.1|SYNCRIP,sp|NP_001153146.1|SYNCRIP,sp|NP_001153147.1|SYNCRIP,sp|NP_001153148.1|SYNCRIP,sp|NP_001153149.1|SYNCRIP,sp|NP_001240700.1|SYNCRIP,sp|NP_001284549.1|HNRNPR,sp|NP_001284550.1|HNRNPR,sp|NP_001284551.1|HNRNPR,sp|NP_005817.1|HNRNPR,sp|NP_006363.4|SYNCRIP,sp|XP_005245768.1|HNRNPR,sp|XP_005248692.1|SYNCR…
Multiple_SEPEP.675_C5	1	15	3	0	NQSIIVSGESGAGK	MYO5A,MYO5B,MYO5C	sp|NP_000250.3|MYO5A,sp|NP_001073936.1|MYO5B,sp|NP_001135967.2|MYO5A,sp|NP_001369276.1|MYO5A,sp|NP_001369277.1|MYO5A,sp|NP_001369278.1|MYO5A,sp|NP_061198.2|MYO5C,sp|XP_011519909.2|MYO5A,sp|XP_011519911.2|MYO5A,sp|XP_011519912.2|MYO5A,sp|XP_011519913.2|MYO5A,sp|XP_011519914.2|MYO5A,sp|XP_011520083.1|MYO5C,sp|XP_016877716.1|MYO5A,sp|XP_016877897.1|MYO5C
Multiple_SEPEP.676_C5	1	9	2	0	VGFFQGDIR	ACSL5,ACSL6	sp|NP_001009185.1|ACSL6,sp|NP_001192176.1|ACSL6,sp|NP_001192177.1|ACSL6,sp|NP_001192179.1|ACSL6,sp|NP_056071.2|ACSL6,sp|NP_057318.2|ACSL5,sp|NP_976313.1|ACSL5,sp|NP_976314.1|ACSL5,sp|XP_016871813.1|ACSL5
Multiple_SEPEP.677_C5	1	6	4	0	GFAFVTFESPADAK	RBMX,RBMXL1,RBMXL2,RBMXL3	sp|NP_001138818.1|RBMXL3,sp|NP_001156008.1|RBMXL1,sp|NP_001158275.1|RBMX,sp|NP_002130.2|RBMX,sp|NP_055284.3|RBMXL2,sp|NP_062556.2|RBMXL1
Multiple_SEPEP.678_C5	1	16	3	0	GGFGEVCACQVR	GRK4,GRK5,GRK6	sp|NP_001004056.1|GRK4,sp|NP_001004057.1|GRK4,sp|NP_001004105.1|GRK6,sp|NP_001004106.1|GRK6,sp|NP_002073.2|GRK6,sp|NP_005298.2|GRK4,sp|NP_005299.1|GRK5,sp|NP_892027.2|GRK4,sp|XP_005269764.1|GRK5,sp|XP_005269765.1|GRK5,sp|XP_006714921.1|GRK6,sp|XP_006714922.1|GRK6,sp|XP_011532839.1|GRK6,sp|XP_016863543.1|GRK4,sp|XP_016863544.1|GRK4,sp|XP_016863545.1|GRK4
Multiple_SEPEP.679_C5	5	3	2	0	GTLQDGTR,NDLGNPR,NPESNYCLKNDLGNPR,VIPLFTPQCGK,VIPLFTPQCGKCR	ADH1B,ADH1C	sp|NP_000659.2|ADH1B,sp|NP_000660.1|ADH1C,sp|NP_001273579.1|ADH1B
Multiple_SEPEP.680_C5	1	16	2	0	WLIINNKPEEGLK	SLC22A25,SLC22A9	sp|NP_543142.2|SLC22A9,sp|NP_955384.3|SLC22A25,sp|XP_016872648.1|SLC22A9,sp|XP_016872649.1|SLC22A9,sp|XP_016873173.1|SLC22A25,sp|XP_016873174.1|SLC22A25,sp|XP_016873175.1|SLC22A25,sp|XP_016873176.1|SLC22A25,sp|XP_016873177.1|SLC22A25,sp|XP_016873178.1|SLC22A25,sp|XP_016873179.1|SLC22A25,sp|XP_016873180.1|SLC22A25,sp|XP_016873181.1|SLC22A25,sp|XP_016873182.1|SLC22A25,sp|XP_016873183.1|SLC22A25,sp|…
Multiple_SEPEP.681_C5	1	4	2	0	LQIWDTAGQESFR	RAB2A,RAB2B	sp|NP_001156852.1|RAB2B,sp|NP_001229573.1|RAB2A,sp|NP_002856.1|RAB2A,sp|NP_116235.2|RAB2B
Multiple_SEPEP.682_C5	3	6	2	0	ENPLQFK,KENPLQFK,PKPINVR	EZR,RDX	sp|NP_001104547.1|EZR,sp|NP_001247421.1|RDX,sp|NP_001247422.1|RDX,sp|NP_001247425.1|RDX,sp|NP_002897.1|RDX,sp|NP_003370.2|EZR
Multiple_SEPEP.683_C5	1	10	2	0	IGFGSFVEK	ITGB1,ITGB6	sp|NP_000879.2|ITGB6,sp|NP_001269282.1|ITGB6,sp|NP_001269283.1|ITGB6,sp|NP_001269284.1|ITGB6,sp|NP_001269317.1|ITGB6,sp|NP_001269318.1|ITGB6,sp|NP_001269319.1|ITGB6,sp|NP_002202.2|ITGB1,sp|NP_391988.1|ITGB1,sp|NP_596867.1|ITGB1
Multiple_SEPEP.684_C5	1	19	2	0	YGVTTLVR	PTP4A1,PTP4A2	sp|NP_001182029.1|PTP4A2,sp|NP_001356788.1|PTP4A2,sp|NP_001356789.1|PTP4A2,sp|NP_001372183.1|PTP4A1,sp|NP_001372184.1|PTP4A1,sp|NP_001372185.1|PTP4A1,sp|NP_001372186.1|PTP4A1,sp|NP_001372187.1|PTP4A1,sp|NP_001372188.1|PTP4A1,sp|NP_001372189.1|PTP4A1,sp|NP_001372191.1|PTP4A1,sp|NP_001372192.1|PTP4A1,sp|NP_001372194.1|PTP4A1,sp|NP_001372195.1|PTP4A1,sp|NP_001372196.1|PTP4A1,sp|NP_001372197.1|PTP4A1…
Multiple_SEPEP.685_C5	2	8	3	0	NGYGFINR,SVGDGETVEFDVVEGEK	YBX1,YBX2,YBX3	sp|NP_001138898.1|YBX3,sp|NP_003642.3|YBX3,sp|NP_004550.2|YBX1,sp|NP_057066.2|YBX2,sp|XP_011519173.1|YBX3,sp|XP_016875611.1|YBX3,sp|XP_016875612.1|YBX3,sp|XP_016880202.1|YBX2
Multiple_SEPEP.686_C5	1	8	2	0	LTLSALIDGK	VDAC1,VDAC3	sp|NP_001129166.1|VDAC3,sp|NP_003365.1|VDAC1,sp|NP_005653.3|VDAC3,sp|XP_005272132.1|VDAC1,sp|XP_006716457.1|VDAC3,sp|XP_016865310.1|VDAC1,sp|XP_016865311.1|VDAC1,sp|XP_016865312.1|VDAC1
Multiple_SEPEP.687_C5	2	13	6	0	RTIQFVDWCPTGFK,TIQFVDWCPTGFK	TUBA1A,TUBA1C,TUBA3C,TUBA3D,TUBA3E,TUBA8	sp|NP_001180343.1|TUBA8,sp|NP_001257328.1|TUBA1A,sp|NP_001257329.1|TUBA1A,sp|NP_001290043.1|TUBA1C,sp|NP_001290044.1|TUBA1C,sp|NP_001290045.1|TUBA1C,sp|NP_001290046.1|TUBA1C,sp|NP_005992.1|TUBA3C,sp|NP_006000.2|TUBA1A,sp|NP_061816.1|TUBA8,sp|NP_116093.1|TUBA1C,sp|NP_525125.2|TUBA3D,sp|NP_997195.2|TUBA3E
Multiple_SEPEP.688_C5	18	4	2	0	DIHFMPCSGLTGANLK,DMGTVVLGK,EHAMLAK,EHVNVVFIGHVDAGK,ETWYLSWALDTNQEER,FTLRDEGK,FVKQDQVCIAR,GQQLVMMPNK,HFTILDAPGHK,HLIVLINK,KDIHFMPCSGLTGANLK,KEHVNVVFIGHVDAGK,KGEFETGFEK,KHFTILDAPGHK,QDQVCIAR,SFVPNMIGGASQADLAVLVISAR,TAGTICLETFK,TAGTICLETFKDFPQMGR	GSPT1,GSPT2	sp|NP_001123478.2|GSPT1,sp|NP_001123479.1|GSPT1,sp|NP_002085.3|GSPT1,sp|NP_060564.2|GSPT2
Multiple_SEPEP.689_C5	7	7	2	0	EVVEAHVDQK,GVEVTVGHEQEEGGK,GVEVTVGHEQEEGGKWPYAGTAEAIK,KVLELTGK,VLELTGK,VVTTPAFMCETALHYIHDGIGAMVR,WPYAGTAEAIK	GATD3A,GATD3B	sp|NP_001350687.1|GATD3B,sp|NP_001350689.1|GATD3B,sp|NP_001350690.1|GATD3B,sp|NP_004640.4|GATD3A,sp|NP_937798.4|GATD3A,sp|XP_016883968.1|GATD3A,sp|XP_024307901.1|GATD3A
Multiple_SEPEP.690_C5	2	141	2	0	FIQYLASR,NTLFNLSNFLDK	PICALM,SNAP91	sp|NP_001008660.1|PICALM,sp|NP_001193875.1|PICALM,sp|NP_001193876.1|PICALM,sp|NP_001229721.1|SNAP91,sp|NP_001229722.1|SNAP91,sp|NP_001229723.1|SNAP91,sp|NP_001243646.1|SNAP91,sp|NP_001350606.1|SNAP91,sp|NP_001363604.1|SNAP91,sp|NP_001363605.1|SNAP91,sp|NP_001363606.1|SNAP91,sp|NP_001363607.1|SNAP91,sp|NP_001363608.1|SNAP91,sp|NP_001363609.1|SNAP91,sp|NP_001363610.1|SNAP91,sp|NP_001363611.1|SNAP91…
Multiple_SEPEP.691_C5	1	9	2	0	DLLDLLVEAK	DDX3X,DDX3Y	sp|NP_001116137.1|DDX3Y,sp|NP_001180345.1|DDX3X,sp|NP_001180346.1|DDX3X,sp|NP_001289481.1|DDX3Y,sp|NP_001347.3|DDX3X,sp|NP_001350748.1|DDX3X,sp|NP_004651.2|DDX3Y,sp|XP_011542194.1|DDX3X,sp|XP_016884802.1|DDX3X
Multiple_SEPEP.692_C5	1	6	2	0	ACVVHGSDLK	ATP1A1,ATP1A2	sp|NP_000692.2|ATP1A1,sp|NP_000693.1|ATP1A2,sp|NP_001153705.1|ATP1A1,sp|NP_001153706.1|ATP1A1,sp|XP_016856849.1|ATP1A1,sp|XP_016856850.1|ATP1A1
Multiple_SEPEP.693_C5	1	12	2	0	VMEKPSPLLVGR	G3BP1,G3BP2	sp|NP_005745.1|G3BP1,sp|NP_036429.2|G3BP2,sp|NP_938405.1|G3BP1,sp|NP_987100.1|G3BP2,sp|NP_987101.1|G3BP2,sp|XP_005263439.1|G3BP2,sp|XP_005263440.1|G3BP2,sp|XP_011530743.1|G3BP2,sp|XP_016864365.1|G3BP2,sp|XP_016864367.1|G3BP2,sp|XP_016864368.1|G3BP2,sp|XP_024310062.1|G3BP2
Multiple_SEPEP.694_C5	2	6	2	0	GASQAGMTGYGMPR,TTDIFQTVDLWEGK	TAGLN2,TAGLN3	sp|NP_001008273.1|TAGLN3,sp|NP_001008274.1|TAGLN3,sp|NP_001264152.1|TAGLN2,sp|NP_001264153.1|TAGLN2,sp|NP_003555.1|TAGLN2,sp|NP_037391.2|TAGLN3
Multiple_SEPEP.695_C5	3	12	2	0	KEEVLILR,LGILDLLDEECK,TVGHQFR	MYO5A,MYO5B	sp|NP_000250.3|MYO5A,sp|NP_001073936.1|MYO5B,sp|NP_001135967.2|MYO5A,sp|NP_001369276.1|MYO5A,sp|NP_001369277.1|MYO5A,sp|NP_001369278.1|MYO5A,sp|XP_011519909.2|MYO5A,sp|XP_011519911.2|MYO5A,sp|XP_011519912.2|MYO5A,sp|XP_011519913.2|MYO5A,sp|XP_011519914.2|MYO5A,sp|XP_016877716.1|MYO5A
Multiple_SEPEP.696_C5	2	10	2	0	AAIDWFDGK,GEATVSFDDPPSAK	FUS,TAF15	sp|NP_001164105.1|FUS,sp|NP_001164408.1|FUS,sp|NP_003478.1|TAF15,sp|NP_004951.1|FUS,sp|NP_631961.1|TAF15,sp|XP_005255290.1|FUS,sp|XP_011544083.1|FUS,sp|XP_011544084.1|FUS,sp|XP_024305989.1|FUS,sp|XP_024306727.1|TAF15
Multiple_SEPEP.697_C5	11	5	2	0	AELDAAVLK,ALTGDAAIQPR,DVAHLYR,DVSHPEAELQK,EATVQEVDVIPEDGAADVR,EFPVISVVGYTNCGK,GLQLPAPLLDSMVEVHNK,LQVALAEMPLHR,VDLVPGYSPTEPNVVPVSALR,VIISNSAYGK,YIMGSGESFMQLQQR	GTPBP6,GTPBP6_1	sp|NP_036359.3|GTPBP6_1,sp|XP_006724510.1|GTPBP6,sp|XP_006724931.1|GTPBP6_1,sp|XP_011543939.1|GTPBP6_1,sp|XP_011544486.1|GTPBP6
Multiple_SEPEP.698_C5	3	12	2	0	EGFVEYTEQVVK,FVPYYDIFMPSLK,RLANVVR	IPO5,RANBP6	sp|NP_001230131.1|RANBP6,sp|NP_002262.4|IPO5,sp|NP_036548.1|RANBP6,sp|XP_005254109.1|IPO5,sp|XP_005254110.1|IPO5,sp|XP_011519389.1|IPO5,sp|XP_011519390.1|IPO5,sp|XP_011519391.1|IPO5,sp|XP_011519392.1|IPO5,sp|XP_016870113.1|RANBP6,sp|XP_016876051.1|IPO5,sp|XP_024305114.1|IPO5
Multiple_SEPEP.699_C5	9	3	3	0	GAWSNVLR,GMGGAFVLVLYDEIK,GMGGAFVLVLYDEIKK,GMLPDPK,LAADVGK,LLLQVQHASK,MMMQSGR,MMMQSGRK,YFAGNLASGGAAGATSLCFVYPLDFAR	SLC25A4,SLC25A5,SLC25A6_1	sp|NP_001142.2|SLC25A4,sp|NP_001143.2|SLC25A5,sp|NP_001627.2|SLC25A6_1
Multiple_SEPEP.700_C5	1	16	5	0	LPPLPPR	CASZ1,CREG1,FNDC3B,MAN2B1,SCIMP	rev_sp|NP_000519.2|MAN2B1,rev_sp|NP_001166969.1|MAN2B1,rev_sp|XP_005259970.1|MAN2B1,rev_sp|XP_016857028.1|CASZ1,rev_sp|XP_016857029.1|CASZ1,rev_sp|XP_016857030.1|CASZ1,sp|NP_001128567.1|FNDC3B,sp|NP_001258771.1|SCIMP,sp|NP_001306119.1|SCIMP,sp|NP_003842.1|CREG1,sp|NP_073600.3|FNDC3B,sp|NP_996986.1|SCIMP,sp|XP_016862551.1|FNDC3B,sp|XP_016862552.1|FNDC3B,sp|XP_024309484.1|FNDC3B,sp|XP_024309485.1|F…
Multiple_SEPEP.701_C5	1	16	2	0	HLLLVDPEGVVR	SHC1,SHC2	sp|NP_001123512.1|SHC1,sp|NP_001123513.1|SHC1,sp|NP_001189788.1|SHC1,sp|NP_003020.2|SHC1,sp|NP_036567.2|SHC2,sp|NP_892113.4|SHC1,sp|XP_011508194.1|SHC1,sp|XP_011508195.1|SHC1,sp|XP_011508196.1|SHC1,sp|XP_011508199.1|SHC1,sp|XP_011526197.1|SHC2,sp|XP_016857570.1|SHC1,sp|XP_016857571.1|SHC1,sp|XP_016857572.1|SHC1,sp|XP_024304851.1|SHC1,sp|XP_024304852.1|SHC1
Multiple_SEPEP.702_C5	8	4	2	0	GFAYIEFSDK,GFAYIEFSDKESVR,LKELQNEVEK,QMNMSPPPGNAGPVIMSIEEK,RTNRPGISTTDR,SIYVGNVDYGATAEELEAHFHGCGSVNR,TNRPGISTTDR,TSLALDESLFR	BCL2L2,PABPN1	sp|NP_001186793.2|BCL2L2,sp|NP_001347480.1|PABPN1,sp|NP_001347481.1|PABPN1,sp|NP_004634.1|PABPN1
Multiple_SEPEP.703_C5	7	2	2	0	DDMLCAGNTR,IVRDDMLCAGNTR,LPPPFPLK,VGIVGGQEAPR,VPIMENHICDAK,VTYYLDWIHHYVPK,YHLGAYTGDDVR	TPSAB1,TPSB2	sp|NP_003285.2|TPSAB1,sp|NP_077078.5|TPSB2
Multiple_SEPEP.704_C5	4	14	2	0	ELATNLNVGTSSSAASSLK,ELATNLNVGTSSSAASSLKK,IGGGDTTEHIQTHFESK,LSIQDNNVDLILATPPFSR	ARID1A,ARID1B	sp|NP_001350654.1|ARID1B,sp|NP_001358585.1|ARID1B,sp|NP_001361749.1|ARID1B,sp|NP_001361757.1|ARID1B,sp|NP_006006.3|ARID1A,sp|NP_059989.3|ARID1B,sp|NP_624361.1|ARID1A,sp|XP_011534286.2|ARID1B,sp|XP_011534290.1|ARID1B,sp|XP_016866592.1|ARID1B,sp|XP_016866593.1|ARID1B,sp|XP_016866594.1|ARID1B,sp|XP_016866595.1|ARID1B,sp|XP_016866596.1|ARID1B
Multiple_SEPEP.705_C5	1	17	3	0	GCALQCAILSPAFK	HSPA4,HSPA4L,HSPH1	sp|NP_001273432.1|HSPH1,sp|NP_001273433.1|HSPH1,sp|NP_001273434.1|HSPH1,sp|NP_001304310.1|HSPA4L,sp|NP_001304311.1|HSPA4L,sp|NP_001304312.1|HSPA4L,sp|NP_001336633.1|HSPH1,sp|NP_002145.3|HSPA4,sp|NP_006635.2|HSPH1,sp|NP_055093.2|HSPA4L,sp|XP_005266293.1|HSPH1,sp|XP_011530047.1|HSPA4L,sp|XP_011533189.1|HSPH1,sp|XP_011533190.1|HSPH1,sp|XP_016875851.1|HSPH1,sp|XP_016875852.1|HSPH1,sp|XP_016875853.1|H…
Multiple_SEPEP.706_C5	1	5	2	0	YVECSALTQK	CDC42,RHOQ	sp|NP_001034891.1|CDC42,sp|NP_001782.1|CDC42,sp|NP_036381.2|RHOQ,sp|XP_005264286.1|RHOQ,sp|XP_011531030.1|RHOQ
Multiple_SEPEP.707_C5	2	4	2	0	ETSNLYK,KETSNLYK	NIPSNAP1,NIPSNAP2	sp|NP_001189398.1|NIPSNAP2,sp|NP_001189431.1|NIPSNAP1,sp|NP_001474.1|NIPSNAP2,sp|NP_003625.2|NIPSNAP1
Multiple_SEPEP.708_C5	1	56	9	0	ITDFGLCK	AKT1,AKT2,AKT3,C8orf44,RPS6KB1,RPS6KB2,SGK1,SGK2,SGK3	sp|NP_001014431.1|AKT1,sp|NP_001014432.1|AKT1,sp|NP_001028750.1|SGK3,sp|NP_001137148.1|SGK1,sp|NP_001137149.1|SGK1,sp|NP_001137150.1|SGK1,sp|NP_001186193.1|SGK2,sp|NP_001191102.1|C8orf44,sp|NP_001193658.1|AKT3,sp|NP_001229956.1|AKT2,sp|NP_001229957.1|AKT2,sp|NP_001258971.1|RPS6KB1,sp|NP_001258972.1|RPS6KB1,sp|NP_001258973.1|RPS6KB1,sp|NP_001258989.1|RPS6KB1,sp|NP_001278924.1|SGK1,sp|NP_001356598.…
Multiple_SEPEP.709_C5	1	24	3	0	YLPELMAEK	KHDRBS1,KHDRBS2,KHDRBS3	sp|NP_001258807.1|KHDRBS1,sp|NP_001337551.1|KHDRBS2,sp|NP_006549.1|KHDRBS3,sp|NP_006550.1|KHDRBS1,sp|NP_689901.2|KHDRBS2,sp|XP_005250815.1|KHDRBS3,sp|XP_011515100.1|KHDRBS3,sp|XP_011515101.1|KHDRBS3,sp|XP_011533817.1|KHDRBS2,sp|XP_011533818.1|KHDRBS2,sp|XP_011533819.1|KHDRBS2,sp|XP_011533821.1|KHDRBS2,sp|XP_011533822.1|KHDRBS2,sp|XP_016865823.1|KHDRBS2,sp|XP_016865824.1|KHDRBS2,sp|XP_016865825.1|…
Multiple_SEPEP.710_C5	1	20	4	0	VIGSGCNLDSAR	LDHA,LDHAL6A,LDHB,LDHC	sp|NP_001128711.1|LDHA,sp|NP_001137543.1|LDHAL6A,sp|NP_001158886.1|LDHA,sp|NP_001158887.1|LDHA,sp|NP_001158888.1|LDHA,sp|NP_001167568.1|LDHB,sp|NP_001302466.1|LDHB,sp|NP_002291.1|LDHB,sp|NP_002292.1|LDHC,sp|NP_005557.1|LDHA,sp|NP_059144.1|LDHC,sp|NP_659409.2|LDHAL6A,sp|XP_005252862.2|LDHAL6A,sp|XP_006719137.1|LDHB,sp|XP_011518224.1|LDHAL6A,sp|XP_011518225.1|LDHAL6A,sp|XP_011518226.1|LDHAL6A,sp|XP…
Multiple_SEPEP.711_C5	1	13	4	0	IGNCPFSQR	CLIC1,CLIC4,CLIC5,CLIC6	sp|NP_001107558.1|CLIC5,sp|NP_001242952.1|CLIC5,sp|NP_001274522.1|CLIC1,sp|NP_001274523.1|CLIC1,sp|NP_001279.2|CLIC1,sp|NP_001303938.1|CLIC6,sp|NP_001357579.1|CLIC5,sp|NP_039234.1|CLIC4,sp|NP_058625.2|CLIC5,sp|NP_444507.1|CLIC6,sp|XP_011512994.1|CLIC5,sp|XP_011512996.1|CLIC5,sp|XP_016883895.1|CLIC6
Multiple_SEPEP.712_C5	3	8	2	0	AGQTTYSGVIDCFR,AGQTTYSGVIDCFRK,LQVAGEITTGPR	SLC25A12,SLC25A13	sp|NP_001153682.1|SLC25A13,sp|NP_003696.2|SLC25A12,sp|NP_055066.1|SLC25A13,sp|XP_006715894.1|SLC25A13,sp|XP_011510372.1|SLC25A12,sp|XP_016867152.1|SLC25A13,sp|XP_016867153.1|SLC25A13,sp|XP_016867154.1|SLC25A13
Multiple_SEPEP.713_C5	2	23	2	0	VNWATTPSSQK,VNWATTPSSQKK	TIA1,TIAL1	sp|NP_001029097.1|TIAL1,sp|NP_001310897.1|TIAL1,sp|NP_001310898.1|TIAL1,sp|NP_001310899.1|TIAL1,sp|NP_001338437.1|TIA1,sp|NP_001338438.1|TIA1,sp|NP_001338439.1|TIA1,sp|NP_001338440.1|TIA1,sp|NP_001338441.1|TIA1,sp|NP_001338442.1|TIA1,sp|NP_001338443.1|TIA1,sp|NP_001338445.1|TIA1,sp|NP_001338447.1|TIA1,sp|NP_001338448.1|TIA1,sp|NP_001338449.1|TIA1,sp|NP_001338450.1|TIA1,sp|NP_001338451.1|TIA1,sp|N…
Multiple_SEPEP.714_C5	2	27	3	0	QIDQFLVVAR,QPSLHMSAAAASR	MTA1,MTA2,MTA3	sp|NP_001190187.1|MTA1,sp|NP_001269684.1|MTA3,sp|NP_001269685.1|MTA3,sp|NP_001317221.1|MTA2,sp|NP_001317371.1|MTA3,sp|NP_001317372.1|MTA3,sp|NP_001317373.1|MTA3,sp|NP_004680.2|MTA1,sp|NP_004730.2|MTA2,sp|NP_065795.1|MTA3,sp|XP_005264516.1|MTA3,sp|XP_011535607.1|MTA1,sp|XP_011535608.1|MTA1,sp|XP_011535609.1|MTA1,sp|XP_011535610.1|MTA1,sp|XP_011535611.1|MTA1,sp|XP_011535612.1|MTA1,sp|XP_016860051.1…
Multiple_SEPEP.715_C5	1	9	2	0	LEHEYIHNFK	MAPRE2,MAPRE3	sp|NP_001137298.1|MAPRE2,sp|NP_001137299.1|MAPRE2,sp|NP_001243349.1|MAPRE2,sp|NP_001289979.1|MAPRE3,sp|NP_036458.2|MAPRE3,sp|NP_055083.1|MAPRE2,sp|XP_006712030.1|MAPRE3,sp|XP_011531002.1|MAPRE3,sp|XP_016859086.1|MAPRE3
Multiple_SEPEP.716_C5	4	4	2	0	LELLIDK,LELLIDKTENLVDSSVTFK,NIDLVAQR,TENLVDSSVTFK	VAMP7,VAMP7_1	sp|NP_001138621.1|VAMP7_1,sp|NP_005629.1|VAMP7_1,sp|XP_016885249.1|VAMP7,sp|XP_016885552.1|VAMP7_1
Multiple_SEPEP.717_C5	3	6	2	0	ASEEHLKQHYIDLK,DRPFFPGLVK,QHYIDLK	NME1,NME2	sp|NP_001018146.1|NME1,sp|NP_001018147.1|NME2,sp|NP_001018148.1|NME2,sp|NP_001018149.1|NME2,sp|NP_001185611.1|NME2,sp|NP_002503.1|NME2
Multiple_SEPEP.718_C5	1	2	2	0	VCLLGDTGVGK	RAB22A,RAB31	sp|NP_006859.2|RAB31,sp|NP_065724.1|RAB22A
Multiple_SEPEP.719_C5	22	24	2	0	AQHPNIVTVR,EGFPITSLR,EIVVGSNMDK,EKEGFPITSLR,ETGFHLTTTNQGASAAGPGFSLK,ETPLPIDPSMFPTWPAK,FGALLSDQGFDLMNK,FLTYFPGR,GTSPRPPEGGLGYSQLGDDDLK,HLHDNWILHR,IEEGTYGVVYR,ISAEDGLK,ISAEDGLKHEYFR,IYIVMNYVEHDLK,KMTFSEHPYNNLR,KTDEIVALK,MTFSEHPYNNLR,SLMETMK,SVEEFQCLNR,TDEIVALKR,TLMIQLLR,TSNLLLSHAGILK	CDK11A,CDK11B	sp|NP_001278274.1|CDK11B,sp|NP_001300825.1|CDK11A,sp|NP_001300911.1|CDK11A,sp|NP_001778.2|CDK11B,sp|NP_076916.2|CDK11A,sp|NP_277021.2|CDK11B,sp|NP_277022.1|CDK11B,sp|NP_277024.2|CDK11B,sp|NP_277025.1|CDK11B,sp|NP_277071.2|CDK11A,sp|XP_006711128.1|CDK11B,sp|XP_011540792.1|CDK11B,sp|XP_011540793.1|CDK11B,sp|XP_011540794.1|CDK11B,sp|XP_011540795.1|CDK11B,sp|XP_011540796.1|CDK11B,sp|XP_011540797.1|CD…
Multiple_SEPEP.720_C5	1	3	2	0	NNTVNTMR	PYGB,PYGL	sp|NP_001157412.1|PYGL,sp|NP_002853.2|PYGB,sp|NP_002854.3|PYGL
Multiple_SEPEP.721_C5	1	20	4	0	SSNLIQHQR	ZNF16,ZNF22,ZNF34,ZNF696	sp|NP_001025147.2|ZNF16,sp|NP_001273698.1|ZNF34,sp|NP_001273699.1|ZNF34,sp|NP_001364956.1|ZNF34,sp|NP_001364957.1|ZNF34,sp|NP_001364958.1|ZNF34,sp|NP_008889.2|ZNF16,sp|NP_008894.2|ZNF22,sp|NP_085057.3|ZNF34,sp|NP_112157.2|ZNF696,sp|XP_005272399.1|ZNF16,sp|XP_011515600.1|ZNF16,sp|XP_011515616.1|ZNF34,sp|XP_011515617.1|ZNF34,sp|XP_011515620.1|ZNF34,sp|XP_016869361.1|ZNF34,sp|XP_016869362.1|ZNF34,sp…
Multiple_SEPEP.722_C5	4	78	2	0	ATLSLLER,EGDTVIFASDDEQDR,LFTESTGVLALEDK,YCFPFGRPEGALK	CADPS,CADPS2	sp|NP_001009571.2|CADPS2,sp|NP_001161412.1|CADPS2,sp|NP_001350318.1|CADPS2,sp|NP_001350319.1|CADPS2,sp|NP_001350320.1|CADPS2,sp|NP_001350321.1|CADPS2,sp|NP_001350322.1|CADPS2,sp|NP_001350323.1|CADPS2,sp|NP_001350324.1|CADPS2,sp|NP_001350325.1|CADPS2,sp|NP_001350326.1|CADPS2,sp|NP_001350327.1|CADPS2,sp|NP_001350328.1|CADPS2,sp|NP_001350329.1|CADPS2,sp|NP_003707.2|CADPS,sp|NP_060424.9|CADPS2,sp|NP_…
Multiple_SEPEP.723_C5	1	30	4	0	LCSLYENDCIFDK	PPP2R2A,PPP2R2B,PPP2R2C,PPP2R2D	sp|NP_001171062.1|PPP2R2A,sp|NP_001193923.1|PPP2R2C,sp|NP_001193924.1|PPP2R2C,sp|NP_001193925.1|PPP2R2C,sp|NP_001258828.1|PPP2R2B,sp|NP_001258829.1|PPP2R2B,sp|NP_001258877.1|PPP2R2B,sp|NP_001278239.1|PPP2R2D,sp|NP_001350317.1|PPP2R2C,sp|NP_002708.1|PPP2R2A,sp|NP_060931.2|PPP2R2D,sp|NP_065149.2|PPP2R2C,sp|NP_858060.2|PPP2R2B,sp|NP_858061.3|PPP2R2B,sp|NP_858062.1|PPP2R2B,sp|NP_858063.1|PPP2R2B,sp|N…
Multiple_SEPEP.724_C5	1	17	8	0	EDAANNYAR	TUBA1A,TUBA1B,TUBA1C,TUBA3C,TUBA3D,TUBA4A,TUBA8,TUBAL3	sp|NP_001165335.1|TUBAL3,sp|NP_001180343.1|TUBA8,sp|NP_001257328.1|TUBA1A,sp|NP_001257329.1|TUBA1A,sp|NP_001265481.1|TUBA4A,sp|NP_001290043.1|TUBA1C,sp|NP_001290044.1|TUBA1C,sp|NP_001290045.1|TUBA1C,sp|NP_001290046.1|TUBA1C,sp|NP_005991.1|TUBA4A,sp|NP_005992.1|TUBA3C,sp|NP_006000.2|TUBA1A,sp|NP_006073.2|TUBA1B,sp|NP_061816.1|TUBA8,sp|NP_079079.1|TUBAL3,sp|NP_116093.1|TUBA1C,sp|NP_525125.2|TUBA3D
Multiple_SEPEP.725_C5	2	4	2	0	LQCFPQPPK,RLQCFPQPPK	CYP4F11,CYP4F12	sp|NP_001122404.1|CYP4F11,sp|NP_067010.3|CYP4F11,sp|NP_076433.3|CYP4F12,sp|XP_016882661.1|CYP4F12
Multiple_SEPEP.726_C5	1	51	2	0	VNIVPVIAK	SEPTIN2,SEPTIN9	sp|NP_001008491.1|SEPTIN2,sp|NP_001008492.1|SEPTIN2,sp|NP_001106963.1|SEPTIN9,sp|NP_001106964.1|SEPTIN9,sp|NP_001106965.1|SEPTIN9,sp|NP_001106966.1|SEPTIN9,sp|NP_001106967.2|SEPTIN9,sp|NP_001106968.1|SEPTIN9,sp|NP_001269901.1|SEPTIN2,sp|NP_001269902.1|SEPTIN2,sp|NP_001280624.1|SEPTIN9,sp|NP_001280625.1|SEPTIN9,sp|NP_001280626.1|SEPTIN9,sp|NP_001280627.1|SEPTIN9,sp|NP_001307958.1|SEPTIN2,sp|NP_001…
Multiple_SEPEP.727_C5	1	8	2	0	IEVSQLLK	AOX1,CD47	sp|NP_001150.3|AOX1,sp|NP_001369235.1|CD47,sp|NP_001768.1|CD47,sp|NP_942088.1|CD47,sp|XP_005247966.1|CD47,sp|XP_011509364.1|AOX1,sp|XP_016859435.1|AOX1,sp|XP_016859436.1|AOX1
Multiple_SEPEP.728_C5	3	19	14	0	ESYSVYVYK,ESYSVYVYKVLKQVHPDTGISSK,KESYSVYVYK	H2BC10,H2BC12,H2BC13,H2BC14,H2BC15,H2BC18,H2BC4,H2BC5,H2BC6,H2BC7,H2BC8,H2BC9,H2BS1,LOC102724334	sp|NP_001019770.1|H2BC18,sp|NP_001154806.1|H2BC18,sp|NP_001299582.1|H2BC12,sp|NP_001368918.1|H2BC4,sp|NP_003509.1|H2BC8,sp|NP_003510.1|H2BC13,sp|NP_003511.1|H2BC15,sp|NP_003512.1|H2BC14,sp|NP_003513.1|H2BC7,sp|NP_003514.2|H2BC6,sp|NP_003515.1|H2BC9,sp|NP_003516.1|H2BC10,sp|NP_003517.2|H2BC4,sp|NP_059141.1|H2BS1,sp|NP_066407.1|H2BC5,sp|NP_542160.1|H2BC12,sp|NP_619790.1|H2BC5,sp|XP_005249096.1|H2BC…
Multiple_SEPEP.729_C5	1	23	3	0	NAVWALSNLCR	KPNA1,KPNA5,KPNA6	sp|NP_001353233.1|KPNA5,sp|NP_001353234.1|KPNA5,sp|NP_001353235.1|KPNA5,sp|NP_001353236.1|KPNA5,sp|NP_001353237.1|KPNA5,sp|NP_001353238.1|KPNA5,sp|NP_001353239.1|KPNA5,sp|NP_002255.3|KPNA1,sp|NP_002260.2|KPNA5,sp|NP_036448.1|KPNA6,sp|XP_005247494.1|KPNA1,sp|XP_005270768.1|KPNA6,sp|XP_011511097.1|KPNA1,sp|XP_011511099.1|KPNA1,sp|XP_016861852.1|KPNA1,sp|XP_016861853.1|KPNA1,sp|XP_016866330.1|KPNA5,…
Multiple_SEPEP.730_C5	3	19	2	0	ALEEALEAK,EQADFAVEALAK,IVFQEFR	MYH10,MYH11	sp|NP_001035202.1|MYH11,sp|NP_001035203.1|MYH11,sp|NP_001242941.1|MYH10,sp|NP_001243024.1|MYH10,sp|NP_001362195.1|MYH10,sp|NP_002465.1|MYH11,sp|NP_005955.3|MYH10,sp|NP_074035.1|MYH11,sp|XP_011520804.1|MYH11,sp|XP_011522177.1|MYH10,sp|XP_011522180.1|MYH10,sp|XP_011522181.1|MYH10,sp|XP_011522182.1|MYH10,sp|XP_016878739.1|MYH11,sp|XP_016880167.1|MYH10,sp|XP_016880168.1|MYH10,sp|XP_016880169.1|MYH10,…
Multiple_SEPEP.731_C5	2	17	2	0	GEIFELK,KGEIFELK	AP1B1,AP2B1	sp|NP_001025177.1|AP2B1,sp|NP_001118.3|AP1B1,sp|NP_001159491.1|AP1B1,sp|NP_001273.1|AP2B1,sp|NP_001365491.1|AP1B1,sp|NP_001365492.1|AP1B1,sp|NP_001365495.1|AP1B1,sp|NP_663782.2|AP1B1,sp|XP_005257994.1|AP2B1,sp|XP_005257995.1|AP2B1,sp|XP_005257998.1|AP2B1,sp|XP_011522750.1|AP2B1,sp|XP_011522751.1|AP2B1,sp|XP_011522752.1|AP2B1,sp|XP_011522753.1|AP2B1,sp|XP_016879773.1|AP2B1,sp|XP_016879776.1|AP2B1
Multiple_SEPEP.732_C5	1	10	2	0	FEECISQSAVK	MFN1,MFN2	sp|NP_001121132.1|MFN2,sp|NP_055689.1|MFN2,sp|NP_284941.2|MFN1,sp|XP_005247653.2|MFN1,sp|XP_005263600.1|MFN2,sp|XP_005263602.1|MFN2,sp|XP_005263604.1|MFN2,sp|XP_005263605.1|MFN2,sp|XP_011511265.1|MFN1,sp|XP_024307067.1|MFN2
Multiple_SEPEP.733_C5	2	3	2	0	AVLCPPPVK,AVLCPPPVKK	RAC1,RAC3	sp|NP_005043.1|RAC3,sp|NP_008839.2|RAC1,sp|NP_061485.1|RAC1
Multiple_SEPEP.734_C5	2	22	2	0	GWPLELLCEK,SCVIVIR	ILF3,STRBP	sp|NP_001131145.1|ILF3,sp|NP_001164608.1|STRBP,sp|NP_001363035.1|STRBP,sp|NP_001363036.1|STRBP,sp|NP_001363038.1|STRBP,sp|NP_004507.2|ILF3,sp|NP_036350.2|ILF3,sp|NP_060090.2|ILF3,sp|NP_060857.2|STRBP,sp|NP_703194.1|ILF3,sp|XP_006722805.1|ILF3,sp|XP_011526286.2|ILF3,sp|XP_011526287.1|ILF3,sp|XP_016870379.1|STRBP,sp|XP_016870380.1|STRBP,sp|XP_016870381.1|STRBP,sp|XP_016870386.1|STRBP,sp|XP_01687038…
Multiple_SEPEP.735_C5	1	10	3	0	GPPAPAPR	C11orf95,SETD1A,TUBGCP2	sp|NP_001138408.1|C11orf95,sp|NP_001243546.1|TUBGCP2,sp|NP_001243547.1|TUBGCP2,sp|NP_006650.1|TUBGCP2,sp|NP_055527.1|SETD1A,sp|XP_005255780.1|SETD1A,sp|XP_006721169.1|SETD1A,sp|XP_016879398.1|SETD1A,sp|XP_024304430.1|C11orf95,sp|XP_024306267.1|SETD1A
Multiple_SEPEP.736_C5	3	7	2	0	LGDFGASK,SVTGTPYWMSPEVISGEGYGR,SVTGTPYWMSPEVISGEGYGRK	MAP3K2,MAP3K3	sp|NP_001317360.1|MAP3K3,sp|NP_001350697.1|MAP3K3,sp|NP_001358839.1|MAP3K2,sp|NP_001358840.1|MAP3K2,sp|NP_002392.2|MAP3K3,sp|NP_006600.3|MAP3K2,sp|NP_976226.1|MAP3K3
Multiple_SEPEP.737_C5	1	8	7	0	IIPGFMCQGGDFTR	PPIA,PPIAL4A,PPIAL4C,PPIAL4D,PPIAL4E,PPIAL4F,PPIAL4H	sp|NP_001129261.2|PPIAL4C,sp|NP_001137355.1|PPIAL4A,sp|NP_001137504.2|PPIAL4E,sp|NP_001157733.1|PPIAL4D,sp|NP_001157734.2|PPIAL4F,sp|NP_001355057.1|PPIAL4H,sp|NP_066953.1|PPIA,sp|XP_024302576.1|PPIA
Multiple_SEPEP.738_C5	4	14	2	0	DLMVEASPR,INLWHLEITDR,MDLMVEASPR,MDLMVEASPRR	PPP2R2A,PPP2R2D	sp|NP_001171062.1|PPP2R2A,sp|NP_001278239.1|PPP2R2D,sp|NP_002708.1|PPP2R2A,sp|NP_060931.2|PPP2R2D,sp|XP_005273616.1|PPP2R2A,sp|XP_005273617.1|PPP2R2A,sp|XP_006717977.1|PPP2R2D,sp|XP_011542867.1|PPP2R2A,sp|XP_011542868.1|PPP2R2A,sp|XP_011542869.1|PPP2R2A,sp|XP_011542870.1|PPP2R2A,sp|XP_011542871.1|PPP2R2A,sp|XP_024302954.1|PPP2R2A,sp|XP_024302955.1|PPP2R2A
Multiple_SEPEP.739_C5	2	11	2	0	GFAYVQFEDVR,QIEIQFAQGDR	SRSF10,SRSF12	sp|NP_001177934.1|SRSF10,sp|NP_001177935.1|SRSF10,sp|NP_001177936.1|SRSF10,sp|NP_001177938.1|SRSF10,sp|NP_001287865.1|SRSF10,sp|NP_001287866.1|SRSF10,sp|NP_006616.1|SRSF10,sp|NP_473357.1|SRSF10,sp|NP_542781.3|SRSF12,sp|XP_011533785.1|SRSF12,sp|XP_016865781.1|SRSF12
Multiple_SEPEP.740_C5	1	37	6	0	SNLLQHQR	MZF1,ZNF16,ZNF22,ZNF34,ZNF571,ZNF696	sp|NP_001025147.2|ZNF16,sp|NP_001273698.1|ZNF34,sp|NP_001273699.1|ZNF34,sp|NP_001277243.1|ZNF571,sp|NP_001308201.1|ZNF571,sp|NP_001364956.1|ZNF34,sp|NP_001364957.1|ZNF34,sp|NP_001364958.1|ZNF34,sp|NP_003413.2|MZF1,sp|NP_008889.2|ZNF16,sp|NP_008894.2|ZNF22,sp|NP_057620.3|ZNF571,sp|NP_085057.3|ZNF34,sp|NP_112157.2|ZNF696,sp|NP_932172.1|MZF1,sp|XP_005259261.1|MZF1,sp|XP_005272399.1|ZNF16,sp|XP_01151…
Multiple_SEPEP.741_C5	9	22	4	0	AKIQDKEGIPPDQQR,EGIPPDQQR,IQDKEGIPPDQQR,LIFAGKQLEDGR,QLEDGRTLSDYNIQK,QLEDGRTLSDYNIQKESTLHLVLR,TLSDYNIQK,TLSDYNIQKESTLHLVLR,TLSDYNIQKESTLHLVLRLR	RPS27A,UBA52,UBB,UBC	sp|NP_001029102.1|UBA52,sp|NP_001129064.1|RPS27A,sp|NP_001170884.1|RPS27A,sp|NP_001268645.1|UBB,sp|NP_001268646.1|UBB,sp|NP_001268647.1|UBB,sp|NP_001268648.1|UBB,sp|NP_001268649.1|UBB,sp|NP_001307946.1|UBA52,sp|NP_001307947.1|UBA52,sp|NP_001307948.1|UBA52,sp|NP_001307949.1|UBA52,sp|NP_001307950.1|UBA52,sp|NP_002945.1|RPS27A,sp|NP_003324.1|UBA52,sp|NP_061828.1|UBB,sp|NP_066289.3|UBC,sp|XP_00526010…
Multiple_SEPEP.742_C5	1	11	3	0	AGVLAGHDNR	GNB1,GNB2,GNB4	sp|NP_001269467.1|GNB1,sp|NP_001269468.1|GNB1,sp|NP_002065.1|GNB1,sp|NP_005264.2|GNB2,sp|NP_067642.1|GNB4,sp|XP_005247749.1|GNB4,sp|XP_006713784.1|GNB4,sp|XP_016856548.1|GNB1,sp|XP_016856549.1|GNB1,sp|XP_016856550.1|GNB1,sp|XP_024302263.1|GNB1
Multiple_SEPEP.743_C5	1	3	2	0	AVLDALLEGK	MAP1A,MAP1B	sp|NP_001311184.1|MAP1B,sp|NP_002364.5|MAP1A,sp|NP_005900.2|MAP1B
Multiple_SEPEP.744_C5	2	4	2	0	ATFVELSTK,MATFVELSTK	AKR1B10,AKR1B15	sp|NP_001354750.1|AKR1B15,sp|NP_064695.3|AKR1B10,sp|XP_011514718.1|AKR1B10,sp|XP_011514719.1|AKR1B10
Multiple_SEPEP.745_C5	1	6	2	0	TIEYLQPNPASR	SH3GL1,SH3GL2	sp|NP_001186873.1|SH3GL1,sp|NP_003016.1|SH3GL1,sp|NP_003017.1|SH3GL2,sp|XP_011516307.1|SH3GL2,sp|XP_011526485.1|SH3GL1,sp|XP_016882635.1|SH3GL1
Multiple_SEPEP.746_C5	5	26	3	0	FTADELQILTYQLCHTYVR,KLTDNQTSTMIK,LTDNQTSTMIK,TSPQTLSNLCLK,VGDTLLGMATQCVQVK	AGO1,AGO3,AGO4	sp|NP_001304051.1|AGO1,sp|NP_001304052.1|AGO1,sp|NP_036331.1|AGO1,sp|NP_060099.2|AGO4,sp|NP_079128.2|AGO3,sp|NP_803171.1|AGO3,sp|XP_005270632.1|AGO3,sp|XP_005270633.1|AGO3,sp|XP_005270635.1|AGO4,sp|XP_005270636.1|AGO4,sp|XP_011539181.1|AGO3,sp|XP_011539184.1|AGO3,sp|XP_011539185.1|AGO4,sp|XP_011539186.1|AGO4,sp|XP_011539538.1|AGO1,sp|XP_016856012.1|AGO3,sp|XP_016856013.1|AGO3,sp|XP_016856014.1|AG…
Multiple_SEPEP.747_C5	2	6	2	0	LKEYEAAVEQLK,LKEYEAAVEQLKSEQIR	ATAD3A,ATAD3B	sp|NP_001164006.1|ATAD3A,sp|NP_001164007.1|ATAD3A,sp|NP_114127.3|ATAD3B,sp|XP_005244863.1|ATAD3B,sp|XP_011540543.1|ATAD3B,sp|XP_024303866.1|ATAD3A
Multiple_SEPEP.748_C5	3	3	2	0	GIMLVYDITNEK,LALDYGIK,MGIMLVYDITNEK	RAB8A,RAB8B	sp|NP_005361.2|RAB8A,sp|NP_057614.1|RAB8B,sp|XP_016877801.1|RAB8B
Multiple_SEPEP.749_C5	7	40	2	0	ALIAEHQTFMEEMTR,ALLELVPWR,DGDGYIDYYEFVAALHPNK,HWITIIR,SFSEDVISHK,VGGGWMALDEFLVK,WQQVWLLALER	DST,MACF1	sp|NP_001138241.1|DST,sp|NP_001138242.1|DST,sp|NP_001361651.1|DST,sp|NP_001361658.1|DST,sp|NP_001361659.1|DST,sp|NP_001361663.1|DST,sp|NP_001361665.1|DST,sp|NP_001373029.1|DST,sp|NP_036222.3|MACF1,sp|NP_056363.2|DST,sp|NP_899236.1|DST,sp|XP_005249372.1|DST,sp|XP_005249373.1|DST,sp|XP_005249375.1|DST,sp|XP_005249376.1|DST,sp|XP_005249377.1|DST,sp|XP_005249379.1|DST,sp|XP_005249380.1|DST,sp|XP_0052…
Multiple_SEPEP.750_C5	2	8	2	0	EDLFIVSK,REDLFIVSK	AKR1B10,AKR1B15	sp|NP_001074007.2|AKR1B15,sp|NP_001354749.1|AKR1B15,sp|NP_001354750.1|AKR1B15,sp|NP_001354751.1|AKR1B15,sp|NP_064695.3|AKR1B10,sp|XP_011514718.1|AKR1B10,sp|XP_011514719.1|AKR1B10,sp|XP_016867713.1|AKR1B15
Multiple_SEPEP.751_C5	8	13	2	0	IFSFNVWGK,KFMEENEK,KYSSVHTIEK,LVTLITQLAK,SHGKDEECVLEAENK,SHGKDEECVLEAENKK,SSTSRPDAYEHTQMK,YSSVHTIEK	BCAP29,DUS4L	sp|NP_001008405.1|BCAP29,sp|NP_001350411.1|BCAP29,sp|NP_001350412.1|BCAP29,sp|NP_001358282.1|BCAP29,sp|NP_001358283.1|BCAP29,sp|NP_001358284.1|BCAP29,sp|NP_001358285.1|BCAP29,sp|NP_001358286.1|BCAP29,sp|NP_001358293.1|DUS4L,sp|NP_001358294.1|DUS4L,sp|NP_001358295.1|DUS4L,sp|NP_001358296.1|DUS4L,sp|NP_061332.2|BCAP29
Multiple_SEPEP.752_C5	3	23	2	0	EFVEACLNK,NTFVGTPFWMAPEVIK,RNTFVGTPFWMAPEVIK	STK24,STK25	sp|NP_001027467.2|STK24,sp|NP_001258906.1|STK25,sp|NP_001258907.1|STK25,sp|NP_001258908.1|STK25,sp|NP_001258909.1|STK25,sp|NP_001269234.1|STK25,sp|NP_001269235.1|STK25,sp|NP_001269236.1|STK25,sp|NP_001269237.1|STK25,sp|NP_001273578.1|STK24,sp|NP_003567.2|STK24,sp|NP_006365.2|STK25,sp|XP_005254136.1|STK24,sp|XP_011508795.1|STK25,sp|XP_011508796.1|STK25,sp|XP_011508797.1|STK25,sp|XP_011508798.1|STK…
Multiple_SEPEP.753_C5	1	6	5	0	CAQGCICK	MT1A,MT1G,MT1H,MT1X,MT2A	sp|NP_001288196.1|MT1G,sp|NP_005937.2|MT1A,sp|NP_005941.1|MT1G,sp|NP_005942.1|MT1H,sp|NP_005943.1|MT1X,sp|NP_005944.1|MT2A
Multiple_SEPEP.754_C5	4	27	2	0	CIECVQPQSLQFIIDAFK,DQYANYVVQK,ELDGHVLK,YISAAPGAEAK	PUM1,PUM2	sp|NP_001018494.1|PUM1,sp|NP_001269681.1|PUM2,sp|NP_001269719.1|PUM2,sp|NP_001269720.1|PUM2,sp|NP_001339846.1|PUM2,sp|NP_001339847.1|PUM2,sp|NP_001339848.1|PUM2,sp|NP_001339849.1|PUM2,sp|NP_001339852.1|PUM2,sp|NP_001339854.1|PUM2,sp|NP_001339855.1|PUM2,sp|NP_001339856.1|PUM2,sp|NP_001339857.1|PUM2,sp|NP_001339858.1|PUM2,sp|NP_001339859.1|PUM2,sp|NP_055491.1|PUM1,sp|NP_056132.1|PUM2,sp|XP_00526266…
Multiple_SEPEP.755_C5	5	92	2	0	AQQNPTLLAELR,LEHEQASQPTPEK,LRLEHEQASQPTPEK,MSALQESR,QLIAELENK	DTNA,DTNB	sp|NP_001185867.1|DTNA,sp|NP_001185868.1|DTNA,sp|NP_001185869.1|DTNA,sp|NP_001185870.1|DTNA,sp|NP_001185871.1|DTNA,sp|NP_001185872.1|DTNA,sp|NP_001185873.1|DTNA,sp|NP_001185874.1|DTNA,sp|NP_001243232.1|DTNB,sp|NP_001243233.1|DTNB,sp|NP_001243237.1|DTNB,sp|NP_001307861.1|DTNB,sp|NP_001307862.1|DTNB,sp|NP_001307863.1|DTNB,sp|NP_001307864.1|DTNB,sp|NP_001307865.1|DTNB,sp|NP_001338310.1|DTNB,sp|NP_00…
Multiple_SEPEP.756_C5	2	9	2	0	SQLLSGTLPK,SVVYYQVK	DOCK2,DOCK5	sp|NP_004937.1|DOCK2,sp|NP_079216.4|DOCK5,sp|XP_005265887.1|DOCK2,sp|XP_011532750.1|DOCK2,sp|XP_011532751.1|DOCK2,sp|XP_011532752.1|DOCK2,sp|XP_011532753.1|DOCK2,sp|XP_016864678.1|DOCK2,sp|XP_016864679.1|DOCK2
Multiple_SEPEP.757_C5	4	24	2	0	ELLDVVDK,ELLDVVDKNESAVIVAPTSSGK,NESAVIVAPTSSGK,TYASYYCMEK	DDX60,DDX60L	sp|NP_001012985.2|DDX60L,sp|NP_001278439.1|DDX60L,sp|NP_001332856.1|DDX60L,sp|NP_001365001.1|DDX60L,sp|NP_060101.3|DDX60,sp|XP_005263398.2|DDX60L,sp|XP_005263400.2|DDX60L,sp|XP_005263402.2|DDX60L,sp|XP_006714471.1|DDX60L,sp|XP_011530405.1|DDX60,sp|XP_011530406.1|DDX60,sp|XP_011530704.1|DDX60L,sp|XP_011530705.1|DDX60L,sp|XP_011530706.1|DDX60L,sp|XP_011530707.1|DDX60L,sp|XP_011530708.1|DDX60L,sp|XP…
Multiple_SEPEP.758_C5	4	2	2	0	FQPVHDLTIGVEFGAR,SCLLLQFTDK,SCLLLQFTDKR,YIIIGDTGVGK	RAB2A,RAB2B	sp|NP_002856.1|RAB2A,sp|NP_116235.2|RAB2B
Multiple_SEPEP.759_C5	1	11	3	0	IPPVAVR	CHD4,FAM20C,PCMTD2	rev_sp|NP_064608.2|FAM20C,rev_sp|XP_016867939.1|FAM20C,rev_sp|XP_016867940.1|FAM20C,rev_sp|XP_016867941.1|FAM20C,rev_sp|XP_016867942.1|FAM20C,rev_sp|XP_016867943.1|FAM20C,sp|NP_001098395.1|PCMTD2,sp|NP_001264.2|CHD4,sp|NP_001284482.1|CHD4,sp|NP_001350535.1|CHD4,sp|NP_060727.2|PCMTD2
Multiple_SEPEP.760_C5	5	2	2	0	IIVDTYGGWGAHGGGAFSGK,KIIVDTYGGWGAHGGGAFSGK,KNFDLRPGVIVR,NFDLRPGVIVR,SAAYAAR	MAT1A,MAT2A	sp|NP_000420.1|MAT1A,sp|NP_005902.1|MAT2A
Multiple_SEPEP.761_C5	4	28	2	0	AKKPALVAK,KLQIQCVVEDDK,KPALVAK,LQIQCVVEDDK	EEF1B2,EEF1D	sp|NP_001032752.1|EEF1B2,sp|NP_001123525.3|EEF1D,sp|NP_001123527.1|EEF1D,sp|NP_001123528.1|EEF1D,sp|NP_001123529.1|EEF1D,sp|NP_001182132.1|EEF1D,sp|NP_001276879.1|EEF1D,sp|NP_001304672.1|EEF1D,sp|NP_001317575.1|EEF1D,sp|NP_001950.1|EEF1B2,sp|NP_001951.2|EEF1D,sp|NP_066944.1|EEF1B2,sp|NP_115754.4|EEF1D,sp|XP_005250877.2|EEF1D,sp|XP_005250880.1|EEF1D,sp|XP_006716582.2|EEF1D,sp|XP_006716583.2|EEF1D,…
Multiple_SEPEP.762_C5	1	22	2	0	ELLQHPFLK	PAK2,PAK3	sp|NP_001121638.1|PAK3,sp|NP_001121639.1|PAK3,sp|NP_001121640.1|PAK3,sp|NP_001121644.1|PAK3,sp|NP_001121645.1|PAK3,sp|NP_001311254.1|PAK3,sp|NP_001311255.1|PAK3,sp|NP_001311256.1|PAK3,sp|NP_001311257.1|PAK3,sp|NP_001311258.1|PAK3,sp|NP_001311259.1|PAK3,sp|NP_001311260.1|PAK3,sp|NP_001311261.1|PAK3,sp|NP_001311262.1|PAK3,sp|NP_001311263.1|PAK3,sp|NP_002568.2|PAK2,sp|NP_002569.1|PAK3,sp|XP_01151117…
Multiple_SEPEP.763_C5	1	19	2	0	VHTDFTPSPYDTDSLK	SAMSN1,SASH1	sp|NP_001243299.1|SAMSN1,sp|NP_001273452.1|SAMSN1,sp|NP_001333434.1|SASH1,sp|NP_001333435.1|SASH1,sp|NP_001333436.1|SASH1,sp|NP_001333437.1|SASH1,sp|NP_001333438.1|SASH1,sp|NP_056093.3|SASH1,sp|NP_071419.3|SAMSN1,sp|XP_011527986.1|SAMSN1,sp|XP_011527987.1|SAMSN1,sp|XP_011527988.1|SAMSN1,sp|XP_016866087.1|SASH1,sp|XP_016866088.1|SASH1,sp|XP_016866089.1|SASH1,sp|XP_016866094.1|SASH1,sp|XP_016883916…
Multiple_SEPEP.764_C5	2	46	2	0	DEEKMEIQEIQLK,MEIQEIQLK	TPM1,TPM3	sp|NP_000357.3|TPM1,sp|NP_001018004.1|TPM1,sp|NP_001018005.1|TPM1,sp|NP_001018006.1|TPM1,sp|NP_001018007.1|TPM1,sp|NP_001018008.1|TPM1,sp|NP_001018020.1|TPM1,sp|NP_001036816.1|TPM3,sp|NP_001036817.1|TPM3,sp|NP_001036818.1|TPM3,sp|NP_001265117.1|TPM3,sp|NP_001265118.1|TPM3,sp|NP_001265119.1|TPM3,sp|NP_001265120.1|TPM3,sp|NP_001288173.1|TPM1,sp|NP_001288218.1|TPM1,sp|NP_001317273.1|TPM1,sp|NP_00131…
Multiple_SEPEP.765_C5	2	4	2	0	ESGSHMWIYVFMGNMLR,NVTGFFQSLK	SLCO1B3,SLCO1B7	sp|NP_001009562.3|SLCO1B7,sp|NP_001336849.1|SLCO1B3,sp|NP_001358026.1|SLCO1B3,sp|NP_062818.1|SLCO1B3
Multiple_SEPEP.766_C5	1	4	2	0	YGEYFPGTGDLR	HDAC1,HDAC2	sp|NP_001518.3|HDAC2,sp|NP_004955.2|HDAC1,sp|XP_011539611.1|HDAC1,sp|XP_016866288.1|HDAC2
Multiple_SEPEP.767_C5	2	3	2	0	ATYDGNHDTFR,SCAGISGK	KDELR1,KDELR2	sp|NP_001094073.1|KDELR2,sp|NP_006792.1|KDELR1,sp|NP_006845.1|KDELR2
Multiple_SEPEP.768_C5	2	4	2	0	HILANFK,VKPFMTGAAEQIK	FLJ44635,TPT1	sp|NP_001273201.1|TPT1,sp|NP_001273202.1|TPT1,sp|NP_003286.1|TPT1,sp|NP_997305.2|FLJ44635
Multiple_SEPEP.769_C5	1	4	2	0	DLKPGNLAVNEDCELK	MAPK12,MAPK13	sp|NP_001290181.1|MAPK12,sp|NP_002745.1|MAPK13,sp|NP_002960.2|MAPK12,sp|XP_024302259.1|MAPK13
Multiple_SEPEP.770_C5	33	2	2	0	DEALPSLTQVR,EAAASEIEAVSVAMEK,EGEAPAESESLLR,EHENFLETIQEQQTTESAGQDLISIPK,EKEAAASEIEAVSVAMEK,ELTPASPTCTNSVSK,EMNQQHSGHIR,ENDLYVLPPLQEEEK,EQMSLVHVGTEAFPISDESMIK,FDSSLLSSDDETK,FSEWWHEAQK,FVEYYQYVDFHNQLGLDR,GIPFTATLASSSVNSAEEHVASTNEGR,GITNTLEESSSLK,HEILTDMK,HGNSIENPHLLTLFHR,IAATVTGQMFLESQELLR,INSSTENSDEGLK,IRPIFVFDGDAPLLK,IRPNPHDTK,MHGMSFDVKSSPCEKLK,NAPAAVDEGSISPR,NETHAEVLEQQNELCPYESK,NTCGGFLGETCLSESSD…	BIVM,ERCC5	sp|NP_000114.3|ERCC5,sp|NP_001191354.2|BIVM
Multiple_SEPEP.771_C5	1	11	3	0	DAELEFAIQPNTTGK	EZR,MSN,RDX	sp|NP_001104547.1|EZR,sp|NP_001247421.1|RDX,sp|NP_001247422.1|RDX,sp|NP_001247425.1|RDX,sp|NP_002435.1|MSN,sp|NP_002897.1|RDX,sp|NP_003370.2|EZR,sp|XP_005262326.1|MSN,sp|XP_011529261.1|MSN,sp|XP_016885034.1|MSN,sp|XP_016885035.1|MSN
Multiple_SEPEP.772_C5	4	31	3	0	FNHPEQAR,IIAELNETWEEK,SLTTLGK,TVAATNMNETSSR	KIF1A,KIF1B,KIF1C	sp|NP_001230937.1|KIF1A,sp|NP_001307634.1|KIF1A,sp|NP_001317218.1|KIF1A,sp|NP_001317219.1|KIF1A,sp|NP_001352880.1|KIF1B,sp|NP_001352881.1|KIF1B,sp|NP_001352882.1|KIF1B,sp|NP_001366560.1|KIF1A,sp|NP_001366561.1|KIF1A,sp|NP_001366562.1|KIF1A,sp|NP_001366563.1|KIF1A,sp|NP_001366564.1|KIF1A,sp|NP_001366565.1|KIF1A,sp|NP_001366566.1|KIF1A,sp|NP_001366567.1|KIF1A,sp|NP_001366568.1|KIF1A,sp|NP_001366569…
Multiple_SEPEP.773_C5	1	11	2	0	GYATGLIGK	ARSD,ARSL	sp|NP_000038.2|ARSL,sp|NP_001269557.1|ARSL,sp|NP_001269560.2|ARSL,sp|NP_001356008.1|ARSL,sp|NP_001356009.1|ARSL,sp|NP_001660.2|ARSD,sp|NP_033667.2|ARSD,sp|XP_005274571.1|ARSD,sp|XP_005274572.1|ARSD,sp|XP_005274576.1|ARSL,sp|XP_005274578.1|ARSL
Multiple_SEPEP.774_C5	1	4	2	0	MSPNETLFLESTNK	RRAGC,RRAGD	sp|NP_067067.1|RRAGD,sp|NP_071440.1|RRAGC,sp|XP_005248812.1|RRAGD,sp|XP_011534324.1|RRAGD
Multiple_SEPEP.775_C5	1	7	4	0	EAFSLFDK	CALM1,CALM2,CALM3,CALML3	sp|NP_001292553.1|CALM2,sp|NP_001316851.1|CALM3,sp|NP_001350599.1|CALM1,sp|NP_001734.1|CALM2,sp|NP_005175.2|CALM3,sp|NP_005176.1|CALML3,sp|NP_008819.1|CALM1
Multiple_SEPEP.776_C5	1	114	31	0	LQIWDTAGQER	CRACR2A,RAB10,RAB12,RAB14,RAB15,RAB1A,RAB1B,RAB27A,RAB27B,RAB30,RAB33B,RAB34,RAB35,RAB37,RAB39A,RAB39B,RAB3A,RAB3B,RAB3C,RAB3D,RAB41,RAB43,RAB44,RAB4A,RAB4B,RAB6A,RAB6B,RAB8A,RAB8B,RAB9B,RASEF	sp|NP_001006639.1|RAB37,sp|NP_001020471.2|RAB12,sp|NP_001027898.2|RAB41,sp|NP_001136096.2|RAB34,sp|NP_001136097.2|RAB34,sp|NP_001138414.1|RAB34,sp|NP_001138415.1|RAB34,sp|NP_001138430.1|CRACR2A,sp|NP_001157461.1|RAB37,sp|NP_001157462.1|RAB37,sp|NP_001161078.1|RAB35,sp|NP_001191812.1|RAB43,sp|NP_001191813.1|RAB43,sp|NP_001191814.1|RAB43,sp|NP_001191815.1|RAB43,sp|NP_001191816.1|RAB43,sp|NP_0012306…
Multiple_SEPEP.777_C5	4	3	2	0	KMEIYRPHK,MEIYRPHK,MTHNLLLNYGLYR,SIRPDNMSEYSK	HDAC1,HDAC2	sp|NP_001518.3|HDAC2,sp|NP_004955.2|HDAC1,sp|XP_016866288.1|HDAC2
Multiple_SEPEP.778_C5	1	5	2	0	TVINDPLYK	UGT2B11,UGT2B4	sp|NP_001064.1|UGT2B11,sp|NP_001284545.1|UGT2B4,sp|NP_066962.2|UGT2B4,sp|XP_011529852.1|UGT2B11,sp|XP_016863149.1|UGT2B11
Multiple_SEPEP.779_C5	4	9	2	0	AAEQAHLWAELVFLYDK,AHMGMFTELAILYSK,EGQFKDIITK,EHLELFWSR	CLTC,CLTCL1	sp|NP_001275582.1|CLTC,sp|NP_001826.3|CLTCL1,sp|NP_004850.1|CLTC,sp|NP_009029.3|CLTCL1,sp|XP_011528703.1|CLTCL1,sp|XP_016884442.1|CLTCL1,sp|XP_016884443.1|CLTCL1,sp|XP_016884444.1|CLTCL1,sp|XP_016884445.1|CLTCL1
Multiple_SEPEP.780_C5	1	14	2	0	IGGDSGLSVR	PFKFB1,PFKFB2	sp|NP_001018063.1|PFKFB2,sp|NP_001258733.1|PFKFB1,sp|NP_001258734.1|PFKFB1,sp|NP_002616.2|PFKFB1,sp|NP_006203.2|PFKFB2,sp|XP_005273219.1|PFKFB2,sp|XP_016885065.1|PFKFB1,sp|XP_016885066.1|PFKFB1,sp|XP_016885067.1|PFKFB1,sp|XP_024303422.1|PFKFB2,sp|XP_024303423.1|PFKFB2,sp|XP_024303424.1|PFKFB2,sp|XP_024303425.1|PFKFB2,sp|XP_024308157.1|PFKFB1
Multiple_SEPEP.781_C5	2	4	3	0	KSGVGNIFIK,SGVGNIFIK	PABPC1,PABPC1L,PABPC5	sp|NP_001359108.1|PABPC1L,sp|NP_002559.2|PABPC1,sp|NP_543022.1|PABPC5,sp|XP_005250918.1|PABPC1
Multiple_SEPEP.782_C5	1	7	2	0	SIHDALCVIR	CCT4,CCT5	sp|NP_001243650.1|CCT4,sp|NP_001293082.1|CCT5,sp|NP_001293083.1|CCT5,sp|NP_001293084.1|CCT5,sp|NP_001293085.1|CCT5,sp|NP_006421.2|CCT4,sp|NP_036205.1|CCT5
Multiple_SEPEP.783_C5	1	9	2	0	VVFPLELR	USP12,USP46	sp|NP_001127695.1|USP46,sp|NP_001273696.1|USP46,sp|NP_001273697.1|USP46,sp|NP_073743.2|USP46,sp|NP_872294.2|USP12,sp|XP_005266339.1|USP12,sp|XP_011533258.1|USP12,sp|XP_016864046.1|USP46,sp|XP_016875905.1|USP12
Multiple_SEPEP.784_C5	1	19	7	0	CVVVGDGAVGK	CDC42,RAC1,RAC2,RAC3,RHOG,RHOJ,RHOQ	sp|NP_001034891.1|CDC42,sp|NP_001303236.1|RAC3,sp|NP_001656.2|RHOG,sp|NP_001782.1|CDC42,sp|NP_002863.1|RAC2,sp|NP_005043.1|RAC3,sp|NP_008839.2|RAC1,sp|NP_036381.2|RHOQ,sp|NP_061485.1|RAC1,sp|NP_065714.1|RHOJ,sp|NP_426359.1|CDC42,sp|XP_005252973.1|RHOG,sp|XP_005264286.1|RHOQ,sp|XP_006720277.1|RHOJ,sp|XP_006724349.1|RAC2,sp|XP_011531028.1|RHOQ,sp|XP_011535295.1|RHOJ,sp|XP_016859205.1|RHOQ,sp|XP_016…
Multiple_SEPEP.785_C5	1	19	2	0	VNIVPLIAK	SEPTIN4,SEPTIN5	sp|NP_001009939.1|SEPTIN5,sp|NP_001185642.1|SEPTIN4,sp|NP_001243711.1|SEPTIN4,sp|NP_001243751.1|SEPTIN4,sp|NP_001350732.1|SEPTIN4,sp|NP_001355700.1|SEPTIN4,sp|NP_001355701.1|SEPTIN4,sp|NP_002679.2|SEPTIN5,sp|NP_004565.1|SEPTIN4,sp|NP_536341.1|SEPTIN4,sp|XP_006722012.1|SEPTIN4,sp|XP_006722013.1|SEPTIN4,sp|XP_006722015.1|SEPTIN4,sp|XP_006722017.1|SEPTIN4,sp|XP_006722018.1|SEPTIN4,sp|XP_011523213.1|…
Multiple_SEPEP.786_C5	3	3	2	0	GGRPNEIEPPPPEMPPWQK,LDVTVQSFGWSDR,RLDVTVQSFGWSDR	FAM98A,FAM98B	sp|NP_001291467.1|FAM98A,sp|NP_056290.3|FAM98A,sp|NP_775882.2|FAM98B
Multiple_SEPEP.787_C5	3	4	3	0	AATLILEPAGR,GLAPEQPVTLR,MAATLILEPAGR	ACOT1,ACOT2,ACOT6	sp|NP_001032238.1|ACOT1,sp|NP_001351107.1|ACOT2,sp|NP_001352717.1|ACOT6,sp|NP_006812.3|ACOT2
Multiple_SEPEP.788_C5	1	25	5	0	KGQEVLIK	ACAD11,LOC102723360,LOC102724219,LOC102724843,LOC102724951	sp|NP_001308965.1|LOC102724951,sp|NP_001308973.1|LOC102724219,sp|NP_001308976.1|LOC102724843,sp|NP_001309904.1|LOC102723360,sp|NP_115545.3|ACAD11,sp|XP_006724005.1|LOC102723360,sp|XP_006724007.1|LOC102723360,sp|XP_011544385.1|LOC102724219,sp|XP_011544386.1|LOC102724219,sp|XP_011544387.2|LOC102724219,sp|XP_011544404.1|LOC102724843,sp|XP_011544405.1|LOC102724843,sp|XP_011544407.1|LOC102724951,sp|XP…
Multiple_SEPEP.789_C5	1	2	2	0	PHAGTSR	C19orf12,TBC1D16	sp|XP_016879676.1|TBC1D16,sp|XP_024307502.1|C19orf12
Multiple_SEPEP.790_C5	1	8	2	0	EVFEMATR	RHOA,RHOC	sp|NP_001036143.1|RHOC,sp|NP_001036144.1|RHOC,sp|NP_001300870.1|RHOA,sp|NP_001300873.1|RHOA,sp|NP_001300874.1|RHOA,sp|NP_001300875.1|RHOA,sp|NP_001655.1|RHOA,sp|NP_786886.1|RHOC
Multiple_SEPEP.791_C5	7	4	2	0	ALFNGAQK,EQQMVMR,IIEVGDTPK,IIEVGDTPKDR,QLKEQQMVMR,TWIEVSGSSAK,VILASNR	SEC61A1,SEC61A2	sp|NP_001136099.1|SEC61A2,sp|NP_001136100.1|SEC61A2,sp|NP_037468.1|SEC61A1,sp|NP_060614.2|SEC61A2
Multiple_SEPEP.792_C5	1	9	4	0	AILNYIASK	GSTA1,GSTA2,GSTA3,GSTA5	sp|NP_000837.3|GSTA2,sp|NP_000838.3|GSTA3,sp|NP_001350471.1|GSTA3,sp|NP_665683.1|GSTA1,sp|NP_714543.1|GSTA5,sp|XP_005249091.1|GSTA1,sp|XP_006715135.1|GSTA3,sp|XP_011512834.1|GSTA2,sp|XP_024302182.1|GSTA3
Multiple_SEPEP.793_C5	1	6	2	0	LEETLEQLAK	OSBP,OSBP2	sp|NP_001269667.1|OSBP2,sp|NP_001269668.1|OSBP2,sp|NP_001269669.1|OSBP2,sp|NP_001269670.1|OSBP2,sp|NP_002547.1|OSBP,sp|NP_110385.1|OSBP2
Multiple_SEPEP.794_C5	1	22	2	0	TGTLTMNR	ATP2B1,ATP2B4	sp|NP_001001323.1|ATP2B1,sp|NP_001001396.1|ATP2B4,sp|NP_001352712.1|ATP2B4,sp|NP_001352713.1|ATP2B4,sp|NP_001353449.1|ATP2B1,sp|NP_001353450.1|ATP2B1,sp|NP_001353451.1|ATP2B1,sp|NP_001353452.1|ATP2B1,sp|NP_001353453.1|ATP2B1,sp|NP_001353454.1|ATP2B1,sp|NP_001353455.1|ATP2B1,sp|NP_001353456.1|ATP2B1,sp|NP_001353457.1|ATP2B1,sp|NP_001353458.1|ATP2B1,sp|NP_001353459.1|ATP2B1,sp|NP_001353460.1|ATP2B1…
Multiple_SEPEP.795_C5	6	4	2	0	EAVILPIK,EAVILPIKFPHLFTGK,KVQSATHFK,KVQSATHFKK,VQSATHFK,WLGESEK	VPS4A,VPS4B	sp|NP_004860.2|VPS4B,sp|NP_037377.1|VPS4A,sp|XP_006722645.1|VPS4B,sp|XP_011524570.1|VPS4B
Multiple_SEPEP.796_C5	2	19	3	0	KVEAPFIPK,VEAPFIPK	PRKACA,PRKACB,PRKACG	sp|NP_001229786.1|PRKACB,sp|NP_001229787.1|PRKACB,sp|NP_001229788.1|PRKACB,sp|NP_001229789.1|PRKACB,sp|NP_001229790.1|PRKACB,sp|NP_001229791.1|PRKACB,sp|NP_001291278.1|PRKACA,sp|NP_001362489.1|PRKACB,sp|NP_001362490.1|PRKACB,sp|NP_001362491.1|PRKACB,sp|NP_001362492.1|PRKACB,sp|NP_001362493.1|PRKACB,sp|NP_001362494.1|PRKACB,sp|NP_002721.1|PRKACA,sp|NP_002722.1|PRKACB,sp|NP_002723.2|PRKACG,sp|NP_89…
Multiple_SEPEP.797_C5	1	7	3	0	VINDPSYK	UGT2B10,UGT2B28,UGT2B7	sp|NP_001065.2|UGT2B7,sp|NP_001066.1|UGT2B10,sp|NP_001138239.1|UGT2B10,sp|NP_001277020.1|UGT2B10,sp|NP_001336497.1|UGT2B7,sp|NP_444267.1|UGT2B28,sp|XP_016864074.1|UGT2B10
Multiple_SEPEP.798_C5	1	13	4	0	LLVSASQDGK	GNB1,GNB2,GNB3,GNB4	sp|NP_001269468.1|GNB1,sp|NP_001284500.1|GNB3,sp|NP_002065.1|GNB1,sp|NP_002066.1|GNB3,sp|NP_005264.2|GNB2,sp|NP_067642.1|GNB4,sp|XP_005247749.1|GNB4,sp|XP_006713784.1|GNB4,sp|XP_011519255.1|GNB3,sp|XP_016856548.1|GNB1,sp|XP_016856549.1|GNB1,sp|XP_016856550.1|GNB1,sp|XP_024302263.1|GNB1
Multiple_SEPEP.799_C5	2	22	3	0	GIIPLENLSIR,NEPFKIPEDDGNDLTHTFFNPDR	CYTH1,CYTH2,CYTH3	sp|NP_001278947.1|CYTH1,sp|NP_001278948.1|CYTH1,sp|NP_001351966.1|CYTH1,sp|NP_001351967.1|CYTH1,sp|NP_001351968.1|CYTH1,sp|NP_001351969.1|CYTH1,sp|NP_001351970.1|CYTH1,sp|NP_001354509.1|CYTH3,sp|NP_001354510.1|CYTH3,sp|NP_001354511.1|CYTH3,sp|NP_004218.1|CYTH3,sp|NP_004219.3|CYTH2,sp|NP_004753.1|CYTH1,sp|NP_059430.2|CYTH1,sp|NP_059431.1|CYTH2,sp|XP_006723535.1|CYTH2,sp|XP_006723536.1|CYTH2,sp|XP_…
Multiple_SEPEP.800_C5	1	20	8	0	LLNKPGLK	AKR1B1,AKR1B10,AKR1B15,AKR1C1,AKR1C2,AKR1C3,AKR1C4,AKR1D1	sp|NP_001074007.2|AKR1B15,sp|NP_001177836.1|AKR1D1,sp|NP_001240837.1|AKR1C3,sp|NP_001307956.1|AKR1C2,sp|NP_001333071.1|AKR1B1,sp|NP_001344.2|AKR1C1,sp|NP_001345.1|AKR1C2,sp|NP_001354749.1|AKR1B15,sp|NP_001354750.1|AKR1B15,sp|NP_001619.1|AKR1B1,sp|NP_001809.4|AKR1C4,sp|NP_003730.4|AKR1C3,sp|NP_005980.1|AKR1D1,sp|NP_064695.3|AKR1B10,sp|NP_995317.1|AKR1C2,sp|XP_005250291.1|AKR1B1,sp|XP_011514718.1|A…
Multiple_SEPEP.801_C5	1	8	2	0	EVEMGPFK	CAND1,CAND2	sp|NP_001155971.1|CAND2,sp|NP_001316603.1|CAND1,sp|NP_001316604.1|CAND1,sp|NP_001316605.1|CAND1,sp|NP_036430.1|CAND2,sp|NP_060918.2|CAND1,sp|XP_011531805.1|CAND2,sp|XP_011531806.1|CAND2
Multiple_SEPEP.802_C5	2	4	2	0	VDNLTYR,VGDVYIPR	SRSF2,SRSF8	sp|NP_001182356.1|SRSF2,sp|NP_003007.2|SRSF2,sp|NP_115285.1|SRSF8,sp|XP_016880431.1|SRSF2
Multiple_SEPEP.803_C5	1	12	2	0	NELGLPK	VAV1,ZFHX4	sp|NP_001245135.1|VAV1,sp|NP_001245136.1|VAV1,sp|NP_005419.2|VAV1,sp|NP_078997.4|ZFHX4,sp|XP_005259699.1|VAV1,sp|XP_011515894.1|ZFHX4,sp|XP_011515895.1|ZFHX4,sp|XP_011515896.1|ZFHX4,sp|XP_011515897.1|ZFHX4,sp|XP_011515898.1|ZFHX4,sp|XP_011515899.1|ZFHX4,sp|XP_016869334.1|ZFHX4
Multiple_SEPEP.804_C5	2	3	2	0	QGVEDAFYTLVR,TRQGVEDAFYTLVR	HRAS,NRAS	sp|NP_001123914.1|HRAS,sp|NP_002515.1|NRAS,sp|NP_005334.1|HRAS
Multiple_SEPEP.805_C5	2	7	2	0	ELSAEYLR,MELSAEYLR	BOLA2,BOLA2B	sp|NP_001026997.1|BOLA2,sp|NP_001034271.2|BOLA2B,sp|NP_001307508.1|BOLA2,sp|NP_001307536.2|BOLA2B,sp|NP_001307551.1|BOLA2,sp|NP_001307552.1|BOLA2,sp|NP_001307553.1|BOLA2
Multiple_SEPEP.806_C5	2	13	2	0	AGNILLTEPGQVK,LADFGSASMASPANSFVGTPYWMAPEVILAMDEGQYDGK	TAOK1,TAOK3	sp|NP_001333416.1|TAOK3,sp|NP_001333417.1|TAOK3,sp|NP_001333418.1|TAOK3,sp|NP_057365.3|TAOK3,sp|NP_065842.1|TAOK1,sp|NP_079418.1|TAOK1,sp|XP_005253955.1|TAOK3,sp|XP_006719508.1|TAOK3,sp|XP_011536739.1|TAOK3,sp|XP_016874897.1|TAOK3,sp|XP_016874898.1|TAOK3,sp|XP_016874899.1|TAOK3,sp|XP_024304778.1|TAOK3
Multiple_SEPEP.807_C5	8	8	2	0	DEIVVAESVVVIK,GMFEPYLK,IAPDVLR,KLLQMQPAQHGEIIK,LLQMQPAQHGEIIK,LYLTNSK,NTKPLLQSR,YDQNYDIR	AP3B1,AP3B2	sp|NP_001258698.1|AP3B1,sp|NP_001265440.1|AP3B2,sp|NP_001265441.1|AP3B2,sp|NP_003655.3|AP3B1,sp|NP_004635.2|AP3B2,sp|XP_005248675.1|AP3B1,sp|XP_005248676.1|AP3B1,sp|XP_016865490.1|AP3B1
Multiple_SEPEP.808_C5	17	6	2	0	ELILFSNSDNER,ENMTLQPK,EVTFVPGLYK,EWLTNFMEDR,EYHTDTTVK,FLEEFITPIVK,FLYDDNQR,GIPVVEHK,IFDEILVNAADNK,IMIMTDQDQDGSHIK,IVGLQYK,KEWLTNFMEDR,KSPSDLWK,LCNIFSTK,QIMENAEINNIIK,VLFTCFK,YGVFPLR	TOP2A,TOP2B	sp|NP_001058.2|TOP2A,sp|NP_001059.2|TOP2B,sp|NP_001317629.1|TOP2B,sp|XP_005257689.1|TOP2A,sp|XP_011523467.1|TOP2A,sp|XP_011532359.1|TOP2B
Multiple_SEPEP.809_C5	1	5	2	0	ALFPGDSEIDQLFR	CDK2,CDK3	sp|NP_001249.1|CDK3,sp|NP_001277159.1|CDK2,sp|NP_001789.2|CDK2,sp|NP_439892.2|CDK2,sp|XP_011536034.1|CDK2
Multiple_SEPEP.810_C5	2	11	2	0	TLHNLVIQYASQGR,TSGHDHPDVATMLNILALVYR	KLC1,KLC2	sp|NP_001123579.1|KLC1,sp|NP_001128246.1|KLC2,sp|NP_001128247.1|KLC2,sp|NP_001128248.1|KLC2,sp|NP_001305663.1|KLC2,sp|NP_005543.2|KLC1,sp|NP_073733.1|KLC2,sp|NP_891553.2|KLC1,sp|XP_005274240.1|KLC2,sp|XP_005274241.1|KLC2,sp|XP_024304425.1|KLC2
Multiple_SEPEP.811_C5	2	10	2	0	KQQNVDQAVATLQGEGLSVTGTVCHVGK,QQNVDQAVATLQGEGLSVTGTVCHVGK	DHRS4,DHRS4L2	sp|NP_001180564.1|DHRS4L2,sp|NP_001269916.1|DHRS4,sp|NP_001269917.1|DHRS4,sp|NP_001269918.1|DHRS4,sp|NP_001269919.1|DHRS4,sp|NP_001269920.1|DHRS4,sp|NP_066284.2|DHRS4,sp|NP_932349.2|DHRS4L2,sp|XP_006720068.1|DHRS4,sp|XP_011534668.1|DHRS4
Multiple_SEPEP.812_C5	2	19	2	0	QENVLVICHQAVMR,TIQTAEALGVPYEQWK	PFKFB1,PFKFB4	sp|NP_001258733.1|PFKFB1,sp|NP_001258734.1|PFKFB1,sp|NP_001304063.1|PFKFB4,sp|NP_001304064.1|PFKFB4,sp|NP_001304065.1|PFKFB4,sp|NP_001304066.1|PFKFB4,sp|NP_001304067.1|PFKFB4,sp|NP_002616.2|PFKFB1,sp|NP_004558.1|PFKFB4,sp|XP_011532131.1|PFKFB4,sp|XP_016862103.1|PFKFB4,sp|XP_016862104.1|PFKFB4,sp|XP_016862105.1|PFKFB4,sp|XP_016862106.1|PFKFB4,sp|XP_016885065.1|PFKFB1,sp|XP_016885066.1|PFKFB1,sp|XP…
Multiple_SEPEP.813_C5	7	6	2	0	DMHYYQSCLEAILQNSPDAK,IFCLVHK,KVLLMGK,MDLVQEDQR,NVEVLIYVFDVESR,SIIFANYIAR,TSIWDETLYK	RRAGA,RRAGB	sp|NP_001340940.1|RRAGB,sp|NP_001340942.1|RRAGB,sp|NP_006055.3|RRAGB,sp|NP_006561.1|RRAGA,sp|NP_057740.2|RRAGB,sp|XP_016884707.1|RRAGB
Multiple_SEPEP.814_C5	1	10	2	0	AAQGVGPGPGSAAPPGLEAAR	MZT2A,MZT2B	sp|NP_001078834.1|MZT2A,sp|NP_001317211.1|MZT2B,sp|NP_001317213.1|MZT2B,sp|NP_079305.2|MZT2B,sp|XP_005263799.1|MZT2A,sp|XP_016860233.1|MZT2A,sp|XP_024308816.1|MZT2A,sp|XP_024308817.1|MZT2A,sp|XP_024308818.1|MZT2A,sp|XP_024308819.1|MZT2A
Multiple_SEPEP.815_C5	1	7	2	0	STVLSLDWHPNNVLLAAGSCDFK	ARPC1A,ARPC1B	sp|NP_001177925.1|ARPC1A,sp|NP_005711.1|ARPC1B,sp|NP_006400.2|ARPC1A,sp|XP_006715888.1|ARPC1B,sp|XP_006715889.1|ARPC1B,sp|XP_024302396.1|ARPC1B,sp|XP_024302397.1|ARPC1B
Multiple_SEPEP.816_C5	2	2	2	0	ERHPGSFDVVHVK,HPGSFDVVHVK	RPS4X,RPS4Y1	sp|NP_000998.1|RPS4X,sp|NP_000999.1|RPS4Y1
Multiple_SEPEP.817_C5	3	11	2	0	EAIHDMNFSNEDMIR,LGAFLWMQR,NLQDPFYPR	TCEAL2,TCEAL4	sp|NP_001006936.1|TCEAL4,sp|NP_001006938.1|TCEAL4,sp|NP_001287830.1|TCEAL4,sp|NP_001292769.1|TCEAL4,sp|NP_001292770.1|TCEAL4,sp|NP_001292771.1|TCEAL4,sp|NP_079139.4|TCEAL4,sp|NP_525129.1|TCEAL2,sp|XP_016885345.1|TCEAL4,sp|XP_016885346.1|TCEAL4,sp|XP_024308218.1|TCEAL4
Multiple_SEPEP.818_C5	1	4	2	0	DYYFALAHTVR	PYGL,PYGM	sp|NP_001157412.1|PYGL,sp|NP_001158188.1|PYGM,sp|NP_002854.3|PYGL,sp|NP_005600.1|PYGM
Multiple_SEPEP.819_C5	3	5	2	0	GQVCLPVISAENWKPATK,IYHPNIDEK,IYHPNIDEKGQVCLPVISAENWKPATK	UBE2L3,UBE2L5	sp|NP_001243284.1|UBE2L3,sp|NP_001243285.1|UBE2L3,sp|NP_001342176.1|UBE2L5,sp|NP_003338.1|UBE2L3,sp|XP_016884424.1|UBE2L3
Multiple_SEPEP.820_C5	5	2	2	0	AYWDIMISNHQNSNR,EALQGVGDMGR,FRPDGLPK,GNYDAAQR,SNEKAEEWGR	SAA2,SAA4	sp|NP_001186673.1|SAA2,sp|NP_006503.2|SAA4
Multiple_SEPEP.821_C5	2	21	3	0	SGQSALYDALFSSQSPK,WAEDQNSLLK	RANBP2,RGPD3,RGPD4	sp|NP_001137485.1|RGPD3,sp|NP_006258.3|RANBP2,sp|NP_872394.2|RGPD4,sp|XP_005264059.1|RANBP2,sp|XP_005264060.1|RANBP2,sp|XP_005264061.1|RANBP2,sp|XP_005264062.1|RANBP2,sp|XP_005264064.1|RANBP2,sp|XP_011509319.1|RGPD4,sp|XP_011509320.1|RGPD4,sp|XP_011509321.1|RGPD4,sp|XP_011509322.1|RGPD4,sp|XP_011509877.1|RANBP2,sp|XP_011509878.1|RANBP2,sp|XP_011509880.1|RANBP2,sp|XP_016859387.1|RGPD4,sp|XP_016860…
Multiple_SEPEP.822_C5	1	8	3	0	TLAIELAPR	DHRS4,DHRS4L1,DHRS4L2	sp|NP_001180564.1|DHRS4L2,sp|NP_001180565.1|DHRS4L2,sp|NP_001180566.1|DHRS4L2,sp|NP_001264793.1|DHRS4L1,sp|NP_001269917.1|DHRS4,sp|NP_066284.2|DHRS4,sp|NP_932349.2|DHRS4L2,sp|XP_006720309.1|DHRS4L1
Multiple_SEPEP.823_C5	1	8	2	0	VTDEILHLVPNIDNFR	PAPOLA,PAPOLB	sp|NP_001238935.1|PAPOLA,sp|NP_001280556.1|PAPOLA,sp|NP_001350591.1|PAPOLA,sp|NP_001350593.1|PAPOLA,sp|NP_001350594.1|PAPOLA,sp|NP_001350595.1|PAPOLA,sp|NP_064529.4|PAPOLB,sp|NP_116021.2|PAPOLA
Multiple_SEPEP.824_C5	12	16	2	0	DGSTMLIEAAK,DTALTIAADK,DTPLSLACSGGR,GADVNAPPVPSSR,GAHIDVR,ILLNAGAEINSR,LKDGSTMLIEAAK,NTALTLACFQGR,NVSDYTPLSLAASGGYVNIIK,TGLTPLMEAASGGYAEVGR,TKDTPLSLACSGGR,YIATITDK	ANKHD1,ANKRD17	sp|NP_001273700.1|ANKRD17,sp|NP_056389.1|ANKRD17,sp|NP_060217.1|ANKHD1,sp|NP_065741.3|ANKHD1,sp|NP_115593.3|ANKRD17,sp|NP_942592.1|ANKRD17,sp|XP_005265728.1|ANKRD17,sp|XP_005265729.1|ANKRD17,sp|XP_005265730.1|ANKRD17,sp|XP_016863500.1|ANKRD17,sp|XP_016863501.1|ANKRD17,sp|XP_016863502.1|ANKRD17,sp|XP_016863503.1|ANKRD17,sp|XP_016863504.1|ANKRD17,sp|XP_016863505.1|ANKRD17,sp|XP_016863506.1|ANKRD17
Multiple_SEPEP.825_C5	2	3	2	0	IQVHYYEDGNVQLVSHK,RQLPVTR	CAPZA1,CAPZA2	sp|NP_006126.1|CAPZA1,sp|NP_006127.1|CAPZA2,sp|XP_016857913.1|CAPZA1
Multiple_SEPEP.826_C5	1	5	2	0	EFHQAGKPIGLCCIAPVLAAK	GATD3A,GATD3B	sp|NP_001350687.1|GATD3B,sp|NP_001350690.1|GATD3B,sp|NP_004640.4|GATD3A,sp|XP_016883968.1|GATD3A,sp|XP_024307901.1|GATD3A
Multiple_SEPEP.827_C5	5	2	2	0	DCIPFFR,DHGLPGYNAWR,GLMATPAK,IPPNDPR,SRDHGLPGYNAWR	EPX,MPO	sp|NP_000241.1|MPO,sp|NP_000493.1|EPX
Multiple_SEPEP.828_C5	2	5	2	0	ADIHLVELLYYVEELDSSLISSFPLLK,VLKSHGQDYLVGNK	GSTA1,GSTA2	sp|NP_000837.3|GSTA2,sp|NP_001305988.1|GSTA1,sp|NP_665683.1|GSTA1,sp|XP_005249091.1|GSTA1,sp|XP_011512834.1|GSTA2
Multiple_SEPEP.829_C5	1	28	2	0	TGTLTTNR	ATP2B2,ATP2B3	sp|NP_001001331.1|ATP2B2,sp|NP_001001344.1|ATP2B3,sp|NP_001317540.1|ATP2B2,sp|NP_001340493.1|ATP2B2,sp|NP_001350791.1|ATP2B2,sp|NP_001674.2|ATP2B2,sp|NP_068768.2|ATP2B3,sp|XP_005265236.1|ATP2B2,sp|XP_005274746.1|ATP2B3,sp|XP_005274747.1|ATP2B3,sp|XP_005274748.1|ATP2B3,sp|XP_005274749.1|ATP2B3,sp|XP_006713238.1|ATP2B2,sp|XP_011529476.1|ATP2B3,sp|XP_011529479.1|ATP2B3,sp|XP_011532054.1|ATP2B2,sp|XP…
Multiple_SEPEP.830_C5	1	9	2	0	DIALHLNPR	LGALS4,LGALS8	sp|NP_006140.1|LGALS4,sp|NP_006490.3|LGALS8,sp|NP_963837.1|LGALS8,sp|NP_963838.1|LGALS8,sp|NP_963839.1|LGALS8,sp|XP_011525275.1|LGALS4,sp|XP_011525276.1|LGALS4,sp|XP_011542490.1|LGALS8,sp|XP_016856763.1|LGALS8
Multiple_SEPEP.831_C5	1	3	2	0	DGIAVIGIFLK	CA2,CA3	sp|NP_000058.1|CA2,sp|NP_001280604.1|CA2,sp|NP_005172.1|CA3
Multiple_SEPEP.832_C5	2	24	2	0	DLSKPIGALNPK,EISNFEYLMFLNTIAGR	LRBA,NBEA	sp|NP_001186211.2|LRBA,sp|NP_001191126.1|NBEA,sp|NP_001351834.1|LRBA,sp|NP_001354479.1|LRBA,sp|NP_001366174.1|NBEA,sp|NP_001371941.1|NBEA,sp|NP_006717.2|LRBA,sp|NP_056493.3|NBEA,sp|XP_005263429.1|LRBA,sp|XP_005263430.1|LRBA,sp|XP_005263431.1|LRBA,sp|XP_005266403.1|NBEA,sp|XP_006719866.1|NBEA,sp|XP_006719868.1|NBEA,sp|XP_006719869.1|NBEA,sp|XP_011530736.1|LRBA,sp|XP_011533348.1|NBEA,sp|XP_01153334…
Multiple_SEPEP.833_C5	1	3	2	0	LDFHTMSSTDLLNALK	UGT2B28,UGT2B4	sp|NP_001284545.1|UGT2B4,sp|NP_066962.2|UGT2B4,sp|NP_444267.1|UGT2B28
Multiple_SEPEP.834_C5	1	8	2	0	DGAIEDIITDLR	FMNL1,FMNL2	sp|NP_443137.2|FMNL2,sp|XP_006722129.1|FMNL1,sp|XP_006722132.1|FMNL1,sp|XP_006722133.1|FMNL1,sp|XP_011508832.1|FMNL2,sp|XP_011508836.1|FMNL2,sp|XP_011508837.1|FMNL2,sp|XP_011508838.1|FMNL2
Multiple_SEPEP.835_C5	1	27	2	0	RNSHTFNCR	NCOA1,NCOA2	sp|NP_001308632.1|NCOA2,sp|NP_001308636.1|NCOA2,sp|NP_001308640.1|NCOA2,sp|NP_001308641.1|NCOA2,sp|NP_001308642.1|NCOA2,sp|NP_001349879.1|NCOA1,sp|NP_001349881.1|NCOA1,sp|NP_001349883.1|NCOA1,sp|NP_001349884.1|NCOA1,sp|NP_003734.3|NCOA1,sp|NP_006531.1|NCOA2,sp|NP_671756.1|NCOA1,sp|NP_671766.1|NCOA1,sp|XP_005264682.1|NCOA1,sp|XP_005264683.1|NCOA1,sp|XP_016868450.1|NCOA2,sp|XP_016868451.1|NCOA2,sp|…
Multiple_SEPEP.836_C5	5	21	3	0	CQDLLNADCLQR,LLDQLHNSLR,SAVSGAIR,STVDLLTSITFFR,VWDEDDDIK	UNC13A,UNC13B,UNC13C	sp|NP_001073890.2|UNC13A,sp|NP_001074003.1|UNC13C,sp|NP_001316848.1|UNC13C,sp|NP_001317582.1|UNC13B,sp|NP_001358115.1|UNC13B,sp|NP_001358116.1|UNC13B,sp|NP_001358117.1|UNC13B,sp|NP_001358118.1|UNC13B,sp|NP_006368.3|UNC13B,sp|XP_011515984.1|UNC13B,sp|XP_011515985.1|UNC13B,sp|XP_011515988.1|UNC13B,sp|XP_011526112.1|UNC13A,sp|XP_011526113.1|UNC13A,sp|XP_016869681.1|UNC13B,sp|XP_016877709.1|UNC13C,sp…
Multiple_SEPEP.837_C5	7	48	3	0	ASQLSVQQNK,LKTEGPSKTDDSTSGAR,LSSASTGKPPLSVEDDFEK,QGEGSSGVSSLLLHPEPVPGPEK,SEIPCYWENQPTGCQK,VGEIHVK,VQQSSESSTSSPSQHEATPGAR	LOC441155,ZC3H11A,ZC3H11B	sp|NP_001258604.1|LOC441155,sp|NP_001306167.1|ZC3H11A,sp|NP_001306168.1|ZC3H11A,sp|NP_001337190.1|ZC3H11A,sp|NP_001337191.1|ZC3H11A,sp|NP_001337192.1|ZC3H11A,sp|NP_001337193.1|ZC3H11A,sp|NP_001337194.1|ZC3H11A,sp|NP_001337195.1|ZC3H11A,sp|NP_001342386.1|ZC3H11B,sp|NP_001363263.1|ZC3H11A,sp|NP_001363264.1|ZC3H11A,sp|NP_001363265.1|ZC3H11A,sp|NP_001363266.1|ZC3H11A,sp|NP_001363267.1|ZC3H11A,sp|NP_0…
Multiple_SEPEP.838_C5	1	13	3	0	VDILTYVAWK	LDHA,LDHAL6A,LDHAL6B	sp|NP_001128711.1|LDHA,sp|NP_001137543.1|LDHAL6A,sp|NP_001158886.1|LDHA,sp|NP_001158887.1|LDHA,sp|NP_001158888.1|LDHA,sp|NP_005557.1|LDHA,sp|NP_149972.1|LDHAL6B,sp|NP_659409.2|LDHAL6A,sp|XP_005252862.2|LDHAL6A,sp|XP_011518224.1|LDHAL6A,sp|XP_011518225.1|LDHAL6A,sp|XP_011518226.1|LDHAL6A,sp|XP_011518227.1|LDHAL6A
Multiple_SEPEP.839_C5	1	3	2	0	FQELIQEYEDSGGSK	TYW1,TYW1B	sp|NP_001138912.2|TYW1B,sp|NP_060734.2|TYW1,sp|XP_016867881.1|TYW1
Multiple_SEPEP.840_C5	1	66	2	0	DILYIGDHIFGDILK	NT5C2,NT5DC4	sp|NP_001127845.1|NT5C2,sp|NP_001337423.1|NT5DC4,sp|NP_001338098.1|NT5C2,sp|NP_001338099.1|NT5C2,sp|NP_001338100.1|NT5C2,sp|NP_001338101.1|NT5C2,sp|NP_001338102.1|NT5C2,sp|NP_001338103.1|NT5C2,sp|NP_001338104.1|NT5C2,sp|NP_001338105.1|NT5C2,sp|NP_001338106.1|NT5C2,sp|NP_001338107.1|NT5C2,sp|NP_001338108.1|NT5C2,sp|NP_001338109.1|NT5C2,sp|NP_001338110.1|NT5C2,sp|NP_001338111.1|NT5C2,sp|NP_00133811…
Multiple_SEPEP.841_C5	4	17	2	0	FPSHFSSDLK,NLLQVDLTK,VRFPSHFSSDLK,WFATTDWIAIYQR	PRKACA,PRKACB	sp|NP_001229786.1|PRKACB,sp|NP_001229787.1|PRKACB,sp|NP_001229788.1|PRKACB,sp|NP_001229789.1|PRKACB,sp|NP_001229790.1|PRKACB,sp|NP_001229791.1|PRKACB,sp|NP_001291278.1|PRKACA,sp|NP_001362489.1|PRKACB,sp|NP_001362490.1|PRKACB,sp|NP_001362491.1|PRKACB,sp|NP_001362492.1|PRKACB,sp|NP_001362493.1|PRKACB,sp|NP_001362494.1|PRKACB,sp|NP_002721.1|PRKACA,sp|NP_002722.1|PRKACB,sp|NP_891993.1|PRKACB,sp|NP_99…
Multiple_SEPEP.842_C5	8	19	2	0	AIGIGAYLVR,DMYDQVLK,EASFEYLQNEGER,FGAYIVDGLR,GFSGGMK,HLEPALAFQLELNR,ITDIIGK,MHLYLGAAK	ACACA,ACACB	sp|NP_001084.3|ACACB,sp|NP_942131.1|ACACA,sp|NP_942133.1|ACACA,sp|NP_942134.1|ACACA,sp|NP_942135.1|ACACA,sp|NP_942136.1|ACACA,sp|XP_005257324.1|ACACA,sp|XP_006719430.1|ACACB,sp|XP_006721916.1|ACACA,sp|XP_011523003.1|ACACA,sp|XP_011523005.1|ACACA,sp|XP_011523006.1|ACACA,sp|XP_011536561.1|ACACB,sp|XP_011536565.1|ACACB,sp|XP_011536566.1|ACACB,sp|XP_016874741.1|ACACB,sp|XP_016880042.1|ACACA,sp|XP_016…
Multiple_SEPEP.843_C5	1	9	2	0	DGIVPFLQVFGHGK	SLC12A5,SLC12A7	sp|NP_001128243.1|SLC12A5,sp|NP_006589.2|SLC12A7,sp|NP_065759.1|SLC12A5,sp|XP_005248288.1|SLC12A7,sp|XP_011512241.1|SLC12A7,sp|XP_011512242.1|SLC12A7,sp|XP_011512243.2|SLC12A7,sp|XP_016864447.1|SLC12A7,sp|XP_016864448.1|SLC12A7
Multiple_SEPEP.844_C5	1	10	4	0	VDNSSLTGESEPQTR	ATP1A1,ATP1A2,ATP1A3,ATP4A	sp|NP_000692.2|ATP1A1,sp|NP_000693.1|ATP1A2,sp|NP_000695.2|ATP4A,sp|NP_001153705.1|ATP1A1,sp|NP_001153706.1|ATP1A1,sp|NP_001243142.1|ATP1A3,sp|NP_001243143.1|ATP1A3,sp|NP_689509.1|ATP1A3,sp|XP_016856849.1|ATP1A1,sp|XP_016856850.1|ATP1A1
Multiple_SEPEP.845_C5	1	19	4	0	TLDFIDVLLLSKDEDGK	CYP4F11,CYP4F12,CYP4F2,CYP4F3	sp|NP_000887.2|CYP4F3,sp|NP_001073.3|CYP4F2,sp|NP_001122404.1|CYP4F11,sp|NP_001186137.1|CYP4F3,sp|NP_001186138.1|CYP4F3,sp|NP_001356625.1|CYP4F3,sp|NP_067010.3|CYP4F11,sp|NP_076433.3|CYP4F12,sp|XP_005259968.1|CYP4F3,sp|XP_006722913.1|CYP4F12,sp|XP_011526316.1|CYP4F3,sp|XP_011526504.1|CYP4F12,sp|XP_011526505.1|CYP4F12,sp|XP_011526506.1|CYP4F12,sp|XP_011526507.1|CYP4F12,sp|XP_011526509.1|CYP4F12,sp…
Multiple_SEPEP.846_C5	1	6	3	0	EQNSPIYISR	LIN7A,LIN7B,LIN7C	sp|NP_001311352.1|LIN7A,sp|NP_004655.1|LIN7A,sp|NP_060832.1|LIN7C,sp|NP_071448.1|LIN7B,sp|XP_006723386.1|LIN7B,sp|XP_011537230.2|LIN7A
Multiple_SEPEP.847_C5	4	24	2	0	ELLDVVDK,ELLDVVDKNESAVIVAPTSSGK,NESAVIVAPTSSGK,TYASYYCMEK	DDX60,DDX60L	sp|NP_001012985.2|DDX60L,sp|NP_001278439.1|DDX60L,sp|NP_001332856.1|DDX60L,sp|NP_001365001.1|DDX60L,sp|NP_060101.3|DDX60,sp|XP_005263398.2|DDX60L,sp|XP_005263400.2|DDX60L,sp|XP_005263402.2|DDX60L,sp|XP_006714471.1|DDX60L,sp|XP_011530405.1|DDX60,sp|XP_011530406.1|DDX60,sp|XP_011530704.1|DDX60L,sp|XP_011530705.1|DDX60L,sp|XP_011530706.1|DDX60L,sp|XP_011530707.1|DDX60L,sp|XP_011530708.1|DDX60L,sp|XP…
Multiple_SEPEP.848_C5	1	9	2	0	NEFITLAHVNPQSFPAPK	PAPOLA,PAPOLB	sp|NP_001280556.1|PAPOLA,sp|NP_001280557.1|PAPOLA,sp|NP_001280561.1|PAPOLA,sp|NP_001350591.1|PAPOLA,sp|NP_001350593.1|PAPOLA,sp|NP_001350594.1|PAPOLA,sp|NP_001350595.1|PAPOLA,sp|NP_064529.4|PAPOLB,sp|NP_116021.2|PAPOLA
Multiple_SEPEP.849_C5	1	14	2	0	VVDMFGCCLPVCAVNFK	ALG1,ALG1L	sp|NP_001015050.2|ALG1L,sp|NP_001182152.1|ALG1L,sp|NP_001317433.1|ALG1,sp|NP_001371993.1|ALG1L,sp|NP_001371995.1|ALG1L,sp|NP_001371996.1|ALG1L,sp|NP_001371997.1|ALG1L,sp|NP_061982.3|ALG1,sp|XP_016861334.1|ALG1L,sp|XP_016861336.1|ALG1L,sp|XP_016878946.1|ALG1,sp|XP_016878947.1|ALG1,sp|XP_024309151.1|ALG1L,sp|XP_024309152.1|ALG1L
Multiple_SEPEP.850_C5	1	22	2	0	DLKPQNLLINER	CDK16,CDK18	sp|NP_001163931.1|CDK16,sp|NP_002587.2|CDK18,sp|NP_006192.1|CDK16,sp|NP_148978.2|CDK16,sp|NP_997667.1|CDK18,sp|NP_997668.1|CDK18,sp|XP_011507904.1|CDK18,sp|XP_011542222.1|CDK16,sp|XP_011542223.1|CDK16,sp|XP_011542224.1|CDK16,sp|XP_011542225.1|CDK16,sp|XP_011542226.1|CDK16,sp|XP_011542227.1|CDK16,sp|XP_011542228.1|CDK16,sp|XP_011542229.1|CDK16,sp|XP_011542230.1|CDK16,sp|XP_016856912.1|CDK18,sp|XP_…
Multiple_SEPEP.851_C5	1	3	2	0	GGGGYGGSGDGYNGFGNDGSNFGGGGSYNDFGNYNNQSSNFGPMK	HNRNPA1,HNRNPA1L2	sp|NP_001011724.1|HNRNPA1L2,sp|NP_001011725.1|HNRNPA1L2,sp|NP_002127.1|HNRNPA1
Multiple_SEPEP.852_C5	1	14	3	0	IVASMWDSLGEEQK	TOX2,TOX3,TOX4	sp|NP_001073899.2|TOX3,sp|NP_001092266.1|TOX2,sp|NP_001092267.1|TOX2,sp|NP_001092268.1|TOX2,sp|NP_001139660.1|TOX3,sp|NP_001290452.1|TOX4,sp|NP_055643.1|TOX4,sp|NP_116272.1|TOX2,sp|XP_005255949.1|TOX3,sp|XP_006723947.1|TOX2,sp|XP_011521304.1|TOX3,sp|XP_016878631.1|TOX3,sp|XP_016883598.1|TOX2,sp|XP_024305998.1|TOX3
Multiple_SEPEP.853_C5	4	18	2	0	DGNLASTLGQHK,GDKVGASASDGSVCVLDLR,PDVVQTR,VGASASDGSVCVLDLR	TBL1X,TBL1XR1	sp|NP_001132938.1|TBL1X,sp|NP_001132939.1|TBL1X,sp|NP_001132940.1|TBL1X,sp|NP_001308122.1|TBL1XR1,sp|NP_001308123.1|TBL1XR1,sp|NP_001308124.1|TBL1XR1,sp|NP_001361256.1|TBL1XR1,sp|NP_001361257.1|TBL1XR1,sp|NP_001361258.1|TBL1XR1,sp|NP_001361259.1|TBL1XR1,sp|NP_005638.1|TBL1X,sp|NP_078941.2|TBL1XR1,sp|XP_006713809.1|TBL1XR1,sp|XP_011511443.1|TBL1XR1,sp|XP_011511444.1|TBL1XR1,sp|XP_011511445.1|TBL1X…
Multiple_SEPEP.854_C5	4	3	2	0	IEEVIGAGEFGEVCR,IGVTLAGHQK,LNDGQFTVIQLVGMLR,VYIDPFTYEDPNEAVR	EPHB3,EPHB4	sp|NP_004434.2|EPHB3,sp|NP_004435.3|EPHB4,sp|XP_016867305.1|EPHB4
Multiple_SEPEP.855_C5	1	4	2	0	CNVWILDGDLYHK	DYNC1LI1,DYNC1LI2	sp|NP_001310884.1|DYNC1LI2,sp|NP_006132.1|DYNC1LI2,sp|NP_057225.2|DYNC1LI1,sp|XP_016878497.1|DYNC1LI2
Multiple_SEPEP.856_C5	2	28	3	0	LADFGVAGQLTDTQIK,LADFGVAGQLTDTQIKR	STK24,STK25,STK26	sp|NP_001027467.2|STK24,sp|NP_001035917.1|STK26,sp|NP_001035918.1|STK26,sp|NP_001258906.1|STK25,sp|NP_001258907.1|STK25,sp|NP_001258908.1|STK25,sp|NP_001258909.1|STK25,sp|NP_001269234.1|STK25,sp|NP_001269235.1|STK25,sp|NP_001269236.1|STK25,sp|NP_001269237.1|STK25,sp|NP_001273578.1|STK24,sp|NP_003567.2|STK24,sp|NP_006365.2|STK25,sp|NP_057626.2|STK26,sp|XP_005254136.1|STK24,sp|XP_011508795.1|STK25,…
Multiple_SEPEP.857_C5	5	11	2	0	DVPNNQLR,HTTSIFDDFAHYEK,LENNDNKPVTNSR,YSIWCSTEHGNK,YSIWCSTEHGNKR	YTHDF1,YTHDF3	sp|NP_001264742.1|YTHDF3,sp|NP_001264743.1|YTHDF3,sp|NP_001264744.1|YTHDF3,sp|NP_001264745.1|YTHDF3,sp|NP_001264746.1|YTHDF3,sp|NP_001264747.1|YTHDF3,sp|NP_060268.2|YTHDF1,sp|NP_689971.4|YTHDF3,sp|XP_011515811.1|YTHDF3,sp|XP_011515812.1|YTHDF3,sp|XP_024307682.1|YTHDF1
Multiple_SEPEP.858_C5	6	17	2	0	GIWHNNEK,GTGGVDTAATGGVFDISNLDR,LSEMTEAEQQQLIDDHFLFDKPVSPLLTAAGMAR,RGTGGVDTAATGGVFDISNLDR,SFLIWVNEEDHTR,VVVDALSGLK	CKMT1A,CKMT1B	sp|NP_001015001.1|CKMT1A,sp|NP_001308855.1|CKMT1A,sp|NP_001308856.1|CKMT1A,sp|NP_001308857.1|CKMT1A,sp|NP_001308858.1|CKMT1A,sp|NP_001362413.1|CKMT1B,sp|NP_066270.1|CKMT1B,sp|XP_005254207.1|CKMT1B,sp|XP_005254555.1|CKMT1A,sp|XP_011519496.1|CKMT1B,sp|XP_011519497.1|CKMT1B,sp|XP_011519498.1|CKMT1B,sp|XP_011519500.1|CKMT1B,sp|XP_011519501.2|CKMT1B,sp|XP_016877391.1|CKMT1B,sp|XP_016877858.1|CKMT1A,sp…
Multiple_SEPEP.859_C5	2	9	2	0	FESFPAGSTLIFYK,YCDHENAAFK	TOR1AIP1,TOR1AIP2	sp|NP_001186189.1|TOR1AIP2,sp|NP_001254507.1|TOR1AIP1,sp|NP_001336863.1|TOR1AIP2,sp|NP_001336864.1|TOR1AIP2,sp|NP_001336865.1|TOR1AIP2,sp|NP_001336866.1|TOR1AIP2,sp|NP_056417.2|TOR1AIP1,sp|NP_659471.1|TOR1AIP2,sp|XP_016855965.1|TOR1AIP2
Multiple_SEPEP.860_C5	6	7	2	0	DLGEELEALK,ERNTDQASMPDNTAAQK,NTDQASMPDNTAAQK,QQQLTAMK,RDLGEELEALK,RQQQLTAMK	MYH11,MYH9	sp|NP_001035202.1|MYH11,sp|NP_001035203.1|MYH11,sp|NP_002464.1|MYH9,sp|NP_002465.1|MYH11,sp|NP_074035.1|MYH11,sp|XP_011520804.1|MYH11,sp|XP_016878739.1|MYH11
Multiple_SEPEP.861_C5	1	9	2	0	HDCPVCLPLK	CREBBP,EP300	sp|NP_001349772.1|EP300,sp|NP_001420.2|EP300,sp|NP_004371.2|CREBBP,sp|XP_005255181.1|CREBBP,sp|XP_005255182.1|CREBBP,sp|XP_006720911.1|CREBBP,sp|XP_011520683.1|CREBBP,sp|XP_011520684.1|CREBBP,sp|XP_016878433.1|CREBBP
Multiple_SEPEP.862_C5	2	19	3	0	AGTQIENIEEDFR,KAGTQIENIEEDFR	ACTN1,ACTN2,ACTN3	sp|NP_001093.1|ACTN1,sp|NP_001094.1|ACTN2,sp|NP_001095.2|ACTN3,sp|NP_001123476.1|ACTN1,sp|NP_001123477.1|ACTN1,sp|NP_001245300.2|ACTN3,sp|NP_001265272.1|ACTN2,sp|XP_011535567.1|ACTN1,sp|XP_011535568.1|ACTN1,sp|XP_011535569.1|ACTN1,sp|XP_011535570.1|ACTN1,sp|XP_016877209.1|ACTN1,sp|XP_016877210.1|ACTN1,sp|XP_016877211.1|ACTN1,sp|XP_016877212.1|ACTN1,sp|XP_016877214.1|ACTN1,sp|XP_016877215.1|ACTN1,…
Multiple_SEPEP.863_C5	12	3	2	0	DRDYSDHPSGGSYR,DSYESYGNSR,DSYGGPPR,DVYLSPR,DYAPPPR,DYGHSSSR,DYGHSSSRDDYPSR,DYSDHPSGGSYR,GGHMDDGGYSMNFNMSSSR,GPPPSYGGSSR,RDVYLSPR,YDDYSSSR	RBMX,RBMXL1	sp|NP_001156008.1|RBMXL1,sp|NP_002130.2|RBMX,sp|NP_062556.2|RBMXL1
Multiple_SEPEP.864_C5	1	4	4	0	VYDSLLALPQDLQAAR	CLDN3,CLDN4,CLDN6,CLDN9	sp|NP_001296.1|CLDN4,sp|NP_001297.1|CLDN3,sp|NP_066192.1|CLDN9,sp|NP_067018.2|CLDN6
Multiple_SEPEP.865_C5	1	5	3	0	QEYDEAGPSIVHR	ACTA1,ACTA2,ACTC1	sp|NP_001091.1|ACTA1,sp|NP_001135417.1|ACTA2,sp|NP_001307784.1|ACTA2,sp|NP_001604.1|ACTA2,sp|NP_005150.1|ACTC1
Multiple_SEPEP.866_C5	1	3	2	0	KEESEESDDDMGFGLFD	RPLP1,RPLP2	sp|NP_000994.1|RPLP1,sp|NP_000995.1|RPLP2,sp|NP_998890.1|RPLP1
Multiple_SEPEP.867_C5	4	18	2	0	GRLNVLANVIR,LEAADEGSGDVK,LNVLANVIR,LNVLANVIRK	OGDH,OGDHL	sp|NP_001003941.1|OGDH,sp|NP_001137468.1|OGDHL,sp|NP_001137469.1|OGDHL,sp|NP_001158508.1|OGDH,sp|NP_001334748.1|OGDHL,sp|NP_001334749.1|OGDHL,sp|NP_001334750.1|OGDHL,sp|NP_001334751.1|OGDHL,sp|NP_001334752.1|OGDHL,sp|NP_001334753.1|OGDHL,sp|NP_001334754.1|OGDHL,sp|NP_001350452.1|OGDH,sp|NP_002532.2|OGDH,sp|NP_060715.2|OGDHL,sp|XP_005249816.1|OGDH,sp|XP_011513710.1|OGDH,sp|XP_011538248.1|OGDHL,sp|…
Multiple_SEPEP.868_C5	1	20	2	0	LPPVIIK	ECPAS,REV3L	sp|NP_001273360.1|REV3L,sp|NP_001273361.1|REV3L,sp|NP_001350685.1|ECPAS,sp|NP_001351858.1|ECPAS,sp|NP_001351859.1|ECPAS,sp|NP_001351860.1|ECPAS,sp|NP_001359007.1|REV3L,sp|NP_002903.3|REV3L,sp|XP_005251910.1|ECPAS,sp|XP_011516724.1|ECPAS,sp|XP_011534330.1|REV3L,sp|XP_011534331.1|REV3L,sp|XP_011534332.1|REV3L,sp|XP_011534333.1|REV3L,sp|XP_011534334.1|REV3L,sp|XP_011534338.1|REV3L,sp|XP_016866641.1|…
Multiple_SEPEP.869_C5	1	6	3	0	ALDTMNFDVIK	PABPC1,PABPC3,PABPC4	sp|NP_001129125.1|PABPC4,sp|NP_001129126.1|PABPC4,sp|NP_002559.2|PABPC1,sp|NP_003810.1|PABPC4,sp|NP_112241.2|PABPC3,sp|XP_005250918.1|PABPC1
Multiple_SEPEP.870_C5	1	9	2	0	ADDVIISSGYR	ACSM3,ACSM4	sp|NP_001073923.1|ACSM4,sp|NP_005613.2|ACSM3,sp|XP_011544213.1|ACSM3,sp|XP_016879012.1|ACSM3,sp|XP_024306135.1|ACSM3,sp|XP_024306136.1|ACSM3,sp|XP_024306137.1|ACSM3,sp|XP_024306138.1|ACSM3,sp|XP_024306139.1|ACSM3
Multiple_SEPEP.871_C5	2	6	2	0	TFNMDEYVGLPR,YFTLGLPTGSTPLGCYK	GNPDA1,GNPDA2	sp|NP_005462.1|GNPDA1,sp|NP_612208.1|GNPDA2,sp|XP_005268405.1|GNPDA1,sp|XP_006714810.1|GNPDA1,sp|XP_011535839.1|GNPDA1,sp|XP_024310087.1|GNPDA1
Multiple_SEPEP.872_C5	2	20	2	0	DYQPGITYIVVQK,LGGINNILVPHQR	AGO1,AGO3	sp|NP_001304051.1|AGO1,sp|NP_001304052.1|AGO1,sp|NP_036331.1|AGO1,sp|NP_079128.2|AGO3,sp|NP_803171.1|AGO3,sp|XP_005270632.1|AGO3,sp|XP_005270633.1|AGO3,sp|XP_011539181.1|AGO3,sp|XP_011539184.1|AGO3,sp|XP_011539538.1|AGO1,sp|XP_016856012.1|AGO3,sp|XP_016856013.1|AGO3,sp|XP_016856014.1|AGO3,sp|XP_016856015.1|AGO3,sp|XP_016856016.1|AGO3,sp|XP_016856017.1|AGO3,sp|XP_016856505.1|AGO1,sp|XP_016856506.1…
Multiple_SEPEP.873_C5	1	18	3	0	SIILSGTVLPSAQR	LGALS9,LGALS9B,LGALS9C	sp|NP_001035167.2|LGALS9C,sp|NP_001036150.1|LGALS9B,sp|NP_001317092.1|LGALS9,sp|NP_001354221.1|LGALS9B,sp|NP_002299.2|LGALS9,sp|NP_033665.1|LGALS9,sp|XP_005256826.1|LGALS9C,sp|XP_005256827.1|LGALS9C,sp|XP_006721955.1|LGALS9,sp|XP_006721956.1|LGALS9,sp|XP_006721958.1|LGALS9,sp|XP_011522295.1|LGALS9C,sp|XP_011522296.1|LGALS9C,sp|XP_011522297.1|LGALS9C,sp|XP_011522298.1|LGALS9C,sp|XP_011522299.1|LGA…
Multiple_SEPEP.874_C5	2	5	3	0	EDHTLGNIIK,SQLLKDPQVLFAGYK	POLR2J,POLR2J2,POLR2J3	sp|NP_001091084.2|POLR2J3,sp|NP_006225.1|POLR2J,sp|NP_116581.3|POLR2J2,sp|XP_005250509.1|POLR2J,sp|XP_016867842.1|POLR2J
Multiple_SEPEP.875_C5	3	22	2	0	NLVPVQR,TFPFLEGLR,VVYNVLSELEK	SP100,SP140L	sp|NP_001073860.1|SP100,sp|NP_001193630.1|SP100,sp|NP_001193631.1|SP100,sp|NP_001193632.1|SP100,sp|NP_001193633.1|SP100,sp|NP_001295091.1|SP140L,sp|NP_001295092.1|SP140L,sp|NP_001339821.1|SP140L,sp|NP_001339822.1|SP140L,sp|NP_001339823.1|SP140L,sp|NP_003104.2|SP100,sp|NP_612411.4|SP140L,sp|XP_006712919.1|SP140L,sp|XP_011510492.1|SP140L,sp|XP_011510493.1|SP140L,sp|XP_016860783.1|SP140L,sp|XP_01686…
Multiple_SEPEP.876_C5	1	27	2	0	DFVPDIVTMGK	ETNPPL,PHYKPL	sp|NP_001140062.1|ETNPPL,sp|NP_001140099.1|ETNPPL,sp|NP_001265275.1|PHYKPL,sp|NP_001317960.1|ETNPPL,sp|NP_001317961.1|ETNPPL,sp|NP_001317962.1|ETNPPL,sp|NP_112569.2|ETNPPL,sp|NP_699204.1|PHYKPL,sp|XP_006714988.1|PHYKPL,sp|XP_011532971.1|PHYKPL,sp|XP_011532972.1|PHYKPL,sp|XP_011532973.1|PHYKPL,sp|XP_011532974.1|PHYKPL,sp|XP_011532976.1|PHYKPL,sp|XP_016865484.1|PHYKPL,sp|XP_016865487.1|PHYKPL,sp|XP…
Multiple_SEPEP.877_C5	4	10	2	0	DLSLLQIQMR,DNLQILR,FAEHGETLAMK,KYDEAIK	NAA15,NAA16	sp|NP_001104268.1|NAA16,sp|NP_060997.2|NAA16,sp|NP_078837.3|NAA16,sp|NP_476516.1|NAA15,sp|XP_005263293.1|NAA15,sp|XP_006719929.1|NAA16,sp|XP_011533529.1|NAA16,sp|XP_011533530.1|NAA16,sp|XP_016876234.1|NAA16,sp|XP_016876235.1|NAA16
Multiple_SEPEP.878_C5	1	25	2	0	SVIGTPEFMAPEMYEEK	WNK1,WNK4	sp|NP_001171914.1|WNK1,sp|NP_055638.2|WNK1,sp|NP_061852.3|WNK1,sp|NP_115763.2|WNK4,sp|NP_998820.3|WNK1,sp|XP_006719066.1|WNK1,sp|XP_011519299.1|WNK1,sp|XP_011519300.1|WNK1,sp|XP_011519301.1|WNK1,sp|XP_011519302.1|WNK1,sp|XP_011519303.1|WNK1,sp|XP_011519304.1|WNK1,sp|XP_011519305.1|WNK1,sp|XP_011519306.1|WNK1,sp|XP_011519308.1|WNK1,sp|XP_011519309.1|WNK1,sp|XP_011519310.1|WNK1,sp|XP_011519311.1|WN…
Multiple_SEPEP.879_C5	4	11	2	0	HAEATLGSGNLR,KNIPEGSHQYELLK,NIPEGSHQYELLK,YEYHWADGTNIK	MOB1A,MOB1B	sp|NP_001231695.1|MOB1B,sp|NP_001231696.1|MOB1B,sp|NP_001304039.1|MOB1A,sp|NP_001304040.1|MOB1A,sp|NP_001304041.1|MOB1A,sp|NP_060691.2|MOB1A,sp|NP_775739.1|MOB1B,sp|XP_005265766.1|MOB1B,sp|XP_011530714.1|MOB1B,sp|XP_016864326.1|MOB1B,sp|XP_024308741.1|MOB1A
Multiple_SEPEP.880_C5	1	4	3	0	ANLIASALAQIPQK	UGT2A1,UGT2A2,UGT2A3	sp|NP_001099147.2|UGT2A2,sp|NP_006789.3|UGT2A1,sp|NP_079019.3|UGT2A3,sp|XP_011530549.1|UGT2A3
Multiple_SEPEP.881_C5	1	12	2	0	IHETIESINQLK	SMARCD2,SMARCD3	sp|NP_001003801.1|SMARCD3,sp|NP_001003802.1|SMARCD3,sp|NP_001091896.1|SMARCD2,sp|NP_001317368.1|SMARCD2,sp|NP_001317369.1|SMARCD2,sp|NP_003069.2|SMARCD3,sp|XP_011514823.1|SMARCD3,sp|XP_024302654.1|SMARCD3,sp|XP_024302655.1|SMARCD3,sp|XP_024302656.1|SMARCD3,sp|XP_024302657.1|SMARCD3,sp|XP_024302658.1|SMARCD3
Multiple_SEPEP.882_C5	2	4	2	0	VHVLWWNESADSR,YDNFAHR	NIPSNAP3A,NIPSNAP3B	sp|NP_001316499.1|NIPSNAP3A,sp|NP_056284.1|NIPSNAP3A,sp|NP_060846.2|NIPSNAP3B,sp|XP_011517141.1|NIPSNAP3B
Multiple_SEPEP.883_C5	1	29	2	0	TLEELYLDANQIEELPK	ERBIN,LRRC7	sp|NP_001006600.1|ERBIN,sp|NP_001240626.1|ERBIN,sp|NP_001240627.1|ERBIN,sp|NP_001240628.1|ERBIN,sp|NP_001240630.1|ERBIN,sp|NP_001317564.1|LRRC7,sp|NP_001337145.1|LRRC7,sp|NP_001353765.1|LRRC7,sp|NP_001353766.1|LRRC7,sp|NP_001353767.1|LRRC7,sp|NP_001353768.1|LRRC7,sp|NP_001353769.1|LRRC7,sp|NP_001353770.1|LRRC7,sp|NP_001353771.1|LRRC7,sp|NP_001357714.1|LRRC7,sp|NP_061165.1|ERBIN,sp|XP_005248611.1|…
Multiple_SEPEP.884_C5	1	10	2	0	NIVHCDLKPENVLLASADPFPQVK	PRKD1,PRKD2	sp|NP_001073349.1|PRKD2,sp|NP_001073350.1|PRKD2,sp|NP_001073351.1|PRKD2,sp|NP_001316998.1|PRKD1,sp|NP_001335319.1|PRKD1,sp|NP_002733.2|PRKD1,sp|NP_057541.2|PRKD2,sp|XP_005258773.2|PRKD2,sp|XP_011535267.1|PRKD1,sp|XP_016876951.1|PRKD1
Multiple_SEPEP.885_C5	2	4	2	0	ELPGHTGYLSCCR,SELEQLRQEAEQLR	GNB2,GNB4	sp|NP_005264.2|GNB2,sp|NP_067642.1|GNB4,sp|XP_005247749.1|GNB4,sp|XP_006713784.1|GNB4
Multiple_SEPEP.886_C5	6	17	2	0	GLAPEVADR,ISFDLSLAR,KGLAPEVADR,KVPCVGLSIGVER,QALEGLGDLK,YDGLVGMFDPK	HARS1,HARS2	sp|NP_001244969.1|HARS1,sp|NP_001244970.1|HARS1,sp|NP_001244971.1|HARS1,sp|NP_001265660.1|HARS2,sp|NP_001265661.1|HARS2,sp|NP_001276021.1|HARS1,sp|NP_001276022.1|HARS1,sp|NP_001276023.1|HARS1,sp|NP_001350464.1|HARS2,sp|NP_001350465.1|HARS2,sp|NP_002100.2|HARS1,sp|NP_036340.1|HARS2,sp|XP_016864777.1|HARS2,sp|XP_016864778.1|HARS2,sp|XP_016864779.1|HARS2,sp|XP_016864780.1|HARS2,sp|XP_016864781.1|HAR…
Multiple_SEPEP.887_C5	4	4	2	0	LRTEGDGVYTLNDK,LRTEGDGVYTLNDKK,TEGDGVYTLNDK,TEGDGVYTLNDKK	HP,HPR	sp|NP_001305067.1|HP,sp|NP_005134.1|HP,sp|NP_066275.3|HPR,sp|XP_024306019.1|HPR
Multiple_SEPEP.888_C5	2	8	2	0	EDLFIVSK,REDLFIVSK	AKR1B10,AKR1B15	sp|NP_001074007.2|AKR1B15,sp|NP_001354749.1|AKR1B15,sp|NP_001354750.1|AKR1B15,sp|NP_001354751.1|AKR1B15,sp|NP_064695.3|AKR1B10,sp|XP_011514718.1|AKR1B10,sp|XP_011514719.1|AKR1B10,sp|XP_016867713.1|AKR1B15
Multiple_SEPEP.889_C5	2	11	2	0	GVILYSDPADYFAPGVK,SYPDGWNLPGGGVQR	FOLH1,FOLH1B	sp|NP_001014986.1|FOLH1,sp|NP_001180400.1|FOLH1,sp|NP_001180401.1|FOLH1,sp|NP_001338165.1|FOLH1,sp|NP_004467.1|FOLH1,sp|XP_011518260.2|FOLH1,sp|XP_016872808.1|FOLH1B,sp|XP_016872921.1|FOLH1,sp|XP_016872922.1|FOLH1,sp|XP_016872923.1|FOLH1,sp|XP_016872924.1|FOLH1
Multiple_SEPEP.890_C5	1	2	2	0	VSGGLEVLAEK	ANP32A,ANP32C	sp|NP_006296.1|ANP32A,sp|NP_036535.1|ANP32C
Multiple_SEPEP.891_C5	1	41	3	0	VHIEIGPDGR	HNRNPF,HNRNPH1,HNRNPH2	sp|NP_001027565.1|HNRNPH2,sp|NP_001091674.1|HNRNPF,sp|NP_001091675.1|HNRNPF,sp|NP_001091676.1|HNRNPF,sp|NP_001091677.1|HNRNPF,sp|NP_001091678.1|HNRNPF,sp|NP_001244222.1|HNRNPH1,sp|NP_001350501.1|HNRNPH1,sp|NP_001351154.1|HNRNPH1,sp|NP_001351155.1|HNRNPH1,sp|NP_001351156.1|HNRNPH1,sp|NP_001351157.1|HNRNPH1,sp|NP_001351158.1|HNRNPH1,sp|NP_001351159.1|HNRNPH1,sp|NP_001351160.1|HNRNPH1,sp|NP_00135116…
Multiple_SEPEP.892_C5	1	2	2	0	GAMGIMLVYDITNEK	RAB8A,RAB8B	sp|NP_005361.2|RAB8A,sp|NP_057614.1|RAB8B
Multiple_SEPEP.893_C5	2	2	2	0	DGYISNGELFQVLK,IYDMDKDGYISNGELFQVLK	PPP3R1,PPP3R2	sp|NP_000936.1|PPP3R1,sp|NP_671709.2|PPP3R2
Multiple_SEPEP.894_C5	2	45	3	0	FVQDTSK,VSAQGITLTDNQR	TNS1,TNS2,TNS3	sp|NP_001294951.1|TNS1,sp|NP_001294952.1|TNS1,sp|NP_056134.2|TNS2,sp|NP_072174.3|TNS1,sp|NP_073585.8|TNS3,sp|NP_736610.2|TNS2,sp|NP_938072.1|TNS2,sp|XP_006719365.1|TNS2,sp|XP_006719366.1|TNS2,sp|XP_011513778.1|TNS3,sp|XP_011513779.1|TNS3,sp|XP_011513780.1|TNS3,sp|XP_011513781.1|TNS3,sp|XP_011513782.1|TNS3,sp|XP_011513783.1|TNS3,sp|XP_011513785.1|TNS3,sp|XP_011513786.1|TNS3,sp|XP_016860300.1|TNS1,…
Multiple_SEPEP.895_C5	3	11	2	0	GLDYLHSEK,KTSYLTELIDR,TSYLTELIDR	STK24,STK26	sp|NP_001027467.2|STK24,sp|NP_001035917.1|STK26,sp|NP_001035918.1|STK26,sp|NP_001273578.1|STK24,sp|NP_003567.2|STK24,sp|NP_057626.2|STK26,sp|XP_005254136.1|STK24,sp|XP_011529651.1|STK26,sp|XP_011529652.1|STK26,sp|XP_016876283.1|STK24,sp|XP_024305194.1|STK24
Multiple_SEPEP.896_C5	6	20	2	0	AFEGQAHGADR,LWGTQDVSQDIQEMK,LWGTQDVSQDIQEMKDESAR,QVTVLELFR,SVEMLILGR,TFEDITR	SLC2A14,SLC2A3	sp|NP_001273162.1|SLC2A14,sp|NP_001273163.1|SLC2A14,sp|NP_001273164.1|SLC2A14,sp|NP_001273165.1|SLC2A14,sp|NP_001273166.1|SLC2A14,sp|NP_008862.1|SLC2A3,sp|NP_703150.1|SLC2A14,sp|XP_005253372.1|SLC2A14,sp|XP_005253374.1|SLC2A14,sp|XP_011518864.1|SLC2A14,sp|XP_011518865.1|SLC2A14,sp|XP_011518866.1|SLC2A14,sp|XP_011518867.1|SLC2A14,sp|XP_016874330.1|SLC2A14,sp|XP_016874333.1|SLC2A14,sp|XP_016874334.…
Multiple_SEPEP.897_C5	2	84	2	0	YECVATNSAGTR,YSAPANLYVR	PTPRD,PTPRF	sp|NP_001035802.1|PTPRD,sp|NP_001164496.1|PTPRD,sp|NP_001316066.1|PTPRF,sp|NP_001316067.1|PTPRF,sp|NP_001316068.1|PTPRF,sp|NP_001316069.1|PTPRF,sp|NP_001364875.1|PTPRD,sp|NP_001364876.1|PTPRD,sp|NP_001364887.1|PTPRD,sp|NP_001364987.1|PTPRD,sp|NP_002830.1|PTPRD,sp|NP_002831.2|PTPRF,sp|NP_569075.2|PTPRD,sp|NP_569076.2|PTPRD,sp|NP_569077.2|PTPRD,sp|NP_569707.2|PTPRF,sp|XP_005271136.1|PTPRF,sp|XP_005…
Multiple_SEPEP.898_C5	2	8	2	0	HLISSLQNHNHQLK,TEVIQLEDTLAQVR	RNF20,RNF40	sp|NP_001193962.1|RNF40,sp|NP_001193963.1|RNF40,sp|NP_001273501.1|RNF40,sp|NP_055586.1|RNF40,sp|NP_062538.5|RNF20,sp|XP_011517164.1|RNF20,sp|XP_011544299.1|RNF40,sp|XP_024306268.1|RNF40
Multiple_SEPEP.899_C5	1	43	2	0	GWNECEQTVALLSLLK	SAMD4A,SAMD4B	sp|NP_001155048.2|SAMD4A,sp|NP_001290543.1|SAMD4B,sp|NP_001371494.1|SAMD4B,sp|NP_001371495.1|SAMD4B,sp|NP_001371497.1|SAMD4B,sp|NP_001371498.1|SAMD4B,sp|NP_001371499.1|SAMD4B,sp|NP_001371500.1|SAMD4B,sp|NP_001371502.1|SAMD4B,sp|NP_001371503.1|SAMD4B,sp|NP_001371504.1|SAMD4B,sp|NP_001371505.1|SAMD4B,sp|NP_001371506.1|SAMD4B,sp|NP_001371507.1|SAMD4B,sp|NP_001371509.1|SAMD4B,sp|NP_001371510.1|SAMD4B…
Multiple_SEPEP.900_C5	1	8	4	0	LEVYPTSLTK	UGT2B10,UGT2B15,UGT2B17,UGT2B28	sp|NP_001066.1|UGT2B10,sp|NP_001067.2|UGT2B15,sp|NP_001068.1|UGT2B17,sp|NP_001138239.1|UGT2B10,sp|NP_001193933.1|UGT2B28,sp|NP_444267.1|UGT2B28,sp|XP_016863792.1|UGT2B28,sp|XP_016864074.1|UGT2B10
Multiple_SEPEP.901_C5	2	7	2	0	NLSTFAVDGK,NLSTFAVDGKDCK	GATD3A,GATD3B	sp|NP_001307312.1|GATD3A,sp|NP_001307313.1|GATD3A,sp|NP_001350687.1|GATD3B,sp|NP_001350690.1|GATD3B,sp|NP_004640.4|GATD3A,sp|XP_016883968.1|GATD3A,sp|XP_024307901.1|GATD3A
Multiple_SEPEP.902_C5	1	46	2	0	AISSTEAVLNNR	RBM26,RBM27	sp|NP_001273560.1|RBM26,sp|NP_001273561.1|RBM26,sp|NP_001353664.1|RBM26,sp|NP_061862.1|RBM27,sp|NP_071401.3|RBM26,sp|XP_005266548.1|RBM26,sp|XP_005266554.1|RBM26,sp|XP_005268523.1|RBM27,sp|XP_005268524.1|RBM27,sp|XP_005268525.1|RBM27,sp|XP_006714850.1|RBM27,sp|XP_006719920.1|RBM26,sp|XP_011533481.1|RBM26,sp|XP_011533482.1|RBM26,sp|XP_011533483.1|RBM26,sp|XP_011533484.1|RBM26,sp|XP_011533485.1|RBM…
Multiple_SEPEP.903_C5	2	29	2	0	DLNVISSLLK,NLALVFGPTLVR	ARHGAP21,ARHGAP23	sp|NP_001186346.1|ARHGAP23,sp|NP_001354376.1|ARHGAP21,sp|NP_001354377.1|ARHGAP21,sp|NP_001354378.1|ARHGAP21,sp|NP_001354379.1|ARHGAP21,sp|NP_001354380.1|ARHGAP21,sp|NP_001354381.1|ARHGAP21,sp|NP_001354382.1|ARHGAP21,sp|NP_001354383.1|ARHGAP21,sp|NP_001354384.1|ARHGAP21,sp|NP_065875.3|ARHGAP21,sp|XP_006722054.1|ARHGAP23,sp|XP_006722055.1|ARHGAP23,sp|XP_006722056.1|ARHGAP23,sp|XP_011517904.1|ARHGAP…
Multiple_SEPEP.904_C5	1	12	2	0	DNFPFDPPFVR	UBE2Q1,UBE2Q2	sp|NP_001138807.1|UBE2Q2,sp|NP_001271311.1|UBE2Q2,sp|NP_060052.3|UBE2Q1,sp|NP_775740.1|UBE2Q2,sp|XP_005254844.1|UBE2Q2,sp|XP_005254845.1|UBE2Q2,sp|XP_006720833.1|UBE2Q2,sp|XP_016878215.1|UBE2Q2,sp|XP_016878216.1|UBE2Q2,sp|XP_016878217.1|UBE2Q2,sp|XP_024305875.1|UBE2Q2,sp|XP_024305876.1|UBE2Q2
Multiple_SEPEP.905_C5	1	22	2	0	FVEFDMKPVCK	LIMS1,LIMS2	sp|NP_001129509.2|LIMS2,sp|NP_001154875.1|LIMS2,sp|NP_001154876.1|LIMS2,sp|NP_001180411.1|LIMS1,sp|NP_001180412.1|LIMS1,sp|NP_001180413.1|LIMS1,sp|NP_001180414.1|LIMS1,sp|NP_001180417.1|LIMS1,sp|NP_001243471.1|LIMS2,sp|NP_001358425.1|LIMS1,sp|NP_001358426.1|LIMS1,sp|NP_001358427.1|LIMS1,sp|NP_004978.2|LIMS1,sp|NP_060450.2|LIMS2,sp|XP_005263767.1|LIMS2,sp|XP_006712690.1|LIMS2,sp|XP_011509755.1|LIM…
Multiple_SEPEP.906_C5	4	4	2	0	HFIYFYLGQVAILLFK,KYNPTWHCIVGR,NFGSYVTHETK,YNPTWHCIVGR	DYNLL1,DYNLL2	sp|NP_001032583.1|DYNLL1,sp|NP_001032584.1|DYNLL1,sp|NP_003737.1|DYNLL1,sp|NP_542408.1|DYNLL2
Multiple_SEPEP.907_C5	5	54	2	0	FIGELFK,FMLQDVLDLR,MDQYFNQMEK,MLTEAIMHDCVVK,NHDEESLECLCR	EIF4G1,EIF4G3	sp|NP_001181875.2|EIF4G1,sp|NP_001181876.2|EIF4G1,sp|NP_001185730.1|EIF4G3,sp|NP_001185731.1|EIF4G3,sp|NP_001278086.2|EIF4G1,sp|NP_003751.2|EIF4G3,sp|NP_004944.3|EIF4G1,sp|NP_886553.3|EIF4G1,sp|NP_937884.2|EIF4G1,sp|NP_937885.1|EIF4G1,sp|NP_937887.2|EIF4G1,sp|XP_011540658.1|EIF4G3,sp|XP_011540663.1|EIF4G3,sp|XP_011540672.1|EIF4G3,sp|XP_011540673.1|EIF4G3,sp|XP_011540676.1|EIF4G3,sp|XP_011540677.1…
Multiple_SEPEP.908_C5	1	56	2	0	SAGVATFVLQEEFDR	DPP8,DPP9	sp|NP_001307804.1|DPP8,sp|NP_001307805.1|DPP8,sp|NP_001352916.1|DPP9,sp|NP_001371540.1|DPP9,sp|NP_001371541.1|DPP9,sp|NP_001371542.1|DPP9,sp|NP_001371543.1|DPP9,sp|NP_001371544.1|DPP9,sp|NP_001371545.1|DPP9,sp|NP_001371546.1|DPP9,sp|NP_001371547.1|DPP9,sp|NP_001371548.1|DPP9,sp|NP_001371549.1|DPP9,sp|NP_001371550.1|DPP9,sp|NP_001371551.1|DPP9,sp|NP_001371552.1|DPP9,sp|NP_001371553.1|DPP9,sp|NP_00…
Multiple_SEPEP.909_C5	1	8	2	0	GINEGGDLPEELLR	CYTH2,CYTH3	sp|NP_001354509.1|CYTH3,sp|NP_001354510.1|CYTH3,sp|NP_001354511.1|CYTH3,sp|NP_004218.1|CYTH3,sp|NP_004219.3|CYTH2,sp|NP_059431.1|CYTH2,sp|XP_006723535.1|CYTH2,sp|XP_006723536.1|CYTH2
Multiple_SEPEP.910_C5	5	15	2	0	ALEHLHSK,EGDVWICMELMDTSLDK,GAYGVVEK,INPELNQK,MCDFGISGYLVDSVAK	MAP2K3,MAP2K6	sp|NP_001303261.1|MAP2K3,sp|NP_001317379.1|MAP2K6,sp|NP_002747.2|MAP2K3,sp|NP_002749.2|MAP2K6,sp|NP_659731.1|MAP2K3,sp|XP_005256780.1|MAP2K3,sp|XP_005257573.1|MAP2K6,sp|XP_006722038.1|MAP2K6,sp|XP_011522260.1|MAP2K3,sp|XP_011522261.1|MAP2K3,sp|XP_011523328.1|MAP2K6,sp|XP_011523329.1|MAP2K6,sp|XP_016880346.1|MAP2K3,sp|XP_016880347.1|MAP2K3,sp|XP_016880348.1|MAP2K3
Multiple_SEPEP.911_C5	1	11	2	0	IVEMSTSK	EIF5A,EIF5A2	sp|NP_001137232.1|EIF5A,sp|NP_001137233.1|EIF5A,sp|NP_001137234.1|EIF5A,sp|NP_001357349.1|EIF5A,sp|NP_001357350.1|EIF5A,sp|NP_001961.1|EIF5A,sp|NP_065123.1|EIF5A2,sp|XP_024306398.1|EIF5A,sp|XP_024306399.1|EIF5A,sp|XP_024306400.1|EIF5A,sp|XP_024306401.1|EIF5A
Multiple_SEPEP.912_C5	1	18	2	0	VSGSQVEVNDIK	SRGAP1,SRGAP2	sp|NP_001164108.1|SRGAP2,sp|NP_001287881.1|SRGAP2,sp|NP_001333130.1|SRGAP1,sp|NP_001364373.1|SRGAP2,sp|NP_001364374.1|SRGAP2,sp|NP_001364375.1|SRGAP2,sp|NP_001364376.1|SRGAP2,sp|NP_056141.2|SRGAP2,sp|NP_065813.1|SRGAP1,sp|XP_011507656.1|SRGAP2,sp|XP_011507657.1|SRGAP2,sp|XP_011507658.1|SRGAP2,sp|XP_011536882.1|SRGAP1,sp|XP_011536883.1|SRGAP1,sp|XP_016856327.1|SRGAP2,sp|XP_016856329.1|SRGAP2,sp|XP…
Multiple_SEPEP.913_C5	2	5	2	0	NDSVIVDTFHGLFK,RNDSVIVDTFHGLFK	USP11,USP4	sp|NP_001358001.1|USP11,sp|NP_003354.2|USP4,sp|NP_955475.1|USP4,sp|XP_005272731.1|USP11,sp|XP_011542290.1|USP11
Multiple_SEPEP.914_C5	3	11	2	0	DLAFVDPDDCTPLK,IVQNCGTEK,LDAMLEEFK	CNNM2,CNNM4	sp|NP_060119.3|CNNM2,sp|NP_064569.3|CNNM4,sp|NP_951058.1|CNNM2,sp|NP_951059.1|CNNM2,sp|XP_005263971.1|CNNM4,sp|XP_005263972.1|CNNM4,sp|XP_005269990.1|CNNM2,sp|XP_006717971.1|CNNM2,sp|XP_011509257.1|CNNM4,sp|XP_011509258.1|CNNM4,sp|XP_011538213.1|CNNM2
Multiple_SEPEP.915_C5	1	5	2	0	SYGIPFIETSAK	KRAS,NRAS	sp|NP_001356715.1|KRAS,sp|NP_001356716.1|KRAS,sp|NP_002515.1|NRAS,sp|NP_004976.2|KRAS,sp|NP_203524.1|KRAS
Multiple_SEPEP.916_C5	3	5	3	0	MHVQLSTSR,NSLYDMAR,TAPGMGDQSGCYR	RBM14,RBM4,RBM4B	sp|NP_001185774.1|RBM14,sp|NP_002887.2|RBM4,sp|NP_113680.1|RBM4B,sp|XP_011543599.1|RBM4B,sp|XP_016873891.1|RBM4B
Multiple_SEPEP.917_C5	1	8	2	0	AFAMIIDK	PCBP1,PCBP2	sp|NP_001092090.1|PCBP2,sp|NP_001122383.1|PCBP2,sp|NP_001122384.1|PCBP2,sp|NP_001122385.1|PCBP2,sp|NP_001122386.1|PCBP2,sp|NP_005007.2|PCBP2,sp|NP_006187.2|PCBP1,sp|NP_114366.1|PCBP2
Multiple_SEPEP.918_C5	1	33	2	0	SLVDTVYALK	ARHGEF6,ARHGEF7	sp|NP_001106985.1|ARHGEF7,sp|NP_001293106.1|ARHGEF6,sp|NP_001307780.1|ARHGEF7,sp|NP_001307781.1|ARHGEF7,sp|NP_001307782.1|ARHGEF7,sp|NP_001340975.1|ARHGEF7,sp|NP_001340977.1|ARHGEF7,sp|NP_001340978.1|ARHGEF7,sp|NP_001340979.1|ARHGEF7,sp|NP_001340980.1|ARHGEF7,sp|NP_001340981.1|ARHGEF7,sp|NP_001340982.1|ARHGEF7,sp|NP_001340983.1|ARHGEF7,sp|NP_001340984.1|ARHGEF7,sp|NP_003890.1|ARHGEF7,sp|NP_004831…
Multiple_SEPEP.919_C5	1	16	4	0	MLDMGFEPQIR	DDX17,DDX3X,DDX3Y,DDX5	sp|NP_001091974.1|DDX17,sp|NP_001116137.1|DDX3Y,sp|NP_001180345.1|DDX3X,sp|NP_001180346.1|DDX3X,sp|NP_001289481.1|DDX3Y,sp|NP_001307524.1|DDX5,sp|NP_001307525.1|DDX5,sp|NP_001307526.1|DDX5,sp|NP_001311124.1|DDX3Y,sp|NP_001347.3|DDX3X,sp|NP_001350748.1|DDX3X,sp|NP_004387.1|DDX5,sp|NP_004651.2|DDX3Y,sp|NP_006377.2|DDX17,sp|XP_011542194.1|DDX3X,sp|XP_016884802.1|DDX3X
Multiple_SEPEP.920_C5	1	4	2	0	SSVMAEYGLYGAMVR	VSX1,VSX2	sp|NP_001243201.1|VSX1,sp|NP_055403.2|VSX1,sp|NP_878314.1|VSX2,sp|XP_016883326.1|VSX1
Multiple_SEPEP.921_C5	1	32	2	0	VNIIPVIAK	SEPTIN10,SEPTIN3	sp|NP_001308425.1|SEPTIN10,sp|NP_001308427.1|SEPTIN10,sp|NP_001308428.1|SEPTIN10,sp|NP_001308429.1|SEPTIN10,sp|NP_001308430.1|SEPTIN10,sp|NP_001308431.1|SEPTIN10,sp|NP_001308432.1|SEPTIN10,sp|NP_001308433.1|SEPTIN10,sp|NP_001308434.1|SEPTIN10,sp|NP_001308435.1|SEPTIN10,sp|NP_001308436.1|SEPTIN10,sp|NP_001308437.1|SEPTIN10,sp|NP_001308438.1|SEPTIN10,sp|NP_001308439.1|SEPTIN10,sp|NP_001308440.1|SEP…
Multiple_SEPEP.922_C5	20	2	2	0	AGNLMSAMLHVEALER,ALLPVLAK,DCGLGDPQVASELLLKPR,DEQMEPEPK,DGLQLLTDMK,DGLQLLTDMKK,DLEPSDATYTALFNVCAESPWK,DSALQSALK,DSYNLLLVAAR,EEATVLQPPVSR,KSAAQFHNLR,LQPMESNYTVLIGGCGR,LVEALDLFER,NFELNLK,NTPYWYFLQCK,QENTGSLGSDPSHSNSTATQEEDEEEEESFGTLSDK,QLFLEPSQALGPPEPPEAR,QWLTVMPAEETPHPWQK,RDEQMEPEPK,SAAQFHNLR	ATP5MF,PTCD1	sp|NP_001185808.1|ATP5MF,sp|NP_056360.2|PTCD1
Multiple_SEPEP.923_C5	1	17	2	0	QCCVLFDFVSDPLSDLK	PPP2R5C,PPP2R5D	sp|NP_001155197.1|PPP2R5C,sp|NP_001155198.1|PPP2R5C,sp|NP_001339841.1|PPP2R5C,sp|NP_001339842.1|PPP2R5C,sp|NP_001339843.1|PPP2R5C,sp|NP_002710.2|PPP2R5C,sp|NP_006236.1|PPP2R5D,sp|NP_848701.1|PPP2R5C,sp|NP_848702.1|PPP2R5C,sp|NP_851307.1|PPP2R5D,sp|NP_851308.1|PPP2R5D,sp|XP_005267876.1|PPP2R5C,sp|XP_005267879.1|PPP2R5C,sp|XP_005267881.1|PPP2R5C,sp|XP_005267883.1|PPP2R5C,sp|XP_011535220.1|PPP2R5C,s…
Multiple_SEPEP.924_C5	1	38	2	0	SVITYVSSLYDAFPK	DST,MACF1	sp|NP_001138241.1|DST,sp|NP_001138242.1|DST,sp|NP_001361651.1|DST,sp|NP_001361658.1|DST,sp|NP_001361659.1|DST,sp|NP_001361663.1|DST,sp|NP_001361665.1|DST,sp|NP_001373029.1|DST,sp|NP_036222.3|MACF1,sp|NP_899236.1|DST,sp|XP_005249372.1|DST,sp|XP_005249373.1|DST,sp|XP_005249375.1|DST,sp|XP_005249376.1|DST,sp|XP_005249377.1|DST,sp|XP_005249379.1|DST,sp|XP_005249380.1|DST,sp|XP_011513126.1|DST,sp|XP_0…
Multiple_SEPEP.925_C5	2	19	2	0	EETLLNVIK,HTAQIEIVR	ITPR1,ITPR2	sp|NP_001093422.2|ITPR1,sp|NP_001161744.1|ITPR1,sp|NP_001365381.1|ITPR1,sp|NP_002213.5|ITPR1,sp|NP_002214.2|ITPR2,sp|XP_005265166.1|ITPR1,sp|XP_005265167.1|ITPR1,sp|XP_006713194.1|ITPR1,sp|XP_011531983.1|ITPR1,sp|XP_011531984.1|ITPR1,sp|XP_011531986.1|ITPR1,sp|XP_011531987.1|ITPR1,sp|XP_011531988.1|ITPR1,sp|XP_011531989.1|ITPR1,sp|XP_011531990.1|ITPR1,sp|XP_011531992.1|ITPR1,sp|XP_016861846.1|ITP…
Multiple_SEPEP.926_C5	9	9	2	0	ANYAVDAYFR,CNELQDIEK,FLICMLHK,HGATHVFASK,LDSIVIQQGR,LRLDSIVIQQGR,NIPGPHMVLVPK,VLIFSQMTR,YLVIDEAHR	SMARCA1,SMARCA5	sp|NP_001269803.1|SMARCA1,sp|NP_001269804.1|SMARCA1,sp|NP_001365190.1|SMARCA1,sp|NP_001365191.1|SMARCA1,sp|NP_001365192.1|SMARCA1,sp|NP_001365193.1|SMARCA1,sp|NP_003060.2|SMARCA1,sp|NP_003592.3|SMARCA5,sp|XP_005262518.1|SMARCA1
Multiple_SEPEP.927_C5	1	15	3	0	ELAQQIQK	EIF4A1,EIF4A2,IFFO1	rev_sp|NP_001034759.1|IFFO1,rev_sp|NP_001180386.1|IFFO1,rev_sp|NP_001317253.1|IFFO1,rev_sp|NP_001317254.1|IFFO1,rev_sp|NP_542768.2|IFFO1,rev_sp|XP_006719038.1|IFFO1,rev_sp|XP_006719039.1|IFFO1,rev_sp|XP_011519249.1|IFFO1,rev_sp|XP_011519250.1|IFFO1,rev_sp|XP_011519251.1|IFFO1,rev_sp|XP_016874658.1|IFFO1,rev_sp|XP_016874659.1|IFFO1,sp|NP_001191439.1|EIF4A1,sp|NP_001407.1|EIF4A1,sp|NP_001958.2|EIF4…
Multiple_SEPEP.928_C5	1	12	3	0	AISEELDHALNDMTSI	TPM1,TPM3,TPM4	sp|NP_001018005.1|TPM1,sp|NP_001265118.1|TPM3,sp|NP_001288173.1|TPM1,sp|NP_001317275.1|TPM1,sp|NP_001336608.1|TPM3,sp|NP_001351611.1|TPM3,sp|NP_001351612.1|TPM3,sp|NP_001354766.1|TPM4,sp|NP_689476.2|TPM3,sp|XP_005254707.1|TPM1,sp|XP_006720730.3|TPM1,sp|XP_006722928.1|TPM4
Multiple_SEPEP.929_C5	2	5	2	0	EVTELAGYTAR,VEEGMHLLITGPNGCGK	ABCD1,ABCD2	sp|NP_000024.2|ABCD1,sp|NP_005155.1|ABCD2,sp|XP_011536329.1|ABCD2,sp|XP_016874481.1|ABCD2,sp|XP_016874482.1|ABCD2
Multiple_SEPEP.930_C5	1	19	9	0	FDLMYAK	TUBA1A,TUBA1B,TUBA1C,TUBA3C,TUBA3D,TUBA3E,TUBA4A,TUBA8,TUBAL3	sp|NP_001165335.1|TUBAL3,sp|NP_001180343.1|TUBA8,sp|NP_001257328.1|TUBA1A,sp|NP_001257329.1|TUBA1A,sp|NP_001265481.1|TUBA4A,sp|NP_001290043.1|TUBA1C,sp|NP_001290044.1|TUBA1C,sp|NP_001290045.1|TUBA1C,sp|NP_001290046.1|TUBA1C,sp|NP_005991.1|TUBA4A,sp|NP_005992.1|TUBA3C,sp|NP_006000.2|TUBA1A,sp|NP_006073.2|TUBA1B,sp|NP_061816.1|TUBA8,sp|NP_079079.1|TUBAL3,sp|NP_116093.1|TUBA1C,sp|NP_525125.2|TUBA3D,…
Multiple_SEPEP.931_C5	2	8	2	0	IVLGAILLASK,VWDDQAVWNVDYCQILK	CCNY,CCNYL1	sp|NP_001135772.1|CCNYL1,sp|NP_001269781.1|CCNY,sp|NP_001269782.1|CCNY,sp|NP_001269783.1|CCNY,sp|NP_001317147.1|CCNYL1,sp|NP_659449.3|CCNY,sp|NP_689736.1|CCNYL1,sp|NP_859049.2|CCNY
Multiple_SEPEP.932_C5	1	32	4	0	CVSSPHFQVAER	PPP2R5B,PPP2R5C,PPP2R5D,PPP2R5E	sp|NP_001155197.1|PPP2R5C,sp|NP_001155198.1|PPP2R5C,sp|NP_001257405.1|PPP2R5D,sp|NP_001269108.1|PPP2R5E,sp|NP_001269109.1|PPP2R5E,sp|NP_001269110.1|PPP2R5E,sp|NP_001269111.1|PPP2R5E,sp|NP_001339841.1|PPP2R5C,sp|NP_001339842.1|PPP2R5C,sp|NP_001339843.1|PPP2R5C,sp|NP_001339844.1|PPP2R5C,sp|NP_001339845.1|PPP2R5C,sp|NP_002710.2|PPP2R5C,sp|NP_006235.1|PPP2R5B,sp|NP_006236.1|PPP2R5D,sp|NP_006237.1|PPP…
Multiple_SEPEP.933_C5	1	12	2	0	SVIQAVQK	RTN1,RTN3	sp|NP_001252518.1|RTN3,sp|NP_001252519.1|RTN3,sp|NP_001252520.1|RTN3,sp|NP_001350631.1|RTN1,sp|NP_006045.1|RTN3,sp|NP_066959.1|RTN1,sp|NP_958831.1|RTN3,sp|NP_958832.1|RTN3,sp|NP_958833.1|RTN3,sp|NP_996734.1|RTN1,sp|XP_011543032.1|RTN3,sp|XP_011543033.1|RTN3
Multiple_SEPEP.934_C5	1	14	4	0	DLLLDPAWEK	ACTN1,ACTN2,ACTN3,ACTN4	sp|NP_001093.1|ACTN1,sp|NP_001094.1|ACTN2,sp|NP_001095.2|ACTN3,sp|NP_001123476.1|ACTN1,sp|NP_001123477.1|ACTN1,sp|NP_001265272.1|ACTN2,sp|NP_001308962.1|ACTN4,sp|NP_004915.2|ACTN4,sp|XP_005259338.1|ACTN4,sp|XP_006723469.1|ACTN4,sp|XP_016877211.1|ACTN1,sp|XP_016877212.1|ACTN1,sp|XP_016877216.1|ACTN1,sp|XP_016882820.1|ACTN4
Multiple_SEPEP.935_C5	1	17	2	0	DLTSVNILLK	SPTBN1,SPTBN2	sp|NP_003119.2|SPTBN1,sp|NP_008877.2|SPTBN2,sp|NP_842565.2|SPTBN1,sp|XP_005264574.1|SPTBN1,sp|XP_005264575.1|SPTBN1,sp|XP_005274250.1|SPTBN2,sp|XP_006712150.1|SPTBN1,sp|XP_006718732.1|SPTBN2,sp|XP_006718734.1|SPTBN2,sp|XP_016860268.1|SPTBN1,sp|XP_016860269.1|SPTBN1,sp|XP_016860270.1|SPTBN1,sp|XP_016873663.1|SPTBN2,sp|XP_016873664.1|SPTBN2,sp|XP_016873665.1|SPTBN2,sp|XP_016873666.1|SPTBN2,sp|XP_01…
Multiple_SEPEP.936_C5	1	3	2	0	IVEVLLMK	RBMX,RBMXL2	sp|NP_001158275.1|RBMX,sp|NP_002130.2|RBMX,sp|NP_055284.3|RBMXL2
Multiple_SEPEP.937_C5	2	18	6	0	ISEQFTAMFR,RISEQFTAMFR	TUBB,TUBB2A,TUBB2B,TUBB3,TUBB4A,TUBB4B	sp|NP_001060.1|TUBB2A,sp|NP_001184110.1|TUBB3,sp|NP_001276052.1|TUBB4A,sp|NP_001276056.1|TUBB4A,sp|NP_001276058.1|TUBB4A,sp|NP_001276059.1|TUBB4A,sp|NP_001276060.1|TUBB4A,sp|NP_001280141.1|TUBB,sp|NP_001280142.1|TUBB,sp|NP_001280143.1|TUBB,sp|NP_001280144.1|TUBB,sp|NP_001280145.1|TUBB,sp|NP_001297244.1|TUBB2A,sp|NP_006077.2|TUBB3,sp|NP_006078.2|TUBB4A,sp|NP_006079.1|TUBB4B,sp|NP_821080.1|TUBB2B,s…
Multiple_SEPEP.938_C5	4	3	2	0	AYGELPEHAK,EDGQEYAQVIK,ELVFKEDGQEYAQVIK,YNADEAR	EIF1AX,EIF1AY	sp|NP_001265541.1|EIF1AY,sp|NP_001403.1|EIF1AX,sp|NP_004672.2|EIF1AY
Multiple_SEPEP.939_C5	3	11	2	0	GENCIAAGR,KVSLELGGK,VSLELGGK	ALDH1L1,ALDH1L2	sp|NP_001029345.2|ALDH1L2,sp|NP_001257293.1|ALDH1L1,sp|NP_001257294.1|ALDH1L1,sp|NP_036322.2|ALDH1L1,sp|XP_006713544.1|ALDH1L1,sp|XP_011510657.1|ALDH1L1,sp|XP_011536288.1|ALDH1L2,sp|XP_016861102.1|ALDH1L1,sp|XP_016861103.1|ALDH1L1,sp|XP_016874378.1|ALDH1L2,sp|XP_024309093.1|ALDH1L1
Multiple_SEPEP.940_C5	1	13	8	0	IIAPPER	ACTA1,ACTA2,ACTB,ACTBL2,ACTC1,ACTG1,ACTG2,ANO8	rev_sp|NP_066010.1|ANO8,rev_sp|XP_016882537.1|ANO8,sp|NP_001017992.1|ACTBL2,sp|NP_001091.1|ACTA1,sp|NP_001092.1|ACTB,sp|NP_001135417.1|ACTA2,sp|NP_001186822.1|ACTG2,sp|NP_001186883.1|ACTG1,sp|NP_001307784.1|ACTA2,sp|NP_001604.1|ACTA2,sp|NP_001605.1|ACTG1,sp|NP_001606.1|ACTG2,sp|NP_005150.1|ACTC1
Multiple_SEPEP.941_C5	2	9	3	0	FLQPGSPR,KFLQPGSPR	GSTA1,GSTA2,GSTA3	sp|NP_000837.3|GSTA2,sp|NP_000838.3|GSTA3,sp|NP_001305988.1|GSTA1,sp|NP_001350471.1|GSTA3,sp|NP_665683.1|GSTA1,sp|XP_006715135.1|GSTA3,sp|XP_011512834.1|GSTA2,sp|XP_011512835.1|GSTA3,sp|XP_024302182.1|GSTA3
Multiple_SEPEP.942_C5	3	25	2	0	DFMETLNTLK,LQMELMEYK,TTASTQMNVQSSR	KIF21A,KIF21B	sp|NP_001166934.1|KIF21A,sp|NP_001166935.1|KIF21A,sp|NP_001166936.1|KIF21A,sp|NP_001239029.1|KIF21B,sp|NP_001239031.1|KIF21B,sp|NP_001239032.1|KIF21B,sp|NP_001365368.1|KIF21A,sp|NP_001365369.1|KIF21A,sp|NP_001365370.1|KIF21A,sp|NP_060066.2|KIF21B,sp|NP_060111.2|KIF21A,sp|XP_005269066.1|KIF21A,sp|XP_005269068.1|KIF21A,sp|XP_005269069.1|KIF21A,sp|XP_005269070.1|KIF21A,sp|XP_005269071.1|KIF21A,sp|XP…
Multiple_SEPEP.943_C5	1	11	3	0	QLEELLSDMK	CHD3,CHD4,CHD5	sp|NP_001005271.2|CHD3,sp|NP_001005273.1|CHD3,sp|NP_001264.2|CHD4,sp|NP_001284482.1|CHD4,sp|NP_001350535.1|CHD4,sp|NP_005843.2|CHD3,sp|NP_056372.1|CHD5,sp|XP_005256486.1|CHD3,sp|XP_006721491.1|CHD3,sp|XP_016879553.1|CHD3,sp|XP_016879559.1|CHD3
Multiple_SEPEP.944_C5	16	60	8	0	AVVSPPK,DSLITPHVSR,FGISEPGNQEK,FKTPELAEEFK,ILQNYDNK,KVEHLAVR,LLLDIPLQTPHK,LQDVADSFK,LQDVADSFKK,NSDIEQSSDSK,STSGEGFQFGK,TEDSDDIHFEPVVQMPEK,TFLTNDQTK,TPELAEEFK,VCANHWITTTMNLKPLSGSDR,YDKDVGQWK	RANBP2,RGPD1,RGPD2,RGPD3,RGPD4,RGPD5,RGPD6,RGPD8	sp|NP_001019628.3|RGPD1,sp|NP_001071638.2|RGPD2,sp|NP_001116835.1|RGPD6,sp|NP_001137485.1|RGPD3,sp|NP_001157935.1|RGPD8,sp|NP_001369273.1|RGPD1,sp|NP_001371291.1|RGPD6,sp|NP_001371292.1|RGPD6,sp|NP_001371293.1|RGPD6,sp|NP_001373070.1|RGPD6,sp|NP_001373074.1|RGPD6,sp|NP_001373084.1|RGPD6,sp|NP_001373088.1|RGPD6,sp|NP_001373092.1|RGPD6,sp|NP_005045.2|RGPD5,sp|NP_006258.3|RANBP2,sp|NP_872394.2|RGPD4…
Multiple_SEPEP.945_C5	14	4	2	0	DVCDYAIETMPSFPK,EDVCADGLLGEEQMIEQVNDEK,EDVCADGLLGEEQMIEQVNDEKGEQK,EGSADVEPNQESLVAEACDTPEHWEAVPQSLAGR,ELQVPEENR,GVPVSGQEAK,KAQGQGGPEQGEER,KAQGQGGPEQGEERK,LSATQQSELR,MGLTGEPEGLNDGEWEQEDMER,QEQVQDVMLGR,QKQEQVQDVMLGR,SQTFLGK,SSQVSALGLEAQEDEDPSYK	ARHGEF35,ARHGEF5	sp|NP_001003702.2|ARHGEF35,sp|NP_001355247.1|ARHGEF35,sp|NP_005426.2|ARHGEF5,sp|XP_016868112.1|ARHGEF5
Multiple_SEPEP.946_C5	3	8	3	0	FSLDFNLR,KLPPGGIPGIDLSDPK,LPPGGIPGIDLSDPK	YY1,YY2,ZFP42	sp|NP_001291287.1|ZFP42,sp|NP_003394.1|YY1,sp|NP_777560.2|ZFP42,sp|NP_996806.2|YY2,sp|XP_011529906.1|ZFP42,sp|XP_011529907.1|ZFP42,sp|XP_011529908.1|ZFP42,sp|XP_011529909.1|ZFP42
Multiple_SEPEP.947_C5	5	3	2	0	CKHFELGGDK,HFELGGDK,HFELGGDKK,HFELGGDKKR,LECVEPNCR	RPL36A,RPL36AL	sp|NP_000992.1|RPL36AL,sp|NP_001186902.2|RPL36A,sp|NP_066357.3|RPL36A
Multiple_SEPEP.948_C5	1	2	2	0	NPWDSPCPAR	CCDC74A,CCDC74B	sp|XP_005263893.1|CCDC74A,sp|XP_011510444.1|CCDC74B
Multiple_SEPEP.949_C5	1	3	3	0	YLEYQQVPNSDPPR	MAGEB10,MAGEB18,MAGEB4	sp|NP_002358.1|MAGEB4,sp|NP_775970.2|MAGEB18,sp|NP_872312.2|MAGEB10
Multiple_SEPEP.950_C5	4	2	2	0	DKCEPLEK,SVQEIQATFFYFTPNK,TEDTIFLR,WFYIASAFR	ORM1,ORM2	sp|NP_000598.2|ORM1,sp|NP_000599.1|ORM2
Multiple_SEPEP.951_C5	1	6	2	0	QGLEQFINK	SNX12,SNX3	sp|NP_001243114.1|SNX12,sp|NP_001243117.1|SNX12,sp|NP_001287858.1|SNX3,sp|NP_003786.1|SNX3,sp|NP_037478.2|SNX12,sp|NP_690040.1|SNX3
Multiple_SEPEP.952_C5	1	4	2	0	EELLLGR	ADH4,BTG1	sp|NP_000661.2|ADH4,sp|NP_001293100.1|ADH4,sp|NP_001293101.1|ADH4,sp|NP_001722.1|BTG1
Multiple_SEPEP.953_C5	1	2	2	0	GVHGGILNK	PFN1,PFN3	sp|NP_001025057.1|PFN3,sp|NP_005013.1|PFN1
Multiple_SEPEP.954_C5	1	23	2	0	QVPVESDLQEIIK	STK3,STK4	sp|NP_001243241.1|STK3,sp|NP_001243242.1|STK3,sp|NP_001339314.1|STK4,sp|NP_006272.2|STK3,sp|NP_006273.1|STK4,sp|XP_005260587.1|STK4,sp|XP_005260588.1|STK4,sp|XP_005260589.1|STK4,sp|XP_011515550.2|STK3,sp|XP_011515553.1|STK3,sp|XP_011515554.2|STK3,sp|XP_011515559.2|STK3,sp|XP_011527322.1|STK4,sp|XP_016869245.1|STK3,sp|XP_016869246.1|STK3,sp|XP_016869247.1|STK3,sp|XP_016869250.1|STK3,sp|XP_01686925…
Multiple_SEPEP.955_C5	2	9	2	0	KVDDLLESYMGIR,VDDLLESYMGIR	GIPC1,GIPC3	sp|NP_005707.1|GIPC1,sp|NP_573568.1|GIPC3,sp|NP_974197.1|GIPC1,sp|NP_974198.1|GIPC1,sp|NP_974199.1|GIPC1,sp|NP_974223.1|GIPC1,sp|XP_005259549.1|GIPC3,sp|XP_016881636.1|GIPC1,sp|XP_016881637.1|GIPC1
Multiple_SEPEP.956_C5	4	6	2	0	FELLPDPTR,LPNPCEDKDQL,RLPNPCEDK,RLPNPCEDKDQL	CYP4A11,CYP4A22	sp|NP_000769.2|CYP4A11,sp|NP_001010969.2|CYP4A22,sp|NP_001306084.1|CYP4A11,sp|NP_001350516.1|CYP4A11,sp|XP_005270824.1|CYP4A22,sp|XP_016855954.1|CYP4A11
Multiple_SEPEP.957_C5	2	27	3	0	AWMWLASDFSDGDAK,GSGTGAAGASDTTIKPNPENTGPTLEWDNYDLR	RANBP2,RGPD1,RGPD2	sp|NP_001019628.3|RGPD1,sp|NP_001071638.2|RGPD2,sp|NP_001369273.1|RGPD1,sp|NP_006258.3|RANBP2,sp|XP_005264059.1|RANBP2,sp|XP_005264060.1|RANBP2,sp|XP_005264061.1|RANBP2,sp|XP_005264062.1|RANBP2,sp|XP_005264064.1|RANBP2,sp|XP_011509877.1|RANBP2,sp|XP_011509878.1|RANBP2,sp|XP_011509880.1|RANBP2,sp|XP_011531147.1|RGPD1,sp|XP_011531151.1|RGPD1,sp|XP_011531152.1|RGPD1,sp|XP_011531153.1|RGPD1,sp|XP_011…
Multiple_SEPEP.958_C5	2	4	2	0	QADLYISEGLHPR,QIQHPTASLIAK	CCT6A,CCT6B	sp|NP_001180458.1|CCT6B,sp|NP_001753.1|CCT6A,sp|NP_006575.2|CCT6B,sp|XP_016879512.1|CCT6B
Multiple_SEPEP.959_C5	2	61	3	0	CDNIFITGPTGSVK,TPPIIHR	WNK1,WNK2,WNK3	sp|NP_001002838.1|WNK3,sp|NP_001171914.1|WNK1,sp|NP_001269323.1|WNK2,sp|NP_006639.3|WNK2,sp|NP_055638.2|WNK1,sp|NP_061852.3|WNK1,sp|NP_065973.2|WNK3,sp|NP_998820.3|WNK1,sp|XP_005252194.1|WNK2,sp|XP_005252197.1|WNK2,sp|XP_005252198.1|WNK2,sp|XP_005252201.1|WNK2,sp|XP_006719066.1|WNK1,sp|XP_006724656.1|WNK3,sp|XP_011517228.1|WNK2,sp|XP_011517229.1|WNK2,sp|XP_011517230.1|WNK2,sp|XP_011517231.1|WNK2,…
Multiple_SEPEP.960_C5	1	21	6	0	GDSGGPLVCK	GZMH,KLKB1,TMPRSS6,TPSAB1,TPSB2,TPSD1	sp|NP_000883.2|KLKB1,sp|NP_001257709.1|GZMH,sp|NP_001257710.1|GZMH,sp|NP_001275929.1|TMPRSS6,sp|NP_001275930.1|TMPRSS6,sp|NP_001305325.1|KLKB1,sp|NP_001361433.1|TMPRSS6,sp|NP_003285.2|TPSAB1,sp|NP_036349.1|TPSD1,sp|NP_077078.5|TPSB2,sp|NP_219491.1|GZMH,sp|NP_705837.2|TMPRSS6,sp|XP_011528291.1|TMPRSS6,sp|XP_011530232.1|KLKB1,sp|XP_011534985.1|GZMH,sp|XP_016863670.1|KLKB1,sp|XP_016863673.1|KLKB1,sp…
Multiple_SEPEP.961_C5	1	10	2	0	MVMEYVSGGELFDYICK	PRKAA1,PRKAA2	sp|NP_001341957.1|PRKAA1,sp|NP_001341963.1|PRKAA1,sp|NP_006242.5|PRKAA1,sp|NP_006243.2|PRKAA2,sp|NP_996790.3|PRKAA1,sp|XP_016857181.1|PRKAA2,sp|XP_016857182.1|PRKAA2,sp|XP_016857183.1|PRKAA2,sp|XP_016865113.1|PRKAA1,sp|XP_016865114.1|PRKAA1
Multiple_SEPEP.962_C5	1	10	2	0	DELWLVMK	OXSR1,STK39	sp|NP_005100.1|OXSR1,sp|NP_037365.2|STK39,sp|XP_005246522.1|STK39,sp|XP_011532633.1|OXSR1,sp|XP_016859302.1|STK39,sp|XP_016859303.1|STK39,sp|XP_016859304.1|STK39,sp|XP_016859305.1|STK39,sp|XP_016863090.1|OXSR1,sp|XP_024309619.1|OXSR1
Multiple_SEPEP.963_C5	1	5	2	0	VGGIYTVLQTK	GYS1,GYS2	sp|NP_001155059.1|GYS1,sp|NP_002094.2|GYS1,sp|NP_068776.2|GYS2,sp|XP_016874734.1|GYS2,sp|XP_024304728.1|GYS2
Multiple_SEPEP.964_C5	1	5	5	0	LSELHCDK	HBB,HBD,HBE1,HBG1,HBG2	sp|NP_000175.1|HBG2,sp|NP_000509.1|HBB,sp|NP_000510.1|HBD,sp|NP_000550.2|HBG1,sp|NP_005321.1|HBE1
Multiple_SEPEP.965_C5	2	8	3	0	CQYVTEK,VLAAVYK	ALDOA,ALDOB,ALDOC	sp|NP_000026.2|ALDOB,sp|NP_001121089.1|ALDOA,sp|NP_001230106.1|ALDOA,sp|NP_005156.1|ALDOC,sp|NP_908930.1|ALDOA,sp|NP_908932.1|ALDOA,sp|XP_005258006.1|ALDOC,sp|XP_011522858.1|ALDOC
Multiple_SEPEP.966_C5	1	18	2	0	SEEAVQVLIK	ANKRD28,ANKRD44	sp|NP_001182073.1|ANKRD44,sp|NP_001336206.1|ANKRD28,sp|NP_001336207.1|ANKRD28,sp|NP_001336208.1|ANKRD28,sp|NP_001354424.1|ANKRD44,sp|NP_001354425.1|ANKRD44,sp|NP_001354426.1|ANKRD44,sp|NP_056014.2|ANKRD28,sp|NP_710181.2|ANKRD44,sp|XP_005247004.1|ANKRD44,sp|XP_005247005.1|ANKRD44,sp|XP_006712901.1|ANKRD44,sp|XP_011510450.1|ANKRD44,sp|XP_011531843.2|ANKRD28,sp|XP_011531844.1|ANKRD28,sp|XP_024308984…
Multiple_SEPEP.967_C5	4	11	7	0	DLTDYLMK,IIAPPERK,IKIIAPPER,LDLAGRDLTDYLMK	ACTA1,ACTA2,ACTB,ACTBL2,ACTC1,ACTG1,ACTG2	sp|NP_001017992.1|ACTBL2,sp|NP_001091.1|ACTA1,sp|NP_001092.1|ACTB,sp|NP_001135417.1|ACTA2,sp|NP_001186822.1|ACTG2,sp|NP_001186883.1|ACTG1,sp|NP_001307784.1|ACTA2,sp|NP_001604.1|ACTA2,sp|NP_001605.1|ACTG1,sp|NP_001606.1|ACTG2,sp|NP_005150.1|ACTC1
Multiple_SEPEP.968_C5	1	10	2	0	DIDPQNDLTFLR	DYNLRB1,DYNLRB2	sp|NP_001291946.1|DYNLRB2,sp|NP_001306086.1|DYNLRB1,sp|NP_001369294.1|DYNLRB1,sp|NP_001369295.1|DYNLRB1,sp|NP_001369296.1|DYNLRB1,sp|NP_054902.1|DYNLRB1,sp|NP_570967.1|DYNLRB2,sp|XP_006721358.1|DYNLRB2,sp|XP_006721359.1|DYNLRB2,sp|XP_011521672.1|DYNLRB2
Multiple_SEPEP.969_C5	5	3	2	0	EAAWAISNLTISGR,KLLSSDRNPPIDDLIK,NPPIDDLIK,RDEHLLK,SPHQNVCEQAVWALGNIIGDGPQCR	KPNA3,KPNA4	sp|NP_002258.2|KPNA3,sp|NP_002259.1|KPNA4,sp|XP_016876050.1|KPNA3
Multiple_SEPEP.970_C5	3	34	2	0	AIGMADMTR,DWTHQGIAK,IFTVNPK	LPIN1,LPIN2	sp|NP_001248356.1|LPIN1,sp|NP_001248357.1|LPIN1,sp|NP_001336128.1|LPIN1,sp|NP_001336129.1|LPIN1,sp|NP_001336130.1|LPIN1,sp|NP_001336131.1|LPIN1,sp|NP_001336132.1|LPIN1,sp|NP_001336133.1|LPIN1,sp|NP_001336134.1|LPIN1,sp|NP_001336135.1|LPIN1,sp|NP_001336136.1|LPIN1,sp|NP_001336137.1|LPIN1,sp|NP_001362737.1|LPIN2,sp|NP_001362738.1|LPIN2,sp|NP_055461.1|LPIN2,sp|NP_663731.1|LPIN1,sp|XP_005258234.1|LPI…
Multiple_SEPEP.971_C5	13	14	2	0	DMGLELFR,DVFEAFYK,HECGAAFTSK,LEGMFKDMELSK,LKHECGAAFTSK,QLLGEHLTAILQK,QYQIDAAIVR,RIESLIDR,RIESLIDRDYMER,RPNKPAELIAK,RTLQSLACGK,TIDGILLLIER,TLQSLACGK	CUL4A,CUL4B	sp|NP_001008895.1|CUL4A,sp|NP_001073341.1|CUL4B,sp|NP_001265442.1|CUL4A,sp|NP_001265443.1|CUL4A,sp|NP_001317553.1|CUL4B,sp|NP_001341867.1|CUL4A,sp|NP_001341868.1|CUL4A,sp|NP_001341869.1|CUL4A,sp|NP_001341870.1|CUL4A,sp|NP_001341871.1|CUL4A,sp|NP_001356074.1|CUL4B,sp|NP_003579.3|CUL4B,sp|NP_003580.1|CUL4A,sp|XP_011535825.1|CUL4A
Multiple_SEPEP.972_C5	1	2	2	0	GTDSCQGDSGGPLVCFEK	LPA,PLG	sp|NP_000292.1|PLG,sp|NP_005568.2|LPA
Multiple_SEPEP.973_C5	3	4	2	0	GIVVGIK,VENTEENR,VENTEENRR	ALDOB,ALDOC	sp|NP_000026.2|ALDOB,sp|NP_005156.1|ALDOC,sp|XP_005258006.1|ALDOC,sp|XP_011522858.1|ALDOC
Multiple_SEPEP.974_C5	4	18	2	0	DGNLASTLGQHK,GDKVGASASDGSVCVLDLR,PDVVQTR,VGASASDGSVCVLDLR	TBL1X,TBL1XR1	sp|NP_001132938.1|TBL1X,sp|NP_001132939.1|TBL1X,sp|NP_001132940.1|TBL1X,sp|NP_001308122.1|TBL1XR1,sp|NP_001308123.1|TBL1XR1,sp|NP_001308124.1|TBL1XR1,sp|NP_001361256.1|TBL1XR1,sp|NP_001361257.1|TBL1XR1,sp|NP_001361258.1|TBL1XR1,sp|NP_001361259.1|TBL1XR1,sp|NP_005638.1|TBL1X,sp|NP_078941.2|TBL1XR1,sp|XP_006713809.1|TBL1XR1,sp|XP_011511443.1|TBL1XR1,sp|XP_011511444.1|TBL1XR1,sp|XP_011511445.1|TBL1X…
Multiple_SEPEP.975_C5	1	17	2	0	LQTQGLGTALK	ERO1A,ERO1B	sp|NP_001369393.1|ERO1A,sp|NP_001369394.1|ERO1A,sp|NP_001369395.1|ERO1A,sp|NP_001369396.1|ERO1A,sp|NP_001369397.1|ERO1A,sp|NP_001369398.1|ERO1A,sp|NP_001369399.1|ERO1A,sp|NP_001369400.1|ERO1A,sp|NP_001369401.1|ERO1A,sp|NP_001369402.1|ERO1A,sp|NP_001369403.1|ERO1A,sp|NP_001369404.1|ERO1A,sp|NP_001369405.1|ERO1A,sp|NP_055399.1|ERO1A,sp|NP_063944.3|ERO1B,sp|XP_024304217.1|ERO1B,sp|XP_024305322.1|ERO…
Multiple_SEPEP.976_C5	5	9	2	0	CIQSLVHACQCR,DAFLTLAR,FVYTCNECK,NANCSLPSCQK,TVEVKPGMK	CREBBP,EP300	sp|NP_001073315.1|CREBBP,sp|NP_001349772.1|EP300,sp|NP_001420.2|EP300,sp|NP_004371.2|CREBBP,sp|XP_005255181.1|CREBBP,sp|XP_005255182.1|CREBBP,sp|XP_006720911.1|CREBBP,sp|XP_011520683.1|CREBBP,sp|XP_016878433.1|CREBBP
Multiple_SEPEP.977_C5	1	21	2	0	SFLPLIR	BDH1,VAC14	sp|NP_004042.1|BDH1,sp|NP_060522.3|VAC14,sp|NP_976059.1|BDH1,sp|NP_976060.1|BDH1,sp|XP_005256095.1|VAC14,sp|XP_005256098.2|VAC14,sp|XP_005269409.1|BDH1,sp|XP_005269412.1|BDH1,sp|XP_011511369.1|BDH1,sp|XP_011521525.1|VAC14,sp|XP_011521526.1|VAC14,sp|XP_011521527.1|VAC14,sp|XP_016862496.1|BDH1,sp|XP_016862497.1|BDH1,sp|XP_016862498.1|BDH1,sp|XP_016862499.1|BDH1,sp|XP_016862500.1|BDH1,sp|XP_01686250…
Multiple_SEPEP.978_C5	1	5	3	0	KPPMDEK	GSTA1,GSTA2,GSTA5	sp|NP_000837.3|GSTA2,sp|NP_001305988.1|GSTA1,sp|NP_665683.1|GSTA1,sp|NP_714543.1|GSTA5,sp|XP_011512834.1|GSTA2
Multiple_SEPEP.979_C5	1	20	2	0	KPPCCVLSNPDQK	NFIA,NFIX	sp|NP_001128145.1|NFIA,sp|NP_001138983.1|NFIA,sp|NP_001138984.1|NFIA,sp|NP_001257972.1|NFIX,sp|NP_001257973.1|NFIX,sp|NP_001352831.1|NFIX,sp|NP_001352911.1|NFIX,sp|NP_001352912.1|NFIX,sp|NP_001352913.1|NFIX,sp|NP_001352914.1|NFIX,sp|NP_001365333.1|NFIX,sp|NP_001365334.1|NFIX,sp|NP_002492.2|NFIX,sp|NP_005586.1|NFIA,sp|XP_005259974.1|NFIX,sp|XP_006722823.1|NFIX,sp|XP_011539814.1|NFIA,sp|XP_01153981…
Multiple_SEPEP.980_C5	3	18	2	0	CAVEHHAFFR,EQEHTFVFR,IGLFFWPK	EPB41L4B,EPB41L5	sp|NP_001171866.1|EPB41L5,sp|NP_001171867.1|EPB41L5,sp|NP_001171868.1|EPB41L5,sp|NP_001317236.1|EPB41L5,sp|NP_001317239.1|EPB41L5,sp|NP_001372552.1|EPB41L4B,sp|NP_060894.2|EPB41L4B,sp|NP_061987.3|EPB41L4B,sp|NP_065960.2|EPB41L5,sp|XP_006712714.1|EPB41L5,sp|XP_006712716.1|EPB41L5,sp|XP_011517092.1|EPB41L4B,sp|XP_011517093.1|EPB41L4B,sp|XP_011517096.1|EPB41L4B,sp|XP_016860056.1|EPB41L5,sp|XP_016870…
Multiple_SEPEP.981_C5	3	6	2	0	DGEIPYYAEVVATNNPDR,MEDTGSYFFR,QGAQVTTER	SIGLEC14,SIGLEC5	sp|NP_001092082.1|SIGLEC14,sp|NP_001371637.1|SIGLEC5,sp|NP_001371638.1|SIGLEC5,sp|NP_003821.1|SIGLEC5,sp|XP_016881602.1|SIGLEC14,sp|XP_016882908.1|SIGLEC5
Multiple_SEPEP.982_C5	1	10	2	0	DIVSGLK	ARHGDIB,PSG9	sp|NP_001166.3|ARHGDIB,sp|NP_001308349.1|ARHGDIB,sp|NP_001308350.1|ARHGDIB,sp|NP_001308351.1|ARHGDIB,sp|NP_001308352.1|ARHGDIB,sp|XP_005259132.1|PSG9,sp|XP_016882493.1|PSG9,sp|XP_016882494.1|PSG9,sp|XP_016882495.1|PSG9,sp|XP_024304747.1|ARHGDIB
Multiple_SEPEP.983_C5	4	26	2	0	LFEELAMDVYDEVDR,LFEELAMDVYDEVDRR,LLSLGAQANFFHPEK,TGNLETCLR	GIT1,GIT2	sp|NP_001078923.1|GIT1,sp|NP_001128685.1|GIT2,sp|NP_001128686.1|GIT2,sp|NP_001317082.1|GIT2,sp|NP_001317083.1|GIT2,sp|NP_054749.2|GIT1,sp|NP_055591.2|GIT2,sp|NP_476510.1|GIT2,sp|NP_476511.1|GIT2,sp|NP_631940.2|GIT2,sp|XP_005254054.1|GIT2,sp|XP_006719770.1|GIT2,sp|XP_006719771.1|GIT2,sp|XP_006719772.1|GIT2,sp|XP_006719775.1|GIT2,sp|XP_006719776.1|GIT2,sp|XP_011522986.1|GIT1,sp|XP_011522987.1|GIT1,…
Multiple_SEPEP.984_C5	3	12	2	0	EQLLQSNPVLEAFGNAK,SYVAAVCGK,YMDIEFDFK	MYO1A,MYO1B	sp|NP_001123630.1|MYO1B,sp|NP_001155291.1|MYO1B,sp|NP_001242970.1|MYO1A,sp|NP_001317166.1|MYO1B,sp|NP_001317167.1|MYO1B,sp|NP_005370.1|MYO1A,sp|NP_036355.2|MYO1B,sp|XP_005246629.1|MYO1B,sp|XP_011536675.1|MYO1A,sp|XP_016859647.1|MYO1B,sp|XP_024308682.1|MYO1B,sp|XP_024308683.1|MYO1B
Multiple_SEPEP.985_C5	2	14	2	0	SVSIPAPAYYAR,VEVTHCGQMK	AGO1,AGO4	sp|NP_001304051.1|AGO1,sp|NP_001304052.1|AGO1,sp|NP_036331.1|AGO1,sp|NP_060099.2|AGO4,sp|XP_005270635.1|AGO4,sp|XP_005270636.1|AGO4,sp|XP_011539185.1|AGO4,sp|XP_011539186.1|AGO4,sp|XP_011539538.1|AGO1,sp|XP_016856505.1|AGO1,sp|XP_016856506.1|AGO1,sp|XP_016856507.1|AGO1,sp|XP_016856508.1|AGO1,sp|XP_024309563.1|AGO4
Multiple_SEPEP.986_C5	2	10	4	0	ISNLPTVK,ISNLPTVKK	GSTA1,GSTA2,GSTA3,GSTA5	sp|NP_000837.3|GSTA2,sp|NP_000838.3|GSTA3,sp|NP_001305988.1|GSTA1,sp|NP_001350471.1|GSTA3,sp|NP_665683.1|GSTA1,sp|NP_714543.1|GSTA5,sp|XP_006715135.1|GSTA3,sp|XP_011512834.1|GSTA2,sp|XP_011512835.1|GSTA3,sp|XP_024302182.1|GSTA3
Multiple_SEPEP.987_C5	2	18	2	0	EHQEDPEMLIDLMYR,LTWLQNMAGK	DOCK6,DOCK7	sp|NP_001258928.1|DOCK7,sp|NP_001258929.1|DOCK7,sp|NP_001258930.1|DOCK7,sp|NP_001317543.1|DOCK7,sp|NP_001354490.1|DOCK7,sp|NP_001354759.1|DOCK6,sp|NP_065863.2|DOCK6,sp|NP_212132.2|DOCK7,sp|XP_005260057.1|DOCK6,sp|XP_006722867.1|DOCK6,sp|XP_011526452.1|DOCK6,sp|XP_011526453.1|DOCK6,sp|XP_011526454.1|DOCK6,sp|XP_011540629.1|DOCK7,sp|XP_011540630.1|DOCK7,sp|XP_011540632.1|DOCK7,sp|XP_016858128.1|DOC…
Multiple_SEPEP.988_C5	2	27	2	0	DVSLSSLR,IQQLLNTLK	DIP2A,DIP2B	sp|NP_001139587.1|DIP2A,sp|NP_001139588.1|DIP2A,sp|NP_001340871.1|DIP2A,sp|NP_001340872.1|DIP2A,sp|NP_001340873.1|DIP2A,sp|NP_055966.2|DIP2A,sp|NP_775873.2|DIP2B,sp|NP_996772.1|DIP2A,sp|NP_996773.1|DIP2A,sp|NP_996774.1|DIP2A,sp|XP_011527794.1|DIP2A,sp|XP_011527803.1|DIP2A,sp|XP_011527804.1|DIP2A,sp|XP_016883780.1|DIP2A,sp|XP_016883781.1|DIP2A,sp|XP_016883782.1|DIP2A,sp|XP_016883783.1|DIP2A,sp|XP_…
Multiple_SEPEP.989_C5	1	6	3	0	DFIDCFLIK	CYP2C18,CYP2C19,CYP2C8	sp|NP_000760.1|CYP2C19,sp|NP_000761.3|CYP2C8,sp|NP_000763.1|CYP2C18,sp|NP_001185782.1|CYP2C8,sp|NP_001185783.1|CYP2C8,sp|NP_001185784.1|CYP2C8
Multiple_SEPEP.990_C5	1	4	2	0	SLYSMIK	ANXA5,ANXA6	sp|NP_001145.1|ANXA5,sp|NP_001146.2|ANXA6,sp|NP_001180473.1|ANXA6,sp|NP_001350043.1|ANXA6
Multiple_SEPEP.991_C5	1	34	7	0	LTELLLK	B3GALT5,EXOSC9,GCKR,LRRC31,SND1,TRAPPC9,TRPC6	rev_sp|NP_001153844.1|TRAPPC9,rev_sp|NP_001264056.1|LRRC31,rev_sp|NP_001264057.1|LRRC31,rev_sp|NP_001308575.1|TRAPPC9,rev_sp|NP_001361611.1|TRAPPC9,rev_sp|NP_001361612.1|TRAPPC9,rev_sp|NP_001361613.1|TRAPPC9,rev_sp|NP_001477.2|GCKR,rev_sp|NP_079003.2|LRRC31,rev_sp|NP_113654.5|TRAPPC9,rev_sp|XP_011511461.1|LRRC31,rev_sp|XP_011515628.1|TRAPPC9,rev_sp|XP_011515630.1|TRAPPC9,rev_sp|XP_011531065.1|GCK…
Multiple_SEPEP.992_C5	2	6	2	0	HFFTVTDPR,WDQSTFIGR	SFXN1,SFXN3	sp|NP_001309906.1|SFXN1,sp|NP_001309909.1|SFXN1,sp|NP_001309910.1|SFXN1,sp|NP_001309912.1|SFXN1,sp|NP_073591.2|SFXN1,sp|NP_112233.2|SFXN3
Multiple_SEPEP.993_C5	1	26	3	0	FGDLDEQEFVYK	DOCK6,DOCK7,DOCK8	sp|NP_001177387.1|DOCK8,sp|NP_001180465.1|DOCK8,sp|NP_001258928.1|DOCK7,sp|NP_001258929.1|DOCK7,sp|NP_001258930.1|DOCK7,sp|NP_001317543.1|DOCK7,sp|NP_001354490.1|DOCK7,sp|NP_001354759.1|DOCK6,sp|NP_065863.2|DOCK6,sp|NP_212132.2|DOCK7,sp|NP_982272.2|DOCK8,sp|XP_005260057.1|DOCK6,sp|XP_006722867.1|DOCK6,sp|XP_011516347.1|DOCK8,sp|XP_011516348.1|DOCK8,sp|XP_011516349.1|DOCK8,sp|XP_011516350.1|DOCK8,…
Multiple_SEPEP.994_C5	3	24	2	0	GAAVNLTLVTPEK,GLGATLLR,IQLQDAGR	SLC25A18,SLC25A22	sp|NP_001177989.1|SLC25A22,sp|NP_001177990.1|SLC25A22,sp|NP_001290413.1|SLC25A18,sp|NP_078974.1|SLC25A22,sp|NP_113669.1|SLC25A18,sp|XP_011518671.1|SLC25A22,sp|XP_011518672.1|SLC25A22,sp|XP_011518673.1|SLC25A22,sp|XP_011544451.1|SLC25A18,sp|XP_011544452.1|SLC25A18,sp|XP_011544453.1|SLC25A18,sp|XP_011544454.1|SLC25A18,sp|XP_011544455.1|SLC25A18,sp|XP_011544456.1|SLC25A18,sp|XP_016884457.1|SLC25A18,…
Multiple_SEPEP.995_C5	1	5	2	0	SIFIFDEMDK	TOR1A,TOR2A	sp|NP_000104.1|TOR1A,sp|NP_001078816.2|TOR2A,sp|NP_001127902.1|TOR2A,sp|NP_569726.2|TOR2A,sp|XP_011516856.1|TOR2A
Multiple_SEPEP.996_C5	4	9	2	0	ENLVFLAQK,LFNNSSSHLEDYSGLSVSWSQFNR,QQAHDLLINKPDGTFLLR,VLWPQLCEALNMK	STAT5A,STAT5B	sp|NP_001275647.1|STAT5A,sp|NP_001275648.1|STAT5A,sp|NP_001275649.1|STAT5A,sp|NP_003143.2|STAT5A,sp|NP_036580.2|STAT5B,sp|XP_005257681.1|STAT5A,sp|XP_016880466.1|STAT5B,sp|XP_024306665.1|STAT5B,sp|XP_024306666.1|STAT5B
Multiple_SEPEP.997_C5	1	7	3	0	EFTNVYIK	PABPC1,PABPC4,PABPC4L	sp|NP_001108206.3|PABPC4L,sp|NP_001129125.1|PABPC4,sp|NP_001129126.1|PABPC4,sp|NP_001350514.1|PABPC4L,sp|NP_002559.2|PABPC1,sp|NP_003810.1|PABPC4,sp|XP_005250918.1|PABPC1
Multiple_SEPEP.998_C5	1	3	2	0	DIAVIFTK	SLFN5,ZNF806	sp|NP_001291378.1|ZNF806,sp|NP_001342390.1|ZNF806,sp|NP_659412.3|SLFN5
Multiple_SEPEP.999_C5	1	6	2	0	YYAGWADK	ALDH1A2,ALDH2	sp|NP_000681.2|ALDH2,sp|NP_001191818.1|ALDH2,sp|NP_001193826.1|ALDH1A2,sp|NP_003879.2|ALDH1A2,sp|NP_733797.1|ALDH1A2,sp|NP_733798.1|ALDH1A2
Multiple_SEPEP.1000_C5	1	20	2	0	GINLSGGQK	ABCC11,ABCC2	sp|NP_000383.2|ABCC2,sp|NP_001357425.1|ABCC11,sp|NP_001357426.1|ABCC11,sp|NP_115972.2|ABCC11,sp|NP_149163.2|ABCC11,sp|NP_660187.1|ABCC11,sp|XP_006717693.1|ABCC2,sp|XP_006717694.1|ABCC2,sp|XP_011521699.1|ABCC11,sp|XP_011521700.1|ABCC11,sp|XP_011537593.1|ABCC2,sp|XP_016871164.1|ABCC2,sp|XP_016879286.1|ABCC11,sp|XP_016879287.1|ABCC11,sp|XP_016879288.1|ABCC11,sp|XP_016879289.1|ABCC11,sp|XP_016879290.…
Multiple_SEPEP.1001_C5	2	7	2	0	DEYVGLPR,MDEYVGLPR	GNPDA1,GNPDA2	sp|NP_001257810.1|GNPDA2,sp|NP_005462.1|GNPDA1,sp|NP_612208.1|GNPDA2,sp|XP_005268405.1|GNPDA1,sp|XP_006714810.1|GNPDA1,sp|XP_011535839.1|GNPDA1,sp|XP_024310087.1|GNPDA1
Multiple_SEPEP.1002_C5	1	2	2	0	GLATFCLDK	PGRMC1,PGRMC2	sp|NP_006311.3|PGRMC2,sp|NP_006658.1|PGRMC1
Multiple_SEPEP.1003_C5	1	25	2	0	NTALHLACSK	ANKRD28,ANKRD52	sp|NP_001182027.1|ANKRD28,sp|NP_001182028.1|ANKRD28,sp|NP_001336206.1|ANKRD28,sp|NP_001336207.1|ANKRD28,sp|NP_001336208.1|ANKRD28,sp|NP_001336209.1|ANKRD28,sp|NP_001336210.1|ANKRD28,sp|NP_001336211.1|ANKRD28,sp|NP_001336212.1|ANKRD28,sp|NP_056014.2|ANKRD28,sp|NP_775866.2|ANKRD52,sp|XP_011531843.2|ANKRD28,sp|XP_011531844.1|ANKRD28,sp|XP_011531849.1|ANKRD28,sp|XP_011536499.1|ANKRD52,sp|XP_016861518…
Multiple_SEPEP.1004_C5	3	2	2	0	EQGVLSFWR,GLGDCLVK,QIFLGGVDK	SLC25A5,SLC25A6_1	sp|NP_001143.2|SLC25A5,sp|NP_001627.2|SLC25A6_1
Multiple_SEPEP.1005_C5	1	10	2	0	SSSHFNPDPDAETLYK	ANXA8,ANXA8L1	sp|NP_001035173.1|ANXA8,sp|NP_001092315.2|ANXA8L1,sp|NP_001258631.1|ANXA8,sp|NP_001265852.1|ANXA8L1,sp|NP_001265853.1|ANXA8L1,sp|XP_006718014.1|ANXA8,sp|XP_011538398.1|ANXA8,sp|XP_011538400.1|ANXA8,sp|XP_011538401.1|ANXA8,sp|XP_011538403.1|ANXA8
Multiple_SEPEP.1006_C5	2	6	2	0	ATGIDLENIVYYK,DDTHYFVMTAK	MICAL1,MICAL3	sp|NP_001116203.1|MICAL3,sp|NP_001129476.1|MICAL3,sp|NP_001152763.1|MICAL1,sp|NP_001273542.1|MICAL1,sp|NP_056056.2|MICAL3,sp|NP_073602.3|MICAL1
Multiple_SEPEP.1007_C5	2	29	3	0	NEYLLALEATNASVFK,TYHMYNADSISAQSK	SRGAP2,SRGAP2B,SRGAP2C	sp|NP_001164108.1|SRGAP2,sp|NP_001258799.2|SRGAP2B,sp|NP_001258801.1|SRGAP2C,sp|NP_001287881.1|SRGAP2,sp|NP_001316913.1|SRGAP2C,sp|NP_001317613.1|SRGAP2B,sp|NP_001353209.1|SRGAP2B,sp|NP_001355253.1|SRGAP2B,sp|NP_001364373.1|SRGAP2,sp|NP_001364374.1|SRGAP2,sp|NP_001364375.1|SRGAP2,sp|NP_001364376.1|SRGAP2,sp|NP_001372155.1|SRGAP2B,sp|NP_001372156.1|SRGAP2B,sp|NP_001372157.1|SRGAP2B,sp|NP_056141.2|…
Multiple_SEPEP.1008_C5	1	14	2	0	DTSNHFHVFVGDLSPEITTEDIK	TIA1,TIAL1	sp|NP_001029097.1|TIAL1,sp|NP_001310897.1|TIAL1,sp|NP_001310898.1|TIAL1,sp|NP_001310899.1|TIAL1,sp|NP_001338438.1|TIA1,sp|NP_001338439.1|TIA1,sp|NP_001338441.1|TIA1,sp|NP_001338442.1|TIA1,sp|NP_001338443.1|TIA1,sp|NP_001338450.1|TIA1,sp|NP_001338452.1|TIA1,sp|NP_003243.1|TIAL1,sp|NP_071320.2|TIA1,sp|XP_024303919.1|TIAL1
Multiple_SEPEP.1009_C5	2	7	2	0	QEFEKQDELKR,SNPELAALFESIQK	CAND1,CAND2	sp|NP_001155971.1|CAND2,sp|NP_001316603.1|CAND1,sp|NP_001316604.1|CAND1,sp|NP_001316605.1|CAND1,sp|NP_036430.1|CAND2,sp|NP_060918.2|CAND1,sp|XP_011531806.1|CAND2
Multiple_SEPEP.1010_C5	4	14	2	0	ELATNLNVGTSSSAASSLK,ELATNLNVGTSSSAASSLKK,IGGGDTTEHIQTHFESK,LSIQDNNVDLILATPPFSR	ARID1A,ARID1B	sp|NP_001350654.1|ARID1B,sp|NP_001358585.1|ARID1B,sp|NP_001361749.1|ARID1B,sp|NP_001361757.1|ARID1B,sp|NP_006006.3|ARID1A,sp|NP_059989.3|ARID1B,sp|NP_624361.1|ARID1A,sp|XP_011534286.2|ARID1B,sp|XP_011534290.1|ARID1B,sp|XP_016866592.1|ARID1B,sp|XP_016866593.1|ARID1B,sp|XP_016866594.1|ARID1B,sp|XP_016866595.1|ARID1B,sp|XP_016866596.1|ARID1B
Multiple_SEPEP.1011_C5	1	27	2	0	DILVEVNHPFIVK	RPS6KA3,RPS6KA6	sp|NP_001317441.1|RPS6KA6,sp|NP_004577.1|RPS6KA3,sp|NP_055311.1|RPS6KA6,sp|XP_005274630.1|RPS6KA3,sp|XP_005274634.1|RPS6KA3,sp|XP_006724570.1|RPS6KA3,sp|XP_011529219.1|RPS6KA6,sp|XP_011529221.1|RPS6KA6,sp|XP_011529222.1|RPS6KA6,sp|XP_011543857.1|RPS6KA3,sp|XP_011543858.1|RPS6KA3,sp|XP_011543859.1|RPS6KA3,sp|XP_011543860.1|RPS6KA3,sp|XP_011543862.1|RPS6KA3,sp|XP_011543863.1|RPS6KA3,sp|XP_011543864…
Multiple_SEPEP.1012_C5	1	19	3	0	NFDFEGSLSPVIAPK	ANAPC1,RGPD1,RGPD2	sp|NP_073153.1|ANAPC1,sp|XP_011509935.1|ANAPC1,sp|XP_011509936.1|ANAPC1,sp|XP_011531147.1|RGPD1,sp|XP_011531151.1|RGPD1,sp|XP_011531152.1|RGPD1,sp|XP_011531153.1|RGPD1,sp|XP_011531154.1|RGPD1,sp|XP_016859592.1|RGPD1,sp|XP_016860199.1|ANAPC1,sp|XP_016860200.1|ANAPC1,sp|XP_016860201.1|ANAPC1,sp|XP_016860202.1|ANAPC1,sp|XP_016860203.1|ANAPC1,sp|XP_016860204.1|ANAPC1,sp|XP_016860334.1|RGPD2,sp|XP_016…
Multiple_SEPEP.1013_C5	5	2	2	0	AGTLLPVIQFLQK,GEIEVVTSSLPELYVEK,LVQEALEAVPR,RSLDPLGSEEEAEASEDDSLHLLGGGGR,VLFDPFELDTSVTPGR	LOC102724159,PWP2	sp|NP_001355167.1|LOC102724159,sp|NP_005040.2|PWP2
Multiple_SEPEP.1014_C5	1	29	2	0	NNHFSTMTK	MINDY1,MINDY2	sp|NP_001035307.2|MINDY1,sp|NP_001035540.1|MINDY2,sp|NP_001035543.1|MINDY2,sp|NP_001156730.2|MINDY1,sp|NP_001156731.2|MINDY1,sp|NP_001156732.2|MINDY1,sp|NP_001306927.2|MINDY1,sp|NP_001363593.1|MINDY1,sp|NP_001363594.1|MINDY1,sp|NP_001363595.1|MINDY1,sp|NP_001363596.1|MINDY1,sp|NP_001363597.1|MINDY1,sp|NP_001363598.1|MINDY1,sp|NP_001363599.1|MINDY1,sp|NP_001363600.1|MINDY1,sp|NP_001363601.1|MINDY1…
Multiple_SEPEP.1015_C5	6	17	2	0	AMSSGGSGGGVPEQEDSVLFR,GTGQSDDSDIWDDTALIK,MAMSSGGSGGGVPEQEDSVLFR,NGDICETSGKPK,RGTGQSDDSDIWDDTALIK,SAPWNSFLPPPPPMPGPR	SMN1,SMN2	sp|NP_000335.1|SMN1,sp|NP_001284644.1|SMN1,sp|NP_059107.1|SMN2,sp|NP_075012.1|SMN1,sp|NP_075013.1|SMN2,sp|NP_075014.1|SMN2,sp|NP_075015.1|SMN2,sp|XP_011541898.1|SMN1,sp|XP_011541899.1|SMN1,sp|XP_011541900.1|SMN1,sp|XP_011541901.1|SMN2,sp|XP_011541902.1|SMN2,sp|XP_011541903.1|SMN2,sp|XP_011541904.1|SMN2,sp|XP_011541905.1|SMN2,sp|XP_016865275.1|SMN1,sp|XP_016865276.1|SMN2
Multiple_SEPEP.1016_C5	1	7	2	0	SETHGSLEEAMLTVVK	ANXA8,ANXA8L1	sp|NP_001035173.1|ANXA8,sp|NP_001092315.2|ANXA8L1,sp|NP_001258631.1|ANXA8,sp|NP_001258632.1|ANXA8,sp|NP_001265852.1|ANXA8L1,sp|XP_006718014.1|ANXA8,sp|XP_011538398.1|ANXA8
Multiple_SEPEP.1017_C5	2	18	2	0	DEVCVNPYHYQR,KDEVCVNPYHYQR	SMAD2,SMAD3	sp|NP_001003652.1|SMAD2,sp|NP_001129409.1|SMAD2,sp|NP_001138574.1|SMAD3,sp|NP_001138575.1|SMAD3,sp|NP_005892.1|SMAD2,sp|NP_005893.1|SMAD3,sp|XP_005258316.1|SMAD2,sp|XP_006722514.1|SMAD2,sp|XP_011519861.1|SMAD3,sp|XP_011519862.1|SMAD3,sp|XP_011524286.1|SMAD2,sp|XP_011524287.1|SMAD2,sp|XP_016881234.1|SMAD2,sp|XP_016881235.1|SMAD2,sp|XP_016881236.1|SMAD2,sp|XP_016881237.1|SMAD2,sp|XP_016881238.1|SMA…
Multiple_SEPEP.1018_C5	10	7	2	0	AEDAVEAIR,AKFEEYGPVIECDIVK,DYAFVHMER,FEEYGPVIECDIVK,LFIGNLPR,LHGVNINVEASK,NYGFVHIEDK,SLFEQYGK,TAAEDAIR,VLECDIIK	RBM4,RBM4B	sp|NP_001185772.1|RBM4,sp|NP_001185773.1|RBM4,sp|NP_001273064.1|RBM4B,sp|NP_002887.2|RBM4,sp|NP_113680.1|RBM4B,sp|XP_011543599.1|RBM4B,sp|XP_016873891.1|RBM4B
Multiple_SEPEP.1019_C5	1	4	2	0	DEDHIALIIELLGK	SRPK1,SRPK2	sp|NP_001337668.1|SRPK2,sp|NP_003128.3|SRPK1,sp|XP_016868050.2|SRPK2,sp|XP_024302663.1|SRPK2
Multiple_SEPEP.1020_C5	1	4	2	0	NTLANSCGTGIR	NACC1,NACC2	sp|NP_443108.1|NACC1,sp|NP_653254.1|NACC2,sp|XP_005259778.1|NACC1,sp|XP_011516523.1|NACC2
Multiple_SEPEP.1021_C5	4	19	3	0	CLDQQCELR,DHTTLSDIYLNNIIPR,DQNVLSPVNCWNLLLNQVK,FVQVSEDSGR	SRGAP2,SRGAP2B,SRGAP2C	sp|NP_001164108.1|SRGAP2,sp|NP_001258799.2|SRGAP2B,sp|NP_001258801.1|SRGAP2C,sp|NP_001287881.1|SRGAP2,sp|NP_001316913.1|SRGAP2C,sp|NP_001353209.1|SRGAP2B,sp|NP_001364373.1|SRGAP2,sp|NP_001364374.1|SRGAP2,sp|NP_001364375.1|SRGAP2,sp|NP_001364376.1|SRGAP2,sp|NP_001372155.1|SRGAP2B,sp|NP_001372156.1|SRGAP2B,sp|NP_056141.2|SRGAP2,sp|XP_011507656.1|SRGAP2,sp|XP_011507657.1|SRGAP2,sp|XP_011507658.1|SRG…
Multiple_SEPEP.1022_C5	2	11	2	0	GQVWINGFNLGR,LDILVENMGR	GLB1,GLB1L	sp|NP_000395.3|GLB1,sp|NP_001073279.2|GLB1,sp|NP_001129074.2|GLB1,sp|NP_001273352.1|GLB1L,sp|NP_001273356.1|GLB1L,sp|NP_001303969.2|GLB1,sp|NP_078782.3|GLB1L,sp|XP_016860384.1|GLB1L,sp|XP_024308905.1|GLB1L,sp|XP_024308906.1|GLB1L,sp|XP_024308907.1|GLB1L
Multiple_SEPEP.1023_C5	1	6	2	0	DDSDVTEVMWQPALR	TNFSF12,TNFSF13	sp|NP_001185551.1|TNFSF13,sp|NP_001185552.1|TNFSF13,sp|NP_001185553.1|TNFSF13,sp|NP_003799.1|TNFSF13,sp|NP_742085.1|TNFSF13,sp|NP_742086.1|TNFSF12
Multiple_SEPEP.1024_C5	1	10	2	0	TGIANTLGNK	INPP5D,INPPL1	sp|NP_001017915.1|INPP5D,sp|NP_001558.3|INPPL1,sp|NP_005532.2|INPP5D,sp|XP_005274036.1|INPPL1,sp|XP_011543301.1|INPPL1,sp|XP_024304269.1|INPPL1,sp|XP_024304270.1|INPPL1,sp|XP_024304271.1|INPPL1,sp|XP_024304272.1|INPPL1,sp|XP_024304273.1|INPPL1
Multiple_SEPEP.1025_C5	1	12	2	0	DVESYIHR	DDX21,DDX50	sp|NP_001243839.1|DDX21,sp|NP_004719.2|DDX21,sp|NP_076950.1|DDX50,sp|XP_005270205.1|DDX50,sp|XP_011538446.1|DDX50,sp|XP_011538638.1|DDX21,sp|XP_016872115.1|DDX50,sp|XP_016872116.1|DDX50,sp|XP_016872117.1|DDX50,sp|XP_016872119.1|DDX50,sp|XP_016872399.1|DDX21,sp|XP_024303930.1|DDX50
Multiple_SEPEP.1026_C5	12	10	2	0	ANGTTVHVGIHPSK,DDEVQVVR,EKANGTTVHVGIHPSK,FNPFVTSDR,IMSSPLSK,KDDEVQVVR,KFNPFVTSDR,KIMSSPLSK,KYVIYIER,MKFNPFVTSDR,SMPIRKDDEVQVVR,YVIYIER	RPL26,RPL26L1	sp|NP_000978.1|RPL26,sp|NP_001302459.1|RPL26,sp|NP_001302460.1|RPL26,sp|NP_001304909.1|RPL26L1,sp|NP_001304910.1|RPL26L1,sp|NP_001304911.1|RPL26L1,sp|NP_057177.1|RPL26L1,sp|XP_011532867.1|RPL26L1,sp|XP_016865008.1|RPL26L1,sp|XP_016865009.1|RPL26L1
Multiple_SEPEP.1027_C5	6	29	2	0	DSVLTWLLR,EDGGTLGVFSPK,EHPLLGPYVEDLSK,TAMVAALSPADINYDETLSTLR,TDFIPYR,VRPFNSR	KIF1A,KIF1B	sp|NP_001230937.1|KIF1A,sp|NP_001307634.1|KIF1A,sp|NP_001317218.1|KIF1A,sp|NP_001317219.1|KIF1A,sp|NP_001352880.1|KIF1B,sp|NP_001352881.1|KIF1B,sp|NP_001352882.1|KIF1B,sp|NP_001366560.1|KIF1A,sp|NP_001366561.1|KIF1A,sp|NP_001366562.1|KIF1A,sp|NP_001366563.1|KIF1A,sp|NP_001366564.1|KIF1A,sp|NP_001366565.1|KIF1A,sp|NP_001366566.1|KIF1A,sp|NP_001366567.1|KIF1A,sp|NP_001366568.1|KIF1A,sp|NP_001366569…
Multiple_SEPEP.1028_C5	4	17	2	0	EAEEGEDDR,GDDQLELIK,GDDQLELIKDDEK,GDDQLELIKDDEKEAEEGEDDR	HNRNPC,HNRNPCL1	sp|NP_001013653.1|HNRNPCL1,sp|NP_001070910.1|HNRNPC,sp|NP_001070911.1|HNRNPC,sp|NP_004491.2|HNRNPC,sp|NP_112604.2|HNRNPC,sp|XP_006720188.1|HNRNPC,sp|XP_011535010.1|HNRNPC,sp|XP_011535011.1|HNRNPC,sp|XP_011535012.1|HNRNPC,sp|XP_011535013.1|HNRNPC,sp|XP_011535014.1|HNRNPC,sp|XP_016876741.1|HNRNPC,sp|XP_016876742.1|HNRNPC,sp|XP_024305324.1|HNRNPC,sp|XP_024305325.1|HNRNPC,sp|XP_024305326.1|HNRNPC,sp|…
Multiple_SEPEP.1029_C5	1	9	2	0	GGDEIFLLCDK	REL,RELA	sp|NP_001138610.1|RELA,sp|NP_001230913.1|RELA,sp|NP_001230914.1|RELA,sp|NP_001278675.1|REL,sp|NP_002899.1|REL,sp|NP_068810.3|RELA,sp|XP_011531312.1|REL,sp|XP_011543508.1|RELA,sp|XP_016860116.1|REL
Multiple_SEPEP.1030_C5	2	2	2	0	LVNACLAEELPHIHAFEQK,TLTPDQWAR	BOLA2,BOLA2B	sp|NP_001026997.1|BOLA2,sp|NP_001034271.2|BOLA2B
Multiple_SEPEP.1031_C5	5	80	2	0	LDLGLFSTK,TLVEANNEHMVEVR,TQLLQPADENWDPTGTK,VNNIHPAVHTK,YAQYQASSFQESLR	KDM6A,UTY	sp|NP_001245178.1|UTY,sp|NP_001245179.1|UTY,sp|NP_001245180.1|UTY,sp|NP_001245181.1|UTY,sp|NP_001245182.1|UTY,sp|NP_001245183.1|UTY,sp|NP_001245184.1|UTY,sp|NP_001245185.1|UTY,sp|NP_001245186.1|UTY,sp|NP_001245187.1|UTY,sp|NP_001245188.1|UTY,sp|NP_001245189.1|UTY,sp|NP_001245190.1|UTY,sp|NP_001245191.1|UTY,sp|NP_001245192.1|UTY,sp|NP_001245193.1|UTY,sp|NP_001245194.1|UTY,sp|NP_001245195.1|UTY,sp|…
Multiple_SEPEP.1032_C5	1	51	2	0	QEALLAAISEK	ERC1,ERC2	sp|NP_001288177.1|ERC1,sp|NP_056391.1|ERC2,sp|NP_829883.1|ERC1,sp|NP_829884.1|ERC1,sp|XP_011519243.1|ERC1,sp|XP_016861627.1|ERC2,sp|XP_016861628.1|ERC2,sp|XP_016861629.1|ERC2,sp|XP_016861630.1|ERC2,sp|XP_016861631.1|ERC2,sp|XP_016861632.1|ERC2,sp|XP_016861633.1|ERC2,sp|XP_016861634.1|ERC2,sp|XP_016861635.1|ERC2,sp|XP_016861636.1|ERC2,sp|XP_016861637.1|ERC2,sp|XP_016861638.1|ERC2,sp|XP_016861639.1…
Multiple_SEPEP.1033_C5	2	21	2	0	EYAVNEVVAGIK,IGAMLAYTPLDEK	MORF4L1,MORF4L2	sp|NP_001135890.1|MORF4L2,sp|NP_001135891.1|MORF4L2,sp|NP_001135892.1|MORF4L2,sp|NP_001135893.1|MORF4L2,sp|NP_001135894.1|MORF4L2,sp|NP_001135895.1|MORF4L2,sp|NP_001135896.1|MORF4L2,sp|NP_001135897.1|MORF4L2,sp|NP_001135898.1|MORF4L2,sp|NP_001135899.1|MORF4L2,sp|NP_001135900.1|MORF4L2,sp|NP_001135901.1|MORF4L2,sp|NP_001135902.1|MORF4L2,sp|NP_001135903.1|MORF4L2,sp|NP_001135904.1|MORF4L2,sp|NP_001…
Multiple_SEPEP.1034_C5	3	6	2	0	AAALAHLDR,EELTAVMR,HGGPLPYHR	AOC2,AOC3	sp|NP_001149.2|AOC2,sp|NP_001264660.1|AOC3,sp|NP_003725.1|AOC3,sp|NP_033720.2|AOC2,sp|XP_011523721.1|AOC3,sp|XP_011523722.1|AOC3
Multiple_SEPEP.1035_C5	2	11	4	0	QDYLVGNK,YFPAFEK	GSTA1,GSTA2,GSTA3,GSTA5	sp|NP_000837.3|GSTA2,sp|NP_000838.3|GSTA3,sp|NP_001305988.1|GSTA1,sp|NP_001350471.1|GSTA3,sp|NP_665683.1|GSTA1,sp|NP_714543.1|GSTA5,sp|XP_005249091.1|GSTA1,sp|XP_006715135.1|GSTA3,sp|XP_011512834.1|GSTA2,sp|XP_011512835.1|GSTA3,sp|XP_024302182.1|GSTA3
Multiple_SEPEP.1036_C5	2	18	3	0	HGVYGLQR,NLLVENIIDIYK	TRIM54,TRIM55,TRIM63	sp|NP_115935.3|TRIM54,sp|NP_115977.2|TRIM63,sp|NP_149047.2|TRIM55,sp|NP_908973.1|TRIM55,sp|NP_908974.1|TRIM55,sp|NP_908975.1|TRIM55,sp|NP_912730.2|TRIM54,sp|XP_005251373.1|TRIM55,sp|XP_011515915.1|TRIM55,sp|XP_011515916.1|TRIM55,sp|XP_011515917.1|TRIM55,sp|XP_011515918.1|TRIM55,sp|XP_016858048.1|TRIM63,sp|XP_016869397.1|TRIM55,sp|XP_024303076.1|TRIM55,sp|XP_024308778.1|TRIM54,sp|XP_024308779.1|TR…
Multiple_SEPEP.1037_C5	7	7	3	0	DVKPDNFLMGLGK,FDDKPDYSYLR,MSTPIEVLCK,THQHIPYR,THQHIPYRENK,TKHPQLHIESK,TVLLLADQMISR	CSNK1D,CSNK1E,TPTEP2	sp|NP_001276841.1|TPTEP2,sp|NP_001350678.1|CSNK1D,sp|NP_001884.2|CSNK1D,sp|NP_001885.1|CSNK1E,sp|NP_620693.1|CSNK1D,sp|NP_689407.1|CSNK1E,sp|XP_005256393.1|CSNK1D
Multiple_SEPEP.1038_C5	1	5	2	0	EGWAPASYLK	SH3PXD2A,SH3PXD2B	sp|NP_001017995.1|SH3PXD2B,sp|NP_001295104.1|SH3PXD2B,sp|NP_001352008.1|SH3PXD2A,sp|NP_055446.2|SH3PXD2A,sp|XP_016864840.1|SH3PXD2B
Multiple_SEPEP.1039_C5	1	15	2	0	EGQEDQGLTK	PTBP1,PTBP3	sp|NP_001157260.1|PTBP3,sp|NP_001157262.1|PTBP3,sp|NP_001231825.1|PTBP3,sp|NP_001231826.1|PTBP3,sp|NP_001231827.1|PTBP3,sp|NP_001362847.1|PTBP3,sp|NP_001362849.1|PTBP3,sp|NP_002810.1|PTBP1,sp|NP_005147.3|PTBP3,sp|NP_114367.1|PTBP1,sp|NP_114368.1|PTBP1,sp|XP_005259654.1|PTBP1,sp|XP_005259655.1|PTBP1,sp|XP_011517567.1|PTBP3,sp|XP_024303490.1|PTBP3
Multiple_SEPEP.1040_C5	1	19	2	0	GGGPSPR	AGAP1,ARHGAP23	sp|NP_001186346.1|ARHGAP23,sp|XP_006712300.2|AGAP1,sp|XP_006712302.2|AGAP1,sp|XP_006722054.1|ARHGAP23,sp|XP_006722055.1|ARHGAP23,sp|XP_006722056.1|ARHGAP23,sp|XP_011508849.1|AGAP1,sp|XP_011508850.1|AGAP1,sp|XP_011508851.1|AGAP1,sp|XP_011523375.1|ARHGAP23,sp|XP_011523378.1|ARHGAP23,sp|XP_011523379.1|ARHGAP23,sp|XP_016858771.1|AGAP1,sp|XP_016880391.1|ARHGAP23,sp|XP_024306615.1|ARHGAP23,sp|XP_024308…
Multiple_SEPEP.1041_C5	1	5	3	0	EETPLFLAAR	NOTCH1,NOTCH2,NOTCH3	sp|NP_000426.2|NOTCH3,sp|NP_060087.3|NOTCH1,sp|NP_077719.2|NOTCH2,sp|XP_005259981.1|NOTCH3,sp|XP_011517019.2|NOTCH1
Multiple_SEPEP.1042_C5	6	34	2	0	EFIMAELLQTEK,EGEDLIQQLR,ELLTCCEEGK,HLQAEVK,THQSALQVQQK,YEQLPEDVGHCFVTWADK	KALRN,TRIO	sp|NP_001019831.2|KALRN,sp|NP_001309917.1|KALRN,sp|NP_001309918.1|KALRN,sp|NP_001309919.1|KALRN,sp|NP_001309920.1|KALRN,sp|NP_001309921.1|KALRN,sp|NP_003938.1|KALRN,sp|NP_009049.2|TRIO,sp|XP_006713873.1|KALRN,sp|XP_006713874.1|KALRN,sp|XP_006713875.1|KALRN,sp|XP_006713876.1|KALRN,sp|XP_006713877.1|KALRN,sp|XP_006713878.1|KALRN,sp|XP_011511581.1|KALRN,sp|XP_011511582.1|KALRN,sp|XP_011511583.1|KALR…
Multiple_SEPEP.1043_C5	1	10	2	0	DVDHLFQK	GBP1,GBP3	sp|NP_001306108.1|GBP3,sp|NP_001306109.1|GBP3,sp|NP_002044.2|GBP1,sp|NP_060754.2|GBP3,sp|XP_005270800.1|GBP3,sp|XP_011539535.1|GBP3,sp|XP_011539536.1|GBP3,sp|XP_016856502.1|GBP3,sp|XP_016856503.1|GBP3,sp|XP_024302119.1|GBP1
Multiple_SEPEP.1044_C5	1	10	7	0	GNACWELYCLEHGIQPDGQMPSDK	TUBA1A,TUBA1B,TUBA1C,TUBA3C,TUBA3D,TUBA3E,TUBA4A	sp|NP_001257328.1|TUBA1A,sp|NP_001265481.1|TUBA4A,sp|NP_001290043.1|TUBA1C,sp|NP_005991.1|TUBA4A,sp|NP_005992.1|TUBA3C,sp|NP_006000.2|TUBA1A,sp|NP_006073.2|TUBA1B,sp|NP_116093.1|TUBA1C,sp|NP_525125.2|TUBA3D,sp|NP_997195.2|TUBA3E
Multiple_SEPEP.1045_C5	1	12	3	0	YLTVAAVFR	TUBB,TUBB4A,TUBB4B	sp|NP_001276052.1|TUBB4A,sp|NP_001276056.1|TUBB4A,sp|NP_001276058.1|TUBB4A,sp|NP_001276059.1|TUBB4A,sp|NP_001276060.1|TUBB4A,sp|NP_001280141.1|TUBB,sp|NP_001280143.1|TUBB,sp|NP_001280144.1|TUBB,sp|NP_001280145.1|TUBB,sp|NP_006078.2|TUBB4A,sp|NP_006079.1|TUBB4B,sp|NP_821133.1|TUBB
Multiple_SEPEP.1046_C5	2	19	3	0	DLNLMDIK,LIFQMPQNK	IQGAP1,IQGAP2,IQGAP3	sp|NP_001272389.2|IQGAP2,sp|NP_001272390.2|IQGAP2,sp|NP_001272391.2|IQGAP2,sp|NP_003861.1|IQGAP1,sp|NP_006624.3|IQGAP2,sp|NP_839943.3|IQGAP3,sp|XP_005248467.1|IQGAP2,sp|XP_005248471.1|IQGAP2,sp|XP_011507500.1|IQGAP3,sp|XP_011507502.1|IQGAP3,sp|XP_011507503.1|IQGAP3,sp|XP_011541410.1|IQGAP2,sp|XP_016864449.1|IQGAP2,sp|XP_024309041.1|IQGAP3,sp|XP_024309042.1|IQGAP3,sp|XP_024309043.1|IQGAP3,sp|XP_02…
Multiple_SEPEP.1047_C5	1	28	3	0	VLGLVLLR	EDEM1,SNRPB,SNRPN	sp|NP_001336383.1|SNRPN,sp|NP_001336384.1|SNRPN,sp|NP_001336385.1|SNRPN,sp|NP_001336386.1|SNRPN,sp|NP_001336387.1|SNRPN,sp|NP_001336388.1|SNRPN,sp|NP_001336389.1|SNRPN,sp|NP_001336390.1|SNRPN,sp|NP_001336391.1|SNRPN,sp|NP_001336392.1|SNRPN,sp|NP_001336393.1|SNRPN,sp|NP_001336394.1|SNRPN,sp|NP_001365178.1|SNRPN,sp|NP_001365180.1|SNRPN,sp|NP_001365181.1|SNRPN,sp|NP_001365182.1|SNRPN,sp|NP_001365183…
Multiple_SEPEP.1048_C5	1	44	3	0	QDVVLIK	DST,MACF1,PLD2	rev_sp|NP_001230037.1|PLD2,rev_sp|NP_002654.3|PLD2,rev_sp|XP_005256753.1|PLD2,rev_sp|XP_016880253.1|PLD2,sp|NP_001138241.1|DST,sp|NP_001138242.1|DST,sp|NP_001361651.1|DST,sp|NP_001361658.1|DST,sp|NP_001361659.1|DST,sp|NP_001361663.1|DST,sp|NP_001361665.1|DST,sp|NP_001373029.1|DST,sp|NP_036222.3|MACF1,sp|NP_056363.2|DST,sp|NP_899236.1|DST,sp|XP_005249372.1|DST,sp|XP_005249373.1|DST,sp|XP_005249375…
Multiple_SEPEP.1049_C5	1	10	2	0	VAEDFVSPEHVK	KDM3A,KDM3B	sp|NP_001140160.1|KDM3A,sp|NP_057688.3|KDM3B,sp|NP_060903.2|KDM3A,sp|XP_005272075.1|KDM3B,sp|XP_006712114.1|KDM3A,sp|XP_011541790.1|KDM3B,sp|XP_011541791.1|KDM3B,sp|XP_016859983.1|KDM3A,sp|XP_016865073.1|KDM3B,sp|XP_024301883.1|KDM3B
Multiple_SEPEP.1050_C5	4	11	2	0	CSAIWSEDGCIYPATIASIDFK,ETCVVVYTGYGNR,KNTAASLQQWK,NTAASLQQWK	SMN1,SMN2	sp|NP_000335.1|SMN1,sp|NP_001284644.1|SMN1,sp|NP_059107.1|SMN2,sp|NP_075012.1|SMN1,sp|NP_075013.1|SMN2,sp|NP_075014.1|SMN2,sp|NP_075015.1|SMN2,sp|XP_011541898.1|SMN1,sp|XP_011541901.1|SMN2,sp|XP_016865275.1|SMN1,sp|XP_016865276.1|SMN2
Multiple_SEPEP.1051_C5	1	8	2	0	GLQVVAVK	HSPD1,ITGAE	sp|NP_002147.2|HSPD1,sp|NP_002199.3|ITGAE,sp|NP_955472.1|HSPD1,sp|XP_011522127.1|ITGAE,sp|XP_011522129.1|ITGAE,sp|XP_011522130.1|ITGAE,sp|XP_016880075.1|ITGAE,sp|XP_024306508.1|ITGAE
Multiple_SEPEP.1052_C5	2	8	2	0	ELEEIYMLPR,MVLDHLVIQR	CHD1,CHD2	sp|NP_001261.2|CHD1,sp|NP_001262.3|CHD2,sp|NP_001351042.1|CHD1,sp|NP_001363123.1|CHD1,sp|XP_016864480.1|CHD1,sp|XP_016864481.1|CHD1,sp|XP_024310112.1|CHD1,sp|XP_024310113.1|CHD1
Multiple_SEPEP.1053_C5	5	11	2	0	KSPYLPSAHR,KTTVLDVMR,NVMVSTGR,QTNHCYIAILNIIQGEVDPTQVHK,TTVLDVMR	TUBG1,TUBG2	sp|NP_001061.2|TUBG1,sp|NP_001307438.1|TUBG2,sp|NP_057521.1|TUBG2,sp|XP_011522916.1|TUBG2,sp|XP_016879942.1|TUBG2,sp|XP_016879943.1|TUBG2,sp|XP_016879944.1|TUBG2,sp|XP_016879945.1|TUBG2,sp|XP_024306467.1|TUBG2,sp|XP_024306471.1|TUBG2,sp|XP_024306672.1|TUBG1
Multiple_SEPEP.1054_C5	9	14	2	0	GEWCGVELDEPLGK,GIFTRPSK,ISGTTALQEALK,KISGTTALQEALK,KVEDLQFR,QQHIEQLLAER,VEDLQFR,VEEESITK,VLVGGTK	CLIP1,CLIP2	sp|NP_001234926.1|CLIP1,sp|NP_002947.1|CLIP1,sp|NP_003379.4|CLIP2,sp|NP_115797.2|CLIP2,sp|NP_937883.1|CLIP1,sp|XP_005253650.1|CLIP1,sp|XP_006719615.1|CLIP1,sp|XP_016875275.1|CLIP1,sp|XP_016875276.1|CLIP1,sp|XP_016875277.1|CLIP1,sp|XP_016875278.1|CLIP1,sp|XP_016875279.1|CLIP1,sp|XP_016875280.1|CLIP1,sp|XP_016875281.1|CLIP1
Multiple_SEPEP.1055_C5	1	12	3	0	VIVGSPR	CSMD2,GALK1,RAB34	sp|NP_000145.1|GALK1,sp|NP_001243210.1|RAB34,sp|NP_001268885.1|CSMD2,sp|NP_001368914.1|GALK1,sp|NP_443128.2|CSMD2,sp|XP_016855674.1|CSMD2,sp|XP_016855677.1|CSMD2,sp|XP_016855679.1|CSMD2,sp|XP_024306736.1|RAB34,sp|XP_024306737.1|RAB34,sp|XP_024306738.1|RAB34,sp|XP_024308646.1|CSMD2
Multiple_SEPEP.1056_C5	1	10	2	0	GIIGGVK	DDC,PHKB	sp|NP_000284.1|PHKB,sp|NP_000781.2|DDC,sp|NP_001027005.1|PHKB,sp|NP_001076440.2|DDC,sp|NP_001229815.2|DDC,sp|NP_001229817.2|DDC,sp|NP_001229819.2|DDC,sp|NP_001350766.1|PHKB,sp|XP_005271802.1|DDC,sp|XP_011513463.2|DDC
Multiple_SEPEP.1057_C5	2	40	2	0	MVVGESGLGK,VVGESGLGK	SEPTIN2,SEPTIN7	sp|NP_001008491.1|SEPTIN2,sp|NP_001008492.1|SEPTIN2,sp|NP_001011553.2|SEPTIN7,sp|NP_001269901.1|SEPTIN2,sp|NP_001269902.1|SEPTIN2,sp|NP_001307958.1|SEPTIN2,sp|NP_001307959.1|SEPTIN2,sp|NP_001307960.1|SEPTIN2,sp|NP_001307961.1|SEPTIN2,sp|NP_001307962.1|SEPTIN2,sp|NP_001307963.1|SEPTIN2,sp|NP_001307964.1|SEPTIN2,sp|NP_001336216.1|SEPTIN2,sp|NP_001336217.1|SEPTIN2,sp|NP_001336218.1|SEPTIN2,sp|NP_001…
Multiple_SEPEP.1058_C5	1	72	2	0	SDNILLGMDGSVK	PAK1,PAK3	sp|NP_001121638.1|PAK3,sp|NP_001121639.1|PAK3,sp|NP_001121640.1|PAK3,sp|NP_001121644.1|PAK3,sp|NP_001121645.1|PAK3,sp|NP_001122092.1|PAK1,sp|NP_001311254.1|PAK3,sp|NP_001311255.1|PAK3,sp|NP_001311256.1|PAK3,sp|NP_001311257.1|PAK3,sp|NP_001311258.1|PAK3,sp|NP_001311259.1|PAK3,sp|NP_001311260.1|PAK3,sp|NP_001311261.1|PAK3,sp|NP_001311262.1|PAK3,sp|NP_001311263.1|PAK3,sp|NP_001363197.1|PAK1,sp|NP_00…
Multiple_SEPEP.1059_C5	1	9	3	0	IIHTGEKPYECSECGK	ZKSCAN1,ZNF543,ZNF805	sp|NP_001018857.2|ZNF805,sp|NP_001138550.1|ZNF805,sp|NP_001273983.1|ZKSCAN1,sp|NP_001273984.1|ZKSCAN1,sp|NP_001333509.1|ZKSCAN1,sp|NP_001333510.1|ZKSCAN1,sp|NP_003430.1|ZKSCAN1,sp|NP_998763.2|ZNF543,sp|XP_011514861.1|ZKSCAN1
Multiple_SEPEP.1060_C5	2	4	2	0	GGGALLGDR,WILTAAHTIYPK	C1R,C1RL	sp|NP_001284569.1|C1RL,sp|NP_001341275.1|C1R,sp|NP_001724.4|C1R,sp|NP_057630.2|C1RL
Multiple_SEPEP.1061_C5	1	3	2	0	NEEILNSLK	GPX1,GPX2	sp|NP_000572.2|GPX1,sp|NP_001316384.1|GPX1,sp|NP_002074.2|GPX2
Multiple_SEPEP.1062_C5	1	8	6	0	ECISIHVGQAGVQIGNACWELYCLEHGIQPDGQMPSDK	TUBA1A,TUBA1B,TUBA1C,TUBA3C,TUBA3D,TUBA3E	sp|NP_001257328.1|TUBA1A,sp|NP_001290043.1|TUBA1C,sp|NP_005992.1|TUBA3C,sp|NP_006000.2|TUBA1A,sp|NP_006073.2|TUBA1B,sp|NP_116093.1|TUBA1C,sp|NP_525125.2|TUBA3D,sp|NP_997195.2|TUBA3E
Multiple_SEPEP.1063_C5	1	5	2	0	GGGQIIPTAR	EEF2,EFTUD2	sp|NP_001136077.1|EFTUD2,sp|NP_001245282.1|EFTUD2,sp|NP_001245283.1|EFTUD2,sp|NP_001952.1|EEF2,sp|NP_004238.3|EFTUD2
Multiple_SEPEP.1064_C5	1	3	3	0	LLGGVTIAQGGVLPNIQAVLLPK	H2AC1,H2AC21,H2AX	sp|NP_002096.1|H2AX,sp|NP_734466.1|H2AC1,sp|NP_778235.1|H2AC21
Multiple_SEPEP.1065_C5	1	10	3	0	EAAAGGR	APC2,NKX2,SKI	sp|NP_001073136.1|NKX2,sp|NP_001338202.1|APC2,sp|NP_003027.1|SKI,sp|NP_005874.1|APC2,sp|XP_005244832.1|SKI,sp|XP_005259532.1|APC2,sp|XP_006722670.1|APC2,sp|XP_006722671.2|APC2,sp|XP_006722672.1|APC2,sp|XP_006722673.2|APC2
Multiple_SEPEP.1066_C5	1	23	2	0	EGVLYVGSK	SNCA,SNCB	sp|NP_000336.1|SNCA,sp|NP_001001502.1|SNCB,sp|NP_001139526.1|SNCA,sp|NP_001139527.1|SNCA,sp|NP_001304964.1|SNCB,sp|NP_001304966.1|SNCB,sp|NP_001350069.1|SNCB,sp|NP_001362214.1|SNCA,sp|NP_001362215.1|SNCA,sp|NP_001362216.1|SNCA,sp|NP_001362217.1|SNCA,sp|NP_003076.1|SNCB,sp|NP_009292.1|SNCA,sp|XP_006714977.1|SNCB,sp|XP_006714978.1|SNCB,sp|XP_006714979.1|SNCB,sp|XP_011530505.1|SNCA,sp|XP_011530506.1…
Multiple_SEPEP.1067_C5	2	11	2	0	DQGGELLSLR,YDLTVPFAR	HARS1,HARS2	sp|NP_001244969.1|HARS1,sp|NP_001244970.1|HARS1,sp|NP_001244971.1|HARS1,sp|NP_001265660.1|HARS2,sp|NP_001276023.1|HARS1,sp|NP_001350464.1|HARS2,sp|NP_001350465.1|HARS2,sp|NP_002100.2|HARS1,sp|NP_036340.1|HARS2,sp|XP_016864777.1|HARS2,sp|XP_016864778.1|HARS2
Multiple_SEPEP.1068_C5	2	35	3	0	SLDLVTMK,VNMEDLR	SEPTIN11,SEPTIN6,SEPTIN8	sp|NP_001092281.1|SEPTIN8,sp|NP_001092282.1|SEPTIN8,sp|NP_001092283.1|SEPTIN8,sp|NP_001287727.1|SEPTIN8,sp|NP_001287728.1|SEPTIN8,sp|NP_001293076.1|SEPTIN11,sp|NP_055944.2|SEPTIN6,sp|NP_055961.1|SEPTIN8,sp|NP_060713.1|SEPTIN11,sp|NP_665798.1|SEPTIN6,sp|NP_665799.1|SEPTIN6,sp|NP_665801.1|SEPTIN6,sp|XP_005262457.1|SEPTIN6,sp|XP_005271984.1|SEPTIN8,sp|XP_005271985.1|SEPTIN8,sp|XP_005271988.1|SEPTIN8…
Multiple_SEPEP.1069_C5	2	23	2	0	LAQGEYIAPEK,WLPNGTLK	ACSL1,ACSL5	sp|NP_001273637.1|ACSL1,sp|NP_001273639.1|ACSL1,sp|NP_001273640.1|ACSL1,sp|NP_001368806.1|ACSL1,sp|NP_001368807.1|ACSL1,sp|NP_001368808.1|ACSL1,sp|NP_001368809.1|ACSL1,sp|NP_001368810.1|ACSL1,sp|NP_001368811.1|ACSL1,sp|NP_001368812.1|ACSL1,sp|NP_001368813.1|ACSL1,sp|NP_001368814.1|ACSL1,sp|NP_001368815.1|ACSL1,sp|NP_001368816.1|ACSL1,sp|NP_001368817.1|ACSL1,sp|NP_001368818.1|ACSL1,sp|NP_001368819…
Multiple_SEPEP.1070_C5	1	35	3	0	HTSTLAAMK	STAG1,STAG2,STAG3	sp|NP_001036214.1|STAG2,sp|NP_001036215.1|STAG2,sp|NP_001036216.1|STAG2,sp|NP_001269347.1|STAG2,sp|NP_001269645.1|STAG3,sp|NP_001269646.1|STAG3,sp|NP_001269647.1|STAG3,sp|NP_001362304.1|STAG2,sp|NP_001362367.1|STAG3,sp|NP_005853.2|STAG1,sp|NP_006594.3|STAG2,sp|NP_036579.2|STAG3,sp|XP_005262414.1|STAG2,sp|XP_005262415.1|STAG2,sp|XP_005262416.1|STAG2,sp|XP_005262417.1|STAG2,sp|XP_005262418.1|STAG2,…
Multiple_SEPEP.1071_C5	1	5	2	0	TVINDPSYK	UGT2B10,UGT2B28	sp|NP_001066.1|UGT2B10,sp|NP_001138239.1|UGT2B10,sp|NP_001277020.1|UGT2B10,sp|NP_444267.1|UGT2B28,sp|XP_016864074.1|UGT2B10
Multiple_SEPEP.1072_C5	1	12	5	0	LISQIVSSITASLR	TUBA1B,TUBA1C,TUBA4A,TUBA4B,TUBA8	sp|NP_001180343.1|TUBA8,sp|NP_001265481.1|TUBA4A,sp|NP_001290043.1|TUBA1C,sp|NP_001290044.1|TUBA1C,sp|NP_001290045.1|TUBA1C,sp|NP_001290046.1|TUBA1C,sp|NP_001342150.1|TUBA4B,sp|NP_005991.1|TUBA4A,sp|NP_006073.2|TUBA1B,sp|NP_061816.1|TUBA8,sp|NP_116093.1|TUBA1C,sp|XP_016860313.1|TUBA4A
Multiple_SEPEP.1073_C5	1	30	10	0	AGFAGDDAPR	ACTA1,ACTA2,ACTB,ACTC1,ACTG1,ACTG2,POTEE,POTEF,POTEI,POTEJ	sp|NP_001077007.1|POTEE,sp|NP_001091.1|ACTA1,sp|NP_001092.1|ACTB,sp|NP_001093241.1|POTEF,sp|NP_001135417.1|ACTA2,sp|NP_001186822.1|ACTG2,sp|NP_001186883.1|ACTG1,sp|NP_001264012.1|POTEJ,sp|NP_001264335.1|POTEI,sp|NP_001307784.1|ACTA2,sp|NP_001358855.1|POTEI,sp|NP_001604.1|ACTA2,sp|NP_001605.1|ACTG1,sp|NP_001606.1|ACTG2,sp|NP_005150.1|ACTC1,sp|XP_011509518.1|POTEE,sp|XP_011509972.1|POTEI,sp|XP_0115…
Multiple_SEPEP.1074_C5	1	13	3	0	GLGAGVR	AP5B1,FLNC,MLPH	rev_sp|NP_612377.4|AP5B1,sp|NP_001035932.1|MLPH,sp|NP_001120959.1|FLNC,sp|NP_001268402.1|MLPH,sp|NP_001268403.1|MLPH,sp|NP_001449.3|FLNC,sp|NP_077006.1|MLPH,sp|XP_006712800.1|MLPH,sp|XP_006712802.1|MLPH,sp|XP_006712803.1|MLPH,sp|XP_011510114.1|MLPH,sp|XP_016860382.1|MLPH,sp|XP_016860383.1|MLPH
Multiple_SEPEP.1075_C5	2	12	4	0	LFDSICNNK,TTGIVETHFTFK	GNAI1,GNAI2,GNAI3,GNAO1	sp|NP_001159897.1|GNAI2,sp|NP_001243343.1|GNAI1,sp|NP_001269546.1|GNAI2,sp|NP_001269547.1|GNAI2,sp|NP_001269548.1|GNAI2,sp|NP_001269549.1|GNAI2,sp|NP_002060.4|GNAI1,sp|NP_002061.1|GNAI2,sp|NP_006487.1|GNAI3,sp|NP_066268.1|GNAO1,sp|NP_620073.2|GNAO1,sp|XP_011521305.1|GNAO1
Multiple_SEPEP.1076_C5	1	6	2	0	TNNFNVETLK	GYS1,GYS2	sp|NP_001155059.1|GYS1,sp|NP_002094.2|GYS1,sp|NP_068776.2|GYS2,sp|XP_006719126.1|GYS2,sp|XP_016874734.1|GYS2,sp|XP_024304728.1|GYS2
Multiple_SEPEP.1077_C5	4	61	8	0	EYLESLQCLESDK,LFPGSPAIYK,SLGGNDELSATFLEMK,SSLEWNSCVVQTLK	RANBP2,RGPD1,RGPD2,RGPD3,RGPD4,RGPD5,RGPD6,RGPD8	sp|NP_001019628.3|RGPD1,sp|NP_001032955.1|RGPD6,sp|NP_001071638.2|RGPD2,sp|NP_001116835.1|RGPD6,sp|NP_001137485.1|RGPD3,sp|NP_001157935.1|RGPD8,sp|NP_001369273.1|RGPD1,sp|NP_001371292.1|RGPD6,sp|NP_001371293.1|RGPD6,sp|NP_001373074.1|RGPD6,sp|NP_005045.2|RGPD5,sp|NP_006258.3|RANBP2,sp|NP_115636.1|RGPD5,sp|NP_872394.2|RGPD4,sp|XP_005263804.1|RGPD8,sp|XP_005264059.1|RANBP2,sp|XP_005264060.1|RANBP2,…
Multiple_SEPEP.1078_C5	1	21	2	0	SDVHTEAVQAALAK	DIP2A,DIP2C	sp|NP_001139587.1|DIP2A,sp|NP_001139588.1|DIP2A,sp|NP_001340871.1|DIP2A,sp|NP_001340872.1|DIP2A,sp|NP_001340873.1|DIP2A,sp|NP_055789.1|DIP2C,sp|NP_055966.2|DIP2A,sp|NP_996772.1|DIP2A,sp|NP_996773.1|DIP2A,sp|NP_996774.1|DIP2A,sp|XP_005252483.1|DIP2C,sp|XP_005252484.1|DIP2C,sp|XP_005252485.1|DIP2C,sp|XP_011517730.1|DIP2C,sp|XP_011517731.1|DIP2C,sp|XP_011517732.1|DIP2C,sp|XP_011517733.1|DIP2C,sp|XP_…
Multiple_SEPEP.1079_C5	1	42	2	0	LTADPDSEIATTSLR	PIAS1,PIAS2	sp|NP_001307616.1|PIAS1,sp|NP_001310975.1|PIAS2,sp|NP_001310976.1|PIAS2,sp|NP_001310977.1|PIAS2,sp|NP_001310978.1|PIAS2,sp|NP_001310980.1|PIAS2,sp|NP_001310981.1|PIAS2,sp|NP_001310982.1|PIAS2,sp|NP_001310983.1|PIAS2,sp|NP_001310984.1|PIAS2,sp|NP_001310986.1|PIAS2,sp|NP_001310987.1|PIAS2,sp|NP_001310988.1|PIAS2,sp|NP_001310989.1|PIAS2,sp|NP_001340962.1|PIAS2,sp|NP_001340963.1|PIAS2,sp|NP_001340964…
Multiple_SEPEP.1080_C5	1	7	2	0	YDCGEEILITVLSAMTEEAAVAIK	EIF5A,EIF5AL1	sp|NP_001093162.1|EIF5AL1,sp|NP_001137232.1|EIF5A,sp|NP_001137233.1|EIF5A,sp|NP_001137234.1|EIF5A,sp|NP_001357349.1|EIF5A,sp|NP_001357350.1|EIF5A,sp|NP_001961.1|EIF5A
Multiple_SEPEP.1081_C5	1	9	2	0	IVDWLPQSDLLAHPSIR	UGT3A1,UGT3A2	sp|NP_001161788.1|UGT3A2,sp|NP_689617.3|UGT3A1,sp|NP_777574.2|UGT3A2,sp|XP_005248300.1|UGT3A1,sp|XP_011512259.1|UGT3A1,sp|XP_011512260.1|UGT3A1,sp|XP_011512261.1|UGT3A1,sp|XP_011512290.1|UGT3A2,sp|XP_016864639.1|UGT3A2
Multiple_SEPEP.1082_C5	4	2	2	0	HQLVHTGEKPFQCTFEGCGK,HQLVHTGEKPFQCTFEGCGKR,RHQLVHTGEKPFQCTFEGCGK,VHVCAECGK	YY1,YY2	sp|NP_003394.1|YY1,sp|NP_996806.2|YY2
Multiple_SEPEP.1083_C5	4	3	2	0	FSAHYDAVEAELK,HIFPASR,NPDVDTSFLPDR,SSTVGLVTLNDMK	FAM50A,FAM50B	sp|NP_004690.1|FAM50A,sp|NP_036267.1|FAM50B,sp|XP_016866218.1|FAM50B
Multiple_SEPEP.1084_C5	1	10	2	0	GSSHQVEYEILFPGCVLR	SEC14L2,SEC14L3	sp|NP_001191133.1|SEC14L2,sp|NP_001244307.1|SEC14L3,sp|NP_001244308.1|SEC14L3,sp|NP_001244311.1|SEC14L3,sp|NP_001278861.1|SEC14L2,sp|NP_001363843.1|SEC14L3,sp|NP_036561.1|SEC14L2,sp|NP_203740.1|SEC14L2,sp|NP_777635.1|SEC14L3,sp|XP_011528430.1|SEC14L3
Multiple_SEPEP.1085_C5	1	5	2	0	ALETNTHVK	TMOD2,TMOD3	sp|NP_055362.1|TMOD3,sp|NP_055363.1|TMOD2,sp|XP_016877576.1|TMOD3,sp|XP_016877577.1|TMOD3,sp|XP_016877578.1|TMOD2
Multiple_SEPEP.1086_C5	2	13	2	0	SVVGTPAYLAPEVLR,TISPSTSNNIPLMR	PRKD1,PRKD3	sp|NP_001316998.1|PRKD1,sp|NP_001335319.1|PRKD1,sp|NP_002733.2|PRKD1,sp|NP_005804.1|PRKD3,sp|XP_005264294.1|PRKD3,sp|XP_005264295.1|PRKD3,sp|XP_011535267.1|PRKD1,sp|XP_016859230.1|PRKD3,sp|XP_016859231.1|PRKD3,sp|XP_016859232.1|PRKD3,sp|XP_016859233.1|PRKD3,sp|XP_016876951.1|PRKD1,sp|XP_024308545.1|PRKD3
Multiple_SEPEP.1087_C5	1	6	2	0	AGPPGPK	COL5A1,COL9A2	sp|NP_000084.3|COL5A1,sp|NP_001265003.1|COL5A1,sp|NP_001843.1|COL9A2,sp|XP_006710428.1|COL9A2,sp|XP_016855821.1|COL9A2,sp|XP_016869755.1|COL5A1
Multiple_SEPEP.1088_C5	1	24	2	0	IGSGSFGTVYK	BRAF,RAF1	sp|NP_001341538.1|BRAF,sp|NP_001341618.1|RAF1,sp|NP_001341619.1|RAF1,sp|NP_001341620.1|RAF1,sp|NP_001341621.1|RAF1,sp|NP_001341622.1|RAF1,sp|NP_001341623.1|RAF1,sp|NP_001341624.1|RAF1,sp|NP_001361173.1|BRAF,sp|NP_001361187.1|BRAF,sp|NP_001365396.1|BRAF,sp|NP_001365397.1|BRAF,sp|NP_001365398.1|BRAF,sp|NP_001365399.1|BRAF,sp|NP_001365400.1|BRAF,sp|NP_001365401.1|BRAF,sp|NP_001365402.1|BRAF,sp|NP_00…
Multiple_SEPEP.1089_C5	3	12	3	0	DNWSPALTISK,GDNIYEWR,IYHCNINSQGVICLDILK	UBE2E1,UBE2E2,UBE2E3	sp|NP_001189405.1|UBE2E1,sp|NP_001265483.1|UBE2E3,sp|NP_001265484.1|UBE2E3,sp|NP_001357154.1|UBE2E2,sp|NP_001357155.1|UBE2E2,sp|NP_003332.1|UBE2E1,sp|NP_006348.1|UBE2E3,sp|NP_689866.1|UBE2E2,sp|NP_872607.1|UBE2E1,sp|NP_872619.1|UBE2E3,sp|XP_005246301.1|UBE2E3,sp|XP_005265488.1|UBE2E1
Multiple_SEPEP.1090_C5	2	25	2	0	CEPIIMTVPR,KCEPIIMTVPR	CORO1C,CORO6	sp|NP_001098707.1|CORO1C,sp|NP_001263400.1|CORO1C,sp|NP_001338230.1|CORO6,sp|NP_001338231.1|CORO6,sp|NP_055140.1|CORO1C,sp|NP_116243.2|CORO6,sp|XP_005258104.1|CORO6,sp|XP_005258105.2|CORO6,sp|XP_005258113.1|CORO6,sp|XP_011523687.1|CORO6,sp|XP_011523688.1|CORO6,sp|XP_011523689.1|CORO6,sp|XP_011523690.1|CORO6,sp|XP_011523692.1|CORO6,sp|XP_011523693.1|CORO6,sp|XP_011536427.1|CORO1C,sp|XP_016874610.1…
Multiple_SEPEP.1091_C5	1	20	5	0	VSDTVVEPYNATLSVHQLVENTDETYCIDNEALYDICFR	TUBB,TUBB2B,TUBB4A,TUBB4B,TUBB6	sp|NP_001276052.1|TUBB4A,sp|NP_001276056.1|TUBB4A,sp|NP_001276058.1|TUBB4A,sp|NP_001276059.1|TUBB4A,sp|NP_001276060.1|TUBB4A,sp|NP_001280141.1|TUBB,sp|NP_001280143.1|TUBB,sp|NP_001280144.1|TUBB,sp|NP_001280145.1|TUBB,sp|NP_001290453.1|TUBB6,sp|NP_001290455.1|TUBB6,sp|NP_001290456.1|TUBB6,sp|NP_001290457.1|TUBB6,sp|NP_001290458.1|TUBB6,sp|NP_001290459.1|TUBB6,sp|NP_006078.2|TUBB4A,sp|NP_006079.1|T…
Multiple_SEPEP.1092_C5	1	41	8	0	NILVNSNLVCK	EPHA2,EPHA4,EPHA6,EPHA7,EPHB1,EPHB2,EPHB3,EPHB4	sp|NP_001073917.2|EPHA6,sp|NP_001265229.1|EPHA6,sp|NP_001275558.1|EPHA7,sp|NP_001291465.1|EPHA4,sp|NP_001291466.1|EPHA4,sp|NP_001296121.1|EPHB2,sp|NP_001296122.1|EPHB2,sp|NP_001316019.1|EPHA2,sp|NP_001350677.1|EPHA4,sp|NP_001363394.1|EPHA7,sp|NP_001363395.1|EPHA7,sp|NP_001363399.1|EPHA7,sp|NP_004422.2|EPHA2,sp|NP_004429.1|EPHA4,sp|NP_004431.1|EPHA7,sp|NP_004432.1|EPHB1,sp|NP_004433.2|EPHB2,sp|NP_…
Multiple_SEPEP.1093_C5	1	24	2	0	DALLNWLK	PIK3CB,PIK3CD	sp|NP_001242974.1|PIK3CB,sp|NP_001337163.1|PIK3CD,sp|NP_001337164.1|PIK3CD,sp|NP_005017.3|PIK3CD,sp|NP_006210.1|PIK3CB,sp|XP_006710750.1|PIK3CD,sp|XP_006710752.1|PIK3CD,sp|XP_006713722.1|PIK3CB,sp|XP_011511197.1|PIK3CB,sp|XP_016856965.1|PIK3CD,sp|XP_016856966.1|PIK3CD,sp|XP_016856967.1|PIK3CD,sp|XP_016856968.1|PIK3CD,sp|XP_016856969.1|PIK3CD,sp|XP_016856970.1|PIK3CD,sp|XP_016856971.1|PIK3CD,sp|XP…
Multiple_SEPEP.1094_C5	1	9	3	0	MQEQTLQLEQQSK	ATAD3A,ATAD3B,ATAD3C	sp|NP_001034300.2|ATAD3C,sp|NP_001164006.1|ATAD3A,sp|NP_001164007.1|ATAD3A,sp|NP_060658.3|ATAD3A,sp|NP_114127.3|ATAD3B,sp|XP_005244863.1|ATAD3B,sp|XP_011540543.1|ATAD3B,sp|XP_011540546.1|ATAD3B,sp|XP_024303866.1|ATAD3A
Multiple_SEPEP.1095_C5	1	12	10	0	PEPAKSAPAPK	H2BC10,H2BC11,H2BC12,H2BC21,H2BC4,H2BC6,H2BC7,H2BC8,H2BS1,LOC102724334	sp|NP_001299582.1|H2BC12,sp|NP_001368918.1|H2BC4,sp|NP_003509.1|H2BC8,sp|NP_003513.1|H2BC7,sp|NP_003514.2|H2BC6,sp|NP_003516.1|H2BC10,sp|NP_003517.2|H2BC4,sp|NP_003519.1|H2BC21,sp|NP_059141.1|H2BS1,sp|NP_066402.2|H2BC11,sp|NP_542160.1|H2BC12,sp|XP_006723981.1|LOC102724334
Multiple_SEPEP.1096_C5	1	24	4	0	CLIEILASR	ANXA10,ANXA11,ANXA4,ANXA6	sp|NP_001144.1|ANXA4,sp|NP_001146.2|ANXA6,sp|NP_001148.1|ANXA11,sp|NP_001180473.1|ANXA6,sp|NP_001265336.1|ANXA11,sp|NP_001265337.1|ANXA11,sp|NP_001265338.1|ANXA11,sp|NP_001307627.1|ANXA4,sp|NP_001307629.1|ANXA4,sp|NP_001307631.1|ANXA4,sp|NP_001350043.1|ANXA6,sp|NP_001352425.1|ANXA4,sp|NP_009124.2|ANXA10,sp|NP_665875.1|ANXA11,sp|NP_665876.1|ANXA11,sp|XP_005269798.1|ANXA11,sp|XP_005269799.1|ANXA11,…
Multiple_SEPEP.1097_C5	2	6	2	0	DAFPVAGQK,NFVVVMVTK	RAD23A,RAD23B	sp|NP_001231642.1|RAD23B,sp|NP_001257291.1|RAD23A,sp|NP_001257292.1|RAD23A,sp|NP_002865.1|RAD23B,sp|NP_005044.1|RAD23A,sp|XP_024307399.1|RAD23A
Multiple_SEPEP.1098_C5	2	27	2	0	DGIEFAFK,YYNDYGDIIK	STAG1,STAG2	sp|NP_001036214.1|STAG2,sp|NP_001036215.1|STAG2,sp|NP_001036216.1|STAG2,sp|NP_001269347.1|STAG2,sp|NP_001362304.1|STAG2,sp|NP_005853.2|STAG1,sp|NP_006594.3|STAG2,sp|XP_005262414.1|STAG2,sp|XP_005262415.1|STAG2,sp|XP_005262416.1|STAG2,sp|XP_005262417.1|STAG2,sp|XP_005262418.1|STAG2,sp|XP_006724790.1|STAG2,sp|XP_006724791.1|STAG2,sp|XP_011510631.1|STAG1,sp|XP_011510633.1|STAG1,sp|XP_011529555.1|STA…
Multiple_SEPEP.1099_C5	2	26	2	0	DGVVLEPFR,LLPAEHCITK	ZMIZ1,ZMIZ2	sp|NP_001287888.1|ZMIZ2,sp|NP_065071.1|ZMIZ1,sp|NP_113637.3|ZMIZ2,sp|NP_777589.2|ZMIZ2,sp|XP_005249923.1|ZMIZ2,sp|XP_005249924.1|ZMIZ2,sp|XP_005249925.1|ZMIZ2,sp|XP_005249926.1|ZMIZ2,sp|XP_005249927.1|ZMIZ2,sp|XP_005249928.1|ZMIZ2,sp|XP_005249929.1|ZMIZ2,sp|XP_005249930.1|ZMIZ2,sp|XP_005270044.1|ZMIZ1,sp|XP_005270045.1|ZMIZ1,sp|XP_006717986.1|ZMIZ1,sp|XP_006717987.1|ZMIZ1,sp|XP_006717988.1|ZMIZ1,…
Multiple_SEPEP.1100_C5	1	22	2	0	SGAGTELSVR	SIRPA,SIRPB1	sp|NP_001035111.1|SIRPA,sp|NP_001035112.1|SIRPA,sp|NP_001077379.1|SIRPB1,sp|NP_001129316.1|SIRPB1,sp|NP_001316086.1|SIRPB1,sp|NP_001317568.1|SIRPB1,sp|NP_001317657.1|SIRPA,sp|NP_006056.2|SIRPB1,sp|NP_542970.1|SIRPA,sp|XP_005260698.1|SIRPB1,sp|XP_005260700.1|SIRPB1,sp|XP_005260727.1|SIRPA,sp|XP_006723608.1|SIRPA,sp|XP_011527436.1|SIRPB1,sp|XP_011527475.1|SIRPA,sp|XP_016883066.1|SIRPB1,sp|XP_016883…
Multiple_SEPEP.1101_C5	1	3	3	0	ANNQVGLAPVA	PGA3,PGA4,PGA5	sp|NP_001073275.1|PGA3,sp|NP_001073276.1|PGA4,sp|NP_055039.1|PGA5
Multiple_SEPEP.1102_C5	1	3	2	0	EWVESMGGK	LOC107986532,ST13	sp|NP_001265518.1|ST13,sp|NP_003923.2|ST13,sp|XP_016867085.1|LOC107986532
Multiple_SEPEP.1103_C5	2	25	9	0	AGFAGDDAPRAVFPSIVGRPR,AVFPSIVGRPR	ACTA1,ACTA2,ACTB,ACTC1,ACTG1,ACTG2,POTEE,POTEF,POTEI	sp|NP_001077007.1|POTEE,sp|NP_001091.1|ACTA1,sp|NP_001092.1|ACTB,sp|NP_001093241.1|POTEF,sp|NP_001135417.1|ACTA2,sp|NP_001186822.1|ACTG2,sp|NP_001186883.1|ACTG1,sp|NP_001264335.1|POTEI,sp|NP_001307784.1|ACTA2,sp|NP_001358855.1|POTEI,sp|NP_001604.1|ACTA2,sp|NP_001605.1|ACTG1,sp|NP_001606.1|ACTG2,sp|NP_005150.1|ACTC1,sp|XP_011509518.1|POTEE,sp|XP_011509972.1|POTEI,sp|XP_016859648.1|POTEE,sp|XP_0168…
Multiple_SEPEP.1104_C5	4	28	2	0	FFLSHPAYR,KFFLSHPAYR,MGTPHLQK,VYSPHVLNLTLIDLPGITK	DNM2,DNM3	sp|NP_001005360.1|DNM2,sp|NP_001005361.1|DNM2,sp|NP_001005362.1|DNM2,sp|NP_001129599.1|DNM3,sp|NP_001177645.1|DNM2,sp|NP_001265181.1|DNM3,sp|NP_001337133.1|DNM3,sp|NP_001337134.1|DNM3,sp|NP_001337135.1|DNM3,sp|NP_004936.2|DNM2,sp|NP_056384.2|DNM3,sp|XP_005245136.1|DNM3,sp|XP_016856465.1|DNM3,sp|XP_016856466.1|DNM3,sp|XP_016856467.1|DNM3,sp|XP_016856468.1|DNM3,sp|XP_016856469.1|DNM3,sp|XP_01685647…
Multiple_SEPEP.1105_C5	2	12	2	0	HLTEYFTFK,LFEVGGSPANTR	PPP3CA,PPP3CB	sp|NP_000935.1|PPP3CA,sp|NP_001124163.1|PPP3CA,sp|NP_001124164.1|PPP3CA,sp|NP_001135825.1|PPP3CB,sp|NP_001135826.1|PPP3CB,sp|NP_001276897.1|PPP3CB,sp|NP_001276898.1|PPP3CB,sp|NP_066955.1|PPP3CB,sp|XP_005270001.1|PPP3CB,sp|XP_016863854.1|PPP3CA,sp|XP_016871868.1|PPP3CB,sp|XP_024309895.1|PPP3CA
Multiple_SEPEP.1106_C5	2	111	3	0	HCILDVSGNAIK,HCILDVSGNAIKR	DLG1,DLG2,DLG3	sp|NP_001091894.1|DLG1,sp|NP_001136171.1|DLG2,sp|NP_001136172.1|DLG2,sp|NP_001136174.1|DLG2,sp|NP_001159750.1|DLG3,sp|NP_001191315.1|DLG1,sp|NP_001191316.1|DLG1,sp|NP_001191317.1|DLG1,sp|NP_001193698.1|DLG2,sp|NP_001277912.1|DLG1,sp|NP_001287912.1|DLG2,sp|NP_001338203.1|DLG2,sp|NP_001338204.1|DLG2,sp|NP_001338205.1|DLG2,sp|NP_001350794.1|DLG1,sp|NP_001353132.1|DLG1,sp|NP_001353133.1|DLG1,sp|NP_00…
Multiple_SEPEP.1107_C5	2	12	2	0	VIEQMGK,YPQCLCLSPTYELALQTGK	DDX19A,DDX19B	sp|NP_001014449.1|DDX19B,sp|NP_001014451.1|DDX19B,sp|NP_001244101.1|DDX19B,sp|NP_001244102.1|DDX19B,sp|NP_001244103.1|DDX19B,sp|NP_001244104.1|DDX19B,sp|NP_001307451.1|DDX19A,sp|NP_001307454.1|DDX19A,sp|NP_001307455.1|DDX19A,sp|NP_001350867.1|DDX19B,sp|NP_009173.1|DDX19B,sp|NP_060802.1|DDX19A
Multiple_SEPEP.1108_C5	1	20	2	0	WLQLTHEVEVQYYNIK	STIM1,STIM2	sp|NP_001162588.1|STIM2,sp|NP_001162589.1|STIM2,sp|NP_001264890.1|STIM1,sp|NP_001264891.1|STIM1,sp|NP_001369495.1|STIM1,sp|NP_001369496.1|STIM1,sp|NP_001369497.1|STIM1,sp|NP_001369498.1|STIM1,sp|NP_001369499.1|STIM1,sp|NP_001369500.1|STIM1,sp|NP_001369502.1|STIM1,sp|NP_001369504.1|STIM1,sp|NP_001369505.1|STIM1,sp|NP_001369506.1|STIM1,sp|NP_001369507.1|STIM1,sp|NP_001369508.1|STIM1,sp|NP_001369509…
Multiple_SEPEP.1109_C5	1	9	2	0	VALVTASTDGIGFAIAR	DHRS4,DHRS4L2	sp|NP_001269916.1|DHRS4,sp|NP_001269917.1|DHRS4,sp|NP_001269918.1|DHRS4,sp|NP_001269919.1|DHRS4,sp|NP_001269920.1|DHRS4,sp|NP_066284.2|DHRS4,sp|NP_932349.2|DHRS4L2,sp|XP_006720068.1|DHRS4,sp|XP_011534668.1|DHRS4
Multiple_SEPEP.1110_C5	5	12	3	0	AGWNELLIASFSHR,CLEHLFFFK,DGILLATGLHVHR,HYGVYSCEGCK,QLFTLVEWAK	RXRA,RXRB,RXRG	sp|NP_001243499.1|RXRG,sp|NP_001243500.1|RXRG,sp|NP_001257330.1|RXRB,sp|NP_001278849.1|RXRA,sp|NP_001278850.1|RXRA,sp|NP_001278918.1|RXRB,sp|NP_002948.1|RXRA,sp|NP_008848.1|RXRG,sp|NP_068811.1|RXRB,sp|XP_005249335.1|RXRB,sp|XP_011513098.1|RXRB,sp|XP_016866665.1|RXRB
Multiple_SEPEP.1111_C5	2	9	2	0	NSAHSAGVGAIFDR,TELGCLR	RXRA,RXRB	sp|NP_001257330.1|RXRB,sp|NP_001278849.1|RXRA,sp|NP_001278850.1|RXRA,sp|NP_001278918.1|RXRB,sp|NP_002948.1|RXRA,sp|NP_068811.1|RXRB,sp|XP_005249335.1|RXRB,sp|XP_011513098.1|RXRB,sp|XP_016866665.1|RXRB
Multiple_SEPEP.1112_C5	1	5	2	0	LEDTENWLYEDGEDQPK	HSPA4,HSPA4L	sp|NP_001304310.1|HSPA4L,sp|NP_001304311.1|HSPA4L,sp|NP_001304312.1|HSPA4L,sp|NP_002145.3|HSPA4,sp|NP_055093.2|HSPA4L
Multiple_SEPEP.1113_C5	1	12	2	0	AIAHYDQQMGQK	GBP3,GBP5	sp|NP_001127958.1|GBP5,sp|NP_001306108.1|GBP3,sp|NP_001306109.1|GBP3,sp|NP_001306110.1|GBP3,sp|NP_060754.2|GBP3,sp|NP_443174.1|GBP5,sp|XP_005270800.1|GBP3,sp|XP_006710637.1|GBP3,sp|XP_011539535.1|GBP3,sp|XP_011539536.1|GBP3,sp|XP_016856502.1|GBP3,sp|XP_016856503.1|GBP3
Multiple_SEPEP.1114_C5	1	19	2	0	LSHILEMDHFALVVHEQIQYHSTGK	CBS,CBSL	sp|NP_000062.1|CBS,sp|NP_001171479.1|CBS,sp|NP_001171480.1|CBS,sp|NP_001307227.1|CBS,sp|NP_001308001.1|CBS,sp|NP_001308002.1|CBSL,sp|NP_001340935.1|CBSL,sp|NP_001340936.1|CBSL,sp|NP_001340937.1|CBSL,sp|NP_001340938.1|CBSL,sp|NP_001340939.1|CBSL,sp|NP_001340941.1|CBSL,sp|XP_016883698.1|CBSL,sp|XP_016883699.1|CBSL,sp|XP_016883980.1|CBS,sp|XP_024307905.1|CBS,sp|XP_024307906.1|CBS,sp|XP_024307907.1|C…
Multiple_SEPEP.1115_C5	1	8	2	0	ISNRPAFMPSEGK	ACTN2,ACTN4	sp|NP_001094.1|ACTN2,sp|NP_001265272.1|ACTN2,sp|NP_001265273.1|ACTN2,sp|NP_001308962.1|ACTN4,sp|NP_004915.2|ACTN4,sp|XP_005259338.1|ACTN4,sp|XP_006723469.1|ACTN4,sp|XP_016882820.1|ACTN4
Multiple_SEPEP.1116_C5	2	52	2	0	ASQAGQTALMLAVSHGR,LSVLQEEK	KANK1,KANK2	sp|NP_001129663.1|KANK2,sp|NP_001243805.1|KANK1,sp|NP_001243806.1|KANK1,sp|NP_001316380.1|KANK2,sp|NP_001341260.1|KANK1,sp|NP_001341261.1|KANK1,sp|NP_001341262.1|KANK1,sp|NP_001341263.1|KANK1,sp|NP_001341264.1|KANK1,sp|NP_001341265.1|KANK1,sp|NP_001341266.1|KANK1,sp|NP_001341267.1|KANK1,sp|NP_001341268.1|KANK1,sp|NP_001341269.1|KANK1,sp|NP_001341270.1|KANK1,sp|NP_001341271.1|KANK1,sp|NP_001341272…
Multiple_SEPEP.1117_C5	1	9	2	0	VGDYVYFENSSSNPYLIR	MTA1,MTA3	sp|NP_001190187.1|MTA1,sp|NP_001317371.1|MTA3,sp|NP_001317372.1|MTA3,sp|NP_001317373.1|MTA3,sp|NP_004680.2|MTA1,sp|NP_065795.1|MTA3,sp|XP_016860051.1|MTA3,sp|XP_016877246.1|MTA1,sp|XP_016877247.1|MTA1
Multiple_SEPEP.1118_C5	1	25	2	0	LEQENDDLAHELVTSK	RABGAP1,RABGAP1L	sp|NP_001230693.1|RABGAP1L,sp|NP_001230694.1|RABGAP1L,sp|NP_001317918.1|RABGAP1L,sp|NP_001353375.1|RABGAP1L,sp|NP_001353377.1|RABGAP1L,sp|NP_001353379.1|RABGAP1L,sp|NP_001353380.1|RABGAP1L,sp|NP_001353381.1|RABGAP1L,sp|NP_001353383.1|RABGAP1L,sp|NP_001353385.1|RABGAP1L,sp|NP_001353386.1|RABGAP1L,sp|NP_036329.3|RABGAP1,sp|XP_005245738.1|RABGAP1L,sp|XP_011508525.1|RABGAP1L,sp|XP_011516742.1|RABGAP1…
Multiple_SEPEP.1119_C5	2	10	3	0	FGANAILGVSLAVCK,SGETEDTFIADLVVGLCTGQIK	ENO1,ENO2,ENO3	sp|NP_001180432.1|ENO3,sp|NP_001188412.1|ENO1,sp|NP_001340275.1|ENO1,sp|NP_001361452.1|ENO3,sp|NP_001361453.1|ENO3,sp|NP_001419.1|ENO1,sp|NP_001966.1|ENO2,sp|NP_001967.3|ENO3,sp|NP_443739.3|ENO3,sp|XP_011522031.1|ENO3
Multiple_SEPEP.1120_C5	3	33	4	0	DAVAHCHEAER,LKDAVAHCHEAER,YICTYINVQER	RANBP2,RGPD5,RGPD6,RGPD8	sp|NP_001032955.1|RGPD6,sp|NP_001116835.1|RGPD6,sp|NP_001157935.1|RGPD8,sp|NP_001371292.1|RGPD6,sp|NP_001371293.1|RGPD6,sp|NP_001373074.1|RGPD6,sp|NP_005045.2|RGPD5,sp|NP_006258.3|RANBP2,sp|NP_115636.1|RGPD5,sp|XP_005263804.1|RGPD8,sp|XP_005264059.1|RANBP2,sp|XP_005264060.1|RANBP2,sp|XP_005264061.1|RANBP2,sp|XP_005264062.1|RANBP2,sp|XP_005264064.1|RANBP2,sp|XP_006712857.2|RGPD5,sp|XP_011509877.1|…
Multiple_SEPEP.1121_C5	1	6	2	0	LMNETTAVALAYGIYK	HSPA4,HSPA4L	sp|NP_001304310.1|HSPA4L,sp|NP_001304311.1|HSPA4L,sp|NP_001304312.1|HSPA4L,sp|NP_002145.3|HSPA4,sp|NP_055093.2|HSPA4L,sp|XP_011530047.1|HSPA4L
Multiple_SEPEP.1122_C5	7	23	2	0	ASVESCIR,CNSLLPLDDIVR,FLQTIVK,LMLHMHVDR,VVQHFVHCIETHGR,YQLNLFAR,YQLNLFARMCLDR	ITPR1,ITPR2	sp|NP_001093422.2|ITPR1,sp|NP_001161744.1|ITPR1,sp|NP_001365381.1|ITPR1,sp|NP_002213.5|ITPR1,sp|NP_002214.2|ITPR2,sp|XP_005265166.1|ITPR1,sp|XP_005265167.1|ITPR1,sp|XP_006713194.1|ITPR1,sp|XP_011531983.1|ITPR1,sp|XP_011531984.1|ITPR1,sp|XP_011531986.1|ITPR1,sp|XP_011531987.1|ITPR1,sp|XP_011531988.1|ITPR1,sp|XP_011531989.1|ITPR1,sp|XP_011531990.1|ITPR1,sp|XP_011531992.1|ITPR1,sp|XP_011531993.1|ITP…
Multiple_SEPEP.1123_C5	1	9	2	0	ILALCMGNHELYMR	MSN,RDX	sp|NP_001247421.1|RDX,sp|NP_001247422.1|RDX,sp|NP_001247423.1|RDX,sp|NP_002435.1|MSN,sp|NP_002897.1|RDX,sp|XP_005262326.1|MSN,sp|XP_011529261.1|MSN,sp|XP_016885034.1|MSN,sp|XP_016885035.1|MSN
Multiple_SEPEP.1124_C5	1	10	2	0	FCADHPFLFFIR	SERPINB8,SERPINB9	sp|NP_001263419.1|SERPINB8,sp|NP_001335299.1|SERPINB8,sp|NP_001353127.1|SERPINB8,sp|NP_002631.3|SERPINB8,sp|NP_004146.1|SERPINB9,sp|NP_942130.1|SERPINB8,sp|XP_005249241.1|SERPINB9,sp|XP_011512980.1|SERPINB9,sp|XP_016866431.1|SERPINB9,sp|XP_016866432.1|SERPINB9
Multiple_SEPEP.1125_C5	1	6	2	0	ICGDIHGQYYDLLR	PPP1CA,PPP1CC	sp|NP_001008709.1|PPP1CA,sp|NP_001231903.1|PPP1CC,sp|NP_002699.1|PPP1CA,sp|NP_002701.1|PPP1CC,sp|XP_011536806.1|PPP1CC,sp|XP_011536807.1|PPP1CC
Multiple_SEPEP.1126_C5	1	10	2	0	GSFGELALMYNTPR	PRKAR2A,PRKAR2B	sp|NP_001308911.1|PRKAR2A,sp|NP_001308912.1|PRKAR2A,sp|NP_001308918.1|PRKAR2A,sp|NP_002727.2|PRKAR2B,sp|NP_004148.1|PRKAR2A,sp|XP_005265372.1|PRKAR2A,sp|XP_011514700.1|PRKAR2B,sp|XP_011532244.1|PRKAR2A,sp|XP_011532245.1|PRKAR2A,sp|XP_024302604.1|PRKAR2B
Multiple_SEPEP.1127_C5	1	18	2	0	AIMTYVSSFYHAFSGAQK	ACTN1,ACTN4	sp|NP_001093.1|ACTN1,sp|NP_001123476.1|ACTN1,sp|NP_001123477.1|ACTN1,sp|NP_004915.2|ACTN4,sp|XP_005259338.1|ACTN4,sp|XP_011535567.1|ACTN1,sp|XP_011535568.1|ACTN1,sp|XP_011535569.1|ACTN1,sp|XP_011535570.1|ACTN1,sp|XP_016877209.1|ACTN1,sp|XP_016877210.1|ACTN1,sp|XP_016877211.1|ACTN1,sp|XP_016877212.1|ACTN1,sp|XP_016877214.1|ACTN1,sp|XP_016877215.1|ACTN1,sp|XP_016877216.1|ACTN1,sp|XP_016877217.1|ACT…
Multiple_SEPEP.1128_C5	1	7	2	0	AWNAYPYCR	PITPNA,PITPNB	sp|NP_001271206.1|PITPNB,sp|NP_001271207.1|PITPNB,sp|NP_006215.1|PITPNA,sp|NP_036531.1|PITPNB,sp|XP_011522241.1|PITPNA,sp|XP_011528354.1|PITPNB,sp|XP_016884196.1|PITPNB
Multiple_SEPEP.1129_C5	1	14	2	0	LGMIAGGTGITPMLQLIR	CYB5R1,CYB5R2	sp|NP_001289755.1|CYB5R2,sp|NP_001289756.1|CYB5R2,sp|NP_057313.2|CYB5R2,sp|NP_057327.2|CYB5R1,sp|XP_005253032.1|CYB5R2,sp|XP_006718314.1|CYB5R2,sp|XP_011518486.1|CYB5R2,sp|XP_011518487.1|CYB5R2,sp|XP_016873409.1|CYB5R2,sp|XP_016873410.1|CYB5R2,sp|XP_016873411.1|CYB5R2,sp|XP_024304348.1|CYB5R2,sp|XP_024304349.1|CYB5R2,sp|XP_024304350.1|CYB5R2
Multiple_SEPEP.1130_C5	2	14	2	0	ALEHSALAINHK,TKPTQNSVR	CTPS1,CTPS2	sp|NP_001137474.1|CTPS2,sp|NP_001288166.1|CTPS1,sp|NP_001896.2|CTPS1,sp|NP_062831.3|CTPS2,sp|NP_787055.1|CTPS2,sp|XP_005274619.1|CTPS2,sp|XP_006724566.1|CTPS2,sp|XP_011543847.1|CTPS2,sp|XP_024308176.1|CTPS2,sp|XP_024308177.1|CTPS2,sp|XP_024309320.1|CTPS1,sp|XP_024309321.1|CTPS1,sp|XP_024309322.1|CTPS1,sp|XP_024309329.1|CTPS1
Multiple_SEPEP.1131_C5	1	5	2	0	GGGSVVIVSSIAAFSPSPGFSPYNVSK	DHRS4,DHRS4L2	sp|NP_001180564.1|DHRS4L2,sp|NP_001180565.1|DHRS4L2,sp|NP_001269917.1|DHRS4,sp|NP_066284.2|DHRS4,sp|NP_932349.2|DHRS4L2
Multiple_SEPEP.1132_C5	2	5	2	0	NAQLAQYNFILVVGEK,WPFWLSPR	TARS1,TARS3	sp|NP_001245366.1|TARS1,sp|NP_001245367.1|TARS1,sp|NP_689508.3|TARS1,sp|NP_689547.2|TARS3,sp|XP_024305604.1|TARS3
Multiple_SEPEP.1133_C5	3	29	2	0	IQNAGGSVMIQR,VNGSLAVSR,YGLSSMQGWR	PPM1A,PPM1B	sp|NP_001028729.1|PPM1B,sp|NP_002697.1|PPM1B,sp|NP_066283.1|PPM1A,sp|NP_808820.1|PPM1A,sp|NP_808821.2|PPM1A,sp|NP_808907.1|PPM1B,sp|XP_005267836.1|PPM1A,sp|XP_005267838.1|PPM1A,sp|XP_011531238.1|PPM1B,sp|XP_011535174.1|PPM1A,sp|XP_011535178.1|PPM1A,sp|XP_011535179.1|PPM1A,sp|XP_011535180.1|PPM1A,sp|XP_011535181.1|PPM1A,sp|XP_011535182.1|PPM1A,sp|XP_011535183.1|PPM1A,sp|XP_011535184.1|PPM1A,sp|XP_…
Multiple_SEPEP.1134_C5	1	10	2	0	TSACGLFSVCYPR	PPP2R1A,PPP2R1B	sp|NP_001171033.1|PPP2R1B,sp|NP_002707.3|PPP2R1B,sp|NP_055040.2|PPP2R1A,sp|NP_859050.1|PPP2R1B,sp|NP_859051.1|PPP2R1B,sp|XP_016873449.1|PPP2R1B,sp|XP_016873450.1|PPP2R1B,sp|XP_024304366.1|PPP2R1B,sp|XP_024304367.1|PPP2R1B,sp|XP_024304368.1|PPP2R1B
Multiple_SEPEP.1135_C5	1	9	2	0	LLGGQLGLEDFIFAHVK	GIPC1,GIPC2	sp|NP_001291654.1|GIPC2,sp|NP_005707.1|GIPC1,sp|NP_060125.4|GIPC2,sp|NP_974197.1|GIPC1,sp|NP_974198.1|GIPC1,sp|NP_974199.1|GIPC1,sp|NP_974223.1|GIPC1,sp|XP_016881636.1|GIPC1,sp|XP_016881637.1|GIPC1
Multiple_SEPEP.1136_C5	8	4	2	0	ASFATPYGYAMETAK,FEVVPSK,QEILSNAGLR,RQEILSNAGLR,RVVLASASPR,RVVLASASPRR,VLCPVIGK,VVLASASPR	ASMTL,ASMTL_1	sp|NP_001166945.1|ASMTL_1,sp|NP_004183.2|ASMTL_1,sp|XP_005274491.1|ASMTL,sp|XP_005274840.1|ASMTL_1
Multiple_SEPEP.1137_C5	1	4	2	0	ATVAAFAASEGHSHPR	LIN7A,LIN7C	sp|NP_001311352.1|LIN7A,sp|NP_004655.1|LIN7A,sp|NP_060832.1|LIN7C,sp|XP_011537230.2|LIN7A
Multiple_SEPEP.1138_C5	2	3	3	0	EALVDQAEEFSGR,YGPVFTIHLGPR	CYP2A13,CYP2A6,CYP2A7	sp|NP_000753.3|CYP2A6,sp|NP_000755.2|CYP2A7,sp|NP_000757.2|CYP2A13
Multiple_SEPEP.1139_C5	1	2	2	0	ELLVDCYKPTEAFISGLLDK	LIMK2,PPP1R14B	sp|NP_001026971.1|LIMK2,sp|NP_619634.1|PPP1R14B
Multiple_SEPEP.1140_C5	3	3	2	0	DLEAEHVEVEDTTLNR,FEGKPLLQR,VLVVSAK	BOLA2,BOLA2B	sp|NP_001026997.1|BOLA2,sp|NP_001034271.2|BOLA2B,sp|NP_001307552.1|BOLA2
Multiple_SEPEP.1141_C5	4	3	2	0	AIAEELAPER,EAYNLGVR,GFLPPASEK,YIGGCCGFEPYHIR	BHMT,BHMT2	sp|NP_001171476.1|BHMT2,sp|NP_001704.2|BHMT,sp|NP_060084.2|BHMT2
Multiple_SEPEP.1142_C5	1	3	2	0	CTDDVRPQDCYHGAGEQYR	MST1,MST1L	sp|NP_001258662.1|MST1L,sp|NP_066278.3|MST1,sp|XP_011532040.1|MST1
Multiple_SEPEP.1143_C5	3	3	2	0	AGGLLVIDHR,DVPQSAEGGFDAVICLGNSFAHLPDCKGDQSEHR,NIASMVR	CNPY3,GNMT	sp|NP_001305785.1|CNPY3,sp|NP_001305786.1|CNPY3,sp|NP_061833.1|GNMT
Multiple_SEPEP.1144_C5	5	3	2	0	CSWQDLK,DADDAVYELNGK,ILEVDLK,QAGEVTYADAHK,VIVEHAR	SRSF4,SRSF6	sp|NP_005617.2|SRSF4,sp|NP_006266.2|SRSF6,sp|XP_011540253.1|SRSF4
Multiple_SEPEP.1145_C5	2	35	2	0	KNPQAVLDVLK,NPQAVLDVLK	PAK2,PAK3	sp|NP_001121638.1|PAK3,sp|NP_001121639.1|PAK3,sp|NP_001121640.1|PAK3,sp|NP_001121644.1|PAK3,sp|NP_001121645.1|PAK3,sp|NP_001311254.1|PAK3,sp|NP_001311255.1|PAK3,sp|NP_001311256.1|PAK3,sp|NP_001311257.1|PAK3,sp|NP_001311258.1|PAK3,sp|NP_001311259.1|PAK3,sp|NP_001311260.1|PAK3,sp|NP_001311261.1|PAK3,sp|NP_001311262.1|PAK3,sp|NP_001311263.1|PAK3,sp|NP_002568.2|PAK2,sp|NP_002569.1|PAK3,sp|XP_00526218…
Multiple_SEPEP.1146_C5	2	11	2	0	MSSYAFFVQTCR,MSSYAFFVQTCREEHKK	HMGB1,HMGB2	sp|NP_001124160.1|HMGB2,sp|NP_001124161.1|HMGB2,sp|NP_001300821.1|HMGB1,sp|NP_001300822.1|HMGB1,sp|NP_001350590.1|HMGB1,sp|NP_001357268.1|HMGB1,sp|NP_001357269.1|HMGB1,sp|NP_001357270.1|HMGB1,sp|NP_002119.1|HMGB1,sp|NP_002120.1|HMGB2,sp|XP_024305109.1|HMGB1
Multiple_SEPEP.1147_C5	1	10	3	0	WGTLTDCVVMR	HNRNPA1,HNRNPA1L2,HNRNPA3	sp|NP_001011724.1|HNRNPA1L2,sp|NP_001011725.1|HNRNPA1L2,sp|NP_001317176.1|HNRNPA3,sp|NP_001317177.1|HNRNPA3,sp|NP_001317178.1|HNRNPA3,sp|NP_001317179.1|HNRNPA3,sp|NP_001317180.1|HNRNPA3,sp|NP_002127.1|HNRNPA1,sp|NP_112420.1|HNRNPA1,sp|NP_919223.1|HNRNPA3
Multiple_SEPEP.1148_C5	1	7	2	0	TGEGFLCVFAINNTK	HRAS,KRAS	sp|NP_001123914.1|HRAS,sp|NP_001356715.1|KRAS,sp|NP_001356716.1|KRAS,sp|NP_004976.2|KRAS,sp|NP_005334.1|HRAS,sp|NP_203524.1|KRAS,sp|NP_789765.1|HRAS
Multiple_SEPEP.1149_C5	2	10	2	0	IQGSTIPINQARPNR,YFAGWCDK	ALDH1L1,ALDH1L2	sp|NP_001029345.2|ALDH1L2,sp|NP_001257293.1|ALDH1L1,sp|NP_001257294.1|ALDH1L1,sp|NP_036322.2|ALDH1L1,sp|XP_006713544.1|ALDH1L1,sp|XP_011510657.1|ALDH1L1,sp|XP_011536288.1|ALDH1L2,sp|XP_011536290.1|ALDH1L2,sp|XP_016874378.1|ALDH1L2,sp|XP_024309093.1|ALDH1L1
Multiple_SEPEP.1150_C5	1	5	2	0	LGAPQTHLGLK	EFHD1,EFHD2	sp|NP_001230181.1|EFHD1,sp|NP_001295324.1|EFHD1,sp|NP_077305.2|EFHD2,sp|NP_079478.1|EFHD1,sp|XP_005246057.1|EFHD2
Multiple_SEPEP.1151_C5	2	2	2	0	LVQSPNSYFMDVK,LVQSPNSYFMDVKCPGCYKITTVFSHAQTVVLCVGCSTVLCQPTGGK	RPS27,RPS27L	sp|NP_001021.1|RPS27,sp|NP_057004.1|RPS27L
Multiple_SEPEP.1152_C5	1	2	2	0	GAAGALLVYDITSR	RAB4A,RAB4B	sp|NP_004569.2|RAB4A,sp|NP_057238.3|RAB4B
Multiple_SEPEP.1153_C5	1	24	2	0	VNFHMFDVGGQR	GNAL,GNAS	sp|NP_000507.1|GNAS,sp|NP_001070956.1|GNAS,sp|NP_001070957.1|GNAS,sp|NP_001135811.1|GNAL,sp|NP_001248372.1|GNAL,sp|NP_001296769.1|GNAS,sp|NP_001296790.1|GNAS,sp|NP_001356316.1|GNAL,sp|NP_536350.2|GNAS,sp|NP_536351.1|GNAS,sp|NP_892023.1|GNAL,sp|XP_016883301.1|GNAS,sp|XP_016883302.1|GNAS,sp|XP_016883303.1|GNAS,sp|XP_016883304.1|GNAS,sp|XP_016883305.1|GNAS,sp|XP_016883306.1|GNAS,sp|XP_016883307.1|GN…
Multiple_SEPEP.1154_C5	1	111	3	0	FGSCVPHTTRPK	DLG1,DLG2,DLG4	sp|NP_001091894.1|DLG1,sp|NP_001122299.1|DLG4,sp|NP_001136171.1|DLG2,sp|NP_001136172.1|DLG2,sp|NP_001136174.1|DLG2,sp|NP_001191315.1|DLG1,sp|NP_001191316.1|DLG1,sp|NP_001191317.1|DLG1,sp|NP_001193698.1|DLG2,sp|NP_001277912.1|DLG1,sp|NP_001287912.1|DLG2,sp|NP_001308003.1|DLG4,sp|NP_001308004.1|DLG4,sp|NP_001308005.1|DLG4,sp|NP_001308006.1|DLG4,sp|NP_001338203.1|DLG2,sp|NP_001338204.1|DLG2,sp|NP_00…
Multiple_SEPEP.1155_C5	2	112	3	0	LSMYGVDLHHAK,VCEHLNLLEK	EPB41L1,EPB41L2,EPB41L3	sp|NP_001129026.1|EPB41L2,sp|NP_001129027.1|EPB41L2,sp|NP_001186317.1|EPB41L2,sp|NP_001239589.1|EPB41L2,sp|NP_001245258.1|EPB41L1,sp|NP_001245259.1|EPB41L1,sp|NP_001245260.1|EPB41L1,sp|NP_001268462.1|EPB41L3,sp|NP_001268463.1|EPB41L3,sp|NP_001268464.1|EPB41L3,sp|NP_001317486.1|EPB41L3,sp|NP_001337228.1|EPB41L2,sp|NP_001337230.1|EPB41L2,sp|NP_001337231.1|EPB41L2,sp|NP_001337232.1|EPB41L2,sp|NP_001…
Multiple_SEPEP.1156_C5	1	18	2	0	TYINPFVSFIDQR	SEC24A,SEC24B	sp|NP_001036199.1|SEC24B,sp|NP_001239160.1|SEC24A,sp|NP_001287742.1|SEC24B,sp|NP_001305014.1|SEC24B,sp|NP_001305015.1|SEC24B,sp|NP_006314.2|SEC24B,sp|NP_068817.1|SEC24A,sp|XP_005262745.1|SEC24B,sp|XP_005262748.1|SEC24B,sp|XP_006714586.1|SEC24A,sp|XP_011529837.1|SEC24B,sp|XP_011529838.1|SEC24B,sp|XP_011529839.1|SEC24B,sp|XP_011529841.1|SEC24B,sp|XP_011529842.1|SEC24B,sp|XP_016863141.1|SEC24B,sp|XP…
Multiple_SEPEP.1157_C5	2	9	2	0	AVSDICK,YYSFFDLNPK	FERMT1,FERMT2	sp|NP_001128471.1|FERMT2,sp|NP_001128472.1|FERMT2,sp|NP_006823.1|FERMT2,sp|NP_060141.3|FERMT1,sp|XP_005267342.1|FERMT2,sp|XP_006720071.1|FERMT2,sp|XP_006720072.1|FERMT2,sp|XP_006720073.1|FERMT2,sp|XP_024307703.1|FERMT1
Multiple_SEPEP.1158_C5	3	73	2	0	ELIINEILVMR,KELIINEILVMR,QMNLQQQPK	PAK1,PAK3	sp|NP_001121638.1|PAK3,sp|NP_001121639.1|PAK3,sp|NP_001121640.1|PAK3,sp|NP_001121644.1|PAK3,sp|NP_001121645.1|PAK3,sp|NP_001122092.1|PAK1,sp|NP_001311254.1|PAK3,sp|NP_001311255.1|PAK3,sp|NP_001311256.1|PAK3,sp|NP_001311257.1|PAK3,sp|NP_001311258.1|PAK3,sp|NP_001311259.1|PAK3,sp|NP_001311260.1|PAK3,sp|NP_001311261.1|PAK3,sp|NP_001311262.1|PAK3,sp|NP_001311263.1|PAK3,sp|NP_001363197.1|PAK1,sp|NP_00…
Multiple_SEPEP.1159_C5	1	90	3	0	GAILTTMLATR	CAMK2A,CAMK2B,CAMK2D	sp|NP_001211.3|CAMK2B,sp|NP_001212.2|CAMK2D,sp|NP_001280099.1|CAMK2B,sp|NP_001308495.1|CAMK2D,sp|NP_001308496.1|CAMK2D,sp|NP_001308497.1|CAMK2D,sp|NP_001308498.1|CAMK2D,sp|NP_001308499.1|CAMK2D,sp|NP_001308500.1|CAMK2D,sp|NP_001308501.1|CAMK2D,sp|NP_001308502.1|CAMK2D,sp|NP_001308503.1|CAMK2D,sp|NP_001308504.1|CAMK2D,sp|NP_001308505.1|CAMK2D,sp|NP_001308506.1|CAMK2D,sp|NP_001308507.1|CAMK2D,sp|NP…
Multiple_SEPEP.1160_C5	1	20	3	0	RGPPPPPR	CBLL1,RBMX,TCERG1	sp|NP_001035095.1|TCERG1,sp|NP_001271220.1|CBLL1,sp|NP_001369477.1|TCERG1,sp|NP_002130.2|RBMX,sp|NP_006697.2|TCERG1,sp|NP_079090.2|CBLL1,sp|XP_011514882.1|CBLL1,sp|XP_016864466.1|TCERG1,sp|XP_016864467.1|TCERG1,sp|XP_016864468.1|TCERG1,sp|XP_016864469.1|TCERG1,sp|XP_016864473.1|TCERG1,sp|XP_016864474.1|TCERG1,sp|XP_016868132.1|CBLL1,sp|XP_016868133.1|CBLL1,sp|XP_016868134.1|CBLL1,sp|XP_024302704.…
Multiple_SEPEP.1161_C5	1	7	2	0	YKPFSQVPTGEVFYYSCEYNFVSPSK	CFHR1,CFHR2	sp|NP_001366235.1|CFHR1,sp|NP_001366240.1|CFHR1,sp|NP_002104.2|CFHR1,sp|NP_005657.1|CFHR2,sp|XP_011507760.1|CFHR2,sp|XP_011507761.1|CFHR2,sp|XP_016856598.1|CFHR2
Multiple_SEPEP.1162_C5	1	4	2	0	GPFTDVVTTNLK	VAPA,VAPB	sp|NP_001182606.1|VAPB,sp|NP_003565.4|VAPA,sp|NP_004729.1|VAPB,sp|NP_919415.2|VAPA
Multiple_SEPEP.1163_C5	3	4	2	0	FIDTTSK,KVACIGAWHPAR,VACIGAWHPAR	RPL3,RPL3L	sp|NP_000958.1|RPL3,sp|NP_001029025.1|RPL3,sp|NP_005052.1|RPL3L,sp|XP_011520873.1|RPL3L
Multiple_SEPEP.1164_C5	1	7	2	0	IYAMHWGTDSR	GNB1,GNB2	sp|NP_001269468.1|GNB1,sp|NP_002065.1|GNB1,sp|NP_005264.2|GNB2,sp|XP_016856548.1|GNB1,sp|XP_016856549.1|GNB1,sp|XP_016856550.1|GNB1,sp|XP_024302263.1|GNB1
Multiple_SEPEP.1165_C5	2	34	3	0	LDLMDEGTDAR,LDLMDEGTDARDVLENK	DNM1,DNM2,DNM3	sp|NP_001005336.1|DNM1,sp|NP_001005360.1|DNM2,sp|NP_001005361.1|DNM2,sp|NP_001005362.1|DNM2,sp|NP_001129599.1|DNM3,sp|NP_001177645.1|DNM2,sp|NP_001265181.1|DNM3,sp|NP_001275666.1|DNM1,sp|NP_001275667.1|DNM1,sp|NP_001275668.1|DNM1,sp|NP_001337133.1|DNM3,sp|NP_001337134.1|DNM3,sp|NP_001337135.1|DNM3,sp|NP_001361198.1|DNM1,sp|NP_004399.2|DNM1,sp|NP_004936.2|DNM2,sp|NP_056384.2|DNM3,sp|XP_005245136.1…
Multiple_SEPEP.1166_C5	2	125	2	0	CDDGWFVGTSR,IDQNWYEGEHHGR	SORBS1,SORBS2	sp|NP_001030126.2|SORBS1,sp|NP_001030127.2|SORBS1,sp|NP_001030128.2|SORBS1,sp|NP_001030129.2|SORBS1,sp|NP_001139142.1|SORBS2,sp|NP_001139143.1|SORBS2,sp|NP_001139144.1|SORBS2,sp|NP_001139145.1|SORBS2,sp|NP_001139146.1|SORBS2,sp|NP_001139147.1|SORBS2,sp|NP_001257700.1|SORBS2,sp|NP_001277223.2|SORBS1,sp|NP_001277224.2|SORBS1,sp|NP_001277225.2|SORBS1,sp|NP_001277226.2|SORBS1,sp|NP_001277227.2|SORBS1…
Multiple_SEPEP.1167_C5	1	22	2	0	AANVLLSEQGDVK	STK25,STK26	sp|NP_001035917.1|STK26,sp|NP_001035918.1|STK26,sp|NP_001258906.1|STK25,sp|NP_001258907.1|STK25,sp|NP_001258908.1|STK25,sp|NP_001258909.1|STK25,sp|NP_001269234.1|STK25,sp|NP_001269235.1|STK25,sp|NP_001269236.1|STK25,sp|NP_001269237.1|STK25,sp|NP_006365.2|STK25,sp|NP_057626.2|STK26,sp|XP_011508795.1|STK25,sp|XP_011508796.1|STK25,sp|XP_011508797.1|STK25,sp|XP_011508798.1|STK25,sp|XP_011529651.1|STK…
Multiple_SEPEP.1168_C5	2	11	2	0	FTFGLDWVPK,KFTFGLDWVPK	USP13,USP5	sp|NP_001092006.1|USP5,sp|NP_001369517.1|USP5,sp|NP_001369518.1|USP5,sp|NP_001369519.1|USP5,sp|NP_001369520.1|USP5,sp|NP_003472.2|USP5,sp|NP_003931.2|USP13,sp|XP_011511571.1|USP13,sp|XP_016862914.1|USP13,sp|XP_016862915.1|USP13,sp|XP_016862916.1|USP13
Multiple_SEPEP.1169_C5	3	8	3	0	ALSNLESIPGGYNALR,ALSNLESIPGGYNALRR,NPAMMQEMMR	UBQLN1,UBQLN2,UBQLN4	sp|NP_001291271.1|UBQLN4,sp|NP_038466.2|UBQLN1,sp|NP_038472.2|UBQLN2,sp|NP_064516.2|UBQLN4,sp|NP_444295.1|UBQLN1,sp|XP_005245405.1|UBQLN4,sp|XP_005252005.1|UBQLN1,sp|XP_024304237.1|UBQLN4
Multiple_SEPEP.1170_C5	2	3	3	0	ILLGFSDAMTFK,YFSLPSVVFAR	UGT1A7,UGT1A8,UGT1A9	sp|NP_061949.3|UGT1A8,sp|NP_061950.2|UGT1A7,sp|NP_066307.1|UGT1A9
Multiple_SEPEP.1171_C5	1	35	2	0	VTVLGHVQR	PFKL,PFKM	sp|NP_000280.1|PFKM,sp|NP_001002021.2|PFKL,sp|NP_001160158.1|PFKM,sp|NP_001160159.1|PFKM,sp|NP_001160160.1|PFKM,sp|NP_001341664.1|PFKM,sp|NP_001341665.1|PFKM,sp|NP_001341666.1|PFKM,sp|NP_001341667.1|PFKM,sp|NP_001341668.1|PFKM,sp|NP_001341669.1|PFKM,sp|NP_001341670.1|PFKM,sp|NP_001341671.1|PFKM,sp|NP_001341672.1|PFKM,sp|NP_001341673.1|PFKM,sp|NP_001341674.1|PFKM,sp|NP_001341675.1|PFKM,sp|NP_00134…
Multiple_SEPEP.1172_C5	2	10	2	0	AGQEHLLR,VAVLLLAGGQGTR	UAP1,UAP1L1	sp|NP_001311042.1|UAP1,sp|NP_001311043.1|UAP1,sp|NP_001311044.1|UAP1,sp|NP_001311045.1|UAP1,sp|NP_001311046.1|UAP1,sp|NP_003106.3|UAP1,sp|NP_997192.2|UAP1L1,sp|XP_006717380.1|UAP1L1,sp|XP_011508215.1|UAP1,sp|XP_011508216.1|UAP1
Multiple_SEPEP.1173_C5	1	5	2	0	IWHHSFYNELR	ACTA2,ACTG2	sp|NP_001135417.1|ACTA2,sp|NP_001186822.1|ACTG2,sp|NP_001307784.1|ACTA2,sp|NP_001604.1|ACTA2,sp|NP_001606.1|ACTG2
Multiple_SEPEP.1174_C5	2	20	2	0	IYANFFPYGDASK,KIYANFFPYGDASK	HPCA,HPCAL1	sp|NP_001245286.1|HPCAL1,sp|NP_001245287.1|HPCAL1,sp|NP_001245288.1|HPCAL1,sp|NP_002134.2|HPCA,sp|NP_002140.2|HPCAL1,sp|NP_602293.1|HPCAL1,sp|XP_005246217.1|HPCAL1,sp|XP_005246218.1|HPCAL1,sp|XP_005246219.1|HPCAL1,sp|XP_005246220.1|HPCAL1,sp|XP_005270849.1|HPCA,sp|XP_011508648.1|HPCAL1,sp|XP_011508649.1|HPCAL1,sp|XP_011508650.1|HPCAL1,sp|XP_011508651.1|HPCAL1,sp|XP_016856607.1|HPCA,sp|XP_01685943…
Multiple_SEPEP.1175_C5	1	10	3	0	LIIWDSYTTNK	GNB1,GNB2,GNB4	sp|NP_001269468.1|GNB1,sp|NP_002065.1|GNB1,sp|NP_005264.2|GNB2,sp|NP_067642.1|GNB4,sp|XP_005247749.1|GNB4,sp|XP_006713784.1|GNB4,sp|XP_016856548.1|GNB1,sp|XP_016856549.1|GNB1,sp|XP_016856550.1|GNB1,sp|XP_024302263.1|GNB1
Multiple_SEPEP.1176_C5	1	14	5	0	YMACCLLYR	TUBA1A,TUBA1B,TUBA1C,TUBA4A,TUBAL3	sp|NP_001165335.1|TUBAL3,sp|NP_001257328.1|TUBA1A,sp|NP_001257329.1|TUBA1A,sp|NP_001265481.1|TUBA4A,sp|NP_001290043.1|TUBA1C,sp|NP_001290044.1|TUBA1C,sp|NP_001290045.1|TUBA1C,sp|NP_001290046.1|TUBA1C,sp|NP_005991.1|TUBA4A,sp|NP_006000.2|TUBA1A,sp|NP_006073.2|TUBA1B,sp|NP_079079.1|TUBAL3,sp|NP_116093.1|TUBA1C,sp|XP_016860313.1|TUBA4A
Multiple_SEPEP.1177_C5	1	44	3	0	VLGSGAFGTVYK	EGFR,ERBB2,ERBB4	sp|NP_001005862.1|ERBB2,sp|NP_001036064.1|ERBB4,sp|NP_001276865.1|ERBB2,sp|NP_001276866.1|ERBB2,sp|NP_001333826.1|EGFR,sp|NP_001333827.1|EGFR,sp|NP_001333828.1|EGFR,sp|NP_001333829.1|EGFR,sp|NP_001333870.1|EGFR,sp|NP_001369711.1|ERBB2,sp|NP_001369712.1|ERBB2,sp|NP_001369713.1|ERBB2,sp|NP_001369714.1|ERBB2,sp|NP_001369716.1|ERBB2,sp|NP_001369717.1|ERBB2,sp|NP_001369718.1|ERBB2,sp|NP_001369719.1|ER…
Multiple_SEPEP.1178_C5	1	12	2	0	SNNIFLHEGLTVK	ARAF,RAF1	sp|NP_001243125.1|ARAF,sp|NP_001341618.1|RAF1,sp|NP_001341619.1|RAF1,sp|NP_001341620.1|RAF1,sp|NP_001341621.1|RAF1,sp|NP_001341622.1|RAF1,sp|NP_001341623.1|RAF1,sp|NP_001341624.1|RAF1,sp|NP_001645.1|ARAF,sp|NP_002871.1|RAF1,sp|XP_011532276.1|RAF1,sp|XP_016862455.1|RAF1
Multiple_SEPEP.1179_C5	4	8	2	0	ASLLAGK,FGTGGGLLEYR,GFAVMALAYYNYEDLPK,MFGTGGGLLEYRASLLAGKGFAVMALAYYNYEDLPK	ACOT1,ACOT2	sp|NP_001032238.1|ACOT1,sp|NP_001351106.1|ACOT2,sp|NP_001351107.1|ACOT2,sp|NP_006812.3|ACOT2,sp|XP_016877078.1|ACOT1,sp|XP_016877079.1|ACOT1,sp|XP_016877080.1|ACOT1,sp|XP_016877081.1|ACOT1
Multiple_SEPEP.1180_C5	1	24	2	0	ISALNIVGDLLR	NDE1,NDEL1	sp|NP_001020750.1|NDEL1,sp|NP_001137451.1|NDE1,sp|NP_001317058.1|NDEL1,sp|NP_060138.1|NDE1,sp|NP_110435.1|NDEL1,sp|XP_005255453.1|NDE1,sp|XP_006720960.1|NDE1,sp|XP_006720963.1|NDE1,sp|XP_011520855.1|NDE1,sp|XP_016878838.1|NDE1,sp|XP_016878839.1|NDE1,sp|XP_016878840.1|NDE1,sp|XP_016878841.1|NDE1,sp|XP_016878842.1|NDE1,sp|XP_016878843.1|NDE1,sp|XP_016878844.1|NDE1,sp|XP_016878845.1|NDE1,sp|XP_01687…
Multiple_SEPEP.1181_C5	2	18	2	0	EVGTSYGCYFVPAFSGLYAPYWEPSAR,GIICGLTQFTNK	GK,GK2	sp|NP_000158.1|GK,sp|NP_001121599.1|GK,sp|NP_001191948.1|GK,sp|NP_149991.2|GK2,sp|NP_976325.1|GK,sp|XP_005274545.1|GK,sp|XP_006724546.1|GK,sp|XP_006724547.1|GK,sp|XP_006724548.1|GK,sp|XP_006724549.1|GK,sp|XP_011543793.1|GK,sp|XP_011543794.1|GK,sp|XP_011543795.1|GK,sp|XP_011543796.1|GK,sp|XP_016884898.1|GK,sp|XP_016884899.1|GK,sp|XP_016884900.1|GK,sp|XP_016884901.1|GK
Multiple_SEPEP.1182_C5	1	10	3	0	YLTVAAIFR	TUBB2A,TUBB2B,TUBB8B	sp|NP_001060.1|TUBB2A,sp|NP_001297244.1|TUBB2A,sp|NP_001345618.1|TUBB8B,sp|NP_821080.1|TUBB2B,sp|XP_024306911.1|TUBB8B,sp|XP_024306912.1|TUBB8B,sp|XP_024306913.1|TUBB8B,sp|XP_024306914.1|TUBB8B,sp|XP_024306915.1|TUBB8B,sp|XP_024306916.1|TUBB8B
Multiple_SEPEP.1183_C5	1	9	2	0	AANVGSMFQYWK	CUX1,CUX2	sp|NP_001189472.1|CUX1,sp|NP_001189473.1|CUX1,sp|NP_001189474.1|CUX1,sp|NP_001189475.1|CUX1,sp|NP_001904.2|CUX1,sp|NP_056082.2|CUX2,sp|NP_852477.1|CUX1,sp|XP_011514127.1|CUX1,sp|XP_016867249.1|CUX1
[truncated: 32,018 more rows]
