# Supplementary material for: SEPepQuant enhances the detection of possible isoform regulations in shotgun proteomics
Source: Nat Commun. 2023 Sep 19;14:5809. doi: 10.1038/s41467-023-41558-2 (PMC10509223; doi:10.1038/s41467-023-41558-2)
Supplement: Supplementary file 13 — Supplemental Dataset 10 [file 41467_2023_41558_MOESM13_ESM.xlsx]

## Sheet: Protein level
idx	gene	L001_N	L001_T	L003_N	L003_T	L004_N	L004_T	L005_N	L005_T	L006_N	L006_T	L007_N	L007_T	L008_N	L008_T	L009_N	L009_T	L010_N	L010_T	L011_N	L011_T	L012_N	L012_T	L013_N	L013_T	L014_N	L014_T	L015_N	L015_T	L016_N	L016_T	L017_N	L017_T	L018_N	L018_T	L019_N	L019_T	L020_N	L020_T	L021_N	L021_T	L022_N	L022_T	L023_N	L023_T	L024_N	L024_T	L025_N	L025_T
NP_000006.2	NAT2	5	1	6	NA	2	NA	NA	NA	1	NA	3	1	9	4	6	5	10	NA	6	NA	6	3	1	NA	6	NA	6	NA	4	NA	9	NA	3	NA	5	8	NA	NA	4	NA	5	NA	6	NA	9	NA	2	1
NP_000021.1	AGXT	88	85	104	87	94	53	98	204	322	215	141	31	349	273	307	223	207	232	290	133	272	333	285	181	391	474	351	302	348	201	220	14	356	250	356	347	236	162	415	246	291	304	342	320	316	322	188	657
NP_000024.2	ABCD1	3	3	1	9	4	11	4	11	5	13	4	13	8	12	6	1	8	5	4	10	5	3	4	6	6	20	5	7	3	5	5	7	4	11	4	8	5	4	4	18	4	9	7	6	4	7	26	21
NP_000026.2	ALDOB	284	153	298	111	324	85	318	90	721	284	425	30	585	636	725	467	560	336	628	180	455	655	438	130	703	372	675	427	484	420	481	23	692	352	638	617	475	92	587	228	586	84	826	813	554	187	266	140
NP_000031.1	APOC3	12	17	15	14	17	20	19	20	7	8	15	24	12	19	8	6	10	10	8	11	9	18	9	5	8	10	9	11	9	8	7	5	7	10	8	8	6	7	5	6	10	12	9	11	9	7	7	13
NP_000033.2	APOH	28	59	14	33	12	24	15	15	26	50	32	28	35	36	31	42	28	25	34	42	33	36	42	24	35	36	29	31	28	42	34	38	27	35	23	23	34	23	25	36	31	36	26	23	29	36	36	39
NP_000040.1	ASPA	1	NA	NA	NA	NA	NA	NA	NA	3	NA	1	NA	1	NA	3	5	3	NA	NA	NA	NA	NA	NA	NA	1	NA	2	NA	2	NA	1	NA	2	NA	1	NA	4	NA	1	NA	1	NA	NA	NA	1	NA	1	NA
NP_000041.2	ASS1	97	45	129	24	150	22	141	48	148	59	194	47	158	62	143	127	187	108	160	59	143	219	153	81	233	118	108	37	122	82	123	42	155	50	108	89	129	46	186	57	156	67	162	176	176	72	85	83
NP_000046.1	BCHE	4	3	NA	2	NA	2	3	3	5	5	2	3	6	3	5	4	3	3	10	11	4	2	3	5	2	1	7	7	3	6	3	8	5	2	2	4	6	2	2	1	4	1	3	5	3	7	3	1
NP_000053.2	SERPING1	13	34	10	24	10	14	10	19	16	41	17	12	33	41	17	23	26	21	29	48	31	35	20	26	25	42	19	20	23	32	36	34	16	31	16	20	14	15	24	25	24	21	15	18	23	40	32	21
NP_000055.2	C3	167	288	117	208	175	233	159	188	227	552	195	91	327	360	232	331	309	230	406	722	357	459	272	282	330	481	307	400	311	608	496	335	258	520	278	288	247	212	262	403	230	200	226	188	253	370	326	275
NP_000057.3	C8B	7	11	3	5	11	21	5	7	11	22	10	4	12	19	14	15	12	13	9	19	12	19	9	14	9	20	12	18	15	24	28	16	13	18	11	11	11	4	5	20	10	4	7	3	7	14	18	10
NP_000080.2	COL1A2	5	5	4	4	2	2	4	3	1	8	11	4	5	5	4	7	4	2	5	7	3	3	4	1	4	2	5	6	4	9	4	5	4	8	2	3	2	1	6	17	5	2	5	2	5	4	7	NA
NP_000090.1	CST3	2	4	NA	3	NA	15	NA	2	NA	NA	NA	4	NA	NA	2	2	NA	1	NA	NA	NA	NA	NA	2	NA	NA	NA	NA	1	1	1	NA	NA	1	NA	NA	NA	NA	1	NA	NA	4	NA	NA	NA	NA	NA	NA
NP_000091.1	CSTB	11	21	14	31	32	53	20	26	14	17	24	41	30	44	13	16	20	24	23	69	17	30	12	42	18	21	9	37	14	18	25	32	11	17	16	13	11	29	6	46	11	16	16	25	20	38	36	24
NP_000092.2	CYBA	3	4	2	1	5	5	3	1	1	NA	2	3	1	2	NA	NA	4	1	3	5	NA	1	2	3	2	1	2	1	2	2	1	3	NA	NA	1	1	1	1	5	4	1	1	4	NA	1	1	1	NA
NP_000104.1	TOR1A	2	4	1	NA	2	4	2	3	4	3	1	2	2	2	5	3	2	6	3	3	3	5	5	5	3	4	4	12	4	1	3	4	5	4	4	3	3	2	3	3	3	5	3	2	3	5	2	NA
NP_000108.1	EMD	1	7	1	3	1	1	NA	3	6	12	3	5	5	8	4	5	7	11	7	4	4	10	8	10	5	21	6	18	8	9	4	3	4	10	6	10	3	6	5	9	4	6	6	5	7	8	12	10
NP_000120.2	F13A1	7	41	1	43	NA	44	2	NA	5	75	7	67	4	8	1	32	3	19	5	15	4	3	8	10	5	15	4	23	5	21	24	33	NA	23	4	11	10	13	2	20	3	5	6	1	3	11	20	NA
NP_000128.1	FAH	38	23	41	19	31	19	46	31	137	75	60	12	120	40	161	113	116	55	123	49	107	105	70	39	121	95	166	67	115	52	84	13	140	64	136	132	87	53	127	83	109	42	132	102	113	63	60	58
NP_000142.2	G6PC	1	1	3	NA	2	3	1	1	2	2	2	NA	4	4	3	4	4	2	3	1	2	2	3	2	2	3	2	3	2	2	2	1	2	2	3	2	2	1	2	3	2	2	2	2	2	2	2	2
NP_000143.2	GAA	46	63	12	31	32	45	25	35	28	35	42	24	41	43	38	28	31	33	41	38	33	33	39	40	48	85	51	37	57	54	41	31	40	50	32	33	25	29	39	25	23	5	35	64	29	27	54	98
NP_000145.1	GALK1	30	27	26	22	15	28	23	18	96	60	38	6	51	31	77	50	57	66	60	41	81	106	41	43	42	59	59	50	71	55	54	30	53	33	35	42	45	39	44	44	43	21	43	81	46	67	37	30
NP_000146.2	GALT	16	11	15	7	12	11	18	NA	42	12	12	5	31	39	39	29	32	26	31	12	31	36	18	19	30	20	40	28	51	12	28	3	38	14	58	41	24	19	36	19	31	14	42	26	33	34	13	14
NP_000147.1	GAMT	28	17	31	26	24	23	24	23	29	25	42	19	39	30	29	24	37	40	33	14	33	35	23	21	37	37	29	32	32	27	27	20	20	20	40	34	29	25	24	23	23	21	31	16	41	32	20	26
NP_000149.4	GBE1	29	32	33	32	42	25	35	18	66	42	33	39	73	47	80	63	88	33	94	80	82	66	49	20	90	51	76	64	83	51	58	30	61	34	77	82	60	56	63	45	71	56	77	67	87	47	57	80
NP_000150.1	GCDH	67	28	52	11	32	10	53	26	79	18	79	19	63	26	70	62	59	79	71	21	50	79	48	19	65	40	42	20	29	19	55	16	73	21	55	47	47	17	57	10	77	18	45	31	44	14	29	33
NP_000157.1	GJB1	3	1	NA	NA	NA	1	2	5	8	8	NA	4	3	3	6	2	3	1	2	2	2	4	2	2	1	1	4	NA	2	NA	1	NA	7	1	NA	1	NA	1	NA	3	2	4	1	4	NA	9	2	2
NP_000160.1	GLA	1	3	1	2	NA	6	1	1	1	6	1	NA	1	NA	2	3	1	3	1	4	1	2	NA	15	1	1	1	7	6	10	3	8	2	4	1	1	2	4	2	4	4	1	3	5	2	2	2	3
NP_000161.2	GLDC	145	25	54	8	90	9	174	7	130	33	84	7	84	46	134	126	77	110	129	34	202	104	103	74	152	80	112	144	100	58	92	34	86	25	95	81	259	7	176	39	140	28	107	72	113	54	34	1
NP_000169.1	GSS	8	9	9	8	16	4	8	5	28	26	12	5	34	33	33	27	36	80	31	30	32	34	27	35	41	24	32	40	33	22	35	34	31	21	37	27	18	32	35	26	25	24	35	30	43	38	31	33
NP_000173.2	HADHA	179	171	126	155	164	172	159	104	233	131	173	157	248	422	177	130	221	220	209	202	187	158	156	246	235	172	222	145	223	218	187	108	193	173	220	248	187	92	183	146	204	237	251	186	199	434	163	231
NP_000175.1	HBG2	7	9	4	8	32	15	26	29	72	25	16	11	50	78	69	69	40	23	122	86	31	27	117	34	36	22	55	27	27	52	34	26	37	27	34	36	65	57	62	42	90	23	24	20	34	31	29	21
NP_000176.2	SERPIND1	2	13	6	4	4	8	4	4	17	28	6	1	16	23	11	21	11	17	14	39	11	16	14	16	9	15	11	20	8	22	12	18	10	18	8	15	10	14	14	12	14	17	11	11	11	22	17	10
NP_000182.2	HMGCL	45	35	24	20	35	36	34	27	48	19	61	44	40	30	36	39	36	29	39	21	38	30	37	19	52	30	37	14	45	22	37	22	41	22	37	35	41	20	48	27	36	34	44	39	44	31	27	33
NP_000185.1	HPRT1	7	8	4	9	7	15	7	12	12	12	11	14	10	14	13	16	17	14	19	14	20	16	18	22	25	19	12	43	15	15	22	35	16	19	15	20	20	12	16	15	14	13	13	8	15	40	19	14
NP_000192.2	ICAM1	4	11	6	15	11	11	7	19	11	52	8	29	14	20	11	13	20	4	11	20	12	6	13	45	14	22	10	8	26	17	32	29	12	20	12	20	8	10	11	17	9	13	10	6	15	8	29	12
NP_000203.2	ITGB3	4	4	4	4	3	2	6	3	9	1	5	1	19	22	13	12	11	3	19	4	7	20	15	3	12	4	15	3	9	9	9	20	10	2	11	9	28	11	7	7	13	1	7	4	13	5	5	12
NP_000215.1	KRT18	166	129	96	117	86	163	118	112	118	153	111	188	160	99	123	120	134	46	133	168	136	126	88	151	99	98	60	32	114	79	149	134	113	58	155	149	82	53	83	123	72	26	125	124	135	84	124	18
NP_000220.1	LCAT	2	3	NA	NA	NA	NA	NA	NA	2	NA	NA	NA	3	3	NA	NA	2	NA	2	1	1	1	2	3	3	NA	1	NA	1	1	2	1	1	NA	1	3	2	NA	1	NA	2	NA	NA	NA	1	2	NA	NA
NP_000230.1	LYZ	2	2	2	NA	3	NA	4	NA	3	2	3	4	7	5	3	5	8	4	5	19	9	4	5	4	3	4	2	1	2	4	6	10	2	3	3	3	2	1	1	4	1	2	4	4	2	5	3	1
NP_000233.1	MBL2	6	4	5	2	7	2	3	5	9	10	13	11	20	15	6	4	13	5	8	6	5	2	4	6	20	5	11	8	9	7	9	9	7	4	15	18	13	1	14	6	15	10	6	5	14	13	9	NA
NP_000241.1	MPO	7	6	13	4	9	11	6	NA	23	NA	15	1	34	12	32	20	25	4	17	56	25	13	21	6	23	4	26	7	12	15	46	108	17	2	13	15	24	4	21	43	15	1	21	1	11	5	7	NA
NP_000246.2	MMUT	80	53	49	43	57	21	52	30	105	71	101	29	92	74	95	84	80	62	103	41	97	86	85	53	107	136	106	79	91	73	82	48	93	82	89	82	114	35	86	60	116	76	85	69	105	84	64	76
NP_000253.1	NAGA	2	7	1	9	1	2	2	NA	12	13	2	NA	11	10	13	11	10	11	11	12	9	7	6	6	9	2	10	8	8	5	8	8	10	10	6	5	7	4	9	3	8	14	14	10	5	4	7	14
NP_000261.2	PNP	33	27	35	35	37	32	35	21	57	33	40	20	36	43	49	47	46	45	51	42	52	35	54	44	53	28	48	46	47	44	40	57	59	33	49	40	36	37	56	36	69	29	47	36	54	67	33	14
NP_000282.1	PGK1	105	157	110	115	126	179	130	314	197	258	145	355	178	185	213	186	183	191	169	191	133	183	134	236	196	298	189	202	173	232	188	182	175	167	168	157	134	204	122	168	175	141	173	161	166	172	211	164
NP_000286.3	SERPINA1	49	128	32	69	35	71	33	28	80	253	36	69	67	128	57	155	91	72	159	305	116	121	102	175	108	120	112	218	106	287	197	205	99	211	95	91	94	140	124	195	77	112	64	60	134	313	156	83
NP_000293.2	PLOD1	1	4	2	8	4	16	2	NA	12	32	2	10	8	15	10	6	12	20	9	33	7	13	10	17	4	21	10	19	18	18	19	45	6	31	9	7	4	17	5	21	9	22	8	9	5	10	9	8
NP_000349.1	TGFBI	17	58	12	23	13	43	23	24	21	31	21	12	27	30	29	39	31	27	14	63	37	22	17	48	32	73	25	67	27	23	28	29	25	57	31	32	18	13	30	54	16	37	39	24	28	49	35	27
NP_000352.1	THBD	2	3	NA	1	NA	1	1	NA	NA	1	2	NA	3	NA	NA	NA	3	NA	NA	NA	NA	NA	NA	4	NA	NA	NA	NA	5	NA	3	NA	NA	1	2	NA	NA	NA	1	1	NA	NA	2	NA	2	NA	3	NA
NP_000362.1	TTR	9	24	1	4	NA	5	6	1	8	8	8	3	14	14	10	14	10	5	11	17	20	19	11	5	8	9	11	6	5	14	3	11	9	6	10	11	12	6	12	14	14	10	11	10	11	14	15	13
NP_000364.1	UMPS	5	11	6	4	3	6	3	6	17	21	4	20	20	31	20	13	24	29	19	24	19	26	15	19	22	24	16	22	20	18	26	33	13	26	17	19	12	9	12	21	21	22	18	11	20	27	19	22
NP_000365.3	UROD	3	6	7	3	1	6	5	4	9	13	2	5	10	12	7	7	10	23	14	10	14	18	8	7	16	13	8	13	10	7	15	15	7	3	11	10	4	6	11	13	13	8	10	11	10	7	8	12
NP_000375.3	APOB	141	215	131	132	108	143	156	252	316	508	232	115	272	436	235	224	268	256	269	442	299	352	222	260	232	366	262	283	260	384	344	568	264	326	215	239	247	254	240	195	230	203	290	162	200	657	276	286
NP_000378.1	SLC25A20	20	15	21	15	20	12	27	14	38	11	26	15	43	35	36	27	39	30	27	20	36	23	28	22	29	17	27	20	27	16	17	4	30	18	23	22	29	10	20	9	29	13	39	36	28	26	16	16
NP_000382.3	TPP1	6	11	3	10	5	14	4	8	50	52	8	23	42	47	34	34	37	26	40	33	37	34	13	22	48	35	40	39	49	38	49	30	41	20	33	38	28	38	36	37	35	31	46	52	36	49	50	85
NP_000388.2	CYBB	3	5	4	4	4	2	4	2	9	7	7	5	16	20	12	13	15	11	10	21	12	8	8	23	19	6	12	6	20	14	17	22	9	22	10	12	9	4	8	10	7	3	10	1	9	9	9	2
NP_000394.2	GALE	31	29	30	21	21	17	26	21	36	29	26	30	40	40	37	35	44	42	49	30	47	62	31	26	46	58	43	27	44	26	26	27	37	21	37	36	27	23	35	35	37	31	34	24	34	26	24	41
NP_000399.3	GPD2	3	4	3	8	1	8	3	6	4	6	3	6	5	11	6	6	5	15	4	15	2	15	3	27	3	20	3	5	7	18	8	34	3	16	2	2	4	10	1	13	2	4	3	3	2	18	12	6
NP_000420.1	MAT1A	64	55	49	22	56	30	61	103	114	70	122	114	120	43	113	93	114	40	127	49	153	99	50	28	163	109	108	45	109	52	132	52	142	63	111	76	84	52	134	62	103	62	111	68	109	62	69	101
NP_000422.1	MVK	9	9	9	7	22	13	8	5	24	19	30	31	35	34	22	18	29	30	28	19	25	11	11	8	26	8	16	18	20	11	22	19	21	11	30	20	17	12	18	23	26	19	28	22	31	41	28	22
NP_000425.1	NEU1	2	6	1	8	1	5	1	NA	1	9	2	5	2	3	1	2	1	6	2	5	NA	1	2	6	1	NA	2	5	2	3	1	8	4	5	2	1	2	2	3	1	3	8	NA	7	2	6	3	6
NP_000437.3	PON1	27	50	28	34	45	45	25	39	43	42	61	36	57	43	35	38	42	31	36	29	50	29	36	16	40	45	27	18	41	18	26	14	48	27	29	38	33	27	47	31	36	79	31	28	37	18	19	63
NP_000445.1	SOD1	85	95	48	41	70	58	104	96	102	87	111	61	93	72	139	94	99	37	111	40	92	93	85	56	118	112	104	72	112	87	88	33	132	44	91	91	71	67	98	63	120	58	101	69	97	37	90	144
NP_000446.1	STK11	1	NA	1	NA	NA	1	NA	1	NA	NA	NA	NA	2	NA	NA	NA	NA	1	1	1	NA	1	NA	NA	NA	NA	NA	1	NA	NA	NA	NA	NA	NA	NA	NA	NA	NA	1	NA	NA	NA	NA	NA	NA	NA	NA	1
NP_000447.2	SUOX	23	15	21	14	24	8	12	11	33	17	21	13	36	31	29	27	38	18	41	12	43	27	26	11	46	35	28	17	39	25	31	15	36	15	38	29	27	25	11	8	30	17	33	26	35	19	19	25
NP_000473.2	APOA4	5	18	1	5	4	5	5	4	8	20	8	11	9	12	14	21	9	10	9	16	29	36	20	20	10	20	15	17	18	37	14	17	14	24	10	17	15	16	13	24	20	14	8	3	11	30	25	10
NP_000474.2	APOC2	2	4	5	4	5	3	6	2	5	10	7	7	6	8	5	5	9	7	4	5	6	7	6	5	5	6	6	6	5	5	5	2	7	7	7	4	3	5	4	6	4	8	6	6	5	7	6	7
NP_000482.3	C1QB	6	7	6	12	7	6	7	5	5	5	11	9	7	6	3	6	5	4	4	5	5	2	9	8	8	3	4	5	3	6	8	8	5	5	5	7	5	1	2	7	3	3	2	1	8	9	5	5
NP_000493.1	EPX	1	1	2	1	2	2	1	NA	5	NA	8	1	5	1	1	1	11	11	NA	2	3	NA	2	12	1	NA	8	1	2	10	24	28	1	NA	6	4	7	NA	2	4	3	NA	10	2	9	4	2	NA
NP_000497.1	F2	28	44	25	45	29	29	20	41	38	56	28	22	55	41	47	55	39	40	55	87	41	68	52	41	31	82	56	70	32	69	54	96	42	72	30	25	60	37	28	81	48	56	34	43	33	54	39	45
NP_000499.1	FGA	28	61	34	28	36	41	26	33	46	81	33	70	61	68	36	44	63	56	74	85	67	74	55	64	72	72	40	79	75	127	128	57	47	62	55	44	64	42	52	73	46	50	55	67	51	27	63	53
NP_000508.1	HBA2	375	320	243	127	392	220	497	355	820	368	721	295	551	600	821	833	521	356	1079	789	529	527	1546	442	696	460	866	460	605	1321	962	574	770	746	670	745	1311	961	1295	656	1005	345	554	424	690	471	524	353
NP_000509.1	HBB	269	285	256	254	401	267	437	441	542	241	699	331	361	420	506	515	343	263	745	498	324	309	1194	378	395	303	564	283	360	759	642	374	472	455	407	463	715	653	684	433	694	217	278	237	359	255	326	203
NP_000510.1	HBD	124	145	116	125	182	111	227	206	345	160	347	126	241	276	317	319	219	160	481	299	207	195	672	191	256	180	345	172	232	410	408	212	304	281	256	284	473	409	411	248	458	140	187	149	207	156	185	129
NP_000511.2	HEXA	1	9	1	6	3	7	NA	4	12	16	2	7	10	12	11	10	12	16	11	29	10	9	8	13	10	16	14	13	13	14	16	17	11	15	12	9	13	20	13	14	11	15	14	10	9	17	15	18
NP_000522.3	OTC	37	66	26	27	33	35	39	27	107	76	56	26	139	58	99	103	131	72	119	72	128	76	100	1	146	82	122	49	129	74	102	1	135	111	150	105	104	46	151	79	117	109	131	126	139	143	89	126
NP_000536.6	HNF1A	1	2	2	3	1	2	1	1	2	1	3	4	3	4	NA	NA	1	8	1	3	1	3	NA	NA	1	4	NA	6	1	1	NA	7	NA	NA	1	NA	NA	1	NA	NA	NA	2	1	NA	1	1	NA	3
NP_000543.3	VWF	11	48	2	7	5	5	NA	2	2	3	1	15	5	39	6	26	7	60	1	12	12	42	3	2	6	97	4	16	34	84	20	14	NA	7	7	6	10	9	1	6	NA	NA	4	17	8	13	11	NA
NP_000550.2	HBG1	7	9	4	8	35	14	28	29	78	26	16	11	45	67	73	73	40	24	130	89	30	28	129	33	34	22	56	25	27	51	34	26	34	24	34	37	69	58	72	44	79	19	22	20	33	30	25	19
NP_000578.2	C7	3	15	5	10	1	4	7	1	9	22	5	2	15	25	7	27	40	16	11	20	18	14	19	14	15	16	16	19	23	43	35	10	17	27	22	19	18	11	14	24	7	4	15	6	23	24	25	9
NP_000582.1	CD14	10	17	9	27	4	5	2	8	9	18	7	5	9	12	14	12	12	13	9	13	17	21	15	21	11	22	10	11	19	12	17	15	10	12	13	15	8	6	12	24	10	15	12	9	15	13	18	15
NP_000597.2	C8G	7	12	10	14	4	9	5	3	5	12	7	9	5	12	4	10	8	2	7	18	5	8	5	8	10	9	8	14	6	15	14	9	6	14	9	6	6	6	1	4	4	13	2	2	6	8	14	11
NP_000598.2	ORM1	22	24	13	22	19	17	17	16	29	48	18	12	32	34	17	30	35	29	52	69	45	35	21	34	62	69	32	46	56	81	85	87	32	38	23	23	24	22	29	34	32	38	22	20	27	33	36	31
NP_000599.1	ORM2	20	15	14	16	16	14	18	20	22	30	17	10	23	25	20	29	23	15	31	46	32	28	15	13	32	36	20	38	26	41	39	36	24	24	20	15	21	13	21	23	24	25	16	12	13	16	21	19
NP_000602.1	CD59	3	8	NA	3	1	3	3	3	8	14	2	3	7	11	8	11	10	12	7	10	11	10	9	8	10	10	7	8	9	11	13	11	9	5	6	7	4	7	9	13	4	10	7	7	10	10	13	9
NP_000604.1	HPX	38	71	45	56	43	46	36	34	64	107	34	35	65	80	53	78	79	48	93	94	77	78	74	57	86	76	58	80	74	117	103	87	57	76	67	64	73	55	76	93	68	55	57	39	55	63	74	49
NP_000629.3	VTN	22	59	20	35	23	36	25	21	20	40	18	21	37	43	24	30	30	41	31	63	33	47	31	46	23	45	28	57	30	41	40	29	21	46	31	38	32	17	22	46	15	28	26	34	36	49	39	40
NP_000652.2	RPL9	10	17	13	12	9	15	12	24	42	44	20	41	42	47	32	31	46	48	43	53	40	46	31	55	38	45	34	40	42	38	50	56	35	38	45	38	31	32	25	41	36	37	35	38	44	49	41	47
NP_000654.2	ABAT	98	124	92	95	112	61	88	61	258	158	162	41	258	178	247	203	216	167	253	91	238	276	181	58	334	241	193	147	239	113	189	30	280	127	183	180	218	74	232	126	268	160	176	136	203	72	126	151
NP_000662.3	ADH5	51	38	44	35	57	43	55	52	91	75	56	43	102	66	101	87	103	97	79	60	95	102	47	53	108	77	96	55	87	45	66	61	105	78	97	78	57	71	74	56	72	84	91	80	94	69	73	86
NP_000663.1	ADH6	71	62	78	28	91	15	72	74	123	66	82	33	168	53	152	130	170	52	113	42	191	94	98	27	174	70	108	47	159	30	105	38	193	44	135	119	109	76	157	61	130	46	139	79	144	38	71	87
NP_000680.2	ALDH1A1	231	282	250	182	205	186	242	191	427	266	352	440	400	355	478	337	430	299	419	294	395	361	325	275	530	441	423	249	379	311	334	44	496	365	486	413	291	288	378	318	408	427	449	384	484	302	411	693
NP_000700.1	BCKDHA	27	33	22	16	28	10	24	20	32	13	28	9	28	16	30	26	32	25	31	15	29	30	30	11	35	33	27	19	31	17	31	9	29	18	32	27	29	17	32	23	38	17	35	20	29	17	27	20
NP_000703.2	BLVRA	4	13	NA	9	1	9	5	5	6	15	3	7	9	10	7	13	13	13	8	19	10	9	13	37	11	8	11	16	13	12	13	21	9	12	11	8	11	15	6	14	9	7	8	5	9	16	13	14
NP_000704.1	BLVRB	79	73	81	45	77	59	77	81	110	70	153	108	89	69	113	84	95	68	105	48	105	124	122	43	109	82	93	43	88	98	80	26	96	45	93	85	88	80	102	54	114	39	112	77	87	33	75	106
NP_000706.1	C4BPA	15	30	13	28	15	26	14	32	34	116	18	22	53	72	34	45	53	22	59	48	53	61	46	28	48	69	33	33	43	56	72	39	32	53	37	39	53	45	32	35	36	39	25	24	33	28	77	47
NP_000752.2	CYP1A2	28	20	35	8	40	3	17	21	33	5	61	21	82	25	46	41	72	NA	57	19	89	1	34	NA	75	2	44	9	44	NA	36	NA	56	11	29	25	41	18	47	11	54	19	59	39	43	NA	31	36
NP_000758.1	CYP2B6	7	10	8	3	6	NA	5	2	13	6	10	NA	15	1	13	13	5	NA	15	1	16	5	2	NA	12	13	11	15	2	NA	2	NA	21	11	14	17	13	3	NA	NA	13	5	7	2	11	NA	2	2
NP_000764.1	CYP2E1	64	94	76	10	80	3	76	89	87	124	58	162	120	22	93	70	121	5	74	24	112	11	84	29	81	NA	107	15	125	21	122	NA	136	46	97	71	90	47	91	42	96	67	87	54	113	12	137	109
NP_000766.2	CYP2J2	8	9	6	6	10	9	9	13	9	3	8	4	14	13	10	4	19	20	16	9	20	23	13	2	20	24	21	12	12	3	5	5	18	7	11	14	22	5	21	9	24	19	9	12	12	6	6	10
NP_000771.2	CYP7A1	3	10	2	4	2	4	1	1	1	NA	4	NA	7	20	3	4	1	20	2	NA	4	10	4	NA	NA	NA	NA	10	NA	5	NA	NA	2	NA	10	11	NA	NA	1	NA	NA	7	1	13	3	NA	1	7
NP_000778.3	DBH	3	NA	1	NA	NA	NA	1	NA	NA	NA	NA	NA	NA	NA	NA	2	NA	NA	NA	NA	4	NA	3	NA	2	NA	NA	NA	NA	NA	3	NA	NA	NA	NA	NA	1	NA	NA	NA	NA	NA	2	NA	NA	NA	NA	NA
NP_000779.1	DCK	3	9	3	5	NA	6	1	NA	1	4	1	3	NA	2	NA	2	5	14	1	5	NA	2	1	6	NA	1	1	11	3	2	7	9	3	9	2	2	NA	5	NA	1	NA	NA	1	1	NA	2	2	1
NP_000794.3	FOLR2	1	2	NA	1	1	1	1	NA	7	17	NA	1	15	17	7	11	10	9	11	7	16	9	6	8	15	10	10	5	17	15	14	10	10	8	12	16	5	5	8	7	9	6	14	1	12	5	8	1
NP_000840.2	GSTM3	4	2	1	3	4	1	3	3	6	12	3	15	10	8	24	30	13	20	4	19	18	8	5	4	19	21	11	22	30	27	14	31	6	14	12	11	20	40	22	16	12	4	11	2	10	25	8	NA
NP_000843.1	GSTP1	44	53	12	24	6	9	22	7	25	40	20	7	53	42	26	44	64	34	29	56	43	27	29	78	40	28	22	28	52	51	54	76	23	52	35	38	17	10	29	52	22	16	41	15	45	51	46	8
NP_000867.3	IGF2R	18	36	14	36	22	28	9	19	25	33	10	57	31	40	31	33	31	47	22	76	23	37	13	73	34	54	31	55	28	29	26	89	26	41	29	34	15	50	17	48	19	30	27	30	24	52	51	24
NP_000928.1	POLR2A	3	13	3	10	7	19	5	11	1	14	7	15	3	8	1	8	3	13	3	15	3	8	3	3	3	10	NA	13	4	4	8	37	1	18	2	2	5	4	2	5	NA	2	6	5	2	7	8	4
NP_000931.1	PON3	24	30	22	12	35	11	23	21	51	41	40	4	67	30	48	50	64	32	77	22	82	71	45	9	73	82	40	20	55	29	38	6	50	41	43	38	61	32	64	27	52	41	32	28	69	48	43	49
NP_000933.1	PPIB	32	35	24	48	46	51	36	52	79	117	50	39	102	81	69	73	82	127	68	96	63	79	73	111	56	55	88	94	69	63	101	90	86	132	67	71	74	100	50	58	72	82	42	53	82	73	74	81
NP_000934.1	PPIC	1	2	1	1	NA	2	NA	1	1	3	NA	1	7	3	1	3	7	6	7	2	5	7	3	2	5	2	2	2	4	3	6	2	2	4	2	3	1	2	NA	2	3	2	1	3	8	3	1	NA
NP_000936.1	PPP3R1	1	NA	NA	5	2	2	1	2	NA	3	NA	2	4	1	1	7	5	3	NA	1	NA	NA	2	4	2	1	NA	2	2	NA	4	3	2	1	1	3	NA	2	2	1	1	1	1	NA	2	3	4	NA
NP_000952.1	PTGIS	3	10	1	4	1	7	2	NA	3	12	3	NA	1	6	4	14	7	NA	1	6	6	2	6	NA	3	2	3	11	4	15	12	3	1	17	5	3	4	NA	2	10	NA	NA	5	NA	7	14	14	NA
NP_000959.2	RPL4	16	17	12	24	9	17	17	19	49	72	12	30	41	47	33	38	38	52	41	44	37	44	45	66	52	45	49	60	43	43	55	59	48	57	53	52	33	35	39	49	42	51	41	46	49	50	45	58
NP_000960.2	RPL5	24	35	13	28	27	21	13	18	41	69	17	35	41	53	35	40	38	49	39	60	35	35	31	64	47	40	32	57	34	27	45	84	39	62	33	32	20	32	28	35	32	40	32	31	32	49	44	48
NP_000963.1	RPL7A	11	22	5	32	23	13	21	21	33	48	17	14	23	43	24	23	28	47	25	39	26	39	25	45	41	48	33	53	42	30	40	38	31	48	35	38	21	21	26	40	27	46	31	38	31	43	42	47
NP_000964.1	RPL8	6	13	12	10	9	11	12	14	26	45	12	18	22	30	13	16	27	29	26	34	23	34	11	24	33	38	21	43	35	22	22	34	28	43	23	25	12	15	21	32	23	44	29	25	27	29	26	41
NP_000967.1	RPL12	21	17	19	21	22	38	21	32	27	37	37	35	24	24	20	25	27	30	23	20	24	28	17	21	27	29	30	27	24	20	34	26	24	27	30	22	25	22	22	29	27	28	27	29	24	23	27	20
NP_000969.1	RPL23	3	4	3	8	3	10	5	8	15	22	7	8	13	19	16	7	17	25	20	16	14	23	7	15	18	23	8	24	19	15	17	19	12	14	14	16	11	13	14	16	10	17	14	22	19	21	23	22
NP_000971.1	RPL18A	11	12	10	14	14	17	13	19	17	32	11	31	18	22	22	21	18	26	16	24	17	15	12	24	18	16	16	29	23	14	17	32	21	28	21	21	17	22	17	23	13	21	21	19	22	28	17	30
NP_000972.1	RPL19	9	6	3	12	3	9	8	13	15	28	3	11	9	19	13	8	13	16	12	13	13	12	2	19	14	21	10	20	12	17	17	16	13	20	12	12	4	11	7	13	15	18	12	11	14	14	16	17
NP_000973.2	RPL21	2	3	2	7	NA	1	2	4	12	17	1	3	9	19	7	8	11	17	12	12	10	9	10	20	14	20	14	22	21	14	13	9	15	19	12	12	7	14	16	18	17	17	15	21	18	19	16	21
NP_000974.1	RPL22	8	8	3	6	5	4	6	11	11	12	4	8	10	15	12	7	14	16	12	14	11	13	6	11	13	13	13	9	8	6	10	16	12	8	9	9	12	6	7	9	13	12	8	9	10	13	8	11
NP_000975.2	RPL23A	6	5	1	9	4	5	5	9	15	16	5	17	8	17	11	11	14	19	17	16	13	25	10	22	20	24	15	17	12	16	20	23	11	15	15	18	8	9	14	22	10	23	13	18	15	16	15	18
NP_000979.1	RPL27	2	8	6	7	6	9	7	6	25	30	6	11	13	23	14	14	15	27	17	18	16	25	5	16	24	22	19	33	22	13	17	25	20	35	15	12	17	20	19	24	16	34	21	23	16	16	16	18
NP_000980.1	RPL30	8	11	8	17	3	22	10	22	18	27	22	18	12	25	14	15	19	20	21	30	18	33	15	28	28	33	17	29	23	21	24	30	22	25	16	23	15	12	12	17	19	21	18	16	23	24	22	26
NP_000981.1	RPL27A	6	8	2	13	6	5	5	7	12	14	4	7	11	17	12	12	17	15	14	13	13	11	11	14	15	16	13	18	13	11	14	14	14	17	12	12	12	14	10	11	14	20	10	9	12	18	12	12
NP_000985.1	RPL32	7	6	5	8	8	8	7	6	21	34	5	12	14	19	16	12	18	20	16	13	13	15	9	28	23	16	14	32	20	13	19	25	21	25	16	16	6	8	16	20	17	22	15	21	21	13	17	23
NP_000986.2	RPL34	1	1	NA	NA	1	NA	NA	NA	7	7	NA	NA	7	8	5	5	8	7	8	6	7	10	6	5	11	10	9	11	6	4	8	9	7	12	5	7	6	5	6	7	6	16	6	7	8	7	8	7
NP_000987.2	RPL35A	4	7	3	7	11	12	6	9	12	11	14	14	7	11	6	5	7	9	9	12	7	11	7	9	8	10	7	10	6	5	7	13	14	8	3	6	6	7	10	12	9	12	4	10	7	5	7	5
NP_000989.1	RPL37A	2	NA	1	5	NA	1	3	1	26	43	3	5	25	45	17	12	25	32	18	27	13	36	11	31	30	36	22	50	15	11	18	37	27	44	14	21	14	18	15	30	22	37	20	27	23	27	21	33
NP_000990.1	RPL38	1	1	1	4	4	3	2	3	16	24	4	4	14	21	10	3	15	19	15	17	16	20	6	15	18	19	12	19	22	21	20	27	17	19	19	16	6	13	16	20	16	17	13	19	17	11	15	19
NP_000993.1	RPLP0	24	33	19	24	30	34	26	28	26	32	43	50	32	30	25	25	34	34	33	41	36	41	29	42	37	35	26	26	36	26	39	43	22	29	26	38	18	18	35	37	18	28	37	34	34	37	32	29
NP_000998.1	RPS4X	27	25	21	26	19	28	15	29	36	54	29	32	43	49	28	25	43	55	35	55	38	47	28	48	41	51	35	50	36	31	45	65	44	41	35	40	24	33	36	53	33	40	42	39	49	47	47	46
NP_000999.1	RPS4Y1	7	9	7	7	3	8	5	3	21	19	6	4	19	19	17	18	21	22	15	20	20	27	14	15	18	18	15	21	16	11	21	22	19	20	17	20	13	12	19	25	16	16	18	18	26	18	24	23
NP_001000.2	RPS5	15	20	14	16	21	24	16	16	40	58	18	30	41	40	34	42	43	33	21	43	29	44	24	23	43	31	37	50	31	29	43	55	44	50	30	40	27	21	21	33	32	20	29	21	25	41	33	38
NP_001001.2	RPS6	14	12	9	16	9	16	12	7	20	40	9	29	13	29	17	10	12	28	14	25	16	30	15	35	16	27	13	25	19	19	14	29	19	30	14	12	8	18	14	36	14	33	15	21	15	22	22	24
NP_001001522.1	TAGLN	4	45	8	31	2	33	8	1	17	39	5	NA	15	29	22	54	23	16	15	27	21	23	16	13	23	20	10	32	24	130	37	18	10	54	12	14	12	13	13	41	10	16	13	17	19	35	70	14
NP_001001795.1	C8orf82	11	7	8	4	4	16	6	4	17	14	7	20	12	9	11	11	15	19	11	9	11	15	9	9	16	25	11	9	15	11	12	8	13	13	13	10	12	6	13	6	15	20	16	11	12	13	9	13
NP_001001975.1	ATP5F1D	3	3	NA	4	2	2	4	2	14	3	1	3	12	12	17	11	10	6	16	9	10	11	11	6	20	12	12	6	7	10	9	2	13	6	12	8	15	6	11	6	13	10	10	8	12	7	7	11
NP_001002.1	RPS7	18	15	10	7	13	34	9	19	21	22	18	36	15	16	11	12	15	24	19	22	18	22	14	24	18	19	17	25	18	15	19	33	23	20	12	17	14	13	18	20	12	19	24	27	21	22	19	20
NP_001002243.1	AFTPH	2	2	1	2	NA	NA	1	1	1	2	1	3	2	5	1	2	5	11	3	8	4	3	NA	7	3	3	3	9	5	1	4	12	NA	5	4	2	NA	3	2	5	1	1	2	5	2	11	2	3
NP_001003.1	RPS8	16	22	6	18	8	12	12	16	21	37	9	28	24	38	17	16	25	40	28	30	29	33	11	25	36	47	26	38	32	24	35	29	24	35	31	28	16	18	24	40	25	47	28	32	26	31	32	32
NP_001003696.1	ATP5PF	5	8	5	11	7	4	5	3	10	6	6	6	12	8	12	7	10	13	10	7	8	8	12	7	13	12	12	5	6	7	10	5	13	8	13	10	10	5	10	8	13	8	13	11	11	9	9	8
NP_001003810.1	HNRNPD	10	22	5	21	10	18	12	12	22	34	11	16	17	19	21	17	20	36	25	25	21	27	19	49	19	22	21	33	22	22	24	38	20	28	19	26	18	21	16	23	18	16	23	17	21	27	24	29
NP_001004127.2	ALG11	2	1	1	NA	3	1	1	2	3	NA	NA	NA	9	5	6	5	3	10	1	6	3	3	3	3	6	3	2	6	5	2	7	9	2	1	2	4	1	3	2	2	3	2	5	4	9	5	7	6
NP_001004334.3	GPR179	2	1	1	2	1	NA	NA	1	NA	NA	NA	1	NA	NA	NA	1	1	NA	NA	2	1	NA	1	NA	NA	NA	NA	1	NA	NA	1	2	1	1	NA	NA	NA	NA	NA	1	NA	NA	NA	NA	1	2	1	1
NP_001004485.1	OR13F1	1	NA	NA	NA	NA	NA	1	2	NA	1	NA	3	NA	NA	NA	1	NA	1	NA	1	1	NA	NA	NA	NA	1	NA	NA	2	NA	1	1	1	1	1	NA	NA	NA	NA	1	1	NA	NA	NA	1	NA	1	NA
NP_001005242.2	PKP2	8	7	6	4	11	8	7	6	12	9	10	7	10	3	12	10	14	12	12	4	15	18	5	2	9	8	10	8	8	7	4	7	5	1	10	7	5	10	4	NA	11	5	8	13	12	1	NA	NA
NP_001005386.1	ACTR2	8	17	4	16	9	6	8	12	28	64	11	16	53	64	37	37	48	64	38	67	32	36	40	95	37	47	34	40	38	37	52	48	31	61	37	33	25	42	26	50	26	23	35	26	40	59	42	22
NP_001006.1	RPS11	4	5	3	4	5	7	7	6	13	21	4	7	18	16	12	13	19	28	17	16	16	27	7	14	14	23	15	27	21	20	15	21	17	17	19	14	7	11	14	25	11	22	20	19	18	14	17	20
NP_001007.2	RPS12	13	16	11	20	21	21	20	24	18	28	28	33	33	25	24	19	30	21	22	21	22	22	18	30	30	23	19	27	23	18	30	33	20	21	21	27	14	18	17	20	18	18	25	19	28	34	31	19
NP_001007524.1	F8A2	1	3	NA	9	NA	5	1	2	NA	5	NA	NA	2	2	NA	1	NA	4	NA	3	1	3	NA	2	NA	2	NA	5	1	1	2	7	NA	1	1	1	1	1	NA	3	NA	1	2	2	2	3	NA	1
NP_001007562.1	IRGQ	9	7	7	12	8	8	7	10	5	16	4	4	12	18	10	4	7	24	8	24	6	11	10	16	7	12	9	18	9	14	9	20	8	11	10	7	6	17	8	12	9	15	7	17	10	15	9	15
NP_001007566.1	TFG	24	23	18	19	19	26	17	28	18	19	19	23	33	32	15	16	27	29	24	25	24	29	7	18	27	23	15	27	20	26	26	24	24	19	24	25	8	19	29	24	15	15	21	23	20	34	21	32
NP_001007794.1	BUB3	9	13	8	17	11	19	6	13	9	21	6	15	14	24	6	8	16	25	8	23	16	20	5	18	13	21	10	20	14	15	15	27	7	12	6	8	7	10	16	24	6	16	15	14	8	15	13	13
NP_001007795.1	CEPT1	1	NA	2	NA	NA	3	1	NA	4	4	2	2	6	4	5	3	6	5	3	2	7	5	3	1	6	3	5	1	4	1	5	3	4	2	3	6	4	4	3	2	8	6	2	2	7	4	3	6
NP_001008.1	RPS13	7	6	8	9	4	5	7	10	7	22	9	11	17	16	11	9	19	26	19	29	17	22	10	25	20	27	12	16	17	12	16	19	11	23	15	14	13	10	14	18	14	21	16	17	13	21	18	21
NP_001008212.1	OPTN	7	10	1	5	1	4	1	1	6	7	2	6	6	17	3	6	7	8	3	10	5	4	4	12	4	NA	9	20	8	8	9	4	1	12	7	5	1	10	4	12	5	4	10	2	6	8	6	3
NP_001008389.1	CISD2	9	10	10	10	8	8	7	9	11	10	8	5	12	7	7	6	11	9	10	9	6	12	6	4	10	11	9	11	7	1	11	8	12	9	8	8	7	9	5	11	9	14	8	9	9	6	5	10
NP_001009.1	RPS15	13	15	7	15	15	17	10	13	11	21	8	20	14	12	12	13	18	15	15	17	12	20	10	20	22	22	13	14	17	17	22	16	15	11	20	22	14	13	18	11	10	13	11	12	20	20	17	23
NP_001009894.2	C12orf29	2	NA	NA	2	5	4	2	1	1	1	3	3	2	3	1	1	2	2	2	2	2	2	1	1	2	1	NA	3	2	1	1	2	2	NA	NA	2	NA	2	2	1	NA	1	2	2	2	1	1	1
NP_001010.2	RPS15A	18	22	8	16	9	15	8	10	21	29	14	23	28	29	16	17	25	33	16	27	18	24	11	25	19	25	23	30	24	15	22	31	24	29	22	19	14	21	22	28	14	29	18	21	22	23	16	23
NP_001010912.1	C10orf120	1	NA	NA	NA	NA	NA	NA	NA	1	NA	NA	NA	1	1	NA	2	NA	1	NA	1	2	NA	1	NA	1	NA	NA	3	NA	NA	NA	2	NA	NA	1	1	NA	2	1	NA	NA	NA	1	NA	2	NA	2	NA
NP_001012.1	RPS17	12	12	5	11	8	12	12	12	21	28	14	19	21	27	19	18	26	28	23	27	24	34	14	28	31	28	20	23	30	24	34	36	19	28	28	30	17	12	28	25	20	24	33	22	32	29	29	29
NP_001012398.1	AKTIP	4	2	1	2	NA	2	2	1	2	4	2	1	4	5	3	1	4	3	3	3	3	3	1	2	3	NA	2	1	3	2	4	2	1	1	3	4	NA	NA	1	1	NA	NA	1	1	4	1	2	NA
NP_001012474.1	SEC61G	7	3	9	6	8	6	4	5	3	3	5	8	3	5	2	3	4	6	4	5	3	5	2	3	2	3	3	2	3	3	4	3	2	5	3	4	3	3	2	5	3	3	2	3	3	3	3	3
NP_001013663.1	TMEM82	4	3	2	NA	3	NA	1	NA	2	NA	3	NA	5	2	3	4	4	2	3	NA	5	4	4	NA	5	NA	2	1	4	NA	2	NA	3	3	1	3	3	NA	4	1	4	1	3	4	5	1	1	2
NP_001013685.1	PTRHD1	5	6	2	7	4	6	6	4	4	4	4	2	4	7	9	2	7	5	4	4	4	8	2	1	5	7	7	11	6	2	5	6	5	3	4	4	2	3	2	5	2	3	4	7	6	8	2	3
NP_001013728.2	PLIN5	2	2	2	7	1	NA	4	1	13	3	NA	NA	9	3	7	2	5	4	7	2	2	11	1	3	4	4	9	7	1	1	1	NA	4	5	4	2	4	3	6	8	7	3	4	4	8	4	1	11
NP_001014433.2	CUTA	10	12	9	20	5	10	5	4	5	9	6	8	3	3	6	5	5	9	8	5	6	9	9	11	6	9	6	15	9	9	3	8	4	7	5	7	7	10	6	8	5	4	9	9	2	6	5	9
NP_001014972.1	ZNF638	4	5	4	3	3	8	2	10	11	12	1	2	7	10	11	9	8	12	8	10	5	10	2	4	8	12	7	20	6	17	8	21	6	12	6	8	7	10	9	11	5	4	12	6	15	10	12	12
NP_001015509.1	PTRH2	5	8	4	6	2	5	3	3	8	8	4	5	15	9	8	8	13	11	11	12	10	7	7	5	10	9	7	7	10	10	12	6	8	6	9	8	9	8	10	5	5	10	9	8	13	8	14	9
NP_001015892.1	TAF9	1	NA	1	1	1	1	NA	2	1	NA	NA	NA	NA	1	NA	NA	1	2	NA	1	NA	1	NA	NA	NA	1	NA	1	NA	NA	NA	NA	NA	1	NA	NA	NA	NA	NA	NA	NA	NA	1	NA	NA	NA	NA	NA
NP_001016.1	RPS23	3	3	2	NA	2	1	NA	3	16	18	1	1	13	14	11	6	12	19	11	13	12	12	16	22	18	16	11	18	17	12	12	13	11	16	12	14	7	10	12	14	12	15	10	12	10	13	13	13
NP_001017.1	RPS24	3	6	3	9	4	5	5	7	16	25	11	11	10	16	7	6	8	21	13	15	10	15	8	18	10	15	10	18	14	9	13	20	10	25	12	17	9	7	12	15	9	20	13	11	17	15	9	14
NP_001017921.1	VMAC	1	3	NA	2	NA	NA	NA	1	NA	1	NA	NA	NA	NA	NA	NA	NA	1	NA	NA	NA	NA	NA	1	NA	NA	NA	NA	NA	NA	NA	NA	NA	NA	NA	NA	NA	NA	NA	1	NA	NA	NA	NA	NA	NA	NA	NA
NP_001018080.1	CORO1B	12	14	15	12	14	25	10	19	29	34	19	10	31	39	25	21	32	26	31	28	29	32	22	39	29	39	26	23	30	48	31	32	18	29	33	30	20	30	22	54	22	20	29	31	21	38	28	33
NP_001018119.1	PIR	4	11	2	9	4	11	2	5	5	5	7	29	6	6	4	3	5	1	2	NA	6	6	2	4	3	7	5	2	5	4	5	14	2	4	5	7	2	6	3	10	5	7	10	6	3	2	11	16
NP_001018654.1	MYADM	1	2	1	1	NA	NA	2	2	2	5	3	4	3	3	3	3	3	1	NA	3	4	3	2	16	3	4	1	4	2	7	4	4	2	2	2	2	NA	NA	NA	3	NA	1	2	1	1	2	4	NA
NP_001019.1	RPS25	1	1	NA	2	NA	2	NA	2	11	9	NA	2	6	10	8	7	10	12	9	12	9	16	7	8	9	13	10	14	9	8	6	14	11	14	7	9	5	7	9	10	11	8	13	14	7	10	8	10
NP_001019381.1	S100A13	2	4	NA	6	1	3	3	4	1	4	1	2	3	5	1	6	3	1	1	5	3	3	3	3	2	6	1	6	5	6	3	7	2	2	5	5	NA	10	1	6	2	NA	5	2	6	11	4	NA
NP_001020.2	RPS26	10	5	5	6	6	11	7	8	23	29	9	15	19	24	25	12	20	28	20	20	20	23	10	13	23	23	21	26	23	24	25	32	24	29	22	22	16	19	21	25	17	19	24	17	16	26	20	23
NP_001020241.1	RPS14	17	21	16	27	18	20	14	13	17	17	24	26	16	16	9	9	19	19	13	18	18	25	7	18	16	18	13	23	17	15	14	17	15	18	13	15	15	8	15	18	13	16	12	14	14	16	14	18
NP_001020262.1	ABCF1	3	7	1	12	1	13	3	4	23	39	2	9	26	26	17	17	21	33	21	21	25	28	9	29	14	34	19	40	21	19	25	57	25	42	20	20	11	29	20	29	13	26	22	39	23	38	27	28
NP_001020365.1	CES1	260	452	195	207	311	253	313	355	538	236	482	259	516	287	490	409	337	164	441	302	447	326	420	172	454	262	512	283	415	287	400	36	600	161	449	517	393	486	486	330	505	576	392	425	455	129	463	733
NP_001022.1	RPS28	4	3	1	4	1	NA	1	2	1	2	2	4	4	5	2	2	5	4	4	5	4	4	3	5	4	4	2	2	5	1	3	4	2	2	2	2	3	1	2	4	2	3	4	3	3	1	3	2
NP_001025041.1	SOWAHB	2	NA	NA	NA	2	NA	NA	2	1	1	1	NA	NA	NA	NA	1	1	1	NA	NA	NA	1	1	1	NA	NA	NA	NA	NA	NA	NA	NA	NA	3	1	NA	NA	NA	1	1	NA	NA	NA	1	NA	1	NA	NA
NP_001027454.1	TMPO	19	24	12	26	24	39	12	18	13	21	14	27	16	28	16	18	17	49	19	28	12	35	12	27	12	34	15	38	14	18	14	26	13	40	12	17	17	15	15	27	13	21	14	7	22	21	15	18
NP_001027464.1	ZNF207	2	4	NA	1	NA	2	NA	1	6	1	NA	1	1	3	4	3	3	3	3	3	3	2	2	3	NA	2	4	3	4	5	5	2	4	5	3	3	2	2	5	NA	3	1	5	NA	2	3	4	3
NP_001028216.1	GLUL	10	143	10	31	15	12	18	345	20	218	18	83	21	24	18	15	39	10	23	20	32	14	20	8	34	13	17	16	18	9	27	15	28	18	23	16	19	362	24	15	22	216	30	13	18	12	425	265
NP_001028675.1	SAR1B	6	13	10	12	7	8	4	12	22	15	11	10	29	16	22	16	20	21	28	15	22	24	26	21	25	31	20	21	17	15	20	9	22	18	29	27	21	34	24	20	26	36	16	23	24	22	27	19
NP_001029195.1	DMAP1	1	2	1	4	NA	1	NA	NA	NA	1	1	NA	NA	1	NA	NA	NA	1	NA	1	NA	NA	NA	NA	NA	1	NA	2	1	NA	1	2	NA	2	NA	NA	NA	1	NA	1	NA	NA	NA	NA	NA	1	NA	NA
NP_001029249.1	H4C15	20	31	11	23	17	29	25	33	8	5	18	23	19	23	7	14	17	23	24	65	20	22	53	14	21	26	15	14	11	7	10	65	10	14	8	6	13	3	9	22	19	9	11	3	5	8	6	2
NP_001030168.1	RPL14	6	6	2	11	1	2	3	5	11	14	5	7	12	12	9	7	12	18	11	11	9	14	10	13	11	15	12	11	14	9	12	15	13	15	8	10	11	12	11	12	9	9	14	10	11	10	8	10
NP_001032583.1	DYNLL1	1	NA	NA	6	3	1	2	2	8	18	2	1	19	33	14	10	18	25	19	25	18	19	6	14	15	18	7	23	13	21	17	24	5	10	9	8	7	5	8	23	7	13	10	12	6	15	12	7
NP_001034485.1	MPEG1	1	1	NA	NA	NA	NA	NA	1	NA	1	NA	NA	NA	NA	NA	NA	NA	NA	NA	NA	NA	NA	NA	1	NA	NA	NA	NA	NA	NA	NA	NA	NA	NA	NA	NA	NA	1	NA	NA	NA	NA	NA	NA	NA	NA	NA	NA
NP_001034579.1	CD151	1	2	NA	1	NA	2	NA	NA	1	2	2	1	1	2	1	1	5	NA	NA	3	2	1	2	6	NA	2	3	2	1	NA	2	1	1	2	1	1	NA	1	1	2	1	2	1	1	2	NA	2	NA
NP_001034679.2	USP9X	16	25	10	31	18	28	16	16	48	47	20	32	57	44	42	39	50	73	43	62	53	49	29	52	51	48	42	69	60	45	50	58	34	47	47	50	30	45	31	53	31	29	51	47	49	85	40	61
NP_001034891.1	CDC42	13	20	9	21	9	14	11	10	15	22	13	12	26	29	23	23	24	24	24	32	25	28	20	33	25	29	18	25	21	22	25	31	19	23	22	16	15	17	19	27	17	19	18	14	21	24	20	22
NP_001035109.1	FAM3C	2	6	1	6	1	7	2	5	2	7	1	7	5	9	1	4	6	7	6	6	4	8	3	6	3	13	3	5	8	4	8	7	1	8	3	4	1	5	4	4	1	7	2	5	6	5	8	7
NP_001035526.1	YARS2	8	10	3	9	5	6	3	3	11	13	5	14	7	NA	8	10	6	20	6	10	10	11	1	7	10	14	8	17	9	8	11	18	7	15	7	10	10	13	6	10	8	20	9	12	6	14	8	11
NP_001035536.1	MTMR12	2	1	NA	1	NA	3	2	4	6	9	3	3	6	6	3	8	8	13	3	5	5	8	3	11	1	5	6	4	8	3	11	8	5	4	6	2	5	7	5	4	5	3	7	5	7	6	7	NA
NP_001035809.1	ABCE1	6	8	8	7	5	8	8	10	21	23	8	16	14	19	19	20	17	17	14	20	13	20	10	30	19	19	19	17	16	15	23	33	13	27	22	23	16	14	16	20	18	19	18	12	17	22	19	18
NP_001035830.1	PGP	3	6	2	13	2	7	1	3	8	7	2	4	9	12	9	8	6	18	6	11	7	14	4	13	8	11	7	17	11	10	7	16	7	12	11	7	4	13	8	17	4	11	6	4	7	13	7	7
NP_001036041.2	RRBP1	116	113	54	112	98	82	93	82	135	211	111	70	186	154	142	114	164	195	152	129	180	198	111	195	202	209	136	153	159	136	181	157	136	169	148	146	127	70	177	224	140	108	186	139	200	155	108	111
NP_001036189.1	NECTIN2	3	4	2	NA	2	5	4	5	4	17	2	4	3	5	5	4	3	8	4	8	5	8	4	9	4	6	9	12	7	11	4	9	6	10	5	4	4	1	4	6	7	2	4	4	1	14	5	3
NP_001041659.1	RCC1	4	12	5	4	7	12	8	6	NA	7	10	6	5	7	1	2	5	3	5	7	3	2	4	5	1	6	1	5	5	6	4	21	NA	NA	3	2	1	3	NA	9	1	5	1	8	1	NA	3	3
NP_001070867.1	PNKD	3	4	NA	NA	NA	NA	3	1	2	1	4	10	4	3	2	2	3	3	4	3	3	2	2	3	3	6	1	3	2	3	1	2	1	2	2	1	2	2	2	4	3	3	2	2	1	1	2	3
NP_001073027.1	HNRNPUL2	8	16	10	25	8	20	9	17	27	41	12	17	25	41	20	29	38	45	20	37	22	35	13	43	21	40	20	45	31	38	37	39	13	34	29	30	17	23	9	37	23	21	23	19	29	45	33	19
NP_001074318.1	DNLZ	1	2	NA	NA	1	NA	NA	NA	NA	NA	NA	2	NA	NA	NA	NA	NA	NA	NA	NA	NA	2	NA	1	NA	NA	NA	NA	NA	NA	1	NA	NA	NA	NA	NA	NA	NA	NA	NA	NA	1	NA	1	1	2	NA	1
NP_001075.1	PLOD3	3	8	3	7	4	14	5	10	14	23	5	8	11	23	9	15	15	21	8	25	10	18	15	23	10	43	6	21	11	20	16	33	9	27	13	14	8	19	15	32	6	62	14	9	11	13	14	10
NP_001076.2	SERPINA3	17	42	6	38	10	33	7	31	22	93	7	17	26	42	27	29	31	29	55	121	26	37	24	25	46	68	31	54	32	72	35	22	32	67	17	21	37	33	27	65	36	37	14	19	30	44	47	29
NP_001078.2	AAMP	1	2	1	2	1	3	NA	2	2	5	3	1	6	2	2	4	3	11	1	2	3	3	3	6	6	2	2	3	1	NA	3	20	5	6	1	1	NA	7	4	4	2	4	5	5	2	7	1	1
NP_001078841.1	UQCC3	2	2	NA	3	NA	1	NA	3	NA	NA	1	5	NA	1	NA	NA	NA	2	1	3	NA	1	NA	NA	1	6	NA	NA	NA	1	NA	1	NA	2	NA	2	NA	NA	2	NA	NA	2	NA	1	1	2	1	1
NP_001091674.1	HNRNPF	15	24	10	28	14	24	9	16	23	41	15	15	28	25	24	18	32	70	27	34	28	48	17	24	28	43	21	52	33	26	29	50	8	40	22	26	15	29	26	43	22	19	33	24	29	35	32	34
NP_001091985.1	MRGPRF	1	1	NA	NA	NA	NA	NA	NA	1	1	NA	NA	NA	2	1	2	1	NA	1	NA	2	NA	NA	NA	2	NA	3	NA	1	1	1	NA	3	NA	2	NA	1	NA	NA	1	2	NA	NA	NA	NA	NA	NA	NA
NP_001092755.1	PTMA	9	20	8	23	14	21	12	13	6	27	14	19	16	32	13	9	30	65	19	41	14	71	5	10	18	61	9	36	18	37	32	87	4	38	17	19	8	19	29	50	13	12	18	20	33	44	38	11
NP_001093112.1	CMTR2	1	NA	NA	NA	NA	NA	NA	NA	NA	1	NA	NA	NA	NA	NA	NA	NA	NA	NA	NA	NA	NA	NA	NA	NA	NA	NA	NA	NA	NA	NA	NA	NA	1	NA	NA	NA	NA	NA	NA	NA	NA	1	NA	NA	NA	NA	NA
NP_001093631.1	XPO7	6	19	5	8	12	12	8	8	19	15	15	19	23	31	15	15	20	24	12	13	17	22	17	12	19	9	15	25	21	17	21	23	10	18	20	19	13	19	12	22	5	8	19	2	21	34	29	11
NP_001093646.1	HOOK2	4	4	3	3	NA	2	2	2	NA	1	1	1	NA	NA	1	NA	1	2	2	4	NA	2	NA	NA	3	5	2	1	1	NA	2	NA	NA	3	2	NA	3	4	NA	5	1	NA	NA	NA	1	NA	NA	NA
NP_001094077.1	SERPINA10	1	5	1	1	NA	NA	1	NA	2	6	NA	3	NA	3	1	1	NA	NA	NA	2	NA	2	2	4	NA	1	NA	3	2	5	3	4	1	2	1	1	1	1	1	6	NA	1	NA	NA	1	6	NA	NA
NP_001096616.1	GIGYF2	2	2	2	4	2	4	1	2	2	4	3	3	3	5	3	2	5	11	4	8	5	8	3	6	5	4	1	6	5	5	5	14	1	7	3	3	NA	5	2	4	2	3	2	6	2	5	5	3
NP_001098016.1	RPP30	3	4	1	1	NA	4	1	3	1	4	NA	1	3	2	1	1	1	4	1	5	NA	4	1	5	1	4	1	4	1	3	5	10	1	4	2	2	1	2	2	6	1	3	1	1	2	4	3	4
NP_001098668.1	TMEM177	1	1	NA	NA	NA	NA	NA	NA	NA	NA	1	NA	1	2	NA	NA	1	NA	1	2	1	NA	1	NA	1	2	NA	NA	NA	NA	NA	NA	NA	NA	2	NA	NA	NA	NA	1	NA	1	1	NA	NA	1	NA	NA
NP_001099040.1	NUDT19	2	2	2	2	NA	2	1	1	NA	1	NA	5	NA	5	1	1	1	4	NA	6	1	2	1	NA	1	10	NA	8	NA	NA	1	2	NA	2	NA	NA	NA	NA	NA	1	NA	1	NA	NA	1	4	2	1
NP_001107227.1	TYMP	26	49	20	52	26	31	21	23	44	78	23	16	61	75	44	42	66	39	39	64	36	80	46	121	41	65	41	37	67	60	68	46	43	51	72	80	24	31	33	72	31	29	42	34	51	35	60	20
NP_001108089.1	MGAT1	2	4	NA	4	NA	NA	1	2	4	7	2	2	3	4	4	3	3	7	3	5	4	5	2	9	4	7	1	9	3	4	6	7	1	9	4	5	3	3	4	13	1	7	4	6	6	6	2	7
NP_001112362.1	GLRX	11	16	14	11	11	11	8	20	7	10	8	11	13	7	11	11	13	10	10	9	12	10	4	9	9	23	11	5	16	9	18	7	13	7	17	15	10	6	12	11	12	9	12	15	17	8	8	7
NP_001116080.1	HCCS	1	3	2	8	4	3	1	3	4	7	1	6	5	10	7	6	8	11	6	8	5	3	3	10	6	8	3	11	5	4	5	13	4	7	5	5	6	6	4	11	5	7	4	10	8	12	4	4
NP_001116849.1	PARK7	53	50	58	63	64	74	41	49	67	52	64	75	62	59	71	60	66	62	72	52	61	49	61	56	61	74	62	52	74	37	50	48	65	53	63	64	57	67	78	57	72	64	66	47	62	42	60	65
NP_001119603.1	POLG	2	3	NA	NA	NA	NA	NA	NA	NA	NA	1	NA	NA	NA	NA	NA	NA	1	NA	NA	1	NA	NA	NA	NA	1	NA	NA	NA	NA	NA	1	NA	NA	NA	NA	NA	NA	NA	NA	NA	2	NA	NA	NA	1	NA	1
NP_001120662.1	CSK	10	13	7	10	8	16	9	8	14	25	9	13	18	20	14	16	22	26	15	15	18	14	12	32	18	13	9	18	25	10	18	22	8	30	14	16	13	10	8	15	10	11	14	17	15	17	17	7
NP_001120700.1	CBX1	1	3	NA	3	NA	NA	NA	NA	4	11	NA	NA	4	5	1	7	4	9	4	7	5	3	1	14	1	3	4	12	6	5	7	14	1	5	4	2	1	3	1	7	1	3	3	3	4	10	7	5
NP_001121082.1	BAAT	31	59	36	27	34	18	37	69	56	26	28	20	45	82	36	29	54	35	39	21	45	49	26	9	41	74	48	65	43	59	28	NA	46	28	59	54	49	40	44	17	58	77	63	90	75	16	33	108
NP_001121132.1	MFN2	3	5	1	9	1	2	4	3	16	9	5	5	10	19	12	13	14	14	10	13	14	13	14	8	13	23	16	9	9	10	7	12	8	14	6	7	9	9	5	9	11	11	10	8	14	13	15	19
NP_001121632.1	UBP1	3	1	NA	1	1	6	1	2	NA	3	2	2	NA	1	1	NA	NA	4	NA	1	NA	NA	NA	1	1	NA	1	4	NA	NA	4	3	NA	3	1	NA	NA	4	NA	NA	NA	NA	NA	3	1	5	5	1
NP_001121903.1	SLC39A14	11	10	10	3	9	5	8	8	5	4	12	13	12	9	7	6	14	10	7	9	5	10	4	5	12	4	8	4	13	7	18	8	9	5	4	7	4	6	14	5	6	4	6	5	8	13	7	5
NP_001122322.1	RRAD	1	NA	NA	NA	3	1	NA	NA	1	NA	1	NA	NA	NA	NA	3	NA	NA	1	NA	NA	NA	2	2	NA	NA	NA	1	NA	1	NA	1	NA	1	NA	1	1	2	NA	NA	NA	NA	NA	NA	NA	NA	1	NA
NP_001122327.1	GTPBP3	2	4	1	3	2	5	2	1	1	NA	NA	3	2	4	NA	NA	3	6	NA	NA	3	5	NA	3	1	2	2	4	1	2	NA	13	NA	2	NA	1	1	NA	2	4	NA	3	NA	NA	2	8	5	5
NP_001122400.1	INPP1	4	4	2	5	3	4	4	2	7	6	1	NA	6	7	5	7	8	5	7	10	7	6	6	3	6	14	6	6	6	5	6	10	6	6	10	7	5	5	5	6	7	5	5	6	10	10	6	8
NP_001124193.1	ELOVL6	1	NA	1	1	1	NA	NA	NA	NA	NA	NA	NA	2	NA	NA	NA	NA	NA	NA	NA	NA	NA	NA	NA	NA	NA	NA	NA	NA	NA	NA	NA	NA	NA	NA	NA	NA	NA	NA	NA	NA	NA	NA	1	1	NA	NA	NA
NP_001124463.1	HYOU1	49	30	27	66	48	45	31	48	91	168	56	46	103	96	68	65	100	148	97	114	76	132	68	120	116	131	90	94	103	68	143	133	82	120	88	100	60	84	84	114	61	117	78	111	93	71	123	105
NP_001127812.1	PSMG3	1	1	2	1	1	1	3	3	2	4	1	3	NA	3	3	1	NA	4	NA	NA	NA	1	NA	4	NA	4	1	3	1	1	1	2	1	3	1	1	NA	4	NA	2	2	2	NA	2	1	NA	1	4
NP_001127965.1	TOMM6	1	4	1	2	1	1	2	1	NA	NA	1	2	NA	1	NA	NA	NA	2	NA	1	1	NA	NA	NA	1	NA	NA	NA	NA	NA	NA	NA	1	NA	NA	NA	NA	NA	NA	1	NA	NA	NA	NA	NA	1	NA	NA
NP_001128179.1	SARDH	71	19	68	23	92	36	86	52	149	35	86	23	87	54	147	133	123	90	129	40	133	140	60	10	170	197	120	34	136	100	107	20	110	94	142	142	179	37	113	41	161	163	121	55	84	45	67	98
NP_001128504.1	EVA1A	2	NA	1	1	1	2	1	NA	1	NA	2	1	1	1	1	NA	1	NA	1	1	1	1	2	1	NA	2	NA	1	1	1	1	1	1	NA	1	1	NA	2	1	1	2	1	1	1	2	1	2	1
NP_001128659.1	AGFG1	4	2	4	5	3	6	NA	1	3	6	2	8	4	8	2	2	5	6	4	8	2	11	4	8	4	2	5	6	5	5	3	8	3	5	4	3	2	3	5	2	3	5	3	5	6	2	4	3
NP_001129061.1	GDAP2	1	4	NA	2	2	3	NA	NA	1	7	NA	2	1	1	2	3	3	2	1	2	1	2	1	2	NA	2	1	2	2	3	3	2	NA	4	1	2	1	3	NA	5	2	1	NA	NA	1	3	2	3
NP_001129125.1	PABPC4	8	13	8	17	8	12	9	8	13	28	7	14	14	24	15	14	12	26	15	17	16	14	10	26	18	24	20	45	15	18	20	52	11	26	14	15	13	19	15	27	20	35	17	11	14	18	24	17
NP_001129470.1	NDUFB11	1	1	2	1	4	3	4	3	11	8	1	3	8	8	10	14	8	4	9	6	8	13	6	6	9	8	11	6	6	4	4	4	7	11	3	5	8	4	6	7	7	7	6	5	9	8	6	10
NP_001129491.1	FCGRT	1	2	6	2	2	1	3	6	10	13	5	3	12	10	11	12	7	17	8	4	14	11	4	10	6	12	12	9	6	4	8	9	14	11	8	10	6	5	9	7	11	5	10	5	12	13	11	12
NP_001129522.1	DHRS1	34	20	35	26	26	21	24	27	40	21	39	9	28	20	38	40	33	29	41	29	65	51	28	26	28	26	28	32	42	40	25	12	38	18	29	36	37	21	33	31	27	16	33	26	44	36	21	28
NP_001129665.1	FASTKD2	4	4	1	6	2	2	2	1	1	4	2	5	2	4	1	1	3	6	3	3	2	3	1	3	2	5	2	4	3	2	2	10	1	3	4	3	2	1	2	3	1	4	7	6	4	5	3	5
NP_001129672.1	BORCS7	1	NA	NA	2	1	2	NA	1	NA	1	2	1	NA	NA	NA	NA	NA	1	NA	NA	1	NA	NA	1	NA	NA	NA	NA	NA	NA	NA	1	NA	NA	NA	NA	NA	NA	NA	NA	NA	NA	NA	NA	NA	1	NA	NA
NP_001129675.1	CCDC124	3	5	2	6	3	4	3	4	3	4	4	3	NA	2	2	1	2	6	4	5	1	9	1	3	6	8	1	5	4	3	4	9	4	7	NA	NA	2	4	2	5	5	6	2	5	1	4	3	5
NP_001129676.1	RCC2	3	6	6	10	2	10	2	6	4	20	1	5	4	8	5	6	8	22	2	13	2	5	5	21	2	7	7	22	11	9	13	35	4	17	9	9	3	5	3	14	4	7	9	3	8	12	8	4
NP_001130046.1	LANCL1	1	1	NA	1	NA	NA	2	NA	17	15	1	2	14	16	15	10	15	25	12	10	20	26	6	9	11	19	10	27	15	19	15	15	16	17	13	16	7	9	8	13	7	7	17	12	11	21	11	23
NP_001131.3	ALOX15	1	NA	1	1	2	NA	NA	NA	NA	NA	1	1	NA	NA	NA	NA	NA	NA	NA	NA	NA	NA	NA	1	NA	NA	NA	NA	1	NA	NA	2	NA	NA	NA	NA	NA	NA	NA	NA	NA	NA	NA	NA	NA	NA	NA	NA
NP_001135758.1	SMC6	2	NA	NA	NA	1	2	NA	NA	1	2	2	1	1	NA	2	NA	NA	2	NA	3	2	2	NA	1	NA	4	NA	3	1	1	NA	2	NA	1	NA	NA	1	NA	NA	NA	NA	NA	1	NA	2	NA	NA	1
NP_001135766.1	SPART	2	3	1	2	2	5	1	NA	2	1	2	NA	1	1	1	1	3	NA	1	4	1	2	2	2	1	1	1	2	5	4	8	11	3	1	1	NA	NA	NA	1	3	1	NA	1	NA	3	1	1	NA
NP_001135858.1	PDK3	3	2	2	4	2	2	2	1	3	2	3	1	1	2	2	2	3	7	3	5	1	5	2	5	1	3	4	9	3	3	5	5	2	1	4	1	2	4	2	3	2	1	3	3	2	6	1	1
NP_001135887.1	AIMP1	20	22	18	31	31	26	23	19	26	33	18	34	26	21	25	20	32	22	28	21	22	32	16	24	28	32	33	25	25	21	28	34	16	34	32	26	28	31	19	31	28	28	28	21	31	23	31	30
NP_001136120.1	SAR1A	12	16	15	7	7	4	7	6	12	19	9	8	21	10	13	16	12	24	17	14	17	18	15	31	16	23	13	17	16	13	13	15	14	17	17	18	15	19	10	17	15	19	15	12	18	24	18	18
NP_001136175.1	FAM111B	1	NA	NA	NA	NA	NA	NA	NA	NA	NA	NA	NA	NA	NA	NA	NA	NA	NA	NA	NA	NA	NA	NA	NA	NA	NA	NA	1	NA	NA	NA	NA	NA	NA	NA	NA	NA	NA	NA	NA	NA	NA	NA	NA	NA	NA	NA	NA
NP_001137146.1	MPC2	5	5	3	5	3	2	1	3	18	19	8	2	21	13	16	15	14	4	18	16	20	7	11	15	20	26	21	3	18	18	9	6	12	23	14	13	21	3	16	11	20	9	23	5	12	11	10	7
NP_001137325.1	PYM1	1	2	5	6	7	9	NA	1	9	10	5	14	7	13	7	6	11	20	6	13	7	13	3	5	6	13	8	11	6	10	7	21	8	11	8	8	6	10	6	8	9	7	4	4	11	14	8	12
NP_001137457.1	BANF1	4	4	3	7	5	5	3	4	1	4	5	5	4	2	1	2	3	3	3	2	3	2	4	5	2	4	NA	NA	1	2	1	1	1	1	1	1	1	1	2	2	1	3	1	NA	2	1	2	3
NP_001137533.1	COPB1	43	47	35	54	30	48	32	34	46	76	34	57	52	59	58	42	58	64	39	74	46	70	47	75	47	63	44	67	61	59	72	83	41	57	55	55	31	33	41	59	34	47	56	44	44	65	52	60
NP_001138466.1	C2orf72	2	2	8	1	1	1	4	2	8	5	2	2	10	4	9	4	17	25	7	8	5	8	1	4	9	32	10	4	6	4	6	3	9	5	6	10	6	4	8	3	6	6	9	5	10	10	2	8
NP_001138587.1	PPP1R3G	1	NA	NA	1	NA	NA	NA	1	1	NA	NA	3	NA	3	NA	1	NA	4	2	3	2	6	NA	NA	3	2	NA	5	5	2	1	7	NA	1	NA	NA	NA	3	1	1	NA	2	NA	NA	1	1	1	3
NP_001138678.1	KIAA1671	1	2	2	2	6	9	1	1	4	7	3	1	NA	4	2	5	3	2	1	10	2	2	1	6	4	1	2	5	4	8	4	3	4	2	NA	3	2	NA	4	5	NA	1	3	4	3	3	3	3
NP_001138783.1	PLIN1	4	5	10	2	4	1	7	NA	14	1	2	NA	12	1	12	35	12	NA	7	2	3	NA	7	4	NA	NA	15	NA	4	1	NA	NA	18	NA	7	8	1	1	1	NA	6	1	17	3	1	1	2	NA
NP_001138829.1	SIN3A	2	3	1	4	3	4	2	3	3	10	4	5	2	6	2	6	3	22	4	7	1	7	2	9	3	4	2	12	3	5	7	12	NA	16	7	4	4	6	3	7	1	1	7	1	6	12	7	3
NP_001138888.1	TMEM205	19	20	19	19	23	11	16	25	21	19	22	10	19	14	18	18	22	22	22	14	19	18	15	15	17	19	19	21	16	16	11	5	17	14	12	13	20	18	21	14	17	20	18	14	17	7	12	16
NP_001138904.1	SMIM20	1	5	1	4	2	NA	1	2	1	1	2	4	NA	3	NA	NA	2	1	3	4	2	1	2	2	4	2	2	1	1	1	2	1	1	2	3	1	2	1	3	NA	3	5	3	NA	2	1	2	NA
NP_001139019.1	RBM17	2	1	2	4	4	5	1	3	1	6	2	3	3	3	3	5	3	14	1	5	1	3	1	5	3	1	1	6	NA	7	3	13	1	3	3	2	1	5	NA	3	1	2	1	2	3	11	3	2
NP_001139197.1	LYAR	1	3	1	2	3	6	1	5	2	2	3	8	1	5	NA	NA	1	2	2	6	NA	2	1	6	NA	6	1	5	2	3	1	12	2	4	NA	NA	1	2	2	6	2	3	2	5	1	5	5	1
NP_001139325.1	WFS1	2	NA	1	2	NA	2	NA	1	1	4	NA	5	1	1	NA	5	2	6	2	10	2	1	NA	3	NA	NA	3	3	4	3	2	9	NA	3	1	5	2	13	NA	12	1	5	1	NA	NA	10	3	1
NP_001139699.1	RPS20	2	1	1	NA	7	NA	5	2	5	7	5	2	8	10	3	4	9	12	8	9	7	7	8	9	9	7	7	7	8	8	8	16	4	7	7	7	6	6	7	9	7	5	7	5	12	8	11	12
NP_001139786.1	ABHD14B	25	18	24	9	24	4	21	14	44	37	35	8	49	33	44	41	44	30	46	27	39	42	39	29	49	34	39	32	43	26	39	20	35	25	44	45	43	34	35	26	35	24	44	43	44	22	30	42
NP_001139806.1	NACAD	1	1	NA	1	NA	1	NA	NA	NA	NA	NA	1	NA	NA	NA	NA	NA	NA	NA	1	NA	NA	NA	NA	NA	NA	NA	NA	NA	NA	NA	NA	NA	1	NA	NA	NA	NA	NA	NA	NA	NA	NA	NA	NA	NA	NA	NA
NP_001141.2	ANPEP	34	26	26	42	29	48	28	28	48	41	26	22	53	63	50	44	49	70	48	53	37	50	43	88	51	40	49	30	32	21	44	38	55	47	29	36	29	43	52	39	55	24	37	26	39	100	23	26
NP_001142.2	SLC25A4	9	18	9	5	13	10	15	17	29	25	27	17	47	52	34	24	34	57	24	30	33	29	30	24	43	61	34	55	26	19	24	11	29	31	26	20	26	10	30	22	34	26	47	25	34	42	23	30
NP_001143.2	SLC25A5	25	31	20	44	20	35	29	43	38	41	38	44	67	79	49	34	65	95	47	68	48	47	36	41	65	101	48	116	39	32	34	22	46	39	39	41	35	14	48	34	42	29	62	42	52	76	45	50
NP_001146918.1	SCOC	2	1	1	2	NA	1	1	2	NA	1	NA	1	NA	NA	1	1	1	1	NA	1	NA	1	NA	NA	NA	NA	NA	1	1	1	1	2	1	1	1	1	NA	1	NA	1	NA	NA	NA	1	2	NA	1	1
NP_001147.1	ANXA7	7	18	10	15	5	6	6	7	26	46	16	12	44	33	25	28	46	48	30	44	38	53	28	41	40	38	20	20	27	26	27	39	25	30	23	30	29	31	22	32	25	27	36	25	31	39	42	51
NP_001152.1	NUDT2	1	NA	3	NA	2	4	1	2	11	10	2	4	7	9	6	6	7	12	5	4	5	10	6	12	8	8	5	7	5	9	5	6	6	8	7	9	5	7	6	3	4	13	6	7	9	8	11	12
NP_001152758.1	HDAC10	3	3	1	2	1	2	2	NA	1	1	NA	NA	NA	2	2	1	2	1	NA	2	3	2	NA	2	1	2	NA	1	1	1	1	2	1	NA	2	NA	2	3	2	2	1	3	2	2	3	2	NA	1
NP_001156752.1	HTATSF1	4	5	2	5	4	5	1	4	5	14	1	6	3	13	4	7	6	14	8	18	7	11	2	NA	5	30	3	19	5	10	8	23	NA	5	4	10	1	5	3	13	6	1	3	6	1	12	11	5
NP_001156956.1	DCAF11	7	6	5	6	6	2	8	4	18	10	5	NA	14	16	17	14	13	18	13	5	16	32	9	2	22	15	7	12	11	7	7	1	13	11	9	14	9	4	12	8	14	6	15	8	15	4	8	15
NP_001157196.1	SMIM1	2	NA	1	1	2	1	1	2	2	NA	1	1	NA	NA	1	1	NA	1	NA	1	1	NA	2	1	1	NA	2	NA	2	NA	NA	1	2	NA	NA	NA	NA	1	1	NA	NA	NA	NA	NA	NA	3	NA	NA
NP_001157289.1	DHCR7	5	6	7	10	8	6	4	6	15	14	5	9	19	16	18	17	15	20	13	13	18	15	13	12	18	13	15	10	10	8	15	14	14	10	7	13	9	10	8	14	8	17	13	13	20	23	14	15
NP_001157565.1	COPS7A	3	2	2	3	5	4	6	4	7	10	3	1	5	7	6	4	6	5	7	4	5	6	3	7	6	11	6	8	9	6	8	4	6	7	9	6	6	6	3	10	4	7	5	3	4	3	5	4
NP_001157616.1	CHAMP1	1	1	NA	2	NA	NA	NA	1	3	7	NA	1	2	4	2	1	1	15	NA	6	1	4	NA	3	NA	6	1	17	2	4	3	12	1	6	1	2	2	2	2	4	2	1	2	1	1	10	5	4
NP_001157814.1	ZBTB20	2	3	NA	1	NA	4	NA	3	1	NA	1	1	NA	2	NA	NA	NA	NA	1	2	2	1	NA	NA	1	2	NA	1	NA	NA	NA	NA	NA	NA	NA	NA	NA	1	NA	NA	NA	1	NA	1	NA	NA	NA	NA
NP_001158213.1	ARHGAP4	1	3	3	8	3	14	3	2	1	6	1	10	1	9	NA	NA	1	10	NA	5	NA	2	6	15	1	20	1	1	4	9	4	15	NA	14	2	1	1	5	NA	10	1	2	1	NA	2	NA	2	NA
NP_001158884.1	NFKB1	5	14	4	8	11	9	9	8	5	24	7	1	12	12	6	8	14	14	7	14	8	17	8	17	13	12	6	13	15	9	18	21	3	23	8	11	9	16	8	16	6	14	16	4	13	14	19	9
NP_001159400.2	DAG1	4	11	5	7	4	7	2	7	12	17	10	10	11	19	13	19	8	10	8	11	9	12	13	14	8	20	11	17	12	16	9	20	13	14	13	10	12	14	11	6	10	5	7	11	9	12	14	19
NP_001159446.1	UROC1	19	6	21	NA	11	NA	19	NA	53	NA	27	NA	51	24	31	28	68	5	48	1	42	50	45	7	70	32	50	7	36	7	22	NA	53	29	50	50	36	NA	56	1	44	NA	60	23	74	19	11	14
NP_001159709.1	GSDMD	7	7	5	5	7	20	6	4	10	16	8	24	11	22	9	11	16	28	8	34	8	12	8	19	8	20	12	16	10	15	19	16	9	18	11	14	7	12	6	16	6	20	11	13	13	17	10	10
NP_001159733.1	MTIF3	1	1	NA	NA	NA	NA	1	2	NA	NA	NA	2	NA	NA	NA	NA	NA	1	NA	NA	NA	NA	NA	3	NA	3	NA	3	NA	NA	NA	NA	NA	NA	NA	NA	NA	NA	NA	NA	NA	2	NA	NA	NA	2	NA	1
NP_001159968.1	SLC16A1	5	2	3	5	1	2	3	2	3	4	6	4	7	10	6	2	8	11	6	7	3	5	8	7	10	7	7	10	8	6	5	10	7	9	8	6	5	6	9	5	10	6	7	6	8	8	7	6
NP_001160070.1	APOA5	3	NA	NA	NA	1	NA	NA	NA	NA	NA	2	2	3	6	3	2	NA	NA	3	1	NA	NA	NA	NA	NA	NA	3	NA	1	NA	NA	NA	NA	8	1	1	4	NA	2	NA	NA	1	2	NA	1	NA	NA	NA
NP_001161328.1	SBNO1	1	1	NA	1	1	2	NA	NA	NA	2	NA	NA	NA	NA	NA	NA	NA	5	NA	4	1	5	2	4	NA	2	NA	9	2	NA	NA	10	NA	3	NA	NA	NA	NA	NA	2	NA	1	NA	NA	NA	2	NA	NA
NP_001161419.1	TIMM17B	2	4	2	4	1	2	2	2	NA	NA	3	5	1	2	2	NA	NA	6	NA	3	NA	1	NA	1	NA	1	NA	1	NA	NA	NA	1	NA	4	NA	NA	NA	NA	NA	NA	NA	1	NA	NA	NA	2	1	1
NP_001161792.1	TSPAN9	1	1	2	2	5	1	3	1	5	6	3	NA	7	6	4	6	8	6	6	4	6	4	5	6	6	6	4	3	8	2	9	4	6	3	8	4	6	2	9	6	7	4	6	5	9	6	8	6
NP_001161803.1	NDUFB4	7	3	7	6	5	5	6	6	7	9	9	5	7	3	9	7	10	6	11	6	11	10	5	6	13	7	9	5	6	2	6	3	10	10	6	6	7	5	5	2	4	7	5	1	8	5	7	5
NP_001162580.1	SCO2	3	5	2	2	3	9	5	3	5	2	6	4	1	6	4	1	2	4	3	6	2	2	4	2	4	3	4	3	2	1	4	2	3	4	2	2	5	2	1	2	3	10	2	3	5	7	2	NA
NP_001164105.1	FUS	1	7	NA	9	NA	3	NA	3	3	8	1	6	5	8	3	2	6	12	3	4	4	13	2	8	3	9	4	13	3	2	6	21	2	9	5	6	3	5	4	9	5	6	6	8	2	8	6	7
NP_001165447.1	CDHR2	3	NA	NA	NA	1	NA	1	NA	1	NA	NA	2	2	NA	NA	NA	2	NA	NA	NA	NA	NA	NA	3	NA	NA	1	NA	2	NA	6	NA	2	3	4	NA	NA	NA	2	2	NA	NA	3	1	1	NA	NA	NA
NP_001166.3	ARHGDIB	10	10	12	9	10	15	6	6	11	26	8	14	27	27	12	18	32	24	16	32	15	17	15	58	21	14	13	17	23	20	31	25	12	26	17	23	5	7	11	21	10	9	17	10	19	19	30	6
NP_001166984.1	TXNRD3	1	1	NA	1	NA	NA	NA	NA	NA	5	NA	1	3	2	1	3	4	2	2	5	4	4	1	2	2	4	NA	3	3	4	4	2	1	4	5	4	NA	2	6	5	2	2	3	2	3	2	3	11
NP_001167638.1	SYK	2	5	4	2	2	9	NA	NA	2	5	1	6	6	8	4	5	8	13	NA	15	2	1	3	18	4	3	2	3	6	6	16	20	2	14	4	5	3	1	2	5	1	2	1	NA	2	7	4	NA
NP_001171131.1	HABP2	3	5	2	4	2	5	1	1	7	5	6	1	4	10	6	7	5	10	8	27	4	3	2	9	3	13	6	5	3	7	7	19	3	7	3	3	3	3	2	12	3	4	2	4	5	17	2	4
NP_001171634.3	HADH	38	37	31	15	32	17	47	21	71	28	103	47	54	38	68	50	43	28	63	26	60	57	64	30	75	60	60	28	65	15	46	17	69	15	63	65	50	27	105	32	58	54	78	55	51	20	41	40
NP_001171725.1	ESYT1	25	48	31	43	20	42	30	34	49	62	33	82	53	72	44	56	56	39	32	59	50	85	48	39	43	67	40	60	56	63	59	64	29	39	55	57	36	47	35	56	33	77	38	57	46	55	50	55
NP_001171903.1	PACSIN3	6	1	1	3	3	NA	1	4	14	8	4	2	14	10	20	17	14	13	18	6	24	8	12	7	28	16	16	9	14	4	11	20	16	1	5	9	18	10	17	3	13	8	14	7	15	25	11	9
NP_001172110.1	PFDN6	2	2	2	7	2	7	2	3	1	2	NA	5	NA	3	1	1	2	3	1	6	2	3	1	6	NA	1	3	5	3	3	4	6	1	3	2	2	1	3	2	5	2	1	3	3	2	9	3	3
NP_001176.1	AZGP1	9	8	5	5	6	5	8	8	18	22	8	3	23	23	17	24	22	16	22	27	22	25	15	8	19	30	23	18	17	23	19	20	28	25	23	17	24	23	27	18	31	16	17	21	22	24	18	18
NP_001177344.1	TAF6	1	1	NA	NA	NA	1	NA	1	NA	NA	NA	NA	NA	NA	NA	NA	NA	6	NA	NA	NA	NA	NA	NA	NA	NA	NA	5	1	NA	NA	4	NA	3	NA	NA	NA	NA	NA	2	NA	NA	NA	3	NA	NA	NA	NA
NP_001177989.1	SLC25A22	3	1	2	7	7	3	3	2	8	4	3	2	9	11	8	10	7	4	7	3	5	10	3	9	13	7	11	3	4	4	2	2	8	8	7	8	7	4	4	9	7	8	7	1	4	7	4	2
NP_001180286.1	NUP62	1	5	4	6	4	8	3	3	2	8	3	6	5	6	2	3	4	6	4	6	3	5	5	9	3	4	4	8	3	6	4	8	3	10	1	2	3	3	2	6	5	4	3	1	1	9	6	6
NP_001180499.1	CSRP1	15	32	20	49	34	50	21	13	19	24	24	12	22	27	23	25	28	11	27	18	18	26	14	15	23	23	22	21	26	39	20	14	18	26	19	19	18	30	27	30	19	7	22	22	24	28	30	18
NP_001182016.1	GGACT	5	2	6	1	1	NA	3	NA	9	4	7	1	6	5	5	5	5	NA	5	3	7	3	7	3	6	4	2	3	4	1	3	2	2	1	4	6	5	3	7	2	4	2	4	4	6	9	2	5
NP_001182257.1	RAB9A	5	6	5	6	6	3	2	3	3	3	2	5	7	5	4	3	4	5	6	7	4	3	4	9	4	2	3	5	6	3	6	4	5	2	8	6	4	12	4	5	4	1	1	2	3	6	3	4
NP_001182356.1	SRSF2	13	19	4	17	8	12	9	18	14	48	6	13	15	18	10	20	15	49	16	33	14	29	10	47	16	28	14	47	13	18	16	55	13	29	13	12	10	29	12	31	13	9	12	13	15	40	22	22
NP_001182526.1	SMLR1	2	1	NA	NA	2	1	1	1	NA	NA	NA	2	NA	NA	NA	NA	NA	NA	NA	NA	NA	NA	NA	1	NA	NA	NA	NA	NA	NA	NA	NA	NA	NA	NA	NA	NA	NA	NA	NA	NA	NA	NA	NA	1	1	1	NA
NP_001182539.1	DCDC2	1	NA	NA	NA	NA	1	NA	NA	NA	NA	NA	NA	NA	NA	NA	NA	NA	NA	NA	NA	NA	NA	NA	NA	NA	NA	NA	NA	NA	NA	NA	1	NA	NA	NA	NA	NA	NA	NA	NA	NA	NA	NA	NA	2	NA	NA	NA
NP_001182612.1	TGFBR3	1	NA	NA	NA	NA	NA	NA	NA	NA	NA	NA	NA	NA	NA	NA	NA	NA	1	NA	NA	1	1	NA	NA	1	NA	NA	NA	NA	NA	NA	NA	NA	NA	1	NA	NA	NA	1	1	NA	NA	NA	NA	NA	1	NA	NA
NP_001183980.1	ZFP91	1	1	NA	1	3	3	3	2	NA	1	1	1	1	3	NA	1	2	4	1	4	NA	3	NA	NA	2	3	2	1	2	1	4	6	NA	4	1	NA	2	3	NA	1	3	1	NA	1	2	4	NA	NA
NP_001184226.1	GABPA	3	4	2	NA	NA	1	NA	NA	3	7	NA	NA	5	6	2	4	8	15	5	6	4	12	NA	5	3	6	3	6	5	5	6	13	2	4	2	4	1	2	4	9	1	2	6	5	8	6	7	8
NP_001185625.1	AIFM2	1	8	NA	3	NA	6	2	3	2	10	4	1	2	NA	NA	2	4	10	1	12	NA	4	1	9	1	8	1	NA	5	4	3	1	2	4	1	5	1	3	1	1	1	19	3	2	1	3	2	4
NP_001185767.1	RBM12	2	1	2	9	NA	2	NA	1	3	9	2	3	3	5	3	3	5	14	3	8	3	8	NA	13	3	9	3	16	3	10	5	26	NA	8	2	4	2	6	1	10	1	3	4	3	5	12	7	7
NP_001185787.1	HLA	1	NA	NA	1	NA	NA	NA	NA	NA	NA	NA	NA	NA	NA	NA	1	NA	NA	NA	1	2	1	NA	4	NA	NA	NA	1	NA	NA	1	NA	NA	1	1	NA	NA	NA	NA	3	NA	NA	NA	NA	NA	3	NA	NA
NP_001185797.1	CAPN1	25	45	28	48	23	52	17	23	45	58	19	24	57	61	46	43	50	57	46	68	50	61	37	66	54	53	38	46	52	64	59	45	44	51	55	56	31	53	35	45	38	18	44	47	43	50	44	36
NP_001186036.1	TBC1D24	9	6	6	7	6	5	4	5	12	18	4	6	12	13	10	10	14	16	10	5	10	8	11	12	10	10	11	16	12	12	13	3	5	13	17	15	6	8	8	10	6	9	10	8	11	11	12	15
NP_001186463.1	RAB5IF	1	2	3	5	2	4	NA	1	NA	NA	1	5	NA	NA	NA	NA	NA	NA	NA	NA	NA	NA	NA	NA	NA	NA	NA	NA	NA	NA	NA	NA	NA	NA	NA	NA	NA	NA	NA	NA	NA	NA	NA	NA	NA	NA	NA	NA
NP_001186558.1	MYL6B	3	5	NA	5	4	3	3	5	8	13	2	5	26	30	14	22	29	33	25	33	11	21	11	16	26	19	15	10	16	19	18	17	9	11	13	12	11	15	4	8	11	13	6	6	17	19	24	12
NP_001186700.1	RDH5	1	NA	1	NA	2	NA	NA	NA	7	NA	1	NA	2	NA	4	6	3	NA	NA	1	3	NA	NA	NA	3	NA	1	NA	NA	NA	NA	NA	1	NA	5	2	3	NA	NA	NA	NA	NA	4	NA	10	NA	NA	1
NP_001186731.1	RPL11	10	8	10	10	7	9	8	11	12	16	15	11	9	10	12	11	11	9	10	9	7	8	6	14	9	10	20	9	8	8	10	14	16	9	7	10	14	8	9	6	6	7	8	9	8	10	10	9
NP_001188258.1	PPP1R3B	1	1	NA	NA	1	NA	1	1	4	NA	NA	NA	NA	NA	1	NA	NA	NA	NA	NA	NA	NA	NA	NA	1	NA	1	NA	1	NA	NA	NA	NA	NA	NA	NA	NA	NA	NA	NA	1	NA	1	NA	2	NA	NA	NA
NP_001189360.1	PRDX1	61	118	61	89	68	69	68	63	135	131	72	62	151	147	154	110	141	103	129	114	140	144	100	150	132	159	161	154	132	152	127	186	171	149	122	137	94	146	130	109	128	118	153	114	126	106	142	151
NP_001191006.1	UBE4A	1	4	1	7	2	NA	3	3	5	7	6	9	4	10	5	9	8	23	6	11	10	15	5	3	6	12	5	22	7	4	9	12	NA	8	8	9	8	12	5	14	4	11	7	8	9	12	7	7
NP_001191375.1	AP5S1	1	2	NA	1	NA	1	NA	1	NA	1	NA	NA	1	1	NA	NA	NA	3	NA	NA	NA	NA	NA	1	NA	NA	1	1	NA	NA	NA	4	NA	1	NA	NA	NA	NA	NA	NA	NA	NA	NA	1	2	1	NA	2
NP_001191801.1	NPEPL1	1	1	NA	NA	1	2	NA	NA	13	12	1	NA	6	6	10	11	4	2	7	12	4	6	7	26	5	8	10	20	6	6	11	10	6	20	7	6	2	5	7	16	9	10	3	7	4	22	5	NA
NP_001191807.1	BAG4	1	1	NA	1	NA	NA	NA	NA	1	3	NA	NA	1	1	2	1	2	3	2	NA	NA	1	1	1	NA	NA	NA	3	NA	1	1	1	NA	NA	NA	NA	NA	1	NA	NA	1	1	NA	NA	NA	NA	1	NA
NP_001193355.1	ATP5MD	8	5	6	6	9	2	8	10	9	5	7	10	10	12	8	6	7	10	6	10	11	7	7	6	13	10	7	6	9	7	7	5	6	7	7	7	7	3	14	9	7	9	8	5	7	7	7	9
NP_001193594.1	IGSF8	5	8	1	2	8	1	5	9	7	14	4	NA	13	27	10	10	8	8	12	4	10	13	9	10	7	12	9	16	5	9	8	2	9	8	9	13	4	14	8	9	11	10	7	4	8	6	14	22
NP_001193670.1	HSD11B1	11	22	8	9	7	2	7	13	81	17	22	21	102	93	72	67	83	20	93	12	107	112	60	6	111	102	53	32	74	31	58	NA	79	6	67	83	64	108	95	19	96	138	71	77	64	2	116	152
NP_001193929.1	HNRNPDL	8	17	8	7	7	16	9	13	15	17	9	13	13	9	11	11	14	24	18	14	19	21	10	24	15	16	10	20	15	16	18	25	13	12	12	16	12	12	14	19	7	8	16	11	15	20	17	15
NP_001193943.1	SERPINH1	6	12	5	14	7	22	8	11	13	35	11	14	18	18	11	21	24	37	12	50	16	33	14	41	19	38	13	27	18	21	39	56	12	25	20	27	7	12	16	36	13	24	15	18	16	33	20	6
NP_001203.1	C1QBP	15	17	9	9	11	6	8	6	16	21	22	17	20	25	16	19	20	20	27	23	23	20	11	19	31	18	17	17	27	26	31	34	10	17	28	19	19	17	19	17	22	15	29	22	30	36	21	31
NP_001229712.1	TRIM26	3	3	1	2	1	4	1	2	NA	4	1	NA	NA	2	NA	1	2	3	NA	2	1	2	NA	3	1	2	NA	6	NA	1	3	4	NA	2	2	2	NA	2	NA	2	NA	NA	1	1	1	NA	1	1
NP_001229831.1	AKAP1	11	19	9	9	9	5	7	6	14	11	15	7	13	20	16	12	11	33	20	7	19	26	14	8	13	22	15	23	9	16	3	6	9	11	11	8	9	7	10	5	12	11	14	9	16	19	13	19
NP_001230890.1	HLA	1	NA	NA	1	NA	3	NA	NA	1	6	NA	NA	5	8	NA	1	NA	3	NA	1	NA	NA	NA	8	NA	1	NA	NA	1	1	1	NA	2	10	1	1	NA	NA	1	2	NA	1	NA	NA	1	2	NA	NA
NP_001231178.1	APEX1	12	11	8	10	8	6	10	8	31	23	10	3	26	39	22	35	22	50	24	34	27	37	16	24	26	35	26	44	30	33	27	50	25	26	25	20	16	22	15	34	23	27	20	19	30	29	35	28
NP_001231878.1	GPAM	12	5	13	10	8	8	8	2	16	17	11	14	23	5	13	17	13	10	11	10	19	2	14	8	15	4	12	1	14	8	2	4	13	14	24	12	6	8	8	17	14	19	19	11	10	3	7	19
NP_001239264.1	CGNL1	12	12	5	10	21	8	7	20	5	7	11	NA	17	13	2	1	12	12	12	NA	13	17	NA	NA	16	11	4	3	6	1	4	NA	1	3	4	5	5	NA	1	1	6	1	5	3	6	1	1	2
NP_001240652.1	DPYSL5	1	NA	NA	NA	NA	1	1	5	NA	NA	NA	NA	1	2	NA	NA	1	1	NA	2	NA	2	1	NA	1	NA	NA	1	NA	NA	NA	1	NA	1	NA	NA	NA	NA	1	1	NA	NA	NA	NA	NA	NA	NA	NA
NP_001243225.1	IGLL5	20	43	38	49	27	30	9	5	17	19	17	9	22	20	18	28	16	15	29	26	21	25	32	16	24	12	23	21	28	50	25	31	13	28	24	22	28	22	17	18	22	7	18	8	18	20	23	11
NP_001244.1	CDC5L	7	12	9	15	11	15	5	13	8	15	8	16	11	8	6	7	7	30	7	17	7	21	5	10	4	20	5	26	8	7	13	48	3	22	6	10	6	8	4	12	5	8	11	13	12	18	13	17
NP_001244031.1	NDUFB3	2	2	NA	2	2	3	2	2	2	2	2	4	6	2	2	2	4	2	5	1	5	6	3	2	5	3	3	NA	3	1	2	2	3	2	2	3	2	2	3	3	3	2	5	1	5	3	3	2
NP_001252.1	CDK9	2	1	1	4	3	3	NA	1	4	6	2	2	NA	6	2	3	4	10	4	6	3	6	3	8	3	5	6	13	3	1	4	10	1	9	4	1	2	2	2	7	5	3	4	1	5	2	6	2
NP_001254507.1	TOR1AIP1	9	15	2	17	8	14	4	6	10	19	9	12	11	20	11	16	14	20	12	20	9	12	9	24	12	14	13	18	7	11	13	17	12	21	6	9	11	7	8	28	11	15	6	6	13	12	15	10
NP_001254739.1	EIF6	25	29	17	20	24	26	20	24	19	22	18	32	24	27	21	21	19	42	24	29	22	20	18	21	26	28	19	23	22	15	22	31	21	21	20	24	12	25	19	23	21	28	21	24	25	27	19	23
NP_001257356.1	PSMD5	5	15	3	8	12	5	6	11	28	34	10	6	26	24	24	29	34	42	29	34	31	40	25	30	31	29	27	37	28	26	29	31	21	22	26	23	27	23	19	28	22	22	22	14	27	45	25	24
NP_001257411.1	PSMD11	24	44	22	28	15	30	19	23	35	35	24	36	49	50	33	27	45	42	33	52	47	41	24	36	44	31	34	52	38	35	54	61	31	35	40	38	26	37	28	41	31	36	37	36	39	41	42	35
NP_001257412.1	TST	96	84	82	99	98	115	109	111	108	83	105	73	110	121	101	89	130	120	128	202	118	106	93	108	146	170	122	122	123	111	117	53	89	84	127	103	104	85	102	73	109	73	101	112	122	96	102	126
NP_001257889.1	NOSIP	1	2	NA	6	4	4	1	2	1	5	1	5	NA	2	NA	NA	NA	1	NA	1	NA	2	1	NA	NA	1	NA	6	1	1	3	5	NA	1	1	1	NA	NA	1	4	NA	NA	3	1	1	1	1	NA
NP_001258142.1	SQOR	25	24	17	31	22	30	27	21	58	69	38	30	77	79	67	58	42	48	33	80	27	46	30	74	38	89	63	57	58	68	65	41	67	79	77	70	64	36	32	44	55	46	70	47	57	55	62	44
NP_001258535.1	BASP1	4	8	4	6	8	15	3	4	16	21	9	3	29	26	13	22	21	17	27	21	20	15	18	27	23	13	21	14	17	20	23	18	14	21	16	13	15	6	13	18	14	8	16	3	18	12	12	4
NP_001258766.1	RCN2	1	3	3	7	3	6	2	3	3	18	3	4	10	12	5	13	12	19	7	16	9	11	5	11	9	8	4	15	12	11	13	16	2	11	7	11	7	16	7	16	3	7	7	11	10	16	16	10
NP_001258803.1	AAR2	3	2	2	6	1	2	1	NA	2	4	NA	2	3	7	1	4	2	14	1	6	2	2	1	6	NA	4	1	7	3	3	5	7	1	1	6	3	1	3	NA	5	1	2	5	5	2	5	4	9
NP_001258833.1	GSKIP	1	NA	NA	NA	1	NA	1	NA	NA	2	NA	NA	1	1	1	1	NA	2	NA	NA	NA	NA	2	1	NA	1	NA	1	NA	4	2	2	NA	NA	NA	1	2	1	3	2	1	NA	2	NA	1	NA	2	2
NP_001263309.1	ESF1	1	NA	1	1	NA	2	NA	NA	NA	NA	NA	NA	NA	NA	NA	NA	NA	3	1	2	NA	1	NA	NA	NA	2	NA	2	NA	NA	NA	3	NA	NA	NA	1	NA	NA	NA	NA	NA	NA	NA	NA	NA	NA	NA	NA
NP_001264128.1	CNIH4	1	10	4	7	NA	2	NA	1	1	2	2	7	1	2	1	2	1	2	1	2	NA	2	2	5	3	2	1	2	1	2	1	2	1	2	1	3	1	3	2	2	1	16	NA	NA	1	9	4	8
NP_001265281.1	ACO1	79	68	63	57	104	45	70	49	127	100	97	44	141	159	133	108	139	158	149	79	124	196	80	64	163	141	134	131	144	137	122	56	128	107	145	134	94	54	132	80	124	79	132	115	149	108	77	99
NP_001265585.1	SNRPD3	4	5	3	7	3	17	4	4	5	16	8	12	7	18	4	7	6	27	8	14	6	16	5	16	5	19	6	22	10	13	4	20	8	19	6	9	4	6	12	16	5	10	14	11	8	17	9	6
NP_001265595.1	RAB23	1	6	1	6	1	8	1	NA	1	6	1	1	1	1	1	3	3	2	1	2	1	2	2	4	1	3	3	5	3	6	2	5	1	4	NA	1	3	3	NA	4	2	NA	NA	2	NA	NA	NA	1
NP_001269315.1	IDH1	208	218	192	182	186	150	186	160	208	146	239	118	194	139	228	177	186	133	203	105	198	201	137	142	236	173	245	140	194	107	131	128	247	120	193	222	146	191	201	138	204	127	192	169	174	182	194	235
NP_001269888.1	CCAR1	2	6	1	3	2	9	2	4	7	16	4	7	9	8	8	11	12	35	15	22	8	12	5	31	3	16	4	25	9	15	11	27	6	20	8	11	8	13	4	13	6	9	7	8	6	18	11	12
NP_001274522.1	CLIC1	15	27	10	21	11	16	13	20	23	49	14	16	40	41	21	28	44	45	32	41	34	33	30	51	32	27	23	41	31	38	48	54	17	51	30	35	26	29	23	42	18	24	37	29	32	56	38	32
NP_001278213.1	CYB561D2	2	1	2	1	NA	2	NA	1	1	NA	NA	3	1	2	NA	2	1	1	1	3	1	NA	1	3	NA	2	NA	NA	1	NA	1	2	NA	3	1	1	2	1	1	2	1	5	NA	2	NA	1	1	1
NP_001278220.1	MISP3	1	1	1	1	NA	NA	NA	NA	NA	NA	NA	NA	NA	NA	1	NA	NA	NA	NA	NA	NA	NA	NA	NA	NA	NA	NA	NA	NA	NA	NA	NA	NA	1	NA	NA	NA	1	NA	NA	NA	NA	NA	NA	NA	NA	NA	3
NP_001278928.1	NCK1	6	13	4	11	1	5	2	4	4	11	5	8	6	11	6	6	5	11	5	6	2	7	5	11	8	6	2	5	4	7	12	9	1	6	4	7	6	3	NA	2	2	4	3	2	3	9	10	6
NP_001278967.1	MAN2B2	2	5	3	1	6	3	2	1	7	3	5	1	1	1	7	7	4	3	NA	2	NA	NA	6	3	3	NA	2	1	1	NA	4	NA	6	3	1	NA	4	9	4	1	4	NA	6	3	1	1	NA	1
NP_001280.3	CLIC2	7	16	15	9	9	6	5	5	9	11	8	4	12	10	7	10	11	7	7	7	11	5	10	14	9	4	7	1	13	9	9	6	6	10	5	8	7	2	4	5	7	3	8	2	4	2	7	3
NP_001280014.1	BPGM	3	5	3	4	4	5	6	3	10	7	6	2	9	11	14	11	9	3	24	13	10	6	16	7	13	6	10	6	11	23	16	6	11	14	10	12	15	17	11	5	18	7	6	5	8	2	7	6
NP_001281074.1	SSB	9	19	9	18	11	17	8	14	28	30	12	20	22	37	23	21	33	44	22	44	21	37	16	51	26	28	17	47	32	35	32	85	16	43	28	27	17	28	21	36	19	27	24	32	27	40	30	38
NP_001284505.1	PEA15	5	8	5	10	2	13	2	6	6	9	5	10	5	7	9	7	6	8	5	9	5	6	2	7	4	6	8	8	7	8	9	8	5	7	8	7	4	7	4	9	7	6	6	4	8	8	9	9
NP_001284519.1	POLR1G	1	1	1	3	NA	2	NA	2	NA	3	1	4	1	1	NA	NA	NA	10	1	7	NA	NA	NA	1	NA	NA	NA	2	NA	NA	NA	7	NA	1	NA	NA	NA	NA	NA	3	NA	1	NA	1	NA	1	NA	NA
NP_001284578.1	CD81	21	26	29	23	22	24	16	11	17	23	24	12	14	22	20	24	21	13	16	14	20	18	16	15	22	13	15	22	15	16	17	10	19	13	22	21	14	10	20	26	16	11	21	13	27	9	18	18
NP_001287874.1	NR2C2AP	1	2	NA	1	NA	4	NA	1	1	1	NA	1	1	2	1	1	NA	2	NA	1	NA	3	NA	4	NA	2	1	2	1	1	2	8	NA	1	1	NA	NA	1	NA	2	NA	2	NA	NA	NA	2	NA	1
NP_001287876.1	CPSF6	4	7	1	6	2	8	5	5	8	12	3	6	4	9	10	8	10	23	5	12	6	13	4	16	4	10	10	18	5	5	9	20	5	12	7	7	9	8	4	17	5	4	5	7	7	10	5	3
NP_001288157.1	HMGB3	4	2	1	7	2	2	3	3	3	10	2	7	4	10	1	1	4	11	1	1	NA	15	5	11	3	21	3	8	2	6	6	9	5	5	3	4	2	4	2	4	3	2	3	5	2	2	4	3
NP_001289480.1	HNRNPCL4	3	12	4	6	3	7	4	7	11	33	6	9	11	20	11	21	14	20	15	20	13	19	9	12	15	18	11	38	9	21	14	24	6	24	10	11	6	16	8	19	8	11	11	13	12	18	13	7
NP_001289875.2	TRNT1	5	7	6	8	7	12	2	5	4	11	4	11	3	5	3	5	4	7	3	6	2	6	NA	14	4	11	5	16	8	8	9	13	4	11	6	4	3	2	1	8	4	11	NA	7	4	8	2	4
NP_001289936.1	DDAH2	20	21	13	22	17	18	10	10	15	21	10	5	22	17	19	26	19	21	29	20	17	20	13	22	21	18	15	22	19	19	18	17	12	18	17	17	11	15	9	11	14	7	9	16	19	20	21	23
NP_001289972.1	TSC22D4	2	3	1	4	2	5	NA	2	NA	1	1	1	1	2	2	5	2	2	1	2	NA	1	NA	4	NA	2	1	3	3	5	1	NA	NA	5	NA	NA	NA	3	NA	3	1	NA	1	1	1	NA	2	1
NP_001289979.1	MAPRE3	1	4	1	2	1	3	NA	3	2	8	1	5	3	10	3	5	2	1	3	3	1	3	4	10	3	5	1	9	5	7	4	4	4	4	5	2	4	4	3	6	3	3	6	1	2	1	5	4
NP_001290543.1	SAMD4B	1	3	1	5	1	2	NA	2	NA	3	2	2	NA	1	NA	NA	NA	1	NA	5	NA	1	1	2	NA	1	NA	2	1	3	1	6	1	3	NA	NA	NA	NA	NA	4	NA	1	3	NA	NA	3	4	1
NP_001291438.1	HDHD3	16	10	12	8	9	7	13	10	34	24	18	22	35	39	43	37	33	48	41	22	40	39	18	26	41	39	38	26	40	37	39	17	36	25	36	34	24	23	43	21	36	28	35	40	27	38	30	34
NP_001292583.1	LIME1	1	1	2	NA	3	NA	3	2	5	NA	1	NA	9	2	8	8	10	8	3	NA	4	7	3	NA	13	6	7	7	1	1	1	1	7	2	6	6	6	NA	NA	1	6	NA	3	2	4	NA	3	4
NP_001293138.1	CSTF2	3	7	1	5	4	6	2	6	3	7	1	12	8	8	5	4	5	13	2	7	2	9	3	5	3	11	4	11	4	3	5	14	2	6	3	4	4	6	1	6	6	1	2	4	3	5	8	4
NP_001294853.1	NAP1L1	2	9	4	10	5	13	3	4	9	17	5	13	9	15	7	15	11	19	10	20	10	8	8	17	9	12	9	29	8	14	15	32	6	17	14	12	7	11	9	14	5	12	12	8	11	17	13	7
NP_001295374.1	NAA50	1	2	NA	3	1	NA	1	2	1	1	1	2	2	2	2	NA	1	3	NA	3	1	3	1	9	2	1	NA	7	2	1	NA	7	2	2	NA	1	1	3	NA	2	NA	3	1	1	NA	5	1	NA
NP_001299.1	CPN1	1	NA	2	NA	1	NA	1	1	2	5	1	NA	2	1	2	3	1	1	1	9	1	1	1	2	1	4	2	3	1	3	6	5	2	5	1	NA	3	1	1	3	NA	3	1	NA	1	3	3	2
NP_001304264.1	CFD	1	10	2	NA	3	8	1	2	NA	5	2	NA	1	2	1	NA	2	2	NA	5	1	3	NA	1	1	1	2	3	3	6	1	6	1	5	NA	2	NA	2	1	5	NA	NA	NA	3	1	4	5	2
NP_001304733.1	TRAM1	6	10	3	6	7	24	5	6	5	14	3	17	7	5	6	5	6	11	4	10	6	6	8	5	6	8	5	9	9	6	4	4	5	8	7	9	3	3	5	9	5	11	7	6	6	4	5	5
NP_001304825.1	SMIM14	1	3	NA	1	NA	2	1	1	NA	NA	1	1	NA	NA	NA	NA	NA	NA	NA	NA	NA	NA	NA	NA	NA	NA	NA	NA	1	NA	NA	NA	NA	NA	NA	NA	NA	NA	NA	NA	NA	NA	NA	NA	NA	NA	NA	NA
NP_001305080.1	MRPL40	1	2	2	6	NA	2	NA	2	4	3	NA	9	NA	2	1	1	1	5	1	4	1	6	1	7	NA	9	2	5	1	NA	1	9	NA	5	NA	2	1	5	1	3	NA	7	1	2	1	2	3	2
NP_001305124.1	NDUFA8	5	4	6	4	6	4	2	3	6	6	5	4	11	7	12	6	10	10	15	3	11	14	4	1	15	5	9	8	6	4	9	5	8	7	6	5	7	4	11	7	6	8	11	4	13	5	12	11
NP_001306064.1	STAU1	10	13	17	20	16	22	9	8	18	26	8	12	10	20	11	10	14	29	15	24	8	12	11	13	10	12	11	21	16	14	13	24	10	33	13	17	10	19	10	20	11	12	13	13	16	23	16	28
NP_001306587.1	DUSP23	2	5	NA	8	1	NA	1	4	6	10	3	4	4	5	5	3	3	10	6	4	2	9	3	8	7	7	7	10	9	8	9	4	4	8	7	10	4	7	3	7	4	9	4	6	3	14	14	13
NP_001306603.1	GMEB1	2	3	1	1	NA	3	NA	1	NA	1	NA	NA	NA	1	NA	NA	NA	4	NA	NA	NA	NA	NA	NA	NA	NA	NA	1	NA	1	NA	1	NA	1	NA	NA	NA	1	NA	1	NA	NA	1	NA	NA	NA	NA	NA
NP_001307055.1	ABHD6	4	3	4	6	4	3	3	5	7	6	3	7	10	1	6	4	7	7	4	1	4	2	6	2	5	5	7	4	9	2	12	8	4	2	12	7	7	8	5	6	5	6	6	7	10	5	8	6
NP_001307237.1	CMTM8	1	1	3	NA	2	2	2	3	1	1	1	4	3	3	1	NA	3	3	3	2	4	3	NA	2	1	6	1	1	NA	1	NA	1	1	1	NA	NA	1	1	1	2	1	1	1	2	2	1	NA	NA
NP_001307256.1	CHCHD2	1	2	1	3	2	4	2	2	2	2	2	2	1	4	1	2	2	3	1	3	2	4	1	3	4	5	2	6	4	7	2	6	2	4	4	3	1	2	2	3	1	3	2	2	3	3	3	5
NP_001307413.1	TRABD	1	2	NA	2	NA	3	1	1	1	1	NA	2	1	3	NA	NA	NA	4	NA	3	NA	1	NA	3	1	1	1	2	NA	NA	1	8	NA	1	NA	NA	NA	1	NA	2	NA	4	1	1	NA	4	NA	NA
NP_001307730.1	ORMDL3	2	2	4	1	3	2	3	5	3	3	3	4	3	3	2	5	2	2	3	1	5	5	2	2	3	3	1	2	3	2	3	2	1	1	2	3	3	1	4	4	2	1	3	5	4	2	NA	NA
NP_001307852.1	JAK1	1	NA	NA	1	1	1	2	2	7	12	4	2	3	5	5	5	5	4	2	4	2	1	4	4	3	5	2	4	1	5	8	7	2	5	4	5	2	NA	NA	7	3	8	4	3	8	7	5	3
NP_001307954.1	BOLA1	1	1	NA	NA	NA	1	NA	NA	NA	NA	1	NA	NA	NA	NA	NA	NA	NA	NA	NA	NA	1	NA	NA	NA	NA	NA	NA	NA	NA	NA	NA	NA	NA	NA	1	NA	NA	NA	NA	NA	NA	NA	NA	NA	1	NA	1
NP_001308340.1	ANGPTL6	2	NA	2	NA	1	NA	NA	NA	1	NA	1	NA	2	2	1	4	1	NA	2	NA	2	NA	NA	NA	1	1	1	NA	2	1	2	NA	1	NA	1	2	1	NA	NA	NA	1	NA	NA	NA	1	NA	NA	NA
NP_001308473.1	SLC25A42	5	2	3	NA	4	1	1	1	9	1	3	19	9	13	7	9	7	10	6	3	6	3	7	4	7	3	11	2	3	3	6	4	5	2	7	3	8	4	5	2	8	6	9	2	8	11	8	9
NP_001308924.1	MRPS5	2	2	1	3	2	3	2	1	3	6	2	9	1	2	NA	4	1	14	1	3	NA	5	1	12	1	3	NA	11	NA	5	4	7	NA	6	3	2	NA	2	1	5	NA	6	3	2	2	7	3	6
NP_001308967.1	NUTF2	6	5	4	4	1	8	4	6	8	7	5	4	6	8	8	6	9	7	7	10	9	9	9	6	8	9	8	4	7	5	8	7	7	5	7	5	7	6	5	5	8	7	8	9	8	10	7	6
NP_001310232.1	AURKA	1	NA	NA	NA	NA	NA	NA	NA	NA	NA	NA	NA	NA	NA	NA	NA	NA	1	NA	NA	NA	NA	NA	NA	NA	NA	NA	NA	NA	NA	1	4	NA	NA	NA	NA	NA	NA	NA	NA	NA	NA	NA	NA	NA	NA	NA	NA
NP_001310446.1	RBP4	14	29	4	2	23	42	18	46	34	33	38	42	35	19	29	23	37	46	32	21	24	49	17	21	31	32	36	49	36	45	34	15	21	43	69	71	20	18	25	33	25	40	39	49	35	45	45	91
NP_001311239.1	FAM20B	1	NA	NA	2	1	2	NA	1	NA	6	NA	2	1	4	1	3	2	5	1	1	NA	5	1	3	1	5	1	5	1	1	2	4	NA	4	3	3	3	3	NA	5	1	9	NA	NA	2	5	9	9
NP_001316168.1	TFPI	2	2	1	3	NA	6	NA	3	3	7	2	1	1	1	3	5	NA	NA	NA	3	NA	5	NA	4	2	6	2	3	1	3	2	1	3	14	1	2	1	1	NA	4	NA	3	NA	1	NA	2	6	7
NP_001316929.1	MMGT1	2	1	1	2	NA	1	1	3	2	2	NA	1	3	8	2	2	2	3	1	1	2	2	2	4	2	3	1	3	1	1	3	NA	1	2	NA	1	2	2	1	1	2	1	1	1	1	2	2	3
NP_001317145.1	CNP	7	13	5	6	4	9	4	8	23	27	9	6	30	31	21	24	33	44	24	40	26	28	17	23	35	21	14	35	31	25	26	23	12	25	28	25	19	20	15	22	12	13	23	21	30	32	34	34
NP_001317621.1	PSMD4	15	15	15	14	8	17	14	16	17	20	12	17	20	22	11	15	19	16	13	18	14	18	11	22	15	13	15	17	15	14	17	24	14	16	15	17	10	18	11	18	13	13	18	14	17	18	23	19
NP_001327.2	CTSZ	10	15	8	17	7	8	11	9	26	26	15	8	25	20	17	18	23	18	22	17	22	13	11	26	26	13	23	19	21	19	24	18	22	17	22	16	12	16	22	17	16	10	21	21	20	20	22	39
NP_001333374.1	AHNAK	238	359	155	325	157	295	168	239	215	372	239	250	315	479	255	387	339	329	326	488	315	621	238	355	302	351	239	324	362	424	373	373	201	347	294	332	224	271	330	335	233	246	254	285	349	416	366	372
NP_001333799.1	NAIP	1	NA	1	1	NA	1	NA	NA	NA	1	NA	2	1	2	NA	NA	NA	1	2	3	NA	NA	1	6	NA	NA	NA	NA	1	NA	5	4	NA	1	2	1	NA	NA	NA	1	NA	NA	NA	NA	2	5	NA	1
NP_001334394.1	C1QA	1	1	NA	2	1	1	NA	1	2	1	1	NA	3	3	3	2	2	2	2	3	2	2	3	3	2	2	2	2	2	4	3	5	1	2	4	4	2	1	2	3	2	1	1	1	2	2	2	1
NP_001335.1	DAD1	5	8	3	7	5	11	9	9	10	9	6	12	11	9	9	8	10	10	12	10	13	8	9	7	14	10	11	11	9	9	8	12	8	11	6	7	9	9	9	12	8	9	7	9	13	9	11	8
NP_001335116.2	DDX27	1	NA	NA	2	NA	1	1	1	1	1	NA	NA	NA	2	NA	NA	1	4	1	4	1	2	NA	1	NA	4	1	3	NA	1	1	6	NA	1	NA	NA	NA	1	1	NA	NA	NA	NA	NA	NA	2	NA	NA
NP_001336757.1	ABCB6	4	8	7	6	6	6	1	8	9	7	6	5	7	5	9	4	5	18	3	2	4	7	9	10	1	7	2	2	2	1	3	4	7	4	2	2	8	7	4	4	3	10	6	1	8	12	2	11
NP_001341087.1	ACSL3	14	23	9	33	11	26	11	16	31	67	14	28	22	33	23	26	29	36	27	66	24	24	14	45	30	44	17	37	21	23	32	62	23	49	26	31	20	22	16	55	19	45	28	19	27	62	27	20
NP_001341275.1	C1R	13	18	16	16	12	12	7	14	19	45	14	12	17	23	21	27	24	14	16	28	25	28	18	25	28	36	19	42	22	28	43	13	15	34	21	30	18	16	18	26	13	11	12	5	18	26	28	17
NP_001341932.1	MMP24OS	4	5	1	1	NA	NA	NA	1	2	5	5	10	6	7	2	1	6	1	5	NA	3	7	1	1	5	4	2	5	1	3	4	NA	NA	NA	2	2	2	4	3	NA	2	2	NA	2	6	7	2	1
NP_001342203.1	FBLL1	1	4	1	2	2	2	2	2	2	3	1	2	2	3	2	2	2	1	2	7	2	NA	2	NA	2	3	2	3	1	2	4	3	1	3	1	3	2	1	1	4	1	1	2	2	2	3	1	NA
NP_001344607.1	LGALS3	1	4	NA	3	NA	2	1	NA	3	13	NA	1	NA	4	2	6	4	2	1	3	NA	2	2	15	NA	5	3	7	3	5	3	8	NA	6	3	4	2	2	NA	5	NA	13	2	1	1	16	4	NA
NP_001348.2	DHX9	33	55	27	45	32	45	29	34	57	76	32	49	61	78	41	51	64	103	59	80	60	86	44	61	62	86	37	91	55	64	64	98	29	63	55	63	37	43	49	90	37	43	58	52	61	82	67	72
NP_001349.2	DHX15	9	13	9	23	4	24	8	13	30	37	9	18	25	38	25	27	25	65	20	41	21	33	14	33	24	45	25	46	21	28	38	69	18	41	20	18	19	25	16	45	18	28	19	18	21	34	28	27
NP_001351369.1	MTRR	1	1	NA	NA	NA	NA	1	1	1	4	NA	1	1	NA	NA	NA	NA	9	NA	1	NA	NA	NA	5	1	1	NA	3	NA	NA	4	2	2	5	1	NA	NA	NA	NA	1	1	2	1	NA	NA	1	2	NA
NP_001352542.1	RRBP1	134	126	72	137	123	103	118	105	154	240	142	92	207	174	162	132	188	223	174	145	206	229	128	213	225	241	160	175	177	155	201	174	164	197	168	163	153	80	197	244	162	128	204	151	226	173	119	125
NP_001352947.1	RNF126	1	1	1	2	3	1	NA	1	1	8	1	1	3	2	4	2	4	6	2	3	2	2	2	1	3	1	2	3	2	1	3	5	3	6	2	2	2	5	NA	5	1	2	2	1	2	1	4	2
NP_001353103.1	RAVER1	1	3	NA	NA	NA	6	1	1	2	8	NA	3	NA	2	1	5	NA	9	NA	3	NA	NA	NA	NA	NA	2	1	13	2	2	5	8	NA	8	3	2	NA	NA	NA	4	NA	NA	2	NA	2	1	5	2
NP_001357103.1	PDZD11	1	1	2	1	NA	1	1	3	1	NA	NA	NA	3	1	3	NA	1	2	2	NA	NA	2	NA	1	NA	NA	NA	2	NA	2	NA	1	NA	2	2	1	2	2	NA	2	1	NA	1	NA	1	3	3	1
NP_001357589.1	CUL1	7	10	8	8	8	8	6	13	17	22	8	8	16	23	19	15	16	19	15	23	12	15	15	21	16	22	15	18	18	19	16	26	21	18	18	17	17	20	19	13	9	21	14	14	15	21	17	18
NP_001358366.1	AGPAT1	1	2	2	6	4	2	1	3	3	7	NA	4	3	5	3	6	6	10	3	3	3	7	5	7	3	7	2	5	5	4	4	5	2	3	5	6	4	5	2	3	1	7	3	3	2	8	3	4
NP_001358417.1	GET3	18	24	14	17	10	18	7	14	12	23	15	19	13	18	11	12	13	20	13	18	10	21	11	15	12	18	10	24	15	11	18	16	10	15	15	12	6	18	8	24	8	11	15	13	17	15	20	21
NP_001358974.1	NNMT	19	14	11	7	16	8	8	20	17	61	16	22	47	15	35	21	53	6	44	25	29	22	15	15	84	55	30	18	38	21	87	7	39	11	15	27	27	4	28	24	28	35	28	16	32	8	30	2
NP_001361223.1	GMPPA	5	10	4	6	4	8	5	4	13	17	2	3	20	15	13	15	25	21	18	22	17	18	13	19	25	20	14	16	22	13	21	24	14	10	18	21	13	10	17	19	16	8	20	15	26	15	22	18
NP_001361314.1	ATP8B1	1	NA	NA	NA	1	NA	NA	NA	NA	2	NA	NA	1	1	NA	NA	1	4	2	4	1	1	1	1	1	1	NA	NA	1	1	NA	2	2	2	1	NA	NA	NA	NA	3	NA	2	1	1	1	3	1	1
NP_001361336.1	POLR1D	1	1	NA	1	NA	NA	NA	NA	NA	NA	NA	NA	1	NA	NA	NA	NA	2	NA	1	NA	1	NA	NA	NA	NA	NA	NA	NA	NA	NA	2	NA	NA	NA	1	NA	NA	NA	NA	NA	NA	NA	NA	NA	NA	NA	NA
NP_001363185.1	CRYM	8	8	8	5	11	8	9	11	12	2	8	NA	15	8	13	10	10	11	11	3	15	14	10	1	22	32	13	10	14	6	10	NA	10	6	15	12	6	8	14	4	8	8	11	6	14	3	5	35
NP_001363187.1	BBOX1	8	6	6	NA	7	NA	10	1	22	2	8	NA	15	12	16	7	11	1	14	NA	15	9	11	NA	15	3	19	NA	7	3	4	NA	17	NA	20	14	10	NA	15	10	10	NA	21	8	18	NA	5	1
NP_001366242.1	SRPRB	11	15	14	12	23	12	13	11	11	17	11	16	20	14	10	15	17	20	15	14	15	16	8	12	15	13	14	21	12	11	18	15	15	16	14	13	15	15	9	16	14	20	13	10	12	11	15	19
NP_001367.2	DYNC1H1	83	167	90	177	75	126	64	86	136	226	83	154	194	249	136	167	196	201	158	290	161	207	131	300	178	176	122	260	207	191	229	336	137	227	178	190	104	210	105	297	122	204	157	188	200	321	221	183
NP_001369593.1	GPT	56	35	67	7	60	9	76	30	106	58	82	26	113	41	96	67	117	80	105	18	120	162	73	10	122	48	106	28	86	22	80	1	146	42	115	92	73	18	119	38	97	52	111	60	109	23	45	48
NP_001369746.2	AGT	5	6	3	6	8	6	6	6	8	15	6	5	15	24	9	9	17	17	20	39	12	18	20	25	14	17	10	13	15	17	16	37	9	13	11	12	8	10	15	26	13	10	11	12	18	24	15	13
NP_001371643.1	CTSB	33	34	34	25	29	41	24	24	51	42	34	39	51	44	38	31	42	29	38	55	47	37	39	32	60	28	60	62	49	52	59	41	47	36	42	49	29	41	54	48	46	27	56	31	43	75	31	37
NP_001393.1	EEF1A1	103	120	145	98	94	133	119	140	257	302	189	319	246	239	192	183	230	283	222	339	218	302	137	367	259	300	235	355	242	246	287	301	218	277	270	238	126	226	264	365	203	170	304	286	262	259	240	220
NP_001395.1	EEF1G	18	26	15	29	18	30	21	32	74	122	28	30	66	93	69	70	58	77	63	110	61	90	44	113	65	90	63	90	59	80	69	101	42	83	63	67	51	56	50	76	47	88	64	74	58	89	58	61
NP_001405.1	EIF2B1	2	12	3	6	2	4	1	2	4	13	2	9	10	11	5	4	11	15	2	9	8	12	3	13	10	15	8	20	11	6	6	23	8	8	8	8	5	7	4	6	8	13	7	9	5	15	6	4
NP_001410.2	ELAVL1	9	11	5	10	10	14	3	7	15	17	6	7	13	19	6	9	12	28	11	20	15	24	9	14	10	20	9	21	11	17	15	27	5	9	13	13	8	7	6	16	12	4	11	11	14	16	14	10
NP_001432.2	FAAH	8	4	4	5	6	4	2	8	5	NA	10	1	1	2	6	3	7	7	7	1	12	10	14	NA	10	15	7	16	4	NA	5	NA	2	1	7	9	14	10	2	6	6	9	2	3	6	1	3	17
NP_001434.1	FABP1	275	99	161	40	179	55	296	182	291	240	269	52	333	143	299	223	295	114	309	289	245	125	283	282	348	193	328	223	347	168	292	105	243	182	302	303	235	20	243	172	270	30	282	192	344	356	144	27
NP_001435.1	FABP5	3	8	4	10	2	9	6	5	2	6	1	8	5	14	4	11	8	17	2	28	2	18	3	25	4	16	4	13	10	18	10	33	7	11	9	11	2	8	2	18	2	6	7	6	7	36	13	6
NP_001439.2	GPC4	2	6	1	4	2	7	NA	NA	1	8	1	NA	1	2	1	7	2	1	1	5	3	1	1	2	3	1	NA	6	3	4	4	NA	NA	9	2	5	1	1	NA	4	NA	NA	NA	NA	4	1	5	NA
NP_001531.1	HSPB1	56	83	58	75	43	79	39	58	49	58	51	123	58	88	47	64	62	73	29	80	60	77	38	76	54	199	29	56	54	91	44	34	25	72	47	32	47	52	30	71	44	100	52	64	62	81	67	90
NP_001538.4	IFIT2	1	3	1	1	NA	NA	1	NA	3	7	NA	NA	8	7	3	2	8	4	8	4	18	18	1	NA	6	4	4	3	13	18	8	1	3	6	13	16	5	5	4	8	4	2	5	6	5	2	9	8
NP_001596.2	AARS1	38	47	39	59	49	38	42	33	77	100	43	71	85	74	80	60	100	67	90	91	100	81	65	72	105	113	81	95	107	75	96	124	70	71	86	87	62	60	85	89	80	72	85	89	83	108	93	129
NP_001609.2	PARP1	12	35	10	41	14	32	12	10	22	93	16	32	18	55	13	24	30	83	21	73	19	43	22	63	24	58	16	82	30	65	48	153	6	66	22	31	24	44	18	72	17	44	26	26	26	47	69	74
NP_001624.1	AMBP	18	37	16	22	13	21	14	13	23	30	25	16	37	32	18	27	31	32	25	50	36	31	25	45	26	33	22	35	28	36	21	30	26	43	27	24	23	17	26	42	28	28	28	22	32	56	28	25
NP_001627.2	SLC25A6_1	7	18	7	12	12	10	10	11	27	28	15	18	44	52	34	26	39	58	26	42	32	33	27	26	43	61	34	61	23	21	23	18	27	35	25	19	28	13	32	24	32	26	41	24	29	44	23	24
NP_001629.1	APOF	1	NA	1	NA	2	NA	NA	NA	NA	NA	2	NA	NA	NA	NA	NA	NA	NA	NA	NA	1	1	1	NA	NA	2	NA	NA	NA	4	2	3	NA	1	NA	NA	1	1	1	2	2	NA	NA	2	NA	NA	NA	NA
NP_001630.1	APCS	1	9	3	3	3	NA	2	2	6	9	3	3	5	7	7	17	5	3	6	5	11	3	3	8	8	5	6	3	4	6	6	2	6	4	3	2	9	5	4	4	7	4	5	3	5	7	11	4
NP_001634.1	APOA2	2	1	1	2	1	4	NA	NA	4	10	1	3	6	9	4	7	5	6	6	10	6	11	4	6	7	5	5	9	3	10	8	12	4	5	4	5	2	5	7	5	5	7	4	4	8	9	6	6
NP_001638.1	APOD	9	2	3	4	10	1	6	2	10	7	3	2	19	24	15	10	16	9	18	7	16	30	26	8	26	9	20	7	8	13	31	14	17	12	12	10	15	4	23	17	35	9	29	19	13	22	6	11
NP_001654.1	ARF6	16	17	14	10	18	18	15	23	24	23	23	19	35	26	25	24	33	29	27	22	37	27	12	21	29	28	24	26	32	20	27	16	27	24	25	23	28	24	36	25	26	19	32	21	32	27	25	36
NP_001656.2	RHOG	13	17	15	16	10	24	18	12	13	18	15	20	20	24	11	14	19	18	11	18	17	15	9	26	16	14	17	16	22	18	23	27	12	18	14	17	7	11	7	20	10	11	15	8	18	20	22	10
NP_001668.1	ATP1B1	2	8	2	8	7	7	7	9	30	29	6	5	31	39	36	35	32	36	33	48	33	50	20	25	29	53	31	36	25	30	23	22	31	33	27	32	22	21	25	36	22	28	28	21	32	47	26	32
NP_001677.2	ATP5F1B	195	185	98	163	142	125	183	130	299	162	252	257	337	341	286	262	308	313	322	262	258	234	289	264	320	306	308	194	254	216	269	161	272	232	311	235	270	101	295	200	325	283	279	192	310	227	212	269
NP_001679.2	ATP5PB	13	18	13	15	26	15	24	14	26	13	28	20	26	27	19	16	30	27	26	17	22	20	21	12	31	24	28	20	25	17	22	15	20	16	20	18	20	13	24	16	23	25	23	14	19	17	21	20
NP_001681.2	ATP6V1A	24	35	16	25	20	26	17	11	19	15	24	34	23	41	21	21	31	32	27	43	27	38	29	46	19	17	22	31	37	24	32	56	18	17	35	30	15	31	13	26	12	13	24	22	25	37	30	12
NP_001684.2	ATP6V1B2	13	26	11	22	12	20	13	9	10	16	17	35	18	23	19	18	21	15	20	17	19	15	21	40	20	9	16	33	18	15	23	30	15	22	20	21	14	32	16	18	17	8	18	15	15	30	18	9
NP_001686.1	ATP6V1C1	4	9	2	5	2	4	4	3	7	9	3	15	15	15	4	7	13	13	6	20	8	10	4	26	10	9	3	9	8	12	9	23	2	16	11	11	2	10	3	10	3	18	6	8	5	19	14	7
NP_001688.1	ATP5PO	12	15	11	12	19	13	15	12	29	17	17	16	30	27	25	18	28	38	25	22	23	25	25	26	29	31	30	19	27	22	23	20	21	15	25	22	23	11	24	17	21	25	25	17	30	23	20	22
NP_001701.2	CFB	13	40	16	39	30	26	27	29	37	94	30	25	43	46	25	41	39	36	39	76	55	68	36	43	53	72	34	70	51	85	68	57	27	61	30	38	31	23	31	64	22	31	19	30	22	48	51	37
NP_001728.1	C9	3	6	3	3	3	3	4	6	8	33	6	5	17	25	9	24	29	8	26	34	31	31	12	16	34	26	15	27	27	48	43	32	18	33	13	18	11	12	9	25	9	9	11	4	10	10	33	12
NP_001739.3	CAPN2	17	43	14	31	7	23	12	6	14	42	6	18	23	38	20	42	42	23	18	37	28	34	13	39	22	22	17	43	33	39	47	31	20	41	41	39	15	28	9	61	16	34	25	21	42	30	51	40
NP_001743.1	CAT	164	101	132	86	174	64	185	148	286	130	232	117	317	229	303	213	252	142	251	128	244	286	253	97	266	221	267	213	223	167	153	66	322	156	283	259	180	153	251	167	232	137	282	165	263	142	137	352
NP_001819.2	CLC	1	NA	2	NA	1	NA	1	NA	NA	NA	7	NA	2	NA	NA	NA	1	NA	NA	NA	1	NA	NA	2	NA	NA	2	NA	NA	NA	2	NA	NA	NA	NA	1	1	NA	NA	NA	NA	NA	1	NA	NA	1	NA	NA
NP_001822.3	CLU	18	53	15	25	26	35	16	25	17	21	23	34	27	23	15	23	25	20	29	39	25	28	26	21	25	33	15	18	20	31	17	22	19	21	17	17	21	21	18	18	18	17	18	13	19	30	30	22
NP_001837.2	COL4A2	1	5	1	3	2	1	2	14	4	6	5	10	9	3	2	4	9	7	8	3	7	22	4	17	9	6	2	2	6	4	5	4	3	4	2	2	3	1	4	5	2	3	1	2	2	6	8	1
NP_001839.2	COL6A1	15	28	10	16	30	16	15	27	2	14	20	23	25	33	5	11	29	37	32	17	41	47	5	8	31	26	2	5	7	15	18	3	4	9	7	8	NA	3	3	14	3	7	6	1	6	5	5	1
NP_001846.3	COL15A1	1	3	NA	4	NA	2	1	2	NA	12	NA	NA	NA	NA	NA	5	NA	4	NA	NA	NA	5	NA	4	1	4	NA	6	NA	NA	1	NA	NA	5	NA	NA	NA	2	NA	6	NA	3	NA	NA	NA	2	2	NA
NP_001850.1	SLC31A1	2	2	1	3	1	2	2	1	1	3	1	2	3	3	2	2	1	2	1	1	1	1	1	2	1	4	2	5	2	NA	NA	NA	NA	NA	1	NA	NA	2	NA	NA	1	3	NA	1	1	2	1	NA
NP_001853.2	COX5B	10	13	3	5	9	9	12	9	8	7	4	7	16	10	11	11	11	13	12	10	15	14	18	6	12	14	12	7	9	7	9	5	7	8	11	11	6	7	11	8	8	13	17	13	12	13	12	16
NP_001854.1	COX6B1	4	9	4	7	2	1	8	3	8	5	6	9	7	9	5	8	9	10	9	10	9	8	6	6	10	10	7	5	8	5	5	4	8	7	8	5	7	4	7	6	6	5	12	7	11	9	8	7
NP_001900.1	CTSD	142	172	89	154	73	113	71	66	159	197	116	67	155	158	122	104	118	57	140	235	169	108	106	214	139	74	126	77	190	148	158	84	153	143	161	145	121	176	109	175	96	120	163	180	100	172	153	136
NP_001902.1	CTSG	2	3	4	NA	4	2	1	NA	6	4	5	2	9	3	7	9	9	2	6	18	6	6	9	6	7	1	9	3	4	6	8	26	6	4	7	6	7	5	4	5	5	2	5	NA	6	3	4	1
NP_001907.3	CYC1	5	6	4	5	5	28	8	10	19	17	7	30	28	52	26	20	21	28	20	32	17	22	13	16	31	42	23	23	13	22	11	17	21	28	13	14	21	12	14	16	18	33	21	11	17	20	14	24
NP_001914.3	DDB1	20	24	19	28	20	25	29	32	62	60	24	27	58	75	57	59	63	76	57	53	59	82	41	51	53	82	51	68	58	48	59	70	51	64	54	56	38	44	51	57	41	40	54	49	58	54	54	69
NP_001949.1	EEF1A2	19	19	39	44	23	52	42	47	133	182	77	223	115	144	97	91	97	110	98	171	111	159	52	179	128	136	113	190	111	109	150	136	104	143	165	140	61	154	142	255	96	159	168	148	123	110	108	95
NP_001952.1	EEF2	77	116	81	88	83	107	104	108	149	174	98	158	185	246	150	129	190	234	142	284	145	182	100	251	185	169	165	250	196	154	223	292	159	185	163	174	117	139	161	226	142	136	175	150	177	179	139	147
NP_001960.2	EIF5	4	11	NA	9	4	5	2	4	16	23	4	6	18	26	13	16	21	28	19	34	23	31	13	22	19	27	17	41	17	20	23	40	13	16	18	22	11	17	13	28	13	18	21	18	19	46	26	16
NP_002018.1	FNTA	8	10	10	4	11	12	3	1	18	19	7	22	18	23	14	14	21	29	15	30	15	15	7	20	24	16	10	12	17	11	15	28	15	10	16	12	9	15	5	12	15	20	7	10	12	16	13	13
NP_002023.2	FTH1	2	2	1	1	2	3	4	NA	14	5	3	NA	20	9	34	26	18	5	41	14	17	7	25	11	10	4	24	1	1	3	11	6	18	5	8	9	33	7	23	6	42	4	21	7	22	5	6	2
NP_002067.1	GNS	1	2	1	4	NA	2	1	1	4	13	1	3	6	7	7	3	6	5	4	9	6	4	2	16	4	5	4	9	5	5	18	35	7	5	8	5	1	4	3	10	1	7	5	7	5	16	6	12
NP_002068.2	GOLGA1	1	4	1	1	1	NA	NA	NA	1	6	2	5	1	4	1	NA	3	1	2	2	3	6	NA	1	2	7	1	2	5	4	6	5	1	5	2	2	NA	1	NA	1	NA	7	2	4	NA	2	5	9
NP_002070.1	GOT1	55	40	52	52	80	57	56	41	82	89	80	19	97	65	94	70	107	73	109	90	108	113	65	71	124	112	94	46	89	87	98	47	103	110	71	65	77	54	87	104	91	50	87	81	85	70	61	70
NP_002074.2	GPX2	4	9	5	4	4	5	2	7	5	17	2	NA	17	4	3	3	13	NA	10	5	3	NA	4	12	13	NA	10	1	6	6	15	3	10	12	11	8	4	3	8	6	6	9	14	NA	5	NA	14	2
NP_002102.4	HTT	10	18	4	22	2	14	3	6	16	43	6	8	19	18	10	10	17	38	10	42	12	16	7	27	15	11	10	37	17	15	22	29	8	30	17	20	7	18	7	25	5	17	14	21	14	51	19	10
NP_002107.3	HLA	11	22	5	12	5	3	4	6	25	80	15	35	49	63	29	30	39	52	23	28	40	58	30	115	33	76	38	44	37	42	44	51	24	43	30	39	25	15	46	51	26	55	25	25	46	40	27	11
NP_002113.2	HLA	1	1	NA	NA	2	1	NA	NA	2	5	1	3	6	7	2	3	4	1	1	5	3	2	2	5	1	3	2	1	1	2	5	5	2	7	4	4	2	1	2	5	2	5	2	NA	1	3	1	NA
NP_002124.1	HMOX1	11	13	10	6	9	7	10	4	9	17	13	9	20	15	11	13	14	5	13	18	13	9	11	11	21	7	14	6	16	8	25	24	12	12	13	15	11	12	8	14	9	6	15	2	15	11	10	3
NP_002129.2	HNRNPD	10	24	6	21	11	21	12	12	22	35	12	17	17	21	22	18	20	36	26	25	22	30	19	49	20	23	22	34	24	25	26	39	20	29	23	28	19	22	19	26	19	16	24	18	21	28	25	31
NP_002130.2	RBMX	2	6	NA	10	4	2	1	8	8	15	1	2	8	17	8	7	9	14	6	11	6	8	9	9	7	16	11	32	7	9	5	18	6	18	8	8	7	8	10	13	9	4	8	16	7	16	5	4
NP_002144.1	HSD17B2	17	13	12	8	18	14	15	9	36	64	18	7	54	15	39	51	55	6	54	35	63	33	39	37	65	29	37	26	44	12	49	23	49	56	50	33	47	3	39	45	46	19	54	37	68	47	30	22
NP_002147.2	HSPD1	476	576	352	346	405	748	370	348	350	218	665	1136	441	447	284	271	384	539	403	594	347	388	301	474	467	1027	350	374	446	587	431	626	326	300	378	382	237	140	466	400	318	547	415	352	405	535	374	372
NP_002198.2	ITGA9	2	2	3	NA	NA	NA	1	NA	4	1	1	NA	2	3	4	4	8	NA	5	NA	7	NA	10	1	5	NA	7	NA	5	5	5	2	6	NA	6	6	1	NA	4	3	5	NA	3	1	8	2	6	NA
NP_002202.2	ITGB1	20	41	23	33	27	34	23	39	47	60	31	23	53	62	47	70	51	60	43	49	56	53	51	76	51	53	49	59	52	45	53	50	48	54	36	46	36	36	54	55	45	39	48	35	53	65	58	41
NP_002207.2	ITIH2	21	50	20	38	24	55	27	22	39	84	36	26	47	61	40	41	49	63	54	77	53	76	44	73	47	69	45	99	42	72	55	64	35	81	50	49	48	50	44	87	36	40	38	26	43	97	42	41
NP_002209.2	ITIH4	20	29	19	21	19	27	16	15	29	49	23	10	31	36	32	45	34	31	45	58	38	50	42	35	45	54	34	48	36	67	60	45	29	54	28	32	35	27	25	49	40	27	22	25	35	38	41	40
NP_002244.1	KDR	2	NA	NA	NA	NA	NA	NA	NA	NA	NA	NA	NA	NA	1	NA	NA	1	1	NA	2	NA	NA	1	1	1	NA	NA	1	2	1	2	2	NA	1	NA	NA	NA	1	NA	1	NA	2	1	NA	NA	1	NA	1
NP_002282.2	LAMB1	1	20	3	16	NA	24	NA	16	4	22	NA	25	3	5	1	14	3	40	1	46	3	47	3	69	2	41	2	44	1	20	8	66	1	32	2	5	2	7	2	49	2	30	3	3	4	55	37	7
NP_002283.3	LAMB2	6	26	2	10	4	10	1	5	13	18	3	47	13	22	7	28	11	15	6	4	10	19	9	36	10	6	11	19	13	7	9	4	5	13	9	12	3	3	3	12	4	21	7	23	5	18	15	3
NP_002284.3	LAMC1	2	35	2	32	8	34	3	23	7	38	4	59	10	24	7	40	10	37	1	45	9	56	3	94	4	47	3	52	8	24	9	75	6	43	4	8	2	22	NA	50	1	44	4	14	8	68	54	11
NP_002287.2	LBR	5	6	2	7	2	1	NA	2	3	7	2	4	4	2	4	6	4	4	4	8	5	6	3	8	5	4	4	10	4	7	6	8	1	8	4	5	5	4	4	5	3	10	1	3	8	8	11	8
NP_002296.1	LGALS1	12	20	18	14	16	31	26	14	27	14	21	19	17	18	19	20	20	8	16	37	21	15	20	37	18	19	28	16	26	27	17	26	16	16	20	19	14	23	13	24	15	8	21	16	23	23	19	11
NP_002310.2	LRCH4	1	3	NA	1	NA	5	1	NA	1	4	3	NA	2	3	1	2	3	8	NA	6	1	2	NA	4	NA	6	2	7	1	4	6	10	NA	3	NA	2	1	1	1	1	NA	1	1	1	4	4	6	3
NP_002323.2	LRP1	60	112	50	86	46	58	37	58	110	203	74	123	131	131	111	131	131	136	106	117	130	147	100	161	142	168	113	111	169	132	168	103	125	108	139	161	78	99	102	133	88	91	134	116	127	186	148	128
NP_002324.2	LRP3	1	NA	NA	NA	NA	NA	NA	NA	NA	1	NA	1	NA	NA	NA	NA	NA	NA	NA	NA	NA	NA	NA	1	NA	NA	NA	NA	NA	NA	NA	NA	1	NA	NA	NA	NA	1	NA	NA	NA	NA	NA	NA	NA	NA	NA	NA
NP_002328.1	LRPAP1	4	8	NA	11	1	NA	5	6	11	20	4	6	11	12	10	9	9	17	7	13	11	12	14	7	11	13	11	15	14	8	13	13	10	9	9	16	9	7	17	13	13	20	9	10	9	15	13	12
NP_002336.1	LUM	14	42	22	34	17	29	14	4	16	33	18	6	24	21	28	57	31	9	17	24	38	12	31	26	42	16	22	33	21	32	28	13	14	39	17	25	27	11	18	26	15	9	27	6	18	20	36	8
NP_002345.2	EPCAM	2	3	NA	2	NA	9	NA	NA	NA	NA	NA	1	1	6	1	2	5	NA	1	2	NA	NA	1	7	1	5	2	9	2	NA	2	9	2	12	10	6	1	NA	NA	12	1	2	4	NA	4	3	NA	5
NP_002347.5	MARCKS	2	1	1	15	NA	9	NA	NA	20	23	NA	1	22	28	23	22	25	22	21	37	24	22	14	27	27	23	20	22	20	25	21	44	23	24	21	28	12	17	19	23	11	15	22	15	19	25	22	13
NP_002399.1	MGAT2	2	3	3	3	1	7	2	1	2	6	NA	5	3	10	2	1	3	13	1	2	NA	6	NA	8	NA	2	1	11	4	NA	9	6	1	5	2	6	1	7	3	4	2	5	2	2	1	9	5	8
NP_002406.1	MIF	8	9	11	8	3	1	5	2	21	28	4	2	31	26	14	11	40	30	38	54	16	9	6	36	20	24	28	29	14	12	15	24	18	21	27	19	31	40	16	39	10	32	31	39	18	30	32	43
NP_002423.1	MNDA	3	11	6	3	10	13	4	4	4	7	12	7	18	5	7	11	16	8	5	18	4	8	9	16	4	6	8	9	7	8	21	23	2	13	8	8	8	6	NA	6	3	1	1	NA	2	11	9	NA
NP_002429.1	MRC1	16	19	19	6	19	9	12	6	42	33	32	20	48	31	40	57	47	21	45	23	42	14	32	49	47	15	38	6	46	25	60	22	39	12	37	30	28	12	35	20	41	14	43	4	29	18	25	4
NP_002430.3	MSH3	2	1	2	6	NA	NA	NA	1	3	7	NA	5	NA	2	NA	NA	1	12	1	3	NA	3	NA	3	NA	8	NA	14	NA	2	NA	6	NA	2	NA	NA	1	3	NA	4	NA	7	NA	3	NA	4	2	4
NP_002442.2	MTAP	9	18	14	5	15	18	11	6	15	17	12	13	12	4	17	18	15	17	16	6	21	21	15	19	22	16	13	24	14	11	20	15	20	13	18	19	17	11	15	12	16	14	15	5	13	9	17	8
NP_002480.1	NDUFA4	1	NA	NA	NA	1	NA	NA	1	6	4	1	1	5	4	5	6	3	4	5	6	5	6	6	2	5	5	3	5	5	4	4	3	4	6	3	3	6	3	3	5	5	5	3	4	4	4	2	4
NP_002481.3	NDUFA6	1	2	NA	3	1	3	3	5	8	5	1	NA	5	7	10	5	8	4	7	2	5	9	4	2	9	6	4	4	4	3	7	3	3	5	6	4	5	1	5	3	3	4	4	3	7	3	4	6
NP_002487.1	NDUFS8	4	5	2	4	4	4	5	7	6	4	6	15	11	8	8	5	10	7	10	8	10	8	6	4	8	9	8	4	2	3	4	4	8	6	8	6	6	5	8	3	5	5	8	5	9	6	5	8
NP_002498.1	NGFR	1	6	1	1	2	4	5	NA	3	16	7	NA	6	7	7	16	7	1	2	5	5	2	5	12	6	2	7	8	6	3	8	NA	7	7	7	5	2	NA	2	7	3	NA	6	NA	9	2	7	NA
NP_002558.1	PEBP1	156	151	165	104	151	135	169	121	206	124	216	130	169	112	214	156	172	155	182	92	149	154	162	97	209	131	201	138	183	131	122	56	204	107	179	143	159	167	173	91	181	119	157	129	174	140	129	160
NP_002559.2	PABPC1	26	27	27	33	18	30	17	23	50	69	18	40	50	56	46	41	47	68	40	54	34	52	33	66	46	58	51	78	45	62	61	99	42	67	53	51	40	44	46	60	42	66	47	47	41	61	56	56
NP_002583.1	PCNA	10	10	5	11	10	13	8	6	6	11	7	16	12	14	5	8	14	26	11	17	10	18	4	25	10	25	6	46	11	10	11	36	7	14	11	12	3	5	8	16	6	9	11	13	10	16	15	12
NP_002603.1	PDK4	3	2	2	NA	3	1	1	NA	NA	NA	2	NA	12	7	5	7	7	NA	5	NA	4	3	6	NA	3	2	5	3	2	2	9	NA	2	NA	4	5	12	NA	5	NA	10	4	3	2	4	3	2	3
NP_002613.2	PFDN1	3	3	1	1	1	NA	NA	1	NA	NA	2	4	1	NA	NA	1	3	1	1	2	1	2	3	5	NA	1	NA	1	1	NA	1	1	NA	NA	NA	NA	NA	1	1	1	1	NA	2	2	1	1	1	1
NP_002615.2	PFDN5	6	8	2	9	5	5	1	1	4	4	3	7	2	4	3	3	4	6	2	6	2	6	5	11	3	6	5	8	2	5	4	12	2	3	3	2	1	2	2	5	3	4	1	1	4	12	6	6
NP_002619.1	PFN2	4	5	1	3	2	2	1	NA	2	1	1	NA	1	1	3	3	1	6	1	3	1	NA	1	NA	NA	NA	1	5	1	2	1	10	NA	3	1	NA	NA	1	NA	NA	1	NA	1	1	1	3	1	NA
NP_002635.2	PIGR	5	4	NA	33	1	14	5	4	1	34	2	14	NA	2	NA	NA	NA	NA	NA	4	3	4	1	10	2	18	NA	NA	5	11	4	NA	NA	13	2	4	NA	17	NA	6	NA	2	1	3	NA	NA	NA	NA
NP_002652.2	PLCG2	2	13	4	6	4	8	3	1	5	14	2	4	8	15	4	10	9	17	2	15	5	5	4	39	5	3	3	1	8	19	9	42	3	32	8	8	NA	7	1	7	1	5	7	4	13	14	3	9
NP_002655.2	PLEK	5	6	3	2	3	8	2	4	8	8	2	4	12	14	6	9	11	12	10	10	5	5	9	18	9	1	7	5	9	11	12	14	7	11	8	10	11	5	7	11	4	4	10	2	7	8	7	1
NP_002678.3	PNN	5	3	2	5	5	9	3	2	6	8	4	8	5	6	2	1	5	15	5	8	2	6	NA	4	5	4	3	11	2	2	6	8	NA	5	4	1	1	NA	1	6	1	NA	1	NA	5	6	4	NA
NP_002687.1	POLR2G	1	1	1	2	NA	3	1	1	1	2	NA	1	NA	NA	1	1	NA	1	1	NA	NA	1	1	3	2	1	1	2	NA	NA	1	2	NA	NA	1	NA	NA	1	1	2	NA	1	1	1	NA	NA	NA	NA
NP_002694.3	PPAT	3	6	6	4	6	7	5	2	9	5	3	5	8	6	9	4	7	12	6	6	6	5	5	11	7	5	7	9	6	3	7	14	8	5	7	7	4	6	5	4	5	9	8	7	7	14	12	11
NP_002716.1	PRELP	8	32	9	16	10	23	11	NA	18	58	12	NA	27	26	30	58	38	4	9	20	37	7	28	9	28	5	20	55	33	48	25	1	11	68	22	22	30	NA	17	34	11	3	22	NA	26	25	56	NA
NP_002717.3	PREP	20	21	15	17	21	18	6	15	48	42	23	13	41	38	42	39	40	40	41	45	43	43	31	50	45	33	38	53	48	35	50	50	28	49	49	50	32	37	25	42	30	19	42	45	42	37	39	26
NP_002777.1	PSMA1	17	15	10	19	16	9	21	24	39	31	17	21	45	38	32	23	45	35	55	34	47	46	18	30	58	50	35	34	54	32	48	43	40	28	46	44	27	24	47	35	30	22	51	39	39	33	33	38
NP_002778.1	PSMA2	9	8	8	4	4	NA	6	7	22	22	4	7	25	14	26	15	19	16	29	15	27	26	32	39	29	33	33	29	24	20	30	17	23	24	32	24	16	15	25	19	22	13	24	19	25	35	21	24
NP_002779.1	PSMA3	19	26	20	18	25	14	21	21	22	21	15	20	31	27	24	21	29	24	39	28	30	35	18	26	29	34	24	24	28	16	28	24	26	18	27	26	19	15	25	21	25	16	25	22	24	22	24	21
NP_002784.1	PSMB1	15	13	10	19	12	14	11	16	21	23	12	12	24	20	26	19	18	21	24	18	18	19	19	36	20	25	22	27	20	17	24	20	25	24	27	20	15	16	19	18	23	15	19	16	19	18	22	21
NP_002786.2	PSMB3	13	18	10	9	15	9	13	19	13	6	22	18	12	10	14	7	15	10	9	14	11	8	17	22	13	10	10	11	10	8	11	13	10	8	12	9	7	6	15	9	9	6	15	10	12	11	12	10
NP_002787.2	PSMB4	22	16	21	19	21	24	17	28	28	16	31	34	31	29	30	17	31	22	25	22	21	19	25	40	30	26	31	23	30	19	26	17	35	24	27	22	19	17	18	14	27	13	23	21	23	26	22	29
NP_002790.1	PSMB7	1	2	NA	1	2	2	2	7	10	6	4	1	6	9	7	1	4	5	7	6	9	9	3	4	9	16	7	8	5	3	6	6	7	3	4	5	1	2	4	5	3	3	6	3	9	6	7	7
NP_002791.1	PSMB9	7	7	12	9	7	15	4	10	6	12	4	4	9	12	13	6	11	9	8	6	7	11	10	20	12	12	9	11	9	10	10	8	7	15	10	8	5	4	6	8	7	4	8	3	8	6	11	6
NP_002792.1	PSMB10	2	2	1	1	5	3	5	4	5	5	5	4	4	4	9	5	8	6	5	2	5	6	5	12	7	6	6	4	3	4	5	4	6	7	6	6	2	2	4	6	4	4	6	6	6	1	4	NA
NP_002800.2	PSMD3	16	30	18	29	13	32	14	18	26	28	24	35	21	40	26	28	28	36	23	39	22	38	22	27	26	36	21	39	27	29	28	49	31	32	28	28	17	24	19	29	23	26	33	26	22	32	34	36
NP_002801.1	PSMD4	15	15	15	16	8	17	14	16	19	27	12	17	26	29	14	18	31	24	22	23	21	25	18	29	19	19	20	23	21	18	23	27	16	20	21	24	13	22	16	21	20	19	24	19	22	25	28	26
NP_002802.2	PSMD7	17	22	12	12	17	25	11	12	22	26	15	29	24	33	19	23	27	30	21	30	23	26	17	25	28	26	19	28	24	30	29	33	14	13	24	25	10	13	22	30	15	20	20	18	26	29	28	27
NP_002803.2	PSMD8	3	4	2	1	NA	2	NA	1	7	7	2	7	7	10	5	7	9	6	6	5	9	13	2	5	7	10	5	7	4	4	5	9	6	4	8	8	2	5	2	4	7	4	6	11	6	7	8	8
NP_002829.3	PTPRC	11	27	6	14	6	34	10	3	21	38	11	20	39	41	26	45	38	50	21	49	23	18	21	106	13	10	27	23	34	36	64	80	19	65	32	37	18	10	8	29	10	14	23	5	42	40	29	1
NP_002847.1	NECTIN2	3	4	2	1	2	3	2	4	4	13	2	3	1	4	5	5	4	8	4	8	5	7	3	8	4	6	8	13	6	7	5	7	7	7	5	3	4	1	4	7	6	2	4	4	2	13	4	3
NP_002878.2	RARS1	23	35	21	29	23	17	16	20	44	63	24	30	53	53	41	39	58	55	46	55	43	71	40	61	54	74	42	80	55	38	58	67	31	62	65	66	32	33	40	71	35	69	63	52	56	53	56	55
NP_002892.1	RCN1	17	12	15	13	14	28	20	21	26	30	23	36	38	17	29	32	33	35	42	48	44	31	21	15	47	51	29	34	37	26	34	20	33	31	27	26	30	20	33	25	30	43	26	19	30	29	27	8
NP_002898.2	RECQL	4	13	6	10	5	17	2	6	10	28	4	11	21	28	11	19	21	54	12	28	15	36	10	48	18	25	13	45	22	31	27	40	12	29	12	15	11	22	9	31	9	8	16	11	25	29	22	23
NP_002907.1	RFC4	2	3	1	9	NA	7	NA	3	2	4	NA	3	1	4	2	3	1	14	NA	13	1	4	NA	6	1	4	4	21	2	4	2	23	1	8	NA	1	2	4	NA	10	NA	3	1	3	2	8	5	5
NP_002922.2	RING1	2	4	NA	4	2	1	1	3	2	4	1	2	NA	2	1	1	1	7	NA	2	1	2	NA	1	NA	3	2	6	NA	NA	NA	6	NA	4	NA	NA	3	3	NA	NA	1	1	NA	NA	2	2	2	2
NP_002925.1	RNASE2	3	NA	3	NA	1	NA	NA	NA	5	NA	2	NA	1	1	2	3	2	NA	3	NA	4	1	4	1	3	NA	3	NA	3	2	13	6	2	NA	6	5	4	NA	1	NA	7	NA	6	NA	3	1	NA	NA
NP_002930.2	RNH1	15	33	25	22	16	19	16	18	52	66	23	30	70	70	54	59	75	34	51	53	66	56	41	73	61	48	44	47	58	42	64	46	49	52	47	54	36	39	40	66	39	48	66	42	62	58	61	60
NP_002938.1	RPA3	7	3	6	9	5	3	4	3	5	8	4	2	4	7	5	5	7	11	4	3	7	10	8	14	5	6	6	12	6	5	10	13	5	4	4	3	2	6	2	7	3	2	6	5	7	6	8	9
NP_002940.2	MRPL12	6	7	3	11	3	5	2	6	12	7	4	14	1	4	4	5	6	8	1	9	2	6	7	12	2	8	5	9	3	7	5	10	6	10	3	4	5	8	4	7	3	3	5	4	NA	7	6	7
NP_002941.1	RPN1	50	38	38	43	40	36	48	45	61	82	54	80	71	71	54	56	73	91	80	75	75	85	58	58	72	104	55	71	71	48	74	70	45	69	60	63	59	55	59	59	54	72	64	55	85	66	64	61
NP_002943.2	RPS2	9	17	2	10	5	6	6	9	20	38	5	8	25	31	16	13	26	36	18	33	21	32	23	43	29	33	23	41	26	17	37	48	27	39	22	27	21	21	24	29	19	32	21	23	24	37	29	39
NP_002956.1	S100A9	4	2	3	3	7	6	7	3	11	4	4	3	29	12	25	16	23	8	20	43	20	17	18	23	12	5	26	9	12	21	31	58	10	10	31	12	21	14	16	22	19	5	14	5	12	9	9	3
NP_002957.1	S100A10	8	18	8	10	2	17	3	2	6	20	2	5	2	11	9	16	5	6	4	12	4	7	5	7	2	9	7	19	6	9	12	11	5	16	10	7	3	10	1	8	5	9	2	4	6	8	13	10
NP_002991.2	SDHB	19	19	15	12	17	16	18	11	24	12	25	15	27	36	25	18	23	24	31	17	27	22	27	22	37	26	35	14	25	22	26	11	25	23	33	24	27	14	22	15	15	18	26	19	31	18	20	18
NP_003008.1	SRSF3	2	9	3	9	4	4	4	4	8	10	4	6	8	8	5	8	6	12	5	7	7	12	8	9	8	10	9	14	6	10	6	13	8	11	5	6	6	6	4	9	4	3	4	6	7	7	7	5
NP_003040.1	SLC10A1	2	NA	2	1	3	3	1	NA	2	NA	2	NA	3	5	3	1	5	4	1	NA	2	2	NA	NA	3	4	1	NA	2	1	NA	1	2	1	3	4	1	1	2	1	2	1	3	2	4	NA	2	3
NP_003070.3	SMARCE1	1	1	NA	2	1	3	1	2	5	10	NA	1	3	4	4	7	3	18	2	8	3	6	2	5	1	4	5	14	3	3	5	21	2	10	NA	3	3	4	NA	7	NA	NA	1	NA	2	8	3	NA
NP_003078.2	SNCG	2	6	3	8	1	15	1	NA	2	1	2	16	1	1	1	7	NA	NA	NA	NA	NA	NA	1	4	NA	NA	1	NA	1	3	1	1	1	1	NA	1	1	7	2	13	NA	6	1	2	NA	NA	1	NA
NP_003079.1	FSCN1	6	16	9	20	10	34	11	11	25	42	6	9	26	25	33	36	35	22	32	33	34	28	21	49	42	25	34	27	40	39	40	32	27	27	24	28	24	18	27	39	24	23	28	13	27	35	29	13
NP_003081.2	SNRPA1	4	6	3	6	4	3	3	5	10	13	4	6	11	13	6	9	10	14	8	15	9	12	6	17	6	10	10	14	11	10	13	22	9	12	6	10	9	9	8	13	6	4	8	9	5	15	13	10
NP_003083.1	SNRPB2	1	3	1	3	1	6	3	4	6	6	1	3	2	5	7	6	2	8	3	5	6	8	7	3	3	8	5	11	1	7	5	11	2	9	4	4	7	4	1	2	7	3	2	1	3	4	4	2
NP_003095.2	SORD	70	75	62	49	101	30	127	157	246	127	145	66	309	151	267	190	270	214	285	70	338	246	162	37	373	228	237	78	328	166	216	130	277	108	310	241	193	154	346	114	257	147	339	273	309	171	207	291
NP_003096.2	SORL1	7	8	2	5	6	5	3	3	8	5	5	1	15	9	14	9	10	1	16	7	4	5	10	15	7	NA	12	3	11	1	4	24	13	1	13	21	7	4	5	5	5	8	12	2	18	3	10	47
NP_003115.1	SPR	16	21	16	19	20	19	16	17	14	15	22	19	27	22	14	13	29	23	25	25	21	25	20	17	23	46	17	16	22	20	17	10	19	19	18	20	18	17	19	18	17	28	23	19	20	22	19	23
NP_003120.2	SQLE	8	11	9	8	7	17	7	4	3	13	10	9	6	13	8	11	2	13	4	22	3	5	10	26	3	2	1	10	5	5	3	11	11	15	8	4	3	NA	2	5	3	24	4	5	9	32	10	11
NP_003124.1	SRP9	3	5	NA	5	1	4	2	3	2	5	3	2	3	4	2	3	4	5	2	5	3	4	2	4	3	3	3	4	3	4	2	5	4	4	3	2	2	4	2	3	3	3	2	3	4	5	4	3
NP_003132.2	TRIM21	3	4	1	1	2	2	2	2	9	13	2	2	6	11	8	8	8	8	9	15	7	14	5	9	5	9	7	26	9	21	14	7	3	10	7	11	NA	1	4	21	4	2	5	3	7	3	9	3
NP_003153.2	STRN	6	9	7	5	NA	5	4	7	2	4	4	8	3	1	2	3	1	9	2	6	2	6	NA	12	2	2	3	8	2	1	5	8	NA	8	4	6	1	4	3	4	2	2	NA	NA	2	3	7	1
NP_003158.2	SULT2A1	124	71	105	70	86	24	127	97	78	57	182	152	173	150	77	71	154	63	107	49	104	58	82	16	143	75	100	73	150	52	122	9	87	34	165	166	113	141	118	55	121	123	153	167	139	91	123	141
NP_003183.2	TBCC	1	2	1	3	NA	5	NA	1	NA	4	1	4	NA	2	2	1	1	4	NA	3	NA	1	NA	9	NA	2	NA	6	NA	1	4	6	1	6	1	NA	NA	5	NA	4	NA	5	1	NA	1	4	2	3
NP_003246.1	TIMP2	2	1	NA	NA	NA	NA	NA	NA	NA	NA	NA	NA	NA	NA	NA	NA	NA	NA	NA	NA	NA	NA	NA	NA	NA	NA	NA	NA	NA	NA	NA	NA	NA	NA	NA	NA	NA	NA	NA	NA	NA	NA	NA	NA	NA	NA	NA	NA
NP_003283.2	TPR	39	60	22	69	25	53	22	39	42	86	32	68	31	44	33	53	30	69	38	76	41	42	23	79	26	64	34	94	27	47	41	101	19	66	32	35	23	42	17	56	29	46	23	31	30	71	45	56
NP_003285.2	TPSAB1	5	15	3	3	1	3	1	3	2	9	3	NA	3	NA	2	9	7	15	NA	1	1	2	4	14	3	5	5	8	2	3	3	NA	3	6	5	4	NA	2	NA	1	NA	1	7	NA	2	6	9	5
NP_003290.1	HSP90B1	249	221	103	239	223	323	193	239	283	413	257	281	379	385	281	272	363	437	289	341	277	375	237	311	375	366	299	356	335	223	378	379	298	389	281	331	243	183	296	369	304	318	269	236	331	349	260	238
NP_003293.2	TRIP6	9	14	13	13	11	29	6	6	13	18	9	1	19	29	9	18	22	21	11	26	12	16	NA	7	16	25	10	25	22	38	20	11	8	28	18	9	8	21	4	19	6	16	13	21	21	16	25	16
NP_003312.3	TUFM	67	92	48	72	48	65	52	41	81	68	72	84	86	87	62	71	93	116	88	92	93	101	40	37	93	132	69	94	82	88	96	76	54	84	95	95	71	55	70	71	64	124	75	74	78	80	98	96
NP_003339.1	UBE2N	4	10	6	8	8	8	5	6	10	12	7	11	13	14	8	6	11	20	12	17	14	19	9	13	12	13	8	10	16	13	14	10	8	11	12	15	9	13	11	16	9	15	12	10	11	14	13	14
NP_003353.1	UNG	2	1	1	1	2	NA	5	1	3	3	2	9	3	4	2	4	3	10	4	6	4	4	1	4	5	10	6	11	3	2	3	5	3	3	4	3	2	3	3	4	2	8	5	4	2	13	7	8
NP_003356.2	UQCRC1	33	49	34	50	25	56	48	32	55	32	43	85	51	47	54	42	56	52	54	38	50	48	39	45	67	69	44	39	43	31	31	31	36	39	37	38	49	25	53	34	55	51	53	44	47	43	40	47
NP_003357.2	UQCRC2	41	53	42	54	44	54	52	52	68	42	54	90	75	57	71	62	62	68	59	47	66	65	49	43	77	71	62	47	50	34	38	28	59	61	47	43	69	31	62	42	60	57	53	47	59	51	39	58
NP_003364.1	VCL	74	172	62	122	74	132	50	49	90	131	75	70	114	141	106	186	161	104	115	128	114	122	108	118	124	85	101	121	146	206	137	103	93	139	95	104	100	60	75	110	89	60	94	53	108	110	144	65
NP_003365.1	VDAC1	58	94	37	57	58	199	82	113	72	51	97	407	84	99	67	67	89	142	87	132	87	69	52	89	121	156	73	76	82	88	57	42	54	86	74	65	64	45	89	126	63	220	77	34	104	107	78	78
NP_003390.4	XPNPEP2	1	NA	NA	NA	NA	NA	2	2	9	NA	3	7	NA	NA	NA	1	10	31	3	11	NA	NA	9	11	1	NA	1	2	1	14	NA	NA	3	20	5	2	NA	NA	NA	NA	NA	NA	NA	NA	2	37	NA	NA
NP_003473.3	KMT2D	1	1	NA	NA	1	NA	1	NA	NA	NA	NA	1	NA	NA	1	1	NA	7	NA	2	NA	NA	NA	1	NA	NA	NA	3	NA	1	NA	5	NA	1	1	1	NA	NA	1	NA	1	NA	NA	NA	NA	2	NA	NA
NP_003559.2	ANXA9	5	8	2	9	2	2	2	4	11	8	1	NA	3	2	3	6	7	1	1	NA	3	17	3	NA	5	5	11	5	4	NA	3	NA	1	NA	6	6	3	8	1	2	6	1	3	1	8	NA	7	11
NP_003621.1	PEX3	4	6	3	8	2	6	2	4	4	5	5	5	8	9	4	1	10	8	3	3	5	2	3	3	7	2	4	10	5	2	2	5	3	2	5	5	3	3	1	4	1	NA	1	4	5	4	9	5
NP_003699.3	RDH16	37	14	31	9	28	8	26	18	59	23	48	11	110	52	67	69	97	50	82	19	98	49	36	7	99	67	61	33	66	26	58	4	90	32	58	51	72	5	63	16	46	21	73	32	76	15	32	43
NP_003704.3	PLPP3	2	3	NA	1	3	NA	4	3	3	4	3	2	1	3	8	3	1	4	2	2	1	1	2	3	1	1	3	5	2	NA	2	2	4	2	2	3	3	3	2	3	3	3	3	2	3	3	2	1
NP_003706.2	USO1	54	62	46	56	66	73	49	55	65	66	64	47	73	63	59	49	72	92	53	79	53	77	41	56	69	83	56	62	83	48	65	68	53	67	62	59	38	43	52	80	48	61	64	69	61	51	63	66
NP_003716.2	HSD17B6	45	17	19	13	41	22	22	25	61	27	44	18	59	42	63	44	78	49	65	16	59	74	38	1	73	85	58	31	39	34	33	10	58	31	72	90	59	16	46	21	42	30	60	36	47	13	28	50
NP_003722.2	SSNA1	1	1	NA	NA	NA	1	NA	NA	NA	NA	NA	NA	NA	NA	NA	NA	NA	NA	NA	NA	NA	NA	NA	NA	NA	NA	NA	NA	NA	NA	NA	NA	NA	NA	NA	NA	NA	NA	NA	NA	NA	2	NA	NA	NA	1	NA	NA
NP_003740.2	IRS2	1	NA	NA	1	NA	1	NA	5	1	5	NA	4	3	4	NA	3	3	4	1	NA	1	3	NA	NA	2	6	3	9	3	2	3	11	NA	2	1	1	3	6	1	NA	NA	4	1	NA	3	6	7	10
NP_003741.1	EIF3A	16	26	13	36	17	26	12	17	53	70	20	35	58	55	54	61	58	77	51	92	54	61	37	84	56	62	48	80	56	55	65	110	36	78	57	52	42	47	37	75	37	58	57	57	51	66	56	63
NP_003744.1	EIF3D	7	22	12	18	10	24	7	12	18	29	14	26	20	26	10	14	21	35	16	37	21	28	10	23	22	26	16	24	22	21	22	43	6	21	18	13	9	12	7	21	11	20	23	21	19	16	18	18
NP_003745.1	EIF3F	1	11	3	4	5	5	2	7	9	15	10	9	14	12	13	13	14	15	9	19	11	10	10	20	14	10	10	17	13	14	17	24	9	11	11	13	10	11	10	14	8	16	16	16	16	19	15	20
NP_003746.2	EIF3G	12	20	5	17	16	18	9	10	7	11	12	23	17	11	9	7	14	21	13	14	7	12	7	15	15	9	7	19	14	13	15	24	4	13	8	11	6	9	8	14	8	8	6	9	12	12	12	9
NP_003747.1	EIF3H	5	7	8	11	10	15	4	9	21	29	8	16	25	34	20	22	26	27	19	34	21	27	12	28	20	27	19	30	22	23	32	41	10	25	19	17	16	16	10	30	20	19	22	24	20	31	31	28
NP_003760.1	SRSF9	1	1	1	1	NA	2	1	1	4	6	NA	1	4	1	7	NA	2	11	1	5	NA	3	4	7	1	1	3	7	1	5	2	14	1	4	2	2	NA	NA	NA	5	1	NA	3	1	3	10	2	2
NP_003784.2	CTSF	1	1	NA	NA	1	NA	NA	NA	5	1	NA	NA	3	2	2	4	3	1	3	1	6	1	4	2	3	1	3	1	5	1	2	1	5	1	2	1	2	1	2	1	2	NA	1	1	1	1	2	6
NP_003815.1	FADD	1	2	2	4	NA	5	2	1	1	1	1	NA	1	NA	1	1	1	1	1	NA	1	1	1	3	1	1	1	1	1	NA	2	NA	NA	2	NA	1	1	NA	NA	1	2	1	1	NA	1	NA	1	1
NP_003828.2	FBP2	2	2	2	3	4	NA	5	1	51	11	7	NA	31	22	39	41	29	10	43	6	24	32	27	16	32	16	39	16	47	22	19	2	33	9	33	26	27	3	25	7	28	4	24	24	22	28	7	11
NP_003840.2	SUCLG1	29	31	22	33	41	33	34	17	59	23	44	43	66	75	51	46	68	58	73	49	62	61	43	40	92	50	67	59	69	44	70	40	64	37	72	72	62	35	49	52	51	44	67	77	73	70	48	52
NP_003841.1	SUCLA2	14	13	14	13	14	10	10	8	14	8	13	22	17	17	17	19	20	27	18	21	19	5	16	17	24	9	16	13	12	10	12	5	14	17	11	9	15	15	14	8	15	16	13	7	13	21	13	13
NP_003842.1	CREG1	1	10	2	2	1	2	4	4	4	9	3	NA	6	7	9	4	4	4	2	3	3	2	3	3	7	4	5	2	6	2	5	3	6	5	4	5	5	5	6	7	1	3	6	1	6	10	7	47
NP_003897.2	MCM3AP	3	2	NA	1	NA	6	NA	NA	NA	NA	1	5	1	NA	NA	NA	NA	NA	NA	1	NA	NA	NA	1	NA	NA	2	2	1	NA	NA	NA	NA	1	NA	1	NA	NA	NA	1	NA	NA	NA	NA	NA	1	NA	NA
NP_003900.1	CPNE3	11	16	9	12	12	16	11	14	23	28	16	20	23	31	20	25	22	29	24	29	24	27	15	31	23	26	28	29	21	18	23	27	15	27	22	25	22	17	16	25	21	26	24	27	23	23	25	31
NP_003932.3	WASL	1	3	3	3	2	10	3	4	1	5	5	3	3	8	5	NA	2	2	2	7	2	8	2	7	2	10	NA	6	5	6	5	8	NA	4	2	2	1	4	2	6	2	5	2	3	3	6	6	8
NP_003934.1	STBD1	12	13	7	7	5	13	5	8	32	28	7	11	46	28	42	33	51	22	56	29	49	35	38	6	37	48	36	11	39	13	31	7	35	24	32	32	41	41	35	30	35	91	29	23	46	18	24	51
NP_003951.3	NAT8	5	2	3	6	4	3	4	4	10	6	6	1	11	5	11	8	11	6	7	10	13	6	7	4	10	7	9	5	6	3	4	6	9	7	11	7	8	10	6	9	9	6	11	8	13	15	4	5
NP_003960.1	UBE2M	2	2	3	1	3	4	2	3	5	5	3	3	6	8	4	4	6	5	4	6	1	3	5	5	4	4	4	5	2	4	3	7	1	3	4	4	4	4	2	5	5	4	4	3	5	8	7	3
NP_004031.1	RHOB	11	14	11	10	8	10	7	10	17	16	9	12	19	16	19	17	18	15	17	24	19	21	11	15	25	20	18	16	18	18	18	18	16	15	14	16	11	11	19	21	13	16	19	16	24	24	18	22
NP_004036.1	ATOX1	4	18	6	32	6	6	4	16	2	4	4	10	4	3	2	3	6	6	1	5	3	7	1	7	2	6	4	3	5	7	4	8	3	10	2	4	4	7	5	8	1	8	5	6	4	5	7	7
NP_004039.1	B2M	7	9	1	6	6	10	2	5	4	9	4	12	6	7	6	5	5	8	5	7	4	7	4	8	7	7	6	8	7	3	5	5	6	9	6	10	3	3	5	4	3	12	4	4	5	6	5	5
NP_004068.2	CS	14	28	6	35	16	19	18	17	31	36	19	70	32	39	31	34	37	33	31	29	30	32	20	40	33	37	35	41	29	37	35	36	29	40	37	30	21	37	30	30	29	58	35	30	28	32	33	48
NP_004081.1	DUSP3	7	9	5	11	8	8	7	6	17	16	4	7	16	20	12	16	14	15	17	18	16	19	12	13	21	16	17	12	16	18	14	15	14	19	15	16	12	15	13	14	12	12	13	11	15	15	18	22
NP_004083.3	ECHS1	213	175	179	143	180	179	210	102	287	79	354	227	220	130	285	212	217	75	228	108	213	151	230	137	242	137	248	142	216	59	198	47	294	119	279	191	242	81	249	81	259	126	243	136	241	96	154	193
NP_004085.1	EIF2S1	14	12	5	13	9	16	14	11	16	29	10	16	24	34	18	21	26	36	23	35	26	32	21	27	22	33	20	30	22	28	31	43	17	25	23	24	17	24	24	30	20	23	31	28	28	33	21	28
NP_004087.1	EIF4EBP2	3	5	1	2	2	2	1	3	3	4	1	4	5	4	3	1	3	5	4	7	3	3	2	2	4	3	3	4	5	2	4	4	3	3	3	3	3	6	6	4	4	4	3	4	6	6	5	5
NP_004095.4	FASN	287	244	346	300	356	246	273	168	460	427	347	235	642	574	560	300	505	300	503	674	358	305	322	544	466	338	448	352	306	286	226	479	331	317	599	492	273	299	312	421	415	172	598	733	461	672	529	358
NP_004097.1	FCER1G	1	1	1	2	1	1	2	2	1	1	1	NA	3	3	2	2	3	2	3	2	1	1	2	2	2	NA	3	1	3	3	4	3	1	2	2	2	1	1	1	1	2	1	1	NA	4	2	2	NA
NP_004100.1	FDX1	6	3	4	3	NA	NA	NA	NA	3	4	1	NA	5	5	1	5	2	3	4	5	4	4	3	6	4	5	2	1	3	5	4	1	5	3	2	3	NA	2	3	4	2	2	1	2	6	5	3	5
NP_004102.1	FEN1	2	6	1	9	NA	9	3	4	4	10	1	3	5	10	2	5	9	28	5	9	3	11	7	13	4	18	6	20	7	10	9	30	1	12	8	8	2	9	2	10	1	10	3	8	6	14	10	7
NP_004115.1	GMFB	6	6	4	7	6	5	3	5	4	5	5	5	5	7	3	4	4	6	7	9	6	8	6	5	7	8	5	5	7	6	9	7	4	5	8	6	3	8	6	6	3	6	4	5	6	6	6	5
NP_004125.3	HSPA9	139	155	118	171	149	247	150	204	158	145	175	390	178	149	136	128	190	217	154	208	146	188	118	251	187	365	156	161	182	180	170	159	139	196	144	153	135	131	197	263	158	500	196	229	152	151	150	171
NP_004126.1	IDH3G	10	9	10	12	10	20	7	10	11	22	12	40	14	24	14	16	16	27	18	17	14	16	9	18	18	32	15	14	23	26	18	15	12	18	16	15	10	7	10	16	13	21	13	20	21	21	18	11
NP_004130.2	LBP	2	8	1	2	NA	NA	1	NA	2	13	1	NA	3	4	4	5	6	5	3	12	5	4	8	17	5	5	3	7	13	19	8	10	5	11	3	2	1	3	2	4	1	8	NA	2	3	8	8	3
NP_004138.1	DRG1	5	6	4	7	5	4	2	6	16	14	5	9	14	15	7	9	12	18	11	30	12	15	9	19	12	19	10	19	13	15	11	30	9	17	13	16	7	12	8	24	9	14	12	13	15	17	10	17
NP_004146.1	SERPINB9	2	6	3	12	4	7	4	3	14	39	2	2	16	22	24	19	31	21	10	22	14	10	26	40	19	20	20	28	31	44	38	28	11	34	29	23	9	16	13	29	19	11	23	18	26	33	25	5
NP_004172.2	UCHL1	2	10	4	11	1	12	1	NA	4	7	2	NA	1	1	4	6	3	NA	NA	1	3	NA	3	5	3	NA	1	6	4	7	6	37	1	8	1	2	4	NA	NA	7	1	NA	2	NA	1	4	6	NA
NP_004243.1	SLC9A3R1	7	11	7	10	8	9	9	15	23	30	5	14	29	26	26	21	23	34	18	27	16	27	17	23	24	29	24	31	20	25	25	33	23	20	21	20	18	32	22	27	21	16	25	27	23	28	29	27
NP_004246.2	COX5A	3	6	8	9	10	3	8	4	6	4	11	12	6	4	11	5	5	7	9	5	9	7	8	5	9	8	11	5	8	6	6	2	6	7	7	7	5	3	7	4	6	8	7	5	5	6	3	7
NP_004302.1	ARL3	2	4	1	4	2	5	2	3	6	10	2	3	3	3	4	5	4	10	5	5	5	6	3	10	4	3	6	12	7	8	6	11	5	6	5	5	5	9	5	10	6	3	4	5	9	11	8	10
NP_004313.1	BAD	2	3	NA	1	2	NA	4	4	5	3	6	2	1	1	5	3	1	3	3	3	2	2	2	1	2	4	1	1	1	NA	1	1	2	1	1	1	1	2	2	NA	3	1	NA	1	1	1	1	4
NP_004326.1	BST2	6	6	3	3	3	2	NA	1	5	10	3	9	5	7	3	6	4	7	2	1	6	6	2	2	4	6	3	NA	7	5	3	1	3	4	2	5	2	3	5	8	2	NA	3	2	4	NA	4	4
NP_004334.1	CALR	139	141	143	169	102	149	76	111	181	298	139	131	250	240	178	177	210	238	200	231	215	231	169	234	230	266	192	236	238	200	251	260	194	216	197	214	169	153	218	205	185	203	228	164	170	178	182	193
NP_004364.2	COX6A1	3	2	1	1	NA	NA	1	NA	7	7	NA	NA	5	2	6	6	5	4	5	4	6	3	1	1	6	6	10	2	4	3	2	1	4	5	5	1	5	2	2	1	5	5	4	1	4	6	3	6
NP_004379.1	CTBS	2	4	1	1	NA	2	1	NA	1	3	2	NA	NA	NA	2	1	1	NA	1	NA	NA	1	3	1	2	NA	2	1	1	NA	2	3	3	1	1	1	3	1	2	NA	3	1	1	1	1	NA	NA	2
NP_004382.2	CYP8B1	17	21	13	3	30	3	18	24	34	21	29	18	40	40	34	26	38	30	50	3	40	44	24	NA	35	28	34	44	30	23	28	NA	29	2	32	37	32	32	41	17	38	24	39	36	26	7	31	61
NP_004385.1	DAP	1	1	NA	1	NA	1	NA	1	1	1	1	1	NA	1	2	2	NA	1	NA	NA	NA	NA	NA	1	NA	1	1	1	NA	1	NA	NA	1	1	NA	NA	1	2	NA	1	1	NA	NA	NA	NA	NA	1	NA
NP_004392.1	DFFA	4	4	1	8	1	3	3	4	8	13	2	3	10	11	8	8	9	17	10	14	8	12	6	9	9	14	6	12	12	10	11	20	5	12	7	9	8	10	5	12	8	7	9	9	9	7	8	8
NP_004420.1	EFNB1	4	2	2	1	4	2	2	1	2	2	3	5	NA	1	2	2	NA	NA	NA	1	2	1	NA	2	1	1	1	2	1	NA	2	4	4	NA	1	1	NA	NA	NA	NA	4	2	1	NA	NA	8	NA	NA
NP_004426.2	ENDOG	1	1	1	NA	NA	NA	NA	NA	6	7	NA	1	11	12	7	3	9	11	3	3	3	5	3	1	7	6	4	3	1	1	NA	NA	4	2	6	4	6	NA	8	9	4	NA	14	8	5	2	1	3
NP_004441.1	ERH	5	5	3	6	6	6	4	6	3	6	6	9	3	9	3	6	6	12	5	9	6	10	8	8	5	9	5	6	3	4	5	13	4	7	2	5	3	4	2	5	3	1	3	4	3	8	3	1
NP_004452.1	FARSA	13	16	9	18	10	11	12	13	14	25	14	19	20	32	19	20	26	32	20	35	21	25	17	29	24	32	17	39	24	24	30	37	13	29	24	26	18	29	14	38	19	35	20	16	32	33	29	34
NP_004458.3	FGL1	9	11	8	5	6	15	2	7	1	17	7	13	12	14	3	3	14	8	13	23	9	11	10	1	22	17	2	11	26	27	31	5	12	11	10	13	6	NA	13	8	6	12	9	7	12	31	15	NA
NP_004514.2	KIF11	1	NA	NA	NA	NA	NA	NA	1	NA	NA	1	NA	NA	1	NA	NA	NA	7	NA	NA	NA	NA	NA	NA	NA	NA	NA	NA	1	NA	2	13	NA	NA	NA	NA	NA	NA	1	1	1	1	NA	NA	NA	NA	NA	1
NP_004519.1	MGST3	6	11	10	6	9	16	11	6	12	10	11	21	15	34	20	12	16	8	12	9	13	21	10	7	19	17	13	14	12	16	7	4	14	8	9	10	10	6	7	7	12	15	12	2	10	15	12	17
NP_004522.1	MOCS2	2	2	3	1	NA	3	3	4	2	NA	NA	1	NA	3	1	NA	1	1	NA	NA	NA	1	2	NA	1	6	1	1	1	3	1	2	1	NA	1	1	NA	2	2	3	3	5	2	NA	1	1	1	2
NP_004530.1	NARS1	10	6	9	23	3	13	4	14	15	31	15	25	23	35	18	14	25	41	19	43	18	47	22	47	26	21	16	24	29	26	23	72	14	26	31	29	16	19	13	27	18	28	25	26	27	25	25	27
NP_004533.1	NDUFA3	6	3	2	5	8	6	2	5	6	3	7	7	4	2	6	3	3	3	3	1	4	5	4	3	3	4	5	3	3	3	2	1	4	6	2	3	5	1	4	5	2	2	3	NA	4	2	3	2
NP_004536.3	NDUFB1	1	2	NA	NA	NA	NA	NA	NA	3	2	NA	1	3	2	1	3	3	2	2	3	2	5	2	1	3	2	2	1	1	NA	1	NA	2	3	1	1	2	2	NA	2	1	2	NA	1	2	1	2	4
NP_004539.1	NDUFB10	6	7	7	13	10	14	4	9	8	3	9	13	13	10	9	6	16	7	14	5	14	15	9	8	19	10	12	7	7	5	6	1	7	11	5	9	8	4	10	3	10	6	10	4	11	5	9	11
NP_004542.1	NDUFS3	10	16	10	17	11	10	11	13	16	14	11	18	19	21	18	19	19	18	20	17	18	21	14	13	21	19	20	16	12	20	13	17	13	21	13	14	17	11	13	11	17	14	15	7	18	19	16	15
NP_004544.1	NDUFS6	1	4	2	3	4	3	2	2	2	NA	2	3	3	NA	2	1	1	2	1	NA	NA	2	4	NA	NA	NA	2	1	1	NA	NA	NA	1	2	2	1	2	1	1	NA	2	3	1	1	1	1	1	1
NP_004572.3	RABGGTA	4	6	9	9	4	7	2	2	18	16	4	3	21	21	20	19	30	27	20	11	21	21	7	25	28	26	22	24	19	21	23	21	19	28	25	16	16	18	20	27	15	19	21	15	22	22	18	24
NP_004573.2	RABGGTB	1	4	1	5	2	3	1	1	5	3	1	4	4	3	5	5	4	4	5	3	6	3	4	4	3	5	5	5	6	7	5	6	6	5	6	5	1	5	3	8	3	4	6	6	5	5	5	6
NP_004580.1	SCO1	1	NA	NA	NA	NA	NA	1	NA	14	3	NA	1	8	8	2	3	6	3	6	2	7	4	5	3	6	7	11	3	8	3	6	3	7	2	9	6	4	1	6	2	9	10	5	6	3	5	7	6
NP_004587.1	SNRPA	6	14	7	10	2	18	9	7	14	16	5	17	12	17	12	11	10	30	12	18	15	24	5	25	11	19	12	23	7	13	15	26	13	19	10	14	9	6	6	8	15	14	6	7	6	18	14	12
NP_004628.4	RAB7A	19	39	16	31	19	16	20	14	29	28	17	34	34	46	29	31	39	43	31	47	30	38	22	47	31	38	32	45	46	44	37	50	38	30	35	43	24	25	31	30	32	34	31	27	33	46	30	24
NP_004636.1	COIL	1	3	1	2	NA	2	1	1	NA	3	2	NA	3	3	NA	2	NA	3	1	3	NA	2	NA	1	NA	1	1	1	NA	2	NA	4	NA	1	NA	NA	NA	NA	NA	NA	NA	NA	NA	1	1	NA	1	1
NP_004645.2	USP9Y	4	11	3	13	4	8	5	6	22	21	7	10	27	21	18	20	25	32	15	32	20	26	14	20	20	20	21	35	32	21	25	29	16	24	17	23	14	19	13	25	11	16	20	23	23	39	19	25
NP_004648.1	CAVIN2	9	13	16	11	12	9	12	10	15	7	12	18	18	16	13	25	19	8	27	8	18	18	13	3	15	20	12	7	13	19	17	6	14	8	13	15	13	8	15	5	13	10	9	10	14	14	13	8
NP_004679.2	NMI	1	2	1	6	1	NA	1	2	2	9	NA	NA	5	2	NA	2	4	3	3	4	3	3	3	10	3	7	2	6	4	3	7	8	4	3	8	6	4	3	1	2	2	1	1	1	4	5	4	4
NP_004703.1	HGS	1	2	NA	1	NA	1	NA	NA	8	8	NA	3	11	14	4	7	12	18	8	16	10	15	5	11	11	11	7	14	11	10	12	15	8	11	15	11	6	8	5	12	6	11	6	7	10	10	8	11
NP_004757.1	COPB2	42	39	31	56	36	53	38	43	60	79	44	55	62	62	54	47	69	84	67	72	49	77	34	64	67	69	49	72	67	55	77	79	46	81	65	60	39	52	43	60	53	56	61	51	54	72	68	75
NP_004773.1	SNAP29	1	4	2	4	1	7	2	4	1	3	3	3	1	3	2	1	2	3	2	6	4	3	1	6	3	1	NA	6	3	2	2	2	2	2	1	1	1	NA	2	7	4	1	2	2	1	1	2	1
NP_004791.1	TM9SF2	6	14	4	9	6	17	13	17	14	25	8	29	16	21	13	12	19	43	14	32	17	35	11	30	16	26	11	28	18	21	20	28	11	26	17	16	13	8	15	19	8	20	23	13	19	27	19	21
NP_004795.1	CIAO1	6	7	5	6	6	17	6	8	17	17	11	11	12	15	17	12	16	23	13	18	15	11	6	10	17	11	19	17	16	11	17	23	16	17	20	18	14	15	13	17	16	14	12	14	12	19	15	15
NP_004796.1	POLR2D	2	3	NA	1	NA	2	NA	2	1	2	1	1	3	3	2	NA	3	7	2	6	1	2	NA	3	1	5	2	4	3	1	5	9	NA	3	1	3	NA	1	NA	3	NA	3	1	2	3	3	3	2
NP_004805.2	SNRNP40	6	7	4	3	6	4	4	6	6	18	3	4	3	8	5	8	6	13	3	11	6	7	3	14	4	9	4	19	5	8	11	19	1	15	4	5	4	2	NA	8	4	1	6	2	3	10	4	3
NP_004809.2	DDX23	2	8	5	6	5	14	NA	2	5	13	1	13	7	10	3	7	6	22	4	10	4	12	4	8	2	13	3	25	3	6	8	27	1	14	1	3	2	7	1	9	1	2	4	3	4	10	11	7
NP_004857.4	SCAMP1	5	7	5	9	NA	6	4	6	4	5	4	11	7	5	5	7	8	10	5	10	4	10	1	12	6	11	4	9	7	9	8	15	3	7	2	8	4	6	7	8	6	14	7	4	7	9	8	2
NP_004896.1	PRDX6	138	134	95	127	90	63	106	106	151	115	150	168	177	222	153	128	185	140	196	103	186	275	156	139	209	207	150	141	173	125	120	100	168	86	161	231	157	121	181	144	173	158	167	145	163	201	150	216
NP_004918.1	MRPL49	1	4	2	4	3	3	1	2	2	2	1	4	1	1	1	2	2	3	2	1	1	3	3	4	2	3	2	2	2	1	2	3	NA	3	1	1	1	3	1	NA	NA	2	3	1	2	3	5	3
NP_004930.1	DDX1	29	38	19	44	28	55	23	27	40	60	29	43	33	60	34	40	41	60	32	45	33	50	27	44	40	42	30	64	38	40	49	61	22	58	36	42	28	32	19	56	31	38	31	36	36	44	35	29
NP_004992.2	NDUFA7	2	NA	2	1	4	NA	2	3	9	3	4	1	10	2	9	3	7	1	8	NA	7	10	4	4	9	2	10	1	4	NA	5	2	6	6	4	5	6	2	6	2	4	4	7	1	4	1	4	4
NP_004993.1	NDUFA9	10	7	4	6	5	5	9	6	18	15	10	6	18	6	17	23	24	15	19	11	21	34	20	13	20	12	20	9	10	5	11	8	11	16	11	12	16	7	17	7	13	10	15	7	23	10	18	16
NP_005006.4	OXA1L	3	3	NA	NA	1	4	1	2	5	3	NA	8	3	6	3	3	1	9	3	3	1	2	1	8	2	5	4	5	1	1	3	1	3	4	1	1	2	3	2	4	3	9	1	NA	NA	4	5	5
NP_005029.1	PPID	1	6	3	1	3	7	NA	3	9	14	1	12	5	5	6	5	9	7	2	10	3	8	4	6	2	21	4	11	11	3	5	14	4	15	7	10	3	8	5	12	2	13	11	10	9	13	10	16
NP_005036.2	RELN	1	NA	NA	NA	1	2	NA	NA	1	1	NA	2	1	NA	NA	NA	1	NA	NA	NA	1	NA	NA	7	2	NA	NA	NA	1	NA	1	12	1	13	NA	1	NA	NA	NA	NA	NA	4	NA	1	1	NA	1	NA
NP_005057.1	SFPQ	8	20	5	28	15	15	10	15	36	61	15	22	35	36	26	36	35	79	36	37	35	50	16	47	33	40	25	72	34	40	40	87	15	38	33	32	22	31	19	38	17	19	34	32	33	58	42	34
NP_005073.2	TRIM25	12	16	11	16	16	15	9	12	35	56	14	19	52	50	30	35	48	50	33	41	40	46	21	25	39	37	37	52	38	45	39	49	24	40	26	33	20	34	23	39	32	31	34	33	40	45	41	45
NP_005085.2	SLC27A4	1	2	NA	3	1	2	NA	NA	2	2	1	3	5	11	2	3	2	2	2	4	4	3	1	8	5	NA	3	2	4	4	6	3	5	4	11	8	4	3	2	3	3	17	5	5	5	6	5	12
NP_005092.1	ISG15	7	1	1	2	NA	NA	2	1	5	13	NA	NA	8	8	6	8	7	5	5	5	10	11	3	8	6	6	5	3	16	13	6	13	3	7	12	8	5	4	2	8	5	3	6	6	8	3	17	12
NP_005096.1	RBM8A	3	6	1	5	NA	2	1	NA	11	24	NA	2	10	17	6	13	12	24	6	23	12	22	4	12	5	20	10	26	11	16	15	39	5	19	10	11	4	10	13	10	2	10	14	10	12	20	19	6
NP_005116.1	CCS	7	4	2	3	3	3	3	2	7	6	5	1	11	9	7	6	10	6	11	3	12	14	5	5	11	14	9	4	10	11	8	9	12	5	9	12	6	6	6	9	5	7	7	8	12	9	8	8
NP_005130.1	ANXA3	2	6	5	1	3	3	1	NA	2	2	6	NA	9	8	16	13	13	NA	7	13	6	4	10	2	7	1	7	3	5	10	19	27	1	7	6	5	9	1	4	15	2	NA	7	NA	11	NA	6	NA
NP_005176.1	CALML3	3	3	NA	4	4	2	4	4	6	4	4	1	6	6	2	7	4	7	4	4	4	4	6	5	4	7	4	3	4	5	5	3	5	2	6	2	3	4	5	4	4	4	4	2	8	4	3	3
NP_005189.2	CHKB	1	1	1	2	3	1	NA	NA	NA	3	1	1	NA	NA	1	2	1	1	1	NA	NA	2	2	4	NA	NA	1	1	3	NA	1	1	1	3	1	3	1	1	NA	NA	2	NA	1	NA	NA	2	NA	NA
NP_005198.1	CRKL	8	11	8	11	8	13	7	8	9	11	10	6	7	9	10	5	7	12	7	21	6	7	9	13	8	3	8	16	9	12	12	19	9	10	7	9	8	11	5	15	7	5	8	7	6	16	10	5
NP_005207.3	DDOST	15	14	14	10	19	23	13	15	33	47	22	27	48	36	21	21	45	61	44	49	49	48	22	35	47	52	32	52	35	25	40	43	30	38	40	41	18	29	32	33	19	36	33	26	45	47	39	40
NP_005249.1	GCHFR	36	21	26	5	26	4	19	10	19	9	38	8	14	13	17	12	14	22	16	8	19	18	11	5	20	26	19	11	13	6	12	4	20	12	14	13	11	7	13	6	15	5	12	7	16	9	8	9
NP_005265.1	GNG5	4	6	4	1	6	6	7	7	8	9	8	7	14	13	9	7	11	12	8	11	10	9	5	5	10	11	8	6	10	7	8	10	9	13	8	8	8	6	6	8	5	6	10	7	13	13	14	10
NP_005266.2	GNL1	1	6	2	12	5	4	3	4	11	17	4	6	8	13	6	7	13	20	4	13	9	17	4	8	9	20	3	11	10	10	14	38	4	22	12	11	1	8	3	12	3	13	7	13	12	12	12	11
NP_005310.1	H1	1	3	NA	9	5	3	9	10	9	13	1	6	11	8	11	14	7	7	14	8	11	9	22	7	8	7	8	12	11	10	10	11	8	12	10	9	11	9	10	8	11	11	9	11	15	13	12	12
NP_005311.1	H1	1	3	NA	9	7	7	11	11	9	12	2	7	11	7	10	15	6	7	14	7	11	9	20	4	7	5	8	10	12	9	9	9	9	11	9	7	10	8	10	7	10	8	7	10	12	12	13	10
NP_005312.1	H1	1	3	NA	7	5	4	8	10	11	14	2	5	11	7	11	15	9	8	15	7	11	8	21	4	10	8	9	13	13	11	10	10	12	11	11	9	12	9	10	9	12	8	8	12	14	14	13	12
NP_005323.1	HBZ	6	4	7	6	6	3	11	7	17	9	6	7	10	9	21	17	8	9	21	12	12	10	60	4	13	8	17	7	10	20	25	14	22	16	12	22	12	14	27	13	27	4	7	8	7	5	6	4
NP_005331.1	HINT1	24	20	25	13	10	48	42	53	41	52	40	67	54	28	57	33	41	44	54	29	55	51	24	40	66	75	48	54	62	59	48	31	40	47	69	58	40	48	60	82	43	44	58	45	48	31	53	66
NP_005336.3	HSPA1A	108	213	84	180	92	194	83	121	97	145	130	274	132	156	130	108	140	172	137	165	132	138	84	122	141	471	108	94	142	210	116	185	112	214	105	122	84	123	102	182	93	246	121	150	110	160	145	253
NP_005350.1	SMAD4	1	NA	NA	3	NA	1	NA	NA	2	7	1	NA	2	6	1	2	3	7	2	NA	1	7	1	3	2	4	1	5	6	3	2	23	1	3	4	5	1	NA	NA	1	2	NA	1	3	1	NA	2	4
NP_005372.2	NCL	21	37	17	26	18	32	20	26	37	51	18	37	40	52	35	38	47	65	48	68	41	61	40	57	39	62	41	70	37	53	56	132	33	54	38	33	32	33	38	69	31	46	47	43	39	67	50	47
NP_005427.2	CCDC6	3	9	1	4	4	6	1	2	3	11	1	6	8	6	2	6	8	16	5	14	4	7	6	18	5	4	4	20	8	14	13	23	2	14	6	4	2	4	4	16	3	2	7	11	10	16	10	3
NP_005436.1	SMC3	8	16	7	17	10	11	5	12	7	17	8	20	8	18	9	10	9	29	7	14	5	30	10	12	11	41	9	26	6	12	12	50	5	21	5	7	9	10	13	18	7	12	13	8	8	26	14	16
NP_005518.3	HSPA1L	68	116	59	105	71	119	58	75	48	74	84	174	60	73	63	45	66	87	61	80	62	68	48	90	61	179	52	51	62	89	60	83	52	104	50	55	43	58	47	76	53	110	57	71	53	85	66	107
NP_005529.1	INHBC	1	2	3	2	4	1	1	1	2	3	1	NA	3	4	2	2	2	2	1	NA	NA	NA	1	NA	NA	2	1	4	2	1	3	NA	2	2	2	1	1	NA	2	2	2	1	2	NA	3	NA	NA	NA
NP_005549.2	LAD1	2	5	5	21	7	10	5	NA	4	18	7	NA	5	7	6	3	8	NA	5	7	5	18	1	3	8	12	5	1	8	9	8	NA	6	12	9	10	3	1	8	10	8	2	8	1	10	6	5	22
NP_005555.2	LCN2	1	2	1	NA	5	4	NA	1	1	11	4	13	4	2	7	3	3	NA	1	4	2	2	8	1	NA	NA	9	NA	1	2	9	24	2	5	1	NA	3	2	1	4	2	6	NA	NA	2	NA	2	NA
NP_005556.1	LCP2	2	1	NA	2	1	1	3	2	NA	3	3	1	3	3	2	3	3	5	1	4	2	2	NA	13	2	3	3	1	4	4	5	6	3	5	4	3	1	NA	NA	2	1	2	3	1	1	1	1	NA
NP_005558.1	LGALS3BP	6	9	1	9	2	9	6	NA	19	30	4	1	24	17	28	27	18	3	18	30	19	15	18	21	20	18	28	33	32	21	19	10	31	25	19	20	21	26	17	24	23	2	19	6	19	12	27	2
NP_005561.1	LMAN1	63	52	36	25	39	46	43	40	65	63	51	38	78	82	66	77	73	96	84	49	77	92	45	52	87	51	72	60	78	41	68	94	71	60	67	71	72	45	84	53	69	65	69	43	67	37	65	73
NP_005573.2	CD180	3	4	NA	NA	NA	NA	NA	NA	3	4	NA	1	3	3	5	4	4	4	1	3	1	NA	1	7	4	1	2	3	3	3	6	5	2	2	3	4	NA	2	1	2	1	4	4	NA	1	4	1	NA
NP_005599.1	PTPRCAP	1	1	NA	NA	NA	NA	NA	NA	NA	2	NA	NA	4	1	1	1	3	7	2	2	1	NA	NA	12	1	NA	1	2	NA	NA	4	2	1	7	2	3	NA	NA	NA	1	NA	NA	2	NA	4	1	4	NA
NP_005611.1	S100A11	1	5	3	3	1	8	3	2	2	4	1	3	1	1	3	4	5	2	3	6	5	2	4	11	3	2	3	2	4	2	2	5	4	4	2	1	1	2	2	4	1	2	4	2	3	4	5	1
NP_005617.2	SRSF4	3	4	2	6	2	3	NA	4	12	17	NA	1	7	11	11	12	5	15	7	11	5	9	8	8	11	10	12	20	5	6	7	14	11	11	5	5	11	13	4	7	7	4	4	4	8	10	12	7
NP_005633.2	TAF7	1	1	NA	NA	NA	2	NA	NA	NA	NA	NA	3	1	1	NA	NA	1	2	1	1	NA	2	NA	NA	NA	NA	NA	NA	1	1	NA	1	NA	NA	NA	1	NA	NA	NA	NA	NA	NA	1	NA	NA	NA	NA	NA
NP_005642.1	TDO2	1	NA	2	NA	1	NA	NA	NA	1	1	1	NA	2	NA	3	3	NA	NA	1	NA	5	1	NA	1	3	NA	3	NA	2	NA	2	NA	NA	1	NA	1	1	NA	NA	1	1	NA	2	2	6	NA	NA	NA
NP_005654.4	NELFA	2	4	1	7	3	3	NA	NA	4	6	NA	NA	NA	1	2	1	NA	8	NA	3	2	3	NA	1	1	3	2	9	NA	4	3	15	NA	3	1	1	1	1	NA	3	NA	1	1	3	1	8	3	2
NP_005660.4	REEP5	4	5	1	6	3	2	3	3	5	5	2	8	11	5	10	7	8	5	7	5	11	11	3	7	12	11	6	4	6	7	7	5	7	3	7	9	4	3	12	11	7	16	8	9	7	5	5	5
NP_005683.2	ABCF2	1	1	1	4	2	3	NA	NA	1	6	NA	4	2	5	NA	NA	2	6	NA	8	1	2	1	6	1	6	2	7	2	3	3	16	1	6	1	1	NA	4	NA	8	1	7	2	9	NA	5	3	2
NP_005689.2	SCAMP3	1	10	NA	17	1	17	NA	3	3	11	1	25	2	13	1	3	2	8	1	10	3	9	2	20	1	10	2	14	3	5	5	10	2	6	3	4	2	8	3	12	2	15	3	3	2	11	17	16
NP_005708.1	ARPC5	9	11	3	15	6	8	5	5	14	22	7	6	18	19	19	25	13	25	16	24	20	21	10	39	13	22	14	16	18	22	22	28	14	22	13	22	8	12	12	24	8	10	20	10	17	33	23	11
NP_005711.1	ARPC1B	15	27	21	22	17	31	15	13	24	51	26	20	39	44	26	40	36	50	24	48	36	41	22	55	39	36	29	33	32	36	41	43	28	52	39	32	21	27	20	47	20	29	33	27	33	33	35	16
NP_005713.1	ACTR2	8	17	4	16	9	6	8	12	28	64	11	16	53	64	37	37	48	64	38	67	32	36	40	95	37	47	34	39	38	37	52	48	31	61	37	33	25	42	26	50	26	23	35	26	40	59	42	22
NP_005723.2	RAD50	7	14	3	15	4	14	6	8	12	19	7	9	17	16	6	16	14	25	17	23	13	11	4	18	9	19	11	46	14	10	20	33	4	26	8	8	8	11	8	20	4	8	10	10	7	15	20	11
NP_005735.2	ARIH1	5	6	2	7	4	6	3	5	5	19	4	8	10	12	7	9	12	24	10	20	8	21	4	14	12	15	5	10	13	14	17	24	9	18	13	10	7	13	9	16	8	8	14	9	11	21	21	11
NP_005737.1	NAMPT	37	40	23	26	32	37	20	43	38	51	38	42	66	84	46	37	68	49	80	58	50	74	36	62	87	117	36	38	55	80	110	56	44	38	46	52	42	39	49	43	48	66	56	55	46	41	61	70
NP_005745.1	G3BP1	6	17	3	20	13	31	4	15	25	60	9	63	25	27	19	16	21	47	21	37	23	29	10	35	16	26	18	56	22	25	21	61	12	39	25	30	10	32	12	46	19	39	15	35	24	29	24	48
NP_005751.2	CEBPZ	1	2	NA	1	NA	1	NA	1	1	4	NA	1	NA	1	NA	2	NA	1	1	1	NA	1	NA	NA	NA	1	NA	6	NA	3	NA	8	NA	3	NA	NA	2	NA	NA	1	NA	NA	NA	NA	NA	4	NA	1
NP_005782.1	MPHOSPH10	1	1	1	1	NA	NA	NA	3	NA	NA	NA	NA	1	1	NA	NA	1	NA	NA	1	NA	3	NA	NA	1	1	NA	NA	NA	NA	NA	3	NA	1	NA	NA	NA	NA	NA	NA	NA	NA	NA	NA	NA	NA	NA	NA
NP_005792.1	EIF1	12	10	15	18	16	17	13	15	4	8	18	22	9	7	6	6	8	15	11	4	6	13	7	7	10	8	8	12	12	6	10	12	9	9	8	8	6	6	6	7	7	9	5	4	9	4	11	8
NP_005796.1	PSMD14	5	8	3	11	3	8	6	8	10	11	6	9	5	7	11	7	5	5	5	8	9	8	9	11	5	5	8	15	11	6	11	17	6	7	8	7	3	4	5	13	1	8	7	12	1	8	6	10
NP_005800.3	PRDX2	26	35	20	33	30	22	41	37	81	60	36	26	77	74	79	58	62	73	86	70	58	62	96	43	83	74	82	75	62	76	68	55	80	63	61	60	70	75	88	58	84	38	68	46	75	51	57	62
NP_005821.2	MRPS31	7	6	5	10	1	4	3	3	5	6	2	4	4	8	6	7	5	12	4	8	6	11	4	7	3	5	6	11	1	8	7	13	3	8	4	6	5	7	2	9	5	12	7	7	5	15	6	10
NP_005827.1	RIDA	50	29	50	9	44	79	95	70	35	20	112	107	38	12	35	21	35	15	93	7	72	49	17	11	83	71	37	13	40	19	33	4	34	21	58	63	24	6	59	15	26	20	60	48	33	6	17	31
NP_005828.2	POP7	1	1	NA	1	1	1	1	1	1	1	NA	2	2	2	1	1	1	1	2	2	2	1	NA	3	1	1	1	2	1	1	1	3	NA	6	NA	1	1	NA	1	1	1	1	2	NA	2	1	1	1
NP_005834.4	STAM2	3	4	1	4	2	4	NA	3	3	3	NA	2	5	9	2	4	5	11	6	5	5	8	NA	3	6	7	2	8	3	6	4	8	2	4	3	6	1	2	3	6	2	2	2	4	3	4	3	6
NP_005841.1	SF3B4	1	2	1	2	NA	1	NA	3	2	4	NA	2	1	4	2	2	NA	4	1	2	1	3	3	6	NA	2	2	6	1	4	3	5	NA	3	NA	3	1	2	NA	3	1	NA	NA	1	1	6	2	1
NP_005848.2	ZMPSTE24	5	10	6	7	6	7	5	5	7	14	9	10	7	7	9	6	6	15	2	9	6	10	7	7	6	7	8	11	5	4	6	8	8	7	6	7	6	13	8	12	8	17	5	6	9	7	7	8
NP_005850.1	PURA	3	8	3	5	4	2	3	1	10	16	3	3	16	8	12	9	15	16	14	9	19	12	9	9	16	16	8	17	11	11	14	5	10	11	9	8	8	9	13	8	12	12	11	7	16	11	13	10
NP_005862.1	SMNDC1	3	3	1	4	2	3	1	2	3	3	3	5	3	3	NA	NA	3	5	2	9	2	3	NA	2	2	2	3	5	3	5	2	9	2	3	NA	NA	NA	4	1	2	1	2	1	NA	3	5	3	4
NP_005866.1	EIF1B	12	10	14	17	16	15	13	14	4	7	17	18	8	7	6	6	8	14	10	3	6	12	7	7	10	8	8	12	11	6	9	11	8	9	7	8	6	6	5	6	6	10	4	4	8	5	10	6
NP_005868.1	SF3A1	13	31	13	30	9	27	12	28	20	40	24	38	26	36	23	27	30	50	25	38	25	28	18	40	20	21	22	58	22	25	30	83	9	45	16	19	21	28	14	36	15	13	19	21	29	33	29	17
NP_005871.1	DNAJA2	16	19	10	8	10	14	5	9	10	12	15	27	19	9	11	12	13	19	10	9	11	13	11	14	8	10	19	16	8	12	12	15	15	13	13	11	12	12	9	14	11	14	13	11	11	9	16	15
NP_005889.3	CAPRIN1	3	14	10	11	13	32	12	25	13	23	14	35	25	27	16	11	12	25	12	27	13	17	8	17	12	21	18	33	14	12	15	29	13	25	15	17	13	24	26	25	13	23	20	15	14	19	14	19
NP_005902.1	MAT2A	12	15	7	11	11	15	12	12	74	61	15	13	73	34	78	64	62	50	73	38	95	67	37	29	101	77	64	56	55	35	79	62	92	53	62	57	55	50	88	55	68	46	68	55	62	53	54	72
NP_005905.2	MCM4	1	6	NA	7	1	18	NA	NA	NA	7	NA	5	1	9	NA	NA	1	32	NA	13	NA	13	NA	19	NA	14	1	55	NA	NA	2	56	1	13	3	1	NA	3	NA	27	NA	NA	2	3	4	15	3	1
NP_005917.2	MFAP1	2	1	1	4	NA	1	1	1	NA	1	NA	NA	2	2	NA	NA	2	4	1	2	2	1	NA	3	NA	1	NA	2	NA	NA	2	7	NA	1	1	NA	1	NA	NA	3	1	NA	NA	1	NA	3	NA	1
NP_005938.1	MT1B	3	25	NA	1	NA	NA	1	NA	NA	1	1	NA	NA	NA	NA	NA	NA	NA	NA	NA	NA	NA	NA	NA	NA	NA	1	NA	NA	NA	NA	NA	NA	NA	NA	NA	NA	NA	NA	1	NA	NA	1	NA	NA	NA	1	NA
NP_005943.1	MT1X	11	29	9	4	15	3	16	5	10	2	11	1	10	2	6	4	7	1	8	2	13	7	4	1	9	2	14	2	5	1	2	1	6	1	4	2	4	1	12	3	11	1	13	14	4	5	4	3
NP_005944.1	MT2A	4	19	3	3	6	3	9	2	13	2	6	1	12	2	6	5	7	2	8	2	14	8	6	2	9	2	16	2	4	1	4	2	9	1	5	3	5	1	14	3	10	1	15	14	7	5	7	3
NP_005971.1	S100P	1	1	NA	4	NA	3	NA	1	1	1	4	6	1	NA	1	1	1	NA	NA	7	1	NA	2	4	1	NA	1	1	1	2	1	1	1	1	NA	NA	1	NA	NA	1	1	2	2	NA	1	1	NA	NA
NP_005990.1	TSNAX	7	11	9	11	4	12	5	6	6	11	9	23	6	8	6	5	11	12	7	10	8	14	5	11	9	10	7	14	8	10	11	18	6	14	7	11	5	13	9	11	7	9	9	7	7	13	12	12
NP_005994.2	UQCRFS1	14	11	5	8	2	2	9	6	15	6	14	14	16	13	10	10	17	15	14	11	14	20	17	14	19	21	18	11	11	7	9	3	10	9	8	5	14	2	15	10	12	7	13	11	16	16	14	15
NP_006001.5	MANF	9	6	5	14	3	12	6	5	16	24	7	14	14	21	13	10	18	16	14	12	14	11	7	13	13	12	16	18	13	11	17	23	18	19	13	17	11	8	8	18	9	18	10	17	16	17	16	18
NP_006003.1	CLPP	15	13	10	17	20	16	12	11	11	12	17	34	14	20	8	12	13	20	13	20	14	18	10	17	15	28	14	17	16	13	15	7	14	13	13	12	9	9	11	12	6	16	10	12	16	5	16	16
NP_006005.2	LAGE3	1	2	3	4	6	11	7	8	3	6	8	8	2	6	2	3	3	5	NA	3	NA	4	5	6	6	5	4	5	4	4	5	4	4	3	2	3	2	4	4	6	1	2	2	3	5	7	5	5
NP_006017.1	H1	2	2	1	5	4	8	2	6	5	12	1	8	3	11	2	7	5	11	9	5	5	15	3	7	4	7	5	11	7	6	6	9	5	12	5	8	4	4	4	7	4	7	2	3	7	9	10	5
NP_006030.2	MRC2	5	18	2	8	1	8	1	NA	NA	21	4	NA	1	3	8	25	7	1	1	7	5	NA	5	14	2	NA	3	17	11	26	13	1	1	19	8	6	3	NA	NA	25	1	NA	5	NA	9	6	10	NA
NP_006053.2	SMYD5	3	2	1	1	1	3	2	1	1	5	3	2	3	4	1	2	4	8	2	4	4	4	NA	5	5	3	1	7	2	2	6	7	1	5	4	4	NA	3	1	2	1	4	2	2	5	5	4	4
NP_006089.1	RACK1	39	51	49	53	45	80	42	66	55	87	56	77	81	75	59	64	79	89	69	76	62	73	43	69	74	81	61	79	60	57	81	113	59	82	65	74	53	53	68	88	57	68	88	83	67	94	80	73
NP_006102.2	ACAA2	407	191	302	208	320	206	359	107	416	78	418	117	455	379	367	283	377	180	466	176	340	279	260	124	543	169	423	70	428	201	349	126	393	125	441	392	315	51	336	160	408	105	353	289	328	79	186	218
NP_006107.1	TAB1	3	3	2	4	5	5	NA	2	4	4	2	2	4	7	4	6	8	13	4	8	2	4	2	3	4	5	4	9	5	6	4	14	1	4	6	3	2	9	3	5	3	1	4	6	5	9	5	2
NP_006149.2	NEFL	1	NA	NA	2	NA	NA	1	NA	3	2	NA	NA	3	1	2	1	3	2	NA	1	NA	NA	1	NA	NA	1	1	2	1	1	1	NA	1	2	2	1	2	1	1	1	2	2	4	1	NA	3	1	2
NP_006169.2	NSF	11	32	11	20	12	11	9	11	25	43	9	24	30	37	25	28	34	47	29	46	34	40	17	47	32	47	27	32	27	31	46	64	16	34	32	28	18	43	21	49	25	35	28	27	32	34	51	36
NP_006175.2	NUCB1	24	36	19	28	19	36	18	29	38	40	31	50	41	46	35	31	46	60	46	51	35	54	27	45	41	54	34	34	44	42	48	37	36	42	42	48	31	40	45	38	36	51	31	32	42	35	43	54
NP_006182.2	PA2G4	23	21	14	23	16	30	16	19	35	39	18	45	32	50	34	30	37	66	38	50	38	45	32	50	43	42	32	68	39	41	42	129	29	42	42	38	21	33	34	49	29	37	32	37	35	39	39	40
NP_006199.2	ENPP1	11	13	17	10	17	5	8	25	14	37	17	7	28	31	29	26	21	NA	25	14	27	31	18	35	32	39	22	35	25	14	24	21	32	7	22	17	26	34	35	8	30	9	24	27	26	25	25	16
NP_006214.3	PIN4	1	1	1	3	NA	4	NA	2	2	3	1	2	2	NA	2	NA	NA	4	2	1	2	4	3	5	1	3	1	2	3	1	NA	4	1	2	1	4	1	NA	2	2	2	1	3	1	1	3	1	NA
NP_006234.1	PPP2R5A	4	9	4	7	NA	6	2	6	6	16	3	3	5	14	7	6	6	10	5	4	7	14	5	11	5	15	5	10	8	8	10	5	5	12	5	8	3	9	2	11	4	13	6	4	11	14	14	15
NP_006244.2	PRKAB1	6	3	4	9	6	8	2	4	5	10	4	18	8	8	8	6	8	10	6	14	4	5	3	5	6	7	5	5	9	7	5	14	6	8	6	4	3	13	9	8	4	5	6	7	8	9	9	10
NP_006256.1	RAD21	3	4	1	5	7	12	3	3	1	4	3	11	NA	6	NA	1	1	18	5	11	NA	11	1	3	NA	14	NA	13	1	3	5	25	1	9	NA	NA	1	2	1	9	2	1	2	1	4	9	1	1
NP_006261.1	RRAS	4	18	4	7	7	13	4	3	11	14	5	11	10	13	10	19	13	4	8	12	13	7	9	12	11	8	12	7	13	16	10	4	8	17	5	10	9	10	5	7	12	5	9	5	13	13	14	4
NP_006266.2	SRSF6	1	1	NA	1	2	1	NA	NA	7	12	1	2	5	9	3	5	5	11	5	7	4	8	4	6	7	8	6	11	2	7	4	11	5	9	4	4	4	9	4	5	6	5	4	7	7	10	5	6
NP_006275.1	TAF10	1	1	NA	1	3	3	1	3	1	5	2	1	2	7	2	2	5	7	1	6	2	7	NA	4	NA	5	1	4	3	4	5	5	3	5	3	5	NA	4	1	4	2	4	3	4	1	4	2	2
NP_006311.3	PGRMC2	22	18	11	11	12	12	18	23	34	22	27	26	39	25	41	36	37	33	31	25	33	31	25	18	39	29	35	25	24	14	22	17	40	20	24	28	31	27	46	26	31	38	39	27	39	27	23	39
NP_006342.2	TIMM44	11	10	11	16	8	14	12	8	20	17	12	22	26	38	21	18	21	32	22	25	18	17	13	21	19	19	17	19	20	21	19	25	14	21	20	21	16	16	15	25	17	19	15	21	19	15	17	21
NP_006353.2	NXF1	1	4	1	6	NA	5	1	3	NA	5	1	2	NA	2	NA	3	2	5	NA	5	NA	4	2	6	NA	2	1	6	1	2	1	8	NA	3	1	1	NA	1	1	5	NA	1	1	2	1	2	2	4
NP_006361.1	VTI1B	2	3	NA	1	NA	NA	NA	NA	6	6	1	2	7	6	10	9	7	7	6	7	8	6	5	9	5	4	9	7	8	4	5	6	8	5	5	5	4	6	7	6	6	4	6	5	6	9	5	6
NP_006362.1	CRTAP	4	5	1	6	3	4	NA	3	3	7	2	4	1	5	4	5	2	6	1	4	1	6	3	9	2	3	2	11	3	3	4	17	3	4	2	6	3	2	1	3	2	5	1	4	2	6	2	4
NP_006364.2	VAT1	29	43	34	55	34	68	27	27	40	43	41	58	39	45	42	51	41	37	36	78	38	35	32	69	41	33	36	73	43	54	47	28	40	41	42	38	22	44	34	56	30	34	39	38	40	76	63	51
NP_006375.2	CIB1	1	NA	NA	NA	NA	NA	1	NA	NA	NA	NA	NA	NA	1	NA	NA	1	2	NA	NA	2	NA	2	5	NA	1	NA	NA	2	NA	2	NA	NA	1	2	3	NA	NA	NA	3	NA	NA	2	NA	NA	NA	NA	NA
NP_006378.3	CHERP	3	6	1	3	4	5	NA	4	3	10	3	8	1	3	3	4	1	27	NA	8	2	8	NA	3	1	9	1	19	3	9	8	17	NA	7	4	2	3	8	NA	7	2	1	1	2	4	9	4	3
NP_006382.1	IPO7	12	16	10	22	7	23	10	11	12	29	5	24	16	23	14	13	16	22	8	25	12	23	4	16	13	28	8	23	18	18	19	33	6	23	17	20	9	12	9	35	7	16	19	22	14	20	17	15
NP_006383.2	NOP56	3	9	1	9	4	9	1	5	12	14	3	7	11	12	6	8	9	6	11	17	11	15	8	5	8	16	10	11	2	10	9	29	2	15	5	5	5	2	3	6	4	8	7	5	7	15	3	2
NP_006388.2	RNASEH2A	1	NA	NA	1	NA	NA	NA	NA	NA	1	NA	NA	NA	2	NA	NA	NA	7	NA	3	1	NA	NA	5	NA	NA	NA	4	NA	NA	2	5	NA	3	NA	NA	NA	1	NA	4	NA	NA	1	NA	NA	NA	NA	NA
NP_006397.1	PRDX4	41	34	26	24	33	34	33	23	56	40	55	39	68	53	58	59	72	50	68	47	46	53	38	41	79	35	68	47	69	31	72	48	77	41	57	54	64	28	61	47	64	30	63	42	58	56	45	31
NP_006398.1	ARL6IP5	6	15	7	7	7	5	6	7	9	11	13	12	12	15	11	14	16	15	13	16	9	13	10	12	15	10	7	13	13	11	14	11	7	13	12	14	9	6	5	12	8	9	6	10	9	9	8	8
NP_006400.2	ARPC1A	11	11	6	10	14	14	12	18	18	20	19	10	14	17	19	25	16	17	21	16	19	17	14	15	17	16	19	32	15	19	16	18	19	14	17	17	16	16	17	12	24	13	16	8	19	23	14	10
NP_006414.2	RABAC1	4	4	2	1	2	3	1	2	NA	1	1	3	1	2	1	1	2	4	1	2	NA	3	NA	2	1	3	2	3	1	1	3	2	1	1	NA	1	NA	NA	1	2	NA	1	NA	1	NA	2	2	3
NP_006419.2	MRPL28	1	1	NA	2	NA	NA	NA	NA	2	1	NA	3	NA	2	1	1	NA	3	NA	3	NA	1	2	7	NA	2	NA	1	NA	NA	NA	1	NA	2	1	NA	NA	1	NA	1	NA	1	NA	NA	NA	2	1	NA
NP_006426.2	IFITM2	1	4	1	1	1	6	2	3	1	3	3	2	1	2	NA	1	2	1	2	3	2	3	NA	1	1	1	NA	1	1	1	1	1	NA	1	1	1	NA	NA	NA	1	NA	NA	NA	NA	2	1	1	1
NP_006444.2	TBL3	1	2	NA	2	1	5	1	1	1	1	2	1	2	6	NA	NA	NA	5	NA	2	NA	3	NA	NA	NA	1	NA	2	NA	NA	NA	5	NA	1	NA	NA	NA	1	NA	1	NA	NA	2	1	NA	NA	2	3
NP_006451.1	HEXIM1	6	3	2	6	1	2	1	NA	5	3	1	4	6	12	6	4	2	11	10	5	8	10	1	3	6	9	5	9	7	5	3	9	8	5	4	5	5	5	8	9	4	2	8	3	6	4	6	5
NP_006507.2	SLC2A1	1	2	NA	NA	1	NA	2	NA	2	2	1	NA	2	2	4	6	NA	1	5	6	1	2	11	1	2	1	3	1	1	4	2	13	1	2	1	1	6	10	3	2	6	1	NA	3	2	1	3	1
NP_006508.2	SLC16A2	1	NA	NA	NA	1	2	NA	2	3	5	NA	NA	NA	NA	NA	4	NA	NA	2	1	2	3	2	1	NA	6	2	1	1	NA	NA	NA	1	1	NA	NA	2	4	3	1	1	NA	NA	2	4	NA	1	NA
NP_006511.1	DYNLT3	3	3	4	3	4	6	1	5	NA	4	3	5	1	5	NA	4	4	6	NA	4	1	3	2	4	3	4	1	5	2	2	2	8	2	4	2	3	3	2	3	7	NA	5	1	3	1	5	6	4
NP_006535.1	EXOC5	4	13	6	8	2	7	3	4	5	15	3	10	6	12	3	7	4	8	3	5	5	3	1	6	4	7	5	10	9	4	9	6	1	7	10	6	6	5	NA	6	3	5	4	3	3	11	8	7
NP_006559.1	CGRRF1	1	NA	NA	NA	NA	NA	NA	NA	NA	NA	NA	NA	NA	NA	NA	NA	NA	NA	NA	NA	NA	NA	NA	NA	NA	NA	NA	NA	NA	NA	NA	NA	NA	NA	NA	NA	NA	NA	NA	NA	NA	NA	NA	NA	NA	NA	NA	NA
NP_006570.1	EBP	8	6	10	12	13	13	11	15	17	10	24	15	23	13	19	17	21	24	22	14	20	17	12	8	23	15	15	14	14	9	10	14	17	8	13	8	16	12	17	16	7	12	18	19	19	22	7	7
NP_006588.1	HSPA8	134	155	126	238	133	202	129	170	154	238	148	297	181	199	150	140	184	231	146	261	157	189	151	331	167	299	177	266	195	179	194	306	155	233	190	189	110	192	123	204	138	202	166	176	159	200	165	198
NP_006608.1	NES	2	35	NA	21	NA	25	1	5	2	27	1	10	3	12	2	19	7	14	NA	26	2	42	7	25	1	10	5	25	7	18	18	24	2	25	3	3	2	7	1	29	2	17	1	9	2	22	34	2
NP_006636.2	STARD10	3	4	2	6	3	1	1	5	35	17	2	2	22	11	23	18	24	9	23	14	25	23	20	15	32	18	23	7	19	11	15	7	19	9	29	23	12	26	13	11	24	19	19	21	17	7	14	17
NP_006653.2	SRCAP	1	NA	NA	NA	NA	1	NA	NA	NA	1	NA	NA	1	1	1	NA	NA	1	NA	2	NA	NA	1	NA	NA	NA	NA	1	NA	1	NA	2	NA	1	1	NA	NA	NA	NA	NA	1	1	NA	NA	NA	2	NA	NA
NP_006682.2	LYVE1	1	NA	1	NA	NA	NA	NA	NA	NA	NA	NA	NA	NA	NA	1	NA	NA	NA	NA	NA	NA	NA	1	NA	2	NA	NA	NA	NA	NA	2	NA	NA	NA	NA	NA	NA	NA	1	NA	1	NA	NA	NA	2	NA	1	NA
NP_006699.2	GLO1	17	9	11	14	9	13	12	12	27	27	26	19	46	34	33	27	39	29	29	37	45	40	21	23	43	30	29	40	41	26	25	51	37	21	21	17	15	25	26	21	27	26	30	27	39	50	32	38
NP_006704.3	SUB1	8	18	11	32	5	25	10	35	13	34	13	16	14	24	11	12	13	32	11	19	12	15	4	24	16	24	13	26	13	20	17	26	13	19	13	11	9	26	11	30	9	20	14	18	9	23	27	16
NP_006738.3	SIPA1	2	5	1	2	3	4	NA	NA	NA	3	2	1	4	3	NA	1	2	1	NA	1	1	1	2	13	3	2	1	NA	1	1	3	2	NA	6	2	2	NA	1	NA	3	1	1	1	1	3	NA	4	1
NP_006741.1	SNTB2	1	6	3	NA	NA	2	1	NA	3	10	3	NA	3	3	6	10	3	4	2	1	3	3	1	2	2	2	2	4	2	3	5	2	1	7	4	2	2	6	NA	4	2	NA	4	2	4	2	7	3
NP_006746.1	TALDO1	8	16	3	18	9	9	10	7	30	31	19	17	38	44	30	35	42	42	41	45	38	43	30	38	38	35	29	57	40	40	34	35	45	41	28	28	30	44	34	48	42	39	30	29	34	27	30	43
NP_006758.2	LZTR1	2	NA	NA	NA	NA	NA	NA	NA	NA	NA	NA	1	NA	1	NA	NA	NA	NA	NA	NA	NA	NA	NA	NA	NA	NA	NA	NA	1	NA	NA	NA	NA	NA	NA	1	NA	NA	NA	NA	NA	1	NA	NA	NA	1	NA	NA
NP_006779.1	RALBP1	2	2	2	3	1	4	NA	1	2	2	NA	4	2	2	2	1	2	NA	NA	1	4	3	1	4	1	5	1	5	2	1	2	3	NA	NA	2	4	1	1	NA	1	NA	2	1	1	2	NA	1	3
NP_006796.1	HNRNPA0	5	8	6	14	4	9	3	9	13	15	5	9	4	7	14	12	12	26	14	16	5	22	4	10	7	20	14	28	6	22	11	22	5	23	5	6	10	8	2	16	7	13	10	8	9	26	12	11
NP_006799.1	SEC61B	6	5	6	9	8	8	9	8	8	11	8	10	10	13	9	8	14	13	10	10	11	8	6	6	11	9	10	12	7	5	8	6	8	8	7	8	8	7	9	6	6	10	6	6	10	7	7	7
NP_006801.1	PDIA5	27	21	13	14	25	26	23	27	37	52	32	13	44	37	36	40	43	47	55	47	58	50	38	27	53	37	44	68	61	41	48	44	36	35	51	50	44	42	41	36	51	30	46	27	50	78	32	34
NP_006806.1	TMED2	8	7	7	16	14	9	9	10	6	12	8	13	13	11	10	8	10	22	8	16	8	14	9	23	7	16	10	13	10	9	11	12	8	11	13	16	8	12	10	10	6	17	10	9	8	11	9	8
NP_006807.1	LMAN2	20	21	16	14	22	19	12	24	33	38	28	31	40	29	28	28	36	43	35	34	35	40	28	37	38	55	35	33	35	36	38	32	30	36	35	36	33	33	38	44	35	44	29	26	40	39	38	47
NP_006816.2	CKAP4	29	50	21	98	40	79	34	44	39	93	30	52	56	84	34	42	51	86	58	128	61	77	49	86	38	56	38	64	61	59	57	75	35	55	41	49	39	61	35	65	37	52	44	42	49	100	50	54
NP_006818.3	TMED10	22	33	14	15	26	52	28	45	19	25	34	66	24	25	17	20	30	58	22	33	20	33	14	19	26	31	13	28	24	11	37	23	17	32	28	43	15	12	21	27	18	25	11	14	32	34	31	38
NP_006820.1	ADIRF	2	3	3	1	4	6	6	NA	NA	1	5	6	3	6	4	4	5	NA	4	NA	3	1	1	2	3	5	4	1	1	NA	3	NA	4	2	4	3	5	1	3	2	3	2	3	NA	3	NA	3	1
NP_006824.2	COPS6	6	10	4	6	4	11	7	4	10	16	5	14	11	12	9	11	9	13	9	9	9	12	8	11	13	14	6	19	13	7	18	22	7	9	15	14	5	6	9	8	6	9	9	6	12	9	10	12
NP_006828.2	COPS5	4	8	11	10	5	11	5	6	12	17	4	8	13	17	9	5	11	14	10	14	10	12	8	15	12	18	10	15	9	11	15	15	10	15	11	9	9	14	5	12	9	15	11	7	11	10	7	11
NP_006832.1	SLC38A3	3	1	4	NA	2	1	NA	NA	3	5	3	NA	5	7	2	1	5	9	3	1	5	5	3	3	3	9	4	7	2	NA	2	3	3	12	3	4	1	NA	5	2	6	4	5	4	3	5	1	4
NP_006834.2	SDS	7	3	8	2	22	6	10	7	10	2	22	NA	13	11	14	5	22	12	17	3	14	36	8	NA	30	30	18	1	2	18	12	NA	28	16	13	8	18	NA	19	5	19	2	12	37	17	5	7	6
NP_008846.2	RP2	1	NA	NA	1	NA	NA	1	1	2	1	NA	NA	3	1	3	5	3	3	2	3	3	4	2	5	3	3	2	3	3	1	4	4	3	3	3	1	1	1	NA	4	1	1	2	2	2	2	1	1
NP_008875.1	SPP2	1	NA	NA	NA	NA	1	2	1	NA	NA	1	NA	1	NA	1	2	NA	NA	2	NA	2	NA	2	NA	1	NA	NA	1	NA	NA	NA	NA	NA	2	1	1	2	1	NA	NA	1	NA	NA	NA	NA	1	1	1
NP_008909.1	RNF113A	1	1	1	1	2	5	1	NA	NA	NA	NA	NA	NA	NA	NA	NA	NA	NA	NA	NA	NA	NA	NA	NA	NA	3	NA	2	NA	1	2	7	NA	1	1	1	NA	1	NA	3	1	NA	1	NA	NA	1	1	NA
NP_008937.1	NUDT21	4	3	2	4	2	3	NA	3	5	11	2	3	7	8	3	7	5	12	7	8	5	12	5	11	8	7	6	12	7	4	7	10	3	12	5	4	4	5	5	5	6	2	1	7	2	6	3	4
NP_008964.3	RER1	3	3	2	3	3	7	3	4	10	10	5	5	17	16	8	6	11	12	7	14	12	9	9	8	8	11	6	7	11	6	11	10	7	10	7	9	11	10	9	11	8	16	11	9	8	5	16	19
NP_008974.5	KRR1	1	NA	NA	1	NA	4	1	4	NA	1	1	1	NA	2	NA	NA	NA	2	NA	2	NA	NA	NA	1	NA	3	NA	1	NA	2	NA	4	NA	1	NA	NA	NA	NA	NA	3	NA	1	NA	NA	NA	NA	NA	NA
NP_008977.1	EMILIN1	8	18	6	9	4	11	4	NA	3	7	9	NA	15	11	11	15	11	6	3	3	16	3	8	7	12	5	10	5	10	3	11	NA	9	5	4	12	4	NA	7	8	4	1	7	NA	4	NA	5	NA
NP_008982.1	FAF1	2	5	1	9	4	3	NA	3	1	4	1	9	2	5	1	1	4	14	2	4	1	5	4	5	2	6	3	14	2	3	2	13	1	6	3	2	NA	9	1	4	5	4	1	3	1	4	4	3
NP_009011.1	LSM6	1	1	NA	1	NA	NA	NA	1	4	7	NA	2	1	3	3	4	NA	4	2	4	3	4	2	2	3	6	4	5	3	3	2	5	3	5	1	2	1	2	2	2	2	1	1	2	NA	1	2	6
NP_009031.1	ATP5ME	1	10	NA	5	8	NA	3	3	6	8	6	2	6	7	5	4	8	8	8	10	9	7	8	9	8	9	11	7	4	5	4	4	6	6	6	4	7	6	8	5	4	9	9	7	8	8	7	6
NP_009058.2	VIL1	4	11	2	24	12	8	5	NA	9	55	NA	NA	8	21	13	25	9	17	36	44	20	11	7	17	37	NA	3	36	9	16	15	80	2	31	5	8	25	36	9	22	11	3	4	9	9	82	10	2
NP_009096.2	SF3A2	2	5	1	11	NA	12	3	6	7	14	4	7	5	10	4	6	7	13	3	9	6	9	5	12	8	8	7	17	7	8	12	26	1	11	10	9	7	8	1	10	5	5	8	7	8	8	7	8
NP_009107.1	ERG28	3	4	4	2	2	3	3	5	5	3	4	2	1	3	3	8	2	5	8	3	6	2	2	2	4	3	6	3	4	NA	2	2	3	2	3	3	3	5	4	1	3	5	3	6	7	11	5	4
NP_009121.1	SEC23IP	10	10	10	9	4	15	9	9	13	19	7	9	17	8	12	11	21	22	13	23	11	23	3	22	16	19	14	17	20	25	27	32	11	16	24	11	7	23	11	13	11	16	10	17	17	16	17	17
NP_009140.1	RPL35	3	2	NA	4	3	1	4	3	8	12	2	4	9	8	5	8	11	9	10	8	6	10	3	6	11	12	10	11	11	10	11	11	11	10	9	9	7	7	6	11	8	7	8	9	7	9	6	9
NP_009166.2	XPOT	5	11	4	9	3	4	1	1	11	13	3	6	9	20	13	9	10	19	5	13	6	14	7	19	9	12	6	16	10	8	7	39	7	12	7	7	2	7	4	19	6	7	8	12	8	14	13	14
NP_009185.2	PNKP	1	NA	1	2	NA	1	NA	1	NA	2	NA	NA	1	NA	NA	NA	1	2	NA	1	2	1	NA	NA	1	2	1	7	NA	NA	1	1	NA	3	NA	NA	NA	4	NA	1	NA	NA	NA	2	NA	4	NA	1
NP_009200.2	STXBP3	3	7	2	8	1	8	3	4	17	23	1	6	12	21	13	13	15	12	9	11	10	16	6	13	10	24	9	21	10	12	15	12	5	15	11	7	12	18	3	8	9	15	8	7	9	16	12	13
NP_009207.2	CBX3	1	3	NA	4	NA	NA	NA	NA	3	8	1	1	4	6	5	3	3	7	8	9	5	7	2	14	5	8	3	8	2	7	6	19	2	7	4	6	2	4	2	7	2	4	6	3	6	10	8	6
NP_009208.2	EXOC3	9	14	8	5	6	10	4	4	4	11	3	11	5	8	3	4	3	10	4	2	2	4	2	7	4	4	2	9	10	5	8	12	1	12	6	9	1	4	1	3	2	1	5	NA	6	12	10	9
NP_031372.2	OGFR	5	7	5	9	4	11	7	4	6	14	6	2	10	13	8	8	11	31	11	10	6	18	4	16	12	19	10	19	8	11	15	31	10	19	13	13	3	5	4	15	4	14	14	4	17	16	11	9
NP_031387.3	NID2	3	9	1	8	NA	10	NA	10	NA	9	1	25	3	3	1	25	1	13	NA	6	NA	32	NA	13	NA	9	1	25	NA	8	NA	14	1	19	NA	1	NA	2	NA	24	NA	9	NA	1	NA	18	14	1
NP_031401.1	TARDBP	4	5	3	6	1	8	3	4	8	13	4	8	7	9	6	7	6	13	7	11	6	12	7	10	9	10	6	13	8	8	9	15	3	11	9	9	7	6	3	11	4	6	5	7	5	8	8	8
NP_036211.2	DGAT1	3	3	NA	4	2	4	3	4	14	8	4	7	13	12	6	6	8	10	10	7	8	10	8	8	8	6	5	8	11	5	7	4	8	10	10	13	8	6	8	7	7	13	12	7	7	15	4	5
NP_036253.2	CDC42EP4	6	6	3	2	4	3	5	4	2	1	3	3	2	4	4	1	3	8	3	4	2	8	2	3	3	12	1	4	2	8	2	8	2	1	3	3	2	2	2	4	3	5	3	4	2	3	5	1
NP_036313.3	FKBP8	7	12	3	12	5	12	7	9	9	11	9	14	10	12	7	5	13	9	5	10	12	16	2	10	8	14	4	16	7	9	6	19	5	6	9	7	6	9	12	12	8	9	11	16	7	7	10	8
NP_036345.2	MLYCD	15	11	12	7	15	6	16	9	29	15	15	10	35	21	25	34	26	16	28	15	36	29	19	15	31	21	30	13	40	13	25	1	35	13	29	20	26	10	23	11	25	12	30	37	29	20	31	38
NP_036360.3	MSRB2	9	10	7	6	9	9	3	5	NA	NA	7	10	2	2	2	NA	1	3	NA	NA	1	2	1	4	2	1	1	2	3	1	2	NA	1	NA	5	6	NA	NA	1	NA	NA	4	2	1	2	2	8	3
NP_036364.2	CAVIN1	10	21	11	16	11	17	10	11	13	18	15	16	15	13	15	34	14	13	21	22	20	27	10	7	25	24	14	18	27	25	25	15	11	19	14	16	11	5	9	21	15	15	17	14	13	20	30	16
NP_036380.2	SEPHS2	11	8	16	6	14	12	9	10	21	17	14	1	24	22	22	17	26	18	22	14	23	22	14	11	26	22	20	15	19	11	20	11	23	7	31	24	14	20	26	15	25	12	18	17	24	13	13	16
NP_036421.2	KEAP1	1	NA	NA	1	NA	NA	NA	NA	2	1	NA	NA	NA	NA	NA	1	NA	NA	NA	NA	NA	1	NA	1	NA	NA	1	2	NA	NA	NA	3	NA	NA	NA	NA	NA	NA	NA	NA	NA	NA	2	NA	NA	NA	NA	1
NP_036429.2	G3BP2	5	9	4	2	4	9	4	7	11	17	6	17	11	13	12	9	14	16	9	18	11	12	9	10	13	12	15	13	11	11	12	26	10	18	9	11	12	13	9	15	11	11	15	7	15	16	16	16
NP_036457.1	MAPRE1	6	12	7	17	6	14	7	8	4	20	5	14	11	14	7	12	11	22	8	15	8	10	6	27	8	11	4	14	14	18	21	22	5	21	11	11	8	14	6	17	4	8	13	4	8	16	14	9
NP_036460.1	DNAJB9	6	10	1	NA	5	2	2	6	3	NA	7	2	5	3	1	1	3	1	13	5	5	1	3	1	8	3	NA	NA	2	2	3	2	6	3	1	NA	2	NA	2	1	2	NA	2	NA	1	NA	4	1
NP_036465.2	MYCBP	2	5	3	5	5	3	4	7	2	6	1	2	2	2	1	1	3	6	2	5	1	5	1	4	2	3	2	6	3	2	4	5	NA	4	3	3	2	1	3	5	2	2	2	5	2	2	2	3
NP_036546.2	RAB3GAP2	9	17	10	17	5	13	6	11	12	38	9	22	18	19	18	14	15	27	10	17	15	23	6	25	18	23	7	26	14	13	21	28	8	23	13	18	6	28	3	19	5	27	7	12	10	35	26	26
NP_036551.3	RGS17	2	NA	NA	NA	NA	NA	NA	NA	NA	NA	NA	NA	NA	NA	NA	NA	NA	NA	NA	NA	NA	NA	NA	NA	NA	NA	NA	NA	NA	1	NA	NA	NA	NA	NA	1	NA	NA	NA	NA	NA	1	NA	NA	NA	NA	NA	NA
NP_036552.1	IFIT5	3	2	2	2	2	2	3	4	3	11	3	3	4	5	4	7	6	6	3	3	11	9	3	6	9	9	6	4	10	7	10	11	1	8	9	8	4	5	1	10	2	6	6	NA	6	7	17	15
NP_036558.3	SF3B3	10	22	9	17	8	20	8	16	29	41	12	23	27	46	25	28	31	55	27	51	27	44	22	53	30	41	28	62	26	39	31	81	26	49	23	20	21	30	15	35	22	12	27	29	21	47	26	27
NP_036569.1	SNAPIN	3	4	5	6	4	4	2	4	1	2	1	2	4	1	3	NA	2	4	4	2	2	4	1	4	2	5	3	5	4	4	5	5	3	2	4	3	2	3	2	4	1	2	3	4	5	6	3	6
NP_036588.1	TIMM10	1	2	2	3	1	2	1	1	2	1	2	4	NA	1	1	1	NA	1	NA	1	1	3	2	1	1	1	NA	1	NA	NA	NA	NA	NA	2	NA	NA	1	1	NA	NA	NA	3	1	NA	NA	1	1	1
NP_036590.1	TIMM13	7	9	7	11	10	3	9	3	10	6	10	26	6	9	9	8	8	16	8	9	7	7	9	11	8	11	9	5	8	7	8	6	14	4	9	12	10	10	11	5	9	15	10	7	9	10	11	11
NP_037374.1	CFAP20	1	1	NA	NA	NA	NA	1	1	3	2	NA	1	1	1	2	1	1	1	1	1	NA	2	1	3	NA	1	1	2	2	2	1	3	NA	2	NA	1	NA	NA	1	2	1	1	2	1	NA	1	2	3
NP_037386.1	TBK1	4	7	6	7	3	4	2	1	6	3	5	5	6	5	1	6	6	10	NA	5	4	2	NA	5	3	2	3	14	3	2	5	15	NA	5	3	3	3	4	NA	1	3	1	4	1	6	4	7	2
NP_037397.2	VPS51	2	2	NA	3	1	6	NA	2	8	10	1	NA	6	13	6	6	7	9	2	14	NA	6	1	6	NA	5	5	6	4	11	8	22	1	7	5	5	4	8	NA	9	1	8	3	5	3	7	7	10
NP_037408.2	SHPK	12	10	10	8	14	9	12	8	21	18	11	1	25	11	19	19	27	12	23	10	24	12	14	5	17	1	22	17	19	4	16	6	16	15	22	17	14	6	6	6	16	13	16	9	28	14	12	17
NP_037415.1	MAT2B	8	15	11	12	12	10	13	15	21	13	11	14	20	9	22	17	22	18	20	12	18	25	14	19	25	24	22	21	19	11	21	15	23	25	21	21	20	30	23	17	25	19	23	12	22	15	26	19
NP_037466.3	GMPPB	12	13	7	11	10	17	4	7	17	18	15	14	17	18	22	16	25	26	21	28	16	20	15	24	27	24	16	23	23	15	26	27	23	20	25	22	6	14	12	28	14	15	17	14	17	13	16	17
NP_037471.2	ALG6	1	1	NA	1	NA	NA	1	1	3	4	2	2	NA	4	2	2	1	2	1	2	1	3	3	5	NA	1	5	3	2	1	3	4	2	4	2	3	2	3	1	5	3	2	3	2	4	4	3	6
NP_037481.1	NENF	9	14	2	16	11	14	8	14	4	9	12	11	5	7	5	5	7	7	6	3	4	10	6	9	5	7	5	8	7	2	5	4	5	5	4	7	6	8	5	8	5	7	5	5	6	6	11	13
NP_037498.1	ANAPC2	1	1	NA	NA	NA	NA	1	NA	1	1	NA	1	1	NA	1	1	1	2	NA	4	1	2	NA	1	NA	1	1	6	1	1	1	9	1	3	1	2	1	NA	NA	4	NA	1	2	NA	1	3	2	2
NP_039234.1	CLIC4	14	14	10	19	12	12	10	13	27	36	11	11	35	44	22	33	27	25	34	31	40	34	26	27	39	33	21	28	30	44	37	37	19	29	32	35	21	22	26	34	22	23	30	17	30	31	34	20
NP_054733.2	SNRNP200	27	44	17	47	25	37	24	30	27	71	18	34	38	63	21	43	38	100	35	73	33	54	31	80	29	60	29	96	35	41	65	127	11	79	33	27	29	41	21	51	19	14	43	41	30	72	43	33
NP_054742.2	WDR37	2	3	1	3	NA	NA	NA	NA	3	4	1	1	1	2	NA	1	3	4	4	5	5	7	1	2	2	6	1	7	10	7	9	7	2	5	4	5	1	3	NA	8	4	1	2	1	3	6	5	5
NP_054752.3	METTL7A	17	25	25	22	33	14	21	21	42	26	34	30	48	33	36	39	27	28	44	41	42	48	28	15	58	47	34	37	34	13	28	26	48	23	34	34	34	28	36	25	38	47	40	39	34	34	26	39
NP_054753.1	ASF1A	3	7	2	5	2	4	1	2	NA	1	1	1	NA	2	NA	NA	1	2	NA	4	1	2	1	2	1	1	NA	2	1	2	NA	6	NA	2	1	1	NA	NA	NA	3	NA	NA	1	1	2	2	2	NA
NP_054760.4	SPCS1	5	6	6	5	11	5	2	8	9	23	14	8	9	10	8	10	11	15	10	10	11	11	5	8	12	7	13	7	7	3	11	10	7	20	8	7	7	7	7	6	7	14	12	7	13	8	14	11
NP_054776.1	OGN	1	1	NA	2	NA	1	1	NA	1	4	2	NA	NA	NA	5	15	3	NA	1	NA	4	1	5	3	2	NA	1	2	4	2	NA	NA	NA	2	1	1	NA	1	1	NA	1	NA	NA	NA	2	2	3	NA
NP_054797.2	MRPL13	1	2	NA	2	NA	1	3	3	8	11	NA	5	5	9	6	4	5	9	4	11	4	14	3	14	4	18	5	14	5	3	6	10	5	15	7	7	6	13	4	9	5	16	5	7	2	12	15	14
NP_054888.3	CHMP4A	5	3	1	4	4	3	NA	1	6	7	3	7	8	10	4	5	5	8	8	4	3	4	5	5	5	5	4	8	7	5	5	1	2	3	4	4	1	2	2	4	4	3	3	2	4	3	5	2
NP_054900.2	LGALSL	3	1	1	3	2	5	NA	NA	2	1	NA	3	NA	2	3	3	NA	NA	1	2	1	1	NA	5	1	1	2	3	NA	1	NA	2	NA	4	NA	NA	3	1	NA	5	4	1	NA	NA	2	5	2	NA
NP_055049.1	HSD17B8	13	13	10	8	12	3	12	12	18	10	17	3	21	13	33	22	20	15	19	11	24	24	20	8	23	19	32	7	13	7	18	5	26	11	20	22	22	9	22	10	23	20	20	21	22	10	18	21
NP_055054.1	EIF2B2	4	4	2	4	3	1	2	4	4	9	3	7	9	10	6	6	11	8	6	11	11	4	4	5	12	10	6	8	7	7	8	14	5	5	8	6	5	5	3	8	7	9	5	4	7	8	4	9
NP_055063.1	RBX1	7	4	NA	NA	NA	NA	1	2	1	3	5	7	3	2	1	2	2	2	6	3	3	4	1	2	4	3	2	4	1	2	2	5	2	2	2	2	3	3	2	3	1	1	2	3	2	3	2	4
NP_055067.1	SLC25A15	2	4	9	3	11	1	9	5	10	4	8	1	23	21	16	11	19	24	12	8	12	24	16	6	19	18	13	8	6	7	6	NA	16	7	9	10	11	2	13	2	11	10	16	22	22	14	10	16
NP_055121.1	RTCB	21	25	13	25	15	24	16	13	27	36	18	20	22	43	31	24	24	35	22	32	19	26	22	39	22	23	29	42	22	28	29	44	21	30	31	28	21	34	24	34	19	22	25	24	30	32	29	28
NP_055144.3	EDC4	7	15	3	9	5	8	2	7	8	24	7	7	9	5	4	8	10	34	4	20	3	21	3	11	8	15	1	20	15	7	17	50	1	14	6	8	5	11	4	12	3	14	7	14	8	25	16	12
NP_055181.3	GNL3	1	5	1	2	1	4	1	2	1	5	NA	5	1	3	1	2	NA	1	3	5	5	5	NA	1	1	6	2	8	2	2	5	12	NA	6	1	5	2	NA	NA	6	NA	5	1	1	NA	7	3	1
NP_055182.3	FAM162A	7	14	5	7	7	7	8	8	17	9	14	23	15	13	20	17	11	11	17	14	12	4	13	8	17	16	19	12	12	14	11	8	21	22	16	12	14	18	25	14	19	21	13	14	12	11	9	12
NP_055186.3	AKAP8L	1	6	3	6	1	4	3	2	1	NA	2	5	2	2	1	1	1	7	1	4	NA	2	NA	NA	2	1	NA	8	1	2	3	7	NA	2	2	2	1	5	NA	4	1	1	1	2	2	5	1	3
NP_055278.1	LSM3	2	2	2	3	3	3	2	1	NA	2	2	3	NA	1	NA	1	2	3	NA	1	NA	1	1	4	NA	2	1	NA	NA	1	1	3	NA	3	NA	NA	NA	2	NA	1	3	2	NA	1	1	1	3	3
NP_055299.1	MOCS3	3	2	3	5	2	3	2	4	3	3	4	1	5	4	4	2	3	19	2	2	2	4	2	NA	3	3	3	2	5	4	3	7	2	4	4	2	3	3	5	3	4	7	6	4	1	6	3	4
NP_055310.1	ANGPTL3	7	NA	4	4	2	8	3	4	2	4	3	3	1	2	2	2	6	5	2	12	4	4	5	6	6	9	2	3	6	2	6	NA	3	7	3	5	3	5	1	8	1	6	4	8	5	9	6	3
NP_055317.1	PRPF19	13	31	14	20	17	32	14	21	24	36	22	37	26	32	16	19	26	46	24	34	31	43	16	35	27	33	25	34	24	24	31	64	15	34	21	25	12	21	22	32	23	17	15	27	21	35	25	30
NP_055362.1	TMOD3	16	25	10	21	22	26	11	20	9	9	19	27	18	19	12	8	20	19	13	23	12	18	11	18	13	18	12	9	11	12	11	17	7	11	11	9	9	14	8	14	14	5	10	5	9	12	11	6
NP_055388.2	TMEM97	4	1	1	4	4	4	2	NA	7	7	3	1	5	6	5	6	8	10	6	5	7	6	2	2	6	8	4	10	8	5	5	6	6	6	4	5	4	3	7	7	4	4	7	6	7	11	8	7
NP_055414.2	MAGED2	2	4	NA	5	1	19	NA	2	NA	6	1	14	3	9	1	1	1	36	NA	24	1	9	NA	14	1	2	1	19	3	8	7	27	NA	7	2	2	NA	4	NA	14	NA	3	2	6	2	18	3	2
NP_055417.1	PIK3R4	4	8	2	4	5	11	3	4	3	4	9	7	9	7	5	4	5	10	3	9	8	8	2	10	9	5	4	7	5	3	5	8	1	7	6	4	2	2	NA	3	6	3	8	10	6	10	7	4
NP_055422.1	UBXN4	9	8	7	10	9	7	5	9	19	28	12	7	22	27	17	16	22	32	25	24	22	31	4	11	24	27	13	23	16	16	13	10	12	21	12	14	17	16	13	18	16	23	14	19	17	18	16	16
NP_055454.1	TTC37	4	17	7	12	8	13	2	10	17	23	7	10	11	13	7	13	15	28	11	20	8	31	9	11	8	33	10	24	12	25	14	25	6	19	10	12	1	9	6	28	8	33	11	12	12	16	16	28
NP_055506.1	AQR	1	1	NA	1	1	2	NA	NA	1	8	1	2	NA	1	NA	3	NA	20	NA	2	NA	5	NA	1	2	4	1	12	1	1	2	13	NA	7	2	3	NA	2	NA	1	NA	NA	1	2	1	2	1	2
NP_055567.2	SPCS2	10	15	9	10	8	14	6	9	17	21	13	10	22	16	14	15	22	25	20	21	20	26	11	15	21	17	17	17	20	15	21	20	14	21	19	17	16	14	17	16	13	19	27	21	20	15	16	18
NP_055577.1	DHCR24	22	30	13	18	24	35	20	29	16	29	27	34	41	33	23	21	26	45	34	22	46	9	36	25	32	42	15	43	23	16	25	87	17	45	37	26	15	21	27	27	22	102	25	24	31	43	24	63
NP_055578.2	MRPL19	1	3	1	3	NA	2	1	3	3	3	NA	6	2	5	1	1	2	6	3	5	4	5	1	4	3	5	2	8	NA	NA	3	4	1	5	3	3	2	3	3	5	1	4	1	2	3	6	7	6
NP_055620.1	EPM2AIP1	3	6	2	NA	NA	5	NA	2	NA	2	1	2	2	7	1	NA	NA	5	2	3	2	2	NA	1	2	2	NA	7	4	9	2	1	NA	4	3	3	NA	2	2	1	NA	1	2	12	NA	5	1	NA
NP_055635.3	TOMM70	16	43	18	24	16	26	13	22	26	36	15	92	33	62	18	26	38	37	29	36	33	28	29	37	34	59	32	53	21	35	24	38	14	50	29	21	19	19	20	29	21	54	27	25	24	47	31	38
NP_055682.1	KBTBD11	3	2	1	NA	3	NA	1	NA	4	NA	3	NA	7	5	6	7	3	1	4	NA	7	NA	1	NA	5	NA	6	7	2	NA	3	NA	4	1	4	3	6	NA	1	1	5	NA	4	NA	4	NA	1	1
NP_055706.1	PDAP1	1	6	2	2	2	3	1	3	9	10	2	1	6	8	7	9	7	12	7	10	4	10	4	6	9	16	6	10	7	9	9	8	7	13	6	6	5	9	10	7	6	5	10	10	6	8	14	13
NP_055746.3	PPP6R1	2	8	3	6	1	12	1	3	4	14	2	8	11	13	2	5	7	16	6	21	5	7	5	24	5	7	2	19	9	12	17	20	5	20	6	4	2	8	1	11	1	2	9	5	11	19	13	6
NP_055764.2	KHDC4	1	1	1	1	NA	1	2	2	NA	NA	NA	1	NA	NA	NA	NA	NA	NA	NA	NA	NA	NA	NA	1	NA	NA	NA	1	NA	NA	NA	1	NA	NA	NA	NA	NA	NA	NA	1	NA	1	NA	NA	NA	NA	NA	NA
NP_055814.1	RAB21	7	14	5	8	4	5	5	2	13	15	7	18	21	31	14	13	19	25	13	24	23	23	15	20	16	14	15	15	16	13	18	17	19	18	16	16	14	15	14	19	19	13	13	12	15	25	16	10
NP_055819.2	EXOSC7	4	2	1	1	1	1	1	NA	2	5	NA	1	2	1	2	3	2	11	1	4	1	4	2	6	2	3	3	5	1	1	3	9	3	3	2	2	1	4	1	4	5	3	1	1	2	3	1	2
NP_055851.1	ENDOD1	1	6	1	2	2	2	2	NA	4	8	1	1	6	3	3	7	8	1	3	2	11	4	8	5	4	1	NA	4	7	7	8	2	2	7	4	2	2	3	3	9	2	3	6	1	4	4	11	NA
NP_055866.1	ERP44	11	7	7	8	13	5	14	10	45	47	6	9	52	49	51	51	58	69	49	53	54	59	35	48	46	53	57	60	61	48	48	38	49	49	51	48	51	24	44	44	41	51	46	43	47	47	40	42
NP_055871.1	RRP1B	2	3	1	2	NA	6	NA	NA	1	2	2	1	3	3	1	2	1	5	1	5	4	3	NA	NA	1	3	1	8	NA	1	3	11	NA	5	1	1	1	NA	1	2	1	NA	2	3	2	3	2	2
NP_055953.3	RTF1	1	1	NA	2	NA	3	NA	NA	4	7	NA	3	1	3	3	1	2	10	NA	2	NA	5	2	6	1	7	4	9	4	4	2	11	2	7	2	4	1	3	2	7	2	1	2	2	2	2	4	2
NP_055954.1	SLC35D1	1	NA	1	NA	NA	NA	NA	NA	2	2	1	NA	2	NA	2	2	2	3	2	NA	1	1	NA	NA	NA	1	1	1	2	NA	1	NA	2	NA	1	2	1	NA	2	1	3	NA	3	1	3	NA	NA	1
NP_055955.1	TTLL12	17	22	10	14	9	10	13	25	29	34	17	11	25	30	24	19	31	21	22	31	26	26	18	12	31	40	17	25	32	22	28	52	8	25	26	22	19	26	16	34	25	49	26	29	25	27	33	31
NP_055969.1	MESD	7	7	5	8	7	8	9	6	7	12	10	17	11	14	9	8	13	22	13	10	12	14	10	8	14	18	8	10	12	10	11	7	15	10	7	10	8	12	7	9	14	9	8	9	16	10	12	11
NP_055984.1	RRS1	2	3	1	3	NA	4	NA	7	NA	1	NA	6	1	1	NA	1	NA	2	2	5	2	2	2	3	1	9	NA	NA	NA	4	1	8	NA	4	1	1	1	NA	1	5	1	5	NA	NA	NA	3	NA	NA
NP_056016.1	BOP1	1	4	NA	3	3	4	2	4	NA	NA	1	6	3	3	NA	NA	1	7	NA	13	NA	1	NA	NA	1	3	NA	3	NA	NA	NA	17	NA	2	NA	NA	NA	NA	NA	1	NA	NA	NA	1	NA	2	NA	NA
NP_056050.1	CSTF2T	4	6	NA	6	1	5	1	3	2	6	1	7	4	3	3	4	2	7	NA	5	1	4	2	5	1	4	2	13	1	5	5	12	2	6	2	1	2	5	1	4	4	2	NA	NA	2	5	3	3
NP_056138.1	UFL1	13	23	11	14	15	18	13	21	26	38	19	15	38	32	22	22	38	32	36	36	37	38	25	25	38	31	22	42	33	23	33	35	16	38	26	30	23	20	19	40	21	10	29	38	34	25	36	23
NP_056169.1	NUP188	4	5	NA	NA	3	6	NA	4	2	9	3	5	2	4	2	5	5	10	5	9	2	6	3	6	2	8	3	14	5	3	6	10	1	10	2	4	2	2	2	3	1	6	3	3	3	6	7	6
NP_056175.3	MTREX	4	6	5	7	5	9	1	3	5	18	3	8	8	15	4	10	12	39	10	23	9	16	6	19	7	14	6	20	6	9	8	35	2	15	7	5	5	3	3	14	5	5	3	7	1	16	3	9
NP_056193.2	VPS13D	3	2	1	4	2	5	1	4	1	2	3	3	3	NA	NA	2	2	3	NA	2	1	2	NA	NA	NA	4	3	2	1	NA	2	1	NA	1	NA	1	1	NA	1	2	NA	1	3	2	1	1	1	2
NP_056195.3	SAMM50	3	6	4	6	3	12	11	12	9	3	5	10	11	19	9	11	9	16	14	15	6	5	11	15	12	11	7	6	5	3	4	5	8	6	6	2	7	6	5	6	10	12	6	2	8	8	9	13
NP_056203.2	YIPF3	1	1	2	2	1	3	1	1	1	1	1	2	4	4	3	2	3	5	3	5	3	2	3	11	3	5	3	4	3	3	4	7	4	NA	2	3	4	3	2	4	2	3	2	1	4	9	4	3
NP_056229.2	RPL36	4	7	3	11	5	8	6	6	5	12	4	8	9	11	5	3	7	7	9	10	6	11	7	11	8	11	5	7	10	6	5	15	4	8	7	7	4	4	6	9	6	11	7	6	8	9	7	9
NP_056234.2	MXRA5	1	4	NA	NA	NA	2	NA	NA	NA	3	NA	NA	NA	1	NA	NA	NA	NA	NA	NA	NA	NA	NA	2	NA	NA	NA	3	NA	NA	NA	1	NA	1	NA	NA	NA	NA	NA	2	NA	NA	NA	NA	1	NA	1	NA
NP_056238.2	AASDHPPT	1	3	NA	1	1	NA	1	1	8	5	4	3	6	6	4	4	5	5	7	5	5	1	4	10	8	7	7	8	5	1	3	10	5	4	5	6	3	8	3	6	2	2	7	4	8	6	6	5
NP_056271.3	NELFB	3	5	1	3	1	4	1	2	3	4	5	3	1	5	2	3	3	5	2	7	1	6	NA	1	1	6	1	5	1	2	2	9	1	6	1	2	1	4	1	3	2	5	3	1	2	7	3	3
NP_056272.2	ZDHHC5	1	1	NA	3	NA	3	NA	1	NA	NA	1	2	NA	2	NA	NA	2	3	NA	4	1	3	1	5	1	4	NA	1	1	NA	1	3	NA	2	1	1	1	NA	1	NA	1	2	1	1	1	2	2	2
NP_056303.3	PNKD	14	17	10	5	10	17	15	14	11	17	14	17	16	9	13	14	16	17	14	20	12	14	7	12	13	22	11	13	16	16	17	14	14	8	15	16	13	10	10	11	13	9	12	13	14	16	14	15
NP_056417.2	TOR1AIP1	9	15	2	17	10	16	4	8	11	21	9	16	11	19	11	15	13	18	12	22	12	14	8	24	11	13	14	20	5	10	14	19	13	23	6	9	12	8	6	25	11	16	6	6	13	13	16	10
NP_056437.4	CCZ1	1	4	2	3	2	NA	1	NA	2	6	1	4	3	5	5	3	2	5	5	6	2	4	1	6	6	5	3	3	4	7	3	11	3	9	5	5	1	5	1	1	2	3	2	3	4	3	3	2
NP_056444.3	PRPF31	1	5	NA	3	5	6	1	6	6	15	2	6	7	6	4	5	6	20	2	8	6	8	4	7	4	15	4	7	3	4	9	21	2	7	4	9	2	2	5	9	2	2	5	6	6	6	10	2
NP_056464.1	IRF2BP1	1	1	1	1	2	4	NA	1	NA	NA	NA	NA	NA	NA	NA	NA	NA	3	NA	1	NA	NA	NA	NA	NA	2	NA	5	NA	1	NA	1	NA	NA	NA	NA	NA	NA	NA	NA	NA	NA	1	NA	NA	3	1	NA
NP_056474.2	RSL1D1	1	6	1	3	3	5	NA	3	8	12	5	8	8	12	2	5	7	5	10	13	5	7	8	14	10	15	6	9	2	2	8	15	5	10	2	5	10	2	3	4	2	6	3	NA	2	9	5	1
NP_056513.2	GPKOW	2	2	2	7	2	7	1	2	NA	13	1	4	1	7	3	4	2	16	2	5	2	10	1	6	2	7	3	17	3	6	6	26	NA	12	5	3	NA	12	1	6	1	3	1	10	4	4	6	6
NP_056988.3	EIF5B	11	19	8	16	9	17	13	19	16	20	14	23	23	29	15	12	24	22	19	36	17	25	10	25	22	23	14	26	20	19	26	43	19	24	15	22	15	19	16	27	9	20	13	20	19	33	25	34
NP_056991.2	LAP3	21	16	19	41	12	18	15	18	105	128	9	15	153	139	132	101	146	89	158	109	134	97	125	153	150	99	122	73	138	93	133	86	130	118	131	117	105	104	126	110	117	101	133	105	125	66	141	89
NP_056997.1	TXNDC12	4	5	3	4	5	5	2	3	2	8	6	7	5	3	3	2	3	3	4	11	7	6	7	11	1	4	2	7	4	5	6	16	3	3	3	5	1	9	7	15	5	9	3	7	8	7	3	1
NP_057018.1	NOP58	2	7	2	8	3	2	2	5	10	11	3	3	11	15	6	10	9	8	7	14	7	8	11	4	6	11	4	9	4	8	11	24	1	12	2	4	6	4	2	10	4	8	6	10	9	14	4	2
NP_057030.3	PELO	1	NA	1	NA	1	1	NA	NA	3	7	NA	2	1	7	2	4	5	6	4	5	2	1	NA	1	3	4	3	9	2	4	4	7	1	5	3	5	2	7	2	8	NA	4	3	5	2	1	5	1
NP_057033.2	GET4	2	3	2	6	1	1	2	1	3	7	1	1	8	10	2	2	6	7	5	7	4	7	8	12	3	15	2	10	4	6	5	13	2	4	5	4	2	7	4	11	1	4	5	9	3	6	7	13
NP_057048.2	TPPP3	1	4	1	5	2	6	NA	NA	1	2	1	1	NA	1	2	2	3	3	NA	3	1	2	1	3	1	NA	2	3	1	5	2	4	NA	NA	NA	1	1	1	NA	2	NA	NA	1	2	NA	2	5	1
NP_057049.5	NDUFA13	6	6	3	4	11	1	8	7	12	8	7	6	11	5	12	8	10	7	13	6	5	10	11	6	12	7	10	6	3	4	5	4	8	12	2	7	9	6	7	2	6	3	11	3	9	5	9	3
NP_057050.1	ERGIC3	1	1	NA	2	NA	2	1	NA	3	3	NA	2	3	NA	2	1	4	5	3	3	3	5	4	5	4	11	1	2	4	1	2	8	3	5	3	3	1	2	3	10	2	6	2	3	5	7	3	2
NP_057053.1	MRPS17	2	1	1	7	2	4	4	5	3	2	3	8	5	2	2	2	3	6	2	8	3	5	3	5	3	7	2	5	2	3	4	8	1	3	3	3	1	2	2	5	1	5	3	5	4	5	4	3
NP_057070.3	CRLF3	1	2	2	1	NA	3	1	NA	1	6	1	2	1	4	4	5	2	6	3	6	2	1	5	7	2	NA	3	3	1	4	7	7	2	4	3	4	3	2	NA	4	2	3	2	1	3	4	1	2
NP_057071.2	HEBP1	6	3	7	8	8	6	8	1	12	11	13	7	14	7	13	12	10	13	11	13	13	11	14	15	13	15	11	10	10	12	13	5	11	8	11	13	11	8	9	9	14	8	13	5	15	10	10	7
NP_057078.1	ATP6V1D	2	6	3	6	4	4	3	1	9	3	2	4	6	9	5	3	6	7	5	6	2	8	3	10	6	2	5	10	3	3	4	7	9	6	4	4	4	7	4	4	5	6	8	5	7	12	5	4
NP_057086.2	SCCPDH	8	26	9	12	3	8	7	8	21	28	14	9	32	38	25	23	23	23	35	31	28	44	23	29	37	69	20	23	21	29	22	12	26	38	28	36	24	13	29	36	25	62	21	15	25	28	29	52
NP_057111.1	LACTB2	16	22	8	13	16	26	12	16	23	20	16	50	24	21	22	19	23	21	17	32	23	14	19	19	23	21	22	21	24	30	22	17	24	27	22	28	21	21	23	25	22	32	18	23	26	14	21	23
NP_057122.2	SBDS	5	8	3	8	7	16	5	9	13	10	8	15	12	16	13	14	16	16	7	15	6	9	12	12	15	15	11	18	9	9	10	17	5	18	6	10	7	10	7	14	7	16	8	9	11	17	14	21
NP_057123.1	RTRAF	12	14	9	14	7	11	8	10	7	18	6	11	11	15	13	12	13	12	6	10	8	12	10	12	10	11	8	21	10	15	10	17	6	15	9	8	9	10	9	14	10	11	12	10	11	11	13	15
NP_057124.3	TMED5	6	6	1	2	4	4	8	2	5	7	4	7	12	12	5	5	5	9	8	12	10	8	2	4	9	5	6	6	5	5	6	4	4	4	4	3	5	5	4	2	8	5	4	3	3	5	6	2
NP_057131.1	SF3B6	3	3	1	3	2	3	NA	2	2	3	1	3	1	3	2	2	1	3	2	2	2	2	1	3	1	4	2	6	2	4	4	8	2	3	1	2	3	2	1	3	1	2	1	2	2	3	2	2
NP_057132.2	ISOC1	14	9	13	8	10	6	15	14	20	19	26	21	22	10	24	20	18	33	24	17	23	23	18	17	25	40	20	24	22	9	16	12	19	25	24	20	20	21	13	13	21	25	20	18	19	16	14	25
NP_057143.1	PPIL1	1	3	NA	6	NA	2	1	2	5	10	1	1	5	6	4	3	5	6	5	6	5	7	3	6	6	6	3	6	4	5	7	11	1	9	5	5	2	5	3	8	2	5	4	8	4	13	4	4
NP_057146.1	CIAO2B	3	4	2	1	2	5	1	1	6	7	1	3	5	3	7	5	6	14	9	3	5	6	4	7	7	6	3	7	6	4	6	10	2	6	7	7	2	7	6	9	3	7	8	7	9	9	6	6
NP_057149.1	MRPS16	2	NA	1	2	2	3	1	2	2	1	2	4	1	NA	2	1	2	4	NA	NA	NA	3	2	3	NA	5	2	5	NA	NA	3	2	NA	4	1	1	NA	3	NA	NA	NA	5	NA	1	1	8	1	6
NP_057152.2	FIS1	6	8	5	9	7	9	8	16	9	8	10	11	9	14	9	10	11	11	10	8	8	10	8	9	10	20	10	8	8	8	10	9	8	12	9	10	9	6	11	10	11	12	11	10	10	11	10	10
NP_057154.2	MRPS23	1	2	1	2	NA	2	1	2	4	4	NA	4	1	3	2	4	2	6	1	1	1	5	1	6	2	3	3	6	NA	1	4	5	2	8	2	1	1	5	1	3	1	6	6	2	3	9	3	5
NP_057155.1	MRPS33	1	NA	NA	NA	NA	1	NA	2	2	1	NA	2	1	1	1	1	NA	4	NA	1	1	3	1	4	1	5	2	7	1	1	2	3	1	5	NA	1	1	1	1	2	1	8	NA	2	NA	4	3	3
NP_057178.2	COMMD2	1	1	NA	3	2	3	NA	1	1	2	NA	3	1	3	NA	1	NA	3	NA	4	1	1	NA	2	1	NA	1	4	2	3	NA	6	1	NA	2	NA	1	5	NA	NA	NA	1	1	3	NA	3	4	2
NP_057181.1	IER3IP1	4	9	7	4	5	5	7	5	1	3	6	7	5	3	2	3	4	4	5	3	3	3	3	6	4	2	3	3	3	2	3	1	2	2	3	3	3	3	2	2	2	6	3	2	4	5	4	3
NP_057191.2	ZFR	5	8	1	3	7	12	5	13	11	13	9	14	13	16	7	7	10	31	10	14	11	10	7	19	11	23	7	24	12	13	8	34	6	14	12	11	11	5	10	15	10	4	11	10	12	12	11	3
NP_057284.1	LSM8	6	11	2	4	3	1	5	5	2	6	6	2	4	5	3	4	5	6	5	5	6	8	4	5	5	9	2	6	6	6	6	8	4	6	5	5	2	2	6	3	3	2	6	3	3	7	5	5
NP_057339.1	FAM8A1	4	7	2	8	3	6	2	4	4	14	5	6	8	5	5	4	3	4	5	9	7	3	5	5	5	5	4	6	3	2	3	2	3	11	4	6	3	3	5	5	6	9	3	4	8	7	3	5
NP_057359.2	SELENOT	1	2	1	2	NA	NA	NA	NA	2	3	NA	1	1	NA	NA	NA	1	1	NA	1	NA	NA	1	1	2	NA	1	2	NA	1	1	1	1	1	3	2	3	3	NA	2	2	1	NA	NA	1	NA	NA	NA
NP_057367.1	AK6	2	1	NA	1	1	2	NA	NA	2	3	1	6	NA	NA	1	1	NA	11	NA	5	NA	1	NA	2	NA	7	NA	5	1	3	NA	4	NA	3	NA	1	NA	2	1	6	1	7	1	3	3	4	3	4
NP_057381.3	PCYOX1	10	24	14	18	24	15	18	13	39	32	30	6	49	41	41	51	48	45	47	40	51	49	45	35	52	29	41	49	48	29	39	13	52	21	44	38	42	32	48	31	41	51	39	43	39	62	28	39
NP_057383.2	HSPA14	2	3	3	1	NA	4	1	4	1	5	NA	5	1	5	2	1	2	7	NA	5	1	1	1	10	NA	5	1	11	1	3	1	4	2	4	1	1	3	2	NA	1	NA	5	2	NA	2	3	3	4
NP_057417.3	SRRM2	12	20	8	23	17	23	1	8	14	28	6	28	17	25	11	19	14	28	18	22	14	27	6	20	17	24	12	44	13	17	24	40	9	39	12	11	10	17	9	15	12	4	11	7	21	32	24	16
NP_057444.2	TACO1	8	10	7	7	7	6	6	12	17	18	4	9	17	24	11	13	18	22	19	12	9	17	7	10	10	25	14	14	16	18	16	12	6	20	16	15	9	17	10	10	9	17	15	25	6	15	23	23
NP_057483.1	TRIAP1	1	NA	1	1	1	NA	NA	NA	2	NA	1	2	NA	NA	2	NA	NA	1	NA	NA	NA	NA	1	NA	NA	NA	NA	NA	1	NA	1	NA	NA	NA	1	1	NA	NA	NA	NA	NA	NA	NA	NA	NA	1	NA	NA
NP_057501.2	GLRX5	4	9	5	8	6	3	3	4	6	5	3	4	7	11	8	5	8	11	8	8	8	7	6	4	9	8	5	9	6	4	6	6	6	5	7	6	7	3	8	7	6	7	5	6	9	15	10	8
NP_057517.1	GLTP	4	3	2	2	4	5	2	1	2	4	2	4	4	6	3	6	3	8	3	6	3	3	1	6	3	3	2	5	3	3	5	6	4	5	4	3	2	4	1	2	2	5	2	1	3	4	2	2
NP_057542.2	HGH1	2	4	1	1	NA	4	2	2	8	14	5	16	8	7	8	7	8	8	6	12	9	2	2	2	10	10	6	11	9	3	7	11	4	14	6	12	5	7	3	6	7	11	10	5	4	5	6	13
NP_057543.2	MZB1	8	11	5	3	1	3	1	NA	NA	3	2	NA	8	15	2	5	6	5	2	8	1	NA	3	13	2	NA	NA	5	2	3	6	17	1	32	4	6	NA	NA	NA	2	NA	NA	6	NA	8	1	8	NA
NP_057588.1	MRPL27	1	3	NA	2	2	NA	3	3	1	3	NA	8	1	NA	1	NA	NA	3	2	4	2	1	1	7	2	4	1	7	NA	1	2	5	NA	6	3	NA	1	5	2	4	1	8	1	3	2	7	6	10
NP_057594.5	SCLY	11	9	11	5	11	8	11	17	46	38	20	12	34	39	31	31	34	12	39	21	34	38	31	30	49	42	35	23	44	24	44	7	25	29	39	46	23	22	38	27	43	30	40	31	38	29	33	52
NP_057654.2	ERGIC2	1	1	1	3	NA	2	1	1	1	1	1	3	NA	NA	NA	1	NA	1	1	1	NA	NA	2	3	1	1	NA	2	NA	NA	1	8	NA	2	NA	NA	NA	3	1	5	NA	3	NA	NA	1	2	NA	NA
NP_057691.1	ARMCX3	4	2	NA	NA	1	NA	2	NA	2	2	3	13	5	4	1	2	2	15	1	14	5	NA	1	4	10	NA	4	3	7	7	4	NA	1	2	1	NA	5	NA	4	2	2	5	7	3	4	12	2	NA
NP_057724.2	MRPS30	1	5	1	3	1	3	NA	3	1	5	1	6	3	4	3	1	3	3	3	6	1	3	2	4	1	4	2	4	NA	NA	1	7	1	3	3	1	NA	2	NA	5	1	2	4	1	4	2	5	3
NP_057737.2	MAP3K20	3	7	2	11	3	8	2	3	4	8	3	1	7	5	1	7	5	7	3	5	5	7	3	3	5	4	2	5	3	6	6	3	2	6	4	3	4	2	1	11	1	5	5	3	6	4	4	5
NP_058431.2	CRK	10	14	6	13	13	8	6	3	22	23	11	8	13	11	19	19	18	10	13	46	21	15	14	17	11	10	12	11	17	13	19	19	10	13	24	13	9	19	11	15	16	6	13	17	18	7	11	15
NP_060015.1	HAO1	48	37	31	24	32	9	53	29	83	57	36	18	115	70	102	86	108	120	86	51	102	66	64	20	102	52	70	34	104	45	60	NA	106	55	105	77	69	26	97	35	91	67	93	99	85	23	37	178
NP_060092.2	BORCS6	1	4	NA	4	NA	NA	NA	NA	1	5	NA	NA	4	3	2	3	5	1	2	3	2	3	1	9	4	1	1	NA	2	4	8	4	1	2	2	2	1	2	2	3	1	NA	3	3	3	5	1	6
NP_060140.2	OTUB1	11	19	4	14	3	2	13	11	21	27	7	12	20	20	16	20	22	22	17	34	18	24	8	20	19	28	21	22	24	22	17	25	15	28	22	23	14	19	14	22	16	19	17	19	24	31	19	23
NP_060204.1	PALMD	17	11	14	6	15	8	6	11	10	8	8	1	10	11	8	8	15	15	13	9	9	14	3	4	11	8	10	10	7	13	7	NA	9	12	9	9	6	8	6	12	11	7	8	11	14	13	12	23
NP_060220.3	RETSAT	15	16	9	14	11	12	10	14	19	25	9	3	32	23	16	12	16	6	17	26	21	17	18	14	24	18	16	17	20	12	17	13	27	21	33	26	16	11	19	22	20	26	22	24	22	10	16	24
NP_060277.1	OSGEP	3	2	6	4	3	5	2	1	3	8	3	3	3	4	5	1	3	10	3	5	5	7	2	11	3	5	5	10	3	2	4	5	3	3	4	4	3	3	5	8	4	5	3	3	1	3	3	2
NP_060289.2	TRMT10C	6	9	5	8	5	11	4	4	10	8	2	20	8	17	4	6	9	14	4	23	5	14	8	23	10	8	10	18	12	22	15	29	7	14	14	15	8	8	5	13	7	33	9	12	8	23	12	14
NP_060310.1	MRPL16	1	NA	2	5	2	4	1	3	NA	2	NA	4	NA	NA	NA	1	NA	2	2	2	1	4	1	1	NA	4	NA	4	NA	1	1	4	NA	3	1	1	NA	4	NA	3	NA	2	2	3	3	3	4	8
NP_060337.2	HPF1	1	1	NA	3	NA	NA	1	1	2	1	2	2	NA	2	NA	1	3	5	1	2	1	7	NA	1	NA	4	NA	2	4	2	2	5	NA	3	1	1	1	NA	NA	2	NA	1	2	2	1	3	3	4
NP_060377.1	LAMTOR1	4	13	6	7	3	3	4	5	9	11	4	8	10	7	8	10	9	8	8	10	10	8	7	16	8	7	9	7	12	11	13	14	8	7	7	6	6	16	9	10	9	12	9	9	8	18	12	7
NP_060383.2	CDC37L1	1	3	NA	1	NA	NA	2	NA	NA	5	NA	2	1	5	3	1	5	3	4	4	NA	1	1	2	3	5	1	5	4	5	5	1	NA	3	1	2	NA	1	2	5	NA	NA	4	3	2	2	4	5
NP_060392.3	PRPF39	1	2	NA	2	1	2	NA	1	1	3	NA	NA	1	1	2	NA	NA	3	NA	1	NA	1	NA	NA	1	3	NA	7	1	1	NA	5	NA	2	2	2	1	1	NA	1	1	NA	1	NA	1	3	NA	2
NP_060417.4	MOCOS	8	5	3	NA	5	NA	6	2	13	15	5	10	17	5	3	1	14	NA	13	NA	12	13	1	NA	12	3	5	NA	3	NA	9	NA	21	1	7	6	2	NA	2	NA	7	6	7	NA	7	2	13	8
NP_060422.4	PTCD3	6	5	4	11	2	4	1	3	14	11	1	17	8	11	12	7	12	29	4	15	8	20	7	12	5	19	10	21	4	12	9	30	4	23	7	8	8	14	7	14	6	20	12	14	14	26	19	20
NP_060506.6	ATG2B	1	4	1	NA	1	1	NA	1	NA	1	2	1	NA	5	NA	NA	1	4	NA	NA	NA	1	NA	NA	2	1	NA	10	NA	1	2	1	NA	3	NA	NA	1	1	NA	4	NA	3	NA	NA	1	NA	NA	1
NP_060530.3	IARS2	37	59	25	68	33	43	38	40	79	66	52	80	83	110	74	62	77	81	73	75	75	98	46	65	87	101	79	70	82	68	75	48	78	77	78	88	63	63	64	78	80	135	65	62	66	119	93	112
NP_060555.2	IPO9	9	12	7	15	9	11	6	9	3	20	5	12	8	21	6	8	10	30	7	17	10	21	8	11	11	25	8	39	13	13	9	27	3	18	10	10	6	21	6	25	6	15	4	10	8	33	14	15
NP_060579.3	MTPAP	1	6	1	1	4	4	2	2	2	2	2	3	1	8	2	1	1	8	2	4	NA	5	1	3	2	3	NA	16	1	3	3	6	NA	5	2	2	NA	1	NA	3	1	7	3	3	1	7	5	3
NP_060628.2	SLC4A1AP	1	1	1	4	2	2	2	2	3	5	3	1	NA	10	1	NA	NA	3	1	4	NA	6	NA	1	2	3	2	15	3	4	4	20	1	5	2	2	1	5	3	5	1	2	4	1	1	9	2	5
NP_060631.2	NADSYN1	5	4	4	7	6	8	5	3	1	2	5	3	5	2	1	2	NA	3	2	12	2	3	3	8	5	6	NA	2	5	3	3	2	2	4	4	2	2	4	6	1	2	2	10	7	3	7	5	2
NP_060648.2	GOLPH3L	2	3	1	1	1	3	2	1	1	3	1	2	2	6	1	1	2	5	3	5	2	4	1	2	2	3	1	7	2	2	3	4	1	5	1	3	NA	6	2	5	1	2	1	2	1	4	5	6
NP_060654.1	ARL8B	4	6	9	11	8	10	5	5	12	13	5	9	17	16	13	14	17	20	9	14	12	11	8	19	6	9	14	13	15	13	15	15	13	14	9	11	9	14	10	18	11	16	12	11	12	18	12	14
NP_060700.2	NUP133	9	19	9	11	7	16	9	6	10	13	3	15	6	9	5	10	9	16	6	26	8	16	2	8	5	11	7	25	10	13	15	25	2	15	8	6	3	9	2	5	7	7	8	4	7	8	15	5
NP_060796.1	GIMAP4	9	12	15	12	7	11	6	3	11	11	7	8	17	18	8	12	17	14	11	8	11	10	12	26	11	7	10	7	18	12	20	10	10	17	9	14	5	3	8	9	9	5	14	6	10	10	12	4
NP_060810.2	CPPED1	16	14	9	20	14	20	13	18	28	28	10	17	22	37	27	27	31	31	28	26	32	32	17	23	27	34	28	27	23	21	20	22	29	12	28	25	20	41	31	28	34	30	22	26	21	28	39	42
NP_060829.2	UFSP2	7	10	10	6	7	9	10	14	13	10	7	16	13	7	8	12	20	15	12	5	16	13	12	5	17	13	8	10	14	2	18	13	8	7	13	8	11	6	7	12	9	16	11	16	13	9	15	11
NP_060848.2	FBXL8	2	1	NA	2	NA	1	1	1	1	2	3	NA	1	2	4	4	1	1	1	NA	1	1	NA	1	1	1	1	NA	2	1	1	1	NA	4	3	3	NA	NA	NA	2	1	1	3	3	2	NA	2	3
NP_060875.2	COPRS	2	3	3	2	NA	2	1	NA	NA	3	1	1	1	3	NA	NA	1	3	1	1	1	1	1	NA	NA	2	1	2	NA	1	NA	1	1	1	2	1	NA	2	1	1	NA	2	1	2	1	NA	2	NA
NP_060895.1	PI4K2A	4	5	2	8	NA	4	1	NA	4	5	1	5	6	5	3	4	6	9	3	6	4	2	2	22	7	2	3	5	5	7	5	8	2	6	6	5	1	9	1	9	1	5	5	7	10	14	4	7
NP_060908.1	FBXO6	1	2	NA	2	NA	1	NA	NA	3	4	NA	3	4	7	2	1	4	5	3	5	3	1	2	5	3	2	1	5	2	5	2	2	1	4	2	1	1	3	NA	6	NA	2	2	1	5	5	NA	2
NP_060910.3	PAG1	2	2	3	1	1	5	NA	NA	NA	3	1	4	2	10	2	2	1	4	NA	10	NA	NA	NA	6	1	NA	3	5	NA	1	5	7	1	6	1	2	NA	NA	1	3	NA	2	NA	NA	3	5	NA	NA
NP_060915.2	SELENOS	1	1	1	NA	1	NA	NA	NA	1	2	NA	NA	NA	NA	2	NA	1	2	1	2	NA	1	NA	1	1	2	NA	3	NA	2	1	NA	NA	3	NA	NA	1	1	1	1	NA	NA	NA	NA	NA	NA	NA	1
NP_060934.1	CISD1	11	20	12	21	14	24	24	16	11	5	16	21	15	13	8	8	16	20	9	13	11	10	9	7	11	11	7	11	14	10	9	10	7	7	11	7	13	7	13	7	7	13	10	11	12	12	10	11
NP_060979.2	LRRC59	12	24	8	19	15	21	11	16	23	27	9	23	28	28	16	18	23	27	23	40	24	30	19	23	24	26	19	37	32	33	27	35	18	21	22	24	20	21	17	33	16	31	19	24	24	22	32	27
NP_061153.1	RNF114	1	3	1	6	5	1	3	3	3	5	3	2	6	4	4	3	4	7	6	2	9	4	2	NA	8	4	4	5	4	4	4	8	4	6	5	4	3	6	4	4	4	1	7	5	3	3	4	2
NP_061156.1	CMAS	10	6	11	19	11	16	11	9	25	23	15	21	23	18	18	18	24	26	31	14	22	27	18	24	28	20	18	22	20	19	25	5	10	12	21	19	13	10	14	25	14	10	21	20	22	20	19	31
NP_061167.1	LANCL2	10	11	7	9	7	10	4	10	2	7	8	10	9	11	8	7	7	11	4	8	9	9	4	7	7	11	8	13	9	8	8	12	6	10	7	5	7	13	7	9	7	7	9	11	8	5	8	8
NP_061176.4	DHTKD1	27	16	28	9	18	12	20	20	54	40	54	19	42	27	52	49	41	30	61	20	71	63	42	19	83	81	45	65	57	39	44	5	56	43	58	47	43	19	51	33	46	32	59	42	53	16	39	48
NP_061184.1	COG1	3	9	4	8	4	11	NA	3	5	11	1	9	4	7	3	4	6	15	5	7	4	8	1	3	4	13	2	10	5	6	10	17	2	7	5	8	4	9	4	12	4	16	3	8	5	8	17	22
NP_061329.3	GNG12	4	8	1	6	5	4	3	5	3	6	6	4	6	6	5	5	6	4	5	8	5	5	6	3	8	4	7	2	6	7	6	5	6	4	5	3	6	5	6	6	6	3	7	4	6	4	7	4
NP_061330.2	BAIAP2L1	2	1	1	7	2	8	3	2	NA	3	2	NA	1	6	2	1	2	3	3	13	2	2	NA	6	4	9	2	3	2	8	9	10	NA	9	4	1	1	3	2	5	NA	1	3	4	6	10	7	7
NP_061820.1	CYCS	14	14	11	17	17	21	14	19	19	16	19	38	26	31	21	19	23	29	26	34	22	19	14	24	19	35	22	26	19	23	20	19	16	24	24	19	18	22	21	31	17	27	26	19	18	23	16	17
NP_061830.3	SH3BP1	3	6	NA	1	1	4	1	NA	4	7	1	NA	13	8	5	9	9	8	NA	26	6	2	4	24	3	2	2	10	10	8	9	26	3	22	7	13	1	NA	2	4	2	2	5	NA	5	23	5	NA
NP_061848.2	TERF2IP	2	2	NA	3	NA	5	2	3	3	4	2	3	2	2	1	2	4	4	2	4	2	2	2	5	NA	2	3	2	1	1	3	5	1	2	2	1	1	2	1	3	3	2	2	2	4	3	1	4
NP_061863.1	SASH3	1	2	2	2	NA	2	NA	NA	2	5	NA	NA	NA	1	3	1	1	2	NA	6	NA	NA	1	8	NA	NA	4	1	4	1	6	7	3	3	3	4	NA	1	NA	3	NA	NA	NA	NA	2	6	1	NA
NP_061924.1	MRPL50	3	6	1	7	1	3	2	2	NA	1	1	8	NA	NA	1	NA	NA	2	NA	1	NA	3	1	4	NA	1	1	2	NA	1	1	2	NA	3	NA	NA	NA	NA	NA	1	NA	2	1	3	NA	NA	2	2
NP_061980.1	MYDGF	6	4	2	2	2	2	2	2	11	16	5	1	14	15	16	12	18	18	13	10	19	17	6	12	18	17	11	12	12	11	14	15	15	13	12	10	13	13	16	14	13	11	15	13	12	11	12	14
NP_061984.2	HLA	9	12	8	10	7	8	6	4	8	14	5	10	20	19	15	22	17	17	16	23	11	14	18	39	11	13	14	14	20	20	20	34	8	20	18	23	9	8	10	16	12	8	14	2	13	22	20	6
NP_061989.2	UBFD1	1	5	1	2	1	1	1	1	1	2	NA	3	NA	2	1	1	2	6	1	4	2	3	1	1	1	5	NA	4	2	2	2	10	1	2	2	2	1	2	1	2	NA	1	2	3	4	4	1	2
NP_062547.1	SUSD2	4	24	5	12	3	8	5	1	4	20	4	1	7	22	11	23	14	NA	3	6	16	7	6	2	7	27	12	31	17	39	9	5	10	25	13	16	10	5	5	21	5	1	12	NA	16	9	23	NA
NP_064522.4	GRIPAP1	6	20	9	18	8	14	6	10	12	17	7	21	9	21	5	6	9	18	7	13	6	22	1	6	9	14	10	18	15	17	15	31	4	11	18	14	8	17	6	13	6	10	12	10	15	18	16	9
NP_064555.2	NCLN	11	14	14	15	9	11	10	10	23	32	13	16	21	25	23	24	23	30	15	23	19	27	20	24	26	21	20	26	22	12	25	28	20	26	19	20	21	27	19	20	21	38	17	10	17	13	20	21
NP_064582.2	SMYD2	1	4	NA	2	1	4	NA	2	1	NA	NA	9	1	6	NA	NA	3	NA	NA	1	NA	NA	1	NA	NA	2	2	3	1	1	2	5	NA	NA	NA	1	NA	7	NA	2	NA	12	1	3	2	2	5	7
NP_064583.2	CCDC47	10	12	5	13	12	6	8	9	31	41	5	14	25	24	23	27	20	28	18	26	25	24	17	27	29	39	24	42	22	9	26	22	21	28	21	24	22	19	21	22	19	26	22	14	25	20	19	16
NP_064587.1	NIT2	33	29	22	34	26	14	37	21	73	47	45	28	76	51	80	51	77	26	78	41	80	69	42	44	88	58	81	44	75	50	60	30	84	43	76	76	53	42	72	49	75	44	77	65	72	35	41	57
NP_064621.3	MRPL1	3	3	1	4	2	NA	4	NA	6	6	1	5	4	6	3	5	4	7	1	5	4	4	2	10	1	12	3	5	5	2	6	6	NA	10	4	6	1	10	4	8	2	8	5	10	4	7	5	7
NP_064628.1	TOMM22	13	20	7	20	5	21	11	13	13	8	10	22	7	16	7	5	9	19	9	37	9	19	6	10	10	37	13	21	6	9	6	11	6	17	5	5	8	7	7	16	13	28	5	14	9	17	8	9
NP_064629.2	CHPT1	3	2	1	NA	1	1	2	1	1	1	4	3	NA	NA	2	3	3	4	2	2	NA	NA	1	NA	1	1	1	4	2	2	2	2	3	2	2	2	2	1	NA	NA	3	3	NA	1	3	3	NA	4
NP_064632.2	COQ8A	7	11	4	10	8	1	7	7	15	19	10	4	17	19	10	19	14	10	13	4	16	19	6	3	20	25	15	16	14	14	17	14	13	14	20	15	14	6	10	14	18	39	8	12	20	17	20	24
NP_064708.1	COQ9	14	8	7	7	9	7	13	5	24	6	10	6	21	18	19	16	18	24	17	9	16	23	16	12	27	31	22	16	25	18	21	10	16	8	17	19	17	4	22	18	15	26	21	20	19	13	17	28
NP_064711.1	PDXP	2	2	NA	2	NA	NA	NA	NA	10	5	2	1	12	9	12	12	10	21	13	6	8	12	13	8	13	17	9	12	8	6	7	12	11	10	8	5	8	5	9	5	13	11	8	11	7	9	3	6
NP_065108.1	TIGAR	4	5	5	5	3	8	2	1	4	4	3	8	4	1	1	2	4	6	2	8	2	3	1	10	1	NA	2	2	2	5	3	2	NA	3	1	3	1	4	NA	3	1	3	NA	1	3	2	2	1
NP_065120.2	RAB25	1	1	NA	NA	NA	NA	NA	NA	NA	1	NA	NA	NA	NA	1	1	1	1	1	1	1	2	NA	1	1	2	NA	1	NA	1	1	1	1	NA	1	NA	1	1	1	1	1	1	1	NA	2	1	NA	1
NP_065143.2	ATP13A1	10	16	8	16	8	26	11	9	16	32	7	11	22	12	11	14	17	28	7	19	13	18	10	24	11	11	12	29	12	10	19	40	8	30	20	15	12	15	7	23	17	26	13	10	17	21	18	22
NP_065147.1	DDX24	2	5	2	4	NA	NA	NA	4	2	11	1	3	1	9	1	1	1	12	NA	4	1	3	NA	5	NA	8	1	10	NA	NA	1	9	NA	4	NA	1	NA	2	1	3	NA	11	1	NA	NA	5	3	3
NP_065715.1	DECR2	6	23	3	26	7	4	10	57	23	30	7	35	42	40	26	27	34	17	35	18	37	33	24	24	28	48	16	23	23	22	25	NA	32	32	23	21	19	48	25	18	13	73	25	17	19	17	22	75
NP_065733.2	AS3MT	8	5	6	12	9	5	7	10	7	17	12	NA	10	12	7	8	18	31	9	6	9	6	5	8	9	18	4	14	9	21	6	6	2	22	10	4	3	6	5	18	7	1	10	17	18	16	5	7
NP_065753.2	MYORG	2	5	1	NA	2	1	NA	1	5	6	NA	2	2	7	5	NA	NA	5	NA	NA	1	9	1	1	NA	2	4	17	NA	NA	1	NA	2	NA	3	3	3	2	1	NA	3	2	NA	1	NA	12	NA	3
NP_065761.1	LRRC47	19	22	13	25	20	16	14	17	25	24	22	28	27	26	21	23	26	39	34	29	34	26	23	28	23	43	20	20	26	14	25	44	21	24	27	25	24	16	19	24	29	26	23	25	26	26	23	31
NP_065801.1	XPO5	3	3	2	5	4	5	1	1	NA	22	1	7	6	18	4	4	2	22	2	19	4	15	2	13	1	13	2	26	1	9	2	64	NA	10	2	1	2	6	1	10	1	6	3	8	1	12	8	13
NP_065821.1	CGN	6	12	6	22	7	16	6	7	17	26	8	NA	23	26	15	9	23	27	24	16	34	50	3	6	26	31	24	1	15	13	21	14	13	17	12	22	6	4	20	20	18	4	15	22	15	7	14	20
NP_065881.1	WDFY1	3	6	2	5	1	4	NA	2	10	14	2	1	8	15	11	13	9	11	6	10	7	12	5	14	9	7	8	14	11	9	11	11	17	12	10	11	6	10	7	8	9	6	10	5	9	18	10	5
NP_066362.2	IFITM3	1	5	2	2	2	21	6	5	1	7	5	8	2	4	NA	1	5	1	3	7	5	5	2	6	2	4	1	2	2	2	5	4	2	4	2	2	2	2	1	7	2	3	1	NA	2	7	3	2
NP_066363.1	ZNFX1	1	3	NA	4	NA	4	NA	2	2	3	NA	1	1	NA	1	1	1	3	NA	NA	1	2	1	NA	1	1	NA	1	NA	3	1	2	NA	2	NA	2	NA	NA	NA	1	NA	2	NA	NA	NA	NA	1	NA
NP_066926.1	TMSB10	3	1	5	5	5	7	3	2	1	2	2	2	1	1	2	2	1	1	NA	2	NA	1	2	2	1	NA	NA	1	2	1	1	1	1	2	1	2	1	1	1	2	NA	1	1	1	2	2	1	NA
NP_066932.1	TMSB4X	1	NA	2	4	1	5	2	1	2	7	2	1	5	4	7	6	4	3	3	4	2	3	4	8	4	4	6	7	7	8	7	6	6	6	6	7	2	1	4	6	4	2	5	2	3	4	3	3
NP_066952.1	PPA1	35	44	27	33	32	63	28	66	43	82	41	66	59	34	43	43	51	63	46	66	42	52	42	89	42	60	49	55	57	54	62	67	53	90	51	49	30	54	44	59	36	63	57	60	46	72	57	70
NP_066956.1	RNASEL	1	1	NA	NA	1	2	NA	1	1	4	NA	1	2	1	1	2	2	1	2	1	1	3	NA	4	1	4	1	2	2	1	NA	NA	1	2	3	2	1	3	1	NA	1	4	2	NA	5	2	5	5
NP_066961.2	TRAF2	1	1	1	3	1	1	1	1	NA	2	NA	2	2	3	2	1	1	4	NA	4	2	3	NA	NA	2	3	NA	5	NA	NA	NA	3	1	2	NA	2	NA	1	1	3	1	2	3	1	2	3	3	2
NP_066964.1	XRCC5	23	34	9	28	15	23	20	23	36	80	22	21	55	72	35	46	55	116	37	95	49	81	45	71	38	77	37	87	53	53	63	124	11	72	44	47	34	42	21	65	30	45	40	44	46	73	63	55
NP_066972.1	COTL1	6	4	6	5	7	10	9	1	7	6	9	5	12	6	7	9	6	8	6	11	7	5	7	17	6	6	8	7	12	10	14	11	9	8	8	7	3	3	9	10	5	3	11	5	8	8	9	NA
NP_066979.2	TMX4	1	2	1	NA	1	NA	1	1	4	8	1	1	2	7	4	4	1	3	2	4	2	3	4	7	3	10	1	5	3	2	1	NA	3	2	1	1	3	2	2	8	3	3	3	1	3	5	2	5
NP_067000.1	LSM2	7	11	3	6	6	10	3	8	2	2	5	8	4	5	3	2	4	9	4	6	3	3	3	6	4	3	2	3	3	4	2	9	3	3	2	3	4	5	3	3	2	2	3	2	5	6	3	6
NP_067007.3	C6orf47	1	2	NA	1	NA	NA	NA	1	1	2	1	NA	1	NA	NA	1	NA	NA	NA	NA	NA	NA	NA	NA	NA	NA	NA	2	NA	NA	NA	NA	NA	NA	NA	1	NA	2	NA	NA	NA	3	NA	1	2	1	NA	1
NP_067017.2	SLC30A1	6	19	7	10	7	12	5	9	7	13	6	15	5	13	7	5	8	12	5	9	6	12	4	12	5	11	8	9	7	6	10	13	5	7	3	7	2	8	3	19	5	9	10	6	5	8	12	9
NP_067066.1	ABRACL	2	2	1	1	1	2	2	1	1	1	4	5	1	3	2	1	2	2	2	2	2	1	2	4	2	1	2	2	1	2	2	1	3	2	3	4	2	1	1	1	1	2	1	1	1	2	1	1
NP_067653.4	MYG1	8	9	7	9	6	7	7	3	10	11	8	10	3	7	10	10	7	18	8	11	10	17	5	11	12	13	10	12	8	10	9	19	2	5	5	6	8	8	9	11	7	8	8	12	7	7	8	6
NP_068598.1	FASTKD5	2	NA	NA	1	1	NA	NA	NA	2	1	2	NA	5	3	NA	NA	2	9	NA	2	2	NA	1	4	NA	3	1	2	1	2	3	8	NA	2	1	4	NA	NA	2	4	NA	3	2	3	NA	9	1	2
NP_068657.1	FGA	28	60	34	28	36	38	26	33	47	80	33	67	62	68	38	44	62	55	76	82	69	76	53	61	74	74	42	81	75	125	125	57	51	64	56	46	61	42	53	74	47	50	56	67	52	27	64	53
NP_068747.1	SPCS3	3	3	4	2	1	3	1	2	2	3	3	2	2	2	3	4	3	4	2	2	1	2	4	4	4	2	2	2	1	2	2	2	2	4	1	1	1	1	2	2	1	3	5	2	4	1	2	2
NP_068814.2	HSPA2	31	58	30	63	35	37	30	39	36	67	43	72	43	63	41	48	52	72	40	72	49	50	39	93	44	102	41	63	51	72	62	71	32	63	43	49	37	74	34	73	35	49	42	42	38	63	47	47
NP_068839.1	ITM2B	1	4	1	1	NA	4	NA	NA	NA	1	NA	5	3	1	1	NA	3	2	1	7	1	1	NA	13	3	1	2	1	NA	NA	1	6	NA	2	2	NA	NA	1	NA	3	NA	1	NA	1	2	21	2	3
NP_071327.2	SDF2L1	11	11	7	10	9	23	8	11	10	21	15	12	17	14	13	9	17	19	11	25	15	22	11	18	19	14	17	13	17	15	21	21	14	12	12	21	10	23	15	26	13	15	18	16	10	12	22	24
NP_071330.3	DEF6	1	2	NA	NA	NA	1	NA	NA	NA	1	NA	1	NA	NA	NA	NA	2	2	NA	1	1	NA	1	4	NA	NA	NA	NA	NA	1	2	2	NA	5	NA	NA	NA	NA	NA	1	NA	NA	1	NA	NA	NA	1	NA
NP_071344.1	MRPL17	1	2	1	1	NA	NA	NA	NA	NA	3	NA	NA	2	2	1	1	1	2	1	2	2	3	2	7	NA	3	1	4	NA	NA	NA	3	NA	NA	2	1	1	4	1	4	NA	2	1	1	3	2	5	5
NP_071347.2	RNF123	3	1	NA	1	3	3	NA	NA	5	5	2	1	2	2	4	5	2	7	2	3	3	3	7	2	1	3	2	5	3	3	8	8	2	8	6	5	3	4	5	4	5	3	7	4	5	6	2	3
NP_071380.1	CHP2	1	NA	NA	NA	NA	NA	NA	NA	NA	NA	NA	NA	NA	NA	NA	NA	NA	NA	NA	NA	NA	NA	NA	NA	NA	NA	NA	NA	NA	NA	NA	NA	NA	NA	NA	NA	NA	NA	NA	NA	NA	NA	NA	NA	NA	NA	NA	NA
NP_071381.1	XPNPEP3	9	11	7	4	4	6	6	3	12	4	6	3	15	10	13	4	12	15	15	13	13	12	11	10	13	17	11	12	11	4	10	6	11	7	10	17	8	8	20	12	13	17	17	7	12	12	13	16
NP_071383.1	MRPS14	2	1	NA	3	NA	1	1	2	1	2	1	5	2	1	1	NA	2	6	1	2	2	2	2	4	1	3	1	4	2	2	2	4	1	3	1	1	1	1	NA	3	NA	1	1	1	2	4	2	4
NP_071446.2	MRPL46	2	5	4	8	5	6	4	3	9	5	7	7	9	11	5	7	10	23	9	11	9	8	8	8	8	18	15	9	10	3	11	13	9	10	12	9	11	7	12	4	5	9	12	12	11	10	12	11
NP_071942.1	MRPS25	5	2	2	3	3	3	2	2	5	6	3	5	3	1	1	4	NA	9	1	4	NA	5	4	4	NA	5	2	7	2	1	3	6	2	7	1	1	NA	2	NA	NA	2	9	1	5	3	7	5	5
NP_072045.1	RPS18	2	4	NA	6	4	1	2	3	28	34	4	4	30	39	19	16	33	38	28	32	28	36	15	25	33	33	24	30	18	14	20	36	20	31	18	21	14	23	14	26	13	32	20	21	23	29	26	31
NP_072094.1	PNKD	11	13	10	5	10	17	12	13	9	17	10	10	14	7	14	15	14	15	13	19	11	12	6	11	12	18	10	14	14	14	16	13	14	6	14	15	12	9	8	8	12	7	10	13	13	15	12	13
NP_072097.2	VPS16	1	9	1	7	1	9	NA	2	2	5	1	8	2	7	2	3	1	10	4	7	NA	1	1	9	NA	1	2	6	2	3	3	10	1	11	3	3	2	4	2	6	1	4	2	NA	2	5	8	1
NP_073572.2	ACBD3	6	12	6	13	7	12	5	8	11	24	6	15	11	20	8	12	13	22	8	17	11	26	7	24	11	25	8	21	8	16	15	25	7	19	14	14	8	17	7	29	8	25	17	16	17	16	24	28
NP_073609.2	EPS8L2	15	15	11	19	15	13	19	21	30	28	28	14	36	38	18	18	30	27	31	33	27	27	14	9	38	32	23	37	30	29	28	8	17	17	27	27	15	22	20	34	23	17	29	28	32	53	23	28
NP_073613.2	OSBPL11	5	3	2	6	1	4	1	5	10	10	1	7	4	20	8	8	12	15	4	9	6	10	5	7	4	5	5	18	8	8	13	13	7	10	10	7	3	8	5	8	3	5	6	6	11	8	7	5
NP_073742.2	AIDA	3	7	2	2	3	8	1	2	NA	4	1	2	1	3	NA	1	1	NA	NA	NA	NA	2	4	4	2	1	NA	1	2	3	2	4	1	5	1	1	NA	1	1	4	NA	2	3	NA	NA	2	2	3
NP_075392.2	SOWAHC	7	8	4	10	5	4	6	5	7	3	7	2	9	13	10	5	9	7	7	7	8	14	2	4	8	9	6	6	9	10	11	11	3	4	11	7	4	9	4	13	7	14	12	12	9	5	7	11
NP_075565.2	COA7	2	NA	NA	3	NA	4	NA	1	NA	NA	NA	7	NA	3	NA	NA	NA	7	NA	4	NA	1	1	6	NA	3	NA	8	NA	NA	1	8	1	5	2	2	NA	4	NA	2	NA	8	NA	3	1	6	3	2
NP_076423.2	FUNDC2	2	4	1	4	2	2	1	4	2	2	2	4	3	5	2	2	2	2	2	4	4	4	4	5	4	6	3	5	2	3	2	1	4	2	2	2	1	1	3	3	4	2	5	2	3	5	5	2
NP_076424.1	DDRGK1	2	6	2	5	3	1	1	1	9	8	2	3	11	14	7	11	13	15	17	12	14	16	7	7	14	11	8	9	11	12	11	11	8	12	12	11	10	8	12	15	9	3	9	10	12	4	9	5
NP_076962.2	NUP37	1	2	1	1	NA	2	NA	1	NA	5	NA	1	3	2	2	5	3	4	2	3	3	4	1	4	5	2	1	7	6	5	5	6	2	4	5	5	1	2	2	3	3	3	4	3	3	2	3	3
NP_076983.1	NOC4L	1	4	NA	NA	NA	1	NA	2	NA	2	NA	NA	2	2	1	2	1	2	NA	5	1	1	NA	NA	NA	2	NA	NA	NA	NA	NA	3	NA	NA	NA	NA	NA	NA	NA	1	NA	NA	1	NA	NA	NA	1	1
NP_076997.1	TMEM109	4	5	3	6	9	7	5	5	3	5	5	8	5	5	4	6	5	5	6	6	5	5	3	5	4	6	3	4	5	4	4	4	4	4	3	3	3	3	2	4	4	2	2	2	4	3	7	6
NP_077001.1	DCTPP1	1	2	1	3	NA	8	1	NA	NA	2	1	NA	NA	3	NA	NA	2	12	NA	NA	NA	6	NA	3	NA	3	NA	9	1	NA	3	6	NA	1	NA	3	NA	NA	1	2	NA	2	2	NA	2	1	2	4
NP_077002.2	C1orf50	1	1	3	1	2	1	1	2	4	2	3	1	2	1	4	3	3	1	1	2	2	2	2	3	2	2	5	7	3	2	3	4	3	3	4	3	2	NA	2	1	2	2	3	3	2	1	3	4
NP_078789.2	FYCO1	2	15	4	32	4	14	3	9	19	23	6	19	17	32	14	17	21	2	20	21	22	33	5	9	23	29	12	22	16	25	22	24	8	17	21	20	11	16	10	28	11	21	10	16	14	25	21	13
NP_078799.2	GCC1	1	2	NA	4	1	1	NA	NA	NA	3	NA	2	NA	NA	1	NA	NA	2	NA	1	NA	1	NA	2	NA	1	1	4	NA	1	1	3	NA	3	NA	1	NA	1	NA	1	NA	1	2	3	NA	NA	2	1
NP_078816.2	MRPL24	1	2	1	3	1	1	1	3	2	5	NA	8	4	3	2	2	2	4	3	5	2	3	2	6	NA	3	2	8	NA	1	3	9	NA	6	1	1	4	3	1	3	NA	5	3	2	3	7	6	7
NP_078828.2	CERS4	3	1	NA	NA	1	1	1	1	5	2	3	1	8	5	5	4	5	13	8	2	6	5	3	5	4	3	3	5	6	1	NA	NA	2	3	4	3	5	4	3	3	5	2	5	2	7	5	4	4
NP_078889.1	PLEKHF2	2	3	2	9	NA	7	1	1	1	8	NA	5	3	3	3	2	4	8	1	4	3	4	1	7	1	5	1	4	2	4	4	5	NA	8	1	2	NA	3	NA	6	2	9	1	2	2	4	3	1
NP_078934.3	IPO4	1	4	6	11	3	3	3	3	8	9	1	10	10	28	6	3	10	11	7	16	8	9	3	22	11	22	6	20	11	14	20	55	2	18	7	10	3	11	1	23	7	27	6	19	14	20	19	13
NP_079034.3	AGMAT	22	23	4	13	9	10	12	5	27	13	17	2	33	31	19	26	23	31	35	23	26	22	16	9	40	29	33	25	38	32	29	31	26	17	37	34	31	10	27	26	35	27	26	25	27	28	26	30
NP_079105.4	PLBD1	1	1	NA	1	1	1	1	1	2	1	NA	NA	2	2	3	2	1	1	NA	16	4	3	5	12	1	1	4	NA	4	NA	5	25	5	1	3	1	1	NA	2	3	2	NA	1	1	2	7	1	NA
NP_079114.3	THNSL1	15	18	11	12	8	2	9	13	40	19	13	8	33	47	36	31	29	22	33	14	34	24	25	19	37	32	23	26	28	21	31	7	32	14	31	32	34	19	36	27	30	22	34	30	29	21	24	35
NP_079157.3	SLC35E1	2	2	3	4	5	4	2	4	4	8	3	5	1	6	2	2	3	16	2	8	1	4	2	2	1	13	2	10	3	2	3	NA	2	5	4	5	1	2	1	5	3	3	2	1	4	8	5	5
NP_079172.2	ERMP1	1	2	NA	3	NA	NA	NA	NA	2	12	NA	1	4	3	3	6	2	5	NA	6	1	5	2	1	1	4	2	16	3	8	3	14	1	13	2	1	2	3	NA	4	2	19	2	NA	2	3	1	6
NP_079330.2	VCPIP1	4	8	3	10	7	15	NA	11	5	21	6	33	7	11	3	3	14	42	8	26	8	26	5	9	8	27	4	22	10	31	17	19	2	29	7	17	5	6	3	15	4	33	7	12	9	21	20	14
NP_079469.2	HSD3B7	1	4	1	6	6	7	NA	2	7	13	6	1	6	10	3	6	8	1	5	10	4	12	3	5	6	10	4	8	6	1	8	NA	4	6	4	6	7	11	5	6	4	11	7	2	7	8	3	11
NP_079472.1	GRPEL1	10	10	4	14	11	6	7	5	10	8	11	10	11	13	9	7	12	13	18	12	13	11	8	5	16	14	11	11	12	11	12	7	8	7	9	11	11	7	9	11	11	16	11	12	13	10	11	8
NP_079495.1	DNAJC5	2	3	1	1	1	4	1	1	4	4	4	4	7	8	3	4	5	6	9	6	3	5	NA	1	6	4	4	7	4	6	4	9	4	6	3	3	1	4	3	3	3	4	3	2	5	9	3	4
NP_085056.2	CYB5B	11	22	9	14	7	6	11	6	19	16	11	37	16	9	19	21	11	19	22	15	19	11	9	8	19	9	14	16	16	6	15	10	18	15	16	13	11	26	18	9	18	28	13	13	16	13	16	12
NP_085059.2	COL18A1	28	23	11	23	13	28	14	32	25	20	15	31	22	25	18	18	20	39	19	21	18	29	20	30	21	41	23	23	27	19	21	26	18	27	23	14	20	19	16	29	16	34	18	23	30	29	33	37
NP_085125.1	CYP2S1	2	NA	NA	3	NA	3	NA	NA	NA	2	NA	3	NA	NA	NA	1	NA	NA	NA	2	NA	1	1	NA	2	NA	NA	NA	2	NA	1	2	NA	NA	NA	NA	NA	8	NA	1	NA	2	NA	NA	1	NA	NA	NA
NP_085131.1	INTS5	1	1	NA	2	NA	2	NA	2	NA	1	NA	1	1	1	NA	1	1	7	NA	2	1	1	1	1	1	1	1	4	1	NA	4	2	NA	6	1	NA	1	NA	NA	1	NA	NA	1	1	1	2	1	NA
NP_110382.3	TMX1	2	4	NA	4	3	6	4	5	9	13	3	5	13	20	8	10	15	21	11	12	14	22	11	10	12	16	8	15	11	10	19	21	8	12	13	11	8	14	9	13	11	12	13	13	11	13	13	11
NP_110414.1	CFHR5	6	33	8	19	4	12	3	19	4	36	14	14	NA	9	2	9	NA	NA	2	1	8	8	6	3	4	1	2	15	1	2	10	2	NA	9	NA	1	5	10	1	8	1	2	1	NA	2	11	33	15
NP_112223.1	TRIM56	1	NA	1	1	NA	3	NA	1	4	8	2	5	1	5	3	6	3	6	4	3	NA	1	1	2	3	5	3	10	8	10	7	14	2	4	6	6	4	7	2	7	4	4	3	5	6	3	5	3
NP_112241.2	PABPC3	3	2	4	8	4	6	5	6	28	35	7	10	23	27	23	23	20	25	20	19	17	26	20	30	26	31	27	35	23	25	27	35	25	29	27	31	24	22	28	25	25	26	25	27	19	25	24	29
NP_112485.1	FAHD1	8	18	12	13	4	13	17	12	18	11	22	22	12	14	14	13	14	10	17	11	17	14	12	9	15	14	12	8	22	14	12	5	19	9	14	12	15	9	15	7	11	9	7	8	12	13	13	21
NP_112486.1	QTRT1	3	5	5	3	3	7	4	3	2	2	3	8	2	7	4	3	3	4	6	6	4	7	3	4	3	7	3	3	6	3	5	3	2	5	3	7	2	NA	3	4	2	4	2	3	6	4	3	6
NP_112570.2	MRPS15	1	NA	NA	1	NA	1	NA	NA	1	NA	1	2	NA	1	NA	1	NA	7	NA	NA	1	4	1	3	1	4	NA	2	1	NA	1	2	NA	4	1	2	NA	1	1	2	2	4	NA	2	NA	6	2	NA
NP_112576.1	SH3BGRL3	3	8	4	5	3	4	5	2	2	4	3	4	3	6	2	2	4	4	2	8	4	4	4	6	3	3	4	3	4	2	6	7	3	4	4	3	2	2	2	6	2	2	3	4	3	3	6	1
NP_112577.1	SF3B5	1	1	NA	2	2	1	NA	3	4	6	3	2	3	4	4	4	3	6	4	8	2	4	NA	5	4	5	3	8	6	4	6	10	4	3	5	4	5	4	3	3	4	1	3	1	3	4	7	4
NP_113628.1	RTP3	4	3	2	3	NA	NA	1	NA	1	NA	1	2	2	3	NA	NA	NA	1	NA	NA	4	NA	NA	NA	2	2	1	2	NA	NA	NA	NA	NA	NA	1	1	1	NA	NA	3	1	4	3	3	1	NA	NA	2
NP_113642.1	SELENOO	11	3	4	2	3	1	5	2	17	11	8	NA	26	11	16	15	23	29	24	15	24	17	13	4	26	22	12	8	23	14	13	13	7	5	20	28	15	6	16	10	13	14	24	23	19	12	11	19
NP_114403.1	MRPS24	2	NA	NA	NA	NA	1	NA	1	2	2	NA	4	1	1	2	2	1	6	1	4	1	6	2	9	NA	6	1	7	NA	NA	2	7	NA	4	3	1	NA	2	2	8	2	4	9	6	2	4	5	5
NP_114409.2	FUCA2	1	2	NA	2	1	NA	1	NA	5	10	2	NA	4	2	5	3	5	2	1	8	1	NA	3	3	3	NA	5	10	5	1	5	14	7	6	2	1	4	4	5	7	6	2	9	4	5	4	3	1
NP_115501.2	TMEM222	1	1	3	2	1	3	1	3	NA	1	1	3	1	NA	1	1	NA	1	2	1	1	2	1	1	NA	1	NA	NA	1	NA	1	1	NA	1	NA	NA	1	NA	NA	1	1	2	NA	1	2	1	3	3
NP_115716.1	UQCC2	2	7	1	2	2	2	1	2	NA	1	1	4	NA	1	1	1	1	3	NA	2	NA	3	NA	5	NA	5	2	2	1	NA	3	4	NA	3	NA	1	NA	2	1	3	1	8	2	3	1	3	4	6
NP_115717.3	DDI2	3	9	10	12	13	11	6	12	13	12	10	10	18	21	13	10	13	15	16	8	12	17	19	8	16	10	16	11	18	13	13	28	10	12	8	11	19	19	12	9	13	11	9	11	14	8	15	22
NP_115729.1	VPS25	6	10	3	5	5	3	4	4	8	15	3	6	10	11	6	8	10	27	10	12	9	9	6	13	12	7	8	9	6	10	8	12	3	12	8	10	4	11	7	9	6	7	7	11	10	20	15	14
NP_115786.1	HOOK3	3	6	1	3	NA	5	1	3	5	9	2	4	7	8	5	5	5	14	5	15	2	3	4	9	4	2	4	6	7	10	9	17	4	5	4	6	2	4	1	5	4	7	4	3	2	5	6	NA
NP_115807.1	SYVN1	2	4	NA	1	2	4	1	4	7	14	2	3	4	7	5	7	4	7	2	10	9	12	2	6	5	6	3	10	4	5	4	4	2	11	5	2	8	7	3	5	6	5	6	3	9	7	8	3
NP_115865.1	MRPS6	2	NA	NA	1	1	1	1	2	1	1	1	2	2	2	NA	NA	1	2	NA	2	1	3	1	3	1	2	NA	2	1	NA	2	2	NA	2	1	2	NA	1	1	1	1	2	3	1	2	1	1	3
NP_115866.1	MRPL41	1	1	NA	2	NA	2	1	1	NA	NA	1	3	NA	2	1	1	NA	2	NA	1	1	2	3	4	NA	4	2	3	NA	2	2	7	NA	3	NA	2	1	2	2	3	NA	4	NA	1	1	2	1	3
NP_115867.2	MRPL38	1	4	NA	9	1	6	1	3	4	6	1	5	2	3	3	5	2	5	NA	5	4	6	NA	4	2	8	3	7	NA	2	5	14	NA	5	3	3	2	5	1	7	1	5	3	4	3	2	6	5
NP_115873.1	GHDC	2	8	2	6	1	1	3	2	5	4	5	2	13	8	6	12	9	18	5	5	3	5	8	8	8	5	10	10	9	5	3	4	10	11	9	7	7	13	7	10	5	14	6	5	10	9	12	12
NP_115879.2	GON7	6	5	6	6	5	5	4	4	5	4	4	9	1	3	3	3	1	2	3	6	3	4	3	4	3	7	3	7	2	2	2	7	4	3	3	3	5	5	1	5	3	3	2	2	1	5	2	3
NP_115984.3	PPP1R9B	2	4	NA	3	NA	3	NA	1	1	3	2	1	6	1	1	2	1	3	1	2	1	2	NA	2	1	1	NA	NA	NA	1	3	2	NA	5	NA	2	1	1	NA	NA	NA	NA	NA	NA	1	1	1	NA
NP_116116.1	INA	1	NA	NA	2	NA	NA	1	NA	3	2	NA	NA	3	1	2	1	4	2	NA	1	NA	NA	1	NA	NA	1	1	2	1	1	1	NA	1	2	2	1	2	1	1	1	1	2	4	1	NA	3	1	2
NP_116120.1	TXNDC17	9	8	10	18	11	10	11	9	15	25	18	11	17	9	14	13	16	13	12	12	14	16	6	11	17	13	14	13	17	17	16	8	12	12	15	17	9	11	13	16	12	7	20	19	17	21	12	15
NP_116126.3	LMNB2	5	17	2	8	6	7	1	4	6	16	5	7	10	11	8	18	9	11	11	13	10	19	11	16	9	13	10	20	8	10	7	8	5	18	8	8	11	6	7	15	5	3	12	7	10	9	8	3
NP_116129.3	SFT2D3	1	1	1	1	1	NA	NA	NA	1	1	1	1	2	3	2	NA	1	2	3	3	3	4	NA	1	1	2	1	1	NA	NA	1	2	NA	NA	2	1	NA	1	2	NA	NA	NA	1	3	2	2	3	4
NP_116147.1	PHF5A	1	1	NA	1	NA	NA	NA	2	NA	2	NA	1	1	1	NA	NA	1	4	1	1	4	4	2	2	1	2	1	3	1	1	1	4	2	2	1	1	1	NA	NA	1	NA	1	1	1	1	2	2	1
NP_116185.2	SYAP1	6	15	8	17	9	9	4	3	8	13	8	24	14	15	8	7	11	22	25	22	9	18	5	18	12	13	18	21	10	6	12	17	10	11	12	12	7	16	8	12	10	13	14	12	11	17	14	13
NP_149078.1	ALG2	2	2	1	2	2	1	2	2	5	8	3	3	5	6	4	7	4	19	6	6	7	9	6	6	9	8	8	12	11	5	6	3	5	6	7	7	4	4	7	8	3	8	8	3	4	15	8	9
NP_150093.1	PURB	6	8	3	5	1	7	5	6	2	2	5	4	4	6	3	1	4	8	3	6	2	3	3	4	5	8	3	8	3	7	6	9	2	7	5	7	2	7	4	5	3	3	5	7	4	3	5	3
NP_150597.1	MRPS36	4	3	3	3	5	1	2	NA	7	4	2	NA	7	5	5	3	5	10	6	4	3	5	8	12	9	15	7	5	7	8	6	NA	10	7	12	8	9	5	10	3	12	11	6	7	9	8	8	10
NP_277040.1	SELENOI	1	2	NA	1	1	2	1	1	1	1	1	2	1	1	1	1	2	1	1	1	2	NA	1	1	1	NA	1	2	1	1	1	2	1	NA	1	1	1	NA	NA	2	3	1	1	NA	1	1	2	1
NP_443107.1	VPS26B	1	1	1	3	2	3	1	1	6	8	2	2	8	5	6	9	7	7	8	9	7	6	8	11	6	6	6	9	4	6	5	4	7	4	8	6	5	4	6	5	7	4	7	5	4	4	6	8
NP_443118.1	MAL2	1	2	3	4	NA	7	1	NA	2	1	NA	NA	3	3	1	1	2	3	2	8	2	3	2	1	2	1	NA	3	2	2	2	5	2	5	2	1	2	NA	3	3	2	2	3	2	3	9	1	NA
NP_443173.2	GBP4	2	2	1	2	1	NA	1	2	1	5	1	1	1	4	1	1	1	4	1	1	3	6	4	10	NA	1	2	2	3	2	6	3	NA	4	6	6	1	2	NA	2	3	NA	1	1	3	NA	NA	1
NP_443204.1	LRG1	5	5	3	4	3	9	1	2	4	10	3	NA	5	7	3	6	4	2	11	17	6	5	8	10	14	7	6	8	12	14	13	14	8	10	7	7	8	6	5	10	7	4	3	3	8	7	8	4
NP_542387.1	CDKN2AIPNL	2	2	1	1	NA	6	1	1	1	NA	NA	1	NA	NA	NA	1	NA	2	NA	1	NA	1	NA	1	NA	1	NA	NA	NA	NA	NA	1	NA	NA	NA	NA	NA	NA	NA	NA	NA	NA	NA	1	NA	NA	NA	NA
NP_542408.1	DYNLL2	1	NA	NA	3	3	1	3	2	10	13	4	2	17	12	14	10	17	13	25	10	20	21	6	7	17	11	12	15	11	9	5	7	8	7	8	6	8	5	4	16	7	12	15	13	9	10	12	11
NP_542763.1	SRXN1	1	4	1	2	NA	1	1	1	NA	2	NA	2	NA	NA	NA	1	NA	4	1	3	NA	NA	1	2	1	1	NA	2	1	2	NA	1	NA	2	NA	NA	NA	1	NA	2	NA	4	NA	1	1	NA	5	6
NP_542786.1	ROMO1	1	NA	4	4	6	3	2	3	2	2	6	3	5	6	3	2	7	6	2	8	4	5	NA	5	4	6	2	2	6	4	3	2	5	4	2	2	2	1	3	2	2	8	3	3	5	6	4	5
NP_543012.1	OVCA2	3	1	3	NA	1	3	1	3	4	7	NA	1	4	6	1	2	5	5	NA	5	3	3	2	5	5	7	4	3	4	2	9	1	NA	5	3	5	1	2	1	4	NA	1	3	5	4	8	5	7
NP_570602.2	A1BG	12	16	9	14	7	21	9	15	21	41	17	8	29	30	18	25	23	19	27	31	25	22	19	27	20	27	22	27	23	50	25	24	18	31	25	23	23	22	17	18	25	15	14	15	21	25	25	20
NP_598407.1	MAP3K20	2	7	2	9	3	8	2	2	3	7	3	1	5	4	1	7	3	6	3	5	3	3	4	3	5	3	2	5	3	5	6	4	1	4	4	3	3	2	NA	8	1	6	3	1	4	4	5	5
NP_612144.1	DTX3L	7	12	12	12	8	7	9	16	24	44	15	15	21	46	19	14	27	27	12	23	26	34	5	17	27	23	20	30	34	37	28	34	8	33	24	32	13	16	10	31	14	16	21	15	13	23	24	20
NP_612206.5	FAM122A	1	NA	NA	NA	NA	NA	NA	NA	NA	NA	NA	1	NA	NA	NA	NA	NA	NA	NA	NA	NA	NA	NA	NA	NA	NA	NA	1	NA	NA	NA	1	NA	NA	1	NA	NA	NA	NA	NA	NA	NA	NA	NA	NA	NA	1	NA
NP_612355.1	KIAA2013	1	1	3	3	NA	4	NA	NA	3	8	1	2	3	9	4	2	5	6	2	8	3	12	5	8	4	1	3	1	3	5	4	14	4	3	4	5	1	6	4	4	1	2	4	1	7	5	3	7
NP_612367.1	TIMM29	1	2	1	NA	NA	3	1	3	NA	NA	1	9	NA	5	1	NA	NA	4	NA	1	NA	NA	2	2	NA	2	1	1	NA	NA	NA	1	NA	1	NA	NA	2	NA	NA	NA	1	4	NA	NA	NA	1	1	1
NP_612402.1	REEP6	5	3	5	5	12	13	10	6	13	13	18	2	13	21	14	9	20	15	20	14	11	21	11	5	16	9	16	3	16	9	15	5	15	11	14	11	8	7	17	13	15	8	11	9	11	6	8	12
NP_612404.1	MARS2	2	4	1	2	2	1	1	1	8	1	1	3	4	6	6	4	4	8	5	7	3	4	3	15	5	15	7	15	10	10	11	10	8	4	6	7	5	3	4	4	9	8	7	11	7	15	6	5
NP_612449.2	VASN	1	2	NA	NA	3	1	NA	2	1	2	1	NA	1	1	1	1	1	7	2	1	NA	3	2	4	1	5	1	10	3	1	NA	1	1	3	3	2	NA	1	1	2	2	1	3	NA	NA	3	1	6
NP_612453.1	KCTD12	8	20	3	10	8	7	2	3	12	22	8	8	16	19	10	20	19	17	11	18	14	9	12	28	12	12	11	13	17	16	22	14	9	20	12	14	8	12	9	18	9	10	9	5	11	16	16	7
NP_612638.3	HINT3	3	9	3	7	4	7	1	5	7	11	5	2	7	5	8	8	7	3	3	7	6	7	4	8	5	5	7	9	9	5	3	6	7	8	3	8	4	8	4	6	8	5	7	4	3	5	8	4
NP_612641.2	HDGFL1	1	NA	NA	NA	NA	1	NA	NA	NA	NA	NA	2	NA	NA	NA	NA	1	NA	NA	NA	NA	NA	NA	NA	NA	NA	1	NA	1	NA	NA	1	NA	NA	1	NA	NA	NA	NA	NA	1	NA	NA	NA	NA	NA	NA	NA
NP_619634.1	PPP1R14B	5	5	5	4	3	10	3	7	1	2	4	2	2	NA	NA	2	2	4	1	12	NA	6	2	7	2	3	2	4	2	7	7	6	2	3	3	1	NA	2	3	7	1	5	6	2	4	4	2	2
NP_620061.2	PGK2	35	47	37	29	42	78	60	135	45	53	63	148	39	30	51	30	41	41	33	38	26	38	29	50	39	59	43	34	42	50	38	33	40	31	39	25	23	40	22	30	30	28	28	28	35	43	46	40
NP_620164.1	CMBL	14	16	18	15	14	12	22	16	47	18	29	8	50	37	56	47	55	31	59	23	59	61	39	14	62	37	53	34	50	42	39	16	52	21	53	45	38	40	57	35	53	35	62	59	65	32	34	60
NP_620175.1	HIGD2A	2	2	NA	1	1	1	1	1	1	NA	1	1	1	1	1	NA	1	1	1	1	NA	1	NA	NA	1	1	1	1	NA	NA	NA	NA	1	NA	NA	NA	NA	NA	1	NA	1	1	1	NA	1	1	1	1
NP_624311.1	PPIL4	2	5	1	2	1	2	NA	NA	3	7	2	4	1	2	1	2	2	9	1	2	1	7	1	3	1	4	NA	10	3	5	3	11	1	8	2	1	1	3	NA	2	2	NA	NA	1	3	5	6	3
NP_631908.1	TRUB1	1	1	NA	1	NA	1	NA	NA	2	NA	NA	1	NA	NA	NA	NA	NA	4	NA	NA	NA	1	NA	NA	NA	NA	NA	NA	1	NA	NA	8	NA	2	NA	NA	NA	NA	NA	NA	NA	NA	1	NA	NA	NA	2	1
NP_653164.2	RPIA	2	3	2	NA	2	4	NA	2	NA	3	NA	1	3	2	NA	1	2	5	3	3	1	3	5	7	1	1	NA	3	4	4	4	5	NA	4	2	2	2	2	NA	2	NA	2	2	2	3	2	2	2
NP_653247.1	JCHAIN	3	2	NA	6	NA	NA	NA	NA	5	5	NA	NA	6	5	6	5	5	4	7	7	7	5	4	4	6	6	1	3	3	9	4	3	3	4	4	4	3	3	4	4	5	NA	6	3	7	5	3	3
NP_653251.2	ADHFE1	12	14	10	7	16	7	8	9	42	9	22	26	42	20	28	30	36	12	56	9	38	43	24	15	36	26	40	11	40	46	31	NA	41	22	21	21	30	12	49	17	30	25	41	31	32	29	19	39
NP_658985.2	NAXE	8	17	8	25	11	9	6	10	16	24	11	13	19	26	22	15	22	18	13	19	21	33	11	25	23	28	20	32	14	21	18	23	20	20	22	21	13	19	19	26	23	27	13	14	19	31	18	29
NP_659477.2	CAVIN3	3	3	2	2	1	2	NA	NA	7	9	NA	NA	6	2	2	15	4	4	1	3	4	2	5	2	3	1	3	2	6	5	4	NA	4	3	3	2	2	2	1	5	3	2	2	NA	4	8	11	1
NP_659486.2	UBLCP1	1	4	NA	6	NA	2	NA	2	3	7	1	7	6	6	2	2	9	11	2	8	1	5	3	11	2	5	3	7	5	6	3	7	1	8	4	6	2	5	NA	4	3	4	3	3	6	10	6	6
NP_660286.1	OMA1	1	3	2	4	3	3	3	4	4	1	3	9	5	6	1	1	3	3	3	2	1	2	NA	2	5	5	3	1	2	NA	2	NA	5	3	3	2	2	NA	1	1	1	11	3	NA	3	1	3	3
NP_665807.1	MTPN	5	4	1	1	NA	NA	2	3	12	11	3	2	8	10	12	11	7	6	6	4	9	19	9	18	11	10	8	15	13	9	11	15	6	10	11	16	6	8	8	6	9	3	13	10	9	10	10	7
NP_665857.2	CRYZL1	1	4	3	6	NA	3	NA	NA	2	4	1	2	5	4	3	2	2	4	1	5	2	4	4	10	1	2	2	5	2	3	5	2	2	2	4	4	3	3	3	4	2	NA	5	4	4	5	3	2
NP_667339.1	ZNRF2	1	2	1	2	1	2	3	5	4	3	5	3	9	8	5	6	8	8	8	6	4	7	4	5	8	9	3	3	5	3	5	NA	6	3	3	4	2	8	5	2	7	1	5	3	7	1	6	10
NP_689481.2	PARS2	4	5	3	3	2	4	4	3	2	2	4	9	3	4	1	3	3	6	3	4	1	5	4	6	1	4	4	7	2	1	3	6	7	2	2	1	1	NA	4	1	3	4	NA	2	4	3	3	4
NP_689544.3	ACOT4	2	1	1	4	NA	1	NA	1	3	2	2	NA	4	5	6	3	4	5	2	2	4	5	5	5	3	15	5	3	4	1	5	1	7	5	4	3	3	4	5	5	3	6	3	6	4	3	2	21
NP_689648.2	AMDHD1	37	25	30	13	31	12	43	30	59	32	64	5	43	16	64	55	50	18	60	18	49	62	44	18	100	78	55	18	49	41	40	7	56	28	56	37	53	23	53	27	62	16	51	47	49	31	23	34
NP_689695.2	C19orf25	2	4	1	3	NA	NA	NA	1	3	NA	2	NA	2	2	NA	1	4	1	1	1	NA	3	NA	1	2	4	2	3	NA	1	3	2	2	1	2	3	3	1	NA	3	2	NA	1	2	1	2	1	3
NP_689848.1	OIT3	2	NA	1	NA	2	NA	2	NA	4	NA	4	NA	3	1	4	4	3	NA	3	1	3	NA	4	NA	7	NA	3	NA	4	2	9	NA	2	NA	4	2	2	NA	5	1	2	NA	7	NA	2	NA	NA	NA
NP_689850.2	METTL7B	18	26	16	13	7	3	16	12	27	21	20	13	49	24	22	30	42	41	30	41	40	20	32	30	50	70	14	29	37	11	23	20	17	30	29	43	21	15	39	45	33	69	49	11	50	18	30	34
NP_689929.2	PATL1	1	1	NA	1	1	1	NA	NA	2	4	NA	1	1	1	1	3	3	3	2	5	1	3	1	5	NA	3	2	6	2	1	4	5	NA	4	1	2	NA	4	1	2	1	3	NA	1	2	2	4	2
NP_689940.3	CPNE2	3	3	2	5	2	1	2	3	5	4	2	3	3	5	2	5	3	8	2	4	2	4	2	8	5	4	3	3	2	6	5	7	2	4	3	3	3	3	3	3	2	4	1	3	2	5	6	3
NP_690866.1	TIPRL	10	11	11	11	7	6	6	6	14	14	8	7	9	23	14	11	12	18	9	16	14	19	4	23	11	14	12	25	14	12	15	18	10	18	13	14	11	17	5	18	11	11	9	8	12	18	19	30
NP_694968.1	GIMAP7	1	3	2	1	NA	3	NA	NA	NA	3	NA	1	3	2	NA	NA	3	2	1	2	3	2	1	11	NA	NA	1	1	1	4	4	2	NA	3	NA	NA	NA	NA	NA	2	NA	NA	1	NA	2	1	2	NA
NP_694992.2	LRRC57	1	4	2	2	NA	3	NA	1	2	1	1	NA	NA	1	2	2	NA	5	1	NA	1	1	1	2	NA	2	1	2	2	NA	2	2	1	2	2	3	1	4	NA	2	1	1	NA	1	2	3	2	4
NP_742034.1	RDH10	3	2	3	3	3	2	3	2	8	7	4	6	8	8	8	6	8	18	6	15	9	9	5	9	11	6	5	7	9	4	9	3	7	5	7	13	11	5	8	11	7	20	7	10	16	12	8	4
NP_766638.2	SCUBE1	1	NA	NA	1	1	1	NA	1	NA	NA	NA	1	NA	4	NA	NA	NA	1	NA	1	NA	1	NA	NA	NA	NA	NA	NA	NA	NA	NA	NA	NA	1	1	NA	NA	NA	1	2	NA	3	NA	NA	NA	NA	NA	1
NP_775853.2	PGM2L1	1	4	NA	1	NA	3	NA	1	5	4	1	NA	2	2	5	6	4	2	3	9	1	3	5	7	3	1	2	1	5	8	5	3	3	7	6	5	6	NA	2	5	3	3	3	NA	3	6	5	NA
NP_775871.2	MUC19	2	2	1	2	3	6	3	NA	4	3	4	4	5	13	4	6	6	13	12	11	6	6	3	5	8	10	3	9	5	4	4	5	5	4	3	4	4	4	6	3	5	6	3	4	10	6	7	6
NP_775873.2	DIP2B	10	12	7	12	9	17	5	5	5	21	9	16	7	8	11	8	5	13	5	7	7	14	5	21	4	11	6	7	8	5	6	19	7	8	9	13	3	8	6	15	5	10	4	5	10	5	4	8
NP_776251.2	KRTCAP2	6	6	3	2	1	1	3	3	3	3	5	3	3	4	4	4	3	5	3	2	4	2	2	3	5	3	3	6	2	2	3	3	2	3	2	3	3	2	3	2	2	3	4	2	5	6	5	4
NP_777549.1	NDUFAF2	4	5	3	5	1	5	2	3	3	4	3	6	3	5	3	2	4	7	1	6	1	1	4	8	2	4	6	5	4	4	4	4	4	4	4	3	2	1	5	5	5	10	5	4	2	7	3	4
NP_777571.1	LRATD2	1	1	NA	1	3	6	NA	4	4	3	1	2	2	5	6	2	3	1	4	5	1	5	4	NA	6	7	2	4	3	2	2	5	2	6	4	4	1	1	3	2	3	8	3	5	4	5	1	5
NP_777576.1	UBR1	5	5	1	6	6	4	NA	NA	3	2	4	4	4	4	3	4	3	6	2	8	4	4	1	6	3	4	2	3	4	11	7	11	NA	5	3	3	1	1	NA	7	NA	2	4	1	6	3	4	3
NP_778230.1	CLEC14A	1	NA	NA	NA	NA	NA	NA	NA	NA	2	1	NA	NA	2	NA	1	1	NA	NA	NA	NA	3	NA	1	NA	1	NA	NA	1	1	1	1	NA	1	NA	NA	NA	NA	NA	NA	NA	NA	NA	NA	NA	2	NA	NA
NP_783161.1	GIMAP8	6	4	6	6	4	5	4	2	2	3	6	3	7	9	NA	1	7	4	4	3	7	6	4	10	2	1	4	1	10	4	9	2	1	6	2	3	4	3	NA	5	2	3	3	NA	6	3	3	1
NP_783313.1	NDUFA11	2	4	1	2	4	NA	3	5	6	4	2	1	7	4	10	6	8	2	9	4	9	7	5	1	10	2	6	3	5	2	6	2	7	7	3	6	12	1	8	3	9	1	6	3	6	4	7	5
NP_787072.2	EXOC8	3	7	1	8	3	6	2	3	4	10	2	6	5	12	6	6	7	8	2	9	5	10	1	4	1	8	6	8	6	5	5	13	1	10	5	9	3	8	1	8	5	5	9	6	8	15	13	5
NP_789776.1	MOCS2	1	NA	1	NA	1	2	2	1	1	NA	1	1	1	NA	1	1	1	NA	1	1	1	1	NA	1	1	1	1	NA	NA	1	1	NA	1	NA	1	1	1	2	1	1	2	1	NA	1	NA	1	1	NA
NP_789782.1	CHMP4B	4	4	2	5	5	5	1	4	5	7	4	7	7	11	6	6	6	18	7	10	6	6	5	9	5	6	6	7	7	9	6	6	4	7	4	5	4	6	6	8	6	6	4	6	6	10	7	4
NP_789788.1	GATC	2	1	1	1	NA	NA	NA	NA	4	2	1	NA	1	2	4	2	1	1	1	2	NA	4	1	3	2	4	3	5	3	2	2	2	1	3	3	2	3	2	NA	5	3	4	1	2	NA	3	3	NA
NP_789846.2	MT1M	4	20	2	3	4	3	7	2	8	2	3	1	6	2	4	4	4	1	4	2	7	5	3	1	5	2	9	2	3	1	2	1	5	1	4	2	3	1	9	3	7	1	7	8	3	4	5	2
NP_803173.1	STX12	5	5	4	9	3	7	5	3	2	9	3	8	9	11	5	8	10	8	6	10	6	6	8	11	8	8	6	10	11	9	12	16	4	7	11	11	3	5	7	9	5	6	6	6	6	7	8	8
NP_817092.1	PPM1G	1	4	2	9	2	4	1	2	9	19	1	2	8	30	9	9	10	34	9	23	10	23	2	16	9	21	7	28	6	22	19	31	2	22	10	9	1	16	2	10	4	13	5	11	9	29	18	13
NP_848657.1	TSPAN33	1	1	1	1	2	4	2	1	1	1	3	1	1	NA	1	3	NA	1	3	1	NA	NA	1	2	1	NA	1	1	NA	NA	NA	1	1	2	1	NA	1	1	NA	NA	NA	1	2	2	1	2	1	3
NP_852478.1	ITGA1	12	21	18	11	16	14	8	14	37	41	23	5	35	45	40	44	41	37	26	27	35	33	32	39	31	41	41	27	36	25	33	15	42	35	32	22	23	18	42	32	41	32	27	20	35	32	45	29
NP_853553.1	AUP1	6	6	6	3	5	2	4	2	6	6	5	4	7	10	5	4	8	31	4	8	6	12	3	5	5	9	4	11	2	3	6	5	6	3	4	4	6	7	4	9	1	21	6	5	4	15	6	11
NP_859056.2	LYRM7	2	NA	2	6	4	4	4	3	4	2	1	2	1	1	2	2	2	6	2	NA	1	NA	3	3	2	3	4	3	1	1	NA	NA	2	3	3	1	5	4	3	4	5	5	NA	2	2	NA	1	4
NP_871629.1	STARD5	3	NA	4	3	6	1	2	2	7	3	4	NA	7	3	6	5	6	1	5	2	2	1	2	NA	9	NA	8	1	9	1	10	1	9	1	9	8	3	3	6	3	3	1	8	3	6	2	5	5
NP_872304.2	ZNF428	1	1	1	3	2	2	2	2	1	NA	1	3	2	4	1	1	1	2	1	2	2	1	2	1	1	2	1	1	1	1	3	2	1	1	2	1	1	2	2	1	1	1	NA	2	2	3	1	1
NP_932332.1	GNPNAT1	6	9	9	7	10	9	13	7	17	17	15	8	10	13	21	17	18	12	15	13	21	22	14	11	28	25	17	12	21	9	13	12	19	15	18	17	17	10	14	9	18	15	19	8	16	13	14	15
NP_940982.1	SLC27A1	1	4	3	1	2	2	2	2	2	NA	2	NA	5	4	NA	2	6	5	5	3	3	4	3	4	4	1	2	NA	1	NA	1	3	NA	2	NA	NA	NA	1	1	NA	NA	NA	2	1	3	NA	1	2
NP_940988.2	NHLRC1	1	NA	2	1	1	NA	1	NA	1	NA	NA	NA	2	1	NA	NA	1	NA	1	NA	NA	NA	NA	NA	2	NA	NA	NA	2	NA	NA	NA	1	NA	NA	NA	NA	NA	1	NA	1	NA	2	3	2	NA	1	NA
NP_945327.3	NELFCD	1	1	1	4	2	1	NA	1	2	6	NA	1	4	2	1	1	1	8	NA	1	2	2	1	NA	2	2	NA	7	1	2	3	13	NA	4	NA	NA	2	1	NA	2	NA	3	3	1	3	6	NA	1
NP_981951.2	MBLAC2	1	NA	2	1	2	NA	2	2	5	1	3	1	5	1	7	5	6	3	5	2	8	7	1	2	4	3	4	2	2	4	5	5	2	1	4	6	2	1	4	1	3	4	2	2	3	NA	2	2
NP_982278.3	PLPP6	1	1	NA	NA	NA	NA	NA	NA	1	3	1	1	1	1	1	NA	1	NA	3	NA	2	1	1	1	NA	1	1	1	1	NA	NA	NA	1	2	1	2	1	1	1	1	2	NA	NA	1	NA	1	1	NA
NP_996531.1	CLYBL	21	16	19	14	18	9	19	18	34	24	29	13	29	27	33	27	32	37	29	26	40	42	35	22	39	61	33	28	32	27	29	14	32	25	32	30	34	17	28	19	37	29	26	23	43	42	27	39
NP_997227.1	SPRYD4	16	12	12	14	14	4	15	2	29	22	20	2	21	26	24	24	27	25	35	16	28	32	20	14	48	31	25	16	33	25	27	22	26	21	34	26	25	9	28	17	29	22	31	40	28	25	15	22
NP_998725.1	PKN1	2	3	2	2	1	3	1	2	NA	3	NA	4	4	3	NA	NA	2	8	NA	4	1	1	1	13	NA	1	NA	4	4	2	4	8	NA	5	1	2	NA	1	1	5	NA	1	2	1	2	2	3	1
XP_005267463.1	NID2	3	9	1	8	NA	7	NA	7	NA	8	1	20	3	3	1	23	1	10	NA	6	NA	24	NA	10	NA	7	1	22	NA	8	NA	10	1	16	NA	1	NA	2	NA	22	NA	9	NA	1	NA	15	12	1
XP_005269189.1	TMPO	15	21	10	20	20	26	9	13	12	17	12	17	14	23	15	16	14	35	18	22	10	26	10	18	11	27	14	31	11	13	13	21	12	30	11	14	15	13	13	19	12	19	12	6	17	17	14	14
XP_005271449.1	HYOU1	49	30	27	66	48	45	31	48	89	165	56	46	104	95	66	65	100	145	97	112	76	132	68	118	116	131	89	92	103	68	142	131	80	117	86	99	59	81	83	112	61	116	78	111	91	71	123	102
XP_005272732.1	USP9X	16	24	7	33	18	28	15	15	46	46	20	32	53	42	41	38	47	69	41	61	51	49	28	51	51	47	40	68	59	45	48	58	33	45	47	49	27	44	31	52	30	28	50	46	48	84	40	59
XP_006712030.1	MAPRE3	1	3	2	2	1	4	NA	2	1	7	1	NA	2	4	2	5	2	1	1	1	NA	3	4	11	1	2	1	7	5	5	3	4	3	3	4	2	4	3	3	6	2	1	5	NA	2	1	4	2
XP_011543079.1	DHCR7	4	4	6	6	7	5	3	4	11	9	4	8	12	9	14	12	10	14	8	8	13	9	9	9	9	8	12	7	6	5	11	9	11	7	4	9	7	8	5	9	6	13	9	10	12	14	7	8
XP_024309047.1	LOC112268437	1	1	1	5	NA	2	1	1	NA	2	NA	3	3	5	1	2	1	3	1	3	NA	2	NA	6	2	1	1	4	3	1	1	2	1	2	1	2	1	9	2	2	1	5	NA	NA	2	1	1	4
YP_003024028.1	COX1	2	1	2	NA	2	2	3	3	11	8	3	8	7	6	7	8	10	9	13	6	5	6	7	6	11	6	9	3	3	5	4	3	6	5	6	3	5	1	7	3	9	5	7	3	8	6	3	6
YP_003024029.1	COX2	4	4	8	17	4	NA	2	2	19	16	14	21	22	13	22	20	20	18	25	11	17	13	22	18	22	12	20	13	8	9	9	4	13	19	15	9	19	9	20	11	21	16	23	17	23	14	15	19
YP_003024032.1	COX3	4	1	2	3	2	3	4	1	3	5	6	7	2	4	4	3	2	2	5	2	2	2	1	2	5	3	3	2	3	2	2	1	4	3	2	2	3	2	3	2	3	4	3	3	5	5	1	1
YP_003024033.1	ND3	2	2	3	1	1	NA	2	3	2	2	2	2	2	1	2	2	2	1	2	1	2	2	2	1	2	NA	1	1	1	NA	1	1	2	2	1	1	2	1	1	NA	1	1	1	NA	1	2	2	1
YP_003024035.1	ND4	4	2	2	1	2	1	2	2	NA	4	3	3	3	2	2	4	3	4	4	3	3	4	2	1	1	1	2	NA	NA	NA	2	1	1	3	NA	NA	NA	2	4	NA	NA	NA	2	2	4	2	4	4
YP_003024036.1	ND5	3	3	2	3	2	3	4	5	9	8	9	6	10	1	8	8	12	4	8	4	9	9	7	7	7	3	4	3	3	3	4	1	6	9	4	1	6	5	5	1	4	3	7	1	7	5	4	6
NP_783316.2	MT1E	11	27	5	3	10	3	11	5	10	2	11	1	8	2	5	4	6	1	4	2	10	7	3	1	6	2	12	2	5	1	2	1	7	1	5	2	3	1	9	3	8	1	9	9	5	4	4	2
NP_001288196.1	MT1G	12	65	7	3	18	3	17	2	9	3	10	1	7	2	4	4	5	1	6	2	14	6	4	1	6	2	11	2	3	2	2	1	5	1	4	2	4	1	14	3	11	1	13	13	3	4	4	2
NP_005941.1	MT1G	11	76	9	5	9	3	25	2	10	2	12	1	10	2	4	4	8	1	8	2	13	6	5	1	9	2	13	2	5	1	2	1	7	1	4	2	5	1	11	3	10	1	13	13	3	4	4	2
NP_006611.1	HBS1L	11	14	9	12	14	13	7	13	17	16	11	17	10	16	15	10	16	15	8	10	12	21	7	12	14	20	13	28	14	15	18	20	9	20	16	16	8	16	12	19	10	6	15	20	20	14	17	12
NP_001138679.1	HBS1L	2	4	1	NA	3	3	NA	2	4	2	2	1	1	NA	3	2	2	1	1	1	3	3	1	4	2	4	1	5	1	3	4	5	2	4	3	2	3	4	3	5	1	1	2	4	3	2	2	NA
NP_001138630.1	HBS1L	9	10	8	12	11	10	7	11	13	15	9	16	9	17	13	8	14	14	7	9	10	19	7	10	13	16	12	26	13	13	15	16	7	17	14	14	5	12	10	16	9	5	13	17	18	12	15	12
XP_016875253.1	PZP	1	10	4	2	6	5	4	2	13	19	4	1	14	17	13	31	21	19	34	37	24	21	26	18	27	16	19	40	20	82	25	33	18	21	13	13	28	22	36	35	18	10	19	13	18	34	25	14
NP_000005.3	A2M	122	206	99	102	165	158	116	90	107	181	125	75	164	172	182	329	214	191	359	311	272	253	298	168	250	209	248	222	242	589	298	265	188	214	184	168	369	202	156	203	236	120	157	123	173	298	219	137
NP_000007.1	ACADM	27	21	21	14	29	9	28	18	45	20	38	6	60	62	64	44	56	47	55	27	50	48	41	14	57	42	55	29	73	70	52	18	51	34	71	52	47	18	60	18	59	31	61	48	39	41	37	53
NP_000008.1	ACADS	66	33	69	25	68	28	48	12	67	24	71	17	47	52	64	55	57	53	89	27	53	29	48	19	80	18	45	18	71	41	60	12	71	24	47	58	63	15	69	37	75	15	72	38	60	39	29	26
NP_000009.1	ACADVL	73	41	26	43	71	50	78	27	158	106	65	33	155	103	136	120	146	101	132	87	101	75	87	100	124	95	166	63	139	96	141	46	149	76	147	104	140	50	120	86	125	118	128	85	104	58	73	89
NP_000010.1	ACAT1	219	192	200	179	230	196	185	96	248	194	283	88	299	240	237	170	246	78	276	140	232	185	169	123	258	203	278	141	324	122	253	49	217	108	165	188	196	73	274	172	227	161	288	184	179	87	157	185
NP_000013.2	ADA	5	2	1	3	3	4	3	1	1	5	1	1	5	7	1	1	1	5	2	7	NA	NA	2	13	1	4	3	2	5	4	2	14	3	3	3	3	NA	1	2	7	NA	NA	2	NA	4	5	2	NA
NP_000017.1	ADSL	10	9	3	9	9	6	7	3	19	18	6	5	17	24	18	19	14	26	14	34	20	23	17	23	21	22	11	18	16	16	16	46	17	16	17	17	11	18	13	23	15	16	14	17	15	30	17	13
NP_000019.2	AGL	129	41	81	42	113	34	97	64	262	124	139	23	258	105	252	231	242	136	311	97	291	180	209	54	313	141	217	180	234	94	193	67	238	47	207	184	231	152	214	94	265	133	211	168	236	118	125	181
NP_000030.1	APOA1	36	61	30	43	38	42	36	25	52	65	45	27	69	68	49	81	76	48	95	103	67	67	125	62	59	73	60	59	55	120	77	85	46	60	52	54	78	45	97	108	66	39	53	40	66	80	63	46
NP_000035.2	AR	1	NA	2	1	1	NA	NA	3	1	NA	NA	4	NA	2	2	NA	NA	NA	NA	NA	NA	2	NA	NA	NA	5	NA	NA	2	1	1	NA	1	NA	1	1	NA	NA	1	NA	NA	NA	NA	NA	1	NA	NA	NA
NP_000036.2	ARG1	78	68	86	67	92	61	94	59	166	89	142	11	162	92	150	112	121	42	187	43	163	258	115	58	215	148	144	61	172	134	141	25	155	54	155	137	110	31	223	73	131	40	200	170	156	71	81	85
NP_000037.2	ARSB	1	2	1	1	NA	1	1	2	3	15	NA	3	1	NA	3	4	1	NA	1	4	2	NA	3	3	2	NA	6	6	6	4	4	11	NA	2	3	2	1	4	2	2	1	9	2	2	NA	2	3	3
NP_001660.2	ARSD	4	5	4	NA	2	1	NA	3	19	8	3	3	4	NA	15	16	5	3	18	2	11	9	6	2	5	2	7	3	3	NA	2	2	12	2	4	2	12	7	9	2	11	12	1	2	9	NA	7	12
NP_000038.2	ARSL	11	17	9	11	12	4	8	11	18	18	13	13	20	2	18	17	24	26	21	18	20	11	14	12	5	1	15	5	22	NA	12	23	17	3	13	8	16	21	30	25	19	25	15	25	21	10	15	22
NP_000039.2	ASL	50	32	27	38	64	25	42	34	92	69	60	10	66	47	88	63	57	30	67	29	83	95	56	47	91	93	79	35	60	52	52	13	102	49	67	47	61	44	79	64	88	57	81	80	96	31	38	69
NP_000042.3	ATM	1	4	1	7	NA	4	1	2	2	11	2	NA	1	4	1	2	3	3	1	5	1	1	1	1	2	2	1	15	2	1	9	18	2	12	NA	3	NA	NA	1	6	NA	1	NA	1	6	NA	1	2
NP_000047.1	BCKDHB	24	24	14	9	5	3	13	7	22	7	15	3	17	12	17	17	12	10	19	8	21	20	19	9	22	17	15	14	15	6	25	4	17	9	17	16	12	6	10	8	15	5	18	7	16	9	12	11
NP_000054.2	C2	7	21	5	12	5	17	4	8	12	47	3	3	15	24	11	16	16	19	15	43	18	21	6	33	19	22	12	33	17	31	28	27	10	40	11	14	10	10	13	30	8	16	11	17	11	31	11	17
NP_000058.1	CA2	31	19	42	14	44	39	42	29	66	26	64	17	45	29	75	69	52	24	67	33	55	34	78	32	91	60	69	31	57	53	46	13	66	57	53	52	64	29	58	43	60	40	60	39	64	15	30	21
NP_000062.1	CBS	30	23	23	9	26	12	25	28	48	16	29	6	53	26	59	41	65	4	73	17	71	77	45	32	77	72	56	44	70	28	48	29	65	38	63	55	52	6	77	27	54	NA	51	51	73	34	47	47
NP_000063.2	CD36	4	3	3	2	5	2	2	2	11	5	5	7	10	9	9	17	9	7	9	7	9	14	9	7	13	9	14	5	9	4	7	5	12	5	9	8	4	2	6	2	9	5	NA	NA	5	5	3	5
NP_000087.2	CP	32	50	34	36	41	47	36	40	62	89	40	34	73	109	56	88	77	25	108	159	87	90	58	66	90	94	76	82	87	132	123	129	69	101	65	75	66	60	63	95	56	35	64	40	65	100	75	44
NP_000088.3	CPOX	4	9	2	8	1	2	9	2	29	11	7	10	13	27	29	21	19	27	19	8	15	27	16	16	18	8	29	31	21	20	20	23	28	21	24	14	23	17	20	15	25	12	22	12	21	19	12	8
NP_000089.1	CPT2	42	48	25	31	41	36	30	23	40	18	24	27	60	64	51	57	64	32	52	52	58	46	54	46	73	66	75	66	69	43	60	28	38	52	72	75	54	39	48	46	76	67	54	50	53	35	41	48
NP_000097.3	CYP2D6	24	32	29	25	37	11	27	30	36	24	24	7	57	33	49	51	71	55	45	23	39	36	32	13	54	64	19	21	50	27	64	3	53	28	50	53	59	35	49	29	25	29	25	20	76	36	40	58
NP_001335315.1	CYP2D7	13	19	13	12	20	5	13	18	24	17	14	4	32	18	32	34	37	32	22	13	28	23	20	11	31	43	11	13	30	18	34	1	36	18	32	30	37	19	28	18	15	18	16	12	47	22	28	37
NP_000099.2	DLD	17	22	15	14	20	15	20	22	36	26	25	14	64	48	39	39	56	58	64	58	63	47	31	48	71	99	46	45	56	86	47	41	49	35	47	43	37	27	56	29	42	59	59	65	61	78	61	71
NP_000101.2	DPYD	42	18	30	26	30	14	32	17	63	59	31	5	66	17	61	45	50	89	62	52	62	52	45	61	68	45	68	82	49	32	48	35	61	46	57	55	33	10	44	35	51	14	53	47	59	62	38	2
NP_000111.1	EPHX1	93	145	81	129	105	93	77	112	169	137	113	169	180	202	177	170	146	162	157	102	182	231	159	86	177	220	143	167	163	131	138	49	199	139	159	222	132	185	178	192	160	354	143	132	163	197	191	312
NP_000117.1	ETFA	45	70	32	62	45	44	45	32	114	49	71	60	84	74	79	60	89	57	79	77	96	90	70	34	104	71	89	36	90	65	68	35	115	66	94	82	87	59	74	59	102	92	90	90	97	45	61	91
NP_000119.1	F11	1	1	4	2	1	NA	NA	4	3	8	1	NA	4	5	6	5	3	9	1	3	2	3	1	1	5	10	5	2	3	3	6	NA	4	10	NA	NA	3	1	NA	1	4	4	1	NA	NA	1	NA	7
NP_000121.2	F5	1	12	3	8	2	11	3	3	6	38	1	14	3	13	7	5	2	9	3	14	2	16	9	6	NA	17	3	24	1	5	1	17	3	21	2	7	12	11	NA	11	3	21	1	2	4	20	26	31
NP_000122.1	F7	2	6	1	3	1	NA	3	3	5	15	6	NA	7	6	6	8	5	7	7	12	6	9	4	7	5	8	5	16	3	6	5	10	5	8	9	5	8	6	3	4	4	7	8	10	7	12	4	11
NP_000124.1	F9	7	7	7	7	6	6	3	6	16	23	7	6	16	17	21	15	19	18	12	15	21	26	11	9	21	27	13	22	20	25	23	11	13	16	17	24	12	4	16	14	15	13	19	18	19	17	20	16
NP_000129.3	FBN1	21	102	3	72	12	25	10	8	7	36	23	6	27	62	18	26	31	62	17	14	76	69	5	5	39	35	12	30	9	4	8	1	22	32	12	33	3	NA	11	26	5	48	11	7	8	13	17	22
NP_000131.2	FECH	11	13	23	15	24	21	26	21	42	30	37	18	39	35	36	33	32	25	35	13	28	25	27	28	34	31	31	22	33	22	25	24	31	29	28	29	31	13	31	23	35	27	29	29	24	19	31	38
NP_000134.2	FH	108	131	110	117	81	66	84	59	127	79	129	146	148	151	101	84	134	89	143	66	130	177	110	112	151	203	113	77	144	96	100	69	112	55	124	154	100	63	119	108	114	140	101	103	132	104	109	148
NP_000135.2	FXN	8	4	1	1	3	NA	7	2	5	2	7	5	4	2	4	3	2	1	1	4	1	1	4	4	2	2	3	5	4	2	3	1	2	3	4	6	4	2	5	3	9	5	4	4	3	3	4	8
NP_000138.2	FUCA1	9	11	7	10	11	3	9	9	13	15	9	4	18	10	17	13	12	10	14	12	9	7	10	19	13	6	16	14	8	7	11	11	15	12	11	11	13	12	13	8	14	11	10	13	12	10	8	8
NP_000144.2	GALC	1	NA	NA	1	NA	NA	NA	NA	NA	NA	NA	NA	NA	NA	NA	NA	NA	1	NA	NA	NA	1	NA	3	NA	NA	NA	NA	NA	NA	NA	2	NA	NA	NA	NA	NA	NA	NA	NA	NA	NA	NA	NA	NA	2	NA	NA
NP_000152.1	GCH1	1	NA	NA	NA	NA	NA	NA	NA	2	NA	NA	NA	NA	NA	1	NA	1	1	2	NA	1	1	2	2	2	2	NA	NA	1	NA	NA	NA	1	1	NA	NA	1	NA	1	NA	3	NA	NA	NA	NA	NA	NA	NA
NP_000153.1	GCK	6	1	3	1	4	NA	3	NA	9	NA	5	NA	17	43	17	7	9	NA	10	NA	7	3	4	NA	14	NA	12	3	3	5	1	NA	4	NA	7	9	3	NA	6	NA	8	NA	11	20	2	NA	1	1
NP_000168.1	GSN	26	58	28	55	26	59	23	14	23	58	26	35	40	44	38	67	48	70	38	76	55	58	41	81	39	51	28	60	36	68	52	80	27	75	36	32	30	29	18	57	28	29	24	18	36	56	64	15
NP_000170.1	MSH6	2	3	2	4	NA	4	2	2	2	12	1	4	3	9	NA	1	2	30	3	11	3	11	2	7	2	9	NA	60	3	4	4	50	NA	11	2	1	NA	9	NA	7	NA	6	NA	2	2	18	6	5
NP_000174.1	HADHB	74	84	63	69	76	90	73	47	141	86	76	72	150	216	105	88	140	120	143	107	117	111	127	129	146	117	137	118	156	144	120	68	126	112	118	143	130	59	95	68	145	139	124	103	123	218	95	122
NP_002104.2	CFHR1	5	20	4	7	4	9	3	5	5	30	5	5	9	13	10	20	9	5	10	15	11	11	7	15	12	18	7	17	9	18	14	11	10	16	7	9	9	12	6	19	8	20	5	5	8	16	16	23
NP_000177.2	CFH	49	132	39	117	50	77	44	56	83	233	52	34	90	126	73	109	103	83	95	189	92	124	89	157	90	141	88	151	77	154	111	88	79	139	66	86	76	58	66	164	69	85	80	63	75	113	115	103
NP_005657.1	CFHR2	7	18	2	8	5	6	2	5	4	19	6	6	6	10	8	11	5	3	8	6	8	8	7	9	9	11	3	13	4	11	11	6	5	13	4	7	7	9	5	11	6	16	4	2	7	13	11	18
NP_000178.2	HGD	34	44	42	40	44	25	44	53	116	89	62	63	140	123	109	83	175	96	128	58	127	149	84	34	151	167	136	74	126	140	101	51	157	95	131	109	102	91	145	85	126	122	148	195	160	94	132	140
NP_000181.2	HMBS	6	8	4	4	5	6	4	2	5	5	3	3	1	7	7	5	3	13	6	7	2	8	10	5	2	8	5	10	6	3	8	13	8	5	8	8	5	5	7	6	6	2	5	12	2	2	7	8
NP_000199.2	INSR	6	10	2	4	3	5	1	7	7	26	4	14	4	5	6	10	3	10	6	17	6	22	4	5	10	38	4	14	9	6	8	8	1	11	5	5	5	13	4	16	7	13	6	3	4	12	11	15
NP_000201.2	ITGA6	3	11	1	13	1	10	1	9	4	17	NA	13	8	19	2	5	9	7	3	13	1	14	5	26	1	17	5	26	1	7	6	15	2	16	3	4	2	33	4	12	1	13	4	9	5	27	29	29
NP_000202.3	ITGB2	7	25	13	20	9	21	7	6	13	20	9	10	27	25	23	24	30	39	5	46	13	16	23	72	11	11	17	27	25	21	29	77	16	35	23	23	6	15	7	25	7	11	13	NA	16	42	35	3
NP_000217.2	KRT9	20	27	11	15	10	20	88	61	30	36	68	80	96	61	35	39	48	51	96	86	119	101	51	38	74	88	48	83	61	53	71	45	46	49	49	41	29	35	78	55	45	73	101	46	71	62	67	59
NP_000240.1	MLH1	1	NA	NA	NA	NA	NA	NA	NA	NA	NA	NA	NA	NA	1	1	NA	NA	2	NA	2	NA	NA	NA	NA	NA	1	NA	2	NA	1	1	3	NA	1	NA	NA	NA	NA	NA	2	NA	NA	NA	2	1	1	1	3
NP_000242.1	MSH2	3	7	2	7	3	6	NA	1	1	8	NA	7	4	10	2	3	7	27	3	10	3	13	4	18	1	25	1	36	2	8	4	26	1	13	2	2	2	5	3	8	4	3	6	1	1	15	3	7
NP_000243.1	MTM1	3	7	6	4	3	4	3	5	5	9	1	3	5	5	6	4	5	10	3	3	4	8	3	12	4	7	7	11	5	5	5	6	5	10	5	7	3	6	2	8	6	3	7	4	10	8	6	5
NP_000244.2	MTTP	117	124	87	55	104	38	92	70	146	117	165	48	179	88	137	133	155	203	162	68	155	157	143	41	170	151	123	93	140	25	133	111	156	82	141	129	119	120	164	46	152	201	128	101	176	72	114	148
NP_000245.2	MTR	1	3	NA	1	NA	1	1	NA	1	6	1	NA	2	9	1	2	4	2	3	1	6	2	NA	NA	4	1	NA	3	6	3	3	2	NA	6	5	3	2	2	1	7	NA	5	3	2	3	1	6	5
NP_000254.2	NAGLU	2	2	3	3	3	NA	1	1	12	14	1	1	14	9	14	15	10	18	8	16	8	6	10	10	11	2	11	10	10	3	12	17	17	10	10	11	11	13	9	7	14	14	13	14	5	14	5	17
NP_000265.1	OAT	7	6	12	3	20	2	9	22	29	22	16	59	33	2	38	17	29	21	27	7	23	NA	26	29	21	1	28	3	25	7	18	34	61	17	13	2	16	46	84	11	36	28	32	2	24	3	4	27
NP_000268.1	PAH	39	20	52	14	49	8	45	39	81	48	67	51	94	29	71	57	100	51	72	21	66	64	46	9	81	33	60	33	39	13	61	10	50	20	62	52	52	32	67	27	73	17	101	66	85	16	49	40
NP_000272.1	PCBD1	5	5	NA	4	8	2	7	8	80	50	5	10	52	19	62	52	44	71	71	26	44	71	21	25	70	103	68	31	52	30	42	26	78	46	52	56	31	48	72	12	70	44	42	33	52	79	40	61
NP_000275.1	PDHA1	18	31	15	22	15	35	15	12	28	23	14	63	24	31	24	21	18	28	20	36	25	24	17	26	26	31	25	35	25	21	32	30	18	34	27	26	22	15	15	28	26	33	28	18	27	26	28	25
NP_000276.2	PEPD	9	18	5	16	2	13	3	5	41	40	5	15	47	68	42	24	51	31	41	33	43	48	21	46	40	34	42	45	35	43	36	18	40	39	47	41	28	40	23	21	30	31	37	35	39	22	27	28
NP_000278.3	PEX6	2	4	4	5	2	10	4	9	5	7	1	2	6	10	6	4	5	10	1	12	6	9	NA	2	6	15	5	19	4	8	2	7	4	7	5	3	3	5	1	11	3	9	2	13	3	6	7	32
NP_000285.1	PHKG2	10	4	7	9	10	4	9	3	14	10	10	2	16	10	19	16	15	16	18	7	19	15	11	4	21	7	14	8	14	6	11	4	14	6	17	12	16	9	10	7	16	2	11	7	18	3	10	10
NP_870986.1	PKLR	93	55	72	80	69	46	67	22	121	72	102	108	109	160	110	76	102	73	123	126	97	94	91	111	101	73	104	88	90	67	63	27	115	53	104	123	85	92	114	102	120	102	108	112	99	110	62	82
NP_000292.1	PLG	31	47	26	37	39	48	27	42	46	100	53	33	80	76	71	73	69	47	73	105	60	87	67	52	59	64	55	68	70	90	78	103	49	74	55	52	85	48	41	51	64	35	48	47	57	43	60	37
NP_000294.1	PMM2	6	6	6	10	6	9	3	3	9	15	9	11	15	15	14	10	16	13	8	8	12	16	8	10	14	10	17	18	12	6	17	13	13	15	16	21	7	16	12	10	13	13	11	12	16	15	16	14
NP_000296.2	PON2	34	50	29	25	28	55	30	27	19	41	31	41	36	23	20	14	29	24	31	43	41	35	21	15	28	45	26	23	39	39	37	39	24	37	24	30	29	30	32	26	23	42	38	19	38	43	35	31
NP_000299.3	CTSA	6	7	4	20	3	12	6	5	19	20	5	12	17	20	15	15	13	22	11	17	11	12	7	17	14	10	15	12	18	19	21	19	14	20	12	14	15	19	15	16	14	28	17	22	13	23	18	25
NP_000300.1	PPOX	2	10	3	7	2	3	NA	4	6	10	3	6	6	19	4	5	4	11	5	3	4	9	NA	2	8	6	4	12	5	11	7	3	5	4	8	10	5	5	4	9	5	11	8	5	6	11	12	15
NP_000301.1	PPT1	5	6	5	7	5	4	3	2	8	8	5	4	15	15	10	9	9	7	10	6	7	9	8	15	12	3	10	13	20	15	17	16	10	9	17	18	10	3	12	12	8	8	9	3	6	12	15	4
NP_000311.2	QDPR	59	43	60	42	74	22	48	42	73	40	62	41	66	45	69	51	76	41	72	38	85	59	48	33	84	71	64	36	64	45	46	23	78	27	51	38	42	46	77	42	56	60	74	82	68	51	43	56
NP_000328.2	SGCD	2	3	NA	1	NA	NA	1	NA	NA	1	2	NA	1	NA	2	7	1	NA	NA	NA	1	NA	2	NA	NA	1	NA	NA	2	3	NA	NA	NA	NA	1	NA	NA	NA	NA	NA	NA	NA	NA	NA	1	NA	NA	NA
NP_000331.1	SLC2A2	12	11	9	11	21	5	15	14	19	22	14	17	28	26	22	19	27	2	24	9	25	22	13	10	24	20	22	24	22	14	16	15	23	12	21	25	19	17	25	9	22	9	26	21	25	19	22	23
NP_000333.1	SLC4A1	17	10	19	9	48	22	24	25	41	7	49	9	27	40	58	78	19	18	86	64	31	34	95	3	36	23	47	12	25	40	26	32	41	25	22	18	75	62	57	19	64	4	17	8	26	5	14	8
NP_000336.1	SNCA	2	3	5	2	4	4	6	4	4	NA	5	1	3	6	7	4	2	NA	10	3	4	4	16	2	NA	1	5	NA	3	12	7	2	5	2	3	5	9	7	8	5	8	1	NA	1	2	1	3	NA
NP_000339.2	SRD5A2	2	2	3	NA	7	NA	5	3	7	2	4	NA	4	2	10	10	2	1	5	1	3	2	4	NA	2	1	8	2	7	2	2	NA	3	NA	1	2	2	NA	4	2	5	NA	4	NA	4	NA	3	NA
NP_000344.1	TAT	5	5	11	1	5	2	2	12	17	4	10	NA	20	12	20	20	16	24	24	NA	31	55	8	1	28	27	19	18	5	7	20	NA	32	6	18	14	15	4	22	16	26	3	20	61	38	1	32	36
NP_000345.2	SERPINA7	1	8	2	4	2	1	NA	2	2	14	NA	NA	5	4	2	7	7	3	7	12	7	3	6	10	5	12	4	13	6	9	9	6	4	8	8	9	5	3	7	9	5	2	5	5	7	9	5	NA
NP_000357.3	TPM1	3	12	2	15	4	6	5	2	15	38	2	3	28	35	23	42	33	25	31	35	30	28	30	36	33	38	15	38	30	45	29	26	23	35	19	28	19	10	27	36	24	24	22	21	23	29	36	25
NP_998839.1	TPM2	4	13	3	18	1	7	3	2	16	34	4	3	31	30	23	40	37	21	27	31	29	31	20	41	33	26	15	22	36	45	32	31	23	36	20	29	17	10	27	46	18	22	27	18	28	35	49	21
NP_001354767.1	TPM4	7	8	3	16	5	6	2	5	12	27	5	4	31	30	15	29	34	19	28	33	26	29	17	38	32	25	13	16	34	41	32	34	20	26	21	30	15	8	25	47	17	21	28	22	26	31	40	16
NP_705935.1	TPM3	9	23	9	27	10	15	15	15	34	50	9	19	48	71	39	58	42	39	43	55	40	47	42	63	46	51	38	38	38	44	40	49	38	47	32	34	33	30	42	46	43	29	30	28	31	51	45	42
NP_001351609.1	TPM3	2	10	1	11	2	2	4	2	14	32	2	4	33	51	21	35	29	28	30	37	29	33	30	40	34	38	17	30	26	39	29	37	20	32	20	24	15	10	24	37	22	23	19	17	19	35	35	32
NP_001265118.1	TPM3	8	21	9	24	10	15	15	15	31	46	7	17	43	66	37	54	41	36	41	51	38	42	41	59	42	47	35	33	35	42	37	45	36	44	29	34	33	29	40	42	41	26	27	28	31	49	40	39
XP_006722928.1	TPM4	2	6	NA	15	1	1	NA	1	13	30	1	1	32	31	20	31	36	23	30	34	28	31	15	35	33	26	14	19	35	40	31	35	23	26	21	29	20	8	28	46	18	21	27	23	25	32	43	18
NP_001018006.1	TPM1	3	15	5	17	4	8	5	2	15	38	2	5	27	35	23	42	33	24	31	34	30	27	29	37	33	35	14	37	30	45	29	25	22	34	19	28	18	10	27	35	23	24	22	20	23	28	36	24
XP_006720730.3	TPM1	2	12	2	16	5	6	5	2	15	39	2	3	27	35	24	42	33	25	31	35	30	27	30	36	33	37	16	37	30	45	29	26	23	34	19	28	20	11	27	36	25	24	22	21	23	30	36	24
NP_001354766.1	TPM4	4	13	3	19	3	10	2	3	19	40	1	2	42	40	25	38	46	28	38	49	35	38	23	48	39	36	23	28	42	53	40	45	29	34	29	38	23	13	35	55	25	25	35	26	34	38	46	23
NP_003281.1	TPM4	9	15	6	21	7	15	4	7	20	42	5	5	42	41	24	41	47	27	38	49	36	38	25	53	42	36	23	29	44	56	42	45	29	38	30	39	24	13	36	58	26	26	37	26	36	41	49	22
XP_005254707.1	TPM1	2	11	2	12	7	4	6	4	13	30	3	5	25	25	21	35	27	19	29	29	27	24	29	31	29	25	14	24	23	32	23	20	22	26	16	23	14	12	22	29	23	21	18	19	20	24	30	20
NP_001352707.1	TPM1	2	12	4	15	3	6	4	2	16	38	2	5	27	35	24	43	32	23	32	33	32	26	29	36	35	34	15	36	31	45	30	24	22	33	19	30	18	10	27	35	22	24	23	20	22	29	40	23
NP_000358.1	TPMT	4	2	1	7	2	2	1	1	29	40	1	1	30	26	30	20	31	16	24	15	31	35	11	15	33	30	27	21	26	15	20	14	30	27	34	32	15	15	24	20	24	25	28	36	38	21	15	43
NP_000359.1	TSC1	1	3	NA	NA	NA	NA	NA	NA	NA	3	NA	2	NA	5	1	2	2	8	2	2	NA	2	NA	3	2	2	1	8	3	2	4	6	NA	3	NA	1	1	1	NA	5	1	3	2	5	NA	2	3	1
NP_000361.1	TTPA	17	15	10	12	9	21	8	17	11	19	13	23	16	10	15	13	14	9	13	8	13	9	12	7	14	18	13	4	14	9	14	1	11	14	14	22	10	11	8	11	13	29	10	12	14	7	13	20
NP_000368.1	WAS	3	7	4	3	2	5	1	1	1	5	4	3	6	4	3	3	7	8	3	7	3	2	2	17	3	NA	2	2	4	3	12	11	1	10	4	5	1	1	1	5	2	NA	4	NA	5	5	4	NA
NP_000370.2	XDH	45	3	36	13	29	17	29	8	80	26	37	NA	75	57	85	58	93	85	92	53	95	98	62	7	107	128	84	109	98	36	67	NA	99	44	114	100	56	10	55	44	75	7	94	55	96	14	41	65
NP_000371.1	XPA	2	1	NA	NA	NA	NA	NA	NA	NA	2	NA	1	1	3	NA	NA	1	6	NA	NA	2	2	NA	NA	1	NA	NA	5	NA	1	NA	3	NA	3	NA	NA	NA	NA	1	NA	NA	1	NA	1	1	NA	1	2
NP_000381.1	CHM	1	5	NA	NA	1	3	1	4	1	2	1	8	NA	NA	1	NA	1	3	1	3	1	3	NA	5	1	11	2	5	NA	NA	2	2	1	2	NA	4	1	1	1	1	2	1	3	NA	1	1	2	NA
NP_000383.2	ABCC2	2	9	2	2	4	6	5	13	14	16	5	17	16	4	11	7	10	17	4	NA	15	3	17	10	11	18	8	1	5	4	9	7	17	8	13	13	9	18	9	20	12	34	8	10	13	12	14	16
NP_000393.4	G6PD	1	13	3	14	2	12	4	8	15	27	3	29	18	26	17	19	27	37	10	64	15	22	16	52	13	20	17	37	19	25	27	45	8	29	15	19	15	32	7	51	16	14	14	14	15	47	27	14
NP_001035810.1	G6PD	1	13	3	14	2	12	4	8	15	27	3	29	18	26	17	19	27	37	10	64	15	22	16	52	13	20	17	37	19	25	27	45	8	29	15	19	15	32	7	51	16	14	14	14	15	47	27	14
NP_000402.3	HLCS	1	NA	NA	NA	NA	NA	1	NA	2	1	NA	NA	1	2	3	1	1	2	1	2	1	1	NA	4	2	4	NA	10	NA	NA	2	NA	NA	2	2	1	NA	2	NA	5	NA	NA	1	NA	NA	1	2	2
NP_000403.1	HRG	7	13	7	7	12	10	7	4	28	33	9	3	32	31	37	45	27	27	15	16	27	35	24	17	22	40	33	51	15	36	32	21	9	39	29	33	40	24	28	39	18	23	26	14	33	54	28	31
NP_000405.1	HSD17B4	112	145	117	159	139	137	141	458	203	179	193	521	281	222	259	203	241	220	207	175	235	238	191	171	250	397	208	218	262	247	216	111	217	193	282	306	156	215	215	263	170	862	263	229	233	168	260	900
NP_000419.1	LTBP2	1	38	NA	19	NA	18	NA	NA	NA	31	NA	NA	1	5	1	16	NA	NA	NA	4	NA	1	NA	7	NA	5	1	24	5	35	1	1	NA	24	NA	2	NA	NA	NA	22	NA	2	1	1	3	24	26	NA
NP_000421.1	PAFAH1B1	8	12	11	16	11	19	8	5	19	32	13	15	31	21	20	15	24	24	25	26	31	25	21	30	35	14	22	22	35	20	37	25	15	19	34	25	17	18	14	18	19	12	15	11	24	26	24	25
NP_000428.2	PAFAH2	5	4	7	7	2	1	1	2	5	3	4	2	3	1	8	2	4	3	4	2	6	6	6	1	5	3	7	NA	7	NA	6	NA	5	4	7	5	5	4	4	1	3	4	4	2	2	3	2	5
NP_000440.1	RFX5	1	1	NA	NA	NA	1	NA	NA	NA	NA	NA	1	NA	NA	NA	NA	1	1	NA	NA	NA	1	NA	2	1	NA	NA	NA	NA	NA	2	2	NA	2	NA	NA	NA	NA	NA	NA	1	1	NA	NA	NA	1	NA	NA
NP_000453.2	UBE3A	5	10	8	9	3	10	4	6	7	15	6	9	15	21	13	5	11	29	13	16	9	15	8	17	10	19	12	21	17	13	13	30	6	16	10	11	7	14	7	10	5	8	7	7	10	11	11	16
NP_000457.1	PEX1	2	9	1	10	4	3	3	5	6	8	4	3	7	10	7	5	11	16	7	10	7	9	1	4	10	15	6	16	7	15	11	6	4	7	8	7	3	6	5	33	3	9	6	14	9	7	8	22
NP_000469.3	ALPL	2	1	3	1	1	NA	2	1	5	23	2	1	8	5	6	10	15	2	4	3	9	1	10	15	6	1	3	3	16	5	27	NA	8	3	12	6	4	NA	12	13	9	2	8	1	9	1	10	2
NP_000472.2	AMT	3	6	2	3	3	4	5	5	22	12	3	10	18	10	20	13	19	17	16	10	21	17	14	5	26	22	18	12	19	11	10	7	19	7	17	14	21	12	18	12	19	13	18	18	20	21	11	19
NP_000475.1	APP	1	4	NA	7	NA	4	NA	NA	1	4	NA	NA	1	4	2	3	1	2	2	1	NA	3	1	20	2	4	6	10	2	7	1	5	3	2	5	4	NA	5	1	13	NA	NA	2	2	3	14	1	1
NP_000476.1	APRT	14	15	23	11	13	22	10	6	15	14	9	9	20	14	21	18	20	15	19	8	19	29	14	16	24	21	15	9	25	12	22	14	19	11	19	23	12	9	21	16	14	13	19	21	24	12	19	24
NP_000478.3	ARSA	5	8	5	12	5	8	6	9	6	11	6	7	18	15	15	9	14	7	11	24	8	11	10	11	14	2	18	12	5	6	15	13	17	14	8	11	5	3	7	4	13	13	13	8	10	12	8	10
NP_000479.1	SERPINC1	15	33	16	15	19	22	19	27	29	36	40	32	28	66	25	33	33	31	37	16	37	57	31	18	26	58	33	37	24	79	26	31	32	41	30	49	26	28	34	33	34	55	24	17	44	38	42	67
NP_000480.3	ATRX	1	1	1	3	NA	3	NA	NA	1	5	NA	2	1	2	NA	NA	1	2	NA	1	NA	NA	NA	NA	1	5	1	1	1	2	2	3	1	NA	2	1	NA	3	NA	NA	NA	NA	NA	NA	NA	NA	2	NA
NP_000490.1	CYP1A1	1	1	NA	NA	1	NA	NA	NA	2	NA	8	2	1	1	3	3	6	NA	2	1	11	NA	6	NA	8	NA	2	NA	3	NA	2	NA	3	NA	NA	2	4	NA	1	NA	3	1	3	1	NA	NA	2	1
NP_000495.1	F10	1	3	1	2	2	NA	1	3	1	6	2	3	2	3	NA	3	1	8	1	4	3	5	3	4	NA	6	NA	11	5	9	5	6	NA	4	2	1	3	5	2	5	NA	3	2	5	NA	7	6	9
NP_000496.2	F12	7	9	3	4	5	4	2	4	12	15	5	2	17	13	8	10	8	14	24	14	8	17	14	12	8	16	8	8	10	9	5	5	14	29	19	15	10	7	15	17	15	14	10	8	18	13	18	19
NP_000498.2	FBP1	119	69	68	56	180	37	162	49	345	99	162	8	314	240	330	244	273	111	309	69	223	293	185	88	320	143	381	141	353	199	282	22	348	104	380	293	204	39	219	96	275	41	326	310	268	277	103	121
NP_000512.2	HEXB	7	18	4	21	9	12	14	11	19	24	13	27	18	19	21	20	16	24	16	35	17	15	12	22	16	24	20	29	26	31	24	29	21	18	21	21	15	26	13	23	19	29	18	23	21	35	21	28
NP_000518.1	LDLR	1	4	2	1	NA	1	NA	1	NA	1	NA	3	2	3	1	1	2	1	NA	6	1	1	1	9	NA	NA	1	1	1	2	1	1	1	3	1	1	1	NA	NA	3	1	4	NA	NA	1	7	1	5
NP_000519.2	MAN2B1	5	7	3	12	5	6	2	NA	9	18	7	1	12	7	10	13	11	15	11	13	11	10	5	19	10	7	10	10	13	10	14	19	15	9	9	9	9	4	8	11	7	8	15	7	12	11	4	9
NP_000523.2	PCCB	38	41	34	34	43	37	50	31	55	58	64	27	64	58	44	58	66	55	70	40	44	50	44	33	70	41	49	46	57	40	65	20	54	40	56	52	58	39	59	41	59	50	66	55	58	44	40	82
NP_000839.1	GSTM2	13	15	3	1	1	1	1	NA	4	7	2	NA	3	4	62	40	6	3	4	4	38	47	28	14	5	3	3	4	31	17	17	20	2	9	4	5	33	54	50	16	5	2	64	42	8	6	6	NA
XP_016856574.1	GSTM4	25	25	5	NA	1	NA	NA	NA	3	2	1	NA	NA	1	69	45	2	NA	NA	NA	53	81	38	9	NA	1	NA	1	39	26	25	14	1	4	1	NA	40	70	68	23	1	NA	93	72	1	2	NA	NA
NP_000552.2	GSTM1	26	31	4	NA	1	NA	NA	NA	3	2	1	NA	NA	NA	119	70	2	NA	NA	NA	80	132	52	12	NA	1	NA	1	68	34	38	14	1	3	1	NA	62	108	110	39	1	NA	146	111	1	2	NA	NA
NP_000842.2	GSTM5	9	7	2	NA	NA	NA	NA	NA	1	3	NA	NA	1	2	32	23	3	1	1	2	26	32	17	8	2	3	2	3	21	15	14	12	NA	4	2	3	24	33	24	17	2	1	35	29	2	5	2	NA
NP_000553.1	C8A	8	13	7	8	12	13	9	23	11	23	15	9	18	11	13	20	17	14	15	19	18	19	11	10	17	26	17	15	19	23	17	23	15	16	13	18	9	11	10	17	14	7	9	9	16	13	22	9
NP_000558.2	CRP	2	1	1	2	NA	NA	NA	5	1	18	NA	NA	NA	NA	NA	NA	7	NA	NA	11	1	NA	NA	16	5	4	NA	1	3	7	15	4	NA	1	NA	NA	NA	NA	NA	9	NA	NA	NA	4	NA	NA	NA	NA
NP_000572.2	GPX1	22	23	22	20	21	27	21	14	19	19	32	14	33	32	17	18	31	15	29	19	20	25	17	24	24	25	25	19	27	26	26	18	25	20	24	24	18	16	28	21	22	15	38	32	23	17	17	15
NP_000574.2	GC	16	21	9	19	17	26	12	12	98	128	21	12	85	65	72	83	84	61	82	107	116	105	64	106	66	85	91	153	80	103	83	102	97	108	85	93	81	63	77	111	85	67	93	60	95	116	91	66
NP_000584.3	TAP1	6	10	3	10	5	7	1	7	8	20	1	13	19	23	10	9	17	32	15	14	9	19	15	37	11	12	7	14	19	16	18	18	6	23	17	19	7	9	4	13	3	20	17	13	12	15	18	13
NP_000594.2	NOS3	2	2	3	4	3	3	1	NA	7	7	3	1	3	3	4	7	6	3	7	NA	6	5	7	4	5	1	4	2	5	2	5	NA	3	1	3	1	2	3	1	2	3	2	2	1	4	3	2	NA
NP_000878.2	ITGAX	3	5	1	2	NA	5	4	2	NA	2	NA	3	4	6	2	4	2	10	NA	23	1	3	3	42	NA	1	2	7	3	8	5	30	NA	16	2	4	1	5	NA	8	NA	4	NA	NA	NA	21	7	NA
NP_000623.2	ITGAM	3	10	4	6	3	8	2	NA	8	13	3	7	13	5	13	15	12	5	6	28	6	2	17	21	6	4	17	7	14	9	24	85	7	11	6	7	8	6	3	18	8	1	5	1	8	8	18	NA
NP_000627.2	SOD2	18	57	14	28	12	29	9	26	45	69	16	49	68	45	40	40	69	33	81	58	55	50	37	57	87	72	41	27	49	69	93	17	36	53	34	40	44	41	60	50	57	58	51	86	53	21	59	24
NP_000628.2	GSR	8	35	7	37	5	16	8	14	41	48	13	17	49	56	44	47	53	48	46	44	47	61	28	54	48	48	43	36	54	55	42	54	48	39	40	42	33	68	52	42	45	53	43	32	45	65	64	68
NP_000651.3	TGFB1	1	NA	NA	1	NA	1	NA	NA	1	1	NA	NA	NA	NA	2	2	1	NA	NA	2	1	NA	NA	1	NA	NA	1	NA	1	1	NA	NA	NA	3	1	NA	NA	1	NA	1	NA	1	NA	NA	NA	NA	NA	NA
NP_000657.1	ACY1	73	35	88	41	70	39	72	48	115	51	91	40	105	88	106	73	109	78	98	60	116	145	67	35	113	113	112	54	123	70	81	30	101	72	141	122	70	63	110	61	94	59	123	117	98	80	61	83
NP_000659.2	ADH1B	246	220	367	56	247	39	283	296	889	398	482	162	703	206	1034	781	738	70	800	207	969	452	563	100	1067	152	881	373	738	104	497	48	1065	279	755	699	713	566	1003	237	849	328	871	521	864	162	532	654
NP_000661.2	ADH4	490	273	508	143	512	74	519	463	924	465	620	248	778	89	988	716	858	74	801	134	950	606	584	51	1031	50	808	245	796	50	592	12	962	156	882	754	596	291	1144	204	734	113	1012	689	809	44	426	483
NP_000660.1	ADH1C	156	142	121	48	160	40	183	210	267	128	254	119	269	98	300	258	298	25	327	112	374	256	220	54	400	73	246	130	284	36	207	18	334	140	259	278	214	165	317	92	274	114	259	185	269	57	148	167
NP_000658.1	ADH1A	214	190	155	60	181	40	203	219	549	267	295	119	486	157	628	478	478	58	555	167	667	303	328	89	691	100	522	295	558	82	380	46	621	216	531	527	366	238	614	180	541	162	554	337	507	137	268	369
NP_000678.1	AHCY	38	34	32	29	39	33	40	33	68	44	61	34	51	45	60	51	65	165	73	57	56	73	52	61	80	68	63	54	62	46	54	80	60	51	55	46	48	34	77	51	68	44	53	64	65	83	47	36
NP_003879.2	ALDH1A2	3	1	1	NA	3	1	1	2	6	5	1	1	7	9	4	6	6	31	11	4	4	8	6	5	8	5	7	3	5	3	10	1	2	4	5	6	4	4	11	6	5	4	8	7	9	6	7	9
NP_000683.3	ALDH1B1	42	27	30	17	51	34	61	18	55	14	80	30	54	94	76	57	65	48	75	21	52	39	69	25	57	41	75	37	40	23	42	4	31	21	65	53	84	28	58	25	43	35	81	69	61	59	87	66
NP_000681.2	ALDH2	261	198	185	183	232	140	183	78	372	215	250	76	327	194	212	171	199	107	374	170	220	190	280	145	224	152	199	117	172	90	141	31	197	93	296	262	292	161	309	162	201	101	178	152	160	90	204	273
NP_000684.2	ALDH1A3	1	2	3	4	2	1	1	2	5	15	3	1	7	14	3	7	15	4	8	12	6	13	6	15	5	5	4	4	5	15	16	2	1	8	4	6	5	3	8	16	7	4	5	5	6	5	6	6
NP_000682.3	ALDH3A1	2	29	4	3	10	6	7	33	8	14	5	47	10	15	4	4	11	4	8	5	7	6	4	2	7	2	5	3	6	3	11	3	3	5	9	8	5	87	7	4	6	19	8	5	11	6	21	108
NP_000685.1	ALDH3B1	1	3	4	2	10	4	5	11	6	5	4	8	8	9	4	3	9	4	8	4	5	6	6	4	6	2	5	3	6	3	8	3	2	5	7	5	5	11	8	6	5	3	4	5	9	5	6	14
NP_000687.3	ALDH9A1	24	29	24	26	25	11	21	18	71	43	28	17	78	103	78	56	73	37	88	38	74	93	54	34	87	54	82	60	74	33	60	32	76	39	60	94	64	45	76	46	69	45	69	43	73	60	59	84
NP_000689.1	ALOX5	3	6	2	3	3	5	1	NA	2	1	1	1	3	3	2	5	6	1	NA	3	3	NA	6	11	1	NA	2	1	4	4	6	18	1	6	3	2	1	1	NA	6	1	NA	3	NA	2	2	1	NA
NP_000691.1	ANXA1	12	38	17	25	17	36	18	13	29	47	20	15	35	33	35	62	51	36	32	59	43	39	30	51	38	34	29	39	45	49	46	64	17	52	33	31	24	19	24	50	20	28	26	19	35	32	42	18
NP_000693.1	ATP1A2	28	35	34	40	25	45	27	27	33	43	21	21	44	73	42	42	52	70	33	58	39	52	42	49	43	82	45	66	30	37	31	36	47	67	29	41	36	27	23	35	32	42	35	24	43	71	29	38
NP_001243142.1	ATP1A3	28	41	34	46	29	49	28	31	36	49	24	21	48	78	44	45	56	74	36	65	43	62	44	52	47	90	46	71	35	40	34	41	47	73	31	44	40	27	28	37	37	48	36	26	45	75	30	41
NP_000692.2	ATP1A1	53	69	51	89	67	86	51	59	69	94	57	45	102	158	83	87	119	157	85	141	95	137	96	109	100	190	87	171	88	86	81	102	94	152	81	97	74	55	68	107	72	107	79	57	91	146	71	97
NP_000707.1	C4BPB	2	6	2	4	2	6	NA	4	3	8	1	3	4	9	4	4	2	NA	2	2	2	3	4	3	2	12	3	2	2	5	6	2	3	4	2	2	4	1	2	6	4	4	2	3	5	1	8	3
NP_000745.1	COMT	46	28	55	26	35	37	44	18	52	32	50	30	99	78	59	53	77	23	75	57	43	14	40	41	83	30	52	16	64	24	41	20	55	20	83	64	51	23	64	32	35	26	90	45	76	61	41	32
NP_000755.2	CYP2A7	7	14	4	6	16	9	6	6	60	14	18	5	38	41	57	40	23	19	48	9	33	62	32	1	42	55	26	24	14	10	8	NA	27	15	16	36	31	2	25	3	14	6	30	38	37	1	7	25
NP_000753.3	CYP2A6	20	33	14	24	43	25	19	15	112	24	41	8	62	74	92	72	44	35	90	16	59	107	55	2	70	98	46	43	30	17	17	NA	50	22	31	60	58	5	44	9	31	16	51	72	65	3	15	45
NP_000757.2	CYP2A13	13	14	7	12	23	18	10	8	68	12	26	6	40	45	61	44	26	23	54	9	36	65	33	2	44	62	31	28	17	9	12	NA	33	14	16	37	39	3	29	5	17	9	34	48	41	2	11	27
NP_000762.2	CYP2C9	92	87	68	29	104	9	84	56	109	119	118	52	63	32	115	113	91	42	91	30	111	89	111	11	62	28	93	39	65	21	54	NA	83	36	103	95	103	33	100	41	101	82	73	41	110	2	60	126
NP_000763.1	CYP2C18	12	3	7	6	6	1	19	19	22	10	27	3	17	12	19	24	19	11	30	8	34	19	18	NA	17	14	17	14	20	8	13	NA	22	6	24	35	20	8	17	23	17	8	24	11	18	2	10	10
NP_000760.1	CYP2C19	18	14	16	4	25	2	14	12	42	43	29	12	28	12	43	48	33	13	32	11	37	35	45	4	27	9	34	12	19	6	17	1	45	9	30	31	36	7	47	12	34	29	24	13	38	2	19	36
NP_000761.3	CYP2C8	40	18	27	13	18	10	47	41	57	41	46	11	53	26	57	57	47	21	58	19	79	42	52	NA	44	20	52	18	45	21	33	NA	54	25	52	66	58	17	50	44	60	22	58	32	49	7	30	24
NP_001010969.2	CYP4A22	7	3	NA	NA	10	2	6	3	20	4	15	3	34	19	25	31	27	10	28	13	41	25	29	11	33	19	25	9	25	5	17	4	19	7	25	24	34	8	15	6	24	22	17	14	27	7	9	13
NP_000769.2	CYP4A11	19	4	7	2	22	5	14	5	43	11	29	6	57	34	52	62	47	12	55	26	73	44	53	21	67	37	50	21	49	13	40	6	44	13	47	44	62	14	33	17	51	33	48	26	62	12	19	25
NP_000775.1	CYP27A1	16	38	20	32	29	32	17	25	41	51	30	24	49	38	36	30	42	38	41	32	37	46	27	17	43	84	45	46	37	32	44	15	19	41	42	44	26	21	32	40	29	48	44	37	33	33	39	64
NP_000777.1	CYP51A1	10	12	4	18	10	14	5	7	15	16	14	9	27	29	19	24	15	22	20	19	22	17	17	11	17	35	16	33	14	19	6	21	16	18	24	22	10	7	13	55	14	22	18	17	25	34	27	35
NP_000782.1	DHFR	5	9	1	8	3	5	4	3	3	1	4	4	5	5	2	3	4	4	5	3	5	5	1	6	3	5	2	8	2	NA	2	4	2	1	3	7	NA	2	2	4	5	2	6	6	1	1	4	2
NP_000792.1	FKBP1A	9	18	9	17	9	9	9	10	8	16	14	14	6	8	10	8	6	21	5	10	9	13	3	20	4	12	8	11	13	16	15	14	7	9	10	11	5	2	5	11	5	10	11	7	13	17	12	9
NP_000810.1	GART	20	28	34	29	27	46	25	22	36	56	31	27	45	48	33	37	48	56	40	64	41	59	28	67	53	66	31	53	42	40	47	65	28	40	45	42	31	38	21	44	30	24	40	54	52	50	54	52
NP_000812.2	GGCX	6	9	5	8	2	6	5	12	17	26	5	4	16	18	12	13	14	31	11	31	15	19	10	15	19	32	14	36	11	14	15	12	12	27	10	21	11	19	4	23	16	22	16	17	23	26	12	17
NP_000848.1	GUCY1B1	2	4	4	6	1	4	1	NA	6	9	2	NA	NA	3	3	8	4	2	1	4	1	4	4	12	3	4	2	6	10	9	7	NA	6	9	5	3	3	NA	2	10	5	4	1	NA	3	7	3	NA
NP_000851.2	HPGD	18	2	13	3	12	2	6	8	20	29	13	NA	35	10	23	13	30	6	27	20	16	9	7	28	24	9	8	4	15	18	19	NA	12	NA	26	10	4	NA	15	7	17	6	30	22	16	8	3	NA
NP_000876.3	ITGA4	1	1	NA	2	2	3	1	1	NA	2	1	NA	NA	NA	1	1	1	NA	NA	1	NA	NA	NA	5	NA	NA	NA	NA	1	2	1	1	NA	4	NA	NA	NA	1	2	1	1	NA	1	NA	2	NA	1	NA
NP_000883.2	KLKB1	3	7	2	8	5	4	6	3	5	8	9	2	8	7	9	14	6	2	11	9	5	10	12	5	5	6	7	7	6	15	11	11	8	12	7	5	6	3	6	10	6	3	11	8	3	5	7	7
NP_000886.1	LTA4H	26	35	29	54	29	43	31	21	57	53	42	32	67	74	60	54	72	80	57	68	58	63	58	76	63	71	55	64	61	53	59	68	51	53	60	58	42	51	38	53	56	42	50	45	57	80	51	60
NP_000231.1	MAOA	47	56	29	34	55	47	52	60	88	54	85	124	96	96	89	80	104	93	108	76	106	76	66	51	130	116	76	55	84	52	54	7	91	53	62	58	90	55	101	47	96	100	81	72	91	93	86	93
NP_000889.3	MAOB	43	67	33	28	56	41	59	52	115	57	70	60	131	125	116	102	113	101	144	43	119	93	80	45	141	152	110	66	97	84	65	8	120	55	82	85	115	70	153	50	120	132	125	76	109	119	86	120
NP_000893.2	MME	4	3	7	NA	8	NA	6	3	20	1	3	35	11	NA	12	10	6	1	9	NA	7	4	11	1	NA	1	12	10	3	NA	3	1	10	1	3	2	6	68	8	NA	17	14	12	1	3	2	17	2
NP_000894.1	NQO1	1	NA	NA	3	NA	NA	NA	NA	NA	NA	3	12	1	13	NA	2	NA	1	NA	NA	NA	NA	NA	9	NA	NA	NA	NA	NA	11	NA	NA	1	1	NA	NA	NA	NA	NA	1	1	61	NA	NA	NA	3	NA	34
NP_000895.2	NQO2	12	9	8	3	25	12	17	14	17	24	24	15	22	10	15	8	19	10	26	4	20	22	25	16	33	20	38	25	16	9	26	8	33	12	24	16	14	12	15	7	9	11	38	31	20	12	11	32
NP_000909.2	P4HB	104	148	85	114	125	139	107	138	252	353	168	144	390	386	256	210	313	378	309	270	300	339	222	291	350	387	290	346	299	243	324	238	332	213	289	295	192	301	305	264	232	248	278	331	321	313	337	394
NP_000911.2	PC	166	226	104	102	118	89	126	165	175	146	214	170	246	213	143	154	205	113	252	181	219	201	135	46	280	514	161	87	255	194	294	102	170	98	180	167	201	102	207	212	173	254	207	196	210	165	176	145
NP_000916.2	PDHB	16	31	8	32	8	13	9	10	24	17	11	41	25	30	18	17	19	22	21	36	24	15	19	31	21	30	20	25	23	18	28	16	14	31	22	19	19	15	12	20	22	37	19	22	23	22	22	25
NP_000923.1	PLCB3	4	5	4	5	3	4	3	3	12	5	3	3	3	6	8	6	8	6	8	7	10	12	6	7	5	8	8	5	7	7	10	8	7	5	10	9	6	4	4	9	6	3	6	2	5	5	5	4
NP_000925.2	SERPINF2	3	3	3	6	8	8	5	1	8	17	9	2	7	6	6	8	7	8	8	23	6	8	12	8	8	8	8	12	9	20	13	6	9	10	5	4	6	6	6	10	10	6	7	5	7	11	10	8
NP_000929.1	POLR2B	6	9	2	6	2	11	1	6	5	12	3	6	5	5	5	11	8	18	5	17	5	20	2	5	5	16	5	15	5	9	11	26	2	18	2	6	5	8	6	10	4	7	5	5	9	10	9	7
NP_000932.3	POR	57	69	45	30	52	59	61	107	92	88	80	103	132	117	102	77	126	143	126	101	63	76	94	121	151	208	86	97	119	104	118	45	104	83	119	103	79	65	94	96	82	168	128	99	136	94	144	181
NP_000953.2	PTGS1	2	1	NA	4	NA	NA	NA	NA	1	1	2	1	3	1	1	4	4	NA	2	NA	1	1	1	2	2	NA	1	NA	4	2	2	2	1	2	1	2	2	NA	1	2	NA	NA	1	NA	2	NA	NA	NA
NP_000958.1	RPL3	27	22	11	19	13	35	19	24	38	59	30	49	25	39	27	27	29	45	32	36	28	38	22	44	31	50	31	55	37	30	32	46	36	66	30	30	17	27	20	35	23	40	23	32	38	39	35	44
NP_000961.2	RPL6	2	10	NA	7	8	6	10	10	23	36	8	11	30	31	20	22	34	38	33	34	27	40	16	31	36	42	23	30	28	25	31	30	21	30	27	31	15	19	32	30	18	28	28	26	33	35	35	37
NP_000962.2	RPL7	6	11	2	6	5	9	5	11	15	23	2	10	16	21	17	15	18	18	16	15	13	19	14	25	18	20	19	21	20	15	20	23	15	19	15	18	12	12	20	22	17	13	22	20	19	16	15	20
NP_000968.2	RPL13	3	4	2	9	3	7	5	6	19	31	1	16	9	24	12	11	17	30	22	14	13	22	10	33	19	29	13	22	21	17	16	24	16	29	12	11	11	15	13	13	13	24	12	13	24	24	22	19
NP_000970.1	RPL18	10	16	7	17	13	18	13	16	27	29	15	21	35	39	21	20	30	34	32	40	32	41	16	33	35	38	23	25	36	27	29	36	25	29	28	29	20	26	29	43	25	20	32	35	34	29	31	28
NP_000976.1	RPL17	10	11	4	18	8	19	12	25	19	34	9	29	11	18	13	8	12	19	20	21	15	21	12	29	23	24	18	33	19	12	23	24	18	23	24	29	9	12	19	28	14	20	18	20	18	18	19	20
NP_000982.2	RPL28	2	6	NA	3	3	7	2	5	12	18	3	7	14	15	8	7	16	16	16	17	12	19	10	13	15	19	11	19	15	16	14	16	14	13	11	12	9	10	18	18	8	14	16	22	13	18	12	17
NP_000992.1	RPL36AL	1	NA	NA	1	NA	NA	NA	NA	5	6	NA	NA	1	6	4	3	1	5	3	4	1	3	4	4	4	7	5	9	8	3	4	3	6	7	4	5	2	5	4	5	6	7	2	5	3	4	5	4
NP_001186902.2	RPL36A	1	NA	NA	1	NA	NA	NA	NA	2	5	NA	NA	NA	3	2	1	NA	4	NA	1	NA	2	1	5	3	5	3	6	4	2	2	1	3	5	1	2	1	3	1	4	4	5	1	2	1	2	4	3
NP_000994.1	RPLP1	7	6	9	10	6	6	5	6	7	6	6	11	8	9	4	5	5	9	7	13	7	7	2	20	7	10	5	5	10	8	5	12	10	5	6	9	6	3	9	11	3	6	6	9	9	10	6	7
NP_000995.1	RPLP2	29	32	18	29	30	41	34	29	23	22	34	56	40	34	26	23	40	45	41	48	31	38	25	42	47	38	29	31	41	32	35	43	35	28	35	35	20	21	33	32	24	23	37	26	39	42	32	41
NP_000996.2	RPS3	29	40	24	38	37	47	33	32	54	69	39	55	62	55	40	52	51	64	52	69	48	64	30	56	49	59	35	60	48	45	59	79	45	66	44	38	35	40	39	47	39	58	37	35	57	45	45	56
NP_000997.1	RPS3A	18	17	6	27	24	24	15	23	30	42	22	37	28	32	28	24	35	52	29	40	30	34	20	28	33	38	31	47	26	28	35	40	35	41	25	36	21	25	31	39	28	37	33	27	33	48	39	39
NP_001001330.1	REEP3	1	2	NA	NA	NA	4	NA	1	1	7	NA	NA	1	NA	NA	1	1	NA	1	2	NA	3	1	1	1	2	1	9	NA	NA	2	1	NA	4	1	NA	1	5	NA	1	2	4	NA	1	1	2	2	1
NP_001001438.1	LSS	19	24	17	17	20	10	15	11	49	30	26	3	63	19	71	58	32	56	54	58	46	44	34	46	54	37	34	39	37	12	31	27	47	27	31	26	32	29	36	41	40	20	48	53	61	85	55	57
NP_001001487.1	ATP2C1	1	7	NA	8	1	3	2	NA	2	5	NA	11	1	3	NA	NA	1	3	1	3	NA	4	1	5	NA	3	NA	3	NA	NA	3	5	1	4	2	1	NA	NA	NA	2	NA	5	1	1	4	3	1	5
NP_001001551.2	IDNK	3	3	4	NA	5	1	2	1	4	1	5	NA	5	8	6	4	8	4	9	4	5	5	1	2	6	1	4	3	5	4	5	NA	3	1	5	7	3	3	4	1	5	2	7	4	10	6	4	5
NP_001001563.2	TIMM50	4	2	1	4	4	4	4	3	7	10	7	5	4	8	7	5	8	13	5	6	5	9	6	5	7	10	6	12	6	7	7	8	5	5	8	5	6	7	5	5	4	9	8	9	9	6	7	9
NP_001001924.1	MTUS1	1	2	1	1	1	1	1	2	NA	NA	1	4	NA	NA	1	1	NA	NA	1	1	NA	1	NA	NA	1	NA	NA	3	1	NA	4	12	1	NA	NA	NA	NA	1	NA	NA	1	1	NA	NA	NA	1	1	NA
NP_001349986.1	MTUS1	1	2	1	1	1	1	1	2	NA	NA	1	3	NA	NA	1	1	NA	NA	1	NA	NA	1	NA	NA	1	NA	NA	3	1	NA	4	10	1	NA	NA	NA	NA	1	NA	NA	1	1	NA	NA	NA	1	1	NA
NP_001001937.1	ATP5F1A	167	160	102	117	152	152	189	126	174	98	229	285	186	203	154	141	164	192	198	162	154	130	152	136	236	216	178	115	162	135	131	91	140	128	159	121	138	66	179	105	208	161	153	101	162	135	112	146
NP_001001992.1	USP16	1	NA	1	2	1	NA	NA	NA	1	NA	NA	NA	1	2	NA	NA	3	2	1	3	NA	6	1	4	NA	2	1	3	NA	3	4	3	1	1	NA	1	1	2	NA	3	1	1	1	1	NA	1	NA	4
NP_001001998.1	EXOSC10	2	4	2	3	NA	4	NA	1	NA	4	1	4	4	1	NA	1	4	13	1	3	2	5	1	4	NA	6	1	9	NA	NA	3	28	1	7	2	1	1	2	NA	5	NA	1	2	2	NA	6	3	4
NP_001002019.1	PUS1	2	2	4	6	3	7	2	NA	6	7	2	12	2	7	5	4	7	13	4	15	3	4	3	5	2	9	6	8	4	5	8	21	2	10	4	3	6	6	3	6	4	13	3	5	7	8	6	13
NP_009224.2	C4A	72	134	67	109	66	88	53	93	138	483	100	115	115	158	102	135	149	118	147	218	169	199	70	123	162	241	132	143	153	222	243	186	121	174	111	118	110	81	124	158	120	117	78	102	95	157	218	148
NP_001002029.3	C4B	75	144	70	115	68	89	52	94	146	525	104	120	117	161	103	142	152	121	152	231	172	204	73	127	165	242	134	146	154	229	246	194	124	180	115	119	112	84	128	161	119	120	81	104	97	162	227	152
NP_001002030.1	ECHDC1	25	13	20	18	17	16	16	9	26	17	19	20	26	17	33	24	29	24	34	32	30	20	19	15	29	21	29	19	22	19	21	11	31	6	17	17	20	24	20	15	19	8	18	14	24	12	21	15
NP_057269.1	JPT1	2	3	3	2	2	8	NA	3	NA	4	2	8	2	6	1	1	5	4	3	5	1	5	NA	3	3	3	NA	3	4	9	2	6	3	3	3	2	NA	4	NA	4	2	1	NA	2	1	5	3	3
NP_001002294.1	FMO3	111	95	64	49	94	27	44	68	73	124	142	72	158	95	108	91	155	28	115	46	128	81	74	8	81	42	74	44	116	41	119	3	105	57	185	176	92	85	103	67	83	64	141	116	122	36	81	161
NP_001002755.1	NFU1	3	7	1	6	2	1	NA	2	4	5	3	5	7	9	4	5	8	8	9	11	6	7	4	5	10	7	6	7	10	8	6	10	5	7	4	6	4	8	7	4	6	8	4	4	7	13	8	7
NP_001002762.3	DNAJB12	2	2	1	2	1	4	1	1	5	6	2	7	8	3	5	3	6	10	7	9	5	5	7	5	8	7	5	5	6	5	7	7	6	5	5	5	3	6	1	9	1	15	4	5	7	8	7	7
NP_001002858.1	ANXA2	24	89	23	89	20	91	26	25	48	130	20	44	72	100	56	112	81	76	55	163	63	76	58	139	67	87	46	106	72	114	93	89	42	137	70	73	45	84	43	124	39	77	68	79	83	117	124	119
NP_002304.3	ABLIM1	6	12	1	5	2	8	3	13	5	3	4	15	9	6	4	6	4	3	5	11	3	10	1	NA	6	14	NA	1	3	2	5	3	2	2	4	3	2	3	1	4	NA	3	5	1	3	3	5	5
NP_001001419.1	SMAD5	1	1	1	1	NA	1	NA	NA	1	4	NA	NA	2	2	1	1	2	3	1	3	2	2	NA	9	2	2	1	6	1	1	1	3	NA	2	2	1	NA	NA	1	4	NA	1	1	2	2	1	2	3
NP_001003688.1	SMAD1	1	1	1	1	NA	1	NA	NA	1	5	NA	2	2	3	2	1	2	5	2	3	2	2	1	10	2	2	2	4	1	1	3	5	NA	3	2	1	1	2	1	3	1	2	1	2	3	1	4	5
NP_001003699.1	RREB1	1	NA	NA	NA	1	NA	1	2	NA	1	1	2	1	NA	NA	1	NA	1	1	1	NA	2	NA	NA	NA	NA	NA	1	2	NA	NA	1	NA	NA	2	NA	NA	NA	NA	NA	NA	NA	NA	2	NA	1	NA	1
NP_001003954.1	ANXA13	5	1	2	3	5	8	8	1	17	2	5	NA	7	6	8	11	17	11	6	49	11	20	12	27	11	16	9	12	8	6	14	2	NA	2	15	11	10	1	12	12	NA	1	18	21	20	44	3	1
NP_001003962.1	CAPNS1	16	18	13	26	13	19	16	6	16	25	9	11	18	24	15	23	26	18	21	26	21	22	18	23	26	22	26	20	21	21	31	18	16	21	27	19	11	20	21	22	9	15	20	12	20	20	24	20
NP_001004.2	RPS9	5	9	6	10	4	7	5	12	15	27	9	11	16	25	16	14	25	20	19	27	19	25	9	17	29	22	19	24	20	18	16	26	19	27	14	15	12	8	19	18	16	20	16	15	20	26	23	24
NP_001004019.1	FBLN2	3	36	4	26	2	21	2	3	1	41	2	1	NA	12	4	30	2	6	NA	1	3	9	2	17	2	13	NA	25	9	22	7	12	1	22	4	4	NA	NA	NA	21	NA	4	1	9	4	15	9	1
NP_055102.3	NOMO1	25	31	27	40	36	41	24	30	34	50	34	57	46	61	33	35	41	49	37	42	36	39	42	49	36	41	36	55	33	27	32	50	26	47	29	26	29	39	26	37	36	62	31	28	28	38	38	46
NP_001004060.1	NOMO2	28	36	29	44	39	47	28	35	36	53	37	64	50	65	36	36	45	54	39	47	39	45	44	52	40	45	37	58	38	29	38	55	26	50	33	30	29	41	27	39	37	66	32	29	30	41	40	49
NP_001004320.1	AGMO	4	6	3	7	6	1	3	5	4	4	4	5	5	1	3	5	2	3	3	1	6	5	4	1	2	6	7	6	3	1	NA	NA	5	2	2	4	5	10	4	2	8	8	4	2	6	3	4	7
NP_001005353.1	AK4	32	41	16	35	54	37	30	19	46	31	49	37	56	50	42	45	49	37	53	42	48	47	32	26	66	47	53	28	56	68	48	56	58	40	50	53	55	25	54	44	47	49	57	57	47	38	46	53
NP_001005362.1	DNM2	7	15	9	16	8	9	7	6	33	46	7	12	31	45	27	29	35	46	27	56	28	34	16	29	32	35	20	37	27	27	42	42	23	34	27	28	16	30	19	44	16	16	27	25	32	41	39	33
NP_001005361.1	DNM2	7	15	9	16	8	9	7	6	33	46	7	12	32	46	27	30	36	46	27	57	29	34	16	31	32	36	21	37	28	27	43	43	23	35	28	29	16	31	19	45	16	17	28	25	34	40	41	34
NP_001005360.1	DNM2	6	13	9	16	8	7	7	8	34	46	8	12	32	46	29	31	37	46	28	58	30	35	17	33	33	37	22	38	30	28	43	43	24	35	29	30	18	31	20	45	17	17	29	26	35	40	41	35
NP_001005369.1	MTIF2	2	4	3	5	4	5	2	5	3	1	2	11	2	NA	2	2	1	4	2	3	1	1	1	2	1	5	1	11	2	1	3	3	NA	6	3	1	4	2	2	4	3	9	3	3	1	8	2	1
NP_001005373.1	LRSAM1	3	5	3	3	5	1	1	3	2	NA	3	4	NA	4	2	2	9	2	3	5	4	3	6	8	2	1	2	3	3	1	6	4	NA	3	4	4	2	4	4	8	1	5	5	6	5	15	4	10
NP_001005739.1	VPS54	1	NA	1	NA	NA	NA	NA	NA	NA	1	NA	NA	NA	NA	1	NA	NA	NA	NA	1	NA	NA	NA	NA	NA	NA	NA	NA	NA	1	NA	3	1	NA	NA	NA	NA	NA	NA	NA	NA	NA	NA	NA	1	NA	NA	2
NP_001005743.1	NUMB	2	2	4	4	5	4	6	5	5	9	11	8	3	6	1	1	4	7	6	5	6	12	5	7	5	11	4	7	6	2	5	5	5	7	2	2	5	7	7	5	4	4	5	7	5	7	5	3
NP_001005751.1	WASHC2A	12	21	4	16	5	16	3	8	11	23	12	22	21	31	17	15	23	42	17	37	14	26	11	32	15	23	13	27	23	27	28	38	14	22	22	26	6	31	16	25	18	22	16	31	21	40	33	22
NP_001354322.1	WASHC2C	9	21	3	14	6	19	3	7	7	20	13	18	16	25	15	11	22	39	15	32	8	23	10	32	12	21	9	23	20	26	27	35	11	21	19	22	6	29	12	20	13	19	13	26	19	28	26	22
NP_001317003.1	WASHC2C	11	24	3	17	6	19	3	8	10	23	14	20	17	26	17	12	23	43	16	35	9	24	10	34	14	22	10	25	21	27	29	39	12	22	21	22	7	30	14	22	15	20	14	29	21	32	29	23
NP_001005783.2	HAO2	2	NA	3	NA	3	NA	6	1	19	2	5	NA	25	8	17	11	13	35	20	2	16	20	7	1	19	11	18	18	15	10	4	NA	18	2	16	16	12	2	13	2	13	2	21	9	12	4	8	3
NP_001006642.1	SLC25A25	1	NA	NA	NA	NA	1	NA	NA	1	1	NA	1	2	3	2	2	4	8	2	1	1	4	2	NA	4	NA	3	1	1	NA	NA	NA	2	1	NA	NA	2	NA	NA	NA	1	4	2	NA	2	4	2	NA
NP_001007070.1	SDCBP	1	6	3	3	NA	13	1	NA	NA	2	1	1	0	1	1	1	NA	NA	2	6	NA	2	1	7	2	NA	1	1	2	3	2	6	1	3	1	NA	NA	4	NA	5	NA	2	1	5	1	15	5	3
NP_001007528.1	LMBRD2	1	1	2	1	NA	2	NA	4	NA	1	NA	2	NA	1	1	1	NA	1	1	NA	NA	1	NA	3	NA	NA	NA	2	1	NA	1	1	1	1	NA	1	NA	1	NA	NA	NA	1	NA	1	1	1	2	NA
NP_001008396.1	LAMTOR4	1	1	1	2	1	1	NA	NA	1	1	NA	NA	1	1	1	2	1	1	1	1	1	1	2	2	1	1	2	2	1	NA	1	2	3	1	1	1	1	1	1	1	1	2	1	1	2	2	1	2
NP_001008661.1	KYAT3	3	3	2	NA	3	1	1	1	5	10	2	NA	9	7	7	12	8	7	11	6	10	11	7	8	15	7	8	16	10	7	15	1	14	12	14	18	10	5	4	7	12	4	6	5	2	3	5	1
NP_001008697.1	TFIP11	1	2	2	7	5	6	2	2	3	9	2	3	NA	3	4	6	4	8	3	10	NA	4	NA	1	NA	3	NA	12	2	3	2	14	NA	3	1	2	1	4	NA	4	NA	1	NA	3	NA	3	2	3
NP_001008938.1	CKAP5	5	16	5	15	9	14	NA	8	14	26	10	18	26	38	10	14	15	48	14	63	9	33	6	40	10	22	7	56	15	14	25	82	4	30	22	22	7	29	9	42	6	15	17	20	18	50	25	36
NP_001009921.1	VPS8	1	2	NA	2	1	5	1	NA	1	2	1	5	NA	1	NA	NA	NA	2	NA	2	NA	1	NA	1	NA	1	NA	4	NA	1	2	1	NA	1	NA	1	NA	NA	NA	2	NA	NA	1	1	1	1	NA	NA
NP_001009923.1	TMEM230	1	2	1	2	NA	NA	2	3	NA	2	1	3	2	4	2	1	3	2	3	3	3	3	2	1	2	1	1	1	2	3	1	2	2	1	2	NA	1	1	NA	1	2	3	1	2	1	2	3	2
NP_001009941.1	ANKRD16	1	NA	1	2	NA	3	NA	1	1	3	NA	NA	NA	1	NA	NA	NA	NA	NA	NA	NA	NA	NA	NA	NA	NA	3	2	NA	NA	2	NA	NA	NA	NA	NA	NA	2	NA	2	NA	NA	NA	NA	1	1	2	2
NP_001010854.1	TTC7B	2	1	NA	NA	2	NA	NA	NA	1	1	NA	2	4	9	1	3	5	NA	3	2	3	1	3	2	3	1	1	1	3	1	1	2	1	1	1	1	2	2	1	NA	2	2	1	NA	1	2	2	1
NP_001010867.1	IBA57	7	7	6	6	4	6	7	6	11	11	8	5	15	15	13	13	16	21	18	9	10	15	11	14	16	13	16	13	13	4	11	10	14	14	12	16	12	13	13	9	14	22	14	12	14	17	16	23
NP_001010935.1	RAP1A	10	9	7	14	5	15	7	9	23	18	11	14	25	19	23	22	24	24	26	26	26	22	22	28	29	20	20	19	19	25	27	24	22	21	27	28	14	13	22	21	18	15	19	14	21	32	22	17
NP_001010942.1	RAP1B	14	15	10	19	9	15	10	7	16	22	10	20	24	16	22	23	24	25	23	31	22	26	23	43	26	21	22	19	21	29	31	29	18	18	20	23	14	18	27	22	12	13	21	18	20	31	21	17
NP_001010972.1	ZYX	14	36	10	33	21	52	12	16	17	25	12	24	14	43	24	31	23	31	13	44	14	41	6	40	11	32	16	46	27	58	32	39	8	40	16	17	11	21	12	27	14	13	14	13	14	40	27	23
NP_001010982.2	AFMID	21	9	10	11	19	7	11	9	17	10	17	2	23	10	13	10	19	4	22	9	30	19	14	9	20	7	22	10	21	2	16	1	17	3	21	18	18	18	21	5	19	4	17	15	28	6	9	20
NP_001010983.1	GLT8D1	1	2	1	NA	NA	NA	NA	NA	2	5	NA	NA	3	4	1	2	2	3	1	NA	1	2	3	3	1	2	3	4	1	3	3	3	2	1	1	3	3	1	2	NA	3	4	2	4	3	NA	2	6
NP_001010986.2	ATP11C	10	8	9	4	8	1	8	10	17	14	7	1	17	2	16	15	15	1	9	3	13	12	10	9	8	11	12	44	14	2	6	5	16	NA	12	14	11	NA	12	1	17	1	11	4	12	1	7	12
NP_001011.1	RPS16	3	6	1	2	6	5	6	4	13	16	7	4	10	11	10	13	13	11	10	12	13	17	4	17	14	14	14	23	15	14	15	20	14	18	15	12	7	10	8	14	11	16	10	11	11	17	16	13
NP_001011547.2	SLC5A9	1	NA	1	2	NA	NA	NA	NA	NA	NA	NA	NA	NA	NA	NA	NA	NA	2	NA	1	NA	NA	NA	NA	NA	NA	NA	1	NA	NA	NA	NA	NA	1	NA	NA	NA	NA	NA	1	NA	NA	NA	NA	1	2	NA	NA
XP_016856047.1	SLC5A9	1	NA	1	2	NA	NA	NA	NA	NA	NA	NA	NA	NA	NA	NA	NA	NA	1	NA	1	NA	NA	NA	NA	NA	NA	NA	1	NA	NA	NA	NA	NA	1	NA	NA	NA	NA	NA	1	NA	NA	NA	NA	1	2	NA	NA
XP_011513963.1	SEPTIN7	10	21	16	21	14	26	17	13	20	22	15	17	25	34	20	30	35	32	29	34	28	35	17	29	31	40	20	28	33	44	33	32	23	30	26	27	17	21	22	33	15	21	23	22	30	35	31	24
NP_001011553.2	SEPTIN7	9	22	14	22	12	24	17	11	22	22	14	17	26	36	22	31	36	34	30	36	30	37	17	29	32	42	22	29	35	45	34	33	24	32	27	26	17	21	24	33	16	21	25	23	31	35	33	26
NP_001779.3	SEPTIN7	10	21	16	21	14	26	17	13	22	23	15	17	27	37	22	32	37	34	31	36	31	38	17	30	33	44	22	30	35	46	35	34	24	33	27	27	18	22	24	34	16	22	25	24	32	36	33	26
XP_006710792.1	ARHGEF10L	3	3	3	4	3	8	2	6	22	18	6	3	9	24	14	7	14	27	16	14	20	22	6	10	17	30	18	16	17	14	15	28	10	25	17	20	11	18	11	19	17	12	16	21	23	28	13	23
XP_005245980.2	ARHGEF10L	3	3	3	4	3	8	2	5	21	18	6	3	8	22	13	7	12	26	16	12	18	21	6	10	16	29	17	16	16	13	14	27	9	23	17	19	10	17	10	18	16	12	15	19	21	28	12	22
NP_001011722.2	ARHGEF10L	3	3	3	4	3	8	2	6	22	18	5	3	9	24	14	7	14	27	16	14	20	22	6	10	17	30	18	16	17	14	15	28	10	25	17	20	11	18	11	19	17	12	16	21	23	28	13	23
NP_001012496.1	U2AF2	13	13	14	15	14	17	11	11	18	22	18	15	25	25	9	20	24	40	24	28	21	31	10	27	16	27	16	37	23	32	22	46	4	28	18	24	14	17	14	29	11	15	13	17	23	26	26	22
NP_001012649.1	IL32	1	13	NA	1	NA	4	NA	NA	NA	1	NA	4	NA	1	NA	NA	NA	NA	NA	4	NA	1	NA	1	NA	NA	NA	NA	1	1	1	NA	NA	2	NA	NA	NA	NA	NA	1	NA	13	NA	NA	1	NA	NA	2
NP_001012652.1	IL32	1	10	NA	1	NA	3	NA	NA	NA	1	NA	4	NA	1	NA	NA	NA	NA	NA	2	NA	1	NA	1	NA	NA	NA	NA	1	1	1	NA	NA	2	NA	NA	NA	NA	NA	NA	NA	9	NA	NA	1	NA	NA	2
NP_001012682.1	SLC3A2	6	10	10	5	6	11	6	7	4	11	2	9	7	6	4	6	9	7	10	20	12	6	5	22	6	23	6	6	12	5	15	15	1	9	10	6	2	5	5	10	5	14	5	3	8	15	9	4
NP_001012750.1	DCTD	1	1	1	1	1	3	1	2	2	3	1	NA	1	1	1	2	6	6	4	3	1	4	2	3	2	1	1	1	4	3	5	8	4	1	3	2	3	2	3	6	4	3	3	4	4	2	4	2
NP_001362616.1	ABI2	1	3	NA	2	1	3	NA	2	1	4	1	1	NA	1	1	NA	1	4	NA	2	NA	1	1	3	NA	2	4	5	NA	2	4	3	1	1	NA	1	3	1	NA	1	NA	1	NA	NA	NA	NA	2	1
NP_001012768.1	ABI1	4	7	3	9	3	9	1	5	3	11	4	7	2	4	2	2	5	7	4	8	3	6	4	11	3	2	4	14	1	6	11	6	3	7	3	7	2	5	1	5	2	1	3	2	2	6	7	2
NP_001362615.1	ABI2	1	3	NA	2	1	3	NA	2	1	4	1	1	NA	NA	1	NA	1	4	NA	2	NA	NA	1	2	NA	2	2	4	NA	2	4	4	1	1	NA	1	1	1	NA	1	NA	1	NA	NA	NA	NA	2	NA
NP_001012987.1	ADAL	1	NA	1	1	NA	NA	NA	NA	NA	NA	NA	NA	NA	NA	NA	NA	NA	2	NA	NA	NA	NA	NA	NA	NA	NA	NA	NA	NA	NA	NA	NA	NA	NA	NA	NA	NA	NA	NA	1	NA	NA	1	2	1	NA	NA	NA
NP_001013.1	RPS19	4	4	4	6	9	5	6	4	26	30	5	15	20	22	15	15	25	24	24	24	23	32	15	22	21	23	22	30	20	20	22	32	22	22	19	20	11	9	17	18	20	17	20	15	18	17	20	18
NP_001013003.1	COA6	3	2	1	2	2	1	2	2	4	1	4	4	2	6	3	1	3	4	4	4	3	4	5	5	4	4	3	1	4	2	3	2	6	3	2	3	5	6	3	5	5	9	6	4	5	8	7	7
NP_001013455.1	SEH1L	3	6	1	5	1	4	4	3	7	7	5	4	4	5	4	4	3	5	NA	2	3	9	5	6	3	8	6	12	5	2	6	9	6	5	9	4	3	3	1	2	4	4	4	3	4	3	4	4
NP_001013858.1	MAD1L1	1	6	2	6	NA	3	NA	3	2	4	3	3	1	NA	NA	1	NA	3	1	5	NA	3	NA	5	NA	2	NA	7	NA	NA	1	11	NA	4	3	3	NA	3	NA	NA	NA	1	NA	2	NA	5	NA	3
NP_001014431.1	AKT1	8	7	4	7	6	9	5	4	4	10	9	3	8	6	6	5	11	5	8	8	6	10	7	8	9	5	4	18	7	7	7	5	4	8	5	8	6	5	6	7	7	3	8	7	8	5	7	6
NP_001357003.1	AKT3	4	4	NA	3	1	2	2	1	2	3	3	3	1	1	2	2	2	2	2	2	NA	2	1	5	3	NA	2	4	2	1	1	1	2	3	2	3	3	3	1	2	3	3	2	3	2	NA	3	2
NP_001617.1	AKT2	6	6	1	6	3	4	4	2	11	14	4	4	10	10	8	6	11	11	11	7	10	14	3	8	13	5	10	9	9	4	10	3	7	11	11	12	7	10	5	7	8	7	10	13	10	6	11	10
NP_001116428.1	DBNL	18	16	13	15	16	13	10	11	26	22	13	13	21	24	23	20	21	31	20	23	22	25	12	27	22	30	22	23	19	27	25	25	17	27	19	18	15	23	11	19	17	13	19	20	26	18	18	20
NP_001014436.1	DBNL	17	14	12	15	17	11	10	10	28	26	13	13	23	24	25	22	23	33	21	26	26	29	14	28	24	34	25	26	22	29	27	27	19	30	21	20	15	25	14	21	19	15	20	21	26	19	21	23
NP_054782.2	DBNL	17	14	12	15	17	11	10	10	28	26	13	13	23	24	25	21	23	32	21	25	26	29	13	27	24	34	25	26	22	29	27	27	19	30	21	20	15	25	14	21	19	15	21	21	26	19	21	23
NP_001014437.1	CARS1	9	11	16	23	14	31	7	5	23	17	12	13	21	27	20	11	20	15	15	18	18	17	14	17	21	14	13	20	24	13	25	18	13	15	21	23	15	18	11	23	13	13	16	22	21	14	17	20
NP_001014446.1	OCIAD2	6	13	6	10	12	9	9	6	27	14	7	NA	12	7	21	13	10	NA	10	3	12	7	6	1	12	3	19	3	5	3	3	NA	35	9	6	5	17	23	6	4	10	5	9	9	13	NA	4	9
NP_001976.1	ETFB	122	122	111	128	121	138	120	80	112	81	141	147	116	113	104	94	113	90	109	88	99	88	102	65	106	85	103	59	118	93	110	42	128	110	119	125	133	83	104	78	126	119	94	91	81	75	76	96
NP_001014794.1	ILK	9	23	15	13	10	18	6	7	29	30	11	16	23	24	20	32	25	16	19	22	26	26	17	21	22	26	23	30	25	36	24	21	20	25	18	18	23	14	18	27	22	12	26	13	26	19	24	10
NP_001014831.1	PAK4	2	NA	2	4	2	1	NA	2	NA	3	2	5	NA	2	NA	NA	NA	10	1	NA	NA	2	NA	NA	NA	2	NA	3	1	1	1	NA	1	3	NA	NA	NA	2	NA	NA	NA	NA	NA	1	NA	4	1	1
NP_001015048.1	BAG5	2	6	3	3	5	3	1	4	4	8	4	4	6	6	5	6	5	9	5	5	5	7	4	1	4	7	5	8	6	4	7	11	4	4	4	3	1	6	3	7	5	4	6	5	4	9	6	5
NP_001015055.1	RTKN	1	NA	NA	NA	3	2	1	NA	6	7	2	3	5	5	4	4	8	2	1	9	4	4	1	2	4	3	2	4	3	1	8	6	1	3	4	4	1	NA	1	5	3	1	5	5	5	2	2	2
NP_005434.4	PAPSS1	2	5	NA	5	NA	2	NA	2	8	19	1	2	6	9	6	5	8	21	3	9	5	13	4	9	4	8	6	16	10	8	13	21	5	13	7	5	3	14	4	18	3	10	3	9	8	16	5	6
NP_001015880.1	PAPSS2	12	10	6	8	17	9	11	6	32	35	26	2	39	23	37	22	46	24	40	30	30	45	25	21	40	28	30	12	49	18	56	13	32	17	43	28	26	16	31	24	29	31	36	45	37	24	26	29
NP_001017998.1	GNG10	1	3	2	NA	3	3	1	1	1	2	2	3	2	4	2	NA	1	1	NA	2	1	2	2	4	NA	1	2	3	3	1	3	2	1	1	2	2	NA	NA	NA	NA	2	1	1	NA	1	3	NA	NA
NP_001015882.2	DNAJC25	1	1	1	NA	1	NA	1	NA	7	2	1	NA	3	2	8	4	3	4	3	1	8	7	4	2	4	3	8	10	3	2	2	NA	5	3	4	4	5	2	3	1	3	5	2	1	5	1	3	2
NP_001017408.1	GOPC	1	2	4	5	3	5	2	6	3	8	2	6	4	4	6	4	5	7	3	2	1	4	1	1	5	7	6	5	8	8	8	8	1	7	6	3	3	8	3	7	3	4	2	5	1	1	7	2
NP_001017915.1	INPP5D	4	4	1	4	1	7	2	0	5	7	0	2	3	5	2	4	9	13	1	9	NA	NA	2	21	1	NA	1	5	5	2	12	2	NA	19	6	6	1	2	1	3	NA	NA	5	NA	5	2	2	NA
NP_001017928.1	CCDC58	4	12	3	11	14	9	8	5	15	5	9	11	11	14	7	11	11	12	12	11	12	11	9	8	12	11	12	9	11	14	10	11	11	9	10	7	9	5	5	12	11	8	5	11	12	13	8	10
NP_000908.2	P4HA1	2	8	1	6	2	4	NA	4	4	24	8	20	17	7	5	13	16	8	8	19	17	16	14	21	27	23	3	20	16	25	33	24	4	21	10	11	14	15	12	18	11	12	6	19	18	32	16	5
NP_001017962.1	P4HA1	2	10	1	8	2	4	NA	5	4	28	8	22	18	7	5	14	17	10	8	20	17	16	14	23	29	25	3	22	16	27	35	26	4	23	11	12	16	19	12	18	11	16	6	19	20	36	16	6
NP_001017963.2	HSP90AA1	131	192	118	187	134	235	130	173	221	318	153	418	282	327	218	186	256	311	236	403	227	281	184	358	262	561	236	442	274	331	267	626	206	289	235	245	148	213	212	369	203	262	250	208	227	397	242	306
NP_001258898.1	HSP90AB1	139	192	122	277	114	356	143	182	196	375	151	532	214	280	182	153	207	259	178	343	165	245	145	403	204	363	200	363	225	321	239	744	188	291	206	213	122	179	140	301	156	259	182	241	204	339	228	320
NP_001018065.1	BRCC3	5	6	1	5	3	3	2	8	9	12	7	7	6	13	14	8	9	13	10	14	12	14	4	9	10	16	9	10	14	13	11	16	9	7	9	9	7	11	9	9	8	4	11	12	8	16	10	7
NP_001018077.1	SERBP1	9	5	7	19	16	12	11	11	22	35	9	24	16	36	25	11	22	24	23	40	21	42	15	26	26	33	18	47	23	34	30	74	23	34	28	22	22	28	31	34	38	39	26	36	29	25	28	41
NP_001018079.1	SERBP1	8	5	7	19	16	12	11	11	29	44	9	24	25	50	35	17	30	33	34	50	31	52	17	32	34	43	26	54	29	42	39	87	36	40	34	29	27	36	37	42	43	44	35	41	37	36	35	51
NP_937818.1	NME1	23	51	15	52	17	30	21	28	31	35	25	33	34	43	39	28	36	47	36	55	24	31	27	47	29	40	33	54	34	55	36	67	37	41	36	47	33	39	28	44	28	58	34	39	33	32	50	60
NP_001018146.1	NME1	33	76	27	71	27	47	29	36	38	46	40	42	41	55	47	38	44	56	47	67	32	41	41	75	40	49	44	67	48	67	46	75	45	52	45	61	40	47	37	56	36	69	44	50	42	39	60	72
NP_001018169.1	NAE1	6	5	5	7	6	9	7	7	10	12	5	11	3	4	10	10	5	5	1	10	8	15	5	14	9	6	9	16	9	7	7	23	6	13	10	8	3	9	4	13	7	3	12	10	5	8	6	8
NP_001019397.1	ARF1	51	69	62	64	35	81	42	52	56	104	70	83	67	72	62	65	58	97	49	82	61	86	41	135	52	80	65	100	76	66	86	112	74	82	64	78	44	58	68	93	53	77	77	70	69	108	74	79
NP_001651.1	ARF4	43	58	34	62	10	48	31	35	47	83	47	60	42	52	48	53	46	71	35	74	43	59	26	107	41	56	49	93	60	57	77	87	56	79	54	69	34	48	47	78	44	67	57	52	58	84	50	55
NP_001653.1	ARF5	37	45	34	50	15	56	28	35	49	77	47	62	49	57	50	54	51	83	39	68	51	65	29	110	45	68	54	88	64	57	77	89	63	72	62	75	38	48	58	80	47	62	67	68	65	97	63	62
NP_001020331.1	ADGRE5	4	10	6	3	NA	8	2	4	4	12	1	7	6	8	3	10	9	2	1	9	6	4	5	14	4	4	7	6	5	8	9	12	2	11	5	7	3	NA	2	10	1	2	1	NA	3	7	16	NA
NP_001257981.1	ADGRE2	1	2	2	NA	NA	3	1	1	NA	2	1	1	NA	1	NA	1	1	NA	NA	1	3	1	NA	2	NA	NA	NA	NA	NA	NA	NA	1	NA	NA	NA	NA	NA	NA	NA	NA	NA	NA	NA	NA	NA	NA	3	NA
NP_001939.1	DUT	3	11	2	8	1	7	NA	5	3	6	2	5	2	9	3	3	4	9	3	2	4	7	5	9	3	6	3	4	6	6	3	11	4	7	1	2	2	9	3	3	1	6	3	3	4	3	13	11
NP_001020419.1	DUT	5	14	3	13	4	10	3	11	4	8	5	11	4	12	4	4	6	12	5	3	7	10	5	9	5	9	4	7	8	8	5	15	5	10	3	5	3	11	5	6	2	8	6	4	6	7	16	14
NP_001020423.1	TPD52	6	10	8	14	5	17	4	3	10	12	6	21	17	28	12	10	16	18	18	41	11	24	10	19	21	14	13	14	13	36	18	24	16	25	15	20	10	8	15	32	13	26	14	12	11	13	13	9
NP_001020764.1	ARFIP1	3	9	1	6	1	5	2	4	5	8	NA	13	2	1	4	6	5	4	4	5	2	8	2	10	2	4	4	6	5	3	8	4	4	8	4	8	2	6	5	9	5	7	4	6	5	5	5	7
NP_001020766.1	ARFIP1	5	15	4	7	NA	7	2	6	5	8	1	15	4	1	4	6	6	5	4	5	3	9	2	10	3	5	4	7	5	3	9	4	4	8	4	8	2	6	5	9	5	8	5	7	6	5	7	9
NP_001024.1	RRM1	1	4	1	2	1	1	NA	NA	NA	6	NA	9	2	6	NA	NA	1	7	NA	3	NA	1	4	7	1	2	NA	15	1	3	3	16	NA	4	2	2	1	2	1	9	NA	4	NA	2	1	3	3	3
NP_001025006.1	CCM2	2	3	2	2	1	5	2	3	1	3	1	1	2	7	NA	2	3	2	2	3	2	5	NA	3	2	10	2	4	3	3	4	5	1	3	3	5	NA	6	1	4	3	NA	1	3	2	4	5	2
NP_001025030.1	KCTD21	2	2	1	1	2	2	2	2	3	0	NA	4	2	5	4	2	1	1	3	2	5	3	4	2	6	5	5	1	5	NA	4	1	6	1	5	3	4	6	2	NA	5	3	4	3	4	4	4	4
NP_001025055.1	PLEKHG1	1	NA	NA	NA	NA	NA	NA	NA	NA	NA	NA	1	NA	NA	NA	NA	NA	NA	1	NA	NA	1	NA	1	NA	NA	NA	1	NA	NA	NA	NA	NA	NA	NA	NA	NA	NA	NA	NA	NA	NA	NA	NA	NA	NA	NA	NA
NP_001118.3	AP1B1	35	43	27	40	23	29	37	29	43	65	30	40	58	69	39	51	58	50	48	69	52	56	43	69	57	55	37	60	49	45	49	56	42	38	50	45	28	32	31	46	45	34	45	48	49	54	43	40
NP_001025177.1	AP2B1	30	37	22	18	22	20	23	33	50	57	35	47	51	62	47	55	57	52	43	67	50	60	42	63	51	54	44	53	52	44	49	51	42	43	46	43	32	41	26	44	49	37	39	53	49	45	53	50
NP_001365491.1	AP1B1	34	41	25	38	22	28	35	28	44	65	29	39	58	67	40	52	59	50	48	69	52	58	44	68	57	55	39	60	51	46	50	58	43	38	50	46	29	32	32	48	46	35	45	49	51	54	44	42
NP_001026794.1	ZNF451	2	NA	NA	1	NA	1	1	NA	NA	NA	NA	NA	NA	1	NA	NA	NA	3	NA	NA	NA	NA	NA	NA	NA	NA	NA	NA	NA	1	NA	7	NA	NA	NA	NA	NA	NA	NA	1	NA	NA	NA	1	NA	NA	NA	NA
NP_001026853.1	IFIT3	7	11	5	6	4	12	7	7	8	17	2	2	9	11	5	9	16	11	5	4	22	28	4	2	9	10	14	5	26	26	7	10	3	15	19	17	4	6	6	12	5	1	13	12	14	6	25	14
NP_001026854.1	SRSF7	2	6	3	9	4	4	4	4	6	12	4	8	6	12	6	8	7	12	7	11	6	9	11	9	8	11	7	14	8	14	8	14	8	10	4	8	7	7	7	8	4	2	4	6	6	12	11	6
NP_001026859.1	PLAA	12	20	9	17	15	22	9	8	15	27	12	19	17	38	18	11	23	26	14	25	19	21	10	23	14	27	10	27	20	15	16	30	10	18	24	25	9	16	11	28	9	26	24	26	16	11	19	32
NP_001026871.1	NT5DC3	1	NA	NA	3	NA	2	NA	NA	NA	1	NA	18	NA	1	NA	1	NA	11	NA	4	NA	NA	1	7	NA	1	NA	3	NA	NA	NA	1	NA	NA	NA	NA	NA	NA	NA	NA	NA	4	NA	NA	3	10	3	1
NP_001026881.1	ERGIC1	8	6	NA	5	NA	2	3	2	23	21	5	4	27	15	18	23	28	16	21	19	22	24	17	15	20	33	22	12	32	16	24	21	22	20	23	21	24	10	22	27	21	24	29	19	25	19	14	9
NP_001026884.3	INF2	15	17	13	11	15	24	17	9	27	29	20	18	29	35	21	28	31	29	25	40	26	23	13	23	27	34	15	36	30	24	28	30	17	28	28	24	19	13	15	35	25	23	33	16	31	22	27	14
NP_001070883.2	CRELD1	7	6	4	11	6	7	2	7	6	13	5	10	16	17	7	7	16	14	8	14	18	18	5	7	11	22	5	9	8	6	11	24	10	19	8	9	2	4	10	17	4	11	7	12	4	7	13	20
NP_001026895.2	DDX59	1	4	NA	3	NA	NA	NA	1	NA	4	NA	1	NA	NA	NA	NA	NA	1	NA	NA	NA	4	NA	1	NA	2	NA	1	NA	1	NA	5	NA	2	NA	NA	NA	1	NA	2	NA	4	NA	NA	NA	NA	2	4
NP_001026897.1	MRI1	5	5	3	7	4	1	3	2	15	8	6	5	9	13	14	7	13	13	13	12	14	22	12	3	11	5	15	13	15	10	8	16	11	5	12	16	11	7	13	14	12	8	13	5	9	4	9	4
NP_001026973.1	LLGL2	1	5	5	3	4	8	4	6	8	11	4	NA	5	10	10	8	5	3	8	3	10	21	3	5	7	29	9	7	5	1	4	2	5	16	10	3	6	11	6	12	11	6	6	9	8	4	8	14
NP_001026976.1	ALDH3A2	31	45	32	38	46	23	36	47	62	61	40	31	73	67	62	60	69	47	72	41	73	63	50	19	74	39	67	48	58	44	71	27	53	60	65	50	67	78	58	48	51	57	46	43	63	35	55	110
NP_001027459.1	UBE2V1	25	27	NA	5	3	2	3	1	15	26	13	37	15	16	18	16	11	29	14	20	15	14	13	26	13	14	19	19	13	11	15	11	17	20	17	14	14	17	17	17	9	15	17	10	20	42	17	20
NP_003341.1	UBE2V2	23	25	NA	5	NA	NA	2	NA	16	24	13	38	15	15	17	16	11	28	13	19	16	14	12	26	14	13	19	19	13	10	14	9	16	20	16	14	14	16	17	17	8	14	17	10	20	42	17	20
NP_057626.2	STK26	1	3	2	5	3	2	1	NA	3	6	1	NA	3	6	4	4	9	9	5	8	2	5	6	12	1	3	5	14	3	8	5	11	3	6	1	3	5	4	3	8	6	3	3	3	1	5	5	2
NP_001027467.2	STK24	3	5	2	5	3	4	4	4	2	8	5	5	3	6	3	4	7	14	4	12	2	4	9	20	1	4	5	21	4	11	8	14	4	11	3	4	5	4	3	9	6	4	4	3	4	13	9	5
NP_001028219.1	NPNT	1	1	1	2	NA	1	4	4	NA	NA	2	1	NA	NA	NA	NA	NA	NA	NA	NA	NA	NA	NA	NA	NA	NA	NA	NA	NA	NA	NA	NA	NA	NA	NA	NA	NA	NA	NA	NA	NA	NA	NA	NA	1	1	NA	NA
NP_001028229.1	MAGI1	4	5	3	7	6	4	4	5	1	4	4	4	5	2	3	1	4	8	8	2	3	5	3	2	3	3	2	4	3	2	8	11	2	1	3	3	1	1	1	1	3	2	4	6	3	7	1	4
NP_001028721.1	BABAM1	3	4	3	5	NA	7	1	2	5	9	1	3	8	7	7	6	7	8	5	7	5	9	2	8	9	8	7	7	4	5	10	13	6	9	5	5	1	4	7	5	4	3	5	5	5	10	8	6
NP_001028755.2	ACOT9	7	14	6	16	8	10	9	8	18	13	10	22	19	26	16	18	22	21	22	25	25	23	13	27	25	19	13	22	17	16	31	15	10	13	20	18	16	12	11	16	14	37	17	22	19	24	16	14
NP_001029288.1	EIF2B4	6	12	7	8	8	8	6	7	7	19	8	16	18	27	11	9	17	26	8	17	7	19	9	9	16	13	10	17	16	14	18	29	9	16	12	10	12	16	11	26	9	24	18	19	15	13	18	17
NP_056451.3	EIF2B4	4	12	5	5	6	6	3	4	7	19	6	12	16	25	9	8	15	23	7	15	6	17	9	7	15	12	8	15	14	13	16	30	8	15	11	8	12	14	10	25	8	22	17	18	15	12	18	16
NP_001030590.1	SDHC	4	3	3	5	NA	3	4	4	9	6	3	5	9	13	10	8	10	6	5	3	10	6	5	6	8	7	10	5	7	8	7	4	15	7	9	7	11	4	4	3	8	6	6	4	7	3	6	4
NP_001032360.1	EIF3B	13	18	8	29	12	14	8	11	40	43	12	20	45	48	28	30	45	49	38	61	37	47	23	40	44	45	23	55	46	43	47	81	18	42	43	28	24	31	23	42	27	32	40	39	38	50	42	36
NP_001032367.3	BCO2	9	2	6	NA	7	NA	7	3	12	NA	4	NA	12	1	30	22	9	NA	22	3	21	2	16	NA	24	19	8	6	8	NA	16	NA	8	NA	20	29	6	NA	12	NA	23	NA	20	NA	9	NA	1	3
NP_001033073.1	SLC38A10	12	14	2	10	2	10	2	6	3	7	4	4	6	11	6	5	6	17	7	6	1	13	6	11	7	17	4	20	5	4	4	10	5	9	6	6	NA	10	5	11	6	3	5	11	4	9	15	27
NP_001034230.1	TRIOBP	5	8	3	7	3	8	1	3	3	7	3	3	3	4	3	5	4	8	3	8	3	5	NA	3	4	8	NA	8	2	10	3	6	NA	3	6	6	1	2	NA	3	2	1	4	1	7	2	4	4
NP_001034288.1	TTPAL	3	1	7	NA	2	1	2	NA	8	2	2	NA	7	2	5	1	9	3	7	NA	7	11	1	NA	8	5	2	3	5	NA	3	1	4	NA	5	7	2	2	6	2	3	1	12	6	9	NA	3	3
NP_001122390.2	MARK3	2	1	NA	NA	NA	1	NA	2	1	4	NA	1	2	7	NA	3	1	5	NA	2	1	5	NA	4	2	5	NA	7	1	2	4	7	NA	2	1	3	NA	2	1	7	NA	NA	4	3	3	3	1	1
XP_016876795.1	MARK3	1	NA	NA	NA	NA	NA	NA	1	1	3	NA	1	2	7	NA	3	1	5	NA	2	1	5	NA	3	2	5	NA	4	1	1	3	5	NA	2	1	2	NA	2	1	7	NA	NA	3	3	4	3	1	1
NP_001034581.1	FHL2	2	8	2	5	3	9	1	NA	NA	17	2	5	3	17	2	12	6	NA	4	5	8	8	2	1	5	7	3	9	12	21	10	2	1	20	5	7	3	NA	4	9	3	1	2	NA	5	10	13	NA
NP_001034702.1	IAH1	8	13	5	13	3	4	1	1	12	15	6	2	12	17	17	14	16	7	13	10	12	11	9	9	15	12	12	26	14	13	17	5	13	15	13	13	10	13	11	11	12	10	9	11	14	17	13	10
NP_001034761.1	YIF1B	1	3	1	2	1	4	1	NA	NA	2	4	6	NA	NA	NA	NA	1	3	NA	3	NA	2	NA	1	2	2	NA	4	1	2	3	4	NA	1	1	NA	NA	1	1	1	NA	5	NA	1	3	3	3	1
NP_001034764.1	UNC45A	1	12	2	14	2	8	5	9	8	13	4	13	4	8	6	8	7	10	2	6	4	11	3	11	4	3	6	13	5	10	10	14	NA	18	8	8	2	4	3	10	2	9	1	7	5	5	8	4
NP_001034782.1	TYW5	1	1	1	1	NA	1	1	NA	NA	NA	NA	1	NA	NA	NA	NA	NA	NA	NA	NA	NA	NA	NA	NA	NA	NA	NA	NA	NA	NA	NA	2	1	NA	1	NA	1	NA	1	NA	NA	1	NA	1	NA	NA	NA	NA
NP_001034937.1	GPX4	10	6	10	4	5	4	6	5	14	10	12	2	11	9	13	11	10	13	8	8	9	12	10	17	11	8	18	12	11	4	7	10	16	9	9	8	11	9	17	8	12	7	11	9	6	11	7	7
NP_001034966.1	STRN4	1	3	2	3	1	1	NA	NA	1	6	1	2	NA	1	2	1	1	7	2	3	NA	1	NA	2	NA	NA	1	4	1	3	2	5	NA	4	2	1	1	2	NA	NA	NA	1	1	1	1	9	4	1
NP_001035207.1	ARAP1	2	9	2	8	2	2	NA	NA	5	19	NA	1	8	8	3	7	9	7	5	9	4	3	2	13	6	5	1	6	8	5	13	25	NA	14	5	8	3	9	NA	9	3	2	3	1	9	24	13	12
NP_001035247.1	CEP44	1	NA	NA	NA	NA	NA	NA	NA	NA	NA	1	1	NA	NA	NA	NA	NA	NA	NA	NA	NA	NA	NA	NA	NA	NA	NA	NA	NA	NA	NA	NA	NA	NA	NA	NA	NA	NA	NA	NA	NA	NA	NA	NA	NA	NA	NA	NA
NP_613075.1	MACROH2A1	8	9	7	10	16	22	12	22	2	NA	12	32	8	8	5	5	11	11	9	14	12	5	15	5	5	21	5	3	3	NA	4	10	2	3	2	5	3	1	3	2	5	NA	3	1	2	2	1	NA
NP_061119.1	MACROH2A2	1	1	1	NA	3	8	3	4	NA	NA	4	6	NA	NA	NA	NA	NA	2	2	8	NA	NA	4	NA	NA	1	NA	NA	NA	NA	NA	NA	NA	NA	NA	NA	NA	NA	NA	NA	NA	NA	NA	NA	NA	NA	NA	NA
NP_001035248.1	MACROH2A1	8	9	7	10	16	22	12	22	2	NA	12	32	8	8	5	5	11	11	9	14	12	5	15	5	5	21	5	3	3	NA	4	10	2	3	2	5	3	1	3	2	5	NA	3	1	2	2	1	NA
NP_115742.3	METTL26	4	2	1	1	2	NA	1	NA	6	5	3	1	8	7	8	5	7	8	8	3	5	4	3	2	6	6	4	7	8	4	7	4	4	7	5	6	6	8	1	4	6	6	3	NA	8	5	7	10
NP_001035548.1	ERAP1	17	32	26	34	26	23	37	56	48	69	17	10	64	45	39	41	51	71	64	48	47	47	37	79	74	76	52	57	34	24	66	42	22	36	25	32	53	55	35	32	43	49	34	25	65	42	65	54
NP_002096.1	H2AX	4	8	1	4	7	9	8	6	9	9	9	7	8	14	5	11	11	15	14	14	13	14	11	6	11	19	11	11	6	7	5	19	8	11	5	7	9	8	6	11	11	9	8	6	6	11	9	5
NP_002097.1	H2AZ1	2	4	NA	NA	1	1	NA	NA	7	9	2	1	7	10	6	6	7	11	13	13	11	15	12	4	7	16	6	5	3	3	4	13	5	7	5	5	5	7	6	7	6	7	5	5	5	8	7	3
NP_778235.1	H2AC21	2	7	1	4	7	9	8	6	7	7	8	7	6	10	4	9	9	12	9	11	9	10	8	6	9	12	9	9	4	5	3	15	8	9	3	5	8	5	4	9	9	6	7	4	5	7	8	4
NP_001035807.1	H2AC19	3	8	1	4	7	9	7	6	9	9	8	7	8	14	5	11	11	15	14	14	14	14	11	6	11	18	11	11	6	7	5	19	8	11	5	7	9	8	6	11	11	9	8	6	6	11	9	5
NP_001035919.1	TGFB1I1	4	19	6	10	6	20	6	2	3	16	11	5	6	8	4	22	8	2	5	7	9	13	6	4	8	8	4	17	16	25	16	5	2	18	NA	7	4	NA	5	17	3	NA	4	1	9	8	29	NA
NP_001035933.3	SUMF2	3	5	1	4	3	1	4	3	8	12	6	5	8	13	7	10	13	12	9	10	13	13	8	10	13	19	6	16	10	9	10	14	12	15	9	10	8	16	12	15	12	7	10	22	9	11	11	20
NP_001035937.1	ABHD12	2	2	3	3	1	2	1	1	5	7	NA	2	5	6	5	4	6	13	4	14	3	8	3	8	4	4	5	12	6	5	7	18	7	9	5	5	4	6	3	18	5	14	6	3	5	20	5	10
NP_001035941.1	CARHSP1	22	19	26	24	26	33	23	13	20	15	33	8	28	24	22	17	31	26	31	17	19	30	10	8	20	16	20	18	24	15	21	13	20	13	19	21	13	14	23	17	18	4	24	14	25	21	18	10
NP_001035997.2	COASY	3	9	7	4	5	4	7	4	23	20	7	8	30	33	18	17	28	33	21	21	29	22	17	19	25	15	26	24	24	19	26	18	18	14	28	25	19	16	13	17	15	20	22	19	17	25	23	25
NP_001036002.1	SLC9A6	1	NA	1	1	NA	2	1	1	NA	3	NA	3	NA	1	NA	NA	NA	1	NA	2	NA	NA	NA	NA	NA	2	NA	3	NA	NA	NA	2	1	1	NA	NA	NA	1	NA	NA	NA	2	NA	NA	NA	2	NA	NA
NP_001036194.1	FGR	1	1	NA	NA	NA	NA	NA	NA	1	1	NA	NA	1	1	1	NA	1	4	1	3	1	3	3	5	2	1	2	4	1	NA	4	4	NA	5	2	NA	NA	NA	1	2	2	1	2	NA	3	2	2	NA
NP_068817.1	SEC24A	14	11	16	20	11	14	11	13	22	33	12	22	20	20	25	19	21	28	19	23	23	17	14	38	12	22	19	36	18	29	17	18	13	28	16	15	13	24	10	34	16	29	19	16	21	14	23	29
NP_001036199.1	SEC24B	14	7	13	13	11	8	12	10	22	31	12	7	23	14	21	25	18	25	17	16	17	20	11	15	15	17	18	21	23	10	25	13	20	22	24	20	17	21	9	16	22	20	25	13	18	19	19	27
NP_001036216.1	STAG2	3	4	NA	2	1	7	2	2	1	7	1	4	2	2	NA	4	1	8	2	2	1	4	2	2	2	7	2	13	1	4	3	10	1	8	NA	NA	2	1	2	2	1	1	1	2	NA	5	3	NA
NP_005853.2	STAG1	1	2	NA	1	1	7	2	2	NA	NA	1	3	2	2	NA	2	NA	6	1	NA	1	4	1	2	2	6	NA	4	NA	1	1	8	NA	4	NA	NA	1	1	1	1	NA	NA	1	1	NA	2	NA	NA
NP_001037.1	SLC12A2	1	3	NA	4	NA	8	NA	NA	2	7	NA	NA	1	NA	NA	2	5	2	NA	23	1	3	NA	7	NA	1	2	8	3	2	8	16	NA	9	3	1	NA	2	1	9	NA	NA	2	2	1	NA	3	NA
NP_001041648.1	PHACTR4	1	1	1	1	NA	NA	NA	NA	NA	3	NA	NA	3	7	3	3	5	13	3	7	4	10	1	4	2	10	2	11	3	4	3	8	2	4	2	2	3	5	2	3	3	2	1	1	4	5	5	5
NP_001041675.1	CLCC1	3	4	4	3	4	5	4	7	13	11	3	1	10	8	9	13	6	17	11	10	12	11	10	5	10	16	12	8	12	6	10	15	12	10	8	12	9	8	10	18	11	16	10	10	10	8	12	13
NP_001054.2	TF	141	235	127	154	152	172	141	122	195	205	173	122	250	301	199	242	195	158	230	298	198	216	203	191	196	191	217	299	197	420	201	252	160	224	228	277	206	152	172	233	193	106	175	114	217	245	216	148
NP_002334.2	LTF	7	7	8	5	23	11	3	3	27	4	17	6	86	25	76	47	66	8	35	72	43	32	63	34	36	7	75	13	29	35	92	342	39	11	26	36	40	17	30	62	45	7	31	3	25	17	15	5
NP_001055.1	TKT	81	148	62	131	69	197	63	126	76	156	109	392	101	105	82	84	101	77	92	155	94	78	69	143	119	152	74	88	111	129	134	150	79	88	88	106	63	98	73	136	63	156	82	122	75	156	139	175
NP_001061.2	TUBG1	2	7	2	6	4	8	2	6	6	7	6	6	15	11	9	10	14	31	10	19	5	13	2	12	10	17	5	18	18	12	11	26	5	13	12	8	8	4	1	9	5	12	3	3	10	19	13	7
NP_066962.2	UGT2B4	39	67	51	30	44	18	38	56	78	48	40	16	93	34	97	79	75	71	86	37	116	82	64	9	124	70	80	66	61	30	66	NA	92	34	85	91	67	53	87	63	76	125	83	54	103	33	74	209
NP_001066.1	UGT2B10	29	33	30	8	41	10	19	30	92	32	44	17	72	18	97	71	69	53	61	23	83	59	62	1	70	40	77	49	40	12	38	NA	73	20	67	69	62	31	60	21	62	37	70	38	90	17	45	67
NP_001064.1	UGT2B11	9	24	13	6	19	7	10	20	52	23	24	9	37	13	55	42	35	27	32	16	47	40	24	NA	43	27	40	30	23	12	25	NA	41	16	36	33	38	22	37	18	38	31	40	20	48	14	22	43
NP_079019.3	UGT2A3	12	24	4	12	18	9	19	16	33	22	15	8	24	19	41	35	27	35	29	12	36	23	22	2	34	27	33	38	31	16	27	NA	37	21	39	40	30	39	39	30	40	46	37	26	37	20	22	50
NP_001065.2	UGT2B7	43	47	46	24	71	14	42	50	105	34	60	26	94	34	141	106	88	75	92	37	122	103	82	5	115	83	112	57	80	28	59	NA	116	28	96	118	70	49	105	55	77	65	91	59	97	23	54	105
XP_016864074.1	UGT2B10	29	33	30	8	41	10	19	30	92	32	44	16	72	18	97	71	69	53	61	23	83	59	62	1	70	40	77	49	40	12	38	NA	73	20	67	69	62	31	60	21	62	37	70	38	90	17	45	67
NP_001068.1	UGT2B17	11	27	14	12	18	11	25	21	47	24	19	10	53	16	51	50	39	33	43	13	50	56	25	1	61	43	49	40	35	17	33	NA	45	24	46	56	54	32	45	27	43	42	50	31	61	19	29	78
NP_001067.2	UGT2B15	14	30	19	18	22	15	12	12	66	29	25	7	69	25	68	60	51	46	46	18	57	62	28	NA	67	55	60	43	45	18	40	NA	57	26	41	42	47	35	52	29	52	42	54	27	67	18	30	93
NP_001069.1	VCAM1	6	4	NA	1	1	8	2	3	3	4	1	1	5	7	2	4	6	39	5	17	3	3	2	13	2	NA	5	5	6	8	5	1	4	34	3	4	2	NA	2	1	1	1	5	NA	6	77	4	NA
NP_001070020.2	ACSS2	22	19	20	15	22	10	20	8	26	31	20	7	45	14	31	23	24	26	40	19	26	17	26	13	50	30	28	27	28	16	27	18	30	27	35	29	14	8	23	14	22	13	33	31	43	41	25	21
NP_001070667.1	SREK1	1	1	2	NA	NA	4	1	1	NA	3	1	4	2	2	3	NA	3	6	2	3	5	5	NA	5	2	7	NA	6	1	3	2	8	NA	6	3	1	NA	3	NA	3	NA	1	1	2	2	6	5	3
NP_001070911.1	HNRNPC	20	42	14	39	15	21	17	25	17	59	17	44	24	45	22	33	27	77	31	51	28	41	18	48	31	44	19	94	22	47	31	69	9	55	27	29	13	40	13	44	14	19	21	21	34	59	38	21
NP_001070910.1	HNRNPC	16	38	14	31	15	19	14	19	17	53	15	37	22	43	21	32	26	60	30	47	28	39	18	45	28	42	19	79	20	38	29	66	9	52	23	28	11	37	13	44	14	18	21	21	28	51	33	18
NP_001071.1	ALDH5A1	20	32	21	36	22	17	32	16	56	61	35	22	78	75	58	53	63	78	65	42	73	60	51	35	68	105	60	65	73	56	66	31	55	33	76	68	53	21	54	37	62	76	57	56	68	42	48	97
NP_001071062.1	EXOC3L4	6	2	8	NA	7	1	3	NA	18	6	3	NA	21	9	13	10	20	14	17	2	15	20	7	7	10	1	18	15	19	3	14	1	6	9	14	6	18	3	7	5	17	NA	16	5	11	24	1	2
NP_001072986.1	MED24	1	NA	NA	2	NA	NA	NA	1	1	3	1	NA	1	3	NA	1	NA	5	NA	2	NA	4	1	4	2	1	NA	4	1	1	2	10	1	1	NA	NA	NA	1	1	1	NA	NA	NA	2	NA	4	3	1
NP_001072989.1	KTN1	37	53	30	62	33	50	35	37	67	105	38	75	69	84	68	64	70	81	82	79	71	96	51	71	69	67	64	62	67	61	76	96	52	67	59	55	50	61	55	64	49	73	66	69	61	97	65	77
NP_001072992.1	PAICS	12	25	14	18	14	14	14	22	31	33	17	21	34	36	28	24	24	37	27	20	32	40	24	26	28	34	31	35	28	26	23	42	28	23	32	34	20	22	23	25	34	34	28	24	28	35	30	33
NP_001171488.1	DBI	15	15	8	12	25	6	19	14	25	14	27	12	22	14	31	16	19	22	24	15	19	17	15	17	17	18	30	15	18	16	16	13	23	10	22	20	13	16	15	11	28	8	12	15	21	28	12	13
NP_001073331.1	DBI	15	15	8	12	25	6	19	14	26	14	27	12	22	14	31	16	19	22	25	17	20	20	15	17	17	19	30	15	20	18	17	15	23	10	25	22	13	16	16	11	28	8	13	17	21	29	13	13
NP_001073335.1	BCS1L	2	6	3	2	5	11	9	9	7	3	14	15	10	9	14	10	7	7	10	8	9	2	9	8	15	12	9	9	10	9	10	7	10	3	12	6	8	7	13	13	10	26	11	7	12	13	10	13
NP_001073861.1	DENND11	2	1	NA	NA	NA	NA	1	2	NA	2	NA	NA	NA	NA	3	1	1	4	1	2	NA	2	NA	1	1	NA	1	1	1	NA	1	NA	1	NA	2	3	1	NA	1	NA	2	1	NA	4	2	1	2	2
NP_001073881.2	ZBTB38	1	NA	NA	NA	1	NA	NA	NA	NA	NA	1	NA	NA	NA	NA	NA	NA	NA	NA	1	NA	NA	NA	NA	NA	NA	NA	NA	NA	NA	NA	NA	NA	NA	NA	NA	NA	NA	NA	NA	NA	NA	NA	NA	NA	NA	NA	NA
NP_065953.1	CAMSAP3	4	1	1	6	3	4	2	3	NA	3	3	5	2	6	2	NA	2	9	2	8	NA	9	NA	3	NA	5	3	2	NA	3	1	6	NA	2	NA	1	1	10	1	4	3	3	2	6	1	2	NA	1
NP_001073898.1	CAMSAP3	4	1	1	5	2	3	2	2	NA	2	3	4	2	4	1	NA	1	7	1	6	NA	7	NA	2	NA	5	3	2	NA	3	1	4	NA	1	NA	1	1	8	1	2	2	2	2	6	NA	1	NA	NA
NP_001073910.1	TTC36	12	4	10	2	15	NA	6	4	27	6	5	NA	21	14	19	18	24	2	25	4	27	22	14	NA	27	7	29	1	18	3	17	NA	29	5	19	16	17	6	25	5	23	6	22	18	22	NA	8	11
NP_001073933.2	ASPG	8	NA	11	NA	5	NA	6	NA	22	4	6	NA	10	1	14	13	20	6	NA	NA	11	4	NA	NA	14	8	16	NA	7	NA	9	NA	6	1	8	3	13	NA	13	1	16	NA	15	9	10	NA	4	NA
NP_001073936.1	MYO5B	8	12	6	8	3	4	5	9	6	6	4	16	5	6	4	2	2	5	4	1	1	5	1	1	3	3	3	3	2	1	4	1	4	3	3	4	2	4	NA	7	4	4	4	5	4	1	6	2
NP_001074012.1	CACTIN	1	NA	NA	NA	NA	1	NA	NA	NA	NA	NA	NA	NA	NA	NA	NA	NA	3	NA	NA	NA	NA	NA	1	NA	2	NA	NA	1	1	NA	1	NA	1	NA	NA	NA	NA	NA	NA	NA	NA	NA	NA	NA	NA	NA	NA
NP_001074248.1	MYO1C	17	27	13	20	20	16	19	15	23	41	19	21	29	38	23	50	30	18	33	82	34	35	22	24	35	16	26	31	24	27	34	21	14	25	27	23	20	12	12	23	23	22	23	23	24	29	34	22
NP_001075019.1	THOC2	2	4	1	7	1	13	1	8	1	7	1	11	1	9	4	3	2	11	2	14	1	4	2	10	2	7	4	28	1	1	4	27	1	9	NA	2	NA	2	1	6	3	1	3	3	4	10	5	1
NP_001077.2	AADAC	13	20	24	20	36	18	23	24	53	27	21	34	47	42	44	42	49	27	42	37	56	47	46	34	59	47	39	21	37	24	37	1	49	38	37	43	47	35	50	53	41	37	54	40	60	59	39	46
NP_001077083.1	EARS2	5	3	4	2	6	2	7	2	17	10	5	5	4	2	14	10	13	11	4	2	9	12	9	3	13	11	9	11	15	5	12	6	4	12	12	13	11	9	8	7	7	13	9	9	10	5	8	10
NP_001077861.1	DDT	13	15	17	11	4	NA	7	9	32	37	15	5	41	42	29	17	46	39	44	36	24	20	19	18	27	25	38	24	20	19	14	14	26	14	34	27	36	28	23	16	25	21	35	27	24	30	30	41
NP_001078816.2	TOR2A	1	3	1	1	1	NA	1	1	2	5	NA	1	1	2	2	4	2	9	1	3	4	2	4	5	3	2	3	9	4	NA	5	1	4	3	1	1	3	3	NA	2	1	8	NA	NA	1	3	NA	1
NP_001078846.2	MCC	1	NA	1	1	6	1	1	NA	6	1	3	1	1	2	3	NA	4	1	3	2	1	2	NA	NA	2	3	3	1	4	1	3	1	NA	NA	NA	1	NA	NA	2	6	NA	NA	1	NA	3	1	2	NA
NP_001078929.1	CTNND1	35	30	26	28	35	37	37	33	51	66	37	37	60	64	53	44	67	54	65	59	60	72	27	25	60	66	44	53	58	80	66	41	41	59	55	48	42	38	44	52	44	40	55	60	55	60	41	55
NP_942131.1	ACACA	20	27	22	23	25	26	11	7	42	48	23	28	45	15	48	32	26	59	42	83	33	11	29	69	48	12	39	56	29	19	31	106	20	36	37	30	36	21	25	26	29	26	47	43	46	73	68	29
NP_001084.3	ACACB	47	19	50	13	59	21	41	6	88	17	76	7	98	42	83	60	77	67	107	27	96	63	64	15	102	45	83	81	69	24	54	12	72	6	70	59	67	16	63	42	83	6	95	74	112	8	53	46
NP_001087225.1	TRAPPC13	1	2	NA	1	NA	NA	NA	2	NA	2	NA	1	2	NA	1	1	1	2	1	2	2	2	1	1	2	2	NA	2	NA	1	NA	2	NA	2	NA	NA	1	NA	NA	1	NA	1	1	NA	1	1	1	1
NP_001087240.1	TXNRD1	7	32	1	17	5	9	4	6	24	30	3	19	30	37	25	26	34	32	24	49	27	29	22	38	25	48	28	30	29	31	37	36	23	36	30	30	20	39	23	43	24	54	23	24	30	36	56	105
NP_001089.1	ACO2	91	85	77	133	76	89	105	61	111	82	126	96	148	213	111	105	138	157	138	180	112	129	106	144	156	149	95	132	99	156	133	88	92	132	132	128	112	74	95	129	107	145	141	127	122	117	122	116
XP_016880077.1	JUP	16	19	20	14	20	23	15	4	26	17	29	5	28	24	20	28	28	24	26	30	31	40	12	8	31	25	29	34	26	24	23	36	26	23	28	28	22	8	12	21	17	18	25	15	28	33	16	7
NP_001091679.1	CTNNB1	29	35	25	39	38	42	35	38	54	62	34	62	77	77	48	56	77	63	59	65	59	80	23	28	58	66	50	62	69	54	58	53	52	55	66	50	44	59	44	56	41	49	64	44	67	117	56	57
NP_001091742.1	HMGCS1	23	26	21	26	35	31	42	21	33	45	50	37	81	39	59	37	38	75	60	63	49	44	39	63	53	46	44	57	45	40	32	55	45	33	51	46	25	21	37	35	44	53	47	73	67	151	57	33
NP_001091872.1	ZBTB21	1	NA	NA	NA	NA	1	NA	NA	1	NA	NA	NA	NA	NA	NA	NA	NA	1	NA	NA	NA	NA	1	NA	NA	NA	NA	1	NA	NA	NA	1	NA	NA	1	NA	NA	NA	NA	NA	NA	NA	NA	NA	NA	NA	NA	NA
NP_001091896.1	SMARCD2	1	3	NA	4	1	4	1	3	4	9	3	4	2	8	2	3	1	12	1	5	3	3	1	7	1	6	1	10	4	5	5	10	1	6	2	5	1	2	2	5	1	NA	2	1	5	7	8	2
NP_001091953.1	FUOM	8	7	8	8	12	5	5	4	6	1	7	4	5	4	5	5	8	5	13	8	5	6	9	9	6	3	7	NA	7	NA	4	1	6	3	4	4	5	7	3	1	5	9	4	4	6	2	5	4
NP_001091987.1	CADM1	3	10	8	13	3	17	2	12	7	21	3	11	12	17	7	9	13	25	9	5	6	18	3	17	9	15	11	22	8	9	9	19	13	15	11	11	4	20	6	10	6	15	6	12	5	8	15	26
NP_001091990.1	HTATIP2	5	10	3	9	2	6	3	5	17	16	4	7	13	24	21	11	12	18	11	26	14	17	9	16	22	30	13	16	13	14	10	14	15	24	18	21	16	19	10	16	15	39	11	20	12	20	17	17
NP_001092004.1	BAG6	3	11	4	9	6	8	7	7	19	26	9	19	24	40	13	17	23	40	15	40	14	27	7	32	18	44	12	32	15	23	17	48	13	29	15	18	11	31	12	33	13	18	18	22	17	26	27	33
NP_001092104.1	RBM47	6	4	5	3	1	1	2	NA	3	8	4	2	6	13	4	7	7	12	7	13	6	13	3	4	8	9	3	10	4	6	8	5	1	6	6	5	5	6	NA	6	2	4	2	5	2	5	5	4
NP_001092264.1	FAM160A2	1	1	2	4	NA	2	1	NA	4	2	2	NA	2	2	2	1	NA	NA	NA	3	2	4	NA	NA	1	2	1	NA	1	NA	2	NA	NA	NA	1	4	NA	NA	NA	1	NA	NA	2	3	1	NA	NA	NA
NP_001093095.1	MTFR1L	1	NA	NA	2	1	1	NA	NA	NA	1	NA	4	NA	2	1	NA	1	4	2	1	1	4	NA	1	2	3	1	3	1	2	NA	1	1	NA	NA	NA	1	1	NA	3	NA	3	NA	NA	1	NA	1	NA
NP_001093120.1	GXYLT1	1	2	NA	NA	1	NA	NA	NA	1	1	1	NA	2	2	1	1	NA	2	2	3	1	2	2	2	1	1	1	2	1	NA	2	5	NA	1	1	1	1	2	2	5	2	1	2	NA	2	2	2	2
NP_001093139.1	HIGD1A	3	1	NA	NA	NA	NA	NA	NA	2	4	NA	3	5	6	2	1	3	3	7	4	5	6	2	2	4	5	3	1	2	2	2	2	1	3	3	2	3	2	2	2	2	2	4	4	3	5	3	2
NP_001093165.1	REPIN1	1	2	NA	1	NA	2	NA	5	NA	8	1	2	1	8	2	3	2	18	1	6	NA	4	1	3	1	9	1	13	1	1	2	17	2	9	3	NA	NA	4	NA	2	1	3	3	1	1	5	3	1
NP_004112.2	GGT5	12	12	8	12	17	8	16	1	28	20	21	3	25	25	26	24	28	11	25	16	34	22	23	15	27	15	27	17	31	26	29	4	26	16	23	26	24	NA	17	14	27	8	24	8	30	17	24	4
NP_001093326.2	IKBKG	3	5	1	2	NA	1	NA	1	1	3	2	6	4	1	2	NA	2	2	NA	1	1	NA	1	3	NA	NA	1	3	2	3	2	7	2	2	1	2	NA	2	3	5	NA	NA	2	2	2	3	5	4
NP_001093392.1	ALG13	5	2	3	2	3	2	1	2	3	3	2	1	1	NA	4	1	2	1	NA	NA	1	1	NA	1	2	4	1	6	1	NA	2	NA	3	3	NA	1	1	3	1	1	1	3	NA	NA	1	1	3	1
NP_055536.2	PHACTR2	1	NA	NA	NA	NA	NA	NA	NA	1	2	NA	NA	2	1	NA	2	2	1	1	3	1	NA	1	4	1	NA	NA	1	1	NA	NA	NA	1	NA	1	NA	NA	1	NA	NA	NA	NA	2	NA	NA	1	2	1
NP_001093640.1	IMMT	29	49	21	46	30	49	30	27	48	28	47	73	60	77	36	38	52	56	54	57	45	48	39	32	54	63	38	36	31	43	29	25	33	29	38	26	41	23	42	38	40	57	49	32	48	40	43	53
NP_001093639.1	IMMT	24	42	19	35	29	44	25	23	42	26	34	60	50	70	30	34	48	50	49	55	43	48	34	24	50	58	35	36	29	40	28	23	33	28	32	23	37	21	40	38	39	50	43	29	40	36	44	50
XP_011533301.1	PDS5B	3	6	2	3	3	6	3	8	3	10	2	10	6	9	4	8	3	25	6	13	8	16	3	6	5	11	3	12	4	5	7	16	4	15	6	7	4	4	1	6	1	6	3	4	6	18	5	8
NP_001093869.1	PDS5A	2	6	7	8	3	11	1	3	2	15	4	7	3	2	3	4	NA	30	3	11	2	24	5	8	3	14	3	22	3	4	5	25	NA	15	3	6	3	6	1	10	NA	1	3	5	6	12	5	3
NP_001093897.1	RAP1GDS1	11	15	7	11	13	8	8	14	13	12	11	16	14	14	9	7	17	8	10	10	10	9	7	20	7	6	8	17	16	13	16	18	5	14	15	13	9	14	6	13	8	22	13	11	12	11	15	12
NP_001094284.1	PIP4P1	2	2	3	2	1	1	2	1	3	3	1	3	1	2	2	1	1	1	2	3	2	NA	2	3	1	NA	2	3	2	1	NA	2	1	2	1	2	1	4	NA	3	2	1	NA	1	3	8	NA	NA
NP_001094346.1	PHYHD1	13	6	5	5	10	1	5	1	14	3	7	3	9	5	11	10	9	9	9	2	12	9	13	NA	12	10	10	6	11	3	4	NA	10	3	8	8	8	4	7	2	10	4	10	7	11	1	2	NA
NP_001094887.1	CRPPA	2	NA	NA	NA	NA	1	NA	NA	NA	NA	NA	NA	NA	NA	NA	NA	NA	2	NA	NA	NA	NA	NA	3	NA	NA	NA	NA	NA	NA	NA	1	NA	1	NA	1	NA	1	NA	1	NA	NA	NA	1	NA	4	NA	NA
NP_001095838.1	DGLUCY	5	16	8	15	7	8	12	4	13	9	7	10	24	39	23	22	32	14	24	14	23	27	14	18	24	37	19	28	26	16	17	9	22	19	19	18	19	16	16	16	29	28	19	10	16	22	21	18
NP_001095886.1	KNG1	13	18	8	20	12	16	11	9	26	40	17	12	33	49	38	35	33	33	40	46	37	48	24	20	33	54	32	52	28	59	33	29	28	45	31	30	23	32	34	34	27	27	18	23	31	35	36	39
NP_000884.1	KNG1	13	18	8	19	12	16	11	9	24	35	17	12	27	40	30	31	29	28	33	38	36	41	24	22	29	49	28	47	25	58	28	25	25	43	29	25	21	26	29	38	25	25	17	22	23	28	32	28
NP_001096080.1	TUBGCP5	1	NA	NA	1	NA	2	1	NA	NA	1	NA	NA	NA	1	1	NA	NA	1	1	NA	NA	1	NA	NA	NA	NA	NA	NA	NA	1	2	1	NA	NA	NA	NA	NA	NA	NA	1	NA	NA	NA	NA	NA	NA	NA	NA
NP_001096137.1	PSMA4	5	10	6	9	9	12	7	12	20	22	8	8	28	33	19	22	36	21	28	25	27	25	24	23	23	29	23	20	25	19	20	35	22	25	23	20	17	18	23	25	24	16	28	24	20	22	21	22
NP_001098684.1	ASH2L	3	5	1	3	1	1	NA	NA	1	4	2	1	1	5	NA	1	1	7	NA	2	2	3	2	5	2	2	NA	4	1	3	1	4	NA	6	1	2	1	2	1	1	1	2	NA	NA	2	2	2	1
NP_001098707.1	CORO1C	6	10	7	3	2	15	7	5	15	26	8	10	18	23	16	21	17	32	13	34	21	23	13	31	17	21	15	33	22	24	25	30	14	24	21	20	15	17	12	29	18	17	14	13	22	28	19	8
NP_001098721.2	ZFYVE16	6	6	9	14	9	4	4	4	1	11	5	7	7	6	1	2	6	23	2	7	4	9	2	11	6	5	1	15	7	3	6	20	2	4	2	3	2	2	3	12	4	4	3	2	2	7	3	NA
NP_001099000.2	CAP1	24	38	21	44	28	42	33	26	39	51	38	49	51	60	35	48	58	65	50	69	51	53	41	75	52	38	48	59	43	54	62	78	32	58	55	48	35	34	43	77	37	42	53	49	51	46	41	33
NP_001099008.1	MYBBP1A	5	6	4	6	4	10	1	8	6	9	6	6	6	4	1	5	6	12	3	23	4	3	4	4	4	11	3	6	7	7	14	51	NA	9	3	2	5	2	2	16	4	4	9	8	7	2	2	4
NP_001099026.1	THEMIS2	1	3	1	3	1	3	1	NA	2	2	NA	1	7	5	2	3	5	7	5	13	4	5	4	12	3	5	3	2	6	7	12	10	2	13	2	4	1	1	2	2	NA	NA	5	1	2	1	3	1
NP_001101.1	ADAM10	4	10	2	11	6	19	6	9	16	24	12	10	19	25	15	13	16	11	17	14	8	22	12	23	18	20	14	13	15	12	27	29	15	21	17	21	10	15	10	10	6	12	13	11	15	27	15	12
NP_001104262.1	MECP2	3	2	5	3	8	8	8	13	2	4	4	9	5	6	1	3	4	5	6	6	4	1	9	5	8	7	3	3	1	NA	1	2	3	3	1	3	1	NA	1	4	1	NA	2	NA	4	5	2	2
NP_001104490.1	SUPT5H	8	10	4	12	9	15	2	7	10	31	8	11	7	23	7	8	12	34	5	28	11	29	4	16	8	31	5	35	11	25	16	35	3	24	5	8	4	11	4	22	3	9	8	12	10	21	16	10
NP_001106678.1	TSTD1	2	7	4	7	4	4	2	2	4	2	1	2	3	10	3	4	5	6	4	NA	2	10	5	2	6	5	4	4	4	3	4	1	4	6	3	7	4	6	5	1	3	8	5	2	5	11	9	7
NP_001106963.1	SEPTIN9	14	23	14	18	14	22	15	9	20	27	21	18	20	23	18	21	23	33	19	52	19	39	18	39	15	60	21	45	19	35	26	36	16	47	28	27	12	23	24	40	15	14	27	24	23	45	28	20
NP_001107018.1	LIMA1	5	13	1	16	5	5	2	3	3	26	3	13	3	8	2	4	3	6	3	11	3	6	1	11	4	5	2	11	3	9	11	28	3	8	6	5	1	7	3	18	5	4	5	5	4	11	10	2
NP_001107564.1	THUMPD3	1	2	2	5	1	1	NA	1	2	4	1	5	3	10	2	1	5	8	NA	5	1	3	NA	1	1	3	4	6	NA	3	3	17	2	8	1	1	NA	4	1	3	1	5	2	7	1	12	4	6
NP_001107573.1	C1QC	6	5	3	5	7	7	5	3	8	11	5	5	12	15	10	14	10	8	6	12	11	11	9	7	11	9	9	7	11	14	10	15	6	10	13	10	7	3	5	11	10	4	7	3	9	6	12	8
NP_001107604.1	NBEAL1	3	3	2	5	2	3	NA	1	1	3	3	2	3	3	2	2	2	5	1	8	1	4	NA	1	2	2	1	4	3	1	1	4	NA	1	2	4	NA	4	NA	2	2	1	1	3	1	5	3	2
NP_001107606.1	EPB42	2	2	NA	1	5	2	2	2	4	1	3	NA	5	10	7	12	3	6	20	14	3	6	17	NA	5	3	8	1	4	4	3	2	1	1	1	1	18	11	8	1	6	NA	NA	NA	2	NA	1	1
NP_001107607.1	DMTN	3	2	NA	NA	2	NA	NA	NA	2	NA	2	1	1	NA	NA	6	NA	NA	4	1	1	NA	3	1	1	NA	3	NA	NA	NA	NA	NA	NA	NA	1	NA	1	2	3	NA	6	NA	NA	NA	1	NA	NA	NA
NP_001108070.1	ASPDH	23	9	22	6	26	7	25	16	38	18	20	7	49	20	34	32	29	2	32	7	42	23	45	4	41	26	43	23	46	9	31	1	40	14	38	33	38	24	48	11	40	20	41	29	58	4	25	33
NP_001108225.1	ENG	1	8	2	4	3	4	3	1	4	12	4	NA	8	16	6	10	10	3	5	10	3	6	4	3	10	8	5	7	11	16	15	4	7	8	13	9	5	2	5	13	4	1	9	3	9	3	14	1
NP_001113.2	PLIN2	9	8	20	49	5	19	12	1	15	5	3	30	20	54	12	3	29	8	10	167	10	1	17	117	1	1	16	10	21	18	13	30	18	10	23	22	4	20	8	57	5	23	25	29	21	85	6	8
NP_001116293.1	SET	1	4	2	5	2	3	2	2	17	26	2	4	24	35	16	27	24	34	20	33	21	31	14	29	19	26	13	29	20	21	27	32	16	32	21	19	14	15	14	26	14	14	20	20	25	25	27	23
NP_003002.2	SET	1	5	2	7	2	3	2	2	11	13	2	5	14	17	11	23	17	26	13	19	14	22	13	21	15	18	10	25	16	14	18	24	12	17	18	17	9	10	13	16	11	13	15	13	16	22	16	17
NP_001116319.1	SLC6A12	2	1	4	6	4	NA	4	1	5	5	4	2	6	NA	5	5	6	2	3	1	2	1	6	1	4	2	4	NA	3	1	2	NA	3	2	5	4	6	2	3	NA	5	6	3	NA	4	3	5	7
NP_001117.2	ADSS2	7	12	11	17	10	13	3	7	6	15	6	11	7	13	8	8	11	3	3	19	10	13	5	21	8	8	9	16	15	9	15	14	8	8	11	10	4	16	7	10	11	13	6	8	11	13	11	7
NP_001119.3	AP1G1	4	8	2	6	8	8	5	7	18	25	8	8	18	21	17	17	26	27	14	15	27	20	12	23	23	19	18	20	23	17	23	30	15	20	22	23	14	18	14	17	15	20	24	24	21	20	22	19
NP_001119811.1	THTPA	2	2	1	2	NA	1	1	2	3	1	4	2	2	5	1	NA	5	5	2	1	2	3	1	4	1	5	2	5	4	3	2	2	1	2	4	3	1	2	2	3	5	NA	3	3	4	3	2	1
NP_001120.3	AEBP1	1	15	NA	15	NA	13	NA	NA	2	21	1	NA	5	5	3	21	5	1	NA	7	6	1	7	6	6	4	5	21	8	26	12	NA	1	23	7	7	4	NA	2	18	NA	1	4	NA	8	5	21	NA
NP_001120665.1	CNBP	2	2	2	3	3	2	3	2	4	7	2	4	2	4	4	4	4	5	4	1	5	7	5	6	4	5	7	8	3	4	6	8	8	5	4	5	3	3	5	6	4	3	6	6	7	8	4	1
NP_001120668.1	CNBP	2	2	2	3	3	2	3	2	5	8	2	4	5	6	5	6	6	7	5	5	6	8	5	6	6	4	9	9	5	6	7	10	11	6	5	6	3	4	8	7	4	2	11	9	7	10	8	2
NP_001120683.1	SHTN1	16	29	16	18	10	39	17	21	27	27	16	16	27	33	21	17	35	24	19	43	20	48	13	35	24	39	26	21	27	33	26	33	14	27	27	29	15	22	16	36	12	42	30	32	25	16	29	51
NP_001120686.1	ACSF3	6	3	5	2	NA	3	1	NA	9	2	2	4	9	6	5	2	16	7	15	6	4	5	13	1	5	4	9	3	10	5	11	3	1	5	13	10	9	3	4	3	7	6	10	2	4	1	3	2
NP_001362541.1	UBAP2L	4	10	7	11	7	15	3	4	7	34	7	28	9	27	7	8	14	24	12	24	8	27	3	19	8	26	9	23	18	18	18	40	12	28	11	15	6	23	15	31	10	26	14	15	13	16	24	28
XP_024307059.1	UBAP2L	3	9	6	11	5	11	2	3	5	19	5	24	5	16	5	6	7	12	8	14	5	19	2	12	5	18	5	15	10	9	12	28	9	17	7	8	4	15	12	20	5	19	9	8	9	9	18	20
NP_001120792.1	UBAP2L	4	10	7	10	7	14	3	4	6	33	7	27	9	26	7	7	13	24	12	23	8	25	3	17	8	25	9	22	18	17	17	40	11	27	10	14	5	22	14	28	10	26	12	14	13	16	24	27
NP_001120925.1	GSDME	2	7	2	5	NA	1	1	2	NA	NA	1	1	NA	NA	2	2	4	16	NA	10	2	NA	NA	5	NA	1	2	7	1	5	NA	17	2	3	NA	NA	3	17	1	6	NA	NA	1	4	2	9	3	NA
NP_000561.3	FCGR3B	1	1	1	NA	3	NA	1	NA	1	1	1	1	NA	1	NA	NA	NA	NA	NA	2	NA	1	NA	NA	1	NA	3	NA	NA	1	3	6	NA	1	3	1	NA	NA	1	1	NA	NA	1	NA	1	NA	NA	NA
NP_001121064.2	FCGR3A	1	1	1	NA	3	NA	1	NA	2	2	1	1	NA	3	2	NA	1	1	1	3	NA	2	3	1	1	1	4	1	1	2	6	8	NA	3	4	2	1	NA	2	2	1	1	2	NA	4	1	1	NA
NP_005156.1	ALDOC	36	51	28	49	44	43	21	15	48	44	40	26	71	73	55	39	50	55	60	33	40	47	44	45	65	40	46	83	60	60	47	42	48	47	49	52	42	36	50	48	43	27	53	47	56	68	75	41
NP_001121089.1	ALDOA	48	107	47	102	53	102	25	28	56	80	51	103	78	80	71	62	86	81	70	94	65	69	65	124	83	73	64	125	84	94	104	115	60	93	72	83	44	83	49	84	43	63	50	49	55	69	79	52
NP_001121361.1	SPG21	1	4	2	7	1	2	NA	1	1	4	1	1	4	5	3	2	1	3	2	2	1	1	3	12	1	NA	2	5	2	6	4	4	1	2	4	4	NA	4	1	4	1	1	2	3	NA	4	3	1
NP_001121620.1	TFRC	2	9	NA	7	3	9	2	2	3	14	NA	3	2	10	2	2	1	34	NA	24	3	26	8	64	3	21	9	10	22	24	6	35	4	18	1	NA	4	9	3	13	4	28	NA	6	2	85	9	6
NP_001121631.1	VPS53	1	4	NA	2	NA	2	1	NA	NA	4	2	3	NA	4	NA	NA	2	8	3	5	NA	3	1	6	1	4	1	4	3	4	4	9	NA	1	2	1	2	4	NA	7	NA	5	3	1	1	5	3	7
NP_001121699.1	GNE	15	12	15	6	15	10	11	4	28	30	20	7	27	16	24	20	21	28	24	15	23	24	13	9	23	20	24	39	29	7	26	8	25	6	20	21	18	9	23	8	24	12	27	24	27	27	16	18
XP_016878597.1	MPV17L	1	NA	NA	NA	NA	NA	NA	NA	NA	2	NA	NA	NA	1	1	NA	NA	NA	NA	2	NA	NA	NA	1	NA	NA	NA	NA	NA	NA	NA	NA	NA	NA	NA	NA	NA	NA	NA	NA	NA	NA	1	NA	1	1	1	NA
NP_001122064.1	PSMG4	3	1	NA	2	1	1	NA	NA	NA	2	NA	1	1	NA	1	NA	NA	3	1	NA	NA	1	1	2	NA	2	NA	1	1	2	NA	3	NA	1	4	1	NA	NA	1	2	NA	1	1	4	NA	1	2	2
NP_001122082.1	USP8	1	2	NA	4	1	3	1	4	1	7	1	2	3	12	1	2	3	8	1	5	1	9	1	7	NA	7	2	5	5	5	5	6	NA	9	6	6	1	4	NA	7	NA	NA	5	2	4	8	4	4
NP_001122301.1	CA1	46	50	42	27	93	46	88	70	82	19	116	45	43	65	83	92	46	25	172	113	63	59	199	33	59	37	78	28	76	166	103	47	80	96	60	78	147	135	121	75	124	32	27	24	52	30	56	20
NP_001276325.1	SMARCA2	3	7	1	6	4	1	NA	2	6	10	1	3	6	7	4	7	2	38	2	8	5	8	2	12	4	5	3	19	6	6	7	14	2	12	4	6	2	5	1	10	1	NA	5	3	5	15	6	5
NP_001122388.1	TOMM40	6	11	4	8	10	25	5	11	7	7	13	19	11	15	9	8	14	22	8	17	6	14	2	11	13	10	4	11	8	6	8	8	6	8	4	6	8	4	4	10	7	12	10	5	7	8	5	7
NP_001123237.1	NSDHL	15	14	14	10	24	13	18	23	20	37	14	21	40	27	27	28	33	57	24	38	26	29	27	29	26	27	28	59	21	15	23	23	26	21	27	29	18	21	22	22	25	32	23	29	32	52	47	36
NP_001123356.1	TEX264	2	5	1	3	6	8	3	4	4	11	4	6	3	9	2	1	3	16	2	4	1	6	3	5	3	8	NA	15	6	NA	4	11	NA	7	3	3	2	5	2	4	2	17	2	12	3	12	2	7
NP_653243.1	SYNPR	1	NA	NA	NA	NA	NA	NA	NA	NA	NA	NA	NA	NA	NA	NA	NA	NA	NA	NA	1	NA	NA	NA	NA	NA	NA	NA	NA	NA	NA	NA	NA	NA	NA	NA	NA	NA	NA	NA	NA	NA	NA	NA	NA	NA	NA	NA	NA
NP_060564.2	GSPT2	1	3	1	4	4	7	3	2	7	13	9	12	8	14	6	6	8	17	8	8	5	9	9	19	14	16	8	24	9	6	11	24	7	11	11	10	4	13	6	9	6	13	12	11	6	13	14	8
NP_001123478.2	GSPT1	3	10	4	12	8	19	9	7	11	22	14	20	16	27	8	8	17	28	13	25	13	24	16	29	19	30	12	29	17	18	22	29	11	18	17	14	8	20	13	20	12	21	15	22	22	31	21	17
NP_001123484.1	SLC9A3R2	7	13	15	9	10	15	7	17	13	12	16	9	11	11	7	13	10	7	13	1	11	18	10	8	11	13	9	3	8	3	5	1	9	8	10	13	10	4	17	4	7	5	12	5	13	5	12	12
NP_001123514.1	CRYZ	59	75	58	42	36	38	59	67	82	64	68	101	92	65	87	65	90	58	101	106	101	80	71	58	97	83	89	56	97	70	81	73	87	62	107	81	75	94	92	70	77	97	97	92	93	86	96	127
NP_001123525.3	EEF1D	15	34	21	36	23	76	22	40	33	64	29	59	35	46	24	31	35	54	37	60	33	46	27	57	34	52	32	52	28	42	33	53	29	60	28	36	26	36	30	52	31	46	35	32	39	45	33	33
XP_006716583.2	EEF1D	19	29	14	23	14	50	13	27	34	59	17	40	33	40	24	32	32	51	36	50	31	42	26	57	30	41	30	47	28	40	31	46	27	52	27	32	23	36	26	36	28	41	32	26	38	43	30	31
NP_001182132.1	EEF1D	11	18	12	18	16	41	9	18	27	51	10	33	26	31	19	25	26	41	28	43	24	32	22	48	24	34	26	41	22	33	27	40	23	47	21	27	20	33	20	31	21	35	25	18	30	33	26	26
NP_001032752.1	EEF1B2	14	17	16	22	19	28	13	17	31	44	20	28	37	47	28	25	29	39	39	49	26	42	20	41	33	41	30	36	35	41	38	42	25	42	31	37	22	28	21	35	23	31	32	28	34	36	32	31
NP_001123544.1	EPN1	8	11	11	10	12	10	9	8	7	9	15	19	16	14	8	9	12	10	11	17	7	12	9	17	7	12	6	13	11	11	9	9	8	8	7	8	5	8	9	11	10	8	9	5	14	13	13	9
NP_060427.2	EPN3	2	2	2	1	3	2	1	2	1	1	2	3	NA	NA	NA	NA	NA	NA	1	5	1	1	1	1	NA	1	NA	1	1	NA	NA	2	NA	NA	NA	NA	NA	NA	NA	4	NA	NA	1	NA	2	2	1	NA
NP_001123551.1	MOV10	11	11	9	19	12	16	8	15	15	20	10	27	19	28	15	16	12	36	12	29	13	14	12	40	14	22	21	46	13	23	11	75	17	28	17	16	14	13	9	44	14	20	23	19	15	72	11	19
NP_001123554.1	PLXNB1	9	7	5	2	8	8	6	4	8	18	6	3	7	3	10	8	10	11	5	9	4	5	6	6	7	6	7	10	3	7	5	16	6	10	11	9	8	5	2	3	9	4	1	9	11	38	6	5
NP_001123577.1	CERT1	3	2	1	NA	1	NA	NA	NA	8	8	NA	2	7	4	8	8	6	16	4	13	8	4	9	4	8	10	11	11	9	13	8	24	3	13	4	5	6	7	4	8	6	11	6	5	6	5	6	7
NP_001123578.1	HSPBP1	4	1	3	2	3	6	3	NA	7	6	6	5	4	10	6	5	6	18	6	8	7	17	4	19	6	7	5	14	8	5	4	15	3	8	7	7	2	9	2	13	3	4	12	7	9	13	4	7
NP_001123585.1	RFC5	1	NA	1	2	1	1	NA	1	1	4	NA	3	2	2	NA	1	1	16	NA	7	NA	2	NA	5	NA	4	NA	13	1	1	2	17	NA	3	2	NA	1	3	NA	8	NA	4	1	3	NA	3	3	3
NP_001123612.1	ERAP2	3	5	NA	NA	NA	NA	1	1	NA	NA	7	6	NA	NA	10	10	11	24	NA	NA	8	15	13	27	NA	NA	6	12	11	8	6	3	15	27	16	21	NA	NA	7	11	15	24	11	6	NA	NA	1	NA
NP_001123614.1	VWA5A	4	2	2	4	NA	NA	NA	NA	3	15	1	NA	1	4	2	12	7	1	3	9	1	6	1	18	5	NA	3	14	8	6	12	5	4	19	4	7	4	NA	NA	11	1	NA	3	1	4	5	6	NA
NP_001356716.1	KRAS	2	3	2	3	4	6	5	2	9	10	4	5	7	9	6	8	10	11	8	7	6	12	7	13	8	10	8	5	13	5	10	9	8	10	8	7	9	8	7	7	10	9	5	8	9	9	9	8
NP_002515.1	NRAS	4	6	4	5	3	4	3	2	5	11	3	7	8	9	4	6	11	10	6	8	6	13	9	14	7	8	10	5	8	7	7	13	7	12	7	6	6	10	8	7	9	10	5	9	8	11	7	7
NP_001123914.1	HRAS	4	6	4	4	2	4	2	2	6	10	3	5	7	7	3	6	9	9	5	7	5	12	6	11	7	8	8	6	6	7	8	9	7	8	9	6	7	8	6	7	8	9	4	6	8	10	8	7
NP_001123996.1	AP1M1	21	25	15	18	15	9	12	12	19	24	22	21	21	19	20	24	24	22	19	29	22	32	8	28	22	22	19	21	22	20	25	32	16	22	22	19	16	16	21	22	18	23	27	31	21	24	19	23
NP_001124.1	AFM	9	14	6	8	3	10	8	5	12	14	3	4	22	17	10	23	15	12	15	31	14	10	17	14	10	12	15	26	11	28	11	25	8	24	13	14	10	8	11	24	22	9	12	7	16	13	12	9
XP_016863332.1	AFM	4	7	3	4	2	6	3	1	8	10	2	1	14	10	6	15	11	9	9	20	8	7	9	7	7	9	12	17	7	19	7	15	4	17	8	9	6	5	8	14	16	7	7	5	11	7	7	3
NP_001124151.1	EIF4E	7	4	1	7	NA	3	6	6	7	12	5	4	12	9	7	8	11	14	10	14	9	14	5	14	12	16	13	16	8	9	8	15	9	8	7	13	3	8	6	6	1	8	5	9	10	11	8	7
NP_001124321.1	CAB39	2	2	1	2	2	2	3	2	4	10	3	5	6	9	5	7	6	10	5	12	3	4	6	15	8	8	6	13	9	10	9	10	6	10	4	4	6	7	4	7	4	6	6	7	10	18	9	9
NP_001124333.1	CLDN5	1	NA	NA	2	NA	1	NA	NA	1	NA	1	NA	1	1	1	2	1	4	1	NA	NA	NA	1	1	3	NA	NA	NA	NA	NA	2	1	NA	NA	NA	2	1	NA	NA	1	NA	2	NA	NA	NA	2	NA	NA
NP_001124384.1	SUGT1	16	16	9	14	7	9	13	13	12	12	14	16	19	11	15	11	17	29	11	20	13	10	7	14	23	13	13	11	16	19	21	29	11	16	20	12	14	15	7	14	11	11	18	14	17	23	21	18
NP_006216.2	PLCD1	7	5	6	3	4	5	5	1	10	10	5	1	8	6	7	18	14	22	13	13	17	9	7	10	7	5	10	6	14	15	12	8	6	9	10	11	5	2	4	9	5	1	7	7	11	34	6	2
NP_001124436.1	PLCD1	7	5	6	3	5	3	5	1	10	10	6	1	8	6	7	18	13	21	13	13	17	9	8	9	7	5	11	6	14	15	12	8	6	9	10	11	5	2	4	9	6	1	8	7	11	34	6	2
NP_001124496.1	PEX5	10	10	6	10	7	16	5	7	8	9	11	24	12	7	15	7	10	16	12	19	12	15	4	3	12	13	11	18	11	9	11	8	5	8	11	7	9	18	6	14	7	8	4	5	15	12	16	24
NP_001124497.1	PEX5	10	11	6	10	8	17	5	7	8	9	11	24	12	7	15	7	10	18	12	19	12	15	4	3	12	13	11	19	11	9	11	8	5	8	11	7	9	18	6	14	7	8	4	5	15	12	16	24
NP_001127853.1	TBC1D5	7	13	5	10	4	11	5	7	3	6	5	10	2	4	3	5	9	23	1	8	NA	13	4	11	1	3	NA	15	6	5	10	20	NA	9	2	5	3	6	3	8	1	6	5	7	6	12	11	7
NP_001127910.1	PHLDB2	4	3	2	2	4	5	3	3	4	4	3	6	3	10	3	2	2	5	11	10	7	5	NA	NA	2	6	5	10	6	6	2	6	1	7	6	6	5	2	7	5	4	NA	6	6	8	11	2	1
NP_001128123.1	EIF4E3	2	1	3	1	2	1	NA	NA	NA	NA	NA	NA	NA	NA	1	1	NA	1	NA	NA	NA	NA	NA	2	NA	NA	NA	1	NA	1	1	1	NA	NA	1	1	NA	1	NA	NA	1	NA	NA	NA	1	NA	1	NA
NP_001128143.1	DERL1	3	2	1	1	NA	6	1	1	3	3	1	2	6	9	3	6	6	9	8	15	5	4	6	7	9	10	3	6	4	3	8	7	4	8	7	6	4	5	6	7	4	28	3	4	5	8	5	5
NP_001128214.1	SLC4A4	1	4	1	1	1	NA	NA	2	2	2	2	1	2	1	2	4	2	NA	1	1	4	3	NA	NA	1	1	1	NA	NA	NA	1	NA	2	NA	2	NA	NA	11	1	NA	3	5	1	1	NA	1	NA	2
NP_001128471.1	FERMT2	22	32	16	21	23	25	28	20	42	46	36	35	44	40	37	57	49	37	39	37	45	40	38	42	47	30	38	47	47	46	44	26	42	37	42	40	34	30	40	42	36	28	43	26	41	42	41	27
NP_001128496.1	PDHX	8	9	5	16	7	12	5	6	10	5	7	17	7	15	7	7	5	6	11	10	8	3	10	6	11	8	9	6	5	1	6	2	6	8	4	3	7	6	4	2	8	15	8	3	6	2	5	5
NP_001128512.1	DCTN1	24	34	20	25	17	23	10	10	53	54	17	15	45	59	50	47	54	73	50	67	53	60	36	53	55	60	40	73	49	62	58	59	28	56	45	52	34	57	30	52	30	33	56	49	55	69	49	35
NP_001128567.1	FNDC3B	2	12	3	14	4	22	2	5	2	21	5	13	4	16	5	4	6	6	2	9	6	9	NA	6	12	9	3	13	13	7	13	27	3	14	5	5	1	3	3	10	1	3	6	1	7	15	5	30
NP_001128712.1	C1orf226	1	1	NA	2	NA	NA	NA	1	1	4	NA	NA	1	2	NA	NA	1	2	2	NA	NA	7	NA	NA	NA	3	NA	2	2	6	1	11	1	2	1	1	NA	1	2	NA	NA	2	NA	1	1	1	7	6
NP_001128714.1	NDRG1	12	19	9	12	10	12	9	10	18	25	18	44	19	68	21	26	19	46	20	111	17	33	20	62	15	31	22	48	24	38	17	54	19	51	18	20	18	35	13	46	14	31	16	11	16	64	20	15
NP_001129064.1	RPS27A	8	11	11	19	10	23	18	17	32	54	24	31	47	47	32	25	47	61	52	99	47	61	28	59	57	102	39	53	45	44	47	42	48	38	55	48	20	36	58	69	37	51	48	52	39	65	45	73
XP_016882687.1	UBA52	6	10	9	8	8	19	15	11	26	37	24	25	44	39	30	21	42	53	50	93	43	54	23	52	46	95	33	39	40	34	40	39	43	26	47	39	17	35	48	53	30	40	39	36	30	60	35	66
NP_001129101.1	PPP1R21	6	8	7	9	4	8	4	4	2	6	2	5	9	16	3	9	9	5	8	8	10	12	3	9	7	2	2	11	9	8	5	8	2	4	9	9	3	8	5	10	3	1	6	5	6	15	8	6
NP_001129123.1	EIF2AK2	7	9	4	14	7	8	9	18	8	17	8	9	5	12	5	7	10	13	7	12	8	17	7	8	5	10	5	11	14	18	11	18	3	11	5	11	7	5	7	15	5	7	11	6	9	11	17	11
NP_001129134.1	RAB29	2	3	1	5	1	6	1	NA	2	2	2	4	2	1	NA	2	2	1	2	3	2	1	1	4	1	NA	1	2	3	2	3	1	1	1	3	3	NA	2	1	3	1	4	NA	3	3	7	3	7
NP_001129145.1	ATL2	5	6	3	13	4	8	3	5	8	16	9	17	7	13	8	9	9	19	7	2	6	18	4	8	6	17	5	6	4	3	5	16	8	6	5	7	4	11	8	11	6	12	10	10	11	24	8	10
NP_001129241.1	PVR	1	1	1	1	NA	1	1	1	NA	NA	1	8	1	2	NA	1	NA	6	1	2	1	NA	4	3	NA	4	NA	7	1	2	1	NA	NA	1	NA	1	2	4	1	1	1	3	1	1	1	1	1	NA
NP_001129293.1	FDPS	16	26	15	22	28	14	21	13	14	28	14	14	26	30	21	17	18	34	22	36	20	26	18	29	28	28	13	29	18	15	13	18	16	24	21	18	13	10	17	40	17	14	24	41	27	44	32	32
NP_001274271.1	PHPT1	1	1	NA	NA	NA	NA	NA	1	6	8	1	NA	5	8	7	5	5	9	5	10	3	7	4	5	3	11	9	11	5	7	7	5	6	9	6	8	3	5	3	4	3	10	4	4	6	5	8	5
NP_054891.2	PHPT1	1	NA	NA	NA	NA	NA	NA	1	6	9	1	NA	6	9	7	5	6	13	5	12	3	10	5	6	4	13	9	14	6	9	9	7	7	9	7	9	4	5	3	6	4	10	5	5	9	8	12	6
NP_001129511.1	NIF3L1	3	5	6	4	3	3	5	5	9	9	4	1	9	9	13	9	9	11	9	12	7	8	6	8	8	7	9	12	9	7	9	17	11	7	10	8	2	2	6	10	9	6	8	5	7	12	7	8
NP_001129512.1	CPSF7	1	4	NA	1	NA	NA	NA	1	5	9	NA	2	4	7	2	4	5	9	6	12	6	15	2	9	2	11	3	7	6	5	6	14	1	7	3	5	1	8	6	10	3	6	4	9	4	11	6	9
NP_001129673.1	ISOC2	18	16	28	19	15	20	17	13	25	26	26	16	24	16	28	29	19	28	24	29	26	23	13	46	34	43	29	30	25	30	27	13	40	27	22	19	27	19	33	28	35	21	28	22	21	42	31	25
NP_001132929.1	BCAP31	5	15	3	11	5	7	7	21	16	57	6	18	22	21	24	21	21	22	19	35	17	19	13	28	13	33	17	33	18	16	22	30	21	20	18	25	15	40	18	23	16	50	18	20	23	36	43	25
NP_001135.3	AMFR	1	NA	2	1	1	NA	NA	NA	2	9	1	1	2	5	2	2	5	2	2	7	5	4	1	1	2	3	3	5	4	4	2	5	3	2	5	4	3	3	5	8	NA	4	5	6	6	6	6	8
NP_001135764.1	LMAN2L	4	1	2	1	2	3	1	NA	5	4	3	5	3	7	5	4	3	7	7	1	6	4	3	5	5	4	3	7	5	1	4	2	4	1	3	4	4	4	2	3	3	4	NA	1	3	5	4	1
NP_001135942.1	MTRES1	1	3	NA	2	1	1	NA	NA	1	1	1	3	NA	2	1	1	NA	NA	NA	1	NA	NA	2	4	NA	2	2	1	2	3	NA	2	1	2	2	1	1	2	NA	NA	1	1	NA	NA	2	NA	NA	NA
NP_001136065.1	ITPK1	3	1	2	4	1	1	NA	NA	2	6	NA	NA	2	3	1	NA	2	6	2	1	NA	7	NA	2	NA	7	NA	10	1	1	2	1	NA	2	2	2	NA	NA	NA	5	NA	NA	NA	1	2	3	1	3
NP_001136270.1	C17orf49	5	9	5	12	4	14	5	3	6	17	3	13	7	7	4	7	7	5	3	8	8	3	1	19	4	4	4	5	10	2	15	9	4	6	3	1	3	NA	2	7	5	3	6	3	6	11	4	7
NP_001137151.1	GSTK1	49	101	42	67	53	61	48	85	87	83	69	80	101	113	76	70	82	157	71	79	72	114	86	75	87	245	73	100	90	90	90	43	65	129	90	107	85	81	90	62	63	185	94	95	93	119	136	264
NP_001137233.1	EIF5A	16	17	35	13	23	38	28	20	38	49	32	35	38	30	39	32	43	32	34	43	49	34	23	46	45	40	33	35	40	33	49	55	32	34	39	30	35	26	34	39	30	22	47	42	41	46	35	40
NP_001137293.2	PLEKHA5	5	1	3	5	3	18	2	5	1	12	2	4	2	3	2	2	4	17	4	7	2	10	NA	3	2	18	1	10	2	6	5	9	1	14	4	4	2	5	NA	7	NA	1	2	3	5	12	5	8
NP_055083.1	MAPRE2	3	14	5	7	3	9	1	1	4	12	2	6	5	19	5	8	9	8	4	14	4	4	7	3	7	13	6	5	13	12	14	25	5	8	9	7	8	7	3	6	1	17	NA	4	2	7	9	5
NP_001137298.1	MAPRE2	3	14	5	6	3	8	1	1	4	12	2	6	5	19	5	8	9	8	4	14	4	4	7	3	7	13	6	5	13	12	14	25	5	8	9	7	8	7	3	6	1	17	NA	4	2	7	9	4
NP_001137302.1	GAS2	6	2	6	3	5	1	7	4	14	10	6	NA	11	8	14	14	7	15	13	5	7	6	7	4	10	8	12	11	7	8	7	3	10	5	12	12	12	7	13	6	10	9	8	8	11	10	5	11
NP_001137310.1	SLC13A5	5	2	7	1	4	4	3	3	2	8	6	2	7	1	1	1	4	1	5	NA	6	2	4	2	3	3	2	NA	1	NA	7	NA	3	NA	4	3	3	NA	1	NA	3	4	2	8	1	1	NA	6
NP_001137357.1	PPP1R12A	3	10	1	16	7	14	7	7	8	20	6	15	7	11	11	17	9	14	9	11	6	14	5	19	8	14	7	15	13	12	16	19	3	18	7	9	6	9	6	12	5	6	5	7	12	14	11	7
NP_001137419.1	UNC93A	1	NA	3	NA	2	NA	4	NA	NA	NA	2	2	NA	NA	NA	NA	3	7	NA	1	NA	NA	1	NA	NA	NA	1	2	NA	NA	NA	NA	1	NA	1	NA	NA	NA	NA	NA	NA	NA	1	NA	NA	2	NA	NA
NP_001137473.2	SEC14L1	1	NA	NA	1	NA	NA	1	1	NA	2	2	NA	NA	NA	NA	NA	1	2	NA	2	NA	1	NA	1	1	NA	NA	NA	NA	NA	NA	1	NA	NA	NA	NA	NA	2	NA	1	NA	NA	NA	NA	NA	1	NA	NA
NP_001138303.1	PHB2	22	30	15	24	16	14	22	11	34	18	18	31	48	45	35	31	49	51	53	40	51	47	33	26	44	55	36	33	35	29	26	20	32	29	36	28	35	16	38	33	39	42	40	29	45	39	37	42
NP_001138350.1	IMPA1	4	7	6	10	5	20	2	6	1	14	4	32	4	4	4	2	10	10	6	15	6	3	3	12	7	12	8	15	5	11	9	15	4	13	10	14	2	7	7	13	9	25	8	8	6	10	12	3
NP_001138356.1	SLC30A7	1	1	NA	2	1	3	NA	NA	3	5	1	3	5	3	2	2	3	6	2	3	3	4	3	3	3	5	3	4	2	5	4	4	2	6	3	2	NA	5	3	6	NA	4	4	4	3	3	2	1
NP_001138368.1	CD209	1	NA	NA	NA	2	NA	NA	NA	8	3	1	2	5	1	7	8	4	NA	6	1	5	4	2	NA	7	NA	7	NA	5	NA	8	7	3	NA	4	3	2	NA	4	NA	5	NA	3	NA	3	1	1	NA
NP_001138382.1	CLEC4M	9	NA	5	NA	6	NA	1	NA	15	1	8	NA	14	6	17	13	9	NA	20	1	17	8	2	NA	22	NA	17	NA	11	NA	13	2	9	NA	7	6	6	NA	9	NA	14	NA	5	NA	8	NA	1	NA
NP_002454.1	MX2	3	4	1	6	NA	5	3	4	NA	6	NA	1	2	5	2	NA	5	4	NA	1	13	7	2	6	2	2	NA	NA	13	12	3	3	NA	4	6	4	NA	NA	1	4	NA	NA	1	NA	NA	3	20	3
NP_001138397.1	MX1	13	15	7	22	1	12	14	18	4	34	1	3	7	13	12	7	27	17	NA	2	51	57	6	32	9	4	1	1	70	72	11	16	6	22	28	26	5	4	8	26	3	NA	10	2	11	10	80	15
NP_001138467.1	CCDC85C	1	NA	NA	NA	NA	NA	NA	NA	NA	NA	NA	NA	NA	2	NA	NA	NA	2	1	2	NA	NA	NA	NA	NA	NA	NA	2	NA	NA	NA	1	NA	NA	2	NA	2	NA	NA	1	NA	NA	NA	1	NA	2	1	NA
NP_001138472.2	ITGAV	5	13	2	11	4	10	4	2	7	26	2	8	10	18	9	19	17	9	14	16	14	11	9	13	14	10	7	14	12	24	16	16	11	10	13	15	3	4	9	20	3	8	6	6	17	14	20	11
NP_001138500.2	PALM3	13	14	11	5	12	3	5	1	22	7	12	2	30	24	21	22	22	7	37	3	30	30	8	2	40	13	23	NA	39	20	31	2	21	11	26	13	13	13	28	5	24	3	29	22	24	NA	18	22
NP_001138597.1	MKRN1	1	NA	1	NA	2	1	1	1	NA	1	1	NA	NA	NA	NA	NA	NA	NA	NA	1	NA	NA	NA	NA	NA	NA	NA	1	NA	NA	NA	NA	NA	1	NA	NA	NA	1	NA	NA	NA	NA	NA	NA	NA	NA	NA	NA
NP_001138637.1	DOHH	1	NA	1	1	NA	1	2	NA	NA	1	1	1	NA	NA	NA	NA	1	3	NA	2	NA	3	1	4	1	NA	NA	1	1	NA	1	8	NA	2	NA	2	NA	1	NA	3	NA	NA	2	1	2	1	NA	4
NP_001138740.2	FAM185A	5	8	NA	5	2	5	1	2	5	1	4	3	6	1	7	1	2	2	2	1	2	4	4	4	4	7	7	3	6	5	3	1	3	NA	4	3	3	3	4	1	4	2	1	3	4	3	5	4
NP_001138880.1	NONO	14	43	16	55	11	22	7	18	18	39	7	26	14	25	15	25	16	49	23	35	22	44	15	49	19	31	11	50	25	37	30	57	NA	30	15	22	9	21	7	24	9	18	14	18	19	35	25	17
NP_001138940.4	SPECC1L	1	4	NA	3	2	4	NA	1	NA	3	NA	3	NA	4	1	4	2	3	NA	10	NA	NA	NA	3	NA	5	1	11	1	2	1	7	NA	2	NA	NA	1	5	NA	1	1	1	NA	NA	NA	3	1	NA
NP_001138984.1	NFIA	3	NA	1	3	3	7	2	3	6	6	2	1	5	7	3	4	7	11	5	1	6	14	3	NA	7	9	4	14	4	3	2	NA	4	3	4	5	3	6	5	1	6	5	4	3	7	3	7	10
NP_001138985.1	SCRN1	1	3	NA	NA	NA	4	NA	NA	5	8	NA	3	5	3	2	5	6	7	3	16	4	6	7	11	2	4	4	12	9	11	11	20	5	11	6	7	2	2	1	8	NA	3	6	NA	6	8	11	NA
NP_001139110.2	GPSM1	1	1	1	1	NA	1	NA	NA	NA	1	1	NA	NA	1	NA	NA	NA	NA	1	NA	NA	NA	NA	NA	NA	1	NA	NA	1	1	NA	NA	NA	1	NA	NA	1	NA	NA	NA	NA	1	NA	NA	NA	NA	NA	NA
NP_001139130.1	RAP1GAP	1	NA	1	5	NA	3	NA	NA	NA	NA	NA	NA	NA	NA	NA	NA	1	NA	NA	NA	NA	NA	NA	NA	NA	NA	NA	NA	NA	2	5	5	NA	1	NA	NA	NA	2	NA	3	NA	NA	1	NA	NA	NA	NA	NA
NP_001139139.1	GLG1	4	16	4	6	3	13	5	4	20	54	3	15	24	18	21	27	22	39	18	20	21	42	8	40	23	26	17	41	31	15	36	35	13	39	29	27	13	12	15	29	14	15	21	16	27	30	32	20
NP_001139247.1	FKBP5	12	18	8	24	7	18	11	34	20	32	12	46	27	28	15	25	18	34	30	35	30	37	20	38	29	52	16	53	22	26	29	36	14	28	30	30	20	27	20	36	24	65	28	40	26	30	33	35
NP_001139327.1	SH3BP2	1	1	NA	1	NA	NA	NA	NA	1	2	NA	NA	1	1	4	4	NA	NA	2	1	1	NA	NA	3	1	1	2	3	1	NA	NA	1	1	NA	1	1	NA	2	1	NA	NA	NA	1	NA	1	3	NA	2
NP_001139332.1	POP1	2	2	2	2	1	3	NA	1	NA	6	1	1	3	2	NA	1	3	5	1	8	1	3	NA	7	2	10	NA	10	2	1	1	13	NA	12	NA	NA	NA	NA	NA	9	NA	7	3	2	2	3	2	2
NP_001139411.1	PAFAH1B3	1	1	1	3	2	2	1	2	6	11	1	4	10	7	9	10	10	28	8	25	12	8	10	10	12	9	7	16	8	8	17	29	6	14	9	8	9	24	12	16	8	5	12	9	6	16	8	1
NP_001139433.1	SLC12A4	1	1	1	NA	NA	3	1	NA	NA	5	NA	4	2	2	1	NA	2	6	1	2	1	2	1	2	1	2	NA	3	NA	4	NA	7	1	4	3	NA	NA	5	NA	1	1	2	1	5	1	5	2	NA
NP_001139443.1	RDH13	4	3	2	7	4	6	2	3	3	4	3	3	4	6	2	2	4	3	3	6	2	5	5	5	6	8	5	NA	5	8	4	2	3	9	4	2	3	4	1	5	3	11	3	3	7	5	5	8
NP_001139575.1	PARP9	11	11	6	13	6	9	7	9	5	26	8	13	12	22	8	9	17	12	13	15	16	16	5	16	13	13	8	15	21	16	14	18	5	17	12	17	5	4	3	10	7	9	7	6	13	10	22	14
NP_001139580.1	PTGR1	72	85	80	29	64	32	92	69	83	35	85	106	100	56	77	58	92	70	74	66	71	50	61	27	128	82	109	64	78	28	80	13	61	36	114	100	79	54	98	48	92	87	102	73	94	43	76	100
NP_001139626.1	PTGR2	14	13	11	12	11	12	5	13	14	14	7	8	13	19	11	9	14	13	13	5	14	23	7	12	16	22	9	14	12	10	10	8	9	12	18	15	8	13	15	6	11	8	12	14	13	17	8	21
NP_001139685.2	TBC1D15	2	4	4	5	1	3	1	1	2	5	1	5	2	13	9	8	8	18	6	10	7	11	6	12	9	17	11	21	12	14	12	14	7	11	9	13	11	11	8	11	12	13	10	8	10	12	12	8
NP_001140160.1	KDM3A	1	NA	NA	NA	NA	1	NA	NA	NA	1	NA	1	NA	NA	1	NA	1	2	NA	NA	NA	NA	NA	NA	NA	NA	1	2	NA	1	NA	2	1	1	NA	NA	NA	NA	NA	NA	1	NA	NA	NA	NA	NA	NA	NA
NP_001144.1	ANXA4	32	53	19	44	44	36	34	31	82	90	34	24	90	90	72	91	101	49	89	83	71	72	68	87	74	76	64	65	84	79	86	49	49	140	99	77	59	42	60	75	61	74	102	83	87	55	54	57
NP_001145.1	ANXA5	32	55	23	51	8	29	25	16	55	95	27	41	73	87	46	62	72	50	64	98	54	60	43	191	69	48	59	68	90	89	83	84	38	70	67	64	36	44	37	80	34	47	56	36	50	65	63	33
NP_001350043.1	ANXA6	151	119	105	126	129	87	114	117	284	191	147	95	231	207	229	189	249	217	173	97	180	190	193	210	233	167	227	168	183	154	176	108	161	131	258	270	140	160	184	204	205	212	269	194	228	158	141	336
NP_001146.2	ANXA6	151	117	105	129	127	86	114	117	293	200	146	95	241	214	238	196	261	226	180	102	187	199	198	223	243	174	238	175	193	160	183	114	168	135	268	279	147	165	190	209	214	219	279	203	241	166	148	342
NP_001150.3	AOX1	144	114	130	89	169	57	112	242	274	296	259	127	412	118	315	279	431	3	389	85	472	90	204	56	509	218	337	86	397	179	397	46	503	215	283	371	283	275	340	120	372	180	289	189	222	77	264	308
NP_001152759.1	TPI1	65	56	47	51	57	72	45	60	111	108	66	63	127	94	117	97	131	149	130	117	124	159	101	105	150	170	121	155	109	106	113	120	117	101	116	105	97	126	121	108	119	74	126	110	127	121	116	116
NP_001153172.1	FHL1	12	19	10	15	11	11	10	4	15	30	15	3	13	14	30	46	17	13	19	15	19	16	18	9	20	14	26	26	20	35	20	7	25	24	14	13	23	4	16	13	19	9	13	9	21	21	27	3
NP_001153242.1	SLC39A11	2	4	2	1	2	1	2	NA	3	4	2	1	5	3	5	4	4	4	3	5	6	5	4	3	6	5	4	3	4	4	4	2	4	4	4	4	6	3	1	2	5	6	3	2	4	4	4	3
NP_000653.3	NAT1	3	3	3	1	NA	1	2	1	2	2	2	2	1	NA	3	1	1	3	2	1	3	6	1	3	5	NA	2	7	3	4	2	1	NA	1	5	5	1	6	1	1	1	NA	2	NA	3	4	5	NA
NP_001153682.1	SLC25A13	51	84	46	41	43	43	40	46	81	48	49	50	91	80	82	77	82	80	83	75	89	83	67	53	81	113	88	57	85	72	56	33	74	67	65	60	72	45	63	36	81	103	77	53	69	74	77	86
NP_003696.2	SLC25A12	3	6	3	2	3	4	2	2	19	12	2	8	22	21	22	22	20	22	19	16	22	20	14	19	19	24	20	18	21	14	13	8	20	18	17	16	21	16	11	11	19	19	20	15	22	19	20	25
NP_001153695.1	RNF170	1	2	NA	1	2	1	NA	NA	1	1	2	NA	2	2	2	2	2	4	1	3	3	2	5	2	3	1	3	1	1	1	1	4	3	1	NA	2	4	2	1	NA	NA	7	1	1	4	2	3	3
NP_001154481.1	ARMC10	2	9	2	1	NA	3	2	4	3	2	6	5	5	9	1	3	5	10	4	7	3	2	1	2	7	10	1	7	1	6	1	2	2	5	NA	NA	2	NA	1	NA	3	6	2	NA	3	6	6	5
NP_001154482.1	ARMC10	2	9	2	1	NA	3	2	4	3	2	6	5	5	9	1	3	5	10	4	7	3	2	1	2	7	11	1	9	1	6	1	2	2	5	NA	NA	3	NA	1	NA	3	6	2	NA	3	6	6	5
NP_001155901.1	PDCD6IP	27	37	25	44	42	46	36	29	53	64	43	48	55	66	60	62	68	78	48	68	56	74	38	62	63	68	55	78	61	69	58	85	30	77	61	59	45	76	25	56	39	49	52	72	66	92	69	70
NP_001243121.1	PDCD6IP	8	9	5	15	8	16	12	11	15	13	15	15	15	14	16	13	17	15	10	15	12	20	7	16	16	14	14	17	18	16	13	24	8	18	19	15	11	16	5	11	14	9	13	15	17	19	17	13
NP_001156907.2	TBCK	1	2	NA	6	NA	3	3	NA	1	2	1	1	2	2	1	1	1	1	2	2	1	2	1	NA	2	1	NA	3	3	1	3	2	NA	2	4	2	1	2	1	2	1	1	2	3	1	1	1	1
NP_001157207.1	MYO19	1	NA	NA	NA	NA	1	NA	1	NA	NA	NA	NA	1	2	1	1	1	2	NA	2	1	1	NA	NA	1	2	1	3	NA	NA	NA	NA	1	NA	1	NA	NA	NA	NA	1	NA	NA	NA	NA	1	NA	NA	NA
NP_001157281.1	WDR81	3	10	3	8	1	6	4	4	6	20	6	4	7	10	5	7	9	25	8	37	5	12	5	6	5	19	4	15	6	4	8	12	2	20	4	2	5	8	2	9	5	7	7	11	13	16	16	16
NP_001157666.1	PLIN3	19	33	18	37	21	24	23	20	27	33	26	23	33	38	32	25	42	37	26	51	23	23	31	44	34	26	34	46	34	35	41	29	31	39	28	31	22	33	30	52	25	15	24	17	30	27	33	24
NP_001157685.2	LRCH1	1	4	NA	1	1	2	NA	1	1	2	1	3	NA	4	NA	1	2	2	NA	2	NA	NA	1	3	NA	NA	2	NA	1	1	2	4	NA	3	NA	NA	1	NA	NA	NA	1	2	1	1	NA	1	2	1
NP_001157749.1	SLC37A4	9	3	6	5	3	1	7	5	16	13	6	NA	34	5	19	18	36	51	22	10	40	28	12	10	27	10	13	7	18	4	22	4	20	8	16	15	17	13	13	6	13	20	19	22	21	9	9	12
NP_001449.3	FLNC	14	28	18	29	17	43	18	16	30	41	14	294	24	36	30	57	33	32	31	43	30	32	29	41	28	32	29	58	36	57	29	48	22	47	20	35	25	29	28	47	22	316	28	21	29	49	43	25
NP_001447.2	FLNA	95	328	113	241	110	411	109	75	207	360	140	123	253	358	228	458	332	249	240	376	258	271	221	349	240	269	169	351	331	510	387	312	127	393	233	320	208	154	147	403	157	204	218	149	262	303	476	105
NP_001157789.1	FLNB	144	187	142	170	162	238	148	224	266	269	207	254	344	410	272	292	326	352	386	450	384	420	238	260	347	427	267	360	329	344	300	392	236	336	298	277	229	248	274	330	249	243	290	287	355	542	260	307
NP_001157852.1	STAU2	1	NA	1	5	NA	5	2	3	1	7	1	27	NA	2	NA	NA	1	4	2	4	NA	4	1	2	1	4	NA	6	2	3	2	4	NA	6	1	1	1	2	2	4	1	12	1	2	1	4	2	2
NP_001157940.1	TMED7	7	12	3	3	2	5	4	8	11	23	10	15	12	12	8	11	13	25	13	18	8	15	5	14	13	16	11	11	9	12	15	14	7	11	11	11	8	11	11	18	9	29	11	7	13	14	15	15
NP_001158229.1	NOS1AP	1	1	NA	3	NA	NA	NA	2	2	6	1	NA	2	4	1	1	3	2	2	NA	1	5	NA	4	1	3	1	4	2	3	3	4	NA	3	1	3	NA	1	1	2	NA	3	1	3	2	5	9	6
NP_001158296.1	SMIM12	1	1	1	1	2	1	1	2	NA	1	1	1	1	NA	2	1	1	NA	NA	1	NA	1	1	3	NA	2	2	3	1	1	2	3	1	1	1	1	1	2	NA	1	1	2	1	1	1	2	NA	1
NP_001158886.1	LDHA	41	67	27	52	32	35	35	33	146	150	41	48	200	151	137	114	193	78	173	212	151	138	60	153	180	169	141	146	160	131	199	147	134	113	130	128	93	106	145	246	106	86	153	153	152	125	130	101
NP_005557.1	LDHA	41	67	27	52	32	35	35	33	146	150	41	48	200	151	137	114	193	78	173	212	151	138	60	153	180	169	141	146	160	131	199	147	134	113	130	128	93	106	145	246	106	86	153	153	152	125	130	101
NP_001158889.1	SLC25A11	19	18	20	15	28	19	26	13	27	17	30	20	38	38	31	30	35	32	30	44	31	23	22	15	46	31	25	18	28	17	22	11	28	17	28	18	19	10	23	17	29	24	31	23	30	20	18	27
NP_056528.2	RRM2B	3	NA	NA	3	1	1	NA	1	2	3	NA	3	2	3	2	4	3	3	2	10	4	1	NA	3	2	1	1	2	6	6	5	11	2	5	4	3	NA	3	3	6	NA	4	2	6	4	7	5	3
NP_001159482.1	ECI2	68	53	49	72	67	44	49	76	63	66	80	52	58	61	75	60	51	63	52	30	55	53	53	55	48	93	62	65	52	53	49	18	69	52	74	57	60	48	51	47	50	74	60	73	57	65	49	122
NP_001159583.1	PNPLA6	3	8	5	4	8	10	4	3	13	12	7	13	17	13	10	9	18	16	14	15	10	19	9	19	15	8	10	7	10	7	16	11	6	10	15	10	8	9	8	8	7	8	10	5	10	6	15	12
XP_006717167.1	PNPLA7	1	1	1	NA	1	NA	NA	NA	4	2	1	NA	4	1	3	1	NA	NA	3	1	3	1	NA	2	2	NA	1	NA	3	NA	1	1	2	1	6	1	5	1	NA	1	1	1	1	3	4	NA	2	NA
NP_001159588.1	TMOD1	3	8	2	NA	5	5	3	10	1	1	6	2	2	3	2	7	5	4	8	2	7	2	5	2	1	1	NA	NA	5	3	10	4	NA	NA	1	2	2	2	2	1	1	NA	3	NA	1	1	3	6
NP_001159711.1	CGREF1	1	1	NA	NA	NA	5	NA	NA	NA	NA	NA	3	1	1	NA	NA	NA	1	2	6	NA	NA	NA	2	1	1	NA	NA	1	2	1	1	NA	NA	NA	NA	NA	1	NA	1	NA	1	NA	NA	NA	NA	1	2
NP_001159715.1	FHIT	2	1	1	NA	NA	1	1	4	4	7	1	8	4	5	5	3	3	8	4	8	2	1	2	4	3	10	3	9	6	7	5	4	6	10	5	4	2	13	4	4	4	8	1	9	3	10	6	6
NP_001052.3	TBXAS1	2	4	4	8	8	5	4	4	9	10	5	1	14	9	7	10	16	5	11	10	8	6	9	18	13	8	7	5	13	8	12	11	8	13	9	5	6	4	3	6	7	3	11	1	11	6	5	3
NP_001159725.2	TBXAS1	2	4	4	8	8	5	4	4	9	10	5	1	14	9	7	10	16	5	11	10	8	6	9	18	13	8	7	5	13	8	12	11	8	13	9	5	6	4	3	6	7	3	11	1	11	6	5	3
NP_001159829.1	SHMT2	36	36	30	43	37	27	51	20	80	57	69	76	79	78	89	70	86	93	97	68	102	129	69	51	104	94	95	79	95	67	85	73	110	61	81	71	79	53	118	67	93	95	90	99	75	42	59	79
NP_001161067.1	AMACR	5	16	5	7	2	NA	3	16	18	9	8	20	39	20	27	24	27	21	26	13	24	22	17	3	32	24	22	12	42	15	27	10	23	15	32	22	21	59	18	7	17	73	30	33	18	3	76	93
NP_001161206.1	VARS2	4	5	5	15	7	5	2	NA	6	4	3	3	1	5	6	2	2	6	2	5	2	2	3	3	5	16	6	27	3	3	3	NA	2	6	4	5	2	NA	NA	NA	3	11	1	1	2	2	1	2
NP_001161212.1	SMYD3	2	NA	NA	NA	NA	1	1	1	NA	1	NA	1	NA	NA	NA	NA	NA	NA	NA	NA	NA	NA	NA	NA	NA	NA	NA	NA	1	NA	NA	NA	NA	2	NA	1	NA	NA	NA	2	NA	1	NA	NA	NA	2	NA	2
NP_001161414.1	TNFAIP8L1	1	NA	NA	NA	1	1	1	NA	1	1	1	NA	1	NA	NA	1	NA	3	NA	NA	1	1	NA	1	1	NA	1	1	1	1	1	1	1	2	NA	1	2	NA	NA	2	1	NA	1	NA	NA	2	NA	1
NP_001164006.1	ATAD3A	14	26	11	18	22	30	13	11	11	12	22	24	13	19	8	4	14	26	12	19	14	17	10	16	16	28	8	10	11	3	9	28	6	12	10	9	12	8	12	9	11	36	8	14	12	14	14	15
XP_011540546.1	ATAD3B	7	11	3	6	5	21	3	6	6	5	11	18	6	7	7	1	4	10	4	10	4	11	5	7	7	16	4	4	4	2	5	27	4	5	6	5	7	6	6	8	3	29	4	11	5	8	7	9
NP_114127.3	ATAD3B	7	13	3	6	5	21	3	6	6	6	11	18	7	9	7	1	5	12	5	10	5	12	5	8	8	18	4	4	6	2	5	28	4	6	7	6	7	6	6	8	3	31	4	11	6	8	8	10
NP_001164014.1	PGAM5	1	3	2	5	4	5	NA	3	8	4	4	5	11	9	8	6	6	6	9	11	7	8	9	5	10	10	8	9	11	7	5	14	5	3	12	10	5	2	4	8	11	1	7	8	8	4	5	6
NP_001702.1	BGN	8	36	20	19	7	32	11	NA	11	31	13	3	8	7	11	29	15	2	7	13	22	5	15	5	26	3	11	28	7	12	14	3	7	24	5	6	9	2	17	20	6	1	15	NA	9	10	22	1
NP_001164633.1	ZMYM3	1	NA	NA	NA	NA	1	NA	4	NA	1	NA	1	1	NA	NA	NA	1	5	NA	3	NA	NA	NA	NA	NA	7	NA	4	NA	NA	1	3	NA	1	NA	NA	NA	1	NA	2	NA	NA	NA	NA	NA	3	NA	NA
NP_001164977.1	MCFD2	18	14	13	3	3	13	17	21	14	16	17	16	18	9	18	14	25	28	20	27	20	21	13	15	19	18	19	14	16	10	22	19	25	18	13	19	22	11	27	15	17	9	11	15	19	17	21	21
NP_001165074.1	PREPL	1	6	NA	NA	NA	NA	NA	1	NA	2	NA	2	1	NA	NA	1	1	3	NA	1	1	NA	NA	3	NA	3	NA	3	4	3	2	5	NA	1	2	NA	1	NA	NA	2	NA	2	2	2	NA	6	1	NA
[truncated: 8,253 more rows]
[truncated: 174 more columns]
