# Supplementary material for: SEPepQuant enhances the detection of possible isoform regulations in shotgun proteomics
Source: Nat Commun. 2023 Sep 19;14:5809. doi: 10.1038/s41467-023-41558-2 (PMC10509223; doi:10.1038/s41467-023-41558-2)
Supplement: Supplementary file 14 — Supplemental Dataset 11 [file 41467_2023_41558_MOESM14_ESM.xlsx]

## Sheet: iPSC-TMT-gene-and-SEPEP-correla
idx	Gene	cor	p
AAAS_SEPEP.1_C4	AAAS	-0.657442	3.85e-07
AAAS_SEPEP.3_C3	AAAS	-0.196824	0.179969
AACS_SEPEP.1_C4	AACS	-0.532785	0.000401283
AACS_SEPEP.2_C3	AACS	-0.436547	0.0019221
AACS_SEPEP.3_C3	AACS	-0.119692	0.422923
AAK1_SEPEP.1_C4	AAK1	0.742517	1.53e-09
AAK1_SEPEP.3_C3	AAK1	0.726209	1.13e-07
AARS2_SEPEP.1_C4	AARS2	0.32894	0.0224407
AARS2_SEPEP.2_C3	AARS2	-0.174875	0.338423
AASS_SEPEP.1_C4	AASS	-0.208496	0.154995
AASS_SEPEP.2_C2	AASS	-0.338593	0.0185723
ABCB7_SEPEP.1_C4	ABCB7	0.101424	0.492755
ABCC1_SEPEP.1_C4	ABCC1	-0.422964	0.00654479
ABCC1_SEPEP.2_C3	ABCC1	-0.00228197	0.987718
ABCD3_SEPEP.2_C3	ABCD3	0.333651	0.0204755
ABCD3_SEPEP.3_C3	ABCD3	-0.20561	0.160918
ABCF1_SEPEP.1_C4	ABCF1	-0.523655	0.000133767
ABCF1_SEPEP.2_C2	ABCF1	-0.0523968	0.775794
ABHD10_SEPEP.1_C4	ABHD10	0.495812	0.000339049
ABHD10_SEPEP.2_C2	ABHD10	0.653459	4.77e-07
ABHD11_SEPEP.2_C3	ABHD11	0.611706	3.85e-06
ABHD11_SEPEP.3_C3	ABHD11	0.455203	0.00115073
ABHD12_SEPEP.2_C3	ABHD12	-0.134975	0.36036
ABI1_SEPEP.1_C4	ABI1	0.129577	0.380064
ABI1_SEPEP.2_C3	ABI1	0.534643	0.000379539
ABLIM1_SEPEP.1_C4	ABLIM1	0.764858	3.45e-07
ABLIM1_SEPEP.2_C3	ABLIM1	0.707081	3.39e-07
ACAA1_SEPEP.1_C4	ACAA1	0.641356	9.03e-07
ACAA1_SEPEP.2_C3	ACAA1	0.472767	0.00104019
ACAA1_SEPEP.3_C3	ACAA1	0.0548529	0.711164
ACAD8_SEPEP.1_C4	ACAD8	0.575511	1.88e-05
ACAD8_SEPEP.2_C3	ACAD8	0.620282	0.000152525
ACAD8_SEPEP.3_C3	ACAD8	0.352238	0.0140766
ACAD8_SEPEP.4_C3	ACAD8	-0.0904537	0.622481
ACAD9_SEPEP.1_C4	ACAD9	0.461691	0.000956092
ACAD9_SEPEP.2_C2	ACAD9	0.485625	0.000467317
ACADM_SEPEP.1_C4	ACADM	0.823943	6.33e-13
ACADM_SEPEP.2_C3	ACADM	0.815537	1.68e-12
ACADM_SEPEP.3_C3	ACADM	0.750604	8.09e-10
ACADSB_SEPEP.1_C4	ACADSB	0.844599	4.54e-14
ACADSB_SEPEP.2_C2	ACADSB	0.819343	1.02e-10
ACADVL_SEPEP.1_C4	ACADVL	0.853101	1.37e-14
ACADVL_SEPEP.2_C3	ACADVL	0.731453	3.53e-09
ACADVL_SEPEP.3_C3	ACADVL	0.814255	1.94e-12
ACAP2_SEPEP.1_C4	ACAP2	-0.36071	0.0149248
ACAP2_SEPEP.2_C3	ACAP2	-0.126247	0.39253
ACAT1_SEPEP.1_C4	ACAT1	0.488873	0.000422331
ACAT1_SEPEP.2_C2	ACAT1	0.525741	0.000124356
ACAT1_SEPEP.3_C3	ACAT1	0.370104	0.00961916
ACAT2_SEPEP.1_C4	ACAT2	0.10595	0.473552
ACAT2_SEPEP.2_C2	ACAT2	0.140562	0.340634
ACIN1_SEPEP.2_C3	ACIN1	-0.118484	0.42251
ACIN1_SEPEP.3_C3	ACIN1	-0.415219	0.00333928
ACIN1_SEPEP.5_C3	ACIN1	-0.155239	0.292074
ACLY_SEPEP.1_C4	ACLY	-0.788169	2.95e-11
ACLY_SEPEP.2_C3	ACLY	-0.671064	1.79e-07
ACLY_SEPEP.3_C3	ACLY	-0.549999	5.13e-05
ACO2_SEPEP.1_C4	ACO2	0.778605	7.28e-11
ACO2_SEPEP.2_C3	ACO2	0.730086	3.9e-09
ACOT9_SEPEP.1_C4	ACOT9	-0.0530426	0.720302
ACOT9_SEPEP.3_C3	ACOT9	0.0631095	0.731493
ACOX1_SEPEP.1_C4	ACOX1	0.025244	0.864765
ACOX1_SEPEP.2_C3	ACOX1	0.118325	0.423138
ACOX3_SEPEP.1_C4	ACOX3	0.310914	0.0314828
ACOX3_SEPEP.2_C3	ACOX3	0.0815996	0.657062
ACP1_SEPEP.1_C4	ACP1	0.340179	0.0179941
ACP1_SEPEP.3_C3	ACP1	0.112204	0.447684
ACP1_SEPEP.4_C3	ACP1	0.233887	0.109603
ACP2_SEPEP.1_C4	ACP2	0.718715	8.78e-09
ACP2_SEPEP.2_C3	ACP2	0.467277	0.000928194
ACP2_SEPEP.3_C3	ACP2	0.762348	3.07e-10
ACSF2_SEPEP.1_C4	ACSF2	0.37622	0.0199142
ACSF2_SEPEP.2_C3	ACSF2	0.801388	5.23e-10
ACSF2_SEPEP.3_C3	ACSF2	0.858851	5.84e-15
ACSF2_SEPEP.4_C3	ACSF2	0.808381	3.71e-12
ACSF3_SEPEP.2_C3	ACSF3	0.312868	0.030376
ACSF3_SEPEP.3_C3	ACSF3	0.197015	0.179538
ACSL1_SEPEP.1_C4	ACSL1	0.844823	4.4e-14
ACSL1_SEPEP.2_C3	ACSL1	0.819657	9.91e-11
ACSL1_SEPEP.3_C3	ACSL1	0.740579	1.78e-09
ACSS3_SEPEP.1_C4	ACSS3	0.237851	0.139434
ACSS3_SEPEP.2_C3	ACSS3	0.517775	0.000163898
ACTL6A_SEPEP.1_C4	ACTL6A	-0.637656	1.09e-06
ACTL6A_SEPEP.2_C2	ACTL6A	0.218396	0.175779
ACTN1_SEPEP.1_C4	ACTN1	0.77108	1.44e-10
ACTN1_SEPEP.2_C3	ACTN1	0.371359	0.0183113
ACTN1_SEPEP.3_C3	ACTN1	0.759223	4.72e-07
ACTN1_SEPEP.4_C3	ACTN1	0.625624	1.99e-06
ACTN1_SEPEP.5_C3	ACTN1	-0.253463	0.0821637
ACTN2_SEPEP.1_C4	ACTN2	0.806849	4.38e-12
ACTN2_SEPEP.2_C2	ACTN2	0.731936	3.4e-09
ACTN2_SEPEP.3_C3	ACTN2	0.807936	3.9e-12
ACTN4_SEPEP.1_C4	ACTN4	0.763432	2.8e-10
ACTN4_SEPEP.2_C3	ACTN4	0.83753	1.17e-13
ACTN4_SEPEP.3_C3	ACTN4	0.795595	1.41e-11
ACTN4_SEPEP.4_C3	ACTN4	-0.0492813	0.788816
ACTN4_SEPEP.5_C3	ACTN4	0.509933	0.000213673
ACTN4_SEPEP.6_C3	ACTN4	0.578177	1.68e-05
ACTR10_SEPEP.1_C4	ACTR10	0.462346	0.000938198
ACTR10_SEPEP.2_C3	ACTR10	0.659804	3.38e-07
ACTR10_SEPEP.3_C3	ACTR10	0.411651	0.00365016
ACTR3_SEPEP.1_C4	ACTR3	0.649092	6.03e-07
ACTR3_SEPEP.2_C2	ACTR3	0.210031	0.151909
ADA_SEPEP.1_C4	ADA	0.566082	2.75e-05
ADA_SEPEP.2_C3	ADA	0.318199	0.033156
ADAM10_SEPEP.1_C4	ADAM10	0.139944	0.342783
ADAM10_SEPEP.2_C3	ADAM10	0.0727287	0.623251
ADAM17_SEPEP.1_C4	ADAM17	-0.349825	0.0269135
ADAR_SEPEP.1_C4	ADAR	-0.686637	7.12e-08
ADAR_SEPEP.2_C3	ADAR	-0.604912	5.26e-06
ADAR_SEPEP.3_C3	ADAR	-0.419257	0.00301586
ADD1_SEPEP.1_C4	ADD1	0.706152	2.06e-08
ADD2_SEPEP.1_C4	ADD2	-0.622067	2.36e-06
ADD2_SEPEP.2_C3	ADD2	-0.766957	2.06e-10
ADD3_SEPEP.1_C4	ADD3	0.750177	8.37e-10
ADD3_SEPEP.2_C3	ADD3	0.831381	2.55e-13
ADD3_SEPEP.3_C3	ADD3	0.702497	2.62e-08
ADI1_SEPEP.2_C2	ADI1	0.300918	0.0942149
ADK_SEPEP.1_C4	ADK	0.139962	0.34272
ADK_SEPEP.2_C3	ADK	0.445811	0.00149523
ADK_SEPEP.3_C3	ADK	0.640541	1.24e-06
ADK_SEPEP.4_C3	ADK	0.00511105	0.977852
ADK_SEPEP.5_C3	ADK	0.795332	1.45e-11
ADPGK_SEPEP.2_C3	ADPGK	-0.116844	0.429005
ADPGK_SEPEP.3_C3	ADPGK	-0.0208694	0.89965
ADPRHL1_SEPEP.1_C4	ADPRHL1	0.605838	5.05e-06
ADPRHL1_SEPEP.2_C2	ADPRHL1	0.212534	0.146978
ADPRS_SEPEP.1_C4	ADPRS	0.542215	6.87e-05
ADPRS_SEPEP.2_C2	ADPRS	0.374037	0.00882097
ADRM1_SEPEP.1_C4	ADRM1	-0.473824	0.000669461
ADRM1_SEPEP.2_C3	ADRM1	-0.511374	0.000203613
ADRM1_SEPEP.3_C3	ADRM1	-0.429743	0.00230131
ADRM1_SEPEP.4_C3	ADRM1	0.18563	0.206518
ADSL_SEPEP.1_C4	ADSL	-0.27284	0.0606234
ADSL_SEPEP.2_C3	ADSL	-0.366527	0.0103984
ADSL_SEPEP.3_C3	ADSL	-0.630394	1.57e-06
ADSL_SEPEP.4_C3	ADSL	-0.0990238	0.503099
ADSL_SEPEP.5_C3	ADSL	-0.422043	0.00280915
ADSS2_SEPEP.1_C4	ADSS2	-0.782297	5.16e-11
ADSS2_SEPEP.2_C3	ADSS2	0.170383	0.313348
AFDN_SEPEP.1_C4	AFDN	0.287181	0.047804
AFDN_SEPEP.2_C3	AFDN	-0.135065	0.360036
AFDN_SEPEP.3_C3	AFDN	0.128158	0.385348
AFG3L2_SEPEP.1_C4	AFG3L2	-0.010426	0.94393
AFG3L2_SEPEP.2_C2	AFG3L2	-0.00749949	0.959653
AGAP3_SEPEP.2_C3	AGAP3	-0.163379	0.295176
AGL_SEPEP.1_C4	AGL	0.521726	0.000143047
AGL_SEPEP.2_C3	AGL	0.524642	0.000129235
AGL_SEPEP.3_C3	AGL	0.497245	0.00109757
AGO1_SEPEP.1_C4	AGO1	-0.483216	0.00058064
AGO1_SEPEP.2_C3	AGO1	-0.359497	0.0227072
AGO2_SEPEP.1_C4	AGO2	-0.3663	0.0104496
AGO2_SEPEP.2_C3	AGO2	-0.152925	0.299415
AGO2_SEPEP.3_C3	AGO2	-0.438193	0.00468303
AGPS_SEPEP.1_C4	AGPS	-0.339969	0.0180699
AGPS_SEPEP.2_C2	AGPS	-0.11226	0.447453
AGPS_SEPEP.3_C3	AGPS	-0.413	0.00352971
AGRN_SEPEP.1_C4	AGRN	0.281081	0.0529577
AGRN_SEPEP.2_C3	AGRN	0.0822391	0.582626
AGRN_SEPEP.3_C3	AGRN	0.364836	0.0400642
AHCY_SEPEP.1_C4	AHCY	-0.13718	0.352493
AHCY_SEPEP.2_C3	AHCY	-0.505334	0.000248898
AHCY_SEPEP.3_C3	AHCY	-0.176003	0.231458
AHCYL1_SEPEP.1_C4	AHCYL1	-0.0161129	0.914395
AHNAK_SEPEP.1_C4	AHNAK	0.683273	8.73e-08
AHNAK_SEPEP.2_C3	AHNAK	0.746092	1.16e-09
AHNAK_SEPEP.3_C3	AHNAK	0.531421	0.000101702
AHSA1_SEPEP.1_C4	AHSA1	-0.171181	0.244697
AHSA1_SEPEP.2_C2	AHSA1	0.00814917	0.956161
AIF1L_SEPEP.1_C4	AIF1L	-0.445346	0.00151444
AIF1L_SEPEP.2_C3	AIF1L	-0.473677	0.000672401
AIFM1_SEPEP.2_C3	AIFM1	0.697587	3.59e-08
AIFM1_SEPEP.3_C3	AIFM1	0.697733	3.56e-08
AIFM1_SEPEP.4_C3	AIFM1	0.713304	1.27e-08
AIMP2_SEPEP.1_C4	AIMP2	-0.253808	0.0817346
AIMP2_SEPEP.2_C2	AIMP2	-0.0345533	0.815644
AIMP2_SEPEP.3_C3	AIMP2	-0.114454	0.43857
AIMP2_SEPEP.4_C3	AIMP2	0.0526716	0.774649
AIMP2_SEPEP.5_C3	AIMP2	-0.279567	0.0543038
AIP_SEPEP.1_C4	AIP	0.328058	0.0228254
AIP_SEPEP.2_C3	AIP	0.574619	1.95e-05
AK1_SEPEP.1_C4	AK1	0.663444	2.76e-07
AK1_SEPEP.2_C3	AK1	0.613979	3.47e-06
AK2_SEPEP.2_C3	AK2	0.19316	0.188374
AK2_SEPEP.3_C3	AK2	0.405312	0.00426544
AK2_SEPEP.4_C3	AK2	0.594871	8.24e-06
AK2_SEPEP.5_C3	AK2	0.32491	0.0242449
AK3_SEPEP.1_C4	AK3	0.758144	4.37e-10
AK3_SEPEP.2_C2	AK3	0.688126	6.5e-08
AK3_SEPEP.3_C3	AK3	0.662908	2.84e-07
AK4_SEPEP.1_C4	AK4	-0.447558	0.00142491
AK4_SEPEP.2_C3	AK4	-0.585546	1.23e-05
AKAP12_SEPEP.1_C4	AKAP12	0.531394	0.000101798
AKAP12_SEPEP.2_C3	AKAP12	0.546026	5.96e-05
AKAP13_SEPEP.1_C4	AKAP13	0.193298	0.192979
AKAP13_SEPEP.2_C3	AKAP13	0.253861	0.113954
AKR1A1_SEPEP.1_C4	AKR1A1	0.374921	0.00864968
AKR1A1_SEPEP.2_C3	AKR1A1	0.409238	0.00387448
AKR1B1_SEPEP.1_C4	AKR1B1	0.519955	0.000152075
AKR1B1_SEPEP.2_C2	AKR1B1	0.415581	0.00330913
ALCAM_SEPEP.1_C4	ALCAM	0.737068	2.32e-09
ALCAM_SEPEP.2_C3	ALCAM	0.775021	1.01e-10
ALDH16A1_SEPEP.1_C4	ALDH16A1	0.312442	0.0306142
ALDH16A1_SEPEP.2_C3	ALDH16A1	0.442686	0.00162867
ALDH18A1_SEPEP.1_C4	ALDH18A1	-0.857643	7.01e-15
ALDH18A1_SEPEP.2_C3	ALDH18A1	-0.52304	0.000136664
ALDH18A1_SEPEP.3_C3	ALDH18A1	-0.701596	4.57e-07
ALDH18A1_SEPEP.4_C3	ALDH18A1	-0.537371	8.21e-05
ALDH18A1_SEPEP.5_C3	ALDH18A1	0.177485	0.22749
ALDH2_SEPEP.1_C4	ALDH2	0.841601	6.81e-14
ALDH2_SEPEP.2_C2	ALDH2	0.800863	8.25e-12
ALDH3A2_SEPEP.1_C4	ALDH3A2	-0.246786	0.0908405
ALDH3A2_SEPEP.2_C3	ALDH3A2	-0.294725	0.0420017
ALDH3A2_SEPEP.3_C3	ALDH3A2	0.0766037	0.638489
ALDH4A1_SEPEP.1_C4	ALDH4A1	0.753415	6.44e-10
ALDH4A1_SEPEP.2_C3	ALDH4A1	0.750264	8.31e-10
ALDH4A1_SEPEP.3_C3	ALDH4A1	0.706626	2e-08
ALDH5A1_SEPEP.1_C4	ALDH5A1	0.865841	1.96e-15
ALDH5A1_SEPEP.2_C3	ALDH5A1	0.886162	5.64e-17
ALDH6A1_SEPEP.1_C4	ALDH6A1	0.904863	1.12e-18
ALDH6A1_SEPEP.2_C3	ALDH6A1	0.827257	4.25e-13
ALDH7A1_SEPEP.1_C4	ALDH7A1	0.610608	4.06e-06
ALDH7A1_SEPEP.2_C3	ALDH7A1	0.569443	2.4e-05
ALDH9A1_SEPEP.1_C4	ALDH9A1	0.602624	5.84e-06
ALDH9A1_SEPEP.2_C2	ALDH9A1	0.580092	1.55e-05
ALG1_SEPEP.1_C4	ALG1	-0.551343	0.000226695
ALG1_SEPEP.2_C3	ALG1	-0.113815	0.441148
ALG5_SEPEP.1_C4	ALG5	-0.00240977	0.989557
ALG5_SEPEP.2_C3	ALG5	0.0366248	0.842259
ALPL_SEPEP.1_C4	ALPL	-0.499701	0.000299168
ALPL_SEPEP.2_C3	ALPL	-0.322948	0.0251666
ALPL_SEPEP.3_C3	ALPL	-0.408979	0.00389923
AMT_SEPEP.1_C4	AMT	0.189775	0.222889
AMT_SEPEP.2_C3	AMT	0.329355	0.0222615
ANAPC1_SEPEP.1_C4	ANAPC1	-0.344084	0.0166351
ANAPC1_SEPEP.2_C3	ANAPC1	-0.626769	1.88e-06
ANAPC1_SEPEP.3_C3	ANAPC1	-0.334843	0.0200021
ANAPC4_SEPEP.2_C3	ANAPC4	-0.0950703	0.534459
ANAPC4_SEPEP.3_C3	ANAPC4	-0.550757	4.99e-05
ANAPC7_SEPEP.1_C4	ANAPC7	-0.35203	0.0164295
ANK2_SEPEP.1_C4	ANK2	0.493534	0.00121171
ANK2_SEPEP.2_C3	ANK2	0.609268	4.31e-06
ANK2_SEPEP.3_C3	ANK2	0.69446	4.38e-08
ANK3_SEPEP.1_C4	ANK3	0.763243	2.84e-10
ANK3_SEPEP.2_C3	ANK3	0.644008	7.87e-07
ANK3_SEPEP.3_C3	ANK3	0.535673	0.000367949
ANKFY1_SEPEP.1_C4	ANKFY1	0.409272	0.00524399
ANKFY1_SEPEP.2_C3	ANKFY1	0.588811	1.07e-05
ANKHD1_SEPEP.1_C4	ANKHD1	0.371991	0.0180984
ANKHD1_SEPEP.2_C3	ANKHD1	0.161086	0.378449
ANKLE2_SEPEP.2_C3	ANKLE2	-0.447695	0.00377102
ANKRD17_SEPEP.1_C4	ANKRD17	-0.388266	0.0063919
ANKRD17_SEPEP.2_C3	ANKRD17	-0.395453	0.00540338
ANKS1A_SEPEP.1_C4	ANKS1A	-0.181544	0.216863
ANKS1A_SEPEP.2_C3	ANKS1A	0.0179211	0.912602
ANO6_SEPEP.1_C4	ANO6	0.528046	0.00011466
ANO6_SEPEP.2_C3	ANO6	0.579294	0.000512518
ANP32E_SEPEP.2_C3	ANP32E	0.0239321	0.871732
ANP32E_SEPEP.3_C3	ANP32E	-0.346158	0.0159496
ANP32E_SEPEP.4_C3	ANP32E	-0.395865	0.0053509
ANP32E_SEPEP.5_C3	ANP32E	-0.167441	0.255313
ANXA11_SEPEP.1_C4	ANXA11	0.631177	1.51e-06
ANXA11_SEPEP.2_C3	ANXA11	0.6456	7.25e-07
ANXA2_SEPEP.1_C4	ANXA2	0.538811	7.79e-05
ANXA2_SEPEP.2_C3	ANXA2	0.543894	6.46e-05
ANXA4_SEPEP.1_C4	ANXA4	0.799098	9.9e-12
ANXA4_SEPEP.2_C3	ANXA4	0.752211	7.1e-10
ANXA5_SEPEP.1_C4	ANXA5	0.379409	0.00782371
ANXA5_SEPEP.2_C2	ANXA5	0.362478	0.0113454
ANXA6_SEPEP.1_C4	ANXA6	0.90823	5.07e-19
ANXA6_SEPEP.2_C2	ANXA6	0.730726	2.05e-06
ANXA6_SEPEP.3_C3	ANXA6	0.850326	2.04e-14
ANXA6_SEPEP.4_C3	ANXA6	0.860812	4.33e-15
AP1B1_SEPEP.1_C4	AP1B1	0.303069	0.0362686
AP1B1_SEPEP.2_C3	AP1B1	0.172428	0.241226
AP1B1_SEPEP.3_C3	AP1B1	-0.0799495	0.589079
AP1B1_SEPEP.4_C3	AP1B1	-0.042543	0.77403
AP1M2_SEPEP.1_C4	AP1M2	-0.785724	3.73e-11
AP1M2_SEPEP.2_C3	AP1M2	-0.754705	6.03e-07
AP1S2_SEPEP.2_C2	AP1S2	0.218123	0.176332
AP1S2_SEPEP.3_C2	AP1S2	0.189433	0.197208
AP1S2_SEPEP.4_C3	AP1S2	0.613886	3.48e-06
AP2A2_SEPEP.1_C4	AP2A2	0.448087	0.00140424
AP2A2_SEPEP.3_C3	AP2A2	0.0715519	0.628898
AP2B1_SEPEP.1_C4	AP2B1	0.164494	0.263891
AP2B1_SEPEP.2_C3	AP2B1	0.349253	0.0149714
AP2B1_SEPEP.3_C3	AP2B1	0.33321	0.0206531
AP3B1_SEPEP.1_C4	AP3B1	-0.393608	0.00564347
AP3B1_SEPEP.2_C3	AP3B1	0.530469	0.000105211
AP3D1_SEPEP.1_C4	AP3D1	0.0405892	0.784153
AP3D1_SEPEP.2_C3	AP3D1	0.150463	0.307356
AP3M1_SEPEP.1_C4	AP3M1	-0.189257	0.197633
AP3M1_SEPEP.2_C3	AP3M1	-0.3083	0.0860301
AP3S1_SEPEP.2_C3	AP3S1	0.249807	0.167934
AP3S1_SEPEP.3_C3	AP3S1	-0.300947	0.0376614
APEH_SEPEP.1_C4	APEH	0.00856275	0.953938
APEH_SEPEP.2_C3	APEH	0.417342	0.00316564
APEH_SEPEP.3_C3	APEH	0.308185	0.0330842
APEH_SEPEP.4_C3	APEH	0.29672	0.0405675
APEH_SEPEP.5_C3	APEH	0.33586	0.0341083
API5_SEPEP.1_C4	API5	-0.548273	5.48e-05
API5_SEPEP.2_C3	API5	-0.335604	0.0197047
API5_SEPEP.3_C3	API5	-0.478856	0.000575227
APLP2_SEPEP.2_C3	APLP2	0.414234	0.0034227
APLP2_SEPEP.3_C3	APLP2	0.357919	0.0320892
APLP2_SEPEP.4_C3	APLP2	0.0929047	0.529967
APMAP_SEPEP.1_C4	APMAP	0.267851	0.0656804
APMAP_SEPEP.2_C2	APMAP	0.427762	0.00589918
APP_SEPEP.1_C4	APP	-0.328164	0.0227789
APP_SEPEP.2_C3	APP	-0.220222	0.132567
APP_SEPEP.3_C3	APP	-0.143469	0.330641
APRT_SEPEP.1_C4	APRT	-0.646256	7e-07
APRT_SEPEP.2_C2	APRT	-0.512005	0.000199337
ARAP1_SEPEP.1_C4	ARAP1	0.23961	0.100943
ARAP1_SEPEP.2_C2	ARAP1	0.174174	0.236422
ARCN1_SEPEP.1_C4	ARCN1	0.439369	0.00178188
ARCN1_SEPEP.2_C3	ARCN1	0.459233	0.00102606
ARCN1_SEPEP.3_C3	ARCN1	0.38252	0.00729199
ARFGAP1_SEPEP.1_C4	ARFGAP1	0.191461	0.192365
ARFGAP1_SEPEP.2_C3	ARFGAP1	0.342825	0.0170636
ARFGAP1_SEPEP.3_C3	ARFGAP1	-0.37587	0.00846898
ARFGAP2_SEPEP.1_C4	ARFGAP2	0.346062	0.0523605
ARFGAP2_SEPEP.2_C3	ARFGAP2	0.1893	0.197529
ARFIP1_SEPEP.1_C4	ARFIP1	-0.513106	0.000192085
ARFIP2_SEPEP.2_C3	ARFIP2	0.157174	0.374686
ARHGAP17_SEPEP.1_C4	ARHGAP17	-0.104251	0.480713
ARHGAP17_SEPEP.2_C3	ARHGAP17	-0.1664	0.258323
ARHGAP42_SEPEP.1_C4	ARHGAP42	0.577993	9.39e-05
ARHGDIA_SEPEP.1_C4	ARHGDIA	0.669437	1.97e-07
ARHGDIA_SEPEP.2_C3	ARHGDIA	0.39407	0.00981662
ARHGDIA_SEPEP.3_C3	ARHGDIA	0.58791	1.11e-05
ARHGDIA_SEPEP.4_C3	ARHGDIA	0.605825	5.05e-06
ARHGEF10_SEPEP.1_C4	ARHGEF10	-0.62747	1.82e-06
ARHGEF10_SEPEP.2_C3	ARHGEF10	-0.0726445	0.702841
ARHGEF11_SEPEP.1_C4	ARHGEF11	0.250652	0.166451
ARHGEF11_SEPEP.2_C3	ARHGEF11	0.310345	0.0838618
ARHGEF16_SEPEP.1_C4	ARHGEF16	-0.0310389	0.849209
ARHGEF7_SEPEP.1_C4	ARHGEF7	0.0217811	0.883177
ARHGEF7_SEPEP.2_C3	ARHGEF7	0.387043	0.0286381
ARHGEF7_SEPEP.4_C3	ARHGEF7	0.255004	0.080257
ARHGEF7_SEPEP.5_C3	ARHGEF7	-0.00378188	0.981522
ARID1A_SEPEP.1_C4	ARID1A	-0.280473	0.0534945
ARID2_SEPEP.1_C4	ARID2	-0.407399	0.00405349
ARID2_SEPEP.2_C3	ARID2	-0.420669	0.00290944
ARID3A_SEPEP.1_C4	ARID3A	0.141569	0.337152
ARID3A_SEPEP.2_C3	ARID3A	0.383625	0.0190842
ARIH2_SEPEP.2_C3	ARIH2	0.030403	0.837468
ARIH2_SEPEP.3_C3	ARIH2	-0.226829	0.159273
ARIH2_SEPEP.4_C3	ARIH2	-0.227446	0.120015
ARL1_SEPEP.1_C4	ARL1	0.23649	0.105596
ARL1_SEPEP.2_C2	ARL1	0.10238	0.488664
ARL2_SEPEP.1_C4	ARL2	-0.575557	1.87e-05
ARL2_SEPEP.2_C2	ARL2	-0.616074	3.14e-06
ARL6IP1_SEPEP.1_C4	ARL6IP1	0.0154717	0.916874
ARL6IP1_SEPEP.2_C2	ARL6IP1	-0.234985	0.15557
ARMC1_SEPEP.2_C3	ARMC1	0.2839	0.0505229
ARMC1_SEPEP.3_C3	ARMC1	0.0891152	0.546952
ARMC10_SEPEP.1_C4	ARMC10	0.226999	0.120764
ARMC10_SEPEP.2_C3	ARMC10	-0.520937	0.00223583
ARMC10_SEPEP.3_C3	ARMC10	-0.123221	0.448749
ARMC8_SEPEP.1_C4	ARMC8	0.23788	0.139383
ARMC8_SEPEP.3_C3	ARMC8	0.160899	0.274616
ARMT1_SEPEP.1_C4	ARMT1	-0.596712	7.6e-06
ARMT1_SEPEP.2_C2	ARMT1	-0.50217	0.000276099
ARPC1A_SEPEP.1_C4	ARPC1A	0.801481	7.73e-12
ARPC1A_SEPEP.2_C2	ARPC1A	0.506711	0.000237834
ARPC2_SEPEP.1_C4	ARPC2	0.622006	2.37e-06
ARPC2_SEPEP.2_C3	ARPC2	0.687985	6.56e-08
ARPC2_SEPEP.3_C3	ARPC2	0.0105564	0.94323
ARPC4_SEPEP.2_C3	ARPC4	0.0677287	0.647387
ARPC4_SEPEP.3_C3	ARPC4	0.343461	0.0168461
ARPC5L_SEPEP.1_C4	ARPC5L	-0.175768	0.232093
ARPC5L_SEPEP.2_C2	ARPC5L	0.239015	0.137451
ARSL_SEPEP.1_C4	ARSL	0.113016	0.537988
ARSL_SEPEP.2_C3	ARSL	-0.143987	0.456163
ARVCF_SEPEP.2_C3	ARVCF	-0.0263578	0.863541
ARVCF_SEPEP.3_C3	ARVCF	0.481008	0.000538719
ASAH1_SEPEP.1_C4	ASAH1	0.510829	0.000207368
ASAH1_SEPEP.2_C3	ASAH1	0.29669	0.0405892
ASCC2_SEPEP.2_C3	ASCC2	-0.572174	0.000622548
ASCC2_SEPEP.3_C3	ASCC2	-0.0184305	0.92025
ASCC2_SEPEP.4_C3	ASCC2	-0.000368578	0.998016
ASCC3_SEPEP.3_C3	ASCC3	-0.087353	0.559318
ASCC3_SEPEP.4_C3	ASCC3	0.356836	0.0238059
ASCC3_SEPEP.5_C3	ASCC3	-0.235386	0.111218
ASCC3_SEPEP.6_C3	ASCC3	-0.196125	0.181552
ASH2L_SEPEP.1_C4	ASH2L	-0.188621	0.19917
ASH2L_SEPEP.2_C3	ASH2L	-0.183534	0.211782
ASL_SEPEP.1_C4	ASL	0.269752	0.0637146
ASL_SEPEP.2_C3	ASL	-0.0601072	0.712552
ASNS_SEPEP.1_C4	ASNS	-0.464064	0.000892641
ASNS_SEPEP.2_C3	ASNS	-0.394615	0.00551119
ASPH_SEPEP.1_C4	ASPH	0.785385	3.85e-11
ASPH_SEPEP.2_C3	ASPH	0.684266	8.22e-08
ASPSCR1_SEPEP.1_C4	ASPSCR1	-0.325085	0.0241641
ASPSCR1_SEPEP.2_C3	ASPSCR1	-0.337915	0.0379922
ATAD1_SEPEP.1_C4	ATAD1	0.305208	0.034908
ATAD1_SEPEP.2_C3	ATAD1	-0.0879799	0.56096
ATAD1_SEPEP.3_C3	ATAD1	0.587149	1.15e-05
ATAD1_SEPEP.4_C3	ATAD1	0.290423	0.106855
ATAD3B_SEPEP.1_C4	ATAD3B	-0.263462	0.100465
ATAD3B_SEPEP.2_C3	ATAD3B	-0.26209	0.102313
ATF7IP_SEPEP.1_C4	ATF7IP	-0.711305	1.46e-08
ATF7IP_SEPEP.2_C3	ATF7IP	-0.856146	1.89e-12
ATG3_SEPEP.1_C4	ATG3	-0.247944	0.122926
ATG3_SEPEP.2_C3	ATG3	-0.288235	0.0469561
ATG7_SEPEP.1_C4	ATG7	-0.433505	0.00208422
ATG7_SEPEP.2_C3	ATG7	-0.0633366	0.66889
ATG7_SEPEP.3_C3	ATG7	-0.00141561	0.993176
ATIC_SEPEP.1_C4	ATIC	-0.588997	1.06e-05
ATIC_SEPEP.2_C3	ATIC	-0.672594	1.64e-07
ATIC_SEPEP.3_C3	ATIC	-0.320521	0.026347
ATL3_SEPEP.1_C4	ATL3	-0.438219	0.00468024
ATL3_SEPEP.2_C3	ATL3	-0.605476	5.13e-06
ATL3_SEPEP.3_C3	ATL3	-0.421011	0.00288419
ATP1A1_SEPEP.1_C4	ATP1A1	0.808073	3.84e-12
ATP1A1_SEPEP.2_C3	ATP1A1	0.720993	7.49e-09
ATP2A2_SEPEP.1_C4	ATP2A2	0.792008	2.02e-11
ATP2A2_SEPEP.2_C2	ATP2A2	-0.392455	0.00579816
ATP2B1_SEPEP.1_C4	ATP2B1	0.684342	8.19e-08
ATP2B1_SEPEP.2_C3	ATP2B1	0.728774	4.29e-09
ATP2B1_SEPEP.3_C3	ATP2B1	0.69134	5.33e-08
ATP2C1_SEPEP.1_C4	ATP2C1	-0.555775	4.12e-05
ATP2C1_SEPEP.2_C3	ATP2C1	-0.0526418	0.774773
ATP5F1A_SEPEP.1_C4	ATP5F1A	0.19918	0.17471
ATP5F1A_SEPEP.2_C3	ATP5F1A	0.627993	1.77e-06
ATP5F1A_SEPEP.3_C3	ATP5F1A	0.692461	4.97e-08
ATP5F1A_SEPEP.4_C3	ATP5F1A	0.415036	0.00335469
ATP5F1C_SEPEP.1_C4	ATP5F1C	0.61654	3.07e-06
ATP5F1C_SEPEP.2_C3	ATP5F1C	-0.528233	0.000135485
ATP5PD_SEPEP.1_C4	ATP5PD	0.559501	3.56e-05
ATP5PD_SEPEP.2_C2	ATP5PD	0.508147	0.000226778
ATP6V0A1_SEPEP.2_C3	ATP6V0A1	0.640933	9.23e-07
ATP6V0A1_SEPEP.4_C3	ATP6V0A1	0.673575	1.55e-07
ATP6V0A1_SEPEP.7_C3	ATP6V0A1	0.667988	2.95e-05
ATP6V0A2_SEPEP.2_C3	ATP6V0A2	0.0736938	0.634499
ATP6V0D1_SEPEP.1_C4	ATP6V0D1	0.636249	1.17e-06
ATP6V0D1_SEPEP.2_C2	ATP6V0D1	0.662751	2.87e-07
ATP6V1E1_SEPEP.1_C4	ATP6V1E1	0.46003	0.00100289
ATP6V1E1_SEPEP.2_C3	ATP6V1E1	0.190207	0.195349
ATP6V1H_SEPEP.1_C4	ATP6V1H	0.627947	1.77e-06
ATP6V1H_SEPEP.2_C3	ATP6V1H	0.583348	1.35e-05
ATPAF1_SEPEP.1_C4	ATPAF1	0.561627	3.28e-05
ATPAF1_SEPEP.2_C3	ATPAF1	0.357012	0.0127404
ATRX_SEPEP.1_C4	ATRX	-0.119162	0.419843
ATRX_SEPEP.2_C3	ATRX	-0.146783	0.319472
ATRX_SEPEP.3_C3	ATRX	0.335263	0.0606855
ATXN10_SEPEP.1_C4	ATXN10	0.0707803	0.632612
ATXN10_SEPEP.2_C2	ATXN10	-0.130144	0.377965
ATXN2_SEPEP.1_C4	ATXN2	-0.358834	0.0122601
ATXN2_SEPEP.2_C3	ATXN2	-0.208867	0.195865
ATXN2L_SEPEP.1_C4	ATXN2L	-0.381485	0.00746528
ATXN2L_SEPEP.2_C3	ATXN2L	-0.208981	0.251022
ATXN2L_SEPEP.3_C3	ATXN2L	0.153982	0.296049
AUH_SEPEP.2_C3	AUH	0.171297	0.244372
AUH_SEPEP.3_C3	AUH	0.0613901	0.678506
B4GALT1_SEPEP.1_C4	B4GALT1	-0.261175	0.0729665
B4GALT1_SEPEP.2_C3	B4GALT1	0.329775	0.0220811
BAG2_SEPEP.1_C4	BAG2	0.281063	0.0529736
BAG2_SEPEP.2_C2	BAG2	0.168746	0.251574
BAG6_SEPEP.1_C4	BAG6	0.133537	0.365545
BAG6_SEPEP.2_C3	BAG6	-0.0758055	0.608588
BAX_SEPEP.2_C3	BAX	0.512211	0.000197964
BAX_SEPEP.3_C3	BAX	0.0113822	0.938797
BAZ1A_SEPEP.1_C4	BAZ1A	-0.290943	0.0498051
BAZ1A_SEPEP.3_C3	BAZ1A	0.314348	0.0797399
BCAM_SEPEP.1_C4	BCAM	0.523637	0.000133853
BCAT1_SEPEP.1_C4	BCAT1	-0.750512	8.15e-10
BCAT1_SEPEP.2_C3	BCAT1	-0.753467	6.42e-10
BCAT1_SEPEP.3_C3	BCAT1	-0.574411	0.00010621
BCAT2_SEPEP.1_C4	BCAT2	0.777768	7.86e-11
BCAT2_SEPEP.3_C3	BCAT2	0.735674	6.37e-08
BCCIP_SEPEP.1_C4	BCCIP	-0.834263	1.78e-13
BCCIP_SEPEP.2_C2	BCCIP	-0.683057	1.2e-06
BCCIP_SEPEP.3_C2	BCCIP	-0.571466	2.21e-05
BCKDHB_SEPEP.1_C4	BCKDHB	0.592891	8.98e-06
BCL2L13_SEPEP.2_C3	BCL2L13	0.693761	4.58e-08
BCL2L13_SEPEP.3_C3	BCL2L13	-0.156045	0.393743
BCL7C_SEPEP.2_C2	BCL7C	0.349907	0.0268751
BCLAF1_SEPEP.1_C4	BCLAF1	0.167885	0.254037
BCLAF1_SEPEP.2_C3	BCLAF1	0.0987858	0.504131
BCLAF1_SEPEP.3_C3	BCLAF1	-0.160676	0.275292
BDH2_SEPEP.1_C4	BDH2	0.12607	0.3932
BDH2_SEPEP.2_C3	BDH2	-0.161346	0.273267
BID_SEPEP.1_C4	BID	-0.110587	0.454296
BID_SEPEP.2_C3	BID	-0.224225	0.164244
BIN1_SEPEP.1_C4	BIN1	0.868162	1.35e-15
BIN1_SEPEP.2_C3	BIN1	0.798805	6.52e-10
BIN1_SEPEP.3_C3	BIN1	0.528162	0.000460282
BIRC6_SEPEP.1_C4	BIRC6	-0.20095	0.170831
BIRC6_SEPEP.2_C3	BIRC6	-0.537454	8.18e-05
BIRC6_SEPEP.3_C3	BIRC6	0.0325013	0.826418
BMS1_SEPEP.1_C4	BMS1	-0.629188	1.67e-06
BMS1_SEPEP.2_C3	BMS1	-0.707056	1.94e-08
BPNT1_SEPEP.2_C3	BPNT1	0.739686	1.9e-09
BPNT1_SEPEP.3_C3	BPNT1	0.448027	0.00423357
BPNT1_SEPEP.4_C3	BPNT1	0.62916	1.67e-06
BPNT1_SEPEP.5_C3	BPNT1	0.791141	2.2e-11
BPTF_SEPEP.1_C4	BPTF	-0.800817	8.29e-12
BPTF_SEPEP.2_C3	BPTF	0.341173	0.0312047
BRAP_SEPEP.2_C3	BRAP	-0.37072	0.0094903
BRAP_SEPEP.3_C3	BRAP	-0.416459	0.00323691
BRD3_SEPEP.1_C4	BRD3	-0.378568	0.00797302
BRD3_SEPEP.2_C3	BRD3	-0.505856	0.000244648
BRD4_SEPEP.1_C4	BRD4	-0.140449	0.341027
BRD4_SEPEP.2_C3	BRD4	-0.143064	0.332021
BRD8_SEPEP.1_C4	BRD8	-0.0509804	0.785346
BRD8_SEPEP.2_C3	BRD8	-0.211445	0.149108
BROX_SEPEP.1_C4	BROX	-0.0495798	0.737889
BROX_SEPEP.2_C3	BROX	0.0482959	0.744444
BROX_SEPEP.3_C3	BROX	0.227075	0.211363
BROX_SEPEP.4_C3	BROX	0.0563846	0.716205
BSDC1_SEPEP.1_C4	BSDC1	0.218335	0.246412
BSG_SEPEP.1_C4	BSG	0.278425	0.0553369
BSG_SEPEP.2_C3	BSG	0.56206	3.22e-05
BTAF1_SEPEP.1_C4	BTAF1	-0.454841	0.00116255
BTF3_SEPEP.1_C4	BTF3	-0.687497	6.75e-08
BTF3L4_SEPEP.2_C2	BTF3L4	0.480775	0.000542557
BTF3L4_SEPEP.3_C3	BTF3L4	0.352835	0.0139033
BZW1_SEPEP.1_C4	BZW1	-0.350188	0.0146859
BZW1_SEPEP.2_C3	BZW1	-0.375758	0.00849021
BZW1_SEPEP.3_C3	BZW1	-0.57065	2.29e-05
BZW1_SEPEP.4_C3	BZW1	0.274452	0.0619144
BZW2_SEPEP.1_C4	BZW2	0.79897	1e-11
BZW2_SEPEP.2_C3	BZW2	0.618941	2.74e-06
C11orf54_SEPEP.1_C4	C11orf54	0.0695186	0.638704
C11orf54_SEPEP.2_C3	C11orf54	0.334751	0.0214518
C11orf58_SEPEP.1_C4	C11orf58	0.160612	0.275484
C11orf58_SEPEP.2_C2	C11orf58	-0.110691	0.453868
C12orf57_SEPEP.1_C4	C12orf57	0.0506725	0.786612
C12orf57_SEPEP.2_C3	C12orf57	0.10611	0.537939
C12orf57_SEPEP.3_C3	C12orf57	0.139544	0.344178
C17orf49_SEPEP.1_C4	C17orf49	-0.468174	0.000791616
C17orf49_SEPEP.2_C3	C17orf49	-0.363275	0.0111533
C1GALT1_SEPEP.1_C4	C1GALT1	-0.314218	0.0296303
C1GALT1_SEPEP.2_C3	C1GALT1	-0.34264	0.0304397
C1orf198_SEPEP.2_C3	C1orf198	0.70141	7.74e-06
C20orf27_SEPEP.2_C3	C20orf27	-0.522796	0.000137827
C5orf51_SEPEP.1_C4	C5orf51	0.383036	0.00720692
C5orf51_SEPEP.2_C3	C5orf51	0.429543	0.00231343
C7orf26_SEPEP.2_C3	C7orf26	-0.139931	0.44496
C7orf26_SEPEP.3_C3	C7orf26	0.69879	5.31e-07
C7orf50_SEPEP.2_C3	C7orf50	-0.298203	0.0395281
C7orf50_SEPEP.3_C3	C7orf50	-0.28769	0.0473924
C9orf64_SEPEP.1_C4	C9orf64	0.256495	0.0784457
C9orf64_SEPEP.2_C3	C9orf64	0.0730256	0.621829
C9orf64_SEPEP.3_C3	C9orf64	0.00271417	0.985393
CA2_SEPEP.1_C4	CA2	0.315789	0.0287814
CA2_SEPEP.2_C2	CA2	0.290711	0.0450128
CAB39_SEPEP.1_C4	CAB39	0.2084	0.15519
CAB39_SEPEP.2_C3	CAB39	0.646333	6.97e-07
CAB39_SEPEP.3_C3	CAB39	0.456667	0.00110395
CACYBP_SEPEP.1_C4	CACYBP	-0.720388	7.81e-09
CACYBP_SEPEP.2_C2	CACYBP	-0.756004	1.69e-08
CAD_SEPEP.1_C4	CAD	-0.867676	1.46e-15
CAD_SEPEP.2_C3	CAD	-0.844465	4.62e-14
CAD_SEPEP.3_C3	CAD	-0.782675	4.98e-11
CALB2_SEPEP.1_C4	CALB2	0.79301	1.83e-11
CALB2_SEPEP.2_C2	CALB2	0.792373	1.95e-11
CALD1_SEPEP.1_C4	CALD1	0.0659072	0.656272
CALD1_SEPEP.2_C3	CALD1	0.414943	0.00776014
CALU_SEPEP.1_C4	CALU	0.855776	9.26e-15
CALU_SEPEP.2_C3	CALU	0.748247	9.76e-10
CALU_SEPEP.3_C3	CALU	0.813676	2.07e-12
CALU_SEPEP.4_C3	CALU	0.777409	8.12e-11
CAMK2D_SEPEP.2_C3	CAMK2D	0.894867	9.97e-18
CAMK2D_SEPEP.3_C3	CAMK2D	0.921845	1.46e-20
CAMK2G_SEPEP.2_C3	CAMK2G	0.621108	1.9e-05
CAMK2G_SEPEP.3_C3	CAMK2G	0.687422	6.79e-08
CAMK2G_SEPEP.4_C3	CAMK2G	-0.0449584	0.806977
CAMSAP1_SEPEP.1_C4	CAMSAP1	0.159085	0.32684
CAMSAP1_SEPEP.2_C3	CAMSAP1	-0.220309	0.171931
CAND1_SEPEP.1_C4	CAND1	0.602273	5.93e-06
CAND1_SEPEP.2_C2	CAND1	0.508203	0.000226359
CAND1_SEPEP.3_C3	CAND1	0.44531	0.00398396
CANX_SEPEP.1_C4	CANX	0.724326	5.91e-09
CANX_SEPEP.2_C3	CANX	0.639538	9.92e-07
CANX_SEPEP.3_C3	CANX	-0.276501	0.146504
CAP1_SEPEP.1_C4	CAP1	0.0630348	0.670377
CAP1_SEPEP.2_C3	CAP1	-0.600458	6.43e-06
CAP2_SEPEP.1_C4	CAP2	0.874263	4.86e-16
CAP2_SEPEP.2_C2	CAP2	0.843456	5.31e-14
CAP2_SEPEP.3_C3	CAP2	0.803504	2.63e-07
CAPG_SEPEP.1_C4	CAPG	-0.59735	7.39e-06
CAPG_SEPEP.2_C3	CAPG	-0.779867	6.47e-11
CAPG_SEPEP.3_C3	CAPG	-0.367278	0.0102305
CAPN2_SEPEP.1_C4	CAPN2	0.83321	2.03e-13
CAPN2_SEPEP.2_C2	CAPN2	0.823064	7.03e-13
CAPNS1_SEPEP.1_C4	CAPNS1	0.751312	7.64e-10
CAPNS1_SEPEP.2_C3	CAPNS1	0.46235	0.000938075
CAPNS1_SEPEP.3_C3	CAPNS1	-0.26195	0.0720888
CAPZA1_SEPEP.1_C4	CAPZA1	0.613965	3.47e-06
CAPZA1_SEPEP.2_C2	CAPZA1	0.539742	7.53e-05
CAPZA1_SEPEP.3_C3	CAPZA1	0.398131	0.0109493
CAPZB_SEPEP.1_C4	CAPZB	0.723341	6.34e-09
CAPZB_SEPEP.2_C3	CAPZB	0.602568	5.85e-06
CAPZB_SEPEP.3_C3	CAPZB	0.546577	5.84e-05
CAPZB_SEPEP.4_C3	CAPZB	0.648039	6.37e-07
CAPZB_SEPEP.5_C3	CAPZB	0.821488	8.32e-09
CAPZB_SEPEP.6_C3	CAPZB	-0.161344	0.273275
CARMIL1_SEPEP.1_C4	CARMIL1	-0.11969	0.417771
CARS2_SEPEP.3_C3	CARS2	0.403728	0.0219353
CASK_SEPEP.1_C4	CASK	0.545335	6.12e-05
CASK_SEPEP.2_C3	CASK	0.352178	0.025835
CASP3_SEPEP.1_C4	CASP3	-0.628831	1.7e-06
CASP3_SEPEP.2_C3	CASP3	-0.67192	1.71e-07
CASP6_SEPEP.2_C2	CASP6	0.141797	0.336364
CAST_SEPEP.1_C4	CAST	0.78899	2.72e-11
CAST_SEPEP.2_C3	CAST	0.702031	2.7e-08
CBFB_SEPEP.2_C3	CBFB	0.515542	0.000176871
CBR1_SEPEP.1_C4	CBR1	-0.637179	1.12e-06
CBR1_SEPEP.2_C2	CBR1	-0.679237	1.11e-07
CBR4_SEPEP.2_C3	CBR4	0.742088	1.17e-06
CBR4_SEPEP.3_C3	CBR4	0.471209	0.00214764
CBR4_SEPEP.4_C3	CBR4	0.806856	3.24e-10
CC2D1A_SEPEP.1_C4	CC2D1A	-0.207565	0.19873
CC2D1A_SEPEP.2_C3	CC2D1A	-0.245655	0.0923782
CCAR2_SEPEP.1_C4	CCAR2	-0.157209	0.285918
CCAR2_SEPEP.2_C3	CCAR2	-0.236443	0.105667
CCAR2_SEPEP.3_C3	CCAR2	0.206327	0.201481
CCDC134_SEPEP.1_C4	CCDC134	-0.569965	2.35e-05
CCDC141_SEPEP.2_C3	CCDC141	0.529463	0.00183236
CCDC58_SEPEP.1_C4	CCDC58	0.0178239	0.904291
CCNB1_SEPEP.1_C4	CCNB1	-0.769114	1.71e-10
CCNB1_SEPEP.2_C3	CCNB1	-0.783231	1.16e-07
CCT2_SEPEP.1_C4	CCT2	-0.665009	2.53e-07
CCT2_SEPEP.2_C2	CCT2	-0.408421	0.00395317
CCT3_SEPEP.1_C4	CCT3	-0.73639	2.44e-09
CCT3_SEPEP.2_C2	CCT3	-0.557907	3.79e-05
CCT4_SEPEP.1_C4	CCT4	-0.670418	1.86e-07
CCT4_SEPEP.2_C2	CCT4	0.0133168	0.928419
CCT5_SEPEP.1_C4	CCT5	-0.646141	7.04e-07
CCT5_SEPEP.2_C3	CCT5	-0.195004	0.184109
CCT5_SEPEP.3_C3	CCT5	0.550067	5.12e-05
CCT6A_SEPEP.1_C4	CCT6A	-0.690729	5.53e-08
CCT6A_SEPEP.2_C2	CCT6A	-0.586971	1.16e-05
CCT7_SEPEP.1_C4	CCT7	-0.72746	4.72e-09
CCT7_SEPEP.2_C2	CCT7	-0.283176	0.0511391
CCT7_SEPEP.3_C3	CCT7	-0.493194	0.000368543
CCT7_SEPEP.4_C3	CCT7	-0.586493	1.18e-05
CCT8_SEPEP.1_C4	CCT8	-0.590046	1.02e-05
CCT8_SEPEP.2_C2	CCT8	0.24033	0.135234
CCT8_SEPEP.3_C3	CCT8	-0.534264	9.18e-05
CCT8_SEPEP.4_C3	CCT8	0.549057	5.32e-05
CD276_SEPEP.1_C4	CD276	0.572358	2.13e-05
CD276_SEPEP.2_C3	CD276	0.334759	0.020035
CD2AP_SEPEP.1_C4	CD2AP	-0.72782	4.6e-09
CD2AP_SEPEP.2_C3	CD2AP	-0.626389	1.91e-06
CD46_SEPEP.1_C4	CD46	0.397216	0.00518227
CD46_SEPEP.2_C3	CD46	0.0823287	0.578006
CD9_SEPEP.2_C3	CD9	-0.544101	6.41e-05
CDC16_SEPEP.1_C4	CDC16	0.0351989	0.812261
CDC16_SEPEP.2_C3	CDC16	0.501589	0.00344759
CDC27_SEPEP.1_C4	CDC27	-0.220261	0.132496
CDC42_SEPEP.1_C4	CDC42	0.109112	0.460374
CDC42_SEPEP.2_C3	CDC42	0.0100947	0.945709
CDC73_SEPEP.1_C4	CDC73	-0.628737	1.71e-06
CDC73_SEPEP.2_C2	CDC73	-0.430154	0.00227667
CDCA2_SEPEP.1_C4	CDCA2	-0.636897	1.13e-06
CDCA2_SEPEP.2_C3	CDCA2	-0.863072	7.89e-13
CDH1_SEPEP.1_C4	CDH1	-0.768559	1.79e-10
CDH1_SEPEP.2_C2	CDH1	-0.782983	4.84e-11
CDH1_SEPEP.3_C3	CDH1	-0.541753	6.99e-05
CDH1_SEPEP.4_C3	CDH1	-0.770857	1.47e-10
CDH2_SEPEP.1_C4	CDH2	0.890878	2.25e-17
CDH2_SEPEP.2_C3	CDH2	0.846057	3.72e-14
CDK1_SEPEP.1_C4	CDK1	-0.672895	1.61e-07
CDK1_SEPEP.2_C3	CDK1	-0.66014	3.32e-07
CDK1_SEPEP.3_C3	CDK1	-0.841701	1.02e-11
CDK13_SEPEP.2_C3	CDK13	-0.354932	0.0133087
CDK5RAP3_SEPEP.1_C4	CDK5RAP3	0.416893	0.00320168
CDK5RAP3_SEPEP.2_C3	CDK5RAP3	0.422983	0.00274226
CDK5RAP3_SEPEP.3_C3	CDK5RAP3	0.293613	0.0428188
CDK5RAP3_SEPEP.4_C3	CDK5RAP3	0.0820405	0.655322
CDKAL1_SEPEP.2_C3	CDKAL1	-0.473824	0.000669463
CDKAL1_SEPEP.3_C3	CDKAL1	-0.391124	0.00598141
CDKN2AIPNL_SEPEP.1_C4	CDKN2AIPNL	-0.388622	0.00633946
CDKN2AIPNL_SEPEP.2_C2	CDKN2AIPNL	-0.189454	0.197158
CDS2_SEPEP.2_C3	CDS2	0.285732	0.0489892
CDS2_SEPEP.3_C3	CDS2	-0.15222	0.301675
CDV3_SEPEP.1_C4	CDV3	0.203763	0.164796
CDV3_SEPEP.2_C3	CDV3	0.0570701	0.700026
CECR2_SEPEP.1_C4	CECR2	-0.529491	0.000108936
CECR2_SEPEP.2_C3	CECR2	-0.782018	5.3e-11
CECR2_SEPEP.3_C3	CECR2	-0.655388	4.3e-07
CELF1_SEPEP.1_C4	CELF1	0.271855	0.0615957
CELF1_SEPEP.2_C3	CELF1	0.100605	0.496273
CELF2_SEPEP.2_C3	CELF2	0.752912	6.71e-10
CELF2_SEPEP.3_C3	CELF2	0.300432	0.0380063
CEP170_SEPEP.1_C4	CEP170	0.47639	0.000619799
CEP170_SEPEP.2_C3	CEP170	0.129309	0.432711
CERT1_SEPEP.1_C4	CERT1	-0.0659055	0.65628
CERT1_SEPEP.2_C3	CERT1	-0.149344	0.31101
CFAP298_SEPEP.2_C3	CFAP298	-0.537029	8.31e-05
CFAP298_SEPEP.3_C3	CFAP298	-0.435887	0.00493129
CFAP298_SEPEP.4_C3	CFAP298	-0.50128	0.000284216
CFDP1_SEPEP.1_C4	CFDP1	-0.642233	8.63e-07
CFDP1_SEPEP.2_C2	CFDP1	-0.357601	0.0125833
CHAF1B_SEPEP.1_C4	CHAF1B	-0.712007	1.39e-08
CHAF1B_SEPEP.2_C3	CHAF1B	-0.532722	0.000402039
CHCHD3_SEPEP.1_C4	CHCHD3	0.131811	0.371833
CHCHD3_SEPEP.2_C3	CHCHD3	0.0408621	0.782737
CHD7_SEPEP.2_C3	CHD7	-0.436298	0.0125462
CHD7_SEPEP.3_C3	CHD7	-0.381526	0.00745831
CHD8_SEPEP.1_C4	CHD8	-0.0787279	0.594801
CHD8_SEPEP.2_C2	CHD8	-0.476559	0.000616656
CHEK2_SEPEP.2_C3	CHEK2	-0.424314	0.00264994
CHEK2_SEPEP.3_C3	CHEK2	-0.735556	2.6e-09
CHMP5_SEPEP.1_C4	CHMP5	0.334769	0.0200315
CHMP5_SEPEP.2_C2	CHMP5	0.516871	0.000169045
CHMP7_SEPEP.1_C4	CHMP7	0.190378	0.194941
CHMP7_SEPEP.2_C3	CHMP7	0.330164	0.0219156
CHORDC1_SEPEP.1_C4	CHORDC1	-0.423993	0.00267194
CHORDC1_SEPEP.2_C2	CHORDC1	-0.358269	0.0124072
CHORDC1_SEPEP.3_C3	CHORDC1	-0.0868867	0.55706
CHP1_SEPEP.1_C4	CHP1	0.595942	4.96e-05
CHP1_SEPEP.2_C2	CHP1	0.528054	0.000114625
CHTF18_SEPEP.1_C4	CHTF18	-0.741069	1.71e-09
CHTF18_SEPEP.2_C3	CHTF18	-0.748691	9.42e-10
CHTOP_SEPEP.1_C4	CHTOP	0.131345	0.373539
CHTOP_SEPEP.2_C3	CHTOP	0.410933	0.00371565
CIAPIN1_SEPEP.1_C4	CIAPIN1	0.603658	5.57e-06
CIAPIN1_SEPEP.2_C3	CIAPIN1	0.16969	0.248894
CIAPIN1_SEPEP.3_C3	CIAPIN1	0.213157	0.145768
CIRBP_SEPEP.1_C4	CIRBP	0.850241	2.07e-14
CIRBP_SEPEP.2_C3	CIRBP	0.590862	9.81e-06
CKB_SEPEP.1_C4	CKB	0.648201	6.32e-07
CKB_SEPEP.2_C3	CKB	0.584987	1.26e-05
CKB_SEPEP.3_C3	CKB	0.742418	1.54e-09
CLASP1_SEPEP.1_C4	CLASP1	-0.431461	0.00219978
CLASP1_SEPEP.2_C3	CLASP1	-0.524828	0.000128397
CLASP1_SEPEP.3_C3	CLASP1	-0.244242	0.0943277
CLASP2_SEPEP.1_C4	CLASP2	-0.261964	0.0720738
CLASP2_SEPEP.2_C3	CLASP2	-0.478652	0.000578797
CLINT1_SEPEP.1_C4	CLINT1	-0.184287	0.209879
CLINT1_SEPEP.2_C3	CLINT1	0.0845909	0.603784
CLINT1_SEPEP.3_C3	CLINT1	-0.219628	0.133641
CLTA_SEPEP.1_C4	CLTA	0.308012	0.0331881
CLTA_SEPEP.2_C3	CLTA	0.635551	1.21e-06
CLTA_SEPEP.3_C3	CLTA	0.0619369	0.675799
CLTA_SEPEP.4_C3	CLTA	0.312725	0.0304555
CLUH_SEPEP.1_C4	CLUH	-0.265651	0.0680145
CLUH_SEPEP.3_C3	CLUH	-0.436518	0.0048622
CMPK1_SEPEP.1_C4	CMPK1	0.474477	0.0006565
CMPK1_SEPEP.2_C3	CMPK1	0.46606	0.000842213
CNBP_SEPEP.1_C4	CNBP	-0.308866	0.0326784
CNBP_SEPEP.2_C3	CNBP	-0.141393	0.38415
CNDP2_SEPEP.1_C4	CNDP2	-0.0329398	0.824113
CNDP2_SEPEP.2_C3	CNDP2	0.146912	0.319043
CNDP2_SEPEP.3_C3	CNDP2	-0.0355776	0.810278
CNN1_SEPEP.1_C4	CNN1	0.708445	1.77e-08
CNN1_SEPEP.3_C3	CNN1	0.732726	1.86e-06
CNN2_SEPEP.1_C4	CNN2	-0.538883	7.77e-05
CNN2_SEPEP.2_C3	CNN2	-0.481836	0.000525231
CNN3_SEPEP.1_C4	CNN3	-0.173244	0.238971
CNN3_SEPEP.2_C3	CNN3	-0.223329	0.131306
CNN3_SEPEP.3_C3	CNN3	-0.318314	0.0274599
CNOT1_SEPEP.1_C4	CNOT1	-0.482465	0.000515187
CNOT1_SEPEP.2_C3	CNOT1	-0.588209	1.1e-05
CNOT10_SEPEP.1_C4	CNOT10	-0.478654	0.000578777
CNOT10_SEPEP.2_C3	CNOT10	-0.4993	0.000303071
CNOT2_SEPEP.2_C3	CNOT2	-0.260182	0.0741024
CNOT2_SEPEP.3_C3	CNOT2	-0.480417	0.000548529
CNOT9_SEPEP.1_C4	CNOT9	0.218355	0.135965
CNPY2_SEPEP.1_C4	CNPY2	-0.143698	0.329861
CNPY2_SEPEP.2_C2	CNPY2	0.234029	0.10938
CNPY3_SEPEP.2_C3	CNPY3	0.0277604	0.851428
CNPY3_SEPEP.3_C3	CNPY3	0.122738	0.405924
CNPY3_SEPEP.4_C3	CNPY3	0.195045	0.227786
COG3_SEPEP.1_C4	COG3	0.212207	0.161672
COG3_SEPEP.2_C3	COG3	0.278481	0.0552859
COG3_SEPEP.3_C3	COG3	0.412833	0.00482718
COG4_SEPEP.1_C4	COG4	0.201652	0.16931
COG4_SEPEP.2_C3	COG4	0.367846	0.0101049
COG5_SEPEP.1_C4	COG5	0.519156	0.00059796
COG5_SEPEP.2_C3	COG5	-0.273212	0.106905
COG5_SEPEP.3_C3	COG5	-0.176138	0.241627
COG7_SEPEP.1_C4	COG7	0.408698	0.00392632
COG7_SEPEP.2_C2	COG7	0.302859	0.0364046
COL18A1_SEPEP.1_C4	COL18A1	0.484875	0.000478295
COL18A1_SEPEP.2_C3	COL18A1	0.210292	0.15139
COL1A1_SEPEP.1_C4	COL1A1	0.330278	0.0218672
COL1A1_SEPEP.2_C3	COL1A1	0.33962	0.0320317
COL5A1_SEPEP.1_C4	COL5A1	0.573635	2.03e-05
COLGALT1_SEPEP.1_C4	COLGALT1	0.00979099	0.94734
COLGALT1_SEPEP.3_C3	COLGALT1	-0.0181154	0.902734
COMMD4_SEPEP.2_C3	COMMD4	0.785224	3.91e-11
COMMD4_SEPEP.3_C3	COMMD4	0.669126	2.83e-05
COMMD9_SEPEP.1_C4	COMMD9	0.314389	0.0295367
COMMD9_SEPEP.3_C3	COMMD9	0.611938	0.000197874
COPB2_SEPEP.1_C4	COPB2	0.568756	2.47e-05
COPB2_SEPEP.2_C2	COPB2	0.695715	4.05e-08
COPE_SEPEP.1_C4	COPE	0.243212	0.0957689
COPE_SEPEP.2_C3	COPE	0.161848	0.277088
COPE_SEPEP.3_C3	COPE	0.440136	0.00248201
COPE_SEPEP.4_C3	COPE	0.150024	0.308787
COPG1_SEPEP.1_C4	COPG1	0.75767	4.54e-10
COPG1_SEPEP.2_C2	COPG1	0.716922	9.95e-09
COPG2_SEPEP.1_C4	COPG2	0.0776536	0.599853
COPG2_SEPEP.2_C2	COPG2	0.0415596	0.779121
COPS3_SEPEP.1_C4	COPS3	0.368334	0.00999817
COPS3_SEPEP.2_C3	COPS3	-0.146941	0.318945
COPS3_SEPEP.4_C3	COPS3	0.129676	0.379694
COPS4_SEPEP.1_C4	COPS4	0.665802	2.42e-07
COPS4_SEPEP.2_C2	COPS4	0.549616	5.21e-05
COPS7B_SEPEP.1_C4	COPS7B	0.241646	0.0979922
COPS7B_SEPEP.2_C3	COPS7B	0.559279	0.000175749
COPS7B_SEPEP.3_C3	COPS7B	0.227177	0.120466
COPS8_SEPEP.1_C4	COPS8	0.145358	0.324246
COPS8_SEPEP.2_C2	COPS8	-0.151901	0.302703
COPZ1_SEPEP.1_C4	COPZ1	0.434722	0.00201798
COPZ1_SEPEP.2_C3	COPZ1	0.158437	0.282123
COPZ1_SEPEP.3_C3	COPZ1	0.365403	0.0106543
CORO1C_SEPEP.1_C4	CORO1C	0.105643	0.474841
CORO1C_SEPEP.2_C3	CORO1C	0.460282	0.000995669
CORO1C_SEPEP.3_C3	CORO1C	0.191329	0.192677
CORO7_SEPEP.1_C4	CORO7	0.200563	0.171673
CORO7_SEPEP.2_C3	CORO7	-0.326946	0.0677801
COX17_SEPEP.1_C4	COX17	0.0916878	0.535393
COX17_SEPEP.2_C3	COX17	-0.108246	0.555386
COX4I1_SEPEP.2_C3	COX4I1	0.196184	0.181418
COX4I1_SEPEP.3_C3	COX4I1	0.363248	0.0111598
COX4I1_SEPEP.4_C3	COX4I1	0.12583	0.394109
CPD_SEPEP.1_C4	CPD	-0.466586	0.000829366
CPD_SEPEP.2_C2	CPD	0.147942	0.315626
CPOX_SEPEP.1_C4	CPOX	-0.132957	0.36765
CPOX_SEPEP.2_C2	CPOX	-0.0702381	0.635226
CPSF2_SEPEP.1_C4	CPSF2	-0.331017	0.0215557
CPSF2_SEPEP.2_C3	CPSF2	-0.255907	0.079156
CPSF2_SEPEP.3_C3	CPSF2	-0.483472	0.000499482
CPSF3_SEPEP.1_C4	CPSF3	-0.449098	0.00136542
CPSF4_SEPEP.2_C3	CPSF4	-0.0558736	0.706029
CPSF4_SEPEP.3_C3	CPSF4	-0.160997	0.378717
CPSF7_SEPEP.1_C4	CPSF7	0.0148292	0.920315
CPSF7_SEPEP.2_C3	CPSF7	-0.0309009	0.834843
CPSF7_SEPEP.3_C3	CPSF7	-0.158508	0.281905
CPT1A_SEPEP.1_C4	CPT1A	-0.290406	0.106876
CPT1A_SEPEP.2_C3	CPT1A	-0.585005	1.26e-05
CPVL_SEPEP.1_C4	CPVL	-0.306013	0.0344066
CPVL_SEPEP.2_C3	CPVL	-0.337538	0.0189654
CPVL_SEPEP.3_C3	CPVL	-0.307582	0.0334472
CPVL_SEPEP.4_C3	CPVL	-0.289432	0.0460078
CRAT_SEPEP.1_C4	CRAT	0.596958	7.52e-06
CRAT_SEPEP.2_C3	CRAT	0.814217	1.44e-08
CRBN_SEPEP.2_C3	CRBN	0.708098	3.21e-07
CREBBP_SEPEP.1_C4	CREBBP	-0.247116	0.187998
CREBBP_SEPEP.2_C3	CREBBP	-0.283279	0.0510509
CRELD2_SEPEP.1_C4	CRELD2	0.443599	0.00414317
CRELD2_SEPEP.2_C3	CRELD2	0.591025	9.74e-06
CRIP2_SEPEP.1_C4	CRIP2	0.730049	3.91e-09
CRIP2_SEPEP.2_C3	CRIP2	0.595596	7.98e-06
CRIP2_SEPEP.3_C3	CRIP2	0.786645	1.77e-09
CRK_SEPEP.1_C4	CRK	0.46187	0.000951169
CRK_SEPEP.2_C2	CRK	0.323569	0.0248717
CRYAB_SEPEP.1_C4	CRYAB	0.265327	0.0683633
CRYAB_SEPEP.2_C3	CRYAB	0.259746	0.0746061
CRYZ_SEPEP.1_C4	CRYZ	0.562035	3.23e-05
CRYZ_SEPEP.2_C3	CRYZ	0.270754	0.115678
CRYZ_SEPEP.3_C3	CRYZ	0.658885	3.55e-07
CSE1L_SEPEP.1_C4	CSE1L	-0.825294	5.39e-13
CSE1L_SEPEP.2_C3	CSE1L	-0.300659	0.135581
CSE1L_SEPEP.3_C3	CSE1L	-0.630829	1.54e-06
CSNK1A1_SEPEP.1_C4	CSNK1A1	-0.323292	0.0418664
CSNK1A1_SEPEP.2_C2	CSNK1A1	0.156546	0.287982
CSNK1A1_SEPEP.3_C3	CSNK1A1	-0.222856	0.127881
CSNK1A1_SEPEP.4_C3	CSNK1A1	-0.263949	0.069865
CSNK2A2_SEPEP.1_C4	CSNK2A2	-0.0491526	0.740068
CSNK2A2_SEPEP.2_C2	CSNK2A2	0.0698673	0.640744
CSNK2A2_SEPEP.3_C3	CSNK2A2	-0.253922	0.147309
CSNK2B_SEPEP.1_C4	CSNK2B	-0.255171	0.0800523
CSNK2B_SEPEP.2_C2	CSNK2B	-0.598267	7.09e-06
CSTF3_SEPEP.1_C4	CSTF3	-0.127079	0.434563
CSTF3_SEPEP.2_C2	CSTF3	-0.500204	0.00029433
CSTF3_SEPEP.5_C3	CSTF3	-0.310907	0.0314866
CTBP1_SEPEP.1_C4	CTBP1	-0.0274946	0.852835
CTBP1_SEPEP.2_C3	CTBP1	0.266867	0.0667164
CTCF_SEPEP.1_C4	CTCF	-0.269669	0.0637996
CTCF_SEPEP.2_C3	CTCF	-0.317675	0.0277894
CTDP1_SEPEP.1_C4	CTDP1	-0.54378	6.48e-05
CTDP1_SEPEP.2_C3	CTDP1	0.0185955	0.916866
CTH_SEPEP.1_C4	CTH	-0.0589019	0.748801
CTH_SEPEP.2_C3	CTH	0.327975	0.0388234
CTH_SEPEP.3_C3	CTH	-0.189496	0.197055
CTNNA1_SEPEP.1_C4	CTNNA1	0.666644	2.31e-07
CTNNA1_SEPEP.2_C3	CTNNA1	0.291703	0.0442528
CTNNA1_SEPEP.11_C3	CTNNA1	0.438691	0.0018147
CTNNA1_SEPEP.3_C3	CTNNA1	0.413656	0.00347245
CTNNA1_SEPEP.4_C3	CTNNA1	0.0982406	0.506499
CTNNA1_SEPEP.5_C3	CTNNA1	0.0767643	0.604049
CTNNA1_SEPEP.6_C3	CTNNA1	0.542199	6.87e-05
CTNNA1_SEPEP.7_C3	CTNNA1	0.532201	9.89e-05
CTNNA1_SEPEP.8_C3	CTNNA1	0.552798	4.62e-05
CTNNA1_SEPEP.9_C3	CTNNA1	0.281475	0.0526115
CTNNA1_SEPEP.10_C3	CTNNA1	0.424675	0.00262543
CTNNA3_SEPEP.2_C3	CTNNA3	0.734911	2.73e-09
CTNNA3_SEPEP.3_C3	CTNNA3	0.801584	7.65e-12
CTNNB1_SEPEP.1_C4	CTNNB1	0.563242	3.08e-05
CTNNB1_SEPEP.2_C3	CTNNB1	0.449134	0.00136404
CTNNBL1_SEPEP.1_C4	CTNNBL1	-0.234606	0.108484
CTNNBL1_SEPEP.2_C3	CTNNBL1	0.153116	0.298806
CTNND1_SEPEP.1_C4	CTNND1	0.0681252	0.645459
CTNND1_SEPEP.2_C3	CTNND1	-0.0024116	0.987021
CTNND1_SEPEP.3_C3	CTNND1	-0.173221	0.343081
CTNND1_SEPEP.4_C3	CTNND1	0.644126	6.95e-05
CTPS1_SEPEP.1_C4	CTPS1	-0.390911	0.0060111
CTPS1_SEPEP.2_C3	CTPS1	-0.199559	0.173873
CTPS1_SEPEP.3_C3	CTPS1	-0.590925	9.78e-06
CTSB_SEPEP.1_C4	CTSB	0.830848	2.73e-13
CTSB_SEPEP.2_C3	CTSB	0.745619	1.2e-09
CTSC_SEPEP.1_C4	CTSC	0.0299683	0.839761
CTSC_SEPEP.2_C2	CTSC	-0.317777	0.0277369
CTTN_SEPEP.1_C4	CTTN	0.312735	0.0304502
CTTN_SEPEP.2_C3	CTTN	0.475123	0.000643901
CTTN_SEPEP.3_C3	CTTN	-0.0765757	0.604941
CUL2_SEPEP.1_C4	CUL2	0.544277	6.36e-05
CUL2_SEPEP.2_C3	CUL2	0.644888	7.52e-07
CUL2_SEPEP.3_C3	CUL2	-0.22874	0.117866
CUL2_SEPEP.4_C3	CUL2	0.701567	2.78e-08
CUL3_SEPEP.1_C4	CUL3	0.435367	0.00198359
CUL3_SEPEP.2_C2	CUL3	-0.157835	0.330705
CUL3_SEPEP.3_C3	CUL3	-0.0419443	0.777129
CUL4A_SEPEP.2_C3	CUL4A	-0.112945	0.44467
CUL4A_SEPEP.3_C3	CUL4A	-0.312297	0.0306961
CUL5_SEPEP.2_C3	CUL5	0.619175	2.05e-05
CUL5_SEPEP.3_C3	CUL5	0.813686	2.07e-12
CUL5_SEPEP.5_C3	CUL5	0.674642	1.46e-07
CUX1_SEPEP.1_C4	CUX1	-0.0803237	0.587331
CUX1_SEPEP.2_C3	CUX1	-0.0555949	0.762489
CWC22_SEPEP.1_C4	CWC22	-0.431345	0.00220655
CWC22_SEPEP.2_C3	CWC22	-0.801926	7.38e-12
CWC27_SEPEP.1_C4	CWC27	-0.387583	0.00649358
CWC27_SEPEP.2_C2	CWC27	-0.218106	0.145351
CWF19L1_SEPEP.1_C4	CWF19L1	-0.216964	0.138539
CWF19L1_SEPEP.2_C3	CWF19L1	-0.591852	5.76e-05
CWF19L1_SEPEP.3_C3	CWF19L1	0.0614326	0.678295
CXADR_SEPEP.1_C4	CXADR	0.380185	0.00768795
CXADR_SEPEP.2_C2	CXADR	0.0664515	0.653612
CXADR_SEPEP.3_C3	CXADR	0.4275	0.0024401
CXADR_SEPEP.4_C3	CXADR	0.44067	0.00172032
CXADR_SEPEP.5_C3	CXADR	0.357894	0.0125057
CYB5A_SEPEP.1_C4	CYB5A	0.332156	0.021083
CYB5A_SEPEP.2_C3	CYB5A	0.0703933	0.634478
CYB5R2_SEPEP.1_C4	CYB5R2	-0.207751	0.198318
CYB5R2_SEPEP.2_C3	CYB5R2	-0.515975	0.000174286
CYFIP1_SEPEP.1_C4	CYFIP1	-0.413252	0.00350764
CYFIP1_SEPEP.2_C3	CYFIP1	-0.0856969	0.562493
CYP20A1_SEPEP.1_C4	CYP20A1	0.103006	0.574795
CYP20A1_SEPEP.2_C3	CYP20A1	0.341221	0.0176226
CYP20A1_SEPEP.3_C3	CYP20A1	-0.0497585	0.760434
CYP51A1_SEPEP.1_C4	CYP51A1	0.0839511	0.570509
CYP51A1_SEPEP.2_C2	CYP51A1	-0.00312902	0.98316
CYRIB_SEPEP.1_C4	CYRIB	0.719177	8.5e-09
CYRIB_SEPEP.2_C3	CYRIB	0.773721	1.13e-10
CYRIB_SEPEP.3_C3	CYRIB	0.730434	3.8e-09
DAP3_SEPEP.1_C4	DAP3	-0.0676377	0.64783
DAP3_SEPEP.2_C3	DAP3	0.107219	0.510211
DARS1_SEPEP.1_C4	DARS1	-0.469326	0.000765181
DARS1_SEPEP.2_C2	DARS1	-0.437882	0.00185461
DARS2_SEPEP.1_C4	DARS2	-0.287767	0.0473308
DARS2_SEPEP.2_C3	DARS2	0.0881784	0.55119
DARS2_SEPEP.3_C3	DARS2	0.318389	0.0274218
DAXX_SEPEP.2_C3	DAXX	-0.46502	0.000868158
DAXX_SEPEP.3_C3	DAXX	-0.749216	9.04e-10
DAZAP1_SEPEP.2_C3	DAZAP1	-0.232905	0.111143
DAZAP1_SEPEP.3_C3	DAZAP1	-0.691951	5.13e-08
DAZAP1_SEPEP.4_C3	DAZAP1	-0.738679	2.05e-09
DAZAP1_SEPEP.5_C3	DAZAP1	-0.650119	5.71e-07
DBN1_SEPEP.1_C4	DBN1	-0.267132	0.0664359
DBN1_SEPEP.2_C3	DBN1	-0.543585	6.53e-05
DBN1_SEPEP.3_C3	DBN1	-0.225409	0.123459
DBN1_SEPEP.4_C3	DBN1	-0.382291	0.00732998
DBN1_SEPEP.5_C3	DBN1	-0.617567	2.93e-06
DBN1_SEPEP.6_C3	DBN1	-0.135572	0.404222
DBNL_SEPEP.1_C4	DBNL	0.665522	2.46e-07
DBNL_SEPEP.2_C3	DBNL	0.854307	1.15e-14
DBT_SEPEP.1_C4	DBT	0.669997	1.91e-07
DBT_SEPEP.2_C2	DBT	0.448236	0.00139845
DCAKD_SEPEP.2_C3	DCAKD	-0.146681	0.366434
DCAKD_SEPEP.3_C3	DCAKD	-0.415017	0.0181803
DCD_SEPEP.1_C4	DCD	-0.285788	0.0489434
DCD_SEPEP.2_C2	DCD	-0.185198	0.272476
DCTD_SEPEP.2_C3	DCTD	0.335456	0.0197621
DCTN1_SEPEP.1_C4	DCTN1	0.790678	2.31e-11
DCTN1_SEPEP.2_C3	DCTN1	0.658226	3.69e-07
DCTN1_SEPEP.3_C3	DCTN1	0.189647	0.196693
DCTN2_SEPEP.1_C4	DCTN2	0.826459	4.68e-13
DCTN3_SEPEP.1_C4	DCTN3	0.772637	1.25e-10
DCTN3_SEPEP.2_C3	DCTN3	0.662225	3.25e-06
DCTN4_SEPEP.1_C4	DCTN4	0.546936	5.76e-05
DCTN4_SEPEP.2_C3	DCTN4	0.53686	8.36e-05
DDB2_SEPEP.1_C4	DDB2	0.331271	0.0640141
DDB2_SEPEP.2_C2	DDB2	0.299305	0.0960809
DDX19A_SEPEP.2_C3	DDX19A	-0.392089	0.00584806
DDX19A_SEPEP.3_C3	DDX19A	0.579917	1.56e-05
DDX21_SEPEP.1_C4	DDX21	-0.87789	2.58e-16
DDX21_SEPEP.2_C3	DDX21	-0.78019	6.28e-11
DDX21_SEPEP.3_C3	DDX21	-0.867532	1.5e-15
DDX39A_SEPEP.1_C4	DDX39A	-0.137808	0.350272
DDX39A_SEPEP.2_C3	DDX39A	-0.585277	1.25e-05
DDX3X_SEPEP.1_C4	DDX3X	-0.392295	0.0058199
DDX3X_SEPEP.2_C3	DDX3X	-0.633141	1.37e-06
DDX3X_SEPEP.3_C3	DDX3X	-0.488222	0.000431023
DDX3X_SEPEP.4_C3	DDX3X	-0.719427	3.49e-06
DDX42_SEPEP.1_C4	DDX42	-0.37661	0.00833033
DDX42_SEPEP.2_C3	DDX42	0.260846	0.0733417
DDX42_SEPEP.3_C3	DDX42	-0.382047	0.00737069
DDX46_SEPEP.1_C4	DDX46	-0.680261	1.05e-07
DDX46_SEPEP.3_C3	DDX46	-0.540581	7.3e-05
DDX47_SEPEP.1_C4	DDX47	-0.819185	1.11e-12
DDX47_SEPEP.2_C2	DDX47	-0.671841	2.07e-06
DDX49_SEPEP.1_C4	DDX49	0.0511342	0.781064
DDX49_SEPEP.2_C2	DDX49	-0.11812	0.423945
DDX50_SEPEP.1_C4	DDX50	-0.26831	0.0652006
DDX50_SEPEP.2_C3	DDX50	-0.671571	1.74e-07
DDX52_SEPEP.1_C4	DDX52	-0.497035	0.000326013
DDX52_SEPEP.2_C3	DDX52	-0.728735	4.3e-09
DDX55_SEPEP.2_C3	DDX55	-0.716969	1.95e-07
DDX55_SEPEP.3_C3	DDX55	-0.72232	6.82e-09
DDX6_SEPEP.1_C4	DDX6	-0.750512	8.15e-10
DDX6_SEPEP.2_C3	DDX6	-0.337316	0.0190491
DDX6_SEPEP.3_C3	DDX6	-0.396325	0.0052929
DECR1_SEPEP.1_C4	DECR1	0.7363	2.46e-09
DECR1_SEPEP.2_C3	DECR1	0.479248	0.000568422
DEGS1_SEPEP.2_C3	DEGS1	0.412745	0.0188897
DEGS1_SEPEP.3_C3	DEGS1	0.109825	0.457432
DEK_SEPEP.1_C4	DEK	-0.687355	6.81e-08
DEK_SEPEP.2_C3	DEK	-0.151163	0.305086
DERA_SEPEP.1_C4	DERA	0.604413	5.38e-06
DERA_SEPEP.2_C3	DERA	0.476926	0.000609855
DERA_SEPEP.3_C3	DERA	0.511151	0.00020514
DESI2_SEPEP.1_C4	DESI2	0.0180066	0.922078
DESI2_SEPEP.2_C3	DESI2	-0.426582	0.00249905
DFFA_SEPEP.1_C4	DFFA	0.0168705	0.909389
DFFA_SEPEP.2_C2	DFFA	-0.203961	0.164376
DGLUCY_SEPEP.2_C3	DGLUCY	0.377242	0.00821353
DGLUCY_SEPEP.4_C3	DGLUCY	0.501144	0.000988061
DHCR7_SEPEP.1_C4	DHCR7	-0.142635	0.333489
DHCR7_SEPEP.2_C3	DHCR7	-0.0475849	0.748082
DHFR_SEPEP.1_C4	DHFR	-0.363288	0.0409806
DHFR_SEPEP.2_C3	DHFR	-0.195421	0.183154
DHPS_SEPEP.2_C3	DHPS	-0.219171	0.134472
DHPS_SEPEP.3_C3	DHPS	-0.22497	0.162809
DHRS7_SEPEP.1_C4	DHRS7	-0.484488	0.000484053
DHRS7_SEPEP.3_C3	DHRS7	-0.393619	0.00564194
DHRS7_SEPEP.4_C3	DHRS7	0.1471	0.318416
DHRS7B_SEPEP.1_C4	DHRS7B	-0.0871848	0.555703
DHRS7B_SEPEP.2_C3	DHRS7B	-0.492559	0.000436335
DHX16_SEPEP.1_C4	DHX16	-0.00999145	0.946263
DHX16_SEPEP.2_C2	DHX16	-0.650635	5.54e-05
DHX16_SEPEP.3_C3	DHX16	0.347931	0.0153826
DHX29_SEPEP.1_C4	DHX29	-0.66632	2.35e-07
DHX29_SEPEP.2_C2	DHX29	-0.74473	1.29e-09
DHX29_SEPEP.3_C3	DHX29	-0.684148	8.28e-08
DHX37_SEPEP.1_C4	DHX37	-0.380031	0.00771467
DHX37_SEPEP.2_C3	DHX37	-0.671251	2.13e-06
DIABLO_SEPEP.1_C4	DIABLO	0.54412	6.4e-05
DIABLO_SEPEP.2_C3	DIABLO	-0.270209	0.156295
DIAPH1_SEPEP.1_C4	DIAPH1	-0.660837	3.19e-07
DIAPH1_SEPEP.2_C3	DIAPH1	-0.721352	1.51e-07
DIAPH1_SEPEP.3_C3	DIAPH1	-0.410132	0.00378999
DICER1_SEPEP.1_C4	DICER1	-0.282123	0.0520463
DIDO1_SEPEP.2_C3	DIDO1	0.0302439	0.838307
DIDO1_SEPEP.3_C3	DIDO1	-0.285448	0.0492249
DIMT1_SEPEP.2_C3	DIMT1	-0.765444	2.35e-10
DIMT1_SEPEP.3_C3	DIMT1	-0.580599	1.52e-05
DIPK2A_SEPEP.2_C3	DIPK2A	-0.0134757	0.941647
DIS3_SEPEP.1_C4	DIS3	-0.549355	5.26e-05
DIS3_SEPEP.2_C2	DIS3	-0.665186	2.5e-07
DKC1_SEPEP.1_C4	DKC1	-0.420692	0.00290775
DKC1_SEPEP.2_C2	DKC1	-0.557285	3.88e-05
DKC1_SEPEP.3_C3	DKC1	-0.624045	2.15e-06
DLAT_SEPEP.1_C4	DLAT	0.769025	1.72e-10
DLAT_SEPEP.2_C3	DLAT	0.769843	1.6e-10
DLAT_SEPEP.4_C3	DLAT	0.775603	9.57e-11
DLAT_SEPEP.6_C3	DLAT	0.0302346	0.838357
DLD_SEPEP.1_C4	DLD	0.812168	2.45e-12
DLD_SEPEP.2_C3	DLD	0.816696	1.47e-12
DLD_SEPEP.3_C3	DLD	0.433626	0.0020775
DLG1_SEPEP.2_C3	DLG1	0.173015	0.239603
DLG1_SEPEP.3_C3	DLG1	0.0687286	0.673468
DLGAP4_SEPEP.1_C4	DLGAP4	0.510432	0.000210138
DLGAP4_SEPEP.2_C3	DLGAP4	0.132373	0.36978
DLST_SEPEP.1_C4	DLST	0.703376	2.47e-08
DLST_SEPEP.2_C2	DLST	0.620882	2.5e-06
DNAAF5_SEPEP.1_C4	DNAAF5	-0.0542632	0.714136
DNAAF5_SEPEP.2_C3	DNAAF5	-0.151025	0.305532
DNAAF5_SEPEP.3_C3	DNAAF5	-0.521315	0.000145095
DNAJA1_SEPEP.1_C4	DNAJA1	-0.22803	0.119042
DNAJA1_SEPEP.2_C2	DNAJA1	-0.339293	0.0183152
DNAJA3_SEPEP.1_C4	DNAJA3	-0.208578	0.154829
DNAJA3_SEPEP.2_C3	DNAJA3	-0.268518	0.0649855
DNAJB1_SEPEP.1_C4	DNAJB1	-0.431602	0.00219164
DNAJB1_SEPEP.2_C2	DNAJB1	0.0910064	0.538443
DNAJB11_SEPEP.1_C4	DNAJB11	0.692827	4.85e-08
DNAJB11_SEPEP.2_C2	DNAJB11	0.0462713	0.80145
DNAJC10_SEPEP.1_C4	DNAJC10	0.472834	0.000689547
DNAJC10_SEPEP.2_C2	DNAJC10	-0.190539	0.296219
DNAJC11_SEPEP.1_C4	DNAJC11	-0.238915	0.101965
DNAJC11_SEPEP.2_C2	DNAJC11	-0.181578	0.319933
DNAJC13_SEPEP.1_C4	DNAJC13	0.8544	1.13e-14
DNAJC13_SEPEP.2_C3	DNAJC13	0.76536	3.72e-10
DNAJC17_SEPEP.2_C3	DNAJC17	-0.37037	0.018648
DNAJC17_SEPEP.3_C3	DNAJC17	0.0172685	0.90726
DNAJC2_SEPEP.1_C4	DNAJC2	-0.639914	9.73e-07
DNAJC2_SEPEP.2_C3	DNAJC2	-0.557373	4.71e-05
DNAJC2_SEPEP.4_C3	DNAJC2	-0.470246	0.000744659
DNAJC21_SEPEP.1_C4	DNAJC21	-0.0879206	0.55236
DNAJC3_SEPEP.1_C4	DNAJC3	0.597134	7.46e-06
DNAJC3_SEPEP.3_C3	DNAJC3	0.231975	0.112619
DNAJC7_SEPEP.1_C4	DNAJC7	-0.475396	0.000638634
DNAJC7_SEPEP.2_C2	DNAJC7	-0.139009	0.3923
DNM1L_SEPEP.1_C4	DNM1L	0.684519	8.1e-08
DNM1L_SEPEP.2_C3	DNM1L	0.4895	0.000414111
DNM1L_SEPEP.3_C3	DNM1L	0.477597	0.000597611
DNM2_SEPEP.1_C4	DNM2	0.609503	4.27e-06
DNM2_SEPEP.2_C3	DNM2	-0.119664	0.417872
DNM2_SEPEP.3_C3	DNM2	0.433684	0.00517905
DNMT1_SEPEP.1_C4	DNMT1	-0.599193	6.81e-06
DNMT1_SEPEP.2_C3	DNMT1	-0.53868	7.82e-05
DNMT3A_SEPEP.2_C3	DNMT3A	-0.675456	1.39e-07
DNMT3A_SEPEP.3_C3	DNMT3A	-0.294608	0.0420872
DNMT3B_SEPEP.1_C4	DNMT3B	-0.741366	1.67e-09
DNMT3B_SEPEP.2_C3	DNMT3B	-0.6371	1.12e-06
DNMT3B_SEPEP.4_C3	DNMT3B	-0.785898	1.88e-09
DNPEP_SEPEP.1_C4	DNPEP	-0.021771	0.883231
DNPEP_SEPEP.2_C3	DNPEP	0.395936	0.0114385
DNPH1_SEPEP.1_C4	DNPH1	0.0809068	0.584612
DNPH1_SEPEP.2_C2	DNPH1	0.276945	0.059489
DOCK1_SEPEP.2_C3	DOCK1	0.168239	0.357351
DOCK1_SEPEP.3_C3	DOCK1	0.151238	0.304842
DOCK1_SEPEP.4_C3	DOCK1	0.494372	0.00118505
DOCK7_SEPEP.1_C4	DOCK7	0.409975	0.0038047
DOCK7_SEPEP.2_C3	DOCK7	-0.00234653	0.987371
DOCK7_SEPEP.3_C3	DOCK7	0.109199	0.502381
DPF2_SEPEP.1_C4	DPF2	-0.612339	3.74e-06
DPH5_SEPEP.2_C3	DPH5	-0.214143	0.152988
DPH5_SEPEP.3_C3	DPH5	-0.0211903	0.908355
DPM1_SEPEP.1_C4	DPM1	0.0395407	0.791872
DPM1_SEPEP.2_C3	DPM1	-0.251309	0.165307
DPP9_SEPEP.1_C4	DPP9	-0.0789249	0.593877
DPP9_SEPEP.2_C3	DPP9	0.0740039	0.649956
DPPA4_SEPEP.1_C4	DPPA4	-0.70539	2.17e-08
DPPA4_SEPEP.2_C3	DPPA4	-0.787087	3.27e-11
DPPA4_SEPEP.3_C3	DPPA4	-0.780321	6.21e-11
DPY30_SEPEP.1_C4	DPY30	-0.414356	0.00341224
DPY30_SEPEP.2_C3	DPY30	-0.680848	1.01e-07
DPYSL3_SEPEP.1_C4	DPYSL3	0.099918	0.499232
DPYSL3_SEPEP.2_C2	DPYSL3	-0.759105	4.03e-10
DRG2_SEPEP.1_C4	DRG2	-0.0184535	0.900927
DRG2_SEPEP.2_C3	DRG2	-0.195387	0.183234
DRG2_SEPEP.3_C3	DRG2	-0.311434	0.0474701
DROSHA_SEPEP.1_C4	DROSHA	-0.560213	3.46e-05
DROSHA_SEPEP.2_C3	DROSHA	-0.189232	0.299606
DSG2_SEPEP.1_C4	DSG2	0.0355069	0.810648
DSG2_SEPEP.2_C2	DSG2	-0.587118	1.15e-05
DSP_SEPEP.1_C4	DSP	0.181316	0.217451
DSP_SEPEP.2_C2	DSP	-0.0259713	0.860906
DSP_SEPEP.3_C3	DSP	0.134254	0.362955
DST_SEPEP.2_C3	DST	-0.091417	0.618765
DST_SEPEP.3_C3	DST	-0.101389	0.600745
DST_SEPEP.5_C3	DST	0.0994749	0.541397
DTD1_SEPEP.1_C4	DTD1	0.252794	0.0830036
DTD1_SEPEP.2_C3	DTD1	-0.473212	0.00623067
DTYMK_SEPEP.1_C4	DTYMK	-0.212525	0.146994
DTYMK_SEPEP.2_C3	DTYMK	0.468481	0.00229725
DTYMK_SEPEP.4_C3	DTYMK	-0.246573	0.091129
DUT_SEPEP.1_C4	DUT	-0.565759	2.78e-05
DUT_SEPEP.2_C3	DUT	-0.763912	2.68e-10
DYNC1I2_SEPEP.1_C4	DYNC1I2	0.104361	0.480248
DYNC1I2_SEPEP.2_C3	DYNC1I2	0.400158	0.00483086
DYNC1I2_SEPEP.3_C3	DYNC1I2	-0.0559107	0.705843
DYNC1LI1_SEPEP.1_C4	DYNC1LI1	0.335149	0.0198821
DYNC1LI1_SEPEP.2_C2	DYNC1LI1	0.0770168	0.602857
DYNC1LI2_SEPEP.1_C4	DYNC1LI2	0.191431	0.192436
DYNLRB1_SEPEP.1_C4	DYNLRB1	0.30393	0.0357161
DYNLRB1_SEPEP.2_C3	DYNLRB1	0.36454	0.0108541
DYNLT1_SEPEP.1_C4	DYNLT1	0.189137	0.197921
DYNLT1_SEPEP.2_C3	DYNLT1	0.318861	0.0271804
EARS2_SEPEP.1_C4	EARS2	-0.123247	0.403967
ECH1_SEPEP.1_C4	ECH1	0.846658	3.42e-14
ECH1_SEPEP.2_C3	ECH1	0.721575	7.19e-09
ECHDC1_SEPEP.3_C3	ECHDC1	-0.171554	0.243655
ECHDC3_SEPEP.1_C4	ECHDC3	0.140117	0.358608
ECHDC3_SEPEP.2_C2	ECHDC3	-0.162229	0.270616
ECI1_SEPEP.1_C4	ECI1	0.843705	5.13e-14
ECI1_SEPEP.2_C2	ECI1	-0.0768354	0.691989
ECI2_SEPEP.1_C4	ECI2	0.575359	1.89e-05
ECI2_SEPEP.2_C3	ECI2	-0.185879	0.2059
ECPAS_SEPEP.1_C4	ECPAS	-0.632406	1.42e-06
ECPAS_SEPEP.2_C3	ECPAS	-0.524941	0.000127891
ECPAS_SEPEP.3_C3	ECPAS	-0.219749	0.133422
EDC3_SEPEP.1_C4	EDC3	-0.290258	0.0453631
EDC3_SEPEP.2_C3	EDC3	-0.404902	0.0043082
EED_SEPEP.1_C4	EED	-0.649393	5.93e-07
EED_SEPEP.2_C3	EED	-0.678026	1.19e-07
EEF1D_SEPEP.1_C4	EEF1D	0.071619	0.628575
EEF1D_SEPEP.2_C3	EEF1D	-0.113307	0.443203
EEF1D_SEPEP.3_C3	EEF1D	0.382549	0.00728723
EEF1D_SEPEP.4_C3	EEF1D	0.390754	0.0270188
EEF1E1_SEPEP.1_C4	EEF1E1	-0.720898	7.54e-09
EEF1E1_SEPEP.2_C2	EEF1E1	-0.0823549	0.577884
EEFSEC_SEPEP.1_C4	EEFSEC	0.421956	0.00281539
EEFSEC_SEPEP.3_C3	EEFSEC	0.168586	0.252032
EEFSEC_SEPEP.4_C3	EEFSEC	0.131818	0.371805
EFL1_SEPEP.1_C4	EFL1	0.142492	0.33398
EFL1_SEPEP.2_C3	EFL1	0.406603	0.011301
EFL1_SEPEP.3_C3	EFL1	0.715995	1.06e-08
EFTUD2_SEPEP.1_C4	EFTUD2	-0.408493	0.00394618
EFTUD2_SEPEP.2_C3	EFTUD2	0.581705	8.26e-05
EHBP1_SEPEP.1_C4	EHBP1	0.334565	0.0612577
EHBP1_SEPEP.2_C3	EHBP1	0.51538	0.0025385
EHD3_SEPEP.1_C4	EHD3	0.383833	0.0144827
EHD3_SEPEP.2_C2	EHD3	0.0953825	0.568924
EHMT1_SEPEP.2_C3	EHMT1	-0.576036	1.84e-05
EHMT1_SEPEP.3_C3	EHMT1	-0.500786	0.000997684
EHMT2_SEPEP.1_C4	EHMT2	-0.357111	0.0127138
EIF2A_SEPEP.1_C4	EIF2A	-0.768081	1.87e-10
EIF2A_SEPEP.2_C3	EIF2A	-0.51732	0.000166467
EIF2A_SEPEP.3_C3	EIF2A	0.121738	0.40979
EIF2AK2_SEPEP.1_C4	EIF2AK2	-0.734097	2.9e-09
EIF2AK2_SEPEP.2_C3	EIF2AK2	-0.560289	3.45e-05
EIF2AK2_SEPEP.3_C3	EIF2AK2	-0.565374	2.83e-05
EIF2B3_SEPEP.1_C4	EIF2B3	0.158151	0.283004
EIF2B3_SEPEP.2_C3	EIF2B3	-0.126927	0.389964
EIF2B4_SEPEP.1_C4	EIF2B4	-0.144608	0.326774
EIF2B4_SEPEP.2_C3	EIF2B4	-0.0479373	0.746278
EIF2B4_SEPEP.3_C3	EIF2B4	0.145519	0.323705
EIF2B5_SEPEP.1_C4	EIF2B5	0.18523	0.207516
EIF2B5_SEPEP.2_C2	EIF2B5	-0.168869	0.251224
EIF2D_SEPEP.3_C3	EIF2D	-0.377508	0.0476491
EIF2D_SEPEP.4_C3	EIF2D	-0.270136	0.0727074
EIF2D_SEPEP.5_C3	EIF2D	-0.268598	0.0937682
EIF3B_SEPEP.1_C4	EIF3B	-0.742933	1.48e-09
EIF3B_SEPEP.2_C3	EIF3B	-0.597562	7.32e-06
EIF3B_SEPEP.3_C3	EIF3B	-0.569755	2.37e-05
EIF3B_SEPEP.4_C3	EIF3B	0.0710797	0.631169
EIF3E_SEPEP.1_C4	EIF3E	-0.564733	2.9e-05
EIF3E_SEPEP.2_C2	EIF3E	0.203657	0.207506
EIF3I_SEPEP.1_C4	EIF3I	-0.435832	0.00195916
EIF3I_SEPEP.2_C2	EIF3I	-0.680244	1.05e-07
EIF3J_SEPEP.1_C4	EIF3J	0.00762876	0.958958
EIF3J_SEPEP.2_C3	EIF3J	0.400682	0.00477054
EIF3K_SEPEP.1_C4	EIF3K	0.113194	0.443662
EIF3K_SEPEP.2_C3	EIF3K	-0.582877	1.38e-05
EIF3K_SEPEP.3_C3	EIF3K	-0.318992	0.0271142
EIF3L_SEPEP.1_C4	EIF3L	-0.524338	0.000130617
EIF3L_SEPEP.2_C3	EIF3L	-0.570756	2.28e-05
EIF3M_SEPEP.1_C4	EIF3M	-0.517504	0.000165423
EIF3M_SEPEP.2_C3	EIF3M	-0.363543	0.0110892
EIF4A1_SEPEP.1_C4	EIF4A1	-0.594016	8.55e-06
EIF4A1_SEPEP.2_C2	EIF4A1	-0.605172	5.2e-06
EIF4A3_SEPEP.1_C4	EIF4A3	-0.129656	0.379769
EIF4A3_SEPEP.2_C2	EIF4A3	-0.0968519	0.512555
EIF4B_SEPEP.1_C4	EIF4B	-0.239801	0.100663
EIF4B_SEPEP.2_C3	EIF4B	-0.296947	0.111044
EIF4E2_SEPEP.1_C4	EIF4E2	-0.450903	0.00129849
EIF4E2_SEPEP.2_C3	EIF4E2	-0.192364	0.190236
EIF4ENIF1_SEPEP.1_C4	EIF4ENIF1	-0.171737	0.295841
EIF4ENIF1_SEPEP.2_C3	EIF4ENIF1	-0.0248598	0.892569
EIF4G1_SEPEP.1_C4	EIF4G1	-0.790158	2.43e-11
EIF4G1_SEPEP.2_C3	EIF4G1	-0.594728	0.000330989
EIF4G2_SEPEP.1_C4	EIF4G2	-0.341074	0.0176746
EIF4G2_SEPEP.2_C3	EIF4G2	-0.291226	0.0446169
EIF4G3_SEPEP.2_C3	EIF4G3	-0.0882003	0.551092
EIF4G3_SEPEP.3_C3	EIF4G3	-0.345347	0.0528821
EIF6_SEPEP.1_C4	EIF6	-0.602982	5.74e-06
EIF6_SEPEP.2_C3	EIF6	-0.431403	0.00220319
ELAC2_SEPEP.1_C4	ELAC2	-0.793912	1.67e-11
ELAC2_SEPEP.2_C3	ELAC2	0.138265	0.348662
ELAPOR2_SEPEP.1_C4	ELAPOR2	0.785715	1.91e-09
ELAPOR2_SEPEP.2_C3	ELAPOR2	0.678877	1.47e-06
ELAPOR2_SEPEP.3_C3	ELAPOR2	0.820331	9.69e-13
ELMOD2_SEPEP.1_C4	ELMOD2	0.526599	0.000120661
ELMOD2_SEPEP.2_C3	ELMOD2	0.382565	0.011346
ELOB_SEPEP.1_C4	ELOB	0.333181	0.0206651
ELOB_SEPEP.2_C2	ELOB	0.618184	2.84e-06
ELOC_SEPEP.1_C4	ELOC	-0.0782466	0.597062
ELOC_SEPEP.2_C3	ELOC	0.467616	0.000804686
ELP1_SEPEP.1_C4	ELP1	0.0240332	0.871194
ELP1_SEPEP.2_C3	ELP1	-0.119561	0.418274
ELP2_SEPEP.1_C4	ELP2	-0.584795	1.27e-05
ELP3_SEPEP.1_C4	ELP3	-0.435626	0.00196997
ELP3_SEPEP.2_C3	ELP3	-0.487814	0.000436547
ELP3_SEPEP.3_C3	ELP3	-0.131533	0.372852
ELP3_SEPEP.4_C3	ELP3	-0.0377676	0.798835
EMC1_SEPEP.1_C4	EMC1	-0.207255	0.157522
EMC1_SEPEP.2_C3	EMC1	0.2075	0.254473
EMC2_SEPEP.1_C4	EMC2	0.110424	0.454966
EMC2_SEPEP.2_C3	EMC2	0.0980147	0.507481
EMC2_SEPEP.3_C3	EMC2	-0.0529438	0.720802
EMC3_SEPEP.1_C4	EMC3	-0.243521	0.0953354
EMC3_SEPEP.2_C2	EMC3	-0.210641	0.150696
EMC4_SEPEP.2_C3	EMC4	-0.00247338	0.986688
EMC4_SEPEP.3_C3	EMC4	0.469219	0.000767602
EMC8_SEPEP.3_C3	EMC8	-0.565529	0.000143165
EMC8_SEPEP.4_C3	EMC8	-0.267954	0.0655718
EMD_SEPEP.1_C4	EMD	-0.466968	0.000820135
EMD_SEPEP.2_C2	EMD	-0.255367	0.0798133
EMG1_SEPEP.1_C4	EMG1	-0.763585	2.76e-10
EMG1_SEPEP.2_C2	EMG1	-0.572261	2.14e-05
EMILIN2_SEPEP.1_C4	EMILIN2	0.780456	6.13e-11
EMILIN2_SEPEP.2_C2	EMILIN2	0.548838	5.36e-05
EML4_SEPEP.1_C4	EML4	0.0375507	0.799967
EML4_SEPEP.2_C3	EML4	-0.0465	0.753643
EML4_SEPEP.3_C3	EML4	-0.0449779	0.761467
EML4_SEPEP.4_C3	EML4	-0.37217	0.00919254
EML4_SEPEP.5_C3	EML4	-0.236935	0.104923
ENAH_SEPEP.1_C4	ENAH	-0.436259	0.00193699
ENAH_SEPEP.2_C3	ENAH	0.114902	0.436769
ENAH_SEPEP.4_C3	ENAH	-0.100562	0.496458
ENDOG_SEPEP.1_C4	ENDOG	0.620505	2.55e-06
ENO1_SEPEP.1_C4	ENO1	0.34111	0.0176619
ENO1_SEPEP.2_C2	ENO1	0.342905	0.0170359
ENO1_SEPEP.4_C3	ENO1	0.39567	0.00537566
ENO3_SEPEP.1_C4	ENO3	0.779392	6.77e-11
ENO3_SEPEP.2_C3	ENO3	0.567112	2.64e-05
ENOPH1_SEPEP.1_C4	ENOPH1	-0.518066	0.000162271
ENOPH1_SEPEP.2_C2	ENOPH1	-0.555057	4.23e-05
EOMES_SEPEP.1_C4	EOMES	-0.29622	0.0997253
EOMES_SEPEP.2_C3	EOMES	-0.230656	0.182506
EPB41_SEPEP.1_C4	EPB41	0.271126	0.0623236
EPB41_SEPEP.2_C3	EPB41	0.489983	0.000407882
EPB41_SEPEP.4_C3	EPB41	0.0288476	0.859745
EPB41_SEPEP.5_C3	EPB41	-0.0814898	0.657495
EPB41_SEPEP.6_C3	EPB41	0.482445	0.000515512
EPB41L2_SEPEP.1_C4	EPB41L2	-0.699697	3.14e-08
EPB41L2_SEPEP.2_C3	EPB41L2	-0.680424	1.04e-07
EPB41L2_SEPEP.3_C3	EPB41L2	-0.654255	4.57e-07
EPB41L2_SEPEP.4_C3	EPB41L2	-0.376186	0.00840968
EPB41L2_SEPEP.5_C3	EPB41L2	-0.332236	0.0275688
EPB41L3_SEPEP.1_C4	EPB41L3	0.904402	1.24e-18
EPB41L3_SEPEP.3_C3	EPB41L3	0.809205	3.39e-12
EPB41L3_SEPEP.4_C3	EPB41L3	0.784969	4.01e-11
EPB41L5_SEPEP.1_C4	EPB41L5	0.0772602	0.631137
EPB41L5_SEPEP.2_C3	EPB41L5	0.0704783	0.634068
EPB41L5_SEPEP.3_C3	EPB41L5	0.47489	0.00602452
EPHA2_SEPEP.1_C4	EPHA2	0.179761	0.221487
EPHA2_SEPEP.2_C3	EPHA2	0.515197	0.000178956
EPHB2_SEPEP.1_C4	EPHB2	0.4884	0.000428632
EPHX1_SEPEP.1_C4	EPHX1	-0.495302	0.000344624
EPHX1_SEPEP.2_C3	EPHX1	-0.713281	1.28e-08
EPHX1_SEPEP.3_C3	EPHX1	0.0565459	0.702654
EPHX1_SEPEP.4_C3	EPHX1	-0.555517	4.16e-05
EPHX2_SEPEP.2_C3	EPHX2	0.26265	0.0713045
EPHX2_SEPEP.3_C3	EPHX2	0.539733	0.000325296
EPPK1_SEPEP.1_C4	EPPK1	0.208537	0.154911
EPPK1_SEPEP.3_C3	EPPK1	-0.109067	0.46056
EPRS1_SEPEP.1_C4	EPRS1	-0.194452	0.185379
EPRS1_SEPEP.2_C2	EPRS1	-0.3983	0.00505027
EPS15_SEPEP.1_C4	EPS15	0.731602	3.49e-09
EPS15_SEPEP.3_C3	EPS15	0.645753	7.19e-07
EPS15_SEPEP.4_C3	EPS15	0.487929	0.000434989
EPS15L1_SEPEP.1_C4	EPS15L1	0.766841	2.08e-10
EPS15L1_SEPEP.2_C3	EPS15L1	0.573983	2e-05
ERAL1_SEPEP.1_C4	ERAL1	-0.215155	0.141939
ERAL1_SEPEP.2_C3	ERAL1	-0.510458	0.000209959
ERAP1_SEPEP.1_C4	ERAP1	0.45209	0.0012561
ERAP1_SEPEP.2_C3	ERAP1	0.356172	0.0260492
ERBB2_SEPEP.2_C3	ERBB2	-0.377271	0.0164023
ERBB2_SEPEP.3_C3	ERBB2	-0.0415083	0.799259
ERBB2_SEPEP.4_C3	ERBB2	0.170316	0.247126
ERBB2_SEPEP.5_C3	ERBB2	0.158676	0.28139
ERBB2_SEPEP.6_C3	ERBB2	0.138261	0.348677
ERC1_SEPEP.1_C4	ERC1	0.483964	0.00500812
ERC1_SEPEP.2_C3	ERC1	0.501272	0.000284295
ERC1_SEPEP.3_C3	ERC1	0.00485324	0.976289
ERC1_SEPEP.4_C3	ERC1	0.414936	0.00776142
ERCC2_SEPEP.1_C4	ERCC2	-0.552362	0.000219485
ERCC2_SEPEP.2_C3	ERCC2	-0.404741	0.00958252
ERLEC1_SEPEP.1_C4	ERLEC1	0.0426965	0.773237
ERLEC1_SEPEP.2_C3	ERLEC1	0.632432	1.42e-06
ERLIN1_SEPEP.1_C4	ERLIN1	-0.501156	0.000285364
ERLIN1_SEPEP.2_C3	ERLIN1	-0.232954	0.11923
ERLIN2_SEPEP.1_C4	ERLIN2	-0.059093	0.689919
ERLIN2_SEPEP.2_C3	ERLIN2	0.371912	0.00924491
ERO1A_SEPEP.1_C4	ERO1A	0.127079	0.389392
ERO1A_SEPEP.2_C3	ERO1A	0.349925	0.0147657
ERO1A_SEPEP.3_C3	ERO1A	0.221959	0.129463
ERO1A_SEPEP.4_C3	ERO1A	0.165705	0.260343
ERO1A_SEPEP.6_C3	ERO1A	-0.0318637	0.829772
ERO1A_SEPEP.7_C3	ERO1A	0.347166	0.0281768
ERO1A_SEPEP.8_C3	ERO1A	0.546533	5.85e-05
ERO1A_SEPEP.9_C3	ERO1A	0.522717	0.000539656
ERP29_SEPEP.2_C2	ERP29	0.482495	0.000514713
ERP29_SEPEP.3_C3	ERP29	0.059052	0.690123
ERP29_SEPEP.4_C3	ERP29	0.355835	0.0130593
ERP29_SEPEP.5_C3	ERP29	0.340749	0.0314289
ESD_SEPEP.1_C4	ESD	0.280764	0.0532373
ESD_SEPEP.2_C3	ESD	0.481339	0.000533283
ESYT2_SEPEP.1_C4	ESYT2	-0.325949	0.0237686
ESYT2_SEPEP.2_C3	ESYT2	-0.0808435	0.584907
ESYT2_SEPEP.3_C3	ESYT2	0.0982788	0.506333
ETF1_SEPEP.1_C4	ETF1	-0.77353	1.15e-10
ETF1_SEPEP.2_C3	ETF1	-0.658621	3.61e-07
ETFA_SEPEP.1_C4	ETFA	0.788692	2.8e-11
ETFA_SEPEP.2_C2	ETFA	0.846842	3.33e-14
ETFB_SEPEP.1_C4	ETFB	0.755187	5.57e-10
ETFB_SEPEP.3_C3	ETFB	0.605832	5.05e-06
ETHE1_SEPEP.2_C3	ETHE1	0.756016	5.21e-10
EWSR1_SEPEP.2_C3	EWSR1	0.516302	0.000172358
EWSR1_SEPEP.3_C3	EWSR1	0.0177461	0.904707
EWSR1_SEPEP.4_C3	EWSR1	-0.490208	0.000405005
EWSR1_SEPEP.5_C3	EWSR1	-0.374426	0.00874523
EWSR1_SEPEP.7_C3	EWSR1	0.364238	0.0109249
EXD2_SEPEP.1_C4	EXD2	0.0356583	0.814003
EXD2_SEPEP.2_C3	EXD2	0.0101269	0.950548
EXOC4_SEPEP.3_C3	EXOC4	0.207242	0.157548
EXOC4_SEPEP.4_C3	EXOC4	0.115136	0.435828
EXOC6B_SEPEP.1_C4	EXOC6B	0.0958393	0.516994
EXOC6B_SEPEP.3_C3	EXOC6B	0.0493855	0.802927
EXOC7_SEPEP.2_C3	EXOC7	0.390169	0.0128131
EXOC7_SEPEP.3_C3	EXOC7	0.224797	0.124508
EXOC7_SEPEP.5_C3	EXOC7	0.370806	0.0184989
EXOSC1_SEPEP.2_C3	EXOSC1	0.0694488	0.670239
EXOSC1_SEPEP.4_C3	EXOSC1	-0.554922	0.000979693
EXOSC10_SEPEP.1_C4	EXOSC10	-0.730065	3.91e-09
EXOSC10_SEPEP.2_C3	EXOSC10	-0.774843	1.03e-10
EXOSC10_SEPEP.3_C3	EXOSC10	-0.746911	3.11e-08
EXOSC10_SEPEP.4_C3	EXOSC10	-0.0332815	0.856502
EXOSC2_SEPEP.1_C4	EXOSC2	-0.688616	9.03e-07
EXOSC2_SEPEP.2_C3	EXOSC2	-0.252324	0.0835965
EXOSC2_SEPEP.3_C3	EXOSC2	-0.398872	0.0107882
EXOSC2_SEPEP.4_C3	EXOSC2	-0.61075	4.03e-06
EXOSC3_SEPEP.1_C4	EXOSC3	-0.52135	0.000144922
EXOSC3_SEPEP.2_C2	EXOSC3	-0.400289	0.00481579
EXOSC7_SEPEP.1_C4	EXOSC7	-0.695232	4.17e-08
EXOSC7_SEPEP.2_C2	EXOSC7	-0.429065	0.00234252
EXOSC8_SEPEP.1_C4	EXOSC8	-0.517238	0.000166934
EXOSC8_SEPEP.2_C2	EXOSC8	-0.583615	7.72e-05
EXOSC9_SEPEP.1_C4	EXOSC9	-0.772329	1.29e-10
EXOSC9_SEPEP.2_C3	EXOSC9	-0.665012	2.86e-06
EZR_SEPEP.1_C4	EZR	0.170747	0.245914
EZR_SEPEP.2_C3	EZR	0.0417725	0.778018
F11R_SEPEP.1_C4	F11R	0.0995255	0.500928
F11R_SEPEP.2_C3	F11R	0.0524592	0.723255
FADS1_SEPEP.1_C4	FADS1	0.207704	0.156603
FADS1_SEPEP.2_C2	FADS1	0.39844	0.0239026
FADS2_SEPEP.1_C4	FADS2	-0.556059	4.07e-05
FADS2_SEPEP.2_C2	FADS2	-0.537124	8.28e-05
FAF2_SEPEP.1_C4	FAF2	0.0926698	0.531012
FAHD1_SEPEP.1_C4	FAHD1	0.7879	3.02e-11
FAHD1_SEPEP.2_C2	FAHD1	0.723227	1.35e-07
FAM114A1_SEPEP.1_C4	FAM114A1	0.750886	2.39e-08
FAM114A1_SEPEP.2_C3	FAM114A1	0.579441	1.59e-05
FAM114A2_SEPEP.1_C4	FAM114A2	0.543484	6.55e-05
FAM114A2_SEPEP.2_C3	FAM114A2	0.219381	0.173789
FAM118B_SEPEP.1_C4	FAM118B	-0.256565	0.0783605
FAM118B_SEPEP.2_C3	FAM118B	-0.428675	0.00236649
FAM120A_SEPEP.1_C4	FAM120A	0.000494748	0.997337
FAM120A_SEPEP.2_C3	FAM120A	-0.141957	0.335814
FAM120A_SEPEP.3_C3	FAM120A	-0.33202	0.0211388
FAM136A_SEPEP.1_C4	FAM136A	0.353987	0.0135739
FAM136A_SEPEP.2_C3	FAM136A	0.361669	0.0115431
FAM207A_SEPEP.1_C4	FAM207A	-0.485194	0.000473602
FAM207A_SEPEP.2_C3	FAM207A	-0.428178	0.00584593
FAM91A1_SEPEP.1_C4	FAM91A1	0.524727	0.000128854
FAM91A1_SEPEP.2_C3	FAM91A1	-0.0949049	0.64468
FAM98A_SEPEP.1_C4	FAM98A	-0.326198	0.0236554
FAM98A_SEPEP.2_C2	FAM98A	-0.808217	3.78e-12
FANCD2_SEPEP.1_C4	FANCD2	-0.564232	0.000224641
FANCD2_SEPEP.2_C3	FANCD2	-0.522901	0.000137329
FANCI_SEPEP.1_C4	FANCI	-0.751628	7.45e-10
FANCI_SEPEP.2_C3	FANCI	-0.802462	6.98e-12
FARP1_SEPEP.2_C3	FARP1	0.348511	0.015201
FARP1_SEPEP.3_C3	FARP1	0.590876	9.81e-06
FARSB_SEPEP.1_C4	FARSB	-0.744888	1.27e-09
FARSB_SEPEP.2_C2	FARSB	-0.591814	9.41e-06
FBLIM1_SEPEP.1_C4	FBLIM1	-0.125776	0.394315
FBLIM1_SEPEP.2_C3	FBLIM1	-0.157703	0.388674
FBLN1_SEPEP.1_C4	FBLN1	0.617501	2.94e-06
FBLN1_SEPEP.2_C2	FBLN1	0.474655	0.000653003
FBN2_SEPEP.1_C4	FBN2	0.795967	1.36e-11
FBXO21_SEPEP.1_C4	FBXO21	-0.364901	0.0107702
FBXO21_SEPEP.2_C3	FBXO21	-0.223599	0.126581
FBXO22_SEPEP.2_C3	FBXO22	-0.0620892	0.703499
FCF1_SEPEP.1_C4	FCF1	-0.414957	0.0181988
FCF1_SEPEP.2_C3	FCF1	-0.496011	0.000336901
FDFT1_SEPEP.1_C4	FDFT1	-0.626453	1.91e-06
FDFT1_SEPEP.2_C3	FDFT1	-0.5475	5.64e-05
FDFT1_SEPEP.3_C3	FDFT1	-0.598319	7.08e-06
FDFT1_SEPEP.4_C3	FDFT1	-0.367837	0.0101069
FDFT1_SEPEP.5_C3	FDFT1	-0.540011	7.45e-05
FDPS_SEPEP.1_C4	FDPS	-0.276033	0.0575543
FDPS_SEPEP.3_C3	FDPS	0.082582	0.576832
FDXR_SEPEP.1_C4	FDXR	0.2672	0.0663635
FDXR_SEPEP.2_C3	FDXR	-0.0430607	0.771354
FERMT2_SEPEP.1_C4	FERMT2	0.759674	3.84e-10
FERMT2_SEPEP.2_C3	FERMT2	0.662514	2.91e-07
FERMT2_SEPEP.3_C3	FERMT2	0.550411	5.05e-05
FGFR1_SEPEP.2_C3	FGFR1	-0.351105	0.0487967
FGFR1_SEPEP.3_C3	FGFR1	-0.325994	0.0686316
FH_SEPEP.1_C4	FH	0.799644	9.36e-12
FH_SEPEP.2_C2	FH	0.680449	1.03e-07
FHL1_SEPEP.1_C4	FHL1	0.347888	0.0153964
FHL1_SEPEP.2_C3	FHL1	0.328774	0.0225126
FHL1_SEPEP.3_C3	FHL1	0.344844	0.0163813
FHL2_SEPEP.1_C4	FHL2	0.5344	9.14e-05
FHL2_SEPEP.2_C3	FHL2	0.625229	2.03e-06
FHL3_SEPEP.1_C4	FHL3	-0.0857294	0.598904
FHL3_SEPEP.2_C3	FHL3	0.53881	7.79e-05
FIP1L1_SEPEP.1_C4	FIP1L1	-0.219153	0.134505
FIP1L1_SEPEP.2_C3	FIP1L1	0.286955	0.047987
FIP1L1_SEPEP.3_C3	FIP1L1	-0.324614	0.0698814
FIP1L1_SEPEP.4_C3	FIP1L1	-0.575474	1.88e-05
FIP1L1_SEPEP.6_C3	FIP1L1	-0.342097	0.0553051
FKBP10_SEPEP.1_C4	FKBP10	0.584471	1.29e-05
FKBP10_SEPEP.2_C3	FKBP10	0.617463	2.94e-06
FKBP1A_SEPEP.1_C4	FKBP1A	0.295918	0.0411394
FKBP1A_SEPEP.2_C3	FKBP1A	0.550493	5.04e-05
FKBP3_SEPEP.1_C4	FKBP3	-0.0333614	0.821898
FKBP3_SEPEP.2_C3	FKBP3	-0.0742546	0.61596
FKBP4_SEPEP.1_C4	FKBP4	-0.703725	2.42e-08
FKBP4_SEPEP.2_C2	FKBP4	-0.66222	2.96e-07
FKBP5_SEPEP.1_C4	FKBP5	-0.237763	0.103678
FKBP5_SEPEP.2_C3	FKBP5	-0.277118	0.0565396
FKBP9_SEPEP.1_C4	FKBP9	0.604261	5.42e-06
FKBP9_SEPEP.2_C3	FKBP9	0.75345	6.45e-07
FKBP9_SEPEP.3_C3	FKBP9	0.534326	9.16e-05
FLAD1_SEPEP.1_C4	FLAD1	-0.536564	8.45e-05
FLAD1_SEPEP.2_C3	FLAD1	-0.410502	0.00375552
FLII_SEPEP.1_C4	FLII	0.215935	0.140465
FLNC_SEPEP.1_C4	FLNC	0.931317	8.32e-22
FLNC_SEPEP.2_C2	FLNC	0.397401	0.0122399
FLOT1_SEPEP.1_C4	FLOT1	0.786958	3.31e-11
FLOT1_SEPEP.2_C3	FLOT1	0.546905	5.77e-05
FLOT1_SEPEP.3_C3	FLOT1	0.752446	2.16e-08
FLOT1_SEPEP.4_C3	FLOT1	0.570707	2.28e-05
FLOT1_SEPEP.5_C3	FLOT1	0.318852	0.0271851
FLOT2_SEPEP.1_C4	FLOT2	0.751323	7.63e-10
FN1_SEPEP.1_C4	FN1	0.550089	5.12e-05
FN1_SEPEP.2_C3	FN1	0.637597	1.1e-06
FN1_SEPEP.4_C3	FN1	0.574509	1.95e-05
FNBP1L_SEPEP.1_C4	FNBP1L	-0.756021	5.2e-10
FNBP1L_SEPEP.2_C3	FNBP1L	-0.463588	0.000905053
FNDC3A_SEPEP.1_C4	FNDC3A	0.619035	2.73e-06
FNDC3A_SEPEP.2_C3	FNDC3A	0.0874655	0.554427
FNDC3B_SEPEP.1_C4	FNDC3B	0.591925	0.000358939
FNDC3B_SEPEP.3_C3	FNDC3B	-0.22292	0.127769
FOCAD_SEPEP.1_C4	FOCAD	0.329813	0.022065
FOCAD_SEPEP.2_C3	FOCAD	-0.0473534	0.771698
FRAS1_SEPEP.1_C4	FRAS1	0.280589	0.0794729
FRAS1_SEPEP.2_C2	FRAS1	0.53061	0.000104684
FREM2_SEPEP.1_C4	FREM2	0.415724	0.0179639
FRYL_SEPEP.2_C3	FRYL	-0.28915	0.0703535
FRYL_SEPEP.3_C3	FRYL	-0.142818	0.435527
FSTL1_SEPEP.1_C4	FSTL1	0.0822681	0.578286
FSTL1_SEPEP.2_C2	FSTL1	-0.100396	0.497173
FTO_SEPEP.1_C4	FTO	-0.426676	0.00249292
FTO_SEPEP.2_C3	FTO	0.422414	0.00278259
FTO_SEPEP.4_C3	FTO	-0.118268	0.423362
FTO_SEPEP.6_C3	FTO	-0.182053	0.22593
FTSJ3_SEPEP.1_C4	FTSJ3	-0.676926	1.27e-07
FTSJ3_SEPEP.2_C2	FTSJ3	-0.473895	0.000668035
FUBP1_SEPEP.1_C4	FUBP1	-0.0729976	0.621963
FUBP1_SEPEP.2_C3	FUBP1	-0.16726	0.255835
FUBP1_SEPEP.3_C3	FUBP1	0.205573	0.160996
FUBP1_SEPEP.4_C3	FUBP1	-0.0482332	0.744765
FUBP3_SEPEP.1_C4	FUBP3	0.260029	0.0742787
FUBP3_SEPEP.2_C3	FUBP3	0.393495	0.0056584
FUBP3_SEPEP.3_C3	FUBP3	0.153593	0.297284
FUS_SEPEP.1_C4	FUS	-0.210805	0.150373
FXR1_SEPEP.1_C4	FXR1	-0.283485	0.0508752
FXR1_SEPEP.2_C3	FXR1	-0.284014	0.0504262
FXR1_SEPEP.4_C3	FXR1	0.333618	0.020489
G3BP2_SEPEP.1_C4	G3BP2	-0.0403339	0.785479
G3BP2_SEPEP.2_C3	G3BP2	0.242746	0.0964258
GAK_SEPEP.1_C4	GAK	-0.244022	0.0946336
GAK_SEPEP.2_C3	GAK	-0.0941553	0.529011
GALM_SEPEP.1_C4	GALM	0.74718	1.06e-09
GALM_SEPEP.2_C2	GALM	0.56644	2.71e-05
GALNT2_SEPEP.1_C4	GALNT2	0.0270707	0.85508
GALNT2_SEPEP.2_C3	GALNT2	0.333342	0.0206
GALNT7_SEPEP.1_C4	GALNT7	-0.684493	8.11e-08
GALNT7_SEPEP.2_C3	GALNT7	-0.201666	0.169279
GALNT7_SEPEP.3_C3	GALNT7	-0.74589	1.18e-09
GALNT7_SEPEP.4_C3	GALNT7	0.142265	0.334755
GAMT_SEPEP.1_C4	GAMT	0.63377	1.33e-06
GAMT_SEPEP.2_C2	GAMT	0.220926	0.170703
GANAB_SEPEP.1_C4	GANAB	0.324938	0.024232
GANAB_SEPEP.2_C3	GANAB	0.450656	0.00130749
GANAB_SEPEP.3_C3	GANAB	0.361838	0.0115017
GANAB_SEPEP.5_C3	GANAB	0.281395	0.0526812
GANAB_SEPEP.6_C3	GANAB	0.193946	0.186549
GAPDH_SEPEP.1_C4	GAPDH	0.285624	0.049079
GAPDH_SEPEP.3_C3	GAPDH	-0.217733	0.137112
GAPVD1_SEPEP.2_C3	GAPVD1	0.463564	0.000905679
GAPVD1_SEPEP.3_C3	GAPVD1	0.336348	0.0194175
GARS1_SEPEP.1_C4	GARS1	-0.299251	0.0388061
GARS1_SEPEP.3_C3	GARS1	-0.142809	0.332894
GART_SEPEP.1_C4	GART	-0.679211	1.11e-07
GART_SEPEP.2_C3	GART	-0.771323	1.41e-10
GATAD2A_SEPEP.1_C4	GATAD2A	-0.747248	1.06e-09
GATAD2A_SEPEP.2_C3	GATAD2A	-0.690791	8.07e-07
GATAD2A_SEPEP.3_C3	GATAD2A	-0.678883	1.14e-07
GATM_SEPEP.1_C4	GATM	0.845509	4.01e-14
GATM_SEPEP.2_C2	GATM	0.848135	2.78e-14
GBA_SEPEP.1_C4	GBA	0.227799	0.119425
GBA_SEPEP.2_C3	GBA	-0.183136	0.21789
GBF1_SEPEP.1_C4	GBF1	0.637513	1.1e-06
GBF1_SEPEP.3_C3	GBF1	0.204484	0.218145
GBF1_SEPEP.4_C3	GBF1	0.498595	0.000310051
GCDH_SEPEP.1_C4	GCDH	0.00389179	0.979056
GCDH_SEPEP.2_C2	GCDH	0.117288	0.427241
GCLC_SEPEP.1_C4	GCLC	-0.261531	0.141514
GCLC_SEPEP.2_C2	GCLC	-0.00614937	0.96996
GCLC_SEPEP.3_C3	GCLC	-0.105287	0.476336
GCSH_SEPEP.1_C4	GCSH	0.592567	9.11e-06
GCSH_SEPEP.2_C2	GCSH	0.510528	0.000209468
GDI2_SEPEP.1_C4	GDI2	0.0182938	0.90178
GDI2_SEPEP.2_C3	GDI2	-0.156181	0.289119
GFM1_SEPEP.1_C4	GFM1	0.448075	0.00140468
GFM1_SEPEP.2_C3	GFM1	0.200124	0.272121
GFM1_SEPEP.3_C3	GFM1	0.35954	0.012078
GFM1_SEPEP.4_C3	GFM1	-0.21919	0.134436
GFM1_SEPEP.5_C3	GFM1	-0.0702564	0.635139
GFM1_SEPEP.6_C3	GFM1	0.0472551	0.757893
GFM2_SEPEP.1_C4	GFM2	0.425139	0.00259412
GFM2_SEPEP.2_C3	GFM2	0.467299	0.00081221
GGA1_SEPEP.1_C4	GGA1	-0.259763	0.105509
GGA1_SEPEP.2_C3	GGA1	0.213072	0.145932
GGA1_SEPEP.3_C3	GGA1	-0.0269057	0.855954
GGCT_SEPEP.1_C4	GGCT	0.247599	0.123465
GGCT_SEPEP.2_C2	GGCT	0.278092	0.055642
GGCT_SEPEP.3_C3	GGCT	-0.093694	0.526462
GGCT_SEPEP.4_C3	GGCT	-0.288362	0.0468546
GGH_SEPEP.1_C4	GGH	0.551851	4.79e-05
GGH_SEPEP.2_C2	GGH	0.533743	9.36e-05
GGPS1_SEPEP.1_C4	GGPS1	0.465272	0.00248497
GGPS1_SEPEP.2_C3	GGPS1	0.451314	0.00346682
GINS3_SEPEP.1_C4	GINS3	-0.63526	1.23e-06
GINS3_SEPEP.2_C3	GINS3	-0.836799	2.37e-13
GIPC1_SEPEP.1_C4	GIPC1	0.200002	0.1729
GIPC1_SEPEP.2_C3	GIPC1	-0.108064	0.464718
GIT2_SEPEP.1_C4	GIT2	0.648092	6.14e-06
GIT2_SEPEP.2_C3	GIT2	0.534609	0.00162087
GLB1_SEPEP.1_C4	GLB1	0.012034	0.9353
GLB1_SEPEP.2_C3	GLB1	0.236987	0.140918
GLG1_SEPEP.1_C4	GLG1	-0.442802	0.00162353
GLG1_SEPEP.2_C3	GLG1	-0.253541	0.0820673
GLIPR2_SEPEP.2_C3	GLIPR2	0.715652	1.09e-08
GLIPR2_SEPEP.3_C3	GLIPR2	0.511117	0.000205375
GLIPR2_SEPEP.4_C3	GLIPR2	0.581781	0.000478362
GLMN_SEPEP.1_C4	GLMN	-0.378607	0.00796613
GLMN_SEPEP.2_C3	GLMN	-0.41566	0.00764412
GLOD4_SEPEP.1_C4	GLOD4	0.670224	1.88e-07
GLOD4_SEPEP.2_C2	GLOD4	0.363435	0.0111151
GLOD4_SEPEP.3_C3	GLOD4	0.536338	0.00155476
GLRX3_SEPEP.1_C4	GLRX3	0.0368648	0.803547
GLRX3_SEPEP.2_C3	GLRX3	0.144912	0.325748
GLS_SEPEP.1_C4	GLS	0.312263	0.0307149
GLS_SEPEP.2_C2	GLS	-0.171131	0.244838
GLS_SEPEP.3_C3	GLS	0.193585	0.202608
GLUD1_SEPEP.1_C4	GLUD1	0.689325	6.04e-08
GLUD1_SEPEP.2_C2	GLUD1	0.379694	0.0156699
GLYR1_SEPEP.1_C4	GLYR1	-0.146217	0.321363
GLYR1_SEPEP.2_C3	GLYR1	-0.461241	0.000968595
GLYR1_SEPEP.3_C3	GLYR1	-0.256734	0.0781584
GLYR1_SEPEP.4_C3	GLYR1	-0.148778	0.416407
GM2A_SEPEP.1_C4	GM2A	0.000254344	0.998741
GM2A_SEPEP.2_C2	GM2A	0.160241	0.276609
GMDS_SEPEP.1_C4	GMDS	0.0735181	0.689247
GMDS_SEPEP.2_C3	GMDS	-0.532606	0.000403437
GMPR2_SEPEP.1_C4	GMPR2	-0.1087	0.462081
GMPR2_SEPEP.2_C3	GMPR2	0.00996364	0.956838
GNA13_SEPEP.1_C4	GNA13	-0.179498	0.243664
GNA13_SEPEP.2_C3	GNA13	0.155256	0.292022
GNA13_SEPEP.3_C3	GNA13	0.400481	0.0231267
GNAI2_SEPEP.1_C4	GNAI2	0.268246	0.0652679
GNAI2_SEPEP.2_C3	GNAI2	-0.375412	0.00855582
GNB1_SEPEP.1_C4	GNB1	0.346637	0.0157946
GNB1_SEPEP.2_C3	GNB1	0.518299	0.00016098
GNL2_SEPEP.1_C4	GNL2	-0.744527	1.31e-09
GNL2_SEPEP.3_C3	GNL2	-0.700572	2.97e-08
GNPAT_SEPEP.1_C4	GNPAT	-0.0862186	0.596812
GNPAT_SEPEP.2_C3	GNPAT	-0.114833	0.480451
GOLGB1_SEPEP.1_C4	GOLGB1	0.676103	1.34e-07
GOLGB1_SEPEP.2_C3	GOLGB1	0.547184	5.71e-05
GOPC_SEPEP.1_C4	GOPC	0.420498	0.00292215
GOPC_SEPEP.2_C3	GOPC	-0.0943715	0.523463
GORASP2_SEPEP.1_C4	GORASP2	0.145787	0.322802
GORASP2_SEPEP.2_C2	GORASP2	-0.014746	0.936157
GOSR1_SEPEP.2_C3	GOSR1	-0.321017	0.0434131
GOSR1_SEPEP.4_C3	GOSR1	0.0792143	0.592519
GOT2_SEPEP.1_C4	GOT2	0.226796	0.121107
GOT2_SEPEP.2_C2	GOT2	0.146153	0.321576
GPC3_SEPEP.2_C3	GPC3	0.497477	0.000321424
GPC3_SEPEP.3_C3	GPC3	0.326783	0.023392
GPI_SEPEP.1_C4	GPI	0.444839	0.00153566
GPI_SEPEP.2_C3	GPI	0.0300192	0.839493
GPS1_SEPEP.1_C4	GPS1	0.378119	0.00805388
GPS1_SEPEP.2_C3	GPS1	-0.164504	0.310413
GPT2_SEPEP.1_C4	GPT2	-0.0142143	0.923609
GPT2_SEPEP.2_C2	GPT2	-0.0960764	0.555366
GPX1_SEPEP.2_C2	GPX1	0.309757	0.032154
GPX1_SEPEP.3_C3	GPX1	0.224556	0.124923
GRB2_SEPEP.1_C4	GRB2	0.231156	0.11393
GRB2_SEPEP.2_C2	GRB2	0.281679	0.052433
GRHPR_SEPEP.1_C4	GRHPR	0.749088	9.13e-10
GRHPR_SEPEP.2_C3	GRHPR	0.78149	5.57e-11
GRHPR_SEPEP.3_C3	GRHPR	0.57397	2e-05
GRHPR_SEPEP.4_C3	GRHPR	0.660365	3.28e-07
GRSF1_SEPEP.1_C4	GRSF1	-0.179687	0.221681
GRSF1_SEPEP.2_C2	GRSF1	-0.132162	0.494345
GSK3B_SEPEP.1_C4	GSK3B	0.652816	4.94e-07
GSK3B_SEPEP.2_C3	GSK3B	-0.0976686	0.508989
GSR_SEPEP.1_C4	GSR	0.609044	4.36e-06
GSR_SEPEP.2_C3	GSR	0.507905	0.000228606
GSR_SEPEP.3_C3	GSR	0.573299	2.05e-05
GSTCD_SEPEP.1_C4	GSTCD	-0.0887133	0.586197
GSTCD_SEPEP.2_C3	GSTCD	-0.516042	0.000173887
GSTK1_SEPEP.1_C4	GSTK1	0.87453	4.64e-16
GSTK1_SEPEP.2_C3	GSTK1	0.883323	9.63e-17
GSTO1_SEPEP.1_C4	GSTO1	0.691657	5.22e-08
GSTO1_SEPEP.2_C3	GSTO1	0.50181	0.000279355
GSTO1_SEPEP.3_C3	GSTO1	0.526728	0.000120115
GSTZ1_SEPEP.1_C4	GSTZ1	-0.226009	0.122437
GSTZ1_SEPEP.2_C3	GSTZ1	-0.000555938	0.997041
GSTZ1_SEPEP.3_C3	GSTZ1	0.482704	0.000511415
GTF2F2_SEPEP.2_C2	GTF2F2	-0.270321	0.0915996
GTF2F2_SEPEP.3_C3	GTF2F2	-0.280715	0.0532807
GTF2F2_SEPEP.4_C3	GTF2F2	-0.175636	0.232448
GTF2I_SEPEP.1_C4	GTF2I	-0.739964	1.86e-09
GTF2I_SEPEP.2_C3	GTF2I	-0.6735	1.56e-07
GTF3C3_SEPEP.2_C3	GTF3C3	-0.442458	0.00163883
GTF3C3_SEPEP.3_C3	GTF3C3	-0.482692	0.000511606
GTF3C4_SEPEP.1_C4	GTF3C4	-0.113924	0.440708
GTF3C4_SEPEP.2_C2	GTF3C4	-0.43119	0.00221555
GTF3C5_SEPEP.1_C4	GTF3C5	-0.351637	0.014253
GTPBP1_SEPEP.1_C4	GTPBP1	-0.471222	0.000723426
GTPBP1_SEPEP.3_C3	GTPBP1	-0.155046	0.396818
GTPBP10_SEPEP.1_C4	GTPBP10	-0.475417	0.00193362
GTPBP10_SEPEP.2_C2	GTPBP10	-0.16777	0.254368
GTPBP4_SEPEP.1_C4	GTPBP4	-0.714925	1.14e-08
GTPBP4_SEPEP.2_C2	GTPBP4	-0.699238	3.23e-08
GYG1_SEPEP.2_C3	GYG1	0.638967	1.02e-06
GYG1_SEPEP.3_C3	GYG1	0.552747	4.62e-05
H1_SEPEP.2_C2	H1	-0.0551049	0.709895
H1_SEPEP.13_C3	H1	0.0335273	0.821027
H1_SEPEP.14_C3	H1	0.274437	0.0590721
H1_SEPEP.15_C3	H1	0.201188	0.170315
H1_SEPEP.16_C3	H1	-0.00709845	0.961809
H1_SEPEP.17_C3	H1	0.127029	0.389582
H1_SEPEP.18_C3	H1	0.161345	0.273269
H1_SEPEP.3_C2	H1	0.77641	8.9e-11
H1_SEPEP.4_C2	H1	0.0580267	0.69524
H1_SEPEP.5_C2	H1	-0.157687	0.284439
H1_SEPEP.6_C2	H1	0.325639	0.0239097
H1_SEPEP.7_C2	H1	0.148094	0.315123
H1_SEPEP.8_C2	H1	-0.216115	0.140126
H1_SEPEP.9_C2	H1	0.543779	6.48e-05
H1_SEPEP.10_C2	H1	-0.417328	0.00737995
HACD3_SEPEP.1_C4	HACD3	-0.510562	0.000209228
HACD3_SEPEP.2_C2	HACD3	-0.572719	2.1e-05
HACL1_SEPEP.1_C4	HACL1	-0.74854	9.54e-10
HADH_SEPEP.1_C4	HADH	0.78014	6.31e-11
HADH_SEPEP.2_C3	HADH	0.675789	1.36e-07
HADHB_SEPEP.1_C4	HADHB	0.758669	4.18e-10
HADHB_SEPEP.2_C3	HADHB	0.432404	0.00214579
HADHB_SEPEP.3_C3	HADHB	0.419632	0.00298728
HAGH_SEPEP.1_C4	HAGH	0.68666	7.11e-08
HAGH_SEPEP.2_C3	HAGH	0.682238	9.29e-08
HARS1_SEPEP.1_C4	HARS1	-0.280411	0.0535494
HARS1_SEPEP.2_C3	HARS1	-0.0658222	0.656687
HARS2_SEPEP.1_C4	HARS2	-0.0956897	0.517652
HARS2_SEPEP.2_C3	HARS2	0.00183061	0.990148
HARS2_SEPEP.3_C3	HARS2	-0.0409134	0.802078
HAUS4_SEPEP.1_C4	HAUS4	-0.629546	0.000113236
HAUS4_SEPEP.2_C3	HAUS4	-0.101126	0.623038
HBS1L_SEPEP.2_C3	HBS1L	-0.365272	0.0106844
HBS1L_SEPEP.3_C3	HBS1L	-0.411747	0.00364145
HCFC1_SEPEP.1_C4	HCFC1	-0.7085	1.76e-08
HCFC1_SEPEP.2_C3	HCFC1	-0.53531	8.84e-05
HCFC1_SEPEP.3_C3	HCFC1	-0.626441	1.91e-06
HCFC1_SEPEP.4_C3	HCFC1	-0.48417	0.000488837
HCFC1_SEPEP.5_C3	HCFC1	-0.480059	0.000554552
HCFC1_SEPEP.6_C3	HCFC1	0.0622887	0.67406
HDAC1_SEPEP.1_C4	HDAC1	-0.373374	0.00895135
HDAC1_SEPEP.2_C2	HDAC1	-0.375285	0.00857999
HDGF_SEPEP.1_C4	HDGF	0.639086	1.02e-06
HDGF_SEPEP.2_C3	HDGF	0.614512	3.38e-06
HDGF_SEPEP.3_C3	HDGF	0.334199	0.0202568
HDHD2_SEPEP.1_C4	HDHD2	0.78653	3.45e-11
HDHD2_SEPEP.2_C3	HDHD2	0.816064	1.58e-12
HDHD5_SEPEP.1_C4	HDHD5	0.0329694	0.823957
HDHD5_SEPEP.2_C3	HDHD5	0.0256235	0.862751
HDHD5_SEPEP.3_C3	HDHD5	0.364514	0.0108603
HDLBP_SEPEP.1_C4	HDLBP	-0.0276	0.852277
HDLBP_SEPEP.2_C3	HDLBP	-0.115492	0.434403
HDLBP_SEPEP.3_C3	HDLBP	-0.307523	0.0334832
HEATR3_SEPEP.1_C4	HEATR3	-0.306627	0.0340286
HEATR3_SEPEP.2_C2	HEATR3	-0.320939	0.0463599
HEATR3_SEPEP.3_C3	HEATR3	-0.583556	7.74e-05
HEBP2_SEPEP.1_C4	HEBP2	0.645732	6.81e-06
HEBP2_SEPEP.2_C3	HEBP2	0.27587	0.0577076
HECTD1_SEPEP.1_C4	HECTD1	-0.314381	0.0295413
HECTD1_SEPEP.2_C3	HECTD1	-0.106811	0.469942
HECTD1_SEPEP.3_C3	HECTD1	-0.0699546	0.708446
HELLS_SEPEP.1_C4	HELLS	-0.818966	1.14e-12
HELLS_SEPEP.3_C3	HELLS	-0.794183	9.61e-10
HELLS_SEPEP.4_C3	HELLS	-0.85899	5.72e-15
HERC4_SEPEP.2_C3	HERC4	0.274599	0.0589164
HEXB_SEPEP.1_C4	HEXB	0.251857	0.0841892
HEXB_SEPEP.2_C2	HEXB	0.267058	0.0665136
HIBADH_SEPEP.1_C4	HIBADH	0.814736	1.84e-12
HIBADH_SEPEP.2_C2	HIBADH	0.666352	2.34e-07
HIBCH_SEPEP.1_C4	HIBCH	0.555469	4.17e-05
HIBCH_SEPEP.2_C3	HIBCH	0.0995077	0.501004
HIBCH_SEPEP.3_C3	HIBCH	0.36864	0.00993182
HIF1AN_SEPEP.1_C4	HIF1AN	0.0514976	0.728132
HK1_SEPEP.1_C4	HK1	0.516339	0.000172136
HK1_SEPEP.2_C3	HK1	0.503588	0.000263585
HK2_SEPEP.1_C4	HK2	0.252395	0.0835066
HK2_SEPEP.2_C3	HK2	-0.0106953	0.942484
HK2_SEPEP.3_C3	HK2	-0.244015	0.202081
HLA_SEPEP.2_C2	HLA	-0.571143	2.24e-05
HLA_SEPEP.3_C2	HLA	-0.45396	0.00119182
HLA_SEPEP.4_C3	HLA	-0.673426	1.92e-06
HLA_SEPEP.5_C3	HLA	-0.775235	9.9e-11
HM13_SEPEP.2_C2	HM13	0.404038	0.00439952
HM13_SEPEP.3_C3	HM13	0.0747354	0.613671
HMBS_SEPEP.1_C4	HMBS	-0.269683	0.0637854
HMBS_SEPEP.2_C3	HMBS	-0.255022	0.112254
HMBS_SEPEP.3_C3	HMBS	-0.189278	0.197582
HMGA1_SEPEP.1_C4	HMGA1	-0.124046	0.400899
HMGA1_SEPEP.2_C2	HMGA1	0.000868528	0.996236
HMGA1_SEPEP.3_C3	HMGA1	0.0856796	0.562572
HMGA1_SEPEP.4_C3	HMGA1	-0.141963	0.335793
HMGA2_SEPEP.1_C4	HMGA2	0.384641	0.00694767
HMGA2_SEPEP.2_C2	HMGA2	0.484739	0.00152515
HMGA2_SEPEP.3_C3	HMGA2	0.475165	0.00194591
HMGCL_SEPEP.1_C4	HMGCL	0.573363	2.05e-05
HMGCL_SEPEP.2_C2	HMGCL	0.609025	4.36e-06
HMGCS1_SEPEP.1_C4	HMGCS1	-0.0877136	0.553299
HMGCS1_SEPEP.2_C3	HMGCS1	-0.263904	0.0699139
HNRNPA1_SEPEP.1_C4	HNRNPA1	-0.34313	0.016959
HNRNPA1_SEPEP.2_C2	HNRNPA1	-0.174768	0.234801
HNRNPA2B1_SEPEP.1_C4	HNRNPA2B1	0.166926	0.256798
HNRNPA2B1_SEPEP.2_C3	HNRNPA2B1	0.119793	0.417364
HNRNPA3_SEPEP.1_C4	HNRNPA3	0.0138816	0.925392
HNRNPA3_SEPEP.2_C3	HNRNPA3	-0.230388	0.115169
HNRNPAB_SEPEP.1_C4	HNRNPAB	-0.711886	1.4e-08
HNRNPAB_SEPEP.2_C2	HNRNPAB	-0.442545	0.00163496
HNRNPC_SEPEP.1_C4	HNRNPC	-0.0382492	0.796324
HNRNPC_SEPEP.2_C3	HNRNPC	0.587053	1.16e-05
HNRNPC_SEPEP.3_C3	HNRNPC	-0.0453862	0.759365
HNRNPD_SEPEP.1_C4	HNRNPD	0.00471298	0.974638
HNRNPD_SEPEP.2_C3	HNRNPD	-0.207268	0.157496
HNRNPH1_SEPEP.1_C4	HNRNPH1	0.0808301	0.584969
HNRNPH1_SEPEP.2_C3	HNRNPH1	0.0864759	0.558933
HNRNPH1_SEPEP.3_C3	HNRNPH1	0.139019	0.346013
HNRNPH1_SEPEP.4_C3	HNRNPH1	-0.143232	0.331448
HNRNPH3_SEPEP.1_C4	HNRNPH3	0.0223876	0.879947
HNRNPH3_SEPEP.2_C3	HNRNPH3	0.0596273	0.687258
HNRNPH3_SEPEP.3_C3	HNRNPH3	0.193264	0.188131
HNRNPK_SEPEP.1_C4	HNRNPK	-0.228329	0.118546
HNRNPK_SEPEP.2_C3	HNRNPK	-0.0869765	0.556652
HNRNPK_SEPEP.3_C3	HNRNPK	0.215426	0.141425
HNRNPK_SEPEP.4_C3	HNRNPK	-0.111242	0.45161
HNRNPL_SEPEP.1_C4	HNRNPL	-0.45966	0.00101361
HNRNPL_SEPEP.2_C3	HNRNPL	0.107068	0.468869
HNRNPL_SEPEP.3_C3	HNRNPL	-0.367196	0.0102486
HNRNPL_SEPEP.4_C3	HNRNPL	0.00157998	0.991496
HNRNPL_SEPEP.5_C3	HNRNPL	-0.215466	0.141351
HNRNPM_SEPEP.1_C4	HNRNPM	-0.537245	8.24e-05
HNRNPM_SEPEP.2_C3	HNRNPM	-0.472583	0.000694727
HNRNPM_SEPEP.3_C3	HNRNPM	-0.171004	0.245194
HNRNPM_SEPEP.4_C3	HNRNPM	-0.347968	0.0153709
HNRNPM_SEPEP.5_C3	HNRNPM	-0.3708	0.0336417
HNRNPM_SEPEP.6_C3	HNRNPM	-0.581705	1.45e-05
HNRNPM_SEPEP.7_C3	HNRNPM	0.469447	0.00671508
HNRNPR_SEPEP.1_C4	HNRNPR	0.329659	0.0221309
HNRNPR_SEPEP.2_C3	HNRNPR	0.26741	0.0661422
HNRNPR_SEPEP.3_C3	HNRNPR	0.422987	0.002742
HNRNPR_SEPEP.4_C3	HNRNPR	0.499492	0.000301195
HNRNPR_SEPEP.5_C3	HNRNPR	-0.0103156	0.944523
HNRNPR_SEPEP.6_C3	HNRNPR	0.459616	0.00101486
HNRNPU_SEPEP.1_C4	HNRNPU	-0.464919	0.000870714
HNRNPU_SEPEP.2_C2	HNRNPU	-0.157924	0.283704
HNRNPU_SEPEP.3_C2	HNRNPU	0.00204466	0.988996
HOMER1_SEPEP.1_C4	HOMER1	0.103133	0.485454
HOMER1_SEPEP.2_C2	HOMER1	-0.145633	0.369907
HOMER1_SEPEP.3_C3	HOMER1	0.345099	0.0162968
HP1BP3_SEPEP.1_C4	HP1BP3	0.754549	5.87e-10
HP1BP3_SEPEP.2_C3	HP1BP3	0.669514	1.96e-07
HP1BP3_SEPEP.3_C3	HP1BP3	0.590249	1.01e-05
HP1BP3_SEPEP.4_C3	HP1BP3	0.301617	0.0372171
HS2ST1_SEPEP.1_C4	HS2ST1	0.637975	8.56e-05
HS2ST1_SEPEP.2_C2	HS2ST1	0.340715	0.0178023
HSD17B10_SEPEP.1_C4	HSD17B10	0.807613	4.03e-12
HSD17B10_SEPEP.2_C2	HSD17B10	0.470994	0.000728346
HSD17B12_SEPEP.1_C4	HSD17B12	-0.205225	0.161721
HSD17B12_SEPEP.2_C2	HSD17B12	0.043474	0.76922
HSD17B12_SEPEP.3_C3	HSD17B12	0.205963	0.202295
HSD17B4_SEPEP.1_C4	HSD17B4	-0.77121	1.42e-10
HSD17B4_SEPEP.2_C3	HSD17B4	-0.45613	0.00112092
HSD17B4_SEPEP.3_C3	HSD17B4	-0.754802	5.75e-10
HSD17B4_SEPEP.4_C3	HSD17B4	-0.611379	3.91e-06
HSD17B4_SEPEP.5_C3	HSD17B4	-0.50591	0.00313656
HSD17B4_SEPEP.6_C3	HSD17B4	-0.407469	0.0206259
HSDL2_SEPEP.1_C4	HSDL2	0.754623	5.84e-10
HSDL2_SEPEP.2_C3	HSDL2	0.797407	1.18e-11
HSDL2_SEPEP.3_C3	HSDL2	0.830926	2.7e-13
HSDL2_SEPEP.4_C3	HSDL2	0.599368	6.75e-06
HSP90AB1_SEPEP.1_C4	HSP90AB1	-0.768046	1.88e-10
HSP90AB1_SEPEP.2_C3	HSP90AB1	-0.408891	0.00390773
HSPA8_SEPEP.1_C4	HSPA8	-0.739438	1.94e-09
HSPA8_SEPEP.2_C3	HSPA8	-0.630087	1.6e-06
HSPB7_SEPEP.1_C4	HSPB7	0.664305	2.63e-07
HSPB7_SEPEP.2_C3	HSPB7	0.819444	9.73e-09
HSPB7_SEPEP.3_C3	HSPB7	0.744329	3.68e-08
HSPB7_SEPEP.4_C3	HSPB7	0.715614	8.78e-06
HSPBP1_SEPEP.1_C4	HSPBP1	-0.378646	0.00795912
HSPBP1_SEPEP.2_C3	HSPBP1	-0.0677281	0.690415
HSPE1_SEPEP.1_C4	HSPE1	0.412723	0.00355419
HSPE1_SEPEP.2_C2	HSPE1	0.290731	0.0449971
HSPH1_SEPEP.1_C4	HSPH1	-0.415569	0.00331011
HSPH1_SEPEP.2_C3	HSPH1	-0.279695	0.0541887
HSPH1_SEPEP.4_C3	HSPH1	-0.237924	0.103437
HUWE1_SEPEP.1_C4	HUWE1	-0.017245	0.907386
HUWE1_SEPEP.2_C3	HUWE1	0.00663139	0.967606
HUWE1_SEPEP.3_C3	HUWE1	-0.611408	2.78e-05
HUWE1_SEPEP.4_C3	HUWE1	0.416386	0.00324286
HUWE1_SEPEP.5_C3	HUWE1	-0.161907	0.27158
HYOU1_SEPEP.1_C4	HYOU1	0.564618	2.91e-05
HYOU1_SEPEP.2_C3	HYOU1	0.610259	4.12e-06
HYPK_SEPEP.2_C2	HYPK	-0.514366	0.000184069
IARS1_SEPEP.1_C4	IARS1	-0.196514	0.180669
IARS1_SEPEP.2_C3	IARS1	-0.115014	0.43632
IARS1_SEPEP.3_C3	IARS1	-0.419684	0.00298335
IARS1_SEPEP.4_C3	IARS1	0.213622	0.185649
IARS1_SEPEP.5_C3	IARS1	-0.151883	0.302761
IARS1_SEPEP.6_C3	IARS1	-0.124074	0.433712
IARS1_SEPEP.7_C3	IARS1	0.118497	0.422459
IBA57_SEPEP.1_C4	IBA57	-0.129197	0.381474
IBA57_SEPEP.2_C2	IBA57	-0.286968	0.164274
IDE_SEPEP.1_C4	IDE	0.419554	0.00299317
IDE_SEPEP.2_C3	IDE	0.345658	0.0161128
IDH2_SEPEP.1_C4	IDH2	0.873142	5.89e-16
IDH2_SEPEP.2_C2	IDH2	0.815801	1.63e-12
IDH2_SEPEP.3_C3	IDH2	0.858831	5.86e-15
IDH3A_SEPEP.1_C4	IDH3A	0.743813	1.38e-09
IDH3A_SEPEP.3_C3	IDH3A	0.686255	7.29e-08
IDH3B_SEPEP.1_C4	IDH3B	0.649452	5.92e-07
IDH3B_SEPEP.2_C3	IDH3B	0.681458	9.74e-08
IDH3G_SEPEP.1_C4	IDH3G	0.726182	5.18e-09
IDH3G_SEPEP.2_C2	IDH3G	0.444688	0.00154202
IGF1R_SEPEP.1_C4	IGF1R	-0.271083	0.0623669
IGF1R_SEPEP.2_C3	IGF1R	-0.407695	0.00902061
IGF2BP1_SEPEP.1_C4	IGF2BP1	0.0231188	0.876056
IGF2BP1_SEPEP.2_C3	IGF2BP1	0.0995886	0.500655
IGF2BP1_SEPEP.3_C3	IGF2BP1	-0.26244	0.0715387
IGF2BP2_SEPEP.1_C4	IGF2BP2	0.451486	0.0012775
IGF2BP2_SEPEP.2_C3	IGF2BP2	0.388463	0.0280092
IGF2BP2_SEPEP.3_C3	IGF2BP2	0.245275	0.0928994
IGF2BP2_SEPEP.4_C3	IGF2BP2	0.415335	0.00332956
IGF2BP2_SEPEP.6_C3	IGF2BP2	0.240869	0.099111
IGF2BP2_SEPEP.7_C3	IGF2BP2	0.556853	3.95e-05
IGF2BP2_SEPEP.8_C3	IGF2BP2	0.477359	0.00184137
IGF2BP3_SEPEP.1_C4	IGF2BP3	-0.315669	0.0288458
IGF2BP3_SEPEP.2_C3	IGF2BP3	-0.0311154	0.833713
IGF2BP3_SEPEP.3_C3	IGF2BP3	-0.408026	0.00399168
IGFBP2_SEPEP.1_C4	IGFBP2	-0.379121	0.00787449
IGFBP2_SEPEP.2_C2	IGFBP2	-0.668983	2.02e-07
IGSF3_SEPEP.2_C3	IGSF3	0.567602	0.00013363
ILF3_SEPEP.1_C4	ILF3	-0.251575	0.0845493
ILF3_SEPEP.2_C3	ILF3	-0.132671	0.368693
ILF3_SEPEP.3_C3	ILF3	-0.232693	0.111479
ILF3_SEPEP.4_C3	ILF3	-0.41994	0.00296398
ILF3_SEPEP.5_C3	ILF3	-0.10327	0.499631
ILF3_SEPEP.6_C3	ILF3	-0.0839543	0.570494
ILF3_SEPEP.7_C3	ILF3	0.0126637	0.931922
ILF3_SEPEP.8_C3	ILF3	-0.232023	0.112543
ILK_SEPEP.1_C4	ILK	0.582693	1.39e-05
ILK_SEPEP.2_C3	ILK	0.363763	0.0210346
ILK_SEPEP.3_C3	ILK	0.0188683	0.908002
ILKAP_SEPEP.1_C4	ILKAP	0.353767	0.0136362
ILKAP_SEPEP.2_C2	ILKAP	0.0570524	0.726583
ILKAP_SEPEP.3_C3	ILKAP	0.0751759	0.644776
ILVBL_SEPEP.1_C4	ILVBL	0.442353	0.00164353
ILVBL_SEPEP.2_C3	ILVBL	-0.417929	0.0376266
IMMT_SEPEP.1_C4	IMMT	0.343544	0.0168179
IMMT_SEPEP.2_C3	IMMT	0.33799	0.0187961
IMMT_SEPEP.3_C3	IMMT	0.586775	1.17e-05
IMMT_SEPEP.4_C3	IMMT	-0.0711285	0.630934
IMMT_SEPEP.5_C3	IMMT	0.149534	0.357083
IMPA1_SEPEP.1_C4	IMPA1	0.756879	4.85e-10
IMPA1_SEPEP.2_C3	IMPA1	0.768602	1.79e-10
IMPDH2_SEPEP.1_C4	IMPDH2	-0.835885	1.44e-13
IMPDH2_SEPEP.3_C3	IMPDH2	-0.452458	0.0012432
INF2_SEPEP.1_C4	INF2	-0.0238887	0.898498
INF2_SEPEP.2_C3	INF2	0.00542162	0.970826
INPPL1_SEPEP.1_C4	INPPL1	0.0700591	0.636091
INPPL1_SEPEP.2_C3	INPPL1	0.156783	0.333979
INS_SEPEP.1_C4	INS	0.0700619	0.667495
INS_SEPEP.2_C3	INS	0.251741	0.117111
INTS1_SEPEP.1_C4	INTS1	0.0899657	0.543117
INTS1_SEPEP.2_C3	INTS1	-0.144795	0.326143
INTS10_SEPEP.1_C4	INTS10	-0.278824	0.0549744
INTS10_SEPEP.2_C3	INTS10	-0.289457	0.10808
[truncated: 5,343 more rows]
