# Supplementary material for: SEPepQuant enhances the detection of possible isoform regulations in shotgun proteomics
Source: Nat Commun. 2023 Sep 19;14:5809. doi: 10.1038/s41467-023-41558-2 (PMC10509223; doi:10.1038/s41467-023-41558-2)
Supplement: Supplementary file 15 — Supplemental Dataset 12 [file 41467_2023_41558_MOESM15_ESM.xlsx]

## Sheet: HCC-TMT-gene-and-SEPEP-tumor-no
idx	Gene	t	log2FC	p
A1BG_SEPEP.1_C1	A1BG	-3.90932	-0.168751	0.000123749
A1CF_SEPEP.1_C4	A1CF	-7.27101	-0.275873	5.92098e-12
A1CF_SEPEP.2_C3	A1CF	1.50862	0.0810623	0.13249
A1CF_SEPEP.3_C3	A1CF	-6.32149	-0.261447	1.21134e-09
A1CF_SEPEP.4_C3	A1CF	-6.6555	-0.287357	1.71692e-10
A1CF_SEPEP.5_C3	A1CF	2.17828	0.102073	0.030362
A2M_SEPEP.1_C4	A2M	-3.4648	-0.208788	0.000607061
A2M_SEPEP.2_C3	A2M	-4.68356	-0.342021	4.26242e-06
A2M_SEPEP.3_C3	A2M	-2.1956	-0.156261	0.028831
AAAS_SEPEP.1_C4	AAAS	10.9679	0.308796	6.11815e-24
AAAS_SEPEP.2_C3	AAAS	-1.40574	-0.0705606	0.161028
AACS_SEPEP.1_C4	AACS	12.706	0.683492	7.4762e-28
AACS_SEPEP.2_C3	AACS	11.6182	0.683718	9.43256e-25
AADAC_SEPEP.1_C4	AADAC	-14.8779	-0.952119	1.22615e-35
AADAT_SEPEP.1_C4	AADAT	-27.1775	-2.43511	7.7672e-82
AADAT_SEPEP.2_C3	AADAT	-33.3552	-2.4769	2.45473e-93
AAGAB_SEPEP.1_C4	AAGAB	11.7669	0.626094	1.19216e-25
AAGAB_SEPEP.2_C3	AAGAB	8.89673	0.350227	7.57419e-17
AAK1_SEPEP.1_C4	AAK1	13.1689	0.358266	1.89263e-30
AAK1_SEPEP.2_C3	AAK1	6.52938	0.224218	3.26744e-10
AAMDC_SEPEP.1_C4	AAMDC	-0.821271	-0.0525379	0.412217
AAMDC_SEPEP.2_C3	AAMDC	-1.86865	-0.117315	0.0627028
AAMP_SEPEP.1_C4	AAMP	3.57493	0.147944	0.000428913
AAMP_SEPEP.2_C2	AAMP	6.15074	0.301561	6.82811e-09
AAMP_SEPEP.3_C3	AAMP	2.78755	0.109776	0.00575415
AAR2_SEPEP.1_C4	AAR2	9.791	0.246138	4.44796e-19
AARS1_SEPEP.1_C1	AARS1	-3.08061	-0.103125	0.00234023
AARS2_SEPEP.1_C4	AARS2	10.94	0.410324	4.54942e-22
AARS2_SEPEP.2_C3	AARS2	8.365	0.320944	5.68325e-15
AARS2_SEPEP.4_C3	AARS2	8.16055	0.289893	2.26153e-14
AASDHPPT_SEPEP.1_C4	AASDHPPT	-6.60709	-0.166969	2.17361e-10
AASDHPPT_SEPEP.2_C2	AASDHPPT	-4.35445	-0.108357	1.9929e-05
AASS_SEPEP.1_C4	AASS	-19.2859	-1.70244	9.28267e-49
AASS_SEPEP.2_C2	AASS	-19.2599	-1.99804	4.18951e-48
AATF_SEPEP.1_C4	AATF	19.8908	0.64239	1.14573e-51
ABAT_SEPEP.1_C4	ABAT	-19.6368	-1.72534	2.13176e-48
ABCA1_SEPEP.1_C4	ABCA1	-0.945556	-0.030095	0.345458
ABCA1_SEPEP.2_C3	ABCA1	-0.487445	-0.0176605	0.626425
ABCA2_SEPEP.1_C4	ABCA2	-9.36259	-0.314723	4.92046e-18
ABCA5_SEPEP.1_C4	ABCA5	6.55044	0.328676	3.82953e-10
ABCA6_SEPEP.1_C4	ABCA6	-11.9957	-0.827025	3.75939e-25
ABCA6_SEPEP.2_C3	ABCA6	-13.3779	-0.799616	2.1598e-29
ABCA6_SEPEP.3_C3	ABCA6	-13.6556	-0.956429	3.31761e-30
ABCA6_SEPEP.4_C3	ABCA6	-12.3513	-0.938704	4.84036e-26
ABCA8_SEPEP.1_C4	ABCA8	-18.8483	-1.33638	4.93051e-46
ABCA8_SEPEP.2_C3	ABCA8	-18.2992	-1.43949	2.28731e-44
ABCA8_SEPEP.3_C3	ABCA8	-17.638	-1.33532	1.19736e-42
ABCA8_SEPEP.4_C3	ABCA8	-18.928	-1.37748	5.24362e-47
ABCB1_SEPEP.1_C4	ABCB1	-2.90014	-0.217648	0.00417613
ABCB10_SEPEP.1_C4	ABCB10	2.86678	0.135526	0.00455013
ABCB10_SEPEP.2_C2	ABCB10	2.46251	0.118861	0.0144987
ABCB10_SEPEP.3_C3	ABCB10	1.65792	0.0785687	0.0986589
ABCB11_SEPEP.1_C4	ABCB11	-19.7244	-1.40668	1.4814e-49
ABCB11_SEPEP.3_C3	ABCB11	-19.4597	-1.2462	1.29783e-50
ABCB11_SEPEP.4_C3	ABCB11	-18.7454	-1.4513	4.45296e-46
ABCB11_SEPEP.5_C3	ABCB11	-17.6284	-1.38623	1.49375e-42
ABCB11_SEPEP.6_C3	ABCB11	-19.9376	-1.54409	6.17437e-50
ABCB11_SEPEP.7_C3	ABCB11	-17.0812	-1.14851	2.58374e-42
ABCB4_SEPEP.1_C4	ABCB4	-11.5625	-0.759914	2.55003e-24
ABCB4_SEPEP.2_C3	ABCB4	-12.7523	-1.20439	4.4431e-27
ABCB4_SEPEP.3_C3	ABCB4	-9.18018	-0.794312	1.19512e-16
ABCB6_SEPEP.1_C4	ABCB6	-2.0559	-0.107902	0.0410084
ABCB7_SEPEP.1_C4	ABCB7	-0.868145	-0.0391515	0.386396
ABCB8_SEPEP.1_C4	ABCB8	2.5796	0.11991	0.0105952
ABCB8_SEPEP.2_C3	ABCB8	1.8621	0.103098	0.0637397
ABCC1_SEPEP.1_C4	ABCC1	-0.25597	-0.0137915	0.798202
ABCC1_SEPEP.2_C3	ABCC1	2.09672	0.108499	0.0370997
ABCC2_SEPEP.1_C4	ABCC2	-8.75417	-0.513446	5.53164e-16
ABCC2_SEPEP.2_C3	ABCC2	-6.0009	-0.423096	7.44004e-09
ABCC2_SEPEP.3_C3	ABCC2	-7.82903	-0.457625	2.12047e-13
ABCC3_SEPEP.1_C4	ABCC3	-2.51081	-0.157789	0.0128429
ABCC3_SEPEP.2_C2	ABCC3	-3.56418	-0.201547	0.000461519
ABCC4_SEPEP.1_C4	ABCC4	10.3543	0.787418	2.48588e-20
ABCC4_SEPEP.2_C3	ABCC4	7.84467	0.527668	1.70306e-13
ABCC4_SEPEP.3_C3	ABCC4	9.93606	0.611535	3.42532e-19
ABCC6_SEPEP.2_C2	ABCC6	-11.5318	-0.956315	2.71638e-24
ABCC6_SEPEP.3_C3	ABCC6	-17.9694	-1.10347	4.81233e-44
ABCC6_SEPEP.4_C3	ABCC6	-17.914	-1.16712	8.32547e-44
ABCC6_SEPEP.5_C3	ABCC6	-17.5818	-1.08097	1.58162e-42
ABCC9_SEPEP.1_C4	ABCC9	-16.624	-0.707568	2.47309e-41
ABCD1_SEPEP.1_C1	ABCD1	13.4788	0.668851	2.14546e-29
ABCD3_SEPEP.3_C3	ABCD3	-5.2172	-0.264213	4.24101e-07
ABCD3_SEPEP.4_C3	ABCD3	-4.84929	-0.272205	2.13791e-06
ABCD3_SEPEP.5_C3	ABCD3	-6.16252	-0.304217	3.55306e-09
ABCD3_SEPEP.6_C3	ABCD3	-5.55662	-0.305976	8.54112e-08
ABCD4_SEPEP.1_C4	ABCD4	-7.16247	-0.448533	8.6611e-12
ABCD4_SEPEP.2_C3	ABCD4	-3.97255	-0.40802	9.77324e-05
ABCD4_SEPEP.3_C3	ABCD4	-6.89548	-0.398125	4.36776e-11
ABCD4_SEPEP.4_C3	ABCD4	-7.76008	-0.44635	5.1462e-13
ABCD4_SEPEP.5_C3	ABCD4	-3.02057	-0.297824	0.00295534
ABCE1_SEPEP.1_C4	ABCE1	-0.128899	-0.00264674	0.897563
ABCF1_SEPEP.1_C4	ABCF1	19.8736	0.483175	1.44412e-50
ABCF1_SEPEP.2_C2	ABCF1	13.0433	0.490547	5.57334e-31
ABCF2_SEPEP.1_C4	ABCF2	23.6305	0.728643	3.21097e-60
ABCF3_SEPEP.1_C4	ABCF3	11.2208	0.249651	6.33691e-23
ABCF3_SEPEP.2_C2	ABCF3	4.63277	0.294137	6.04086e-06
ABCF3_SEPEP.3_C3	ABCF3	10.3785	0.393897	1.42709e-21
ABCF3_SEPEP.4_C3	ABCF3	5.81983	0.195687	1.69014e-08
ABCG2_SEPEP.1_C4	ABCG2	-3.9332	-0.275977	0.000117162
ABCG5_SEPEP.2_C3	ABCG5	-18.1979	-1.01534	3.35902e-45
ABCG5_SEPEP.3_C3	ABCG5	-17.1654	-1.14875	1.7337e-41
ABCG5_SEPEP.4_C3	ABCG5	-12.992	-0.813856	6.25595e-27
ABCG8_SEPEP.1_C4	ABCG8	-16.1252	-0.90883	3.57225e-38
ABCG8_SEPEP.2_C3	ABCG8	-11.419	-1.02582	1.688e-22
ABHD10_SEPEP.1_C4	ABHD10	-6.57447	-0.273883	2.4961e-10
ABHD10_SEPEP.2_C2	ABHD10	-7.47331	-0.282439	1.30798e-12
ABHD11_SEPEP.2_C3	ABHD11	2.9045	0.149067	0.0040398
ABHD11_SEPEP.3_C3	ABHD11	5.30755	0.286771	2.86521e-07
ABHD11_SEPEP.4_C3	ABHD11	2.8363	0.151788	0.00495476
ABHD12_SEPEP.2_C3	ABHD12	8.61302	0.282419	8.12813e-16
ABHD12_SEPEP.3_C3	ABHD12	11.5859	0.369189	6.97799e-25
ABHD14A_SEPEP.2_C2	ABHD14A	0.0348464	0.00209803	0.972245
ABHD14B_SEPEP.1_C4	ABHD14B	-20.9496	-1.23566	2.06525e-55
ABHD14B_SEPEP.2_C3	ABHD14B	-24.2374	-1.21816	1.13358e-62
ABHD15_SEPEP.1_C1	ABHD15	-13.8034	-0.694902	3.72978e-32
ABHD16A_SEPEP.1_C4	ABHD16A	1.45396	0.0439676	0.147491
ABHD17B_SEPEP.1_C4	ABHD17B	-2.95131	-0.140917	0.0034223
ABHD17B_SEPEP.3_C3	ABHD17B	2.01046	0.101335	0.0457646
ABHD2_SEPEP.1_C4	ABHD2	-16.367	-0.954473	2.91953e-40
ABHD3_SEPEP.1_C4	ABHD3	4.26772	0.240037	2.6593e-05
ABHD3_SEPEP.2_C3	ABHD3	5.87756	0.258844	1.26175e-08
ABHD3_SEPEP.3_C3	ABHD3	7.78086	0.411001	2.35976e-13
ABHD3_SEPEP.4_C3	ABHD3	6.17568	0.343766	2.88155e-09
ABHD4_SEPEP.1_C4	ABHD4	4.65549	0.187214	5.31604e-06
ABHD5_SEPEP.1_C4	ABHD5	-1.94737	-0.176	0.0529415
ABHD6_SEPEP.1_C4	ABHD6	-15.4221	-0.701012	1.83122e-37
ABHD6_SEPEP.2_C3	ABHD6	-15.5689	-0.899256	5.62206e-38
ABI1_SEPEP.1_C4	ABI1	6.25958	0.169515	1.31694e-09
ABI1_SEPEP.2_C3	ABI1	9.7543	0.293799	1.07579e-19
ABI1_SEPEP.3_C3	ABI1	9.86037	0.326873	4.91137e-20
ABI1_SEPEP.4_C3	ABI1	9.01537	0.441739	1.31901e-16
ABI3_SEPEP.1_C4	ABI3	-9.44102	-0.322003	2.80012e-18
ABI3BP_SEPEP.2_C3	ABI3BP	-4.4183	-0.415083	1.67877e-05
ABI3BP_SEPEP.3_C3	ABI3BP	-3.13759	-0.309033	0.0019249
ABITRAM_SEPEP.1_C4	ABITRAM	1.67773	0.11771	0.0952851
ABITRAM_SEPEP.2_C2	ABITRAM	0.384919	0.0217234	0.700615
ABL1_SEPEP.1_C4	ABL1	2.34004	0.0534974	0.0200408
ABL2_SEPEP.2_C3	ABL2	9.19644	0.480467	4.21059e-16
ABLIM1_SEPEP.1_C4	ABLIM1	1.98272	0.0905875	0.0485841
ABLIM1_SEPEP.2_C3	ABLIM1	-3.26029	-0.11995	0.00129899
ABLIM1_SEPEP.3_C3	ABLIM1	1.53289	0.070055	0.126797
ABLIM1_SEPEP.4_C3	ABLIM1	-2.55915	-0.11802	0.0110501
ABLIM1_SEPEP.5_C3	ABLIM1	1.15325	0.0789033	0.249855
ABLIM2_SEPEP.1_C4	ABLIM2	-3.29034	-0.207258	0.00113896
ABLIM3_SEPEP.1_C4	ABLIM3	-13.3984	-0.775577	1.0917e-31
ABLIM3_SEPEP.2_C3	ABLIM3	-17.7528	-0.909143	9.97169e-44
ABLIM3_SEPEP.3_C3	ABLIM3	-7.4584	-0.479048	1.22065e-12
ABLIM3_SEPEP.4_C3	ABLIM3	-16.1223	-1.2054	4.12436e-35
ABR_SEPEP.2_C3	ABR	-5.00709	-0.275534	1.10906e-06
ABR_SEPEP.3_C3	ABR	-4.94512	-0.251239	1.37456e-06
ABR_SEPEP.4_C3	ABR	-3.40434	-0.172035	0.000773548
ABRACL_SEPEP.1_C4	ABRACL	-4.40985	-0.347961	1.43596e-05
ABRAXAS1_SEPEP.1_C4	ABRAXAS1	6.12413	0.265981	4.04692e-09
ABRAXAS2_SEPEP.1_C4	ABRAXAS2	-1.92289	-0.0384017	0.0557873
ABRAXAS2_SEPEP.2_C2	ABRAXAS2	-0.119658	-0.0030536	0.904851
ABT1_SEPEP.1_C1	ABT1	19.1048	0.773041	1.49913e-48
ABTB2_SEPEP.1_C1	ABTB2	-1.96625	-0.0945506	0.0504543
ACAA1_SEPEP.1_C4	ACAA1	-15.0367	-1.18928	4.49092e-35
ACAA1_SEPEP.2_C3	ACAA1	-12.7579	-0.980448	3.04765e-28
ACAA1_SEPEP.3_C3	ACAA1	-13.8079	-1.00016	8.848e-32
ACAA1_SEPEP.4_C3	ACAA1	-8.19032	-0.59603	8.81555e-15
ACAA1_SEPEP.5_C3	ACAA1	-16.4197	-1.27888	6.2402e-40
ACAA2_SEPEP.1_C1	ACAA2	-22.3045	-1.68296	3.33981e-58
ACACA_SEPEP.1_C4	ACACA	2.68125	0.114245	0.00781608
ACACA_SEPEP.2_C3	ACACA	4.13329	0.256155	5.33342e-05
ACACB_SEPEP.1_C4	ACACB	-19.3806	-1.51355	5.53189e-51
ACACB_SEPEP.2_C3	ACACB	-20.5122	-1.51816	5.5303e-55
ACACB_SEPEP.3_C3	ACACB	-17.1663	-1.3964	2.34546e-41
ACACB_SEPEP.4_C3	ACACB	-17.8763	-1.12372	1.65438e-47
ACAD10_SEPEP.1_C4	ACAD10	-4.95956	-0.259957	1.3913e-06
ACAD11_SEPEP.1_C1	ACAD11	-17.8506	-1.27553	6.95916e-46
ACAD8_SEPEP.1_C4	ACAD8	-1.22577	-0.0740845	0.221363
ACAD8_SEPEP.2_C3	ACAD8	-4.53902	-0.270214	9.33638e-06
ACAD8_SEPEP.3_C3	ACAD8	-5.28311	-0.256216	3.04591e-07
ACAD8_SEPEP.4_C3	ACAD8	-2.72398	-0.180909	0.00687584
ACAD8_SEPEP.5_C3	ACAD8	-7.61032	-0.373358	3.94978e-13
ACAD9_SEPEP.1_C4	ACAD9	-0.457601	-0.0175391	0.647656
ACAD9_SEPEP.2_C2	ACAD9	-1.9961	-0.0825272	0.0470233
ACADL_SEPEP.1_C4	ACADL	-17.2349	-1.46677	1.14379e-46
ACADL_SEPEP.2_C3	ACADL	-16.5505	-1.51495	2.25557e-44
ACADM_SEPEP.1_C4	ACADM	-17.0729	-1.25528	4.58957e-43
ACADM_SEPEP.2_C3	ACADM	-16.6593	-1.21592	1.56099e-40
ACADM_SEPEP.3_C3	ACADM	-17.4059	-1.27961	1.86113e-43
ACADS_SEPEP.1_C4	ACADS	-27.544	-1.85502	1.68167e-76
ACADS_SEPEP.2_C2	ACADS	-21.4997	-1.38607	1.86044e-60
ACADSB_SEPEP.1_C4	ACADSB	-15.7196	-1.22638	1.06187e-38
ACADSB_SEPEP.2_C2	ACADSB	-16.4727	-1.25486	2.2757e-41
ACADVL_SEPEP.1_C4	ACADVL	-18.4344	-1.042	9.47403e-46
ACADVL_SEPEP.2_C3	ACADVL	-17.8439	-1.08106	4.48134e-44
ACADVL_SEPEP.3_C3	ACADVL	-14.8243	-0.968215	1.25752e-36
ACADVL_SEPEP.4_C3	ACADVL	-16.8567	-1.08697	1.40095e-42
ACADVL_SEPEP.5_C3	ACADVL	-15.0484	-0.91558	5.16164e-37
ACAP1_SEPEP.1_C4	ACAP1	-5.77806	-0.379401	2.13803e-08
ACAP1_SEPEP.2_C2	ACAP1	-6.20189	-0.391745	2.50133e-09
ACAP2_SEPEP.1_C4	ACAP2	2.54638	0.070147	0.0114854
ACAP2_SEPEP.2_C3	ACAP2	3.58087	0.16298	0.000396278
ACAT1_SEPEP.1_C4	ACAT1	-16.0756	-1.27521	9.30437e-39
ACAT1_SEPEP.2_C2	ACAT1	-17.5302	-1.19905	4.12471e-43
ACAT1_SEPEP.3_C3	ACAT1	-9.70753	-0.754441	2.06195e-19
ACAT2_SEPEP.1_C4	ACAT2	-15.132	-0.818239	9.62764e-38
ACAT2_SEPEP.2_C2	ACAT2	-14.5377	-0.964797	1.73365e-36
ACBD3_SEPEP.1_C1	ACBD3	20.5501	0.545017	5.0679e-53
ACBD4_SEPEP.1_C4	ACBD4	-13.256	-1.1601	6.06578e-29
ACBD4_SEPEP.2_C3	ACBD4	-13.26	-0.937499	5.459e-30
ACBD4_SEPEP.3_C3	ACBD4	-11.2721	-0.77583	1.0331e-23
ACBD4_SEPEP.4_C3	ACBD4	-10.5794	-0.915809	3.14528e-19
ACBD5_SEPEP.1_C4	ACBD5	-3.5412	-0.202744	0.000498184
ACBD5_SEPEP.2_C3	ACBD5	0.289208	0.0168355	0.772689
ACBD5_SEPEP.3_C3	ACBD5	-3.22224	-0.192143	0.0014754
ACBD5_SEPEP.4_C3	ACBD5	-1.31971	-0.0750903	0.188382
ACBD6_SEPEP.1_C1	ACBD6	10.886	0.356652	1.74292e-22
ACE_SEPEP.1_C4	ACE	-9.98285	-0.447806	2.65176e-20
ACE_SEPEP.2_C2	ACE	-9.28661	-0.451907	5.97484e-18
ACE_SEPEP.3_C3	ACE	-7.67923	-0.412815	4.38868e-13
ACE2_SEPEP.2_C3	ACE2	0.408473	0.0619678	0.683861
ACIN1_SEPEP.2_C3	ACIN1	16.6874	0.323338	2.47078e-43
ACIN1_SEPEP.3_C3	ACIN1	10.9575	0.252581	3.64091e-23
ACIN1_SEPEP.4_C3	ACIN1	20.781	0.912227	2.10619e-49
ACIN1_SEPEP.5_C3	ACIN1	11.041	0.444813	3.62271e-22
ACLY_SEPEP.1_C4	ACLY	13.3902	0.645264	2.36029e-32
ACLY_SEPEP.2_C3	ACLY	11.1905	0.598715	1.35013e-24
ACLY_SEPEP.3_C3	ACLY	7.32759	0.479884	2.61763e-12
ACMSD_SEPEP.1_C4	ACMSD	-24.395	-1.89445	2.28911e-70
ACMSD_SEPEP.2_C2	ACMSD	-16.4369	-1.48613	1.14868e-43
ACMSD_SEPEP.3_C3	ACMSD	-23.9849	-2.18702	4.37245e-66
ACO1_SEPEP.1_C4	ACO1	-22.1215	-1.14703	2.147e-58
ACO2_SEPEP.1_C4	ACO2	-4.01515	-0.195777	8.42676e-05
ACO2_SEPEP.2_C3	ACO2	-2.19593	-0.121412	0.0291365
ACOT1_SEPEP.1_C4	ACOT1	-4.95419	-0.599118	1.22501e-06
ACOT11_SEPEP.1_C4	ACOT11	-11.2547	-0.609941	3.98299e-24
ACOT12_SEPEP.1_C4	ACOT12	-14.607	-1.20885	1.49676e-34
ACOT12_SEPEP.2_C3	ACOT12	-18.9341	-1.37836	6.02867e-48
ACOT12_SEPEP.3_C3	ACOT12	-18.0654	-1.57082	4.07563e-44
ACOT12_SEPEP.4_C3	ACOT12	-17.5681	-1.71362	7.23765e-43
ACOT12_SEPEP.5_C3	ACOT12	-16.9538	-1.41434	2.57115e-38
ACOT12_SEPEP.6_C3	ACOT12	-19.5005	-1.16261	4.19954e-50
ACOT12_SEPEP.7_C3	ACOT12	-20.0209	-1.59236	3.2802e-51
ACOT13_SEPEP.1_C4	ACOT13	-15.1563	-0.951702	3.03221e-36
ACOT13_SEPEP.2_C2	ACOT13	-11.4996	-0.948919	1.61419e-24
ACOT2_SEPEP.2_C3	ACOT2	-9.98163	-0.828892	2.75049e-20
ACOT4_SEPEP.1_C1	ACOT4	-3.81685	-0.199602	0.000178877
ACOT7_SEPEP.1_C4	ACOT7	13.0644	0.440246	3.31985e-29
ACOT8_SEPEP.1_C4	ACOT8	9.39848	0.423651	8.22229e-18
ACOT8_SEPEP.2_C2	ACOT8	7.97688	0.456316	7.06853e-14
ACOT8_SEPEP.3_C3	ACOT8	2.52385	0.150513	0.0121276
ACOT9_SEPEP.1_C4	ACOT9	2.70083	0.0873053	0.00752475
ACOT9_SEPEP.2_C2	ACOT9	0.527965	0.0359721	0.597912
ACOT9_SEPEP.3_C3	ACOT9	1.78176	0.12338	0.0761382
ACOX1_SEPEP.1_C4	ACOX1	-10.0487	-0.687267	1.1991e-19
ACOX1_SEPEP.2_C2	ACOX1	-7.74655	-0.581893	1.73326e-13
ACOX1_SEPEP.3_C3	ACOX1	-11.2326	-0.729802	2.02304e-23
ACOX1_SEPEP.4_C3	ACOX1	-3.75464	-0.515236	0.000207508
ACOX1_SEPEP.5_C3	ACOX1	-9.7543	-0.59237	5.63171e-19
ACOX2_SEPEP.1_C4	ACOX2	-18.7433	-1.45523	5.25317e-46
ACOX2_SEPEP.2_C3	ACOX2	-18.0286	-1.68944	1.45367e-43
ACOX2_SEPEP.3_C3	ACOX2	-19.1056	-1.36361	8.65065e-48
ACOX3_SEPEP.1_C4	ACOX3	-5.73282	-0.373204	3.3932e-08
ACOX3_SEPEP.2_C3	ACOX3	-3.41071	-0.254921	0.000771775
ACOX3_SEPEP.3_C3	ACOX3	-1.82652	-0.151647	0.0690034
ACOX3_SEPEP.4_C3	ACOX3	-6.01839	-0.417197	7.64065e-09
ACOX3_SEPEP.6_C3	ACOX3	-5.25801	-0.396782	3.16506e-07
ACOX3_SEPEP.7_C3	ACOX3	-3.86511	-0.267017	0.000145009
ACOX3_SEPEP.8_C3	ACOX3	-0.945806	-0.108578	0.345722
ACOX3_SEPEP.9_C3	ACOX3	-5.10423	-0.41261	7.14057e-07
ACOX3_SEPEP.10_C3	ACOX3	-3.36255	-0.173199	0.000897163
ACP1_SEPEP.1_C4	ACP1	-0.593528	-0.0254778	0.553308
ACP1_SEPEP.2_C2	ACP1	-9.09824	-0.409689	2.7046e-17
ACP1_SEPEP.3_C3	ACP1	3.22863	0.113027	0.00139831
ACP1_SEPEP.4_C3	ACP1	0.107791	0.00491717	0.914236
ACP2_SEPEP.1_C4	ACP2	-5.26296	-0.19844	2.73991e-07
ACP2_SEPEP.2_C3	ACP2	-6.64917	-0.244832	1.39547e-10
ACP2_SEPEP.3_C3	ACP2	3.30463	0.14526	0.00106932
ACP2_SEPEP.4_C3	ACP2	-1.09337	-0.0529541	0.275356
ACP5_SEPEP.1_C4	ACP5	-5.74413	-0.316373	2.79616e-08
ACP6_SEPEP.1_C4	ACP6	5.5887	0.292817	5.7892e-08
ACP6_SEPEP.2_C3	ACP6	3.74036	0.216038	0.000225137
ACSF2_SEPEP.1_C4	ACSF2	-4.09879	-0.252745	5.91736e-05
ACSF2_SEPEP.2_C3	ACSF2	-2.24401	-0.172075	0.0258092
ACSF2_SEPEP.3_C3	ACSF2	-4.72398	-0.317508	4.27538e-06
ACSF2_SEPEP.4_C3	ACSF2	-2.49306	-0.148994	0.0133156
ACSF2_SEPEP.5_C3	ACSF2	-1.25965	-0.110043	0.208818
ACSF3_SEPEP.2_C3	ACSF3	-13.0497	-0.650693	4.56687e-31
ACSF3_SEPEP.3_C3	ACSF3	-17.8183	-0.837041	1.11156e-47
ACSF3_SEPEP.4_C3	ACSF3	-15.6641	-0.796166	4.78256e-40
ACSF3_SEPEP.5_C3	ACSF3	-8.91003	-0.539586	1.02133e-16
ACSF3_SEPEP.6_C3	ACSF3	-15.3393	-0.61679	3.14144e-39
ACSL1_SEPEP.1_C4	ACSL1	-24.4227	-1.84198	2.01542e-64
ACSL1_SEPEP.2_C3	ACSL1	-13.2182	-1.01404	7.81399e-31
ACSL1_SEPEP.3_C3	ACSL1	-24.845	-1.97722	2.9438e-65
ACSL1_SEPEP.4_C3	ACSL1	-12.7146	-1.32024	5.52549e-30
ACSL1_SEPEP.5_C3	ACSL1	-9.91033	-0.849437	2.29742e-20
ACSL3_SEPEP.1_C4	ACSL3	11.4901	0.455649	2.00935e-23
ACSL4_SEPEP.1_C4	ACSL4	19.3891	2.16435	2.80888e-51
ACSL5_SEPEP.1_C4	ACSL5	-12.2667	-1.09699	6.64782e-26
ACSL5_SEPEP.2_C3	ACSL5	-11.4401	-1.19592	1.09753e-23
ACSL6_SEPEP.1_C4	ACSL6	1.07045	0.100206	0.285589
ACSM1_SEPEP.1_C4	ACSM1	1.83835	0.34757	0.0673812
ACSM1_SEPEP.2_C3	ACSM1	2.83052	0.37018	0.00506787
ACSM1_SEPEP.3_C3	ACSM1	1.8251	0.289174	0.0693236
ACSM1_SEPEP.4_C3	ACSM1	0.971678	0.103552	0.332226
ACSM1_SEPEP.5_C3	ACSM1	2.56791	0.353872	0.0110411
ACSM1_SEPEP.6_C3	ACSM1	1.43179	0.163226	0.153472
ACSM1_SEPEP.7_C3	ACSM1	0.693221	0.0870408	0.488834
ACSM2A_SEPEP.1_C4	ACSM2A	-10.3814	-1.23428	1.35463e-21
ACSM2A_SEPEP.2_C3	ACSM2A	-14.2572	-1.50145	7.45416e-34
ACSM2A_SEPEP.3_C3	ACSM2A	-10.9119	-1.34144	9.09594e-24
ACSM2A_SEPEP.4_C3	ACSM2A	-10.7291	-1.72171	5.74649e-23
ACSM2B_SEPEP.1_C4	ACSM2B	-11.7571	-0.953475	2.84492e-25
ACSM2B_SEPEP.2_C3	ACSM2B	-7.53728	-0.721156	8.23086e-13
ACSM2B_SEPEP.3_C3	ACSM2B	-13.4665	-1.33078	3.99009e-31
ACSM3_SEPEP.1_C4	ACSM3	-26.6316	-2.14498	3.39653e-75
ACSM3_SEPEP.2_C3	ACSM3	-24.1043	-1.95729	1.28254e-66
ACSM3_SEPEP.3_C3	ACSM3	-25.3469	-2.06863	9.54171e-74
ACSM3_SEPEP.4_C3	ACSM3	-24.5085	-2.392	2.35016e-67
ACSM5_SEPEP.1_C4	ACSM5	-19.8732	-1.54115	6.29902e-56
ACSM5_SEPEP.2_C3	ACSM5	-20.8258	-1.46537	3.76942e-60
ACSM5_SEPEP.3_C3	ACSM5	-15.9099	-1.58204	5.06529e-40
ACSS1_SEPEP.1_C4	ACSS1	5.98804	0.36478	8.44109e-09
ACSS1_SEPEP.2_C3	ACSS1	6.91409	0.448254	5.53189e-11
ACSS1_SEPEP.3_C3	ACSS1	6.59598	0.424933	2.94146e-10
ACSS1_SEPEP.4_C3	ACSS1	8.70941	0.617641	3.34966e-16
ACSS1_SEPEP.5_C3	ACSS1	5.44394	0.406535	1.36911e-07
ACSS2_SEPEP.1_C4	ACSS2	-12.0281	-0.78717	1.73285e-26
ACSS2_SEPEP.2_C3	ACSS2	-12.1759	-0.991464	7.94589e-27
ACSS2_SEPEP.3_C3	ACSS2	-12.7424	-0.727679	2.40047e-29
ACSS3_SEPEP.1_C4	ACSS3	-8.34365	-0.589357	1.24721e-14
ACSS3_SEPEP.2_C3	ACSS3	-8.55753	-0.628326	3.4358e-15
ACSS3_SEPEP.3_C3	ACSS3	-9.67906	-0.710667	3.4099e-18
ACSS3_SEPEP.4_C3	ACSS3	-8.81927	-0.776575	1.31134e-15
ACTA1_SEPEP.1_C1	ACTA1	-6.07641	-0.523914	1.02827e-08
ACTBL2_SEPEP.1_C1	ACTBL2	-2.78633	-0.128762	0.00564755
ACTG1_SEPEP.1_C4	ACTG1	6.23717	0.438731	3.58569e-09
ACTL6A_SEPEP.1_C4	ACTL6A	15.8718	0.413377	7.20866e-41
ACTL6A_SEPEP.2_C2	ACTL6A	10.1226	0.34053	4.67564e-21
ACTN1_SEPEP.1_C4	ACTN1	-11.5409	-0.445195	2.17557e-24
ACTN1_SEPEP.3_C3	ACTN1	-7.91031	-0.349592	1.19006e-13
ACTN1_SEPEP.4_C3	ACTN1	-9.591	-0.671687	9.31484e-19
ACTN1_SEPEP.5_C3	ACTN1	-6.73196	-0.483509	1.07481e-10
ACTN1_SEPEP.6_C3	ACTN1	-2.30456	-0.113059	0.0218178
ACTN2_SEPEP.1_C4	ACTN2	-4.31299	-0.387354	2.27487e-05
ACTN3_SEPEP.1_C4	ACTN3	-2.66793	-0.249503	0.00834004
ACTN4_SEPEP.1_C4	ACTN4	-2.46809	-0.0941297	0.0143381
ACTN4_SEPEP.2_C3	ACTN4	-8.56737	-0.647637	1.29443e-15
ACTN4_SEPEP.3_C3	ACTN4	-1.53725	-0.0744355	0.125365
ACTN4_SEPEP.4_C3	ACTN4	-2.13763	-0.0827837	0.0334806
ACTN4_SEPEP.5_C3	ACTN4	-3.1328	-0.125269	0.00194536
ACTR10_SEPEP.1_C4	ACTR10	-4.59992	-0.0958629	6.23974e-06
ACTR10_SEPEP.2_C3	ACTR10	-7.18554	-0.265451	6.37219e-12
ACTR10_SEPEP.3_C3	ACTR10	-7.45628	-0.19999	8.31897e-13
ACTR1A_SEPEP.1_C1	ACTR1A	-2.20274	-0.0535335	0.0286055
ACTR1B_SEPEP.1_C4	ACTR1B	-12.6165	-0.363592	2.77361e-28
ACTR2_SEPEP.1_C4	ACTR2	-4.53492	-0.0999044	8.88281e-06
ACTR3_SEPEP.1_C4	ACTR3	-2.29645	-0.0600504	0.022355
ACTR3_SEPEP.2_C2	ACTR3	6.93272	0.421697	2.29601e-11
ACTR5_SEPEP.1_C1	ACTR5	-0.937746	-0.0207462	0.349161
ACTR6_SEPEP.1_C1	ACTR6	11.8651	0.409056	1.54133e-26
ACTR8_SEPEP.1_C4	ACTR8	5.85933	0.160443	1.16182e-08
ACVR1_SEPEP.1_C4	ACVR1	4.00984	0.16822	7.77116e-05
ACY3_SEPEP.1_C4	ACY3	-15.2923	-1.01427	1.10617e-36
ACY3_SEPEP.2_C3	ACY3	-13.6706	-0.98808	3.29049e-31
ACYP1_SEPEP.1_C4	ACYP1	4.44063	0.227883	1.38528e-05
ACYP2_SEPEP.1_C4	ACYP2	-18.6932	-1.04478	3.04704e-46
ACYP2_SEPEP.2_C3	ACYP2	-17.7351	-1.09246	1.09117e-43
ACYP2_SEPEP.3_C3	ACYP2	-18.0792	-1.061	7.66771e-46
ADA_SEPEP.1_C4	ADA	0.310649	0.0138258	0.75628
ADA_SEPEP.2_C3	ADA	1.16625	0.0695258	0.244706
ADA_SEPEP.3_C3	ADA	-0.38244	-0.0151448	0.702408
ADA2_SEPEP.1_C4	ADA2	-13.0988	-0.614843	4.88088e-29
ADA2_SEPEP.2_C3	ADA2	-12.3978	-0.792426	1.45537e-26
ADA2_SEPEP.3_C3	ADA2	-11.6217	-0.7057	5.05126e-25
ADAL_SEPEP.1_C4	ADAL	-4.52924	-0.186306	9.95692e-06
ADAL_SEPEP.2_C3	ADAL	-2.90468	-0.127207	0.00406947
ADAM10_SEPEP.1_C4	ADAM10	5.94053	0.153275	7.44488e-09
ADAM10_SEPEP.2_C3	ADAM10	-4.58024	-0.130034	6.96421e-06
ADAM15_SEPEP.1_C4	ADAM15	4.46557	0.224827	1.18753e-05
ADAM17_SEPEP.1_C4	ADAM17	7.73749	0.233162	1.28318e-13
ADAM17_SEPEP.2_C3	ADAM17	-1.15254	-0.0441	0.250001
ADAM9_SEPEP.1_C4	ADAM9	7.13396	0.392685	1.32025e-11
ADAMTSL4_SEPEP.1_C4	ADAMTSL4	-0.534619	-0.0377338	0.593489
ADAMTSL4_SEPEP.2_C3	ADAMTSL4	1.76325	0.120527	0.0791857
ADAMTSL4_SEPEP.3_C3	ADAMTSL4	5.75669	0.570364	3.37197e-08
ADAP1_SEPEP.1_C4	ADAP1	-9.23674	-0.507642	3.12038e-17
ADAP2_SEPEP.1_C4	ADAP2	-14.5219	-0.601747	1.0332e-34
ADAP2_SEPEP.2_C3	ADAP2	-11.4711	-0.667452	5.19984e-25
ADAP2_SEPEP.3_C3	ADAP2	-8.10625	-0.475688	2.99696e-14
ADAP2_SEPEP.4_C3	ADAP2	-8.0678	-0.465231	4.65657e-14
ADAR_SEPEP.1_C4	ADAR	12.1068	0.630118	5.82046e-28
ADAR_SEPEP.2_C3	ADAR	12.3877	0.534374	2.13944e-27
ADAR_SEPEP.3_C3	ADAR	12.4116	0.528153	6.82177e-29
ADARB1_SEPEP.1_C4	ADARB1	-3.59956	-0.224592	0.000380625
ADCK1_SEPEP.3_C3	ADCK1	7.24364	0.435926	3.39405e-12
ADCK1_SEPEP.4_C3	ADCK1	0.907942	0.0538227	0.364705
ADCK1_SEPEP.5_C3	ADCK1	3.02219	0.229183	0.00293701
ADCK1_SEPEP.6_C3	ADCK1	2.5095	0.164232	0.0132123
ADCK1_SEPEP.8_C3	ADCK1	2.21182	0.121755	0.0280412
ADCK5_SEPEP.1_C4	ADCK5	-2.59613	-0.134679	0.0100897
ADCK5_SEPEP.2_C3	ADCK5	-2.97836	-0.184868	0.0032886
ADCK5_SEPEP.3_C3	ADCK5	-1.7192	-0.121686	0.0876585
ADCY6_SEPEP.1_C4	ADCY6	-1.22091	-0.0610397	0.223786
ADCY9_SEPEP.1_C4	ADCY9	-0.621509	-0.0218399	0.534795
ADCY9_SEPEP.2_C3	ADCY9	-1.2825	-0.0555048	0.200968
ADD1_SEPEP.1_C4	ADD1	-5.15667	-0.216844	5.65834e-07
ADD1_SEPEP.2_C3	ADD1	-1.58385	-0.0679476	0.114543
ADD2_SEPEP.1_C4	ADD2	-12.0542	-0.729749	8.26159e-27
ADD3_SEPEP.1_C4	ADD3	-3.9844	-0.172455	9.1984e-05
ADD3_SEPEP.2_C3	ADD3	-12.9581	-0.585112	2.16804e-29
ADD3_SEPEP.3_C3	ADD3	-4.87257	-0.240641	2.14127e-06
ADD3_SEPEP.4_C3	ADD3	-4.53017	-0.297378	9.40798e-06
ADGRA2_SEPEP.1_C4	ADGRA2	-8.96221	-0.496915	1.41359e-16
ADGRE5_SEPEP.1_C4	ADGRE5	-6.47174	-0.329392	4.64139e-10
ADGRG6_SEPEP.1_C4	ADGRG6	-5.49513	-0.270044	1.27562e-07
ADGRL2_SEPEP.1_C4	ADGRL2	-10.4879	-0.475608	1.47444e-20
ADGRL4_SEPEP.1_C1	ADGRL4	-9.75042	-0.420119	2.77661e-19
ADH1A_SEPEP.1_C1	ADH1A	-24.5517	-2.51717	6.51082e-68
ADH1B_SEPEP.1_C4	ADH1B	-20.8642	-2.6989	1.51576e-57
ADH1B_SEPEP.2_C2	ADH1B	-20.9579	-3.23171	6.07206e-56
ADH1C_SEPEP.1_C1	ADH1C	-20.8056	-2.41905	5.39539e-54
ADH4_SEPEP.1_C4	ADH4	-27.1475	-3.51831	2.64242e-70
ADH5_SEPEP.1_C1	ADH5	-20.8673	-0.969441	1.46953e-57
ADH6_SEPEP.1_C4	ADH6	-30.3561	-2.42214	1.34149e-84
ADHFE1_SEPEP.1_C1	ADHFE1	-16.892	-1.41805	3.47577e-42
ADI1_SEPEP.1_C4	ADI1	-10.4755	-0.553124	6.40314e-22
ADI1_SEPEP.2_C2	ADI1	-11.1051	-0.498643	4.66097e-24
ADIPOQ_SEPEP.1_C4	ADIPOQ	14.8047	0.925666	9.02097e-38
ADIPOR2_SEPEP.1_C4	ADIPOR2	2.32122	0.135571	0.0212627
ADIRF_SEPEP.1_C1	ADIRF	-8.89123	-1.01642	1.06394e-16
ADK_SEPEP.1_C4	ADK	-14.8324	-0.868778	7.53673e-38
ADK_SEPEP.3_C3	ADK	-22.2251	-1.25586	8.8057e-64
ADK_SEPEP.4_C3	ADK	-23.517	-1.40854	1.62171e-66
ADK_SEPEP.5_C3	ADK	-17.5776	-0.909621	3.24348e-48
ADK_SEPEP.6_C3	ADK	-17.9709	-1.24178	3.63162e-48
ADK_SEPEP.7_C3	ADK	-16.9893	-1.13003	4.53611e-46
ADK_SEPEP.8_C3	ADK	-24.8359	-1.28019	1.7598e-71
ADNP_SEPEP.1_C4	ADNP	15.7313	0.481982	6.98187e-37
ADO_SEPEP.1_C1	ADO	-0.750559	-0.0214816	0.453533
ADPGK_SEPEP.2_C3	ADPGK	-5.97781	-0.164453	6.33994e-09
ADPGK_SEPEP.3_C3	ADPGK	-3.70945	-0.15867	0.000257695
ADPGK_SEPEP.4_C3	ADPGK	-5.92226	-0.233737	8.8984e-09
ADPRH_SEPEP.1_C4	ADPRH	-1.18154	-0.0431761	0.23847
ADPRH_SEPEP.2_C3	ADPRH	-3.04221	-0.131095	0.0025617
ADPRM_SEPEP.1_C1	ADPRM	-9.06523	-0.653756	4.99467e-16
ADPRS_SEPEP.1_C4	ADPRS	-5.02731	-0.146877	9.61603e-07
ADPRS_SEPEP.2_C2	ADPRS	-3.13139	-0.0866827	0.00195956
ADRA1A_SEPEP.3_C3	ADRA1A	-11.2634	-1.39257	3.76043e-21
ADRM1_SEPEP.1_C4	ADRM1	4.63254	0.124789	5.29427e-06
ADRM1_SEPEP.2_C3	ADRM1	10.9409	0.345668	6.00252e-24
ADRM1_SEPEP.3_C3	ADRM1	1.18347	0.0313729	0.237536
ADRM1_SEPEP.4_C3	ADRM1	11.7094	0.513701	1.63219e-26
ADSL_SEPEP.1_C4	ADSL	5.15547	0.201953	5.57113e-07
ADSL_SEPEP.2_C3	ADSL	6.42001	0.267137	8.1476e-10
ADSL_SEPEP.3_C3	ADSL	7.8515	0.321491	1.49884e-13
ADSL_SEPEP.4_C3	ADSL	4.24844	0.165465	3.01046e-05
ADSL_SEPEP.5_C3	ADSL	2.81806	0.120511	0.00515068
ADSS1_SEPEP.1_C4	ADSS1	-13.6381	-1.19965	2.57514e-32
ADSS1_SEPEP.2_C3	ADSS1	-11.9006	-1.21066	4.07217e-26
ADSS1_SEPEP.3_C3	ADSS1	-9.94813	-0.799719	3.41454e-20
ADSS1_SEPEP.4_C3	ADSS1	-11.2653	-1.05748	2.27176e-24
ADSS2_SEPEP.1_C4	ADSS2	10.9734	0.374295	3.09984e-22
ADSS2_SEPEP.2_C3	ADSS2	12.8314	0.749409	1.02653e-30
ADSS2_SEPEP.3_C3	ADSS2	8.94454	0.367733	8.40742e-17
AEBP1_SEPEP.1_C4	AEBP1	-0.0807663	-0.00694269	0.935702
AFAP1L1_SEPEP.1_C4	AFAP1L1	4.67299	0.297656	5.5259e-06
AFAP1L1_SEPEP.2_C3	AFAP1L1	1.71797	0.0775356	0.0867677
AFAP1L2_SEPEP.1_C4	AFAP1L2	-5.7867	-0.391495	4.0063e-08
AFDN_SEPEP.1_C4	AFDN	-4.66302	-0.133501	5.63413e-06
AFDN_SEPEP.2_C3	AFDN	-1.99886	-0.0704375	0.0466668
AFDN_SEPEP.3_C3	AFDN	-3.54503	-0.136176	0.000496194
AFDN_SEPEP.4_C3	AFDN	-7.21857	-0.242698	5.75378e-12
AFDN_SEPEP.5_C3	AFDN	-4.03637	-0.235239	6.77304e-05
AFDN_SEPEP.6_C3	AFDN	-6.34904	-0.259471	8.39012e-10
AFDN_SEPEP.7_C3	AFDN	-16.7261	-0.931307	7.10567e-41
AFF4_SEPEP.1_C4	AFF4	18.7934	0.578888	2.30711e-51
AFG1L_SEPEP.2_C3	AFG1L	-3.87801	-0.219418	0.000142141
AFG1L_SEPEP.4_C3	AFG1L	-4.97225	-0.279033	1.24689e-06
AFG3L2_SEPEP.1_C4	AFG3L2	-5.90969	-0.216992	1.30969e-08
AFG3L2_SEPEP.2_C2	AFG3L2	-5.88706	-0.213731	1.35906e-08
AFM_SEPEP.1_C4	AFM	-0.773363	-0.0429419	0.43997
AFM_SEPEP.2_C2	AFM	2.62399	0.159024	0.00912115
AFM_SEPEP.3_C3	AFM	-2.81566	-0.176885	0.00519593
AFMID_SEPEP.2_C3	AFMID	-19.5294	-1.34141	1.09781e-53
AFMID_SEPEP.3_C3	AFMID	-18.9526	-1.48646	1.01722e-49
AFMID_SEPEP.4_C3	AFMID	-14.418	-0.822826	1.41015e-35
AFMID_SEPEP.5_C3	AFMID	-17.9571	-1.4258	3.43289e-46
AFMID_SEPEP.6_C3	AFMID	-16.9741	-1.07383	1.2622e-44
AFMID_SEPEP.7_C3	AFMID	-18.9454	-1.16032	3.23833e-49
AFMID_SEPEP.8_C3	AFMID	-13.3708	-1.06529	2.29931e-31
AFP_SEPEP.1_C4	AFP	1.44952	0.247252	0.148468
AFTPH_SEPEP.1_C4	AFTPH	5.56802	0.115508	5.79407e-08
AFTPH_SEPEP.2_C3	AFTPH	-2.26835	-0.0654276	0.0240292
AGA_SEPEP.1_C4	AGA	0.484778	0.0231574	0.62831
AGAP3_SEPEP.3_C3	AGAP3	-0.153185	-0.00590876	0.878421
AGAP3_SEPEP.4_C3	AGAP3	-2.69291	-0.118671	0.00769062
AGAP3_SEPEP.5_C3	AGAP3	-0.52022	-0.0162238	0.603353
AGFG1_SEPEP.1_C4	AGFG1	14.1626	0.366634	2.75071e-34
AGFG2_SEPEP.2_C3	AGFG2	-3.3263	-0.12054	0.00103804
AGFG2_SEPEP.3_C3	AGFG2	2.48385	0.11776	0.0137069
AGK_SEPEP.1_C4	AGK	5.42875	0.159292	1.60779e-07
AGK_SEPEP.2_C3	AGK	3.44515	0.121511	0.000657475
AGL_SEPEP.1_C4	AGL	-31.3682	-1.86871	7.87472e-91
AGL_SEPEP.2_C3	AGL	-34.7754	-2.04683	9.91697e-103
AGL_SEPEP.3_C3	AGL	-35.1488	-2.44327	7.73292e-100
AGMAT_SEPEP.1_C1	AGMAT	-13.5911	-0.897075	6.58077e-31
AGMO_SEPEP.1_C4	AGMO	-11.9959	-0.696704	4.61939e-26
AGO1_SEPEP.1_C4	AGO1	-14.7203	-0.422833	6.55715e-35
AGO1_SEPEP.2_C3	AGO1	-13.6994	-0.452843	3.98468e-32
AGO1_SEPEP.3_C3	AGO1	-10.9568	-0.397356	1.04909e-22
AGO2_SEPEP.1_C4	AGO2	10.1427	0.295801	1.10857e-19
AGO2_SEPEP.2_C3	AGO2	9.57949	0.351021	9.65541e-19
AGO2_SEPEP.3_C3	AGO2	8.94731	0.356514	1.72271e-16
AGO2_SEPEP.4_C3	AGO2	4.67829	0.233769	4.38068e-06
AGO3_SEPEP.1_C4	AGO3	-15.0817	-0.398301	3.71814e-36
AGO3_SEPEP.2_C3	AGO3	-12.4642	-0.433229	5.08149e-28
AGPAT1_SEPEP.1_C4	AGPAT1	0.278197	0.00890868	0.781096
AGPAT2_SEPEP.1_C4	AGPAT2	-20.1139	-0.94337	1.77417e-52
AGPAT2_SEPEP.2_C2	AGPAT2	-15.6786	-0.778893	6.95291e-39
AGPAT3_SEPEP.2_C3	AGPAT3	-8.64156	-0.342262	1.44504e-15
AGPAT5_SEPEP.1_C4	AGPAT5	-0.685457	-0.0391272	0.49374
AGPAT5_SEPEP.2_C2	AGPAT5	0.0413592	0.00226858	0.967047
AGPS_SEPEP.1_C4	AGPS	10.9091	0.412623	1.67157e-22
AGPS_SEPEP.2_C2	AGPS	9.48997	0.436287	1.01614e-18
AGPS_SEPEP.3_C3	AGPS	12.4725	0.520111	2.67434e-27
AGR2_SEPEP.1_C4	AGR2	2.8679	0.604123	0.0045044
AGRN_SEPEP.1_C4	AGRN	9.1569	0.411506	2.326e-17
AGRN_SEPEP.3_C3	AGRN	3.27937	0.193372	0.00115944
AGRN_SEPEP.4_C3	AGRN	7.14558	0.377378	7.11195e-12
AGRN_SEPEP.5_C3	AGRN	5.2102	0.313336	3.49936e-07
AGT_SEPEP.1_C4	AGT	6.93212	0.35389	4.59386e-11
AGTRAP_SEPEP.1_C4	AGTRAP	3.6752	0.223923	0.000301812
AGTRAP_SEPEP.2_C3	AGTRAP	1.34873	0.0665752	0.178421
AGTRAP_SEPEP.4_C3	AGTRAP	-4.91383	-0.33209	1.67663e-06
AGXT_SEPEP.1_C1	AGXT	-11.4824	-1.13129	1.66596e-23
AGXT2_SEPEP.1_C4	AGXT2	-15.5387	-1.59264	3.93281e-41
AGXT2_SEPEP.2_C3	AGXT2	-14.5107	-1.55713	3.73707e-37
AGXT2_SEPEP.3_C3	AGXT2	-13.2531	-1.37708	3.82165e-32
AHCTF1_SEPEP.1_C4	AHCTF1	18.931	0.457671	1.29417e-46
AHCTF1_SEPEP.2_C3	AHCTF1	8.60962	0.34969	8.08925e-16
AHCTF1_SEPEP.3_C3	AHCTF1	14.3942	0.517915	2.52176e-34
AHCY_SEPEP.1_C4	AHCY	-6.14508	-0.261069	3.35748e-09
AHCY_SEPEP.2_C3	AHCY	-5.25601	-0.256141	3.13446e-07
AHCY_SEPEP.3_C3	AHCY	-7.14017	-0.31361	1.03162e-11
AHCY_SEPEP.4_C3	AHCY	-6.93149	-0.326022	3.90372e-11
AHCYL1_SEPEP.1_C4	AHCYL1	-7.58028	-0.266164	9.74443e-13
AHCYL1_SEPEP.2_C3	AHCYL1	-5.8498	-0.27616	1.36283e-08
AHCYL2_SEPEP.1_C4	AHCYL2	-3.09019	-0.163723	0.00222443
AHCYL2_SEPEP.3_C3	AHCYL2	-6.19285	-0.264873	2.2318e-09
AHCYL2_SEPEP.4_C3	AHCYL2	-7.25369	-0.226358	3.84224e-12
AHNAK_SEPEP.1_C4	AHNAK	-0.033225	-0.00137419	0.97352
AHNAK_SEPEP.2_C3	AHNAK	3.35378	0.169704	0.000913667
AHNAK_SEPEP.3_C3	AHNAK	-1.56545	-0.113627	0.11931
AHNAK2_SEPEP.1_C4	AHNAK2	-6.36295	-0.509409	1.25873e-09
AHR_SEPEP.1_C1	AHR	1.68909	0.0750584	0.0925629
AHSA1_SEPEP.1_C4	AHSA1	14.7638	0.377246	3.99324e-34
AHSA1_SEPEP.2_C2	AHSA1	14.388	0.400174	1.02535e-34
AHSG_SEPEP.1_C4	AHSG	5.43122	0.295862	1.32369e-07
AHSP_SEPEP.1_C4	AHSP	-11.7851	-0.991936	1.03247e-26
AIDA_SEPEP.1_C1	AIDA	3.96683	0.0994712	9.6378e-05
AIF1_SEPEP.1_C4	AIF1	-6.95261	-0.420842	3.34829e-11
AIF1_SEPEP.3_C3	AIF1	-6.89906	-0.461412	3.90491e-11
AIF1_SEPEP.4_C3	AIF1	-7.51119	-0.529424	8.70455e-13
AIFM1_SEPEP.2_C3	AIFM1	-14.8159	-0.887345	4.99199e-34
AIFM1_SEPEP.3_C3	AIFM1	-14.2772	-0.909901	1.81055e-32
AIFM1_SEPEP.4_C3	AIFM1	-13.666	-1.04748	8.40309e-32
AIFM2_SEPEP.1_C4	AIFM2	3.57865	0.183448	0.000429862
AIG1_SEPEP.3_C3	AIG1	-6.78565	-0.517778	8.34634e-11
AIG1_SEPEP.4_C3	AIG1	-3.90483	-0.318577	0.00011743
AIMP1_SEPEP.1_C4	AIMP1	1.66838	0.0453495	0.0962755
AIMP2_SEPEP.1_C4	AIMP2	7.92907	0.202277	3.77982e-14
AIMP2_SEPEP.2_C2	AIMP2	-0.758747	-0.0337009	0.44883
AIMP2_SEPEP.4_C3	AIMP2	10.5102	0.487161	2.90146e-22
AIP_SEPEP.1_C4	AIP	10.5027	0.467356	2.6413e-22
AIP_SEPEP.2_C3	AIP	7.57336	0.309805	6.81007e-13
AIP_SEPEP.3_C3	AIP	7.41585	0.274989	2.4111e-12
AJUBA_SEPEP.3_C3	AJUBA	8.00532	0.566452	3.53925e-13
AJUBA_SEPEP.4_C3	AJUBA	10.5444	0.544098	7.05007e-22
AK1_SEPEP.1_C4	AK1	-9.06866	-0.373083	6.37967e-17
AK1_SEPEP.2_C3	AK1	-10.3494	-0.441969	1.51614e-20
AK1_SEPEP.3_C3	AK1	-5.08041	-0.280731	8.66779e-07
AK1_SEPEP.4_C3	AK1	-5.93475	-0.430329	2.32982e-08
AK2_SEPEP.1_C4	AK2	-8.45484	-0.484016	3.38934e-15
AK2_SEPEP.2_C3	AK2	-12.2094	-0.629948	4.84189e-26
AK2_SEPEP.3_C3	AK2	-11.9212	-0.695528	2.85357e-25
AK2_SEPEP.4_C3	AK2	-12.7828	-0.728797	2.02879e-28
AK2_SEPEP.5_C3	AK2	-11.8723	-0.66705	4.79626e-25
AK2_SEPEP.6_C3	AK2	-3.3146	-0.225952	0.0010216
AK3_SEPEP.1_C4	AK3	-15.6823	-0.910408	1.86536e-37
AK3_SEPEP.2_C2	AK3	-15.1832	-0.943121	7.85161e-36
AK3_SEPEP.3_C3	AK3	-8.56784	-1.02263	4.81182e-16
AK3_SEPEP.4_C3	AK3	-15.0984	-0.907134	2.38059e-35
AK3_SEPEP.5_C3	AK3	-11.0114	-0.904919	1.95279e-20
AK4_SEPEP.1_C4	AK4	-11.0264	-0.707856	1.15066e-22
AK4_SEPEP.2_C3	AK4	-10.7992	-0.731392	4.1802e-22
AK6_SEPEP.1_C4	AK6	11.3089	0.427805	1.20003e-23
AKAP1_SEPEP.1_C4	AKAP1	-5.25953	-0.184367	3.19306e-07
AKAP11_SEPEP.1_C4	AKAP11	-7.2248	-0.207335	4.18037e-12
AKAP12_SEPEP.1_C4	AKAP12	-21.7535	-1.11214	2.75627e-56
AKAP12_SEPEP.2_C3	AKAP12	-11.0647	-1.11821	8.557e-23
AKAP13_SEPEP.1_C4	AKAP13	4.56351	0.0925051	8.38291e-06
AKAP13_SEPEP.3_C3	AKAP13	2.68899	0.0778958	0.00762615
AKAP17A_1_SEPEP.1_C1	AKAP17A_1	15.4521	0.41001	7.84949e-37
AKAP7_SEPEP.3_C3	AKAP7	-3.22105	-0.166049	0.00149453
AKAP7_SEPEP.4_C3	AKAP7	-1.25075	-0.0702951	0.212516
AKAP7_SEPEP.5_C3	AKAP7	-6.22212	-0.619141	2.773e-09
AKAP8_SEPEP.1_C1	AKAP8	11.5969	0.334427	5.1187e-24
AKAP8L_SEPEP.1_C4	AKAP8L	17.3704	0.536837	1.2308e-40
AKAP9_SEPEP.1_C4	AKAP9	1.50322	0.0359826	0.134257
AKAP9_SEPEP.2_C3	AKAP9	-2.57001	-0.199606	0.0107589
AKAP9_SEPEP.3_C3	AKAP9	7.6178	0.182065	6.42405e-13
AKAP9_SEPEP.4_C3	AKAP9	7.11022	0.162012	1.81166e-11
AKAP9_SEPEP.5_C3	AKAP9	5.2212	0.194353	3.57102e-07
AKAP9_SEPEP.7_C3	AKAP9	-7.43101	-0.368586	9.04354e-12
AKR1A1_SEPEP.1_C4	AKR1A1	-18.4149	-0.936203	5.58241e-48
AKR1A1_SEPEP.2_C3	AKR1A1	-18.2301	-1.0547	3.0348e-46
AKR1B1_SEPEP.1_C4	AKR1B1	-5.24597	-0.334791	3.81189e-07
AKR1B1_SEPEP.2_C2	AKR1B1	-3.59425	-0.268198	0.000401496
AKR1B10_SEPEP.1_C4	AKR1B10	14.2931	2.54187	1.09779e-34
AKR1B10_SEPEP.3_C3	AKR1B10	13.7237	2.08333	1.72055e-32
AKR1C1_SEPEP.2_C2	AKR1C1	1.61211	0.192812	0.1082
AKR1C2_SEPEP.1_C4	AKR1C2	-3.23545	-0.213319	0.00137944
AKR1C2_SEPEP.3_C3	AKR1C2	-3.49215	-0.404301	0.00056086
AKR1C2_SEPEP.4_C3	AKR1C2	2.80766	0.370142	0.0053583
AKR1C3_SEPEP.1_C4	AKR1C3	0.866479	0.103351	0.386918
AKR1C3_SEPEP.3_C3	AKR1C3	6.90401	0.48139	4.14296e-11
AKR1C4_SEPEP.1_C1	AKR1C4	-17.1073	-1.30585	4.95892e-43
AKR1D1_SEPEP.1_C4	AKR1D1	-25.2575	-2.2622	4.65938e-70
AKR1D1_SEPEP.2_C3	AKR1D1	-24.0758	-2.31572	1.78327e-66
AKR1D1_SEPEP.3_C3	AKR1D1	-16.5297	-2.0696	1.04959e-42
AKR7A2_SEPEP.1_C4	AKR7A2	-14.6881	-0.63917	5.46096e-34
AKR7A2_SEPEP.2_C2	AKR7A2	-6.8578	-0.638356	3.7452e-11
AKR7A3_SEPEP.1_C4	AKR7A3	-22.1975	-1.87952	5.2822e-56
AKR7A3_SEPEP.2_C3	AKR7A3	-22.2064	-1.52729	1.05879e-56
AKT1_SEPEP.1_C4	AKT1	-18.4653	-0.56681	8.6549e-45
AKT1S1_SEPEP.1_C4	AKT1S1	5.85769	0.17985	1.50274e-08
AKT2_SEPEP.1_C4	AKT2	-15.5106	-0.484568	3.76226e-37
AKT2_SEPEP.2_C3	AKT2	-15.1083	-0.527226	8.45066e-37
AKT2_SEPEP.3_C3	AKT2	-10.1448	-0.527929	1.37923e-19
AKT2_SEPEP.4_C3	AKT2	-8.27686	-0.37403	5.07358e-15
AKTIP_SEPEP.1_C4	AKTIP	-9.93701	-0.306682	1.25713e-19
ALAD_SEPEP.1_C4	ALAD	-19.1082	-1.07641	3.66938e-51
ALAS1_SEPEP.1_C4	ALAS1	-0.557728	-0.0233651	0.577548
ALAS1_SEPEP.2_C3	ALAS1	-1.29509	-0.0629393	0.196469
ALAS1_SEPEP.3_C3	ALAS1	-2.23035	-0.106894	0.0265345
ALCAM_SEPEP.1_C4	ALCAM	5.72047	0.362516	2.63271e-08
ALCAM_SEPEP.3_C3	ALCAM	5.64804	0.270658	5.35788e-08
ALCAM_SEPEP.4_C3	ALCAM	7.06626	0.366777	1.89854e-11
ALDH16A1_SEPEP.1_C4	ALDH16A1	-6.81571	-0.323287	6.51635e-11
ALDH16A1_SEPEP.2_C3	ALDH16A1	-0.477152	-0.0309628	0.633843
ALDH16A1_SEPEP.3_C3	ALDH16A1	2.45504	0.166258	0.0146274
ALDH18A1_SEPEP.1_C4	ALDH18A1	11.2156	0.49002	2.07001e-23
ALDH18A1_SEPEP.2_C3	ALDH18A1	10.2581	0.405391	5.97002e-21
ALDH18A1_SEPEP.3_C3	ALDH18A1	10.439	0.522563	1.45133e-21
ALDH18A1_SEPEP.4_C3	ALDH18A1	10.8029	0.49482	1.1896e-22
ALDH1A1_SEPEP.1_C1	ALDH1A1	-11.4877	-0.859761	8.50206e-24
ALDH1A2_SEPEP.1_C4	ALDH1A2	-8.70876	-0.541407	8.84655e-16
ALDH1A3_SEPEP.1_C4	ALDH1A3	-5.64756	-0.41766	4.10958e-08
ALDH1B1_SEPEP.1_C4	ALDH1B1	-12.0296	-1.24807	1.80936e-27
ALDH1L1_SEPEP.1_C4	ALDH1L1	-16.9353	-1.78322	4.89967e-42
ALDH1L1_SEPEP.2_C3	ALDH1L1	-16.6189	-1.28021	1.09572e-43
ALDH1L1_SEPEP.3_C3	ALDH1L1	-16.5883	-1.67742	1.52304e-41
ALDH2_SEPEP.1_C4	ALDH2	-16.6358	-1.68373	2.63927e-43
ALDH2_SEPEP.2_C2	ALDH2	-11.6801	-1.35309	2.1312e-26
ALDH3A1_SEPEP.1_C4	ALDH3A1	2.10311	0.337433	0.036631
ALDH3A1_SEPEP.2_C3	ALDH3A1	3.35748	0.698579	0.000948074
ALDH3A1_SEPEP.3_C3	ALDH3A1	2.85725	0.534911	0.00468747
ALDH3A2_SEPEP.1_C4	ALDH3A2	-9.98847	-0.686102	3.30112e-19
ALDH3A2_SEPEP.2_C3	ALDH3A2	-10.6029	-0.745822	5.13447e-21
ALDH3A2_SEPEP.3_C3	ALDH3A2	-10.5964	-0.64539	5.12179e-21
ALDH3B1_SEPEP.2_C3	ALDH3B1	-4.96838	-0.235954	1.25818e-06
ALDH4A1_SEPEP.1_C4	ALDH4A1	-15.424	-1.14652	7.24918e-36
ALDH4A1_SEPEP.2_C3	ALDH4A1	-14.8628	-1.08732	3.20076e-34
ALDH4A1_SEPEP.3_C3	ALDH4A1	-15.1106	-1.00706	8.7354e-36
ALDH5A1_SEPEP.1_C4	ALDH5A1	-12.6036	-0.90077	1.54105e-27
ALDH5A1_SEPEP.2_C3	ALDH5A1	-8.06895	-0.651007	4.16696e-14
ALDH6A1_SEPEP.1_C4	ALDH6A1	-19.237	-1.48795	1.41328e-47
ALDH6A1_SEPEP.2_C3	ALDH6A1	-18.656	-1.53374	1.66065e-45
ALDH7A1_SEPEP.1_C4	ALDH7A1	-13.6894	-0.885283	2.14673e-31
ALDH7A1_SEPEP.2_C3	ALDH7A1	-14.7754	-0.955198	1.1151e-34
ALDH8A1_SEPEP.1_C4	ALDH8A1	-30.9589	-2.3494	3.01854e-81
ALDH8A1_SEPEP.2_C3	ALDH8A1	-27.3657	-2.50181	6.51898e-71
ALDH8A1_SEPEP.3_C3	ALDH8A1	-15.7778	-1.56078	3.43883e-41
ALDH9A1_SEPEP.1_C4	ALDH9A1	-18.2156	-0.878103	5.43913e-48
ALDH9A1_SEPEP.2_C2	ALDH9A1	-19.5749	-1.06896	5.73835e-53
ALDOA_SEPEP.1_C4	ALDOA	6.79092	0.395962	8.77688e-11
ALDOB_SEPEP.1_C1	ALDOB	-19.7121	-2.10652	2.83653e-49
ALDOC_SEPEP.1_C4	ALDOC	-4.53777	-0.296606	9.52829e-06
ALG1_SEPEP.1_C4	ALG1	6.0518	0.184127	5.42627e-09
ALG1_SEPEP.2_C3	ALG1	0.741871	0.0356477	0.458711
ALG11_SEPEP.1_C1	ALG11	-11.0087	-0.381429	7.2098e-23
ALG12_SEPEP.1_C4	ALG12	-2.83131	-0.12621	0.00494955
ALG12_SEPEP.2_C3	ALG12	-2.89657	-0.116225	0.00405333
ALG13_SEPEP.2_C3	ALG13	-2.13285	-0.113758	0.0344215
ALG13_SEPEP.3_C3	ALG13	-3.54988	-0.18074	0.000479337
ALG14_SEPEP.1_C4	ALG14	-5.73614	-0.223439	2.7265e-08
ALG14_SEPEP.3_C3	ALG14	-1.13371	-0.0581255	0.258429
ALG2_SEPEP.1_C1	ALG2	-8.39017	-0.304117	9.13806e-15
ALG3_SEPEP.1_C4	ALG3	0.187508	0.00775818	0.851386
ALG3_SEPEP.2_C2	ALG3	5.7464	0.264018	2.11055e-08
ALG5_SEPEP.1_C4	ALG5	-14.7538	-0.597982	1.32377e-34
ALG5_SEPEP.2_C3	ALG5	-14.611	-0.606198	2.51068e-34
ALG5_SEPEP.3_C3	ALG5	-14.7021	-0.59625	3.37553e-35
ALG6_SEPEP.1_C1	ALG6	1.93759	0.0625412	0.0537564
ALG8_SEPEP.1_C4	ALG8	7.71689	0.339823	2.16682e-13
ALG8_SEPEP.2_C3	ALG8	-7.32311	-0.332485	2.2958e-12
ALG9_SEPEP.1_C4	ALG9	-4.81876	-0.1966	2.27829e-06
ALG9_SEPEP.2_C3	ALG9	-0.143318	-0.00527288	0.886167
ALKBH3_SEPEP.1_C1	ALKBH3	-1.63597	-0.0970385	0.103367
ALKBH4_SEPEP.1_C4	ALKBH4	0.408537	0.0194096	0.68321
ALKBH4_SEPEP.3_C3	ALKBH4	-0.605907	-0.0229435	0.545056
ALKBH5_SEPEP.1_C1	ALKBH5	4.43022	0.132241	1.44294e-05
ALKBH6_SEPEP.2_C3	ALKBH6	7.55426	0.31854	1.14203e-12
ALKBH7_SEPEP.2_C3	ALKBH7	-10.2972	-0.566961	7.27544e-21
ALKBH7_SEPEP.3_C3	ALKBH7	-12.5596	-0.523289	3.43105e-28
ALOX5_SEPEP.1_C4	ALOX5	-6.27506	-0.435355	2.03558e-09
ALOX5_SEPEP.2_C3	ALOX5	-7.16951	-0.445697	1.10054e-11
ALOX5_SEPEP.3_C3	ALOX5	-4.48265	-0.341878	1.20568e-05
ALOX5AP_SEPEP.1_C4	ALOX5AP	-1.53919	-0.120626	0.124993
ALPL_SEPEP.1_C4	ALPL	-13.6295	-1.04883	9.21024e-31
ALPL_SEPEP.2_C3	ALPL	-8.14928	-0.651862	2.8563e-14
ALPL_SEPEP.3_C3	ALPL	-9.65638	-0.908616	2.34585e-18
ALS2_SEPEP.2_C3	ALS2	-2.9775	-0.0943593	0.00321636
ALS2_SEPEP.3_C3	ALS2	-4.51417	-0.194064	9.03232e-06
ALS2_SEPEP.4_C3	ALS2	-5.18383	-0.152687	4.22539e-07
ALS2CL_SEPEP.2_C3	ALS2CL	-2.42081	-0.122867	0.0164154
ALS2CL_SEPEP.3_C3	ALS2CL	-2.48119	-0.15806	0.0137083
ALYREF_SEPEP.1_C1	ALYREF	20.4201	0.604398	3.84228e-54
AMACR_SEPEP.1_C4	AMACR	-4.81662	-0.485513	2.87025e-06
AMACR_SEPEP.3_C3	AMACR	-4.94408	-0.499436	1.63948e-06
AMBP_SEPEP.1_C1	AMBP	7.0728	0.322463	1.74717e-11
AMBRA1_SEPEP.1_C4	AMBRA1	6.38456	0.334349	1.08888e-09
AMDHD1_SEPEP.1_C1	AMDHD1	-22.0591	-1.55518	6.21483e-58
AMDHD2_SEPEP.1_C4	AMDHD2	-5.49775	-0.23968	8.60314e-08
AMDHD2_SEPEP.2_C3	AMDHD2	4.61356	0.159097	6.48801e-06
AMDHD2_SEPEP.3_C3	AMDHD2	7.49503	0.365979	8.7042e-13
AMFR_SEPEP.1_C4	AMFR	-10.4044	-0.349212	4.36375e-21
AMN_SEPEP.1_C4	AMN	-1.38601	-0.142959	0.168176
AMOTL1_SEPEP.1_C4	AMOTL1	0.473394	0.0249943	0.636562
AMPD2_SEPEP.1_C4	AMPD2	-4.878	-0.207335	2.16035e-06
AMPD2_SEPEP.2_C3	AMPD2	-4.6272	-0.188447	6.44402e-06
AMPD2_SEPEP.3_C3	AMPD2	-6.28964	-0.332968	1.6936e-09
AMPD2_SEPEP.4_C3	AMPD2	-2.45033	-0.114557	0.014924
AMPD3_SEPEP.1_C4	AMPD3	-1.788	-0.101652	0.075007
AMT_SEPEP.1_C4	AMT	-12.4812	-0.743522	2.39769e-27
AMT_SEPEP.2_C3	AMT	-12.7906	-0.872498	3.55831e-29
AMT_SEPEP.3_C3	AMT	-10.0824	-0.725815	7.1382e-20
AMT_SEPEP.4_C3	AMT	-9.94164	-0.710943	2.92294e-19
ANAPC1_SEPEP.1_C4	ANAPC1	17.6585	0.383438	6.02547e-46
ANAPC1_SEPEP.2_C3	ANAPC1	11.4228	0.302333	3.78146e-25
ANAPC13_SEPEP.1_C4	ANAPC13	4.07419	0.164457	6.01375e-05
ANAPC16_SEPEP.1_C4	ANAPC16	-2.56585	-0.158559	0.0109719
ANAPC2_SEPEP.1_C1	ANAPC2	12.1842	0.301966	5.57447e-28
ANAPC4_SEPEP.1_C4	ANAPC4	14.8455	0.354132	3.6839e-37
ANAPC4_SEPEP.2_C3	ANAPC4	-3.3733	-0.195339	0.000834564
ANAPC4_SEPEP.3_C3	ANAPC4	11.8459	0.397835	8.66093e-27
ANAPC5_SEPEP.1_C4	ANAPC5	11.5339	0.318979	8.07407e-25
ANAPC5_SEPEP.2_C3	ANAPC5	10.3929	0.258942	5.9177e-22
ANAPC7_SEPEP.1_C4	ANAPC7	18.0918	0.439885	1.86934e-47
ANAPC7_SEPEP.2_C3	ANAPC7	16.2722	0.51635	1.47111e-41
ANAPC7_SEPEP.3_C3	ANAPC7	13.1377	0.522305	2.84893e-30
ANAPC7_SEPEP.4_C3	ANAPC7	19.3395	0.619183	1.89417e-54
ANAPC7_SEPEP.5_C3	ANAPC7	12.7518	0.554588	2.93643e-27
ANG_SEPEP.1_C4	ANG	1.48575	0.0756227	0.138367
ANGEL2_SEPEP.1_C4	ANGEL2	14.8848	0.466907	2.16419e-36
ANGPTL2_SEPEP.1_C4	ANGPTL2	-5.19242	-0.403898	4.09899e-07
ANGPTL2_SEPEP.2_C2	ANGPTL2	-8.62553	-0.558155	4.84062e-16
ANGPTL3_SEPEP.1_C1	ANGPTL3	0.0732284	0.00515952	0.941698
ANGPTL4_SEPEP.1_C4	ANGPTL4	-3.02882	-0.193234	0.00272571
ANGPTL6_SEPEP.1_C4	ANGPTL6	-35.4315	-1.94007	1.10321e-110
ANGPTL8_SEPEP.1_C1	ANGPTL8	-4.51692	-0.294217	9.82326e-06
ANK1_SEPEP.2_C3	ANK1	-9.66691	-0.719885	5.05088e-19
ANK3_SEPEP.1_C4	ANK3	-16.6089	-1.14281	8.92036e-41
ANK3_SEPEP.2_C3	ANK3	-7.19973	-0.44257	1.07536e-11
ANKFY1_SEPEP.1_C4	ANKFY1	-21.4517	-0.487464	1.56634e-57
ANKFY1_SEPEP.3_C3	ANKFY1	-24.6581	-0.511965	6.07533e-67
ANKFY1_SEPEP.4_C3	ANKFY1	-12.7656	-0.542476	4.06488e-28
ANKH_SEPEP.1_C4	ANKH	-3.7037	-0.168807	0.000270151
ANKHD1_SEPEP.1_C4	ANKHD1	13.6938	0.394558	1.62107e-32
ANKHD1_SEPEP.3_C3	ANKHD1	13.5391	0.337922	2.44785e-31
ANKIB1_SEPEP.1_C1	ANKIB1	-5.20326	-0.158184	3.52452e-07
ANKLE2_SEPEP.1_C4	ANKLE2	6.1026	0.249843	3.96363e-09
ANKLE2_SEPEP.2_C3	ANKLE2	10.0887	0.27609	1.09276e-19
ANKLE2_SEPEP.3_C3	ANKLE2	3.85788	0.117786	0.000141364
ANKMY2_SEPEP.1_C4	ANKMY2	0.597798	0.021261	0.550595
ANKMY2_SEPEP.2_C2	ANKMY2	-2.59277	-0.115667	0.0100546
ANKRD13A_SEPEP.1_C4	ANKRD13A	-6.15192	-0.190944	2.91626e-09
ANKRD13A_SEPEP.2_C3	ANKRD13A	-3.44239	-0.111964	0.000673869
ANKRD13A_SEPEP.3_C3	ANKRD13A	-3.37583	-0.112958	0.000853495
ANKRD13A_SEPEP.4_C3	ANKRD13A	-1.85056	-0.199003	0.0659743
ANKRD13A_SEPEP.5_C3	ANKRD13A	-3.79065	-0.123811	0.000189881
ANKRD16_SEPEP.1_C4	ANKRD16	-0.743416	-0.0400347	0.457872
ANKRD17_SEPEP.1_C4	ANKRD17	4.9922	0.160521	1.09751e-06
ANKRD17_SEPEP.2_C3	ANKRD17	2.59148	0.0817723	0.0101058
ANKRD27_SEPEP.1_C4	ANKRD27	13.9524	0.595773	3.96153e-31
ANKRD28_SEPEP.2_C2	ANKRD28	-3.31394	-0.141431	0.00104782
ANKRD28_SEPEP.3_C3	ANKRD28	-0.230914	-0.00646018	0.817572
ANKRD28_SEPEP.4_C3	ANKRD28	3.49969	0.15956	0.000543667
ANKRD28_SEPEP.6_C3	ANKRD28	-3.0415	-0.0974098	0.00259713
ANKRD28_SEPEP.7_C3	ANKRD28	5.75492	0.284418	2.0933e-08
ANKRD28_SEPEP.8_C3	ANKRD28	1.02946	0.057568	0.304365
ANKRD44_SEPEP.1_C4	ANKRD44	-3.81956	-0.151564	0.000163393
ANKRD44_SEPEP.2_C3	ANKRD44	-6.20575	-0.404659	1.86787e-09
ANKRD44_SEPEP.3_C3	ANKRD44	-5.336	-0.187938	1.99699e-07
ANKRD44_SEPEP.4_C3	ANKRD44	-6.07657	-0.312876	5.17964e-09
ANKRD49_SEPEP.1_C4	ANKRD49	-2.61323	-0.141246	0.00982417
ANKRD50_SEPEP.1_C4	ANKRD50	-3.59477	-0.127472	0.000377865
ANKRD54_SEPEP.1_C4	ANKRD54	9.67917	0.272638	1.45023e-18
ANKS1A_SEPEP.1_C4	ANKS1A	-14.0267	-0.349586	9.69403e-34
ANKS1A_SEPEP.2_C3	ANKS1A	-10.5636	-0.297226	3.18617e-22
ANKUB1_SEPEP.2_C3	ANKUB1	16.3151	0.639644	1.74224e-37
ANKZF1_SEPEP.1_C4	ANKZF1	8.37047	0.277176	6.20645e-15
ANKZF1_SEPEP.2_C3	ANKZF1	8.03176	0.235266	2.44083e-14
ANKZF1_SEPEP.3_C3	ANKZF1	9.52499	0.424158	9.53874e-18
ANKZF1_SEPEP.4_C3	ANKZF1	10.4016	0.510937	9.77107e-20
ANKZF1_SEPEP.5_C3	ANKZF1	-9.22209	-0.415711	7.01204e-17
ANO1_SEPEP.1_C4	ANO1	-12.3083	-1.01058	1.54296e-26
ANO1_SEPEP.2_C3	ANO1	-11.5053	-1.03966	2.66326e-24
ANO10_SEPEP.1_C4	ANO10	0.475722	0.0239537	0.634607
ANO10_SEPEP.2_C3	ANO10	2.58533	0.0946644	0.0102881
ANO10_SEPEP.3_C3	ANO10	2.35292	0.104146	0.0193188
ANO10_SEPEP.4_C3	ANO10	5.07243	0.218282	7.72851e-07
ANO10_SEPEP.5_C3	ANO10	4.73941	0.218533	3.88961e-06
ANO10_SEPEP.6_C3	ANO10	3.74298	0.212082	0.000237103
ANO6_SEPEP.1_C4	ANO6	5.42878	0.14467	1.44341e-07
ANO6_SEPEP.2_C3	ANO6	3.59454	0.130934	0.000383944
ANO6_SEPEP.3_C3	ANO6	4.65563	0.142735	5.15997e-06
ANP32A_SEPEP.1_C1	ANP32A	10.7751	0.292545	2.72558e-22
ANP32B_SEPEP.1_C1	ANP32B	16.1494	0.512971	3.41937e-38
ANP32E_SEPEP.2_C3	ANP32E	14.886	0.988869	1.56179e-38
ANP32E_SEPEP.3_C3	ANP32E	13.3875	0.666813	4.25683e-31
ANP32E_SEPEP.4_C3	ANP32E	15.4224	0.816653	1.11089e-38
ANP32E_SEPEP.5_C3	ANP32E	12.3825	0.709731	1.46887e-28
ANP32E_SEPEP.6_C3	ANP32E	7.67982	0.44548	3.39113e-13
ANPEP_SEPEP.1_C4	ANPEP	-3.94874	-0.235099	0.000110249
ANTXR2_SEPEP.1_C4	ANTXR2	-20.7071	-0.757055	5.00113e-52
ANXA1_SEPEP.1_C4	ANXA1	-1.87963	-0.120073	0.0611824
ANXA11_SEPEP.1_C4	ANXA11	6.5014	0.204007	4.41152e-10
ANXA13_SEPEP.1_C4	ANXA13	-9.38279	-0.821705	7.83831e-18
ANXA2_SEPEP.1_C4	ANXA2	10.997	0.667986	5.57286e-24
ANXA2_SEPEP.2_C3	ANXA2	13.2125	0.829066	1.00764e-31
ANXA3_SEPEP.1_C1	ANXA3	-11.2131	-1.00971	1.99478e-23
ANXA4_SEPEP.1_C4	ANXA4	-10.533	-0.554149	5.84786e-21
ANXA4_SEPEP.2_C3	ANXA4	-6.23295	-0.532008	1.45391e-09
ANXA4_SEPEP.3_C3	ANXA4	-9.11617	-0.52453	2.79384e-17
ANXA4_SEPEP.4_C3	ANXA4	-6.94564	-0.488077	3.31458e-11
ANXA5_SEPEP.1_C4	ANXA5	-2.73696	-0.164245	0.00665433
ANXA5_SEPEP.2_C2	ANXA5	-3.5791	-0.188896	0.00041976
ANXA6_SEPEP.1_C4	ANXA6	-19.2225	-1.1679	2.21323e-47
ANXA6_SEPEP.2_C2	ANXA6	-22.9995	-1.73505	4.2196e-58
ANXA6_SEPEP.3_C3	ANXA6	-15.3397	-1.01793	6.50992e-36
ANXA6_SEPEP.4_C3	ANXA6	-13.4956	-1.07709	2.37157e-32
ANXA7_SEPEP.1_C4	ANXA7	-3.04422	-0.0841478	0.00263285
ANXA9_SEPEP.1_C4	ANXA9	-17.376	-1.02567	1.44275e-41
ANXA9_SEPEP.2_C2	ANXA9	-15.5842	-0.894451	8.10382e-38
AOAH_SEPEP.2_C3	AOAH	-5.78217	-0.279194	2.78129e-08
AOC3_SEPEP.1_C4	AOC3	-31.1592	-1.53826	1.43218e-90
AOC3_SEPEP.2_C3	AOC3	-33.4337	-1.5912	1.49634e-92
AOC3_SEPEP.3_C3	AOC3	-18.6604	-1.20297	7.059e-53
AOX1_SEPEP.1_C4	AOX1	-19.5848	-1.88793	1.20026e-48
AOX1_SEPEP.2_C3	AOX1	-17.7898	-1.65258	1.11774e-42
AP1B1_SEPEP.1_C4	AP1B1	-5.73445	-0.176175	2.34198e-08
AP1B1_SEPEP.2_C3	AP1B1	-3.42681	-0.106247	0.000691323
AP1B1_SEPEP.3_C3	AP1B1	-6.4293	-0.16292	6.12661e-10
AP1B1_SEPEP.4_C3	AP1B1	5.55734	0.369106	5.70882e-08
AP1B1_SEPEP.5_C3	AP1B1	4.86908	0.447989	1.96803e-06
AP1G1_SEPEP.1_C4	AP1G1	-5.86128	-0.128035	1.75129e-08
AP1G2_SEPEP.1_C4	AP1G2	5.02262	0.3665	1.03786e-06
AP1G2_SEPEP.2_C3	AP1G2	3.65917	0.301515	0.000342083
AP1G2_SEPEP.4_C3	AP1G2	-1.01242	-0.0519679	0.312323
AP1G2_SEPEP.5_C3	AP1G2	3.61801	0.241047	0.000384184
AP1M1_SEPEP.1_C4	AP1M1	-4.15103	-0.0769964	4.74753e-05
AP1S1_SEPEP.1_C1	AP1S1	-7.86574	-0.204451	1.46196e-13
AP1S2_SEPEP.1_C4	AP1S2	-4.62609	-0.178633	6.01287e-06
AP1S2_SEPEP.2_C2	AP1S2	-3.47249	-0.19295	0.00059658
AP2A1_SEPEP.1_C4	AP2A1	0.428035	0.010744	0.669095
AP2A2_SEPEP.1_C4	AP2A2	-20.571	-0.451105	8.95901e-54
AP2A2_SEPEP.2_C2	AP2A2	-8.57098	-0.283726	4.26705e-16
AP2A2_SEPEP.3_C3	AP2A2	-21.1084	-0.493457	4.96825e-58
AP2A2_SEPEP.4_C3	AP2A2	-5.2112	-0.226401	4.76705e-07
AP2B1_SEPEP.1_C4	AP2B1	-8.1904	-0.282618	8.62756e-15
AP2B1_SEPEP.2_C3	AP2B1	-7.03307	-0.260647	1.61497e-11
AP2B1_SEPEP.3_C3	AP2B1	-9.82592	-0.285452	4.65787e-19
AP2M1_SEPEP.1_C4	AP2M1	-11.9936	-0.242228	1.24562e-25
AP2S1_SEPEP.1_C4	AP2S1	-16.6798	-0.317515	2.42278e-41
AP2S1_SEPEP.2_C3	AP2S1	-3.63424	-0.132623	0.00033286
AP3B1_SEPEP.1_C4	AP3B1	14.5998	0.327149	1.3857e-33
AP3B1_SEPEP.2_C3	AP3B1	10.5092	0.29387	3.0379e-22
AP3B1_SEPEP.3_C3	AP3B1	10.3507	0.382545	9.16133e-22
AP3B1_SEPEP.4_C3	AP3B1	0.0918843	0.00590722	0.92689
AP3B1_SEPEP.5_C3	AP3B1	15.4131	0.500103	7.34516e-39
AP3D1_SEPEP.1_C4	AP3D1	14.7369	0.352507	6.69273e-35
AP3D1_SEPEP.2_C3	AP3D1	14.6095	0.43591	9.16779e-36
AP3D1_SEPEP.3_C3	AP3D1	16.9103	0.617498	2.49178e-44
AP3M1_SEPEP.1_C4	AP3M1	13.2698	0.323228	2.12188e-30
AP3S1_SEPEP.4_C3	AP3S1	4.89482	0.246828	1.6234e-06
AP3S1_SEPEP.5_C3	AP3S1	14.1587	0.48097	7.59421e-35
AP3S1_SEPEP.6_C3	AP3S1	11.7708	0.529348	7.07855e-27
AP3S1_SEPEP.8_C3	AP3S1	9.32223	0.279721	3.60375e-18
AP4B1_SEPEP.3_C3	AP4B1	5.00664	0.294064	9.91624e-07
AP4B1_SEPEP.4_C3	AP4B1	3.383	0.178469	0.000828846
AP4B1_SEPEP.5_C3	AP4B1	8.93469	0.308069	8.12738e-17
AP4E1_SEPEP.1_C4	AP4E1	11.4488	0.323022	1.41373e-25
AP4E1_SEPEP.2_C2	AP4E1	11.2823	0.360865	6.21771e-24
AP4E1_SEPEP.3_C3	AP4E1	6.34485	0.252523	1.18818e-09
AP4M1_SEPEP.1_C4	AP4M1	6.80268	0.189949	6.20152e-11
AP4S1_SEPEP.1_C4	AP4S1	7.88945	0.23795	8.79575e-14
AP5B1_SEPEP.1_C1	AP5B1	-0.57422	-0.0167536	0.566229
AP5M1_SEPEP.1_C4	AP5M1	-1.87983	-0.058425	0.0613418
AP5M1_SEPEP.2_C3	AP5M1	3.09133	0.118444	0.00230002
AP5S1_SEPEP.1_C4	AP5S1	6.77664	0.219542	5.72939e-11
AP5Z1_SEPEP.1_C4	AP5Z1	5.15594	0.15528	4.66665e-07
AP5Z1_SEPEP.2_C2	AP5Z1	5.02985	0.141299	8.42672e-07
APAF1_SEPEP.1_C4	APAF1	2.64419	0.0680114	0.00876296
APAF1_SEPEP.2_C3	APAF1	2.92772	0.0674802	0.00374537
APAF1_SEPEP.3_C3	APAF1	0.287108	0.00938915	0.774295
APBA1_SEPEP.1_C4	APBA1	-11.0011	-0.580705	1.68004e-22
APBA3_SEPEP.1_C4	APBA3	0.338754	0.0198657	0.735214
APBA3_SEPEP.2_C2	APBA3	-0.0396572	-0.00122567	0.968394
APBB1_SEPEP.1_C4	APBB1	3.67116	0.230927	0.000315042
APBB1IP_SEPEP.1_C4	APBB1IP	-3.57404	-0.183194	0.000430182
APBB2_SEPEP.2_C3	APBB2	2.07195	0.0879106	0.0392597
APC_SEPEP.1_C4	APC	-0.291836	-0.00916805	0.77064
APCS_SEPEP.1_C1	APCS	-19.2875	-1.47604	2.55695e-54
APEH_SEPEP.1_C4	APEH	-19.6119	-0.649839	4.74561e-53
APEH_SEPEP.2_C3	APEH	-14.9901	-0.695473	2.34628e-38
APEH_SEPEP.3_C3	APEH	-16.8122	-0.717689	9.40843e-44
APEH_SEPEP.4_C3	APEH	-16.6731	-0.719703	6.96662e-44
APEH_SEPEP.5_C3	APEH	-17.5011	-0.537959	9.62112e-46
APEX1_SEPEP.1_C4	APEX1	16.0728	0.542016	3.48595e-39
APH1A_SEPEP.3_C3	APH1A	23.1925	0.851636	9.02609e-63
APH1B_SEPEP.1_C4	APH1B	1.3689	0.075606	0.17342
API5_SEPEP.1_C4	API5	8.32263	0.144443	5.00481e-15
API5_SEPEP.3_C3	API5	2.93754	0.152553	0.00369841
API5_SEPEP.4_C3	API5	13.7895	0.29487	2.29188e-32
API5_SEPEP.5_C3	API5	8.7742	0.231869	1.61639e-16
API5_SEPEP.6_C3	API5	12.3002	0.594256	1.92404e-28
API5_SEPEP.7_C3	API5	6.06302	0.152611	4.33727e-09
APIP_SEPEP.1_C4	APIP	13.4911	0.494439	1.76707e-31
APIP_SEPEP.2_C2	APIP	4.42177	1.08826	1.63303e-05
APIP_SEPEP.3_C3	APIP	14.2782	0.733002	7.19919e-36
APLP2_SEPEP.2_C3	APLP2	6.251	0.345927	2.85356e-09
APLP2_SEPEP.3_C3	APLP2	9.99565	0.734147	1.57686e-19
APLP2_SEPEP.5_C3	APLP2	-1.84322	-0.184306	0.067168
APLP2_SEPEP.6_C3	APLP2	5.5838	0.367134	5.41041e-08
APMAP_SEPEP.1_C4	APMAP	-6.60314	-0.315682	3.29407e-10
APMAP_SEPEP.2_C2	APMAP	-6.26069	-0.294527	2.11564e-09
APOA1_SEPEP.1_C4	APOA1	-5.07349	-0.278453	7.39263e-07
APOA1_SEPEP.2_C3	APOA1	-5.46499	-0.308729	1.02528e-07
APOA2_SEPEP.1_C1	APOA2	6.88492	0.448373	3.33149e-11
APOA4_SEPEP.1_C1	APOA4	3.99938	0.292108	8.33499e-05
APOA5_SEPEP.1_C4	APOA5	-16.6286	-0.848249	2.30425e-42
APOB_SEPEP.1_C1	APOB	-1.47867	-0.0813755	0.140489
APOBEC3C_SEPEP.1_C4	APOBEC3C	-2.60581	-0.144014	0.00961255
APOBEC3F_SEPEP.2_C3	APOBEC3F	0.994868	0.0503642	0.320968
APOBEC3F_SEPEP.3_C3	APOBEC3F	-4.36821	-0.266581	2.04381e-05
APOBEC3G_SEPEP.1_C4	APOBEC3G	-5.54444	-0.347102	7.41641e-08
APOBEC3G_SEPEP.2_C3	APOBEC3G	-5.34068	-0.312202	2.29847e-07
APOBEC3G_SEPEP.3_C3	APOBEC3G	-4.82799	-0.366242	2.55302e-06
APOBR_SEPEP.1_C1	APOBR	-0.107675	-0.00585498	0.914341
APOC1_SEPEP.1_C4	APOC1	2.35749	0.138016	0.0192244
APOC1_SEPEP.3_C3	APOC1	2.53848	0.151772	0.0117611
APOC2_SEPEP.1_C1	APOC2	2.02828	0.147684	0.0436075
APOC3_SEPEP.1_C1	APOC3	-3.66908	-0.389692	0.00029082
APOC4_SEPEP.1_C1	APOC4	-4.44441	-0.371962	1.37473e-05
APOD_SEPEP.1_C1	APOD	-14.6139	-0.849609	4.73231e-36
APOE_SEPEP.1_C4	APOE	14.8429	1.02931	1.10014e-34
APOF_SEPEP.1_C1	APOF	-9.06747	-0.581315	3.113e-17
APOH_SEPEP.1_C1	APOH	12.5304	0.664267	1.97478e-29
APOL1_SEPEP.1_C4	APOL1	3.49016	0.158213	0.000573791
APOL2_SEPEP.1_C4	APOL2	-5.69594	-0.307479	4.19435e-08
APOL3_SEPEP.1_C4	APOL3	-9.6873	-0.734613	3.22016e-19
APOL3_SEPEP.2_C3	APOL3	-10.5626	-0.877634	5.42924e-22
APOL6_SEPEP.1_C4	APOL6	-5.0259	-0.237795	1.00399e-06
APOM_SEPEP.1_C4	APOM	5.6925	0.369493	3.70794e-08
APOM_SEPEP.2_C2	APOM	-0.0909513	-0.00575299	0.927607
APOM_SEPEP.3_C3	APOM	-4.44825	-0.252176	1.59448e-05
APOO_SEPEP.1_C4	APOO	-2.38053	-0.111217	0.0182682
APOO_SEPEP.2_C3	APOO	-0.452145	-0.0265994	0.651561
APOOL_SEPEP.1_C4	APOOL	-5.92462	-0.282851	1.30614e-08
APOOL_SEPEP.2_C3	APOOL	-6.89976	-0.33598	5.43801e-11
APOOL_SEPEP.3_C3	APOOL	-4.14441	-0.20314	4.57941e-05
APP_SEPEP.1_C4	APP	3.17453	0.159321	0.00174996
APP_SEPEP.2_C3	APP	2.33536	0.135545	0.0205084
APP_SEPEP.3_C3	APP	5.70072	0.469309	2.86329e-08
APPL1_SEPEP.1_C4	APPL1	-4.00495	-0.117209	7.98856e-05
APPL2_SEPEP.1_C4	APPL2	1.90171	0.0514156	0.0585004
APPL2_SEPEP.2_C3	APPL2	1.99289	0.115791	0.0482436
APPL2_SEPEP.3_C3	APPL2	-0.986988	-0.055639	0.324602
APRT_SEPEP.1_C4	APRT	-18.6326	-0.760231	4.3546e-48
APRT_SEPEP.2_C2	APRT	-4.94065	-0.286981	1.25189e-06
APTX_SEPEP.1_C4	APTX	7.5862	0.273835	7.08451e-13
APTX_SEPEP.2_C3	APTX	-0.266114	-0.0138592	0.790345
APTX_SEPEP.3_C3	APTX	6.11084	0.220796	3.91208e-09
APTX_SEPEP.4_C3	APTX	2.34632	0.109526	0.0198415
APTX_SEPEP.5_C3	APTX	4.72863	0.21455	3.68091e-06
AQP1_SEPEP.1_C4	AQP1	-10.9916	-0.64038	5.54673e-24
AQP11_SEPEP.1_C4	AQP11	-7.55476	-0.54768	8.98805e-13
AQP9_SEPEP.2_C3	AQP9	-15.1708	-1.77332	2.60794e-34
AQP9_SEPEP.3_C3	AQP9	-5.48412	-1.10242	9.62129e-08
AQR_SEPEP.1_C1	AQR	13.9817	0.331397	1.39941e-32
AR_SEPEP.2_C3	AR	-7.33728	-0.574374	1.34637e-11
AR_SEPEP.3_C3	AR	-11.6576	-0.747171	4.71589e-24
ARAF_SEPEP.1_C4	ARAF	-2.55231	-0.0833355	0.0112175
ARAF_SEPEP.2_C3	ARAF	-6.56378	-0.178884	3.44812e-10
ARAF_SEPEP.3_C3	ARAF	-7.42485	-0.338578	5.22198e-12
ARAP1_SEPEP.1_C4	ARAP1	-0.289449	-0.00792581	0.77248
ARAP1_SEPEP.2_C2	ARAP1	-1.0198	-0.0562499	0.308903
ARAP3_SEPEP.2_C3	ARAP3	-4.88474	-0.216654	2.17617e-06
ARCN1_SEPEP.1_C4	ARCN1	4.97283	0.126627	1.10274e-06
ARCN1_SEPEP.2_C3	ARCN1	6.36606	0.257283	6.53771e-10
ARCN1_SEPEP.3_C3	ARCN1	8.36634	0.176319	2.86481e-15
ARF4_SEPEP.1_C1	ARF4	11.9622	0.358701	7.58678e-26
ARF5_SEPEP.1_C1	ARF5	2.31085	0.0559186	0.0216187
ARF6_SEPEP.1_C1	ARF6	-22.5711	-0.850164	4.44611e-62
ARFGAP1_SEPEP.1_C4	ARFGAP1	16.4623	0.536715	2.14288e-43
ARFGAP1_SEPEP.2_C3	ARFGAP1	8.79248	0.253124	9.68514e-17
ARFGAP1_SEPEP.3_C3	ARFGAP1	16.7905	0.602307	2.72002e-45
ARFGAP1_SEPEP.4_C3	ARFGAP1	10.9274	0.668871	1.00304e-22
ARFGAP2_SEPEP.1_C4	ARFGAP2	0.244727	0.00754424	0.80686
ARFGAP2_SEPEP.2_C3	ARFGAP2	1.78159	0.0569893	0.0759262
ARFGAP2_SEPEP.3_C3	ARFGAP2	-15.1182	-1.1161	9.38923e-35
ARFGAP3_SEPEP.1_C4	ARFGAP3	10.8745	0.355158	6.29043e-23
ARFGAP3_SEPEP.2_C3	ARFGAP3	10.4083	0.430164	9.87415e-22
ARFGEF1_SEPEP.1_C4	ARFGEF1	9.4706	0.281902	1.97334e-17
ARFGEF2_SEPEP.1_C4	ARFGEF2	13.1806	0.340266	6.91486e-29
ARFIP1_SEPEP.1_C4	ARFIP1	1.81665	0.0545831	0.0705904
ARFIP1_SEPEP.2_C3	ARFIP1	0.546653	0.0219227	0.585051
ARFIP2_SEPEP.1_C4	ARFIP2	7.93554	0.235236	6.91133e-14
ARFIP2_SEPEP.2_C3	ARFIP2	12.4382	0.567422	5.18644e-27
ARFRP1_SEPEP.2_C3	ARFRP1	18.412	0.728554	1.81947e-50
ARFRP1_SEPEP.3_C3	ARFRP1	15.3595	0.925893	3.52719e-40
ARFRP1_SEPEP.4_C3	ARFRP1	14.359	0.728976	1.11145e-35
ARG1_SEPEP.1_C4	ARG1	-19.7918	-1.70367	8.40619e-49
ARG1_SEPEP.2_C3	ARG1	-18.7176	-1.54777	1.03876e-46
ARG1_SEPEP.3_C3	ARG1	-12.9865	-1.58374	7.59248e-29
ARGLU1_SEPEP.1_C1	ARGLU1	6.75558	0.189339	1.05446e-10
ARHGAP1_SEPEP.1_C4	ARHGAP1	3.34269	0.0968435	0.000951534
ARHGAP10_SEPEP.1_C4	ARHGAP10	-7.52634	-0.37443	1.31695e-12
ARHGAP10_SEPEP.2_C3	ARHGAP10	-1.81724	-0.133139	0.0708884
ARHGAP12_SEPEP.1_C4	ARHGAP12	6.89856	0.202731	7.91091e-11
ARHGAP12_SEPEP.2_C3	ARHGAP12	3.02553	0.14505	0.00296272
ARHGAP12_SEPEP.3_C3	ARHGAP12	4.54196	0.201037	1.04601e-05
ARHGAP15_SEPEP.2_C3	ARHGAP15	-4.76719	-0.387919	4.52018e-06
ARHGAP17_SEPEP.1_C4	ARHGAP17	1.49939	0.0398007	0.134929
ARHGAP17_SEPEP.3_C3	ARHGAP17	2.27639	0.0939668	0.0234929
ARHGAP17_SEPEP.4_C3	ARHGAP17	-1.69717	-0.0729362	0.0906169
ARHGAP18_SEPEP.1_C4	ARHGAP18	10.4471	0.405527	5.64119e-21
ARHGAP18_SEPEP.2_C3	ARHGAP18	9.17313	0.346246	3.01121e-17
ARHGAP21_SEPEP.1_C4	ARHGAP21	-0.50629	-0.0173192	0.613083
ARHGAP21_SEPEP.2_C3	ARHGAP21	0.791779	0.0268293	0.429367
ARHGAP25_SEPEP.2_C3	ARHGAP25	-9.68643	-0.462644	3.0126e-19
ARHGAP25_SEPEP.3_C3	ARHGAP25	-10.8271	-0.515346	1.18008e-22
ARHGAP25_SEPEP.4_C3	ARHGAP25	-7.17482	-0.530742	2.30472e-11
ARHGAP25_SEPEP.5_C3	ARHGAP25	-7.67288	-0.507909	2.96081e-13
ARHGAP25_SEPEP.7_C3	ARHGAP25	-6.8216	-0.535998	1.45014e-10
ARHGAP26_SEPEP.1_C4	ARHGAP26	-4.69908	-0.203481	4.3086e-06
ARHGAP27_SEPEP.3_C3	ARHGAP27	-4.97874	-0.235477	1.19979e-06
ARHGAP27_SEPEP.4_C3	ARHGAP27	-2.10551	-0.121192	0.0363865
ARHGAP29_SEPEP.1_C4	ARHGAP29	-4.66968	-0.13453	5.40133e-06
ARHGAP30_SEPEP.1_C4	ARHGAP30	-1.9582	-0.125984	0.0517327
ARHGAP30_SEPEP.2_C3	ARHGAP30	-5.95898	-0.38014	8.39573e-09
ARHGAP30_SEPEP.3_C3	ARHGAP30	-7.45979	-0.387647	1.89363e-12
ARHGAP32_SEPEP.1_C4	ARHGAP32	-0.973688	-0.20468	0.331306
ARHGAP35_SEPEP.1_C4	ARHGAP35	-3.30246	-0.093296	0.00112557
ARHGAP35_SEPEP.2_C2	ARHGAP35	-2.20393	-0.116588	0.0287523
ARHGAP4_SEPEP.1_C4	ARHGAP4	-0.775969	-0.0402536	0.43861
ARHGAP42_SEPEP.1_C4	ARHGAP42	-13.5545	-0.410906	1.5971e-32
ARHGAP45_SEPEP.1_C4	ARHGAP45	-5.87763	-0.293829	1.42376e-08
ARHGAP45_SEPEP.2_C3	ARHGAP45	-7.04111	-0.355927	1.98745e-11
ARHGAP5_SEPEP.1_C4	ARHGAP5	1.84363	0.0325132	0.0665322
ARHGAP9_SEPEP.1_C4	ARHGAP9	-7.37353	-0.510439	4.17185e-12
ARHGDIA_SEPEP.1_C4	ARHGDIA	-2.85232	-0.0977173	0.00473426
ARHGDIA_SEPEP.2_C3	ARHGDIA	-3.21186	-0.0942171	0.00150933
ARHGDIA_SEPEP.3_C3	ARHGDIA	-3.32707	-0.166908	0.00102854
ARHGDIA_SEPEP.4_C3	ARHGDIA	-0.727436	-0.0508374	0.467495
ARHGDIB_SEPEP.1_C4	ARHGDIB	-6.56626	-0.382688	2.92971e-10
ARHGEF1_SEPEP.1_C4	ARHGEF1	4.44787	0.123463	1.33109e-05
ARHGEF1_SEPEP.3_C3	ARHGEF1	0.799679	0.160583	0.424685
ARHGEF10_SEPEP.1_C4	ARHGEF10	-3.58295	-0.159213	0.000414546
ARHGEF10L_SEPEP.1_C4	ARHGEF10L	-3.5554	-0.162079	0.000468081
ARHGEF10L_SEPEP.2_C3	ARHGEF10L	-4.68274	-0.213492	5.01392e-06
ARHGEF10L_SEPEP.3_C3	ARHGEF10L	-4.73333	-0.258763	4.10718e-06
ARHGEF10L_SEPEP.4_C3	ARHGEF10L	-2.63341	-0.110335	0.00899054
ARHGEF11_SEPEP.1_C4	ARHGEF11	12.9747	0.376077	1.94266e-28
ARHGEF11_SEPEP.2_C3	ARHGEF11	6.0565	0.261734	4.01692e-09
ARHGEF11_SEPEP.3_C3	ARHGEF11	-0.887855	-0.0496159	0.375563
ARHGEF11_SEPEP.4_C3	ARHGEF11	3.88289	0.190607	0.000140764
ARHGEF12_SEPEP.1_C4	ARHGEF12	-11.343	-0.312239	1.12823e-23
ARHGEF12_SEPEP.2_C3	ARHGEF12	-9.03304	-0.356794	3.35154e-17
ARHGEF12_SEPEP.3_C3	ARHGEF12	-7.52393	-0.328309	1.02881e-12
ARHGEF12_SEPEP.4_C3	ARHGEF12	-5.0614	-0.23659	7.91624e-07
ARHGEF12_SEPEP.5_C3	ARHGEF12	-3.17258	-0.134549	0.0017801
ARHGEF16_SEPEP.1_C4	ARHGEF16	0.992362	0.0668512	0.322147
ARHGEF17_SEPEP.1_C4	ARHGEF17	-7.16373	-0.271612	6.49189e-12
ARHGEF17_SEPEP.2_C2	ARHGEF17	-8.93002	-0.322282	6.61567e-17
ARHGEF18_SEPEP.1_C4	ARHGEF18	-3.79223	-0.104836	0.000186072
ARHGEF18_SEPEP.2_C3	ARHGEF18	-3.99814	-0.101254	8.11535e-05
ARHGEF2_SEPEP.1_C4	ARHGEF2	9.73043	0.496303	1.10513e-18
ARHGEF2_SEPEP.2_C3	ARHGEF2	6.90533	0.341557	6.55117e-11
ARHGEF26_SEPEP.1_C4	ARHGEF26	-8.93188	-0.437342	2.6421e-16
ARHGEF28_SEPEP.1_C4	ARHGEF28	2.32174	0.127864	0.0211649
ARHGEF40_SEPEP.1_C4	ARHGEF40	-0.765827	-0.0273872	0.444479
ARHGEF40_SEPEP.2_C3	ARHGEF40	1.35784	0.0348376	0.175696
ARHGEF40_SEPEP.3_C3	ARHGEF40	3.77653	0.1249	0.000192366
ARHGEF40_SEPEP.4_C3	ARHGEF40	3.50616	0.13634	0.000521269
ARHGEF5_SEPEP.1_C4	ARHGEF5	5.30162	0.217589	2.50242e-07
ARHGEF5_SEPEP.2_C2	ARHGEF5	4.82431	0.190543	2.41153e-06
ARHGEF6_SEPEP.1_C4	ARHGEF6	-6.32586	-0.287192	1.06888e-09
ARHGEF6_SEPEP.2_C3	ARHGEF6	-2.72767	-0.200434	0.00674819
ARHGEF7_SEPEP.1_C4	ARHGEF7	-0.691986	-0.0147182	0.489507
ARHGEF7_SEPEP.2_C3	ARHGEF7	5.28954	0.13426	2.38999e-07
ARHGEF7_SEPEP.3_C3	ARHGEF7	1.84957	0.0645961	0.0653436
ARHGEF7_SEPEP.4_C3	ARHGEF7	-0.491169	-0.0132293	0.623663
ARID1A_SEPEP.1_C4	ARID1A	7.48313	0.216777	2.31709e-12
ARID1A_SEPEP.2_C2	ARID1A	3.14477	0.145586	0.00187901
ARID1B_SEPEP.1_C4	ARID1B	3.26753	0.083532	0.0012496
ARID1B_SEPEP.2_C3	ARID1B	2.86831	0.12909	0.00456163
ARID2_SEPEP.2_C3	ARID2	7.22114	0.2214	6.76728e-12
ARID3A_SEPEP.1_C4	ARID3A	6.85274	0.846155	1.25335e-10
ARID3A_SEPEP.2_C3	ARID3A	8.75769	1.18879	4.97854e-16
ARID4A_SEPEP.1_C4	ARID4A	-2.44625	-0.100785	0.0156838
ARID4A_SEPEP.2_C3	ARID4A	-5.02315	-0.20864	1.07889e-06
ARIH1_SEPEP.1_C1	ARIH1	7.3848	0.165359	2.15828e-12
ARIH2_SEPEP.2_C3	ARIH2	4.76182	0.174981	3.08197e-06
ARIH2_SEPEP.3_C3	ARIH2	0.360086	0.0167977	0.719124
ARIH2_SEPEP.4_C3	ARIH2	7.04375	0.253722	4.43268e-11
ARIH2_SEPEP.5_C3	ARIH2	3.69245	0.150153	0.000270136
ARL1_SEPEP.1_C4	ARL1	7.34567	0.18247	2.31346e-12
ARL1_SEPEP.2_C2	ARL1	3.02205	0.0973731	0.00272655
ARL14EP_SEPEP.2_C2	ARL14EP	3.2576	0.140164	0.00126157
ARL15_SEPEP.1_C4	ARL15	7.04993	0.217836	2.18438e-11
ARL2_SEPEP.1_C4	ARL2	16.0014	0.62129	1.3307e-39
ARL2_SEPEP.2_C2	ARL2	13.7716	0.612752	8.58652e-33
ARL2BP_SEPEP.1_C1	ARL2BP	-1.85763	-0.0777095	0.0644266
ARL3_SEPEP.1_C4	ARL3	-1.81796	-0.0614527	0.0703774
ARL5A_SEPEP.1_C4	ARL5A	6.96995	0.339657	2.07638e-11
ARL5B_SEPEP.1_C4	ARL5B	10.1338	0.531107	5.18368e-21
ARL6_SEPEP.1_C4	ARL6	-0.207235	-0.00668115	0.836007
ARL6IP1_SEPEP.1_C4	ARL6IP1	-12.1781	-0.627733	9.04526e-28
ARL6IP1_SEPEP.2_C2	ARL6IP1	-9.6759	-0.595772	3.00622e-19
ARL6IP4_SEPEP.1_C4	ARL6IP4	2.46174	0.0723987	0.0144263
ARL6IP4_SEPEP.3_C3	ARL6IP4	5.92478	0.206905	8.37488e-09
ARL6IP4_SEPEP.4_C3	ARL6IP4	11.9045	0.431824	4.08232e-27
ARL6IP4_SEPEP.5_C3	ARL6IP4	12.0601	0.889339	1.14756e-27
ARL6IP5_SEPEP.1_C1	ARL6IP5	-8.32337	-0.277814	7.42479e-15
ARL6IP6_SEPEP.2_C3	ARL6IP6	1.71704	0.0591239	0.0871862
ARL8A_SEPEP.1_C4	ARL8A	-2.3265	-0.150095	0.020906
ARL8A_SEPEP.2_C2	ARL8A	-3.76654	-0.246279	0.000199139
ARL8B_SEPEP.1_C1	ARL8B	0.300705	0.0105734	0.763858
ARMC1_SEPEP.2_C3	ARMC1	2.76831	0.131955	0.00596185
ARMC1_SEPEP.3_C3	ARMC1	-1.79329	-0.0616388	0.0741093
ARMC1_SEPEP.4_C3	ARMC1	-1.16688	-0.0487914	0.244358
ARMC10_SEPEP.1_C4	ARMC10	-2.81842	-0.128737	0.00516367
ARMC10_SEPEP.2_C3	ARMC10	-7.09858	-0.336947	1.02433e-11
ARMC10_SEPEP.3_C3	ARMC10	-2.46296	-0.0976029	0.0143649
ARMC10_SEPEP.4_C3	ARMC10	-2.37753	-0.157091	0.0180701
ARMC6_SEPEP.1_C4	ARMC6	14.2003	0.508646	3.38213e-32
ARMC6_SEPEP.2_C3	ARMC6	15.0158	0.927212	3.38847e-35
ARMC8_SEPEP.1_C4	ARMC8	12.787	0.331592	1.3133e-30
ARMC8_SEPEP.2_C3	ARMC8	3.16551	0.125808	0.00169504
ARMC8_SEPEP.3_C3	ARMC8	9.09462	0.211765	2.3028e-17
ARMC8_SEPEP.4_C3	ARMC8	3.18847	0.0961322	0.00158797
ARMC8_SEPEP.5_C3	ARMC8	3.59226	0.101601	0.00038971
ARMC8_SEPEP.6_C3	ARMC8	-1.7712	-0.0512641	0.0777529
ARMC9_SEPEP.2_C3	ARMC9	2.04367	0.143919	0.0425162
ARMCX1_SEPEP.1_C1	ARMCX1	-7.69485	-0.357615	4.29575e-13
ARMCX3_SEPEP.1_C4	ARMCX3	-7.60537	-0.61932	1.29187e-12
ARMH3_SEPEP.1_C4	ARMH3	5.68326	0.134333	3.39389e-08
ARMH3_SEPEP.2_C3	ARMH3	3.07104	0.122321	0.00234546
ARMH3_SEPEP.3_C3	ARMH3	7.33725	0.201106	3.17941e-12
ARMH3_SEPEP.4_C3	ARMH3	5.82177	0.320746	1.5455e-08
ARMT1_SEPEP.1_C4	ARMT1	-5.9287	-0.209637	1.01443e-08
ARMT1_SEPEP.2_C2	ARMT1	-6.17519	-0.217474	2.89637e-09
ARNT_SEPEP.1_C4	ARNT	4.71639	0.158704	4.25155e-06
ARNT_SEPEP.2_C3	ARNT	8.44437	0.520152	7.55773e-15
ARNTL_SEPEP.1_C4	ARNTL	-0.283935	-0.0177388	0.776744
ARNTL_SEPEP.2_C3	ARNTL	-1.90938	-0.0637903	0.0575158
ARPC1A_SEPEP.1_C4	ARPC1A	-10.9687	-0.451367	4.50733e-23
ARPC1A_SEPEP.2_C2	ARPC1A	-13.2662	-0.573525	1.50265e-31
ARPC1B_SEPEP.1_C4	ARPC1B	4.77752	0.160355	2.78753e-06
ARPC2_SEPEP.1_C4	ARPC2	-6.02965	-0.132941	5.8931e-09
ARPC2_SEPEP.2_C3	ARPC2	-5.62278	-0.143301	4.62673e-08
ARPC2_SEPEP.3_C3	ARPC2	-1.12185	-0.0403635	0.26281
ARPC3_SEPEP.1_C4	ARPC3	-3.05488	-0.0844635	0.00245725
ARPC4_SEPEP.1_C4	ARPC4	-5.8566	-0.172482	1.41565e-08
ARPC4_SEPEP.2_C3	ARPC4	-2.34212	-0.1368	0.0197893
ARPC4_SEPEP.3_C3	ARPC4	-6.97673	-0.184438	2.42766e-11
ARPC5_SEPEP.1_C4	ARPC5	-0.22887	-0.0063253	0.819143
ARPC5_SEPEP.2_C2	ARPC5	-2.99411	-0.101292	0.00299637
ARPC5L_SEPEP.1_C4	ARPC5L	-18.7348	-0.528488	6.89643e-47
ARPC5L_SEPEP.2_C2	ARPC5L	-12.6911	-0.501756	1.05455e-29
ARPIN_SEPEP.1_C4	ARPIN	6.71787	0.309449	1.10286e-10
ARPIN_SEPEP.2_C3	ARPIN	5.30165	0.160822	2.51497e-07
ARPP19_SEPEP.1_C4	ARPP19	6.6629	0.242303	1.17491e-10
ARRB1_SEPEP.1_C4	ARRB1	-9.76766	-0.434683	2.00763e-19
ARRB2_SEPEP.2_C3	ARRB2	1.01989	0.0397679	0.308819
ARRDC1_SEPEP.1_C4	ARRDC1	-6.56913	-0.196868	3.05336e-10
ARRDC1_SEPEP.2_C3	ARRDC1	-8.83679	-0.345846	1.09466e-16
ARSA_SEPEP.1_C4	ARSA	-3.43816	-0.215973	0.000693523
ARSA_SEPEP.2_C3	ARSA	-3.58086	-0.242227	0.000419317
ARSB_SEPEP.1_C4	ARSB	-6.89296	-0.372723	4.07181e-11
ARSB_SEPEP.2_C3	ARSB	-3.43244	-0.238077	0.000716085
ARSB_SEPEP.3_C3	ARSB	-7.22264	-0.350048	6.44691e-12
ARSD_SEPEP.1_C4	ARSD	-16.8036	-1.0218	9.9346e-45
ARSD_SEPEP.2_C3	ARSD	-11.7513	-0.763968	1.94744e-26
ARSD_SEPEP.3_C3	ARSD	-14.756	-0.846092	6.93781e-37
ARSD_SEPEP.4_C3	ARSD	-14.8227	-0.736457	3.90348e-36
ARSL_SEPEP.1_C4	ARSL	-11.8695	-0.656905	2.80974e-26
ARSL_SEPEP.2_C3	ARSL	-12.1579	-0.773732	1.92279e-27
ART4_SEPEP.1_C4	ART4	-14.4775	-0.767794	2.04e-33
ARV1_SEPEP.1_C4	ARV1	8.14991	0.419251	1.69301e-14
ARVCF_SEPEP.1_C4	ARVCF	-17.1814	-0.638069	1.86817e-44
ARVCF_SEPEP.2_C3	ARVCF	-15.0943	-0.58113	1.5772e-36
ARVCF_SEPEP.3_C3	ARVCF	-16.3824	-0.836547	4.68671e-38
ARVCF_SEPEP.4_C3	ARVCF	-18.5827	-0.798394	3.66945e-47
AS3MT_SEPEP.1_C1	AS3MT	-2.42011	-0.157232	0.0163185
ASAH1_SEPEP.1_C4	ASAH1	-3.34057	-0.159421	0.000970784
ASAH1_SEPEP.2_C3	ASAH1	-2.67951	-0.209941	0.0077798
ASAH1_SEPEP.3_C3	ASAH1	-3.30107	-0.238677	0.0010817
ASAH1_SEPEP.4_C3	ASAH1	0.543575	0.0260767	0.587196
ASAP1_SEPEP.1_C4	ASAP1	-2.62531	-0.0808251	0.00913628
ASAP2_SEPEP.1_C4	ASAP2	4.06615	0.177524	6.56073e-05
ASAP2_SEPEP.2_C3	ASAP2	4.56559	0.246978	1.10232e-05
ASAP3_SEPEP.1_C4	ASAP3	-1.49344	-0.0757532	0.136868
ASB9_SEPEP.1_C4	ASB9	-4.22795	-0.26489	3.18793e-05
ASCC1_SEPEP.1_C4	ASCC1	3.3403	0.0963396	0.000954292
ASCC1_SEPEP.2_C3	ASCC1	7.52455	0.231307	6.16985e-13
ASCC1_SEPEP.3_C3	ASCC1	-0.130349	-0.0124641	0.896406
ASCC2_SEPEP.1_C4	ASCC2	2.13108	0.0645489	0.0339253
ASCC2_SEPEP.2_C3	ASCC2	6.7159	0.298356	9.52887e-11
ASCC2_SEPEP.3_C3	ASCC2	2.69935	0.122152	0.00739239
ASCC2_SEPEP.4_C3	ASCC2	6.41996	0.239351	6.17807e-10
ASCC2_SEPEP.5_C3	ASCC2	3.40486	0.11557	0.000752401
ASCC2_SEPEP.6_C3	ASCC2	5.55081	0.19195	7.91147e-08
ASCC3_SEPEP.2_C3	ASCC3	7.5789	0.230842	5.90629e-13
ASCC3_SEPEP.3_C3	ASCC3	4.93231	0.133857	1.44105e-06
ASCC3_SEPEP.4_C3	ASCC3	3.36691	0.111088	0.000866063
ASCC3_SEPEP.5_C3	ASCC3	9.97345	0.305317	2.95091e-20
ASCC3_SEPEP.6_C3	ASCC3	5.88098	0.146781	1.41544e-08
ASDURF_SEPEP.1_C4	ASDURF	12.082	0.48662	1.21521e-27
ASDURF_SEPEP.2_C2	ASDURF	13.8818	0.503721	1.31347e-33
ASF1A_SEPEP.1_C1	ASF1A	4.54573	0.191775	8.52625e-06
ASGR1_SEPEP.1_C4	ASGR1	-11.1362	-0.565546	3.11944e-23
ASGR1_SEPEP.2_C3	ASGR1	-9.00424	-0.476293	4.10115e-17
ASGR2_SEPEP.1_C4	ASGR2	-12.5391	-0.71703	1.37688e-27
ASGR2_SEPEP.2_C3	ASGR2	-5.85686	-0.326511	2.09186e-08
ASGR2_SEPEP.3_C3	ASGR2	-9.49926	-0.667298	1.29871e-18
ASH2L_SEPEP.1_C4	ASH2L	15.2102	0.374669	2.7592e-37
ASH2L_SEPEP.3_C3	ASH2L	11.9756	0.373978	1.11055e-26
ASL_SEPEP.1_C4	ASL	-21.4275	-1.52098	2.47128e-55
ASL_SEPEP.2_C3	ASL	-18.5179	-1.55454	1.58216e-50
ASL_SEPEP.3_C3	ASL	-21.5049	-1.60368	5.70937e-56
ASNS_SEPEP.1_C4	ASNS	9.32562	1.02204	1.37641e-17
ASNS_SEPEP.2_C3	ASNS	1.21398	0.159679	0.226135
ASNSD1_SEPEP.1_C4	ASNSD1	1.66348	0.0781098	0.0983807
ASPA_SEPEP.1_C4	ASPA	-25.6981	-1.37819	3.52259e-76
ASPDH_SEPEP.1_C4	ASPDH	-28.2132	-1.69871	1.88498e-78
ASPDH_SEPEP.2_C2	ASPDH	-28.3919	-1.91328	8.65096e-76
ASPDH_SEPEP.3_C3	ASPDH	-28.6279	-1.84696	4.62459e-79
ASPG_SEPEP.1_C4	ASPG	-31.1998	-1.76401	2.60331e-99
ASPG_SEPEP.2_C3	ASPG	-17.3722	-1.65566	8.02943e-46
ASPG_SEPEP.3_C3	ASPG	-11.3247	-1.10697	1.01238e-22
ASPG_SEPEP.4_C3	ASPG	-25.4037	-1.28183	1.11388e-75
ASPG_SEPEP.5_C3	ASPG	-24.7017	-1.8077	3.43488e-74
ASPH_SEPEP.1_C4	ASPH	6.17216	0.554871	3.56435e-09
ASPH_SEPEP.2_C3	ASPH	7.27678	0.606293	4.64926e-12
ASPH_SEPEP.3_C3	ASPH	3.39235	0.212525	0.000838415
ASPH_SEPEP.4_C3	ASPH	3.01784	0.171831	0.0029048
ASPN_SEPEP.1_C4	ASPN	-6.93909	-0.775303	4.46768e-11
ASPN_SEPEP.2_C2	ASPN	-6.27454	-0.783803	1.99249e-09
ASPSCR1_SEPEP.1_C4	ASPSCR1	12.3496	0.402294	4.48714e-26
ASPSCR1_SEPEP.2_C3	ASPSCR1	9.80051	0.419767	1.95603e-19
ASRGL1_SEPEP.2_C3	ASRGL1	5.32434	0.505168	2.90003e-07
ASRGL1_SEPEP.3_C3	ASRGL1	5.99607	0.448289	9.43905e-09
ASRGL1_SEPEP.4_C3	ASRGL1	6.95416	0.58727	8.37989e-11
ASS1_SEPEP.1_C4	ASS1	-27.4149	-2.31421	8.46179e-77
ATAD1_SEPEP.1_C4	ATAD1	-2.2968	-0.100369	0.0224971
ATAD1_SEPEP.2_C3	ATAD1	-7.19183	-0.347747	6.53568e-12
ATAD1_SEPEP.3_C3	ATAD1	-0.648241	-0.0276745	0.517411
ATAD1_SEPEP.4_C3	ATAD1	-3.99332	-0.159728	8.75144e-05
ATAD1_SEPEP.5_C3	ATAD1	-1.51506	-0.0973668	0.130798
ATAD1_SEPEP.6_C3	ATAD1	-1.81601	-0.120602	0.0704236
ATAD2_SEPEP.1_C4	ATAD2	17.8075	1.13441	9.71375e-46
ATAD2_SEPEP.2_C3	ATAD2	19.2736	1.25669	3.46211e-51
ATAD2_SEPEP.3_C3	ATAD2	12.4474	0.677125	2.15075e-28
ATAD2B_SEPEP.1_C4	ATAD2B	6.32797	0.27681	1.02312e-09
ATAD3A_SEPEP.1_C4	ATAD3A	-1.79332	-0.075449	0.0742448
ATAD3B_SEPEP.1_C4	ATAD3B	3.87089	0.482715	0.000144486
ATAD3B_SEPEP.2_C3	ATAD3B	3.84251	0.426275	0.000183977
ATAT1_SEPEP.1_C4	ATAT1	1.90178	0.0896551	0.0586885
ATE1_SEPEP.1_C4	ATE1	3.70916	0.120501	0.000253535
ATE1_SEPEP.2_C3	ATE1	-1.17428	-0.0367209	0.241436
ATE1_SEPEP.3_C3	ATE1	3.17126	0.0999544	0.00169106
ATE1_SEPEP.4_C3	ATE1	-0.0906392	-0.00295934	0.927859
ATE1_SEPEP.5_C3	ATE1	-0.766486	-0.0368041	0.444258
ATF2_SEPEP.2_C3	ATF2	7.60374	0.252285	5.67042e-13
ATF6_SEPEP.1_C4	ATF6	6.80754	0.40954	1.44179e-10
ATF7IP_SEPEP.1_C4	ATF7IP	7.6568	0.273048	4.01322e-13
ATG101_SEPEP.1_C4	ATG101	2.97185	0.0836298	0.00318078
ATG12_SEPEP.2_C2	ATG12	6.98698	0.298279	1.82822e-11
ATG13_SEPEP.1_C4	ATG13	5.74887	0.215019	2.49276e-08
ATG13_SEPEP.2_C3	ATG13	-3.1262	-0.221964	0.00204163
ATG16L1_SEPEP.1_C4	ATG16L1	-2.37022	-0.0558811	0.018671
ATG16L1_SEPEP.2_C3	ATG16L1	-2.77766	-0.088164	0.00586053
ATG16L1_SEPEP.3_C3	ATG16L1	-4.92612	-0.294123	1.58159e-06
ATG16L1_SEPEP.4_C3	ATG16L1	-3.52016	-0.135296	0.000536473
ATG2A_SEPEP.1_C4	ATG2A	-3.90513	-0.140022	0.000121037
ATG2A_SEPEP.2_C3	ATG2A	-5.62111	-0.205167	4.95057e-08
ATG2A_SEPEP.3_C3	ATG2A	-7.15772	-0.348297	7.64334e-12
ATG2B_SEPEP.1_C1	ATG2B	-5.54923	-0.171499	8.32779e-08
ATG3_SEPEP.1_C4	ATG3	-2.46618	-0.0622917	0.0143398
ATG3_SEPEP.2_C3	ATG3	-3.13699	-0.0993395	0.0018755
ATG3_SEPEP.3_C3	ATG3	-3.53644	-0.121449	0.000471357
ATG4A_SEPEP.1_C4	ATG4A	2.63218	0.154907	0.00918344
ATG4A_SEPEP.2_C3	ATG4A	-0.608121	-0.035108	0.543728
ATG4A_SEPEP.3_C3	ATG4A	-3.99536	-0.197537	0.000105009
ATG4A_SEPEP.4_C3	ATG4A	4.01611	0.306451	7.90701e-05
ATG4B_SEPEP.1_C4	ATG4B	-3.74295	-0.147399	0.000224937
ATG4B_SEPEP.2_C3	ATG4B	-5.58382	-0.352265	5.07462e-08
ATG5_SEPEP.2_C3	ATG5	6.69514	0.242803	1.38646e-10
ATG5_SEPEP.3_C3	ATG5	-4.02265	-0.130278	7.35509e-05
ATG5_SEPEP.4_C3	ATG5	-1.34615	-0.0354175	0.17944
ATG7_SEPEP.1_C4	ATG7	4.01764	0.102235	7.65513e-05
ATG7_SEPEP.2_C3	ATG7	1.75779	0.0439426	0.0799147
ATG7_SEPEP.3_C3	ATG7	1.74964	0.0486819	0.0812588
ATG7_SEPEP.4_C3	ATG7	1.89098	0.0593886	0.0597658
ATG7_SEPEP.5_C3	ATG7	6.93686	0.394232	2.26148e-11
ATG9A_SEPEP.1_C4	ATG9A	15.3916	0.687778	2.27759e-35
ATIC_SEPEP.1_C4	ATIC	-2.22865	-0.089134	0.0268194
ATIC_SEPEP.2_C3	ATIC	3.64299	0.131619	0.00033439
ATIC_SEPEP.3_C3	ATIC	1.1118	0.0531194	0.267111
ATL2_SEPEP.1_C4	ATL2	5.0047	0.168834	1.16378e-06
ATL2_SEPEP.3_C3	ATL2	0.910357	0.041126	0.363367
ATL2_SEPEP.4_C3	ATL2	5.61743	0.246579	5.21358e-08
ATL3_SEPEP.1_C4	ATL3	-2.31762	-0.0902571	0.0214779
ATL3_SEPEP.2_C3	ATL3	-6.24089	-0.237071	2.47485e-09
ATL3_SEPEP.3_C3	ATL3	-3.19217	-0.14398	0.00162553
ATM_SEPEP.2_C3	ATM	-0.881566	-0.060796	0.378734
ATM_SEPEP.3_C3	ATM	-0.923545	-0.0269967	0.356629
ATM_SEPEP.4_C3	ATM	-0.155263	-0.00447797	0.876739
ATM_SEPEP.5_C3	ATM	0.169588	0.00464539	0.865474
ATM_SEPEP.6_C3	ATM	-4.34953	-0.14075	1.94033e-05
ATM_SEPEP.7_C3	ATM	0.669526	0.0179317	0.503792
ATM_SEPEP.8_C3	ATM	1.12805	0.0493875	0.260179
ATOX1_SEPEP.1_C1	ATOX1	8.37458	0.474065	5.76914e-15
ATP11A_SEPEP.1_C4	ATP11A	6.84972	0.243408	7.50382e-11
ATP11B_SEPEP.1_C4	ATP11B	-0.778086	-0.0305757	0.437214
ATP11B_SEPEP.3_C3	ATP11B	-1.41053	-0.0854064	0.159983
ATP11C_SEPEP.1_C4	ATP11C	-25.0717	-1.30045	1.5722e-71
ATP11C_SEPEP.2_C3	ATP11C	-23.7554	-1.29549	1.40137e-66
ATP11C_SEPEP.3_C3	ATP11C	-23.0402	-1.25261	7.32962e-65
ATP11C_SEPEP.4_C3	ATP11C	-21.8289	-0.95954	8.11669e-63
ATP13A1_SEPEP.1_C1	ATP13A1	4.27618	0.127356	2.9407e-05
ATP13A3_SEPEP.1_C4	ATP13A3	0.649724	0.020802	0.516476
ATP1A1_SEPEP.1_C4	ATP1A1	0.864919	0.0256786	0.388086
ATP1A1_SEPEP.2_C3	ATP1A1	0.681007	0.0271054	0.496476
ATP1A2_SEPEP.1_C1	ATP1A2	-2.98499	-0.146613	0.00310863
ATP1B1_SEPEP.1_C1	ATP1B1	0.0143633	0.00056492	0.988554
ATP1B3_SEPEP.1_C1	ATP1B3	16.3236	0.766963	2.22222e-41
ATP2A2_SEPEP.1_C4	ATP2A2	8.63349	0.212906	1.02913e-15
ATP2A2_SEPEP.2_C2	ATP2A2	13.0704	0.662891	1.08823e-31
ATP2A3_SEPEP.1_C4	ATP2A3	-5.85698	-0.412178	1.64387e-08
ATP2A3_SEPEP.2_C3	ATP2A3	-5.23105	-0.354885	3.6822e-07
ATP2B1_SEPEP.1_C4	ATP2B1	4.68698	0.204419	5.27552e-06
ATP2B1_SEPEP.2_C3	ATP2B1	5.50824	0.245079	1.07692e-07
ATP2B2_SEPEP.1_C4	ATP2B2	5.72915	0.335477	4.0384e-08
ATP2B4_SEPEP.1_C4	ATP2B4	6.05674	0.25846	6.37061e-09
ATP2B4_SEPEP.2_C2	ATP2B4	4.52585	0.248728	9.45487e-06
ATP2C1_SEPEP.1_C4	ATP2C1	15.9393	0.434764	1.32885e-40
ATP2C1_SEPEP.2_C3	ATP2C1	12.5672	0.409326	3.72236e-29
ATP2C1_SEPEP.3_C3	ATP2C1	10.0943	0.373653	1.3717e-20
ATP5F1A_SEPEP.1_C4	ATP5F1A	-11.6251	-0.547072	1.78338e-24
ATP5F1A_SEPEP.2_C3	ATP5F1A	-10.6739	-0.48668	5.24426e-22
ATP5F1A_SEPEP.3_C3	ATP5F1A	-11.7076	-0.538967	6.58358e-25
ATP5F1A_SEPEP.4_C3	ATP5F1A	-10.9658	-0.482169	6.63482e-23
ATP5F1B_SEPEP.1_C1	ATP5F1B	-10.2026	-0.442863	2.40457e-20
ATP5F1C_SEPEP.1_C4	ATP5F1C	-10.6748	-0.449303	1.39805e-21
ATP5F1C_SEPEP.2_C3	ATP5F1C	-11.4901	-0.524938	1.00679e-24
ATP5F1D_SEPEP.1_C4	ATP5F1D	-9.53652	-0.445439	1.61549e-18
ATP5F1E_SEPEP.1_C1	ATP5F1E	-8.48842	-0.395492	3.2053e-15
ATP5IF1_SEPEP.1_C4	ATP5IF1	-7.84397	-0.518101	1.80488e-13
ATP5IF1_SEPEP.2_C2	ATP5IF1	-5.63662	-0.434737	4.45304e-08
ATP5MD_SEPEP.1_C4	ATP5MD	-13.487	-0.548425	2.24507e-31
ATP5ME_SEPEP.1_C1	ATP5ME	-13.1768	-0.551926	6.1043e-30
ATP5MF_SEPEP.1_C4	ATP5MF	-8.72701	-0.634526	1.48093e-16
ATP5MF_SEPEP.2_C3	ATP5MF	-8.8819	-0.69876	7.5466e-16
ATP5MG_SEPEP.1_C1	ATP5MG	-13.1082	-0.601281	3.01298e-30
ATP5MPL_SEPEP.1_C4	ATP5MPL	-3.93464	-0.174328	0.000107792
ATP5PB_SEPEP.1_C1	ATP5PB	-13.4121	-0.531097	2.20822e-30
ATP5PD_SEPEP.1_C4	ATP5PD	-11.6123	-0.542964	5.09121e-25
ATP5PD_SEPEP.2_C2	ATP5PD	-11.2488	-0.553968	5.59042e-24
ATP5PF_SEPEP.1_C4	ATP5PF	-10.1578	-0.533314	1.32999e-20
ATP5PO_SEPEP.1_C1	ATP5PO	-11.8627	-0.538688	1.72884e-25
ATP6_SEPEP.1_C1	ATP6	-7.69709	-0.564151	1.65395e-13
ATP6AP1_SEPEP.1_C4	ATP6AP1	4.95442	0.145469	1.39413e-06
ATP6AP1_SEPEP.2_C2	ATP6AP1	2.9807	0.146037	0.00312161
ATP6AP2_SEPEP.1_C1	ATP6AP2	12.6135	0.423729	7.27836e-28
ATP6V0A1_SEPEP.2_C3	ATP6V0A1	9.12136	0.299419	4.48729e-17
ATP6V0A1_SEPEP.3_C3	ATP6V0A1	7.59709	0.266229	3.57632e-13
ATP6V0A1_SEPEP.4_C3	ATP6V0A1	9.42107	0.378661	4.51029e-18
ATP6V0A1_SEPEP.5_C3	ATP6V0A1	10.6333	0.411427	2.47826e-21
ATP6V0A1_SEPEP.6_C3	ATP6V0A1	4.09394	0.205179	5.71338e-05
ATP6V0A1_SEPEP.7_C3	ATP6V0A1	0.859121	0.0460811	0.391037
ATP6V0A1_SEPEP.9_C3	ATP6V0A1	0.971178	0.0621875	0.332533
ATP6V0A2_SEPEP.1_C4	ATP6V0A2	4.88419	0.170744	1.92677e-06
ATP6V0A2_SEPEP.2_C3	ATP6V0A2	-3.10753	-0.20388	0.00215981
ATP6V0A2_SEPEP.3_C3	ATP6V0A2	9.21582	0.394578	5.67341e-17
ATP6V0C_SEPEP.1_C4	ATP6V0C	2.54685	0.129756	0.0114133
ATP6V0D1_SEPEP.1_C4	ATP6V0D1	5.76127	0.192894	2.57096e-08
ATP6V0D1_SEPEP.2_C2	ATP6V0D1	6.08744	0.32355	3.4242e-09
ATP6V1A_SEPEP.1_C1	ATP6V1A	0.755935	0.0234877	0.450629
ATP6V1B2_SEPEP.1_C1	ATP6V1B2	-2.81397	-0.0811725	0.00540106
ATP6V1C1_SEPEP.1_C1	ATP6V1C1	15.5532	0.572743	6.39145e-36
ATP6V1D_SEPEP.1_C1	ATP6V1D	-6.53924	-0.210797	5.85307e-10
ATP6V1E1_SEPEP.1_C4	ATP6V1E1	-2.1744	-0.074132	0.0308632
ATP6V1E1_SEPEP.2_C3	ATP6V1E1	-1.14946	-0.0522502	0.251552
ATP6V1F_SEPEP.1_C4	ATP6V1F	-3.10063	-0.0886245	0.00218973
ATP6V1G1_SEPEP.1_C1	ATP6V1G1	1.00783	0.0385906	0.314481
ATP6V1H_SEPEP.1_C4	ATP6V1H	-5.86167	-0.208405	1.95101e-08
ATP6V1H_SEPEP.2_C3	ATP6V1H	-7.15613	-0.299066	8.18868e-12
ATP6V1H_SEPEP.3_C3	ATP6V1H	-5.27436	-0.26388	3.49951e-07
ATP7A_SEPEP.1_C4	ATP7A	5.78657	0.179042	2.15318e-08
ATP7B_SEPEP.1_C4	ATP7B	-12.8411	-0.509219	4.10455e-29
ATP8_SEPEP.1_C1	ATP8	-18.7209	-0.755973	6.92046e-50
ATP8A1_SEPEP.1_C4	ATP8A1	-6.81413	-0.302277	1.11441e-10
ATP8B1_SEPEP.1_C4	ATP8B1	-0.0447659	-0.00198312	0.964337
ATP8B1_SEPEP.2_C3	ATP8B1	3.01909	0.187162	0.00304574
ATP9A_SEPEP.1_C4	ATP9A	6.62574	0.281134	2.39309e-10
ATP9B_SEPEP.1_C4	ATP9B	-0.342398	-0.0134271	0.732446
ATP9B_SEPEP.2_C3	ATP9B	2.0285	0.0776773	0.0438079
ATP9B_SEPEP.3_C3	ATP9B	3.27526	0.147248	0.00130599
ATP9B_SEPEP.4_C3	ATP9B	0.631255	0.0252582	0.528442
ATPAF1_SEPEP.1_C4	ATPAF1	-5.00956	-0.253162	1.14565e-06
ATPAF1_SEPEP.2_C3	ATPAF1	-4.94169	-0.262344	1.37793e-06
ATPAF1_SEPEP.3_C3	ATPAF1	-2.3797	-0.11089	0.0181571
ATPAF1_SEPEP.4_C3	ATPAF1	-1.69004	-0.0908854	0.092033
ATPAF2_SEPEP.1_C4	ATPAF2	-10.2389	-0.536396	1.49782e-20
ATPAF2_SEPEP.2_C3	ATPAF2	-6.51708	-0.522178	3.67074e-10
ATPAF2_SEPEP.3_C3	ATPAF2	-11.2325	-0.605555	3.54605e-24
ATR_SEPEP.1_C4	ATR	8.83145	0.289218	8.82712e-17
ATRAID_SEPEP.2_C2	ATRAID	4.42746	0.151707	1.70094e-05
ATRN_SEPEP.1_C4	ATRN	10.8145	0.402535	9.106e-22
ATRX_SEPEP.1_C4	ATRX	15.77	0.518336	7.56867e-39
ATRX_SEPEP.2_C3	ATRX	8.94401	0.230004	1.14077e-16
ATRX_SEPEP.3_C3	ATRX	7.84998	0.507595	1.17993e-12
ATXN1_SEPEP.2_C3	ATXN1	0.94705	0.0260758	0.344558
ATXN10_SEPEP.1_C4	ATXN10	12.6134	0.430968	1.01291e-26
ATXN10_SEPEP.2_C2	ATXN10	11.8015	1.13055	2.88011e-26
ATXN1L_SEPEP.1_C1	ATXN1L	0.0138287	0.000420432	0.988977
ATXN2_SEPEP.1_C4	ATXN2	6.41187	0.201998	6.51618e-10
ATXN2_SEPEP.2_C3	ATXN2	1.74655	0.0777583	0.0820171
ATXN2L_SEPEP.1_C4	ATXN2L	18.0988	0.543695	9.12329e-47
ATXN2L_SEPEP.2_C3	ATXN2L	14.7981	0.570869	2.75351e-36
ATXN2L_SEPEP.3_C3	ATXN2L	11.4774	0.529252	3.15646e-25
ATXN3_SEPEP.2_C3	ATXN3	0.421011	0.0162822	0.67417
ATXN3_SEPEP.3_C3	ATXN3	2.18243	0.137765	0.0303205
AUH_SEPEP.2_C3	AUH	-10.1366	-0.465581	5.84799e-20
AUH_SEPEP.3_C3	AUH	-9.4454	-0.50158	5.6142e-18
AUH_SEPEP.4_C3	AUH	-5.86024	-0.327411	1.45009e-08
AUH_SEPEP.5_C3	AUH	-7.83337	-0.546415	2.09029e-13
AUH_SEPEP.6_C3	AUH	-7.565	-0.461834	1.57284e-12
AUP1_SEPEP.1_C1	AUP1	6.18608	0.196031	3.10218e-09
AURKAIP1_SEPEP.1_C4	AURKAIP1	9.04514	0.369542	7.37138e-17
AVEN_SEPEP.1_C4	AVEN	5.70042	0.160221	2.87166e-08
AVL9_SEPEP.2_C3	AVL9	16.1154	0.510753	1.52178e-40
AVL9_SEPEP.3_C3	AVL9	15.6624	0.588011	1.35246e-40
AVL9_SEPEP.4_C3	AVL9	7.34025	0.439337	9.224e-12
AVL9_SEPEP.6_C3	AVL9	16.5399	0.594642	4.92576e-44
AXL_SEPEP.1_C4	AXL	-21.7767	-1.09064	1.80763e-62
AZGP1_SEPEP.1_C1	AZGP1	-12.9851	-0.579489	3.2626e-29
AZI2_SEPEP.1_C4	AZI2	-1.29038	-0.0508205	0.198268
AZI2_SEPEP.2_C3	AZI2	-0.811689	-0.0327573	0.418306
AZU1_SEPEP.1_C1	AZU1	-7.023	-0.676933	2.35704e-11
B2M_SEPEP.1_C4	B2M	2.81216	0.180767	0.00528767
B3GALT6_SEPEP.1_C1	B3GALT6	3.06265	0.105389	0.00242187
B3GAT3_SEPEP.1_C4	B3GAT3	5.18895	0.224698	4.23999e-07
B3GLCT_SEPEP.1_C4	B3GLCT	-7.50177	-0.331026	1.18195e-12
B4GALT1_SEPEP.1_C4	B4GALT1	6.05962	0.394844	3.99505e-09
B4GALT1_SEPEP.2_C3	B4GALT1	11.8977	0.486814	3.81968e-26
B4GALT1_SEPEP.3_C3	B4GALT1	-1.19218	-0.055787	0.234298
B4GALT4_SEPEP.1_C4	B4GALT4	5.74718	0.29937	2.8482e-08
B4GALT7_SEPEP.1_C4	B4GALT7	5.56935	0.278839	6.95355e-08
B4GALT7_SEPEP.2_C2	B4GALT7	13.0186	0.465706	1.66389e-30
B4GAT1_SEPEP.1_C1	B4GAT1	6.64484	0.256902	2.16141e-10
BAAT_SEPEP.1_C4	BAAT	-12.1011	-1.04059	6.39086e-26
BABAM1_SEPEP.1_C4	BABAM1	3.79001	0.0786111	0.000186855
BABAM1_SEPEP.2_C3	BABAM1	2.49359	0.0587536	0.0131701
BABAM2_SEPEP.1_C4	BABAM2	1.47004	0.0280588	0.142774
BABAM2_SEPEP.2_C3	BABAM2	2.44772	0.0666018	0.0149291
BACH1_SEPEP.1_C4	BACH1	5.46344	0.168504	1.09395e-07
BAD_SEPEP.1_C4	BAD	-6.61269	-0.292723	2.28936e-10
BAG1_SEPEP.1_C4	BAG1	-5.70361	-0.204741	3.75284e-08
BAG1_SEPEP.4_C3	BAG1	-3.85658	-0.159961	0.000159844
BAG2_SEPEP.1_C4	BAG2	12.8675	0.607912	2.69306e-27
BAG2_SEPEP.2_C2	BAG2	11.3218	0.659192	8.10151e-25
BAG3_SEPEP.1_C4	BAG3	10.532	0.499016	1.42913e-21
BAG3_SEPEP.2_C2	BAG3	1.22607	0.0744204	0.22157
BAG4_SEPEP.1_C4	BAG4	2.31489	0.0887325	0.0215828
BAG5_SEPEP.1_C4	BAG5	-0.175083	-0.00423894	0.861183
BAG6_SEPEP.1_C4	BAG6	13.08	0.32798	2.88317e-29
BAG6_SEPEP.2_C3	BAG6	6.84744	0.24158	3.91676e-11
BAG6_SEPEP.3_C3	BAG6	3.98126	0.120528	8.45165e-05
BAIAP2_SEPEP.1_C4	BAIAP2	-7.03128	-0.344016	2.19375e-11
BAIAP2_SEPEP.2_C3	BAIAP2	-8.28817	-0.400243	1.70212e-14
BAIAP2_SEPEP.3_C3	BAIAP2	-9.14253	-0.530562	4.89932e-17
BAIAP2_SEPEP.4_C3	BAIAP2	-7.66933	-0.519603	9.41282e-13
BAIAP2_SEPEP.5_C3	BAIAP2	-9.6595	-0.51861	1.22868e-18
BAIAP2_SEPEP.6_C3	BAIAP2	-7.00654	-0.416749	2.93616e-11
BAIAP2_SEPEP.7_C3	BAIAP2	-8.49031	-0.639383	5.32075e-15
BAIAP2L1_SEPEP.1_C1	BAIAP2L1	11.8169	0.646587	2.06221e-24
BAK1_SEPEP.1_C4	BAK1	4.70157	0.299215	4.05981e-06
BANF1_SEPEP.1_C4	BANF1	18.2854	0.980106	1.33634e-50
BAP1_SEPEP.1_C4	BAP1	9.37735	0.279017	3.14173e-18
BAP1_SEPEP.2_C3	BAP1	-5.64388	-0.259888	6.48414e-08
BASP1_SEPEP.1_C4	BASP1	-12.1834	-1.1098	2.82886e-26
BAX_SEPEP.1_C4	BAX	5.44464	0.184899	1.12597e-07
BAX_SEPEP.2_C3	BAX	5.85226	0.2072	1.29589e-08
BAX_SEPEP.3_C3	BAX	2.08363	0.110347	0.0380554
BAX_SEPEP.4_C3	BAX	-0.436276	-0.0238079	0.662938
BAZ1A_SEPEP.1_C4	BAZ1A	13.3996	0.533469	6.40546e-31
BAZ1A_SEPEP.2_C3	BAZ1A	10.4171	0.489965	6.46656e-21
BAZ1B_SEPEP.1_C4	BAZ1B	21.6642	0.644536	8.14685e-57
BAZ2A_SEPEP.1_C4	BAZ2A	11.8051	0.487303	1.71074e-26
BBOX1_SEPEP.1_C4	BBOX1	-21.8382	-2.21077	1.28764e-61
BBX_SEPEP.2_C3	BBX	5.13021	0.177902	5.1301e-07
BCAM_SEPEP.1_C4	BCAM	7.58281	0.509844	1.566e-12
BCAM_SEPEP.2_C2	BCAM	7.9453	0.589594	2.73372e-13
BCAP31_SEPEP.1_C4	BCAP31	4.96342	0.247609	1.35114e-06
BCAR1_SEPEP.1_C4	BCAR1	0.757799	0.0321517	0.449188
BCAR3_SEPEP.1_C4	BCAR3	-5.86684	-0.347539	1.55365e-08
BCAS2_SEPEP.1_C1	BCAS2	17.68	0.344653	2.00428e-45
BCAS3_SEPEP.1_C4	BCAS3	-0.777662	-0.0275711	0.437374
BCAS3_SEPEP.2_C3	BCAS3	2.82565	0.0968333	0.00505695
BCAS3_SEPEP.3_C3	BCAS3	-2.61948	-0.101201	0.00947085
BCAT1_SEPEP.1_C4	BCAT1	12.43	0.837236	1.42565e-27
BCAT1_SEPEP.2_C3	BCAT1	6.85288	0.604545	6.29299e-11
BCAT2_SEPEP.1_C4	BCAT2	9.09046	0.67206	1.32974e-16
BCAT2_SEPEP.2_C2	BCAT2	8.82928	0.850199	2.35389e-16
BCAT2_SEPEP.3_C3	BCAT2	6.85732	0.613582	6.07625e-11
BCCIP_SEPEP.1_C4	BCCIP	9.47393	0.344648	3.75277e-18
BCCIP_SEPEP.2_C2	BCCIP	10.2179	0.430207	5.45158e-20
BCHE_SEPEP.1_C1	BCHE	-16.2561	-1.1136	3.8294e-40
BCKDHA_SEPEP.1_C4	BCKDHA	-21.6295	-1.06904	5.56557e-56
BCKDHB_SEPEP.1_C4	BCKDHB	-11.6644	-0.816083	7.1828e-26
BCKDHB_SEPEP.2_C3	BCKDHB	-18.0377	-1.35974	3.32267e-45
BCKDHB_SEPEP.3_C3	BCKDHB	-6.60054	-0.53122	2.70103e-10
BCKDK_SEPEP.1_C4	BCKDK	-16.9293	-0.896076	9.45353e-42
BCL10_SEPEP.1_C4	BCL10	7.78623	0.265305	2.94731e-13
BCL11B_SEPEP.1_C4	BCL11B	0.583015	0.0421665	0.560876
BCL2L1_SEPEP.1_C4	BCL2L1	0.0618523	0.00264383	0.95074
BCL2L1_SEPEP.2_C3	BCL2L1	0.602	0.0480383	0.547919
BCL2L11_SEPEP.2_C3	BCL2L11	2.29428	0.125725	0.0228948
BCL2L12_SEPEP.2_C3	BCL2L12	3.66538	0.243496	0.000310268
BCL2L13_SEPEP.2_C3	BCL2L13	-10.2891	-0.448095	1.34394e-20
BCL2L13_SEPEP.3_C3	BCL2L13	-6.58317	-0.443402	3.29832e-10
BCL2L13_SEPEP.4_C3	BCL2L13	-13.063	-0.53662	5.16531e-30
BCL2L13_SEPEP.5_C3	BCL2L13	-11.6772	-0.602052	5.66847e-26
BCL2L2_SEPEP.1_C4	BCL2L2	-11.3597	-0.308207	2.00389e-24
BCL7A_SEPEP.1_C4	BCL7A	9.06569	0.494019	1.65385e-16
BCL7B_SEPEP.1_C4	BCL7B	0.807599	0.0444856	0.420449
BCL7C_SEPEP.1_C4	BCL7C	5.02099	0.146948	9.07548e-07
BCLAF1_SEPEP.1_C4	BCLAF1	16.8701	0.522209	1.1085e-44
BCLAF1_SEPEP.2_C3	BCLAF1	16.4524	0.529433	3.62924e-43
BCLAF1_SEPEP.3_C3	BCLAF1	17.2307	0.617312	2.95924e-46
BCLAF1_SEPEP.4_C3	BCLAF1	14.4298	0.640669	1.28299e-35
BCO2_SEPEP.1_C4	BCO2	-28.1305	-2.13365	1.05337e-85
BCO2_SEPEP.2_C3	BCO2	-24.8226	-2.02876	1.56969e-74
BCO2_SEPEP.3_C3	BCO2	-24.726	-2.20981	1.44224e-70
BCR_SEPEP.1_C4	BCR	0.777691	0.0184947	0.437716
BCS1L_SEPEP.1_C4	BCS1L	-8.69611	-0.37669	3.17353e-16
BCS1L_SEPEP.2_C3	BCS1L	-6.88568	-0.332062	5.50544e-11
BCS1L_SEPEP.3_C3	BCS1L	-8.22984	-0.423711	7.91926e-15
BDH1_SEPEP.2_C3	BDH1	-18.221	-1.44521	3.93178e-45
BDH1_SEPEP.3_C3	BDH1	-17.1709	-1.47232	1.88781e-41
BDH2_SEPEP.1_C4	BDH2	-27.6503	-1.85167	1.37351e-76
BDH2_SEPEP.2_C3	BDH2	-23.7177	-1.94377	9.50935e-67
BECN1_SEPEP.1_C4	BECN1	5.9542	0.0967087	8.24445e-09
BECN1_SEPEP.2_C3	BECN1	-0.781283	-0.0239657	0.435321
BECN1_SEPEP.3_C3	BECN1	0.238291	0.0232201	0.811965
BEND3_SEPEP.1_C4	BEND3	0.422908	0.0262917	0.672753
BET1_SEPEP.1_C4	BET1	5.90538	0.266518	1.05378e-08
BET1_SEPEP.2_C2	BET1	4.32202	0.182627	2.20321e-05
BET1L_SEPEP.1_C4	BET1L	9.35187	0.389429	5.46761e-18
BET1L_SEPEP.2_C2	BET1L	11.5057	0.572576	7.68781e-25
BGN_SEPEP.1_C4	BGN	-11.2578	-1.12047	2.30763e-23
BHMT_SEPEP.1_C1	BHMT	-24.6871	-2.39768	1.83121e-64
BHMT2_SEPEP.1_C4	BHMT2	-23.105	-1.96852	3.9595e-62
BHMT2_SEPEP.2_C2	BHMT2	-17.3266	-1.75387	6.63604e-45
BICC1_SEPEP.1_C4	BICC1	5.87627	0.604322	1.44539e-08
BICD2_SEPEP.1_C4	BICD2	3.26953	0.0847445	0.00122299
BICRA_SEPEP.1_C4	BICRA	2.29928	0.0984176	0.0225276
BID_SEPEP.1_C4	BID	-2.15585	-0.121454	0.0318518
BID_SEPEP.2_C3	BID	-2.1594	-0.110838	0.0315502
BIN1_SEPEP.1_C4	BIN1	-3.76696	-0.144294	0.000215206
BIN1_SEPEP.2_C3	BIN1	0.555377	0.0463321	0.579348
BIN2_SEPEP.1_C4	BIN2	-9.11354	-0.468085	3.45055e-17
BIN2_SEPEP.2_C3	BIN2	-8.83714	-0.454626	1.87264e-16
BIN2_SEPEP.3_C3	BIN2	-8.94244	-0.556793	8.11714e-17
BIN2_SEPEP.4_C3	BIN2	-9.26335	-0.588367	3.64396e-17
BIN3_SEPEP.1_C4	BIN3	-3.43958	-0.133404	0.000698759
BIN3_SEPEP.2_C3	BIN3	-7.52724	-0.226031	6.97757e-13
BIRC2_SEPEP.1_C4	BIRC2	5.04219	0.129805	1.00777e-06
BIRC6_SEPEP.1_C4	BIRC6	11.9968	0.263538	5.19364e-26
BIRC6_SEPEP.2_C3	BIRC6	10.8638	0.22634	1.00983e-22
BIRC6_SEPEP.3_C3	BIRC6	10.6078	0.278546	2.34534e-22
BLMH_SEPEP.1_C1	BLMH	0.207584	0.0124188	0.835777
BLNK_SEPEP.1_C4	BLNK	0.561689	0.025982	0.574855
BLOC1S1_SEPEP.1_C1	BLOC1S1	5.50147	0.125261	1.01913e-07
BLOC1S2_SEPEP.1_C4	BLOC1S2	0.663552	0.025075	0.507602
BLOC1S2_SEPEP.2_C3	BLOC1S2	4.41137	0.13431	1.46252e-05
BLOC1S3_SEPEP.1_C1	BLOC1S3	4.20146	0.111533	3.5103e-05
BLOC1S4_SEPEP.1_C1	BLOC1S4	7.70154	0.255729	3.20104e-13
BLOC1S5_SEPEP.2_C3	BLOC1S5	5.95883	0.348151	2.41836e-08
BLOC1S5_SEPEP.3_C3	BLOC1S5	8.72729	0.288839	2.97622e-16
BLOC1S5_SEPEP.4_C3	BLOC1S5	-0.607642	-0.0224631	0.54389
BLOC1S6_SEPEP.1_C4	BLOC1S6	-3.90222	-0.274978	0.000120242
BLOC1S6_SEPEP.2_C3	BLOC1S6	7.22349	0.253164	6.89845e-12
BLVRA_SEPEP.1_C4	BLVRA	9.03342	0.503399	6.13295e-17
BLVRB_SEPEP.1_C1	BLVRB	-18.0714	-0.801813	1.08827e-46
BMP2K_SEPEP.1_C4	BMP2K	-18.1962	-0.550869	1.18514e-47
BMP2K_SEPEP.2_C3	BMP2K	-9.30708	-0.376746	2.59934e-18
BMP2K_SEPEP.3_C3	BMP2K	-14.7029	-0.544087	5.15706e-36
BMPER_SEPEP.1_C4	BMPER	-19.1527	-1.90175	1.75808e-42
BMS1_SEPEP.1_C4	BMS1	18.3991	0.630623	2.51834e-50
BMS1_SEPEP.2_C3	BMS1	13.5803	0.41088	1.29015e-31
BMS1_SEPEP.3_C3	BMS1	2.42465	0.152029	0.0159527
BNIP1_SEPEP.1_C4	BNIP1	-2.25156	-0.0678549	0.0251622
BNIP1_SEPEP.2_C3	BNIP1	-7.73231	-0.191881	1.9565e-13
BNIP1_SEPEP.3_C3	BNIP1	-5.31049	-0.134057	2.37981e-07
BNIP1_SEPEP.4_C3	BNIP1	-2.07497	-0.0668746	0.03902
BNIP2_SEPEP.1_C4	BNIP2	-6.08588	-0.302102	3.80345e-09
BNIP3_SEPEP.1_C1	BNIP3	-2.52691	-0.117582	0.0121878
BOD1_SEPEP.2_C2	BOD1	4.63428	0.167529	5.88558e-06
BOD1L1_SEPEP.1_C4	BOD1L1	8.76908	0.277959	1.96345e-16
BOD1L1_SEPEP.2_C3	BOD1L1	3.16513	0.138983	0.0018165
BOK_SEPEP.2_C3	BOK	-13.4306	-0.731083	1.36266e-31
BOK_SEPEP.3_C3	BOK	-19.118	-1.03801	1.88995e-46
BOLA1_SEPEP.1_C4	BOLA1	3.71858	0.112414	0.000250091
BOLA3_SEPEP.2_C2	BOLA3	10.7469	0.518232	9.71399e-22
BOP1_SEPEP.1_C1	BOP1	17.5546	0.581306	1.518e-41
BORCS5_SEPEP.1_C4	BORCS5	-0.436384	-0.0158112	0.662917
BORCS5_SEPEP.2_C3	BORCS5	-8.16039	-0.200761	1.44287e-14
BORCS5_SEPEP.3_C3	BORCS5	-5.65928	-0.159078	3.84112e-08
BORCS6_SEPEP.1_C1	BORCS6	-5.74611	-0.152256	2.4258e-08
BORCS7_SEPEP.1_C4	BORCS7	1.31655	0.0454847	0.189237
BPGM_SEPEP.1_C4	BPGM	-8.34105	-0.529282	3.28596e-15
BPHL_SEPEP.1_C4	BPHL	-7.18486	-0.438386	9.80219e-12
BPI_SEPEP.1_C4	BPI	-9.38492	-1.01244	6.62838e-18
BPI_SEPEP.2_C2	BPI	-8.13999	-0.864919	1.22159e-14
BPNT1_SEPEP.1_C4	BPNT1	3.61664	0.157633	0.000348518
BPNT1_SEPEP.3_C3	BPNT1	4.64718	0.203217	5.74197e-06
BPNT1_SEPEP.4_C3	BPNT1	4.17191	0.175957	4.40904e-05
BPNT1_SEPEP.5_C3	BPNT1	-0.99085	-0.0474507	0.322688
BPNT1_SEPEP.6_C3	BPNT1	6.49721	0.332747	3.62355e-10
BPNT1_SEPEP.7_C3	BPNT1	4.52307	0.19799	9.64478e-06
BPNT2_SEPEP.1_C1	BPNT2	15.2592	0.672612	2.26293e-35
BPTF_SEPEP.1_C4	BPTF	15.9764	0.453115	2.57883e-40
BPTF_SEPEP.2_C3	BPTF	9.14428	0.414638	5.31675e-17
BPTF_SEPEP.3_C3	BPTF	9.40882	0.293017	2.20194e-18
BRAF_SEPEP.1_C4	BRAF	6.55356	0.253131	3.17298e-10
BRAF_SEPEP.2_C3	BRAF	2.56173	0.151217	0.0113285
BRAP_SEPEP.1_C4	BRAP	3.63758	0.131411	0.000321013
BRAP_SEPEP.2_C3	BRAP	4.52625	0.133937	8.42392e-06
BRAP_SEPEP.3_C3	BRAP	9.88085	0.322779	1.38478e-19
BRAT1_SEPEP.1_C4	BRAT1	7.52881	0.284391	6.67417e-13
BRAT1_SEPEP.2_C3	BRAT1	4.86852	0.22737	1.93862e-06
BRAT1_SEPEP.3_C3	BRAT1	2.20994	0.0833616	0.0278174
BRCC3_SEPEP.1_C4	BRCC3	-0.492848	-0.0106815	0.622526
BRD1_SEPEP.1_C4	BRD1	4.51427	0.220265	1.12601e-05
BRD1_SEPEP.3_C3	BRD1	-2.22618	-0.123201	0.0275563
BRD2_SEPEP.1_C4	BRD2	14.2499	0.432314	6.64134e-33
BRD2_SEPEP.2_C3	BRD2	5.34306	0.176381	1.90598e-07
BRD3_SEPEP.1_C4	BRD3	8.93393	0.368758	1.73229e-16
BRD3_SEPEP.2_C3	BRD3	8.11568	0.333883	1.62765e-14
BRD4_SEPEP.1_C4	BRD4	10.5631	0.361529	3.29044e-22
BRD4_SEPEP.2_C3	BRD4	9.47513	0.25877	1.59623e-18
BRD7_SEPEP.1_C4	BRD7	4.99101	0.210825	1.1603e-06
BRD7_SEPEP.2_C3	BRD7	3.59488	0.135274	0.000407176
BRD8_SEPEP.1_C4	BRD8	12.2652	0.310946	6.7728e-28
BRD8_SEPEP.2_C3	BRD8	3.50428	0.13153	0.000526379
BRF1_SEPEP.2_C3	BRF1	4.03729	0.243207	7.74425e-05
BRI3_SEPEP.2_C3	BRI3	2.35715	0.184251	0.0191765
BRI3BP_SEPEP.2_C2	BRI3BP	7.01387	0.287234	3.07105e-11
BRIX1_SEPEP.1_C1	BRIX1	17.6728	0.625529	1.0793e-46
BRK1_SEPEP.1_C1	BRK1	3.19181	0.0703551	0.00156837
BRMS1_SEPEP.1_C4	BRMS1	3.84599	0.129319	0.000148959
BROX_SEPEP.1_C4	BROX	11.5457	0.480431	4.87357e-25
BROX_SEPEP.3_C3	BROX	14.7335	1.03164	4.6531e-38
BROX_SEPEP.4_C3	BROX	11.3275	0.683649	3.54459e-24
BROX_SEPEP.5_C3	BROX	15.7467	0.739188	1.45727e-38
BRPF1_SEPEP.1_C4	BRPF1	4.78159	0.233198	3.63291e-06
BSCL2_SEPEP.1_C4	BSCL2	-5.25387	-0.354254	2.82929e-07
BSDC1_SEPEP.1_C4	BSDC1	-1.89493	-0.0668269	0.0595266
BSDC1_SEPEP.2_C3	BSDC1	-1.33039	-0.0768574	0.184786
BSDC1_SEPEP.3_C3	BSDC1	-1.31727	-0.136149	0.189197
BSDC1_SEPEP.4_C3	BSDC1	-3.35321	-0.186201	0.000905127
BSG_SEPEP.1_C4	BSG	1.45582	0.0586484	0.146621
BSG_SEPEP.2_C3	BSG	2.36089	0.109192	0.0190373
BST1_SEPEP.1_C4	BST1	-7.93683	-0.57202	9.24768e-14
BST1_SEPEP.2_C3	BST1	-8.32922	-0.674076	1.65534e-14
BST2_SEPEP.1_C1	BST2	-5.31472	-0.307318	2.61817e-07
BTAF1_SEPEP.1_C4	BTAF1	9.71124	0.195719	7.50367e-19
BTAF1_SEPEP.2_C3	BTAF1	7.28305	0.222835	3.11034e-12
BTBD2_SEPEP.2_C2	BTBD2	-2.37476	-0.121067	0.0183971
BTD_SEPEP.1_C4	BTD	-9.43123	-0.428982	1.40509e-18
BTD_SEPEP.2_C3	BTD	-11.8846	-0.482973	1.86733e-26
BTD_SEPEP.3_C3	BTD	-2.16961	-0.133368	0.0307674
BTF3_SEPEP.1_C4	BTF3	8.47318	0.226648	2.26313e-15
BTF3_SEPEP.2_C2	BTF3	6.86653	0.263233	4.98601e-11
BTF3L4_SEPEP.2_C2	BTF3L4	11.1985	0.361891	3.08402e-24
BTF3L4_SEPEP.4_C3	BTF3L4	8.84466	0.270761	1.41185e-16
BTK_SEPEP.1_C4	BTK	-6.15147	-0.275926	2.93495e-09
BTK_SEPEP.2_C3	BTK	-0.171505	-0.0131659	0.86394
BTN2A1_SEPEP.1_C4	BTN2A1	1.06368	0.0403974	0.28849
BTN2A1_SEPEP.2_C3	BTN2A1	-6.28133	-0.306982	1.78549e-09
BTN3A1_SEPEP.3_C3	BTN3A1	0.547073	0.0327987	0.584963
BTN3A2_SEPEP.1_C4	BTN3A2	-1.2475	-0.105723	0.213822
BTN3A2_SEPEP.2_C3	BTN3A2	-3.11122	-0.192216	0.00210825
BTN3A2_SEPEP.3_C3	BTN3A2	-1.22717	-0.0845556	0.221733
BTN3A3_SEPEP.1_C4	BTN3A3	-6.35505	-0.390616	7.35776e-10
BTN3A3_SEPEP.2_C3	BTN3A3	-9.82085	-0.522148	9.18654e-20
BUB3_SEPEP.1_C4	BUB3	23.9443	0.520409	9.53472e-65
BUD13_SEPEP.1_C4	BUD13	15.0162	0.387067	1.9041e-36
BUD23_SEPEP.1_C4	BUD23	9.47975	0.391537	7.38437e-19
BUD23_SEPEP.4_C3	BUD23	9.97759	0.415317	1.8603e-19
BUD31_SEPEP.1_C4	BUD31	18.4642	0.551681	1.78345e-49
BYSL_SEPEP.1_C1	BYSL	13.7567	0.462093	4.23251e-31
BZW1_SEPEP.1_C4	BZW1	5.66423	0.192454	5.01494e-08
BZW1_SEPEP.2_C3	BZW1	9.30642	0.436099	6.06546e-18
BZW1_SEPEP.3_C3	BZW1	9.07805	0.446369	2.39899e-17
BZW1_SEPEP.4_C3	BZW1	4.33957	0.210148	2.01106e-05
BZW2_SEPEP.1_C4	BZW2	17.5424	0.750691	2.8666e-42
BZW2_SEPEP.2_C3	BZW2	16.1035	0.694082	1.01404e-37
C11orf52_SEPEP.1_C1	C11orf52	-2.17381	-0.141809	0.0306684
C11orf54_SEPEP.1_C4	C11orf54	-16.3479	-1.00177	4.01107e-42
C11orf54_SEPEP.2_C3	C11orf54	-15.0586	-1.0231	6.62271e-37
C11orf54_SEPEP.3_C3	C11orf54	-9.07689	-0.52652	1.73647e-17
C11orf54_SEPEP.4_C3	C11orf54	-0.765537	-0.0895919	0.44452
C11orf54_SEPEP.5_C3	C11orf54	-6.92197	-0.514978	2.48809e-11
C11orf58_SEPEP.1_C4	C11orf58	12.7108	0.599264	7.4978e-30
C11orf58_SEPEP.2_C2	C11orf58	14.6861	0.776563	1.0492e-37
C11orf68_SEPEP.1_C4	C11orf68	6.56828	0.138962	2.76486e-10
C11orf98_SEPEP.1_C1	C11orf98	14.8424	0.487658	6.49824e-36
C12orf29_SEPEP.1_C1	C12orf29	0.470703	0.0173756	0.638208
C12orf4_SEPEP.2_C3	C12orf4	-9.02817	-0.198845	2.11809e-17
C12orf4_SEPEP.3_C3	C12orf4	-7.91038	-0.312915	7.99782e-14
C12orf4_SEPEP.4_C3	C12orf4	-4.41351	-0.203809	1.6007e-05
C12orf43_SEPEP.2_C3	C12orf43	2.22202	0.172286	0.0274191
C12orf45_SEPEP.1_C1	C12orf45	2.51233	0.110867	0.0126392
C12orf57_SEPEP.2_C3	C12orf57	9.80887	0.551048	5.21949e-20
C12orf65_SEPEP.1_C4	C12orf65	6.25164	0.403005	1.52396e-09
C12orf66_SEPEP.1_C4	C12orf66	-10.697	-0.327634	3.67493e-22
C12orf73_SEPEP.1_C4	C12orf73	9.84575	0.526447	2.54073e-19
C14orf119_SEPEP.1_C4	C14orf119	5.63161	0.266068	6.85434e-08
C15orf40_SEPEP.1_C4	C15orf40	3.8566	0.159874	0.000143989
C15orf40_SEPEP.2_C2	C15orf40	4.75463	0.163045	3.45747e-06
C16orf70_SEPEP.1_C4	C16orf70	2.91482	0.119096	0.00384519
C16orf70_SEPEP.2_C3	C16orf70	4.86899	0.295734	1.90916e-06
C16orf70_SEPEP.4_C3	C16orf70	-9.09939	-0.519898	2.46575e-15
C16orf91_SEPEP.1_C1	C16orf91	7.11182	0.342616	1.76038e-11
C17orf49_SEPEP.1_C4	C17orf49	-0.219721	-0.0106078	0.826309
C17orf49_SEPEP.3_C3	C17orf49	2.42518	0.123854	0.0162122
C17orf75_SEPEP.1_C4	C17orf75	17.6098	0.48058	8.57725e-44
C17orf75_SEPEP.2_C3	C17orf75	14.7669	0.445201	3.4963e-36
C18orf21_SEPEP.2_C3	C18orf21	4.64561	0.342253	6.41725e-06
C18orf25_SEPEP.1_C4	C18orf25	8.60648	0.345396	1.15427e-15
C18orf32_SEPEP.1_C4	C18orf32	4.89624	0.272838	1.69914e-06
C19orf12_SEPEP.2_C3	C19orf12	-8.07823	-0.450568	2.74104e-14
C19orf25_SEPEP.1_C4	C19orf25	-1.78109	-0.0461239	0.0759259
C19orf53_SEPEP.1_C1	C19orf53	13.7287	0.686936	6.31814e-33
C1D_SEPEP.1_C4	C1D	5.74043	0.230114	3.37143e-08
C1GALT1_SEPEP.1_C4	C1GALT1	6.44951	0.271959	8.11239e-10
C1GALT1C1_SEPEP.1_C4	C1GALT1C1	10.3523	0.400765	3.65663e-21
C1orf109_SEPEP.1_C4	C1orf109	-0.194818	-0.00696071	0.845699
C1orf122_SEPEP.2_C2	C1orf122	2.51096	0.104627	0.0126325
C1orf131_SEPEP.1_C4	C1orf131	13.4162	0.65138	2.18754e-31
C1orf174_SEPEP.1_C4	C1orf174	2.42765	0.146038	0.0160421
C1orf198_SEPEP.1_C4	C1orf198	1.00156	0.0594108	0.317341
C1orf198_SEPEP.3_C3	C1orf198	1.35255	0.076108	0.17718
C1orf226_SEPEP.1_C4	C1orf226	-2.6887	-0.0889845	0.00764581
C1orf35_SEPEP.1_C1	C1orf35	22.0026	0.844461	2.91521e-56
C1orf43_SEPEP.1_C4	C1orf43	3.64046	0.157279	0.000333827
C1orf43_SEPEP.2_C3	C1orf43	3.83562	0.167586	0.000153745
C1orf50_SEPEP.1_C1	C1orf50	-15.1845	-0.455137	2.75572e-37
C1orf52_SEPEP.1_C4	C1orf52	5.17582	0.284347	7.73595e-07
C1orf53_SEPEP.1_C1	C1orf53	-1.5267	-0.131481	0.127939
C1QA_SEPEP.1_C4	C1QA	-3.16687	-0.21306	0.00168691
C1QB_SEPEP.1_C4	C1QB	-8.18455	-0.493612	1.24023e-14
C1QBP_SEPEP.1_C1	C1QBP	-5.29146	-0.252359	2.93022e-07
C1QC_SEPEP.1_C4	C1QC	-8.10664	-0.465355	1.72798e-14
C1QTNF5_SEPEP.1_C4	C1QTNF5	4.45441	0.31807	1.29846e-05
C1R_SEPEP.1_C4	C1R	-2.63037	-0.12138	0.00910876
C1RL_SEPEP.1_C4	C1RL	-10.5994	-0.653049	1.40413e-21
C1RL_SEPEP.2_C3	C1RL	-17.5928	-0.713003	2.60547e-45
C1S_SEPEP.1_C4	C1S	-0.0621754	-0.00275513	0.950485
C2_SEPEP.2_C3	C2	13.5616	0.547423	1.55873e-30
C2_SEPEP.3_C3	C2	14.5296	1.07265	7.98546e-37
C2_SEPEP.4_C3	C2	8.99181	0.406178	4.65447e-17
C2_SEPEP.5_C3	C2	13.6664	0.851933	6.9287e-34
C2CD2_SEPEP.1_C4	C2CD2	-9.64184	-0.407785	1.03488e-18
C2CD2_SEPEP.2_C3	C2CD2	-10.7326	-0.61904	1.38312e-21
C2CD2L_SEPEP.2_C3	C2CD2L	-1.25011	-0.0462024	0.212462
C2CD5_SEPEP.1_C4	C2CD5	2.17714	0.0712376	0.0303961
C2CD5_SEPEP.2_C3	C2CD5	0.113287	0.00487041	0.909901
C2CD5_SEPEP.3_C3	C2CD5	2.27242	0.0988793	0.024094
C2CD5_SEPEP.4_C3	C2CD5	1.29494	0.0402486	0.196375
C2CD5_SEPEP.5_C3	C2CD5	-2.85773	-0.0968533	0.00463508
C2CD5_SEPEP.6_C3	C2CD5	1.16272	0.0548265	0.246076
C2CD5_SEPEP.7_C3	C2CD5	2.21732	0.0843223	0.0274056
C2orf69_SEPEP.1_C1	C2orf69	6.0614	0.220895	4.22891e-09
C2orf72_SEPEP.1_C1	C2orf72	-7.47344	-0.322991	1.3255e-12
C2orf76_SEPEP.1_C4	C2orf76	3.56014	0.117494	0.000438804
C3_SEPEP.1_C1	C3	-1.917	-0.0837824	0.0565463
C3AR1_SEPEP.1_C4	C3AR1	-5.15658	-0.283648	5.23654e-07
C3orf38_SEPEP.1_C4	C3orf38	-0.680313	-0.0217485	0.496801
C3orf38_SEPEP.2_C2	C3orf38	-1.02913	-0.0566673	0.304511
C4A_SEPEP.1_C4	C4A	0.0343348	0.00227406	0.972634
C4B_SEPEP.1_C1	C4B	0.102894	0.00637003	0.918127
C4BPA_SEPEP.1_C4	C4BPA	4.03462	0.261088	7.57614e-05
C4BPB_SEPEP.1_C4	C4BPB	4.76339	0.282375	3.28762e-06
C4BPB_SEPEP.2_C3	C4BPB	4.82846	0.324426	2.28928e-06
C4orf19_SEPEP.1_C4	C4orf19	-9.32285	-0.531136	1.23196e-17
C4orf33_SEPEP.1_C4	C4orf33	-10.3855	-0.689094	4.78776e-21
C4orf33_SEPEP.2_C3	C4orf33	-10.3001	-0.803433	2.20369e-21
C5_SEPEP.1_C4	C5	2.72444	0.140078	0.00694165
C5_SEPEP.2_C3	C5	2.16944	0.177334	0.0308125
C5_SEPEP.3_C3	C5	3.93375	0.217003	0.000112267
C5AR1_SEPEP.1_C4	C5AR1	1.70723	0.115329	0.0892611
C5orf15_SEPEP.1_C1	C5orf15	11.307	0.653106	3.2671e-24
C5orf24_SEPEP.2_C3	C5orf24	5.6298	0.270208	6.83118e-08
C5orf51_SEPEP.1_C4	C5orf51	7.25789	0.243542	3.47203e-12
C5orf51_SEPEP.2_C3	C5orf51	7.76038	0.370266	1.2255e-13
C6_SEPEP.1_C4	C6	-1.17274	-0.0690203	0.241875
C6_SEPEP.2_C3	C6	-7.27545	-0.381035	4.53088e-12
C6_SEPEP.3_C3	C6	4.71219	0.377136	3.74543e-06
C6orf120_SEPEP.1_C4	C6orf120	-16.1813	-1.0441	1.89638e-35
C6orf136_SEPEP.1_C4	C6orf136	1.56468	0.0719291	0.11915
C6orf47_SEPEP.1_C1	C6orf47	0.824337	0.0326739	0.410745
C7_SEPEP.1_C1	C7	-3.52588	-0.182731	0.000488489
C7orf25_SEPEP.1_C4	C7orf25	4.83677	0.118073	2.22623e-06
C7orf26_SEPEP.1_C4	C7orf26	-0.151624	-0.0083888	0.879578
C7orf26_SEPEP.2_C3	C7orf26	5.34093	0.282598	2.17612e-07
C7orf26_SEPEP.3_C3	C7orf26	2.3968	0.0792495	0.0171418
C7orf50_SEPEP.2_C3	C7orf50	14.3177	0.624918	1.35268e-35
C7orf50_SEPEP.3_C3	C7orf50	13.6488	0.931237	4.06307e-33
C8A_SEPEP.1_C4	C8A	-8.47941	-0.402127	1.34673e-15
C8A_SEPEP.2_C2	C8A	-6.99518	-0.310895	1.71231e-11
C8B_SEPEP.1_C4	C8B	-1.98592	-0.0884268	0.0481567
C8G_SEPEP.1_C1	C8G	-0.473325	-0.0196057	0.636411
C8orf33_SEPEP.2_C2	C8orf33	13.8352	0.656979	4.34366e-33
C8orf82_SEPEP.1_C1	C8orf82	-3.39458	-0.205086	0.000812058
C9_SEPEP.1_C1	C9	-5.79619	-0.381997	2.01998e-08
C9orf64_SEPEP.1_C4	C9orf64	-2.44882	-0.0978438	0.0150135
C9orf64_SEPEP.2_C3	C9orf64	-0.870628	-0.0318584	0.384898
C9orf64_SEPEP.3_C3	C9orf64	-4.36455	-0.139546	2.01898e-05
C9orf72_SEPEP.2_C3	C9orf72	-4.67553	-0.185872	5.41074e-06
C9orf78_SEPEP.1_C4	C9orf78	7.17668	0.251907	5.58924e-12
CA1_SEPEP.1_C4	CA1	-10.1662	-0.979813	1.12182e-20
CA1_SEPEP.2_C3	CA1	-8.26782	-0.713972	6.65461e-15
CA1_SEPEP.3_C3	CA1	-8.63704	-0.808732	5.27802e-16
CA12_SEPEP.1_C4	CA12	4.72192	0.559924	4.93669e-06
CA13_SEPEP.1_C1	CA13	-1.47799	-0.102288	0.140866
CA14_SEPEP.1_C4	CA14	-20.7109	-1.8216	9.61856e-56
CA14_SEPEP.2_C3	CA14	-18.6885	-1.46814	1.11595e-50
CA14_SEPEP.3_C3	CA14	-9.57401	-0.711707	1.66868e-17
CA2_SEPEP.1_C4	CA2	-24.1187	-1.70396	3.0063e-66
CA2_SEPEP.2_C2	CA2	-24.3132	-1.59262	1.32486e-66
CA3_SEPEP.1_C1	CA3	-11.39	-0.9149	2.13863e-24
CA5A_SEPEP.1_C4	CA5A	-17.1745	-1.28459	4.58052e-45
CA5A_SEPEP.2_C2	CA5A	-14.9539	-1.18787	7.01374e-37
CA5A_SEPEP.3_C3	CA5A	-15.9344	-1.21886	1.81119e-40
CA5B_SEPEP.1_C1	CA5B	1.7019	0.151275	0.0903834
CAAP1_SEPEP.1_C4	CAAP1	5.19686	0.192925	3.86831e-07
CAAP1_SEPEP.2_C2	CAAP1	10.7151	0.501246	1.95429e-20
CAB39_SEPEP.1_C4	CAB39	3.57996	0.0828747	0.000404688
CAB39_SEPEP.2_C3	CAB39	5.51318	0.118435	9.78464e-08
CAB39_SEPEP.3_C3	CAB39	-1.10606	-0.0723644	0.269566
CAB39L_SEPEP.1_C4	CAB39L	-15.553	-0.644954	7.54369e-37
CACFD1_SEPEP.2_C3	CACFD1	5.7432	0.25999	2.87919e-08
CACNA2D1_SEPEP.2_C3	CACNA2D1	-19.5702	-1.26658	3.5966e-51
CACNA2D1_SEPEP.3_C3	CACNA2D1	-16.4058	-1.06729	9.34649e-41
CACNA2D1_SEPEP.4_C3	CACNA2D1	-16.1843	-1.03613	1.70537e-41
CACTIN_SEPEP.1_C4	CACTIN	3.98216	0.11142	8.58566e-05
CACTIN_SEPEP.2_C3	CACTIN	5.52649	0.141733	7.60536e-08
CACTIN_SEPEP.3_C3	CACTIN	1.70364	0.118278	0.0898404
CACYBP_SEPEP.1_C4	CACYBP	20.3742	0.828745	8.20225e-50
CACYBP_SEPEP.2_C2	CACYBP	14.8872	0.782173	4.13631e-34
CAD_SEPEP.1_C4	CAD	16.2738	0.651652	1.76541e-38
CAD_SEPEP.2_C3	CAD	18.1677	1.14423	8.43726e-48
CAD_SEPEP.3_C3	CAD	12.1442	0.498552	1.20491e-26
CADM1_SEPEP.1_C4	CADM1	10.246	0.548969	4.45761e-20
CADPS2_SEPEP.1_C4	CADPS2	-2.82633	-0.12054	0.00504953
CALB2_SEPEP.1_C4	CALB2	-12.4733	-1.06516	2.26816e-28
CALCOCO1_SEPEP.1_C4	CALCOCO1	9.13337	0.411748	7.13433e-17
CALCOCO1_SEPEP.2_C3	CALCOCO1	9.14122	0.434137	3.07083e-17
CALCOCO2_SEPEP.1_C4	CALCOCO2	7.60739	0.293838	8.41589e-13
CALCOCO2_SEPEP.2_C3	CALCOCO2	8.82465	0.722483	3.78984e-16
CALCRL_SEPEP.1_C4	CALCRL	1.72952	0.0874426	0.0851334
CALD1_SEPEP.1_C4	CALD1	-7.7748	-0.422176	1.68841e-13
CALD1_SEPEP.2_C3	CALD1	-2.11052	-0.140769	0.0356471
CALD1_SEPEP.3_C3	CALD1	-14.0795	-1.1277	4.70191e-35
CALD1_SEPEP.4_C3	CALD1	-1.38733	-0.0949598	0.166739
CALD1_SEPEP.5_C3	CALD1	-7.85481	-0.726283	6.55055e-14
CALHM6_SEPEP.1_C4	CALHM6	-8.27069	-0.783543	4.68661e-15
CALHM6_SEPEP.2_C3	CALHM6	-7.47938	-0.923565	1.2352e-12
CALML4_SEPEP.1_C4	CALML4	-9.61887	-0.633265	3.49617e-18
CALML4_SEPEP.2_C2	CALML4	-10.6304	-0.806663	2.05572e-21
CALML4_SEPEP.3_C3	CALML4	-4.14517	-0.361191	4.7601e-05
CALR_SEPEP.1_C1	CALR	-4.5679	-0.15429	8.15085e-06
CALU_SEPEP.1_C4	CALU	10.8394	0.452048	1.34999e-22
CALU_SEPEP.2_C3	CALU	10.7831	0.533247	1.04929e-22
CALU_SEPEP.3_C3	CALU	12.2904	0.481147	7.65459e-27
CALU_SEPEP.4_C3	CALU	8.92775	0.466724	5.21036e-17
CALU_SEPEP.5_C3	CALU	12.3475	0.6458	2.36441e-28
CAMK1_SEPEP.1_C4	CAMK1	-3.58561	-0.121364	0.000401744
CAMK1_SEPEP.2_C3	CAMK1	-2.57939	-0.091368	0.0104578
CAMK1D_SEPEP.1_C4	CAMK1D	-4.06469	-0.256492	6.53458e-05
CAMK1D_SEPEP.3_C3	CAMK1D	-6.99022	-0.408434	5.45875e-11
CAMK2B_SEPEP.2_C3	CAMK2B	-22.7954	-2.10925	9.64493e-57
CAMK2B_SEPEP.3_C3	CAMK2B	-13.6293	-1.14847	1.29613e-31
CAMK2B_SEPEP.4_C3	CAMK2B	-19.4345	-1.9859	1.29063e-43
CAMK2D_SEPEP.2_C3	CAMK2D	-12.9714	-0.391145	7.18677e-29
CAMK2D_SEPEP.3_C3	CAMK2D	-12.4323	-0.476127	1.2708e-27
CAMK2D_SEPEP.4_C3	CAMK2D	-5.91604	-0.236968	1.23888e-08
CAMK2D_SEPEP.5_C3	CAMK2D	-7.57225	-0.601364	2.01557e-12
CAMK2D_SEPEP.6_C3	CAMK2D	-7.28804	-0.477681	4.90161e-12
CAMK2G_SEPEP.1_C4	CAMK2G	0.0675434	0.00242418	0.946196
CAMK2G_SEPEP.2_C3	CAMK2G	0.998649	0.0467175	0.318724
CAMK2G_SEPEP.3_C3	CAMK2G	-1.76841	-0.0561872	0.0782373
CAMK2G_SEPEP.4_C3	CAMK2G	-7.8253	-0.353575	1.2224e-12
CAMKK2_SEPEP.1_C4	CAMKK2	-16.0392	-0.435858	1.88439e-39
CAMKK2_SEPEP.2_C3	CAMKK2	-13.7804	-0.440583	1.59251e-31
CAMLG_SEPEP.1_C1	CAMLG	9.57664	0.320584	4.90863e-19
CAMP_SEPEP.1_C1	CAMP	-5.27392	-0.584448	2.88055e-07
CAMSAP1_SEPEP.1_C4	CAMSAP1	2.53143	0.065305	0.0118968
CAMSAP2_SEPEP.1_C4	CAMSAP2	5.83579	0.191855	1.72982e-08
CAMSAP3_SEPEP.1_C4	CAMSAP3	-0.224684	-0.00723792	0.822427
CAMSAP3_SEPEP.2_C2	CAMSAP3	-1.09679	-0.120701	0.273816
CAMSAP3_SEPEP.3_C3	CAMSAP3	-0.787388	-0.0258408	0.43186
CAND1_SEPEP.1_C4	CAND1	0.6648	0.016005	0.506912
CAND1_SEPEP.2_C2	CAND1	-1.22766	-0.0385893	0.220561
CAND1_SEPEP.3_C3	CAND1	1.18897	0.0415338	0.235361
CAND2_SEPEP.1_C4	CAND2	-12.8268	-0.835753	4.83877e-30
CAND2_SEPEP.2_C3	CAND2	-6.92917	-0.524204	1.04836e-10
CANT1_SEPEP.1_C4	CANT1	20.6569	0.658495	3.33196e-52
CANX_SEPEP.1_C4	CANX	7.76424	0.259691	4.41753e-13
CANX_SEPEP.2_C3	CANX	7.61351	0.292605	6.02392e-13
CANX_SEPEP.3_C3	CANX	8.49468	0.450634	7.67598e-16
CANX_SEPEP.4_C3	CANX	4.2627	0.288946	2.78301e-05
CAP1_SEPEP.1_C4	CAP1	0.0410528	0.00138013	0.967281
CAP1_SEPEP.2_C3	CAP1	-1.40045	-0.116961	0.162377
CAP2_SEPEP.1_C4	CAP2	21.1672	1.24601	5.07215e-55
CAP2_SEPEP.4_C3	CAP2	3.20457	0.305288	0.00154758
CAP2_SEPEP.5_C3	CAP2	14.9665	0.975321	4.25083e-38
CAPG_SEPEP.1_C4	CAPG	10.3385	0.846892	2.11377e-21
CAPG_SEPEP.2_C3	CAPG	11.6001	1.10765	8.17408e-26
CAPN1_SEPEP.1_C4	CAPN1	-6.32066	-0.169678	1.73443e-09
CAPN15_SEPEP.1_C4	CAPN15	-4.84024	-0.212775	2.30727e-06
CAPN2_SEPEP.1_C4	CAPN2	3.14432	0.14179	0.00183733
CAPN2_SEPEP.2_C2	CAPN2	3.70184	0.188573	0.00025378
CAPN5_SEPEP.1_C4	CAPN5	-10.6446	-0.587978	3.33452e-21
CAPN7_SEPEP.1_C4	CAPN7	-0.241681	-0.00717551	0.809268
CAPN7_SEPEP.2_C3	CAPN7	-4.46583	-0.213255	1.24371e-05
CAPN7_SEPEP.3_C3	CAPN7	1.16866	0.057822	0.244062
CAPN7_SEPEP.4_C3	CAPN7	0.358987	0.0130349	0.719929
CAPN7_SEPEP.5_C3	CAPN7	-5.17475	-0.152846	4.46376e-07
CAPNS1_SEPEP.1_C4	CAPNS1	2.82515	0.0834317	0.00503595
CAPNS1_SEPEP.3_C3	CAPNS1	-1.62731	-0.0768271	0.104731
CAPNS1_SEPEP.4_C3	CAPNS1	-2.67204	-0.319432	0.00803333
CAPRIN1_SEPEP.1_C4	CAPRIN1	21.3101	0.572784	2.29818e-58
CAPS_SEPEP.2_C2	CAPS	-7.08654	-0.732621	2.88236e-11
CAPZA1_SEPEP.1_C4	CAPZA1	-1.39388	-0.0324472	0.164398
CAPZA1_SEPEP.2_C2	CAPZA1	-0.253628	-0.00902383	0.799951
CAPZA1_SEPEP.3_C3	CAPZA1	-3.47244	-0.109162	0.000600297
CAPZA2_SEPEP.1_C1	CAPZA2	1.40397	0.0307721	0.16151
CAPZB_SEPEP.1_C4	CAPZB	-5.2964	-0.106744	2.43498e-07
CAPZB_SEPEP.2_C3	CAPZB	-6.70942	-0.115778	1.0604e-10
CAPZB_SEPEP.4_C3	CAPZB	2.14009	0.0719092	0.0330854
CAPZB_SEPEP.5_C3	CAPZB	-1.88212	-0.0378682	0.0608739
CAPZB_SEPEP.7_C3	CAPZB	-2.99012	-0.0775504	0.00301227
CARD10_SEPEP.1_C1	CARD10	1.60634	0.078173	0.109663
CARD16_SEPEP.1_C4	CARD16	-6.97973	-0.403882	2.34579e-11
CARD19_SEPEP.1_C4	CARD19	-5.61934	-0.257773	5.30667e-08
CARD19_SEPEP.3_C3	CARD19	-3.2116	-0.155682	0.00147729
CARD6_SEPEP.1_C4	CARD6	1.64559	0.132265	0.102077
CARD8_SEPEP.3_C3	CARD8	-6.21143	-0.303098	2.20388e-09
CARHSP1_SEPEP.1_C4	CARHSP1	-13.9319	-0.570145	1.0488e-32
CARM1_SEPEP.1_C4	CARM1	1.4931	0.0452715	0.136928
CARM1_SEPEP.2_C3	CARM1	2.6699	0.0860986	0.00809402
CARMIL1_SEPEP.1_C4	CARMIL1	-1.04739	-0.0542005	0.296269
CARMIL1_SEPEP.2_C3	CARMIL1	-0.221699	-0.0129998	0.824788
CARNMT1_SEPEP.1_C4	CARNMT1	4.4894	0.315553	1.37927e-05
CARNMT1_SEPEP.3_C3	CARNMT1	2.37603	0.103434	0.0182966
CARNMT1_SEPEP.4_C3	CARNMT1	-0.91001	-0.078681	0.363915
CARNMT1_SEPEP.5_C3	CARNMT1	-1.235	-0.0473598	0.217993
CARS1_SEPEP.1_C4	CARS1	-6.67641	-0.264907	1.65396e-10
CARS1_SEPEP.2_C3	CARS1	-5.76202	-0.220755	2.55799e-08
CARS1_SEPEP.3_C3	CARS1	-3.43923	-0.172109	0.000658752
CARS1_SEPEP.4_C3	CARS1	-5.98052	-0.216545	7.9222e-09
CARS1_SEPEP.5_C3	CARS1	-6.59016	-0.293307	3.23127e-10
CARS2_SEPEP.2_C3	CARS2	-4.86793	-0.273023	2.00202e-06
CARS2_SEPEP.3_C3	CARS2	-4.51797	-0.2414	9.6071e-06
[truncated: 28,010 more rows]
