# Supplementary material for: SEPepQuant enhances the detection of possible isoform regulations in shotgun proteomics
Source: Nat Commun. 2023 Sep 19;14:5809. doi: 10.1038/s41467-023-41558-2 (PMC10509223; doi:10.1038/s41467-023-41558-2)
Supplement: Supplementary file 16 — Supplemental Dataset 13 [file 41467_2023_41558_MOESM16_ESM.xlsx]

## Sheet: HCC-TMT-gene-and-SEPEP-survival
idx	Gene	p_value	HR	Low	High
A1BG_SEPEP.1_C1	A1BG	0.929	0.977	0.578	1.65
A1CF_SEPEP.1_C4	A1CF	0.651	1.13	0.668	1.91
A1CF_SEPEP.2_C3	A1CF	0.311	1.31	0.774	2.22
A1CF_SEPEP.3_C3	A1CF	0.542	1.18	0.696	1.99
A1CF_SEPEP.4_C3	A1CF	0.575	0.86	0.509	1.46
A1CF_SEPEP.5_C3	A1CF	0.318	1.31	0.772	2.22
A2M_SEPEP.1_C4	A2M	0.794	0.932	0.551	1.58
A2M_SEPEP.2_C3	A2M	0.165	0.687	0.404	1.17
A2M_SEPEP.3_C3	A2M	0.158	0.683	0.401	1.16
AAAS_SEPEP.1_C4	AAAS	0.267	1.35	0.794	2.29
AAAS_SEPEP.2_C3	AAAS	0.958	0.986	0.577	1.68
AACS_SEPEP.1_C4	AACS	0.0437	1.73	1.01	2.95
AACS_SEPEP.2_C3	AACS	0.0123	1.97	1.15	3.39
AADAC_SEPEP.1_C4	AADAC	0.106	0.647	0.38	1.1
AADAT_SEPEP.1_C4	AADAT	0.124	0.661	0.388	1.12
AADAT_SEPEP.2_C3	AADAT	0.000339	0.369	0.21	0.651
AAGAB_SEPEP.1_C4	AAGAB	0.851	0.943	0.51	1.74
AAGAB_SEPEP.2_C3	AAGAB	0.331	0.763	0.441	1.32
AAK1_SEPEP.1_C4	AAK1	0.399	1.25	0.741	2.12
AAK1_SEPEP.2_C3	AAK1	0.832	1.06	0.626	1.79
AAMDC_SEPEP.1_C4	AAMDC	0.974	0.991	0.583	1.69
AAMDC_SEPEP.2_C3	AAMDC	0.896	1.04	0.613	1.75
AAMP_SEPEP.1_C4	AAMP	0.116	1.53	0.897	2.6
AAMP_SEPEP.2_C2	AAMP	0.0258	2.17	1.08	4.36
AAMP_SEPEP.3_C3	AAMP	0.263	1.36	0.793	2.32
AAR2_SEPEP.1_C4	AAR2	0.828	1.06	0.627	1.79
AARS1_SEPEP.1_C1	AARS1	0.518	1.19	0.703	2.01
AARS2_SEPEP.1_C4	AARS2	0.416	0.804	0.474	1.36
AARS2_SEPEP.2_C3	AARS2	0.868	0.957	0.566	1.62
AARS2_SEPEP.4_C3	AARS2	0.565	0.857	0.507	1.45
AASDHPPT_SEPEP.1_C4	AASDHPPT	0.512	0.838	0.494	1.42
AASDHPPT_SEPEP.2_C2	AASDHPPT	0.466	0.822	0.486	1.39
AASS_SEPEP.1_C4	AASS	0.000679	0.386	0.218	0.682
AASS_SEPEP.2_C2	AASS	0.00157	0.415	0.236	0.728
AATF_SEPEP.1_C4	AATF	0.0223	1.86	1.08	3.2
ABAT_SEPEP.1_C4	ABAT	0.00132	0.41	0.234	0.719
ABCA1_SEPEP.1_C4	ABCA1	0.89	0.964	0.571	1.63
ABCA1_SEPEP.2_C3	ABCA1	0.851	0.951	0.563	1.61
ABCA2_SEPEP.1_C4	ABCA2	0.794	0.932	0.549	1.58
ABCA5_SEPEP.1_C4	ABCA5	0.741	1.1	0.63	1.92
ABCA6_SEPEP.1_C4	ABCA6	0.00102	0.403	0.23	0.706
ABCA6_SEPEP.2_C3	ABCA6	0.00418	0.454	0.261	0.791
ABCA6_SEPEP.3_C3	ABCA6	0.00111	0.405	0.231	0.71
ABCA6_SEPEP.4_C3	ABCA6	0.00348	0.444	0.254	0.777
ABCA8_SEPEP.1_C4	ABCA8	0.0171	0.523	0.304	0.899
ABCA8_SEPEP.2_C3	ABCA8	0.123	0.661	0.389	1.12
ABCA8_SEPEP.3_C3	ABCA8	0.0181	0.525	0.305	0.904
ABCA8_SEPEP.4_C3	ABCA8	0.339	0.774	0.457	1.31
ABCB1_SEPEP.1_C4	ABCB1	0.0869	0.63	0.37	1.07
ABCB10_SEPEP.1_C4	ABCB10	0.103	0.644	0.378	1.1
ABCB10_SEPEP.2_C2	ABCB10	0.123	0.661	0.389	1.12
ABCB10_SEPEP.3_C3	ABCB10	0.142	0.674	0.397	1.14
ABCB11_SEPEP.1_C4	ABCB11	6.97e-05	0.326	0.182	0.583
ABCB11_SEPEP.3_C3	ABCB11	7.82e-06	0.279	0.154	0.507
ABCB11_SEPEP.4_C3	ABCB11	0.000105	0.335	0.187	0.598
ABCB11_SEPEP.5_C3	ABCB11	5.16e-05	0.32	0.179	0.572
ABCB11_SEPEP.6_C3	ABCB11	6.32e-05	0.324	0.181	0.58
ABCB11_SEPEP.7_C3	ABCB11	0.000204	0.354	0.2	0.627
ABCB4_SEPEP.1_C4	ABCB4	0.00486	0.464	0.268	0.802
ABCB4_SEPEP.2_C3	ABCB4	0.0445	0.566	0.322	0.993
ABCB4_SEPEP.3_C3	ABCB4	0.0451	0.533	0.286	0.996
ABCB6_SEPEP.1_C4	ABCB6	0.783	1.08	0.637	1.82
ABCB7_SEPEP.1_C4	ABCB7	0.065	0.606	0.354	1.04
ABCB8_SEPEP.1_C4	ABCB8	0.00672	0.477	0.276	0.825
ABCB8_SEPEP.2_C3	ABCB8	0.0284	0.549	0.319	0.946
ABCC1_SEPEP.1_C4	ABCC1	0.04	1.75	1.02	3.01
ABCC1_SEPEP.2_C3	ABCC1	0.0794	1.61	0.941	2.75
ABCC2_SEPEP.1_C4	ABCC2	0.465	0.822	0.486	1.39
ABCC2_SEPEP.2_C3	ABCC2	0.482	0.828	0.49	1.4
ABCC2_SEPEP.3_C3	ABCC2	0.469	0.824	0.487	1.39
ABCC3_SEPEP.1_C4	ABCC3	0.00246	0.435	0.25	0.758
ABCC3_SEPEP.2_C2	ABCC3	0.00246	0.435	0.25	0.758
ABCC4_SEPEP.1_C4	ABCC4	0.389	0.79	0.463	1.35
ABCC4_SEPEP.2_C3	ABCC4	0.171	0.689	0.404	1.18
ABCC4_SEPEP.3_C3	ABCC4	0.259	0.735	0.429	1.26
ABCC6_SEPEP.2_C2	ABCC6	0.00387	0.442	0.25	0.781
ABCC6_SEPEP.3_C3	ABCC6	0.000115	0.341	0.192	0.605
ABCC6_SEPEP.4_C3	ABCC6	9.02e-06	0.283	0.156	0.513
ABCC6_SEPEP.5_C3	ABCC6	0.000186	0.352	0.199	0.624
ABCC9_SEPEP.1_C4	ABCC9	0.692	1.11	0.652	1.9
ABCD1_SEPEP.1_C1	ABCD1	0.526	1.19	0.701	2
ABCD3_SEPEP.3_C3	ABCD3	0.00436	0.456	0.262	0.793
ABCD3_SEPEP.4_C3	ABCD3	0.0454	0.581	0.34	0.995
ABCD3_SEPEP.5_C3	ABCD3	0.00298	0.442	0.254	0.769
ABCD3_SEPEP.6_C3	ABCD3	0.00171	0.417	0.237	0.733
ABCD4_SEPEP.1_C4	ABCD4	0.0158	0.519	0.302	0.892
ABCD4_SEPEP.2_C3	ABCD4	0.0116	0.457	0.245	0.852
ABCD4_SEPEP.3_C3	ABCD4	0.128	0.665	0.391	1.13
ABCD4_SEPEP.4_C3	ABCD4	0.0279	0.484	0.25	0.938
ABCD4_SEPEP.5_C3	ABCD4	0.0433	0.498	0.25	0.992
ABCE1_SEPEP.1_C4	ABCE1	0.492	1.2	0.711	2.03
ABCF1_SEPEP.1_C4	ABCF1	0.0205	1.87	1.09	3.2
ABCF1_SEPEP.2_C2	ABCF1	0.0332	1.77	1.04	3.03
ABCF2_SEPEP.1_C4	ABCF2	0.0262	1.82	1.07	3.12
ABCF3_SEPEP.1_C4	ABCF3	0.226	1.38	0.816	2.34
ABCF3_SEPEP.2_C2	ABCF3	0.455	1.25	0.698	2.23
ABCF3_SEPEP.3_C3	ABCF3	0.0119	1.99	1.15	3.45
ABCF3_SEPEP.4_C3	ABCF3	0.148	0.67	0.387	1.16
ABCG2_SEPEP.1_C4	ABCG2	0.654	1.15	0.627	2.1
ABCG5_SEPEP.2_C3	ABCG5	0.000276	0.353	0.197	0.635
ABCG5_SEPEP.3_C3	ABCG5	0.00309	0.442	0.253	0.77
ABCG5_SEPEP.4_C3	ABCG5	0.0561	0.557	0.303	1.02
ABCG8_SEPEP.1_C4	ABCG8	0.000256	0.36	0.203	0.637
ABCG8_SEPEP.2_C3	ABCG8	0.0305	0.513	0.278	0.95
ABHD10_SEPEP.1_C4	ABHD10	0.00834	0.486	0.281	0.841
ABHD10_SEPEP.2_C2	ABHD10	0.0298	0.553	0.322	0.951
ABHD11_SEPEP.2_C3	ABHD11	0.0256	0.547	0.32	0.937
ABHD11_SEPEP.3_C3	ABHD11	0.0382	0.571	0.334	0.977
ABHD11_SEPEP.4_C3	ABHD11	0.00173	0.423	0.243	0.737
ABHD12_SEPEP.2_C3	ABHD12	0.52	1.19	0.701	2.02
ABHD12_SEPEP.3_C3	ABHD12	0.32	1.31	0.77	2.22
ABHD14A_SEPEP.2_C2	ABHD14A	0.458	1.32	0.634	2.74
ABHD14B_SEPEP.1_C4	ABHD14B	5.94e-05	0.323	0.181	0.577
ABHD14B_SEPEP.2_C3	ABHD14B	0.000536	0.384	0.219	0.674
ABHD15_SEPEP.1_C1	ABHD15	0.193	0.705	0.415	1.2
ABHD16A_SEPEP.1_C4	ABHD16A	0.0616	0.603	0.352	1.03
ABHD17B_SEPEP.1_C4	ABHD17B	0.121	1.52	0.892	2.61
ABHD17B_SEPEP.3_C3	ABHD17B	0.994	1	0.517	1.94
ABHD2_SEPEP.1_C4	ABHD2	0.0168	0.523	0.304	0.898
ABHD3_SEPEP.1_C4	ABHD3	0.729	0.912	0.54	1.54
ABHD3_SEPEP.2_C3	ABHD3	0.507	1.2	0.703	2.04
ABHD3_SEPEP.3_C3	ABHD3	0.936	1.02	0.592	1.77
ABHD3_SEPEP.4_C3	ABHD3	0.22	1.42	0.809	2.49
ABHD4_SEPEP.1_C4	ABHD4	0.0157	0.521	0.304	0.893
ABHD5_SEPEP.1_C4	ABHD5	0.488	0.793	0.41	1.53
ABHD6_SEPEP.1_C4	ABHD6	0.0833	0.627	0.368	1.07
ABHD6_SEPEP.2_C3	ABHD6	0.0117	0.5	0.288	0.866
ABI1_SEPEP.1_C4	ABI1	0.448	1.23	0.724	2.07
ABI1_SEPEP.2_C3	ABI1	0.466	1.22	0.717	2.07
ABI1_SEPEP.3_C3	ABI1	0.515	1.19	0.703	2.02
ABI1_SEPEP.4_C3	ABI1	0.708	0.889	0.48	1.65
ABI3_SEPEP.1_C4	ABI3	0.53	0.845	0.499	1.43
ABI3BP_SEPEP.2_C3	ABI3BP	0.244	1.4	0.793	2.46
ABI3BP_SEPEP.3_C3	ABI3BP	0.409	1.26	0.731	2.16
ABITRAM_SEPEP.1_C4	ABITRAM	0.953	0.979	0.489	1.96
ABITRAM_SEPEP.2_C2	ABITRAM	0.261	0.705	0.382	1.3
ABL1_SEPEP.1_C4	ABL1	0.564	1.17	0.691	1.97
ABL2_SEPEP.2_C3	ABL2	0.479	1.3	0.63	2.67
ABLIM1_SEPEP.1_C4	ABLIM1	0.587	0.864	0.511	1.46
ABLIM1_SEPEP.2_C3	ABLIM1	0.00233	0.433	0.249	0.754
ABLIM1_SEPEP.3_C3	ABLIM1	0.0429	0.578	0.338	0.989
ABLIM1_SEPEP.4_C3	ABLIM1	0.598	0.863	0.499	1.49
ABLIM1_SEPEP.5_C3	ABLIM1	0.0229	0.538	0.313	0.925
ABLIM2_SEPEP.1_C4	ABLIM2	0.174	0.686	0.397	1.19
ABLIM3_SEPEP.1_C4	ABLIM3	0.00342	0.449	0.259	0.778
ABLIM3_SEPEP.2_C3	ABLIM3	0.0217	0.537	0.313	0.921
ABLIM3_SEPEP.3_C3	ABLIM3	0.196	0.698	0.404	1.21
ABLIM3_SEPEP.4_C3	ABLIM3	0.00197	0.344	0.169	0.698
ABR_SEPEP.2_C3	ABR	0.308	1.31	0.776	2.23
ABR_SEPEP.3_C3	ABR	0.955	1.02	0.598	1.73
ABR_SEPEP.4_C3	ABR	0.592	1.15	0.683	1.95
ABRACL_SEPEP.1_C4	ABRACL	0.376	0.789	0.466	1.34
ABRAXAS1_SEPEP.1_C4	ABRAXAS1	0.671	0.874	0.469	1.63
ABRAXAS2_SEPEP.1_C4	ABRAXAS2	0.102	0.644	0.378	1.1
ABRAXAS2_SEPEP.2_C2	ABRAXAS2	0.76	0.922	0.545	1.56
ABT1_SEPEP.1_C1	ABT1	0.000759	2.64	1.47	4.75
ABTB2_SEPEP.1_C1	ABTB2	0.00705	0.479	0.277	0.828
ACAA1_SEPEP.1_C4	ACAA1	0.00271	0.439	0.252	0.763
ACAA1_SEPEP.2_C3	ACAA1	0.00103	0.403	0.23	0.707
ACAA1_SEPEP.3_C3	ACAA1	0.00243	0.438	0.253	0.758
ACAA1_SEPEP.4_C3	ACAA1	0.0125	0.507	0.295	0.873
ACAA1_SEPEP.5_C3	ACAA1	0.00138	0.415	0.238	0.723
ACAA2_SEPEP.1_C1	ACAA2	0.00474	0.459	0.264	0.799
ACACA_SEPEP.1_C4	ACACA	0.225	1.39	0.816	2.35
ACACA_SEPEP.2_C3	ACACA	0.269	1.44	0.753	2.74
ACACB_SEPEP.1_C4	ACACB	0.0912	0.635	0.374	1.08
ACACB_SEPEP.2_C3	ACACB	0.0521	0.593	0.348	1.01
ACACB_SEPEP.3_C3	ACACB	0.0255	0.5	0.269	0.929
ACACB_SEPEP.4_C3	ACACB	0.125	0.662	0.39	1.12
ACAD10_SEPEP.1_C4	ACAD10	0.0232	0.541	0.316	0.927
ACAD11_SEPEP.1_C1	ACAD11	0.000734	0.392	0.223	0.689
ACAD8_SEPEP.1_C4	ACAD8	2.63e-06	0.252	0.135	0.469
ACAD8_SEPEP.2_C3	ACAD8	7.38e-06	0.274	0.15	0.502
ACAD8_SEPEP.3_C3	ACAD8	1.34e-05	0.29	0.16	0.525
ACAD8_SEPEP.4_C3	ACAD8	1.93e-06	0.246	0.132	0.46
ACAD8_SEPEP.5_C3	ACAD8	0.000273	0.362	0.204	0.64
ACAD9_SEPEP.1_C4	ACAD9	0.185	0.7	0.412	1.19
ACAD9_SEPEP.2_C2	ACAD9	0.45	0.816	0.481	1.38
ACADL_SEPEP.1_C4	ACADL	0.00104	0.403	0.23	0.707
ACADL_SEPEP.2_C3	ACADL	0.00933	0.491	0.284	0.849
ACADM_SEPEP.1_C4	ACADM	2.68e-05	0.302	0.167	0.546
ACADM_SEPEP.2_C3	ACADM	0.00151	0.414	0.236	0.727
ACADM_SEPEP.3_C3	ACADM	0.000412	0.372	0.21	0.659
ACADS_SEPEP.1_C4	ACADS	0.00128	0.409	0.233	0.718
ACADS_SEPEP.2_C2	ACADS	0.00686	0.477	0.275	0.825
ACADSB_SEPEP.1_C4	ACADSB	0.0734	0.615	0.36	1.05
ACADSB_SEPEP.2_C2	ACADSB	0.00415	0.454	0.261	0.79
ACADVL_SEPEP.1_C4	ACADVL	0.0079	0.483	0.279	0.836
ACADVL_SEPEP.2_C3	ACADVL	0.112	0.65	0.381	1.11
ACADVL_SEPEP.3_C3	ACADVL	0.0322	0.56	0.327	0.959
ACADVL_SEPEP.4_C3	ACADVL	0.000904	0.399	0.227	0.699
ACADVL_SEPEP.5_C3	ACADVL	0.00733	0.48	0.277	0.831
ACAP1_SEPEP.1_C4	ACAP1	0.607	0.87	0.512	1.48
ACAP1_SEPEP.2_C2	ACAP1	0.564	1.19	0.661	2.13
ACAP2_SEPEP.1_C4	ACAP2	0.205	1.4	0.828	2.38
ACAP2_SEPEP.2_C3	ACAP2	0.294	1.32	0.782	2.24
ACAT1_SEPEP.1_C4	ACAT1	0.0121	0.503	0.291	0.869
ACAT1_SEPEP.2_C2	ACAT1	0.00158	0.42	0.241	0.732
ACAT1_SEPEP.3_C3	ACAT1	0.117	0.655	0.385	1.12
ACAT2_SEPEP.1_C4	ACAT2	0.251	0.735	0.434	1.25
ACAT2_SEPEP.2_C2	ACAT2	0.288	0.751	0.442	1.28
ACBD3_SEPEP.1_C1	ACBD3	0.0534	1.68	0.987	2.87
ACBD4_SEPEP.1_C4	ACBD4	0.000277	0.362	0.205	0.641
ACBD4_SEPEP.2_C3	ACBD4	0.000508	0.383	0.218	0.672
ACBD4_SEPEP.3_C3	ACBD4	0.00364	0.446	0.255	0.78
ACBD4_SEPEP.4_C3	ACBD4	0.000422	0.291	0.141	0.604
ACBD5_SEPEP.1_C4	ACBD5	0.0511	0.59	0.345	1.01
ACBD5_SEPEP.2_C3	ACBD5	0.267	0.74	0.434	1.26
ACBD5_SEPEP.3_C3	ACBD5	0.208	0.713	0.419	1.21
ACBD5_SEPEP.4_C3	ACBD5	0.0301	0.554	0.322	0.952
ACBD6_SEPEP.1_C1	ACBD6	0.687	1.11	0.659	1.88
ACE_SEPEP.1_C4	ACE	0.782	1.08	0.637	1.82
ACE_SEPEP.2_C2	ACE	0.125	0.65	0.373	1.13
ACE_SEPEP.3_C3	ACE	0.416	0.776	0.42	1.43
ACE2_SEPEP.2_C3	ACE2	0.577	0.828	0.425	1.61
ACIN1_SEPEP.2_C3	ACIN1	0.031	1.79	1.05	3.05
ACIN1_SEPEP.3_C3	ACIN1	0.984	1.01	0.594	1.7
ACIN1_SEPEP.4_C3	ACIN1	0.0571	1.86	0.971	3.58
ACIN1_SEPEP.5_C3	ACIN1	0.1	1.75	0.89	3.44
ACLY_SEPEP.1_C4	ACLY	0.304	1.32	0.777	2.24
ACLY_SEPEP.2_C3	ACLY	0.0652	1.65	0.964	2.82
ACLY_SEPEP.3_C3	ACLY	0.0577	1.71	0.976	2.99
ACMSD_SEPEP.1_C4	ACMSD	0.0796	0.623	0.365	1.06
ACMSD_SEPEP.2_C2	ACMSD	0.0101	0.495	0.286	0.855
ACMSD_SEPEP.3_C3	ACMSD	0.01	0.49	0.282	0.853
ACO1_SEPEP.1_C4	ACO1	0.00275	0.439	0.252	0.764
ACO2_SEPEP.1_C4	ACO2	0.00293	0.441	0.254	0.768
ACO2_SEPEP.2_C3	ACO2	0.00326	0.445	0.256	0.775
ACOT1_SEPEP.1_C4	ACOT1	0.0444	0.572	0.329	0.993
ACOT11_SEPEP.1_C4	ACOT11	0.103	1.57	0.908	2.71
ACOT12_SEPEP.1_C4	ACOT12	0.0029	0.439	0.252	0.766
ACOT12_SEPEP.2_C3	ACOT12	0.00865	0.477	0.271	0.839
ACOT12_SEPEP.3_C3	ACOT12	1.46e-05	0.291	0.161	0.527
ACOT12_SEPEP.4_C3	ACOT12	0.000221	0.329	0.177	0.612
ACOT12_SEPEP.5_C3	ACOT12	0.000266	0.283	0.137	0.583
ACOT12_SEPEP.6_C3	ACOT12	1.01e-05	0.283	0.156	0.514
ACOT12_SEPEP.7_C3	ACOT12	2.52e-05	0.306	0.171	0.548
ACOT13_SEPEP.1_C4	ACOT13	0.024	0.541	0.315	0.93
ACOT13_SEPEP.2_C2	ACOT13	0.00132	0.377	0.203	0.7
ACOT2_SEPEP.2_C3	ACOT2	0.00062	0.38	0.214	0.675
ACOT4_SEPEP.1_C1	ACOT4	0.0317	0.56	0.327	0.958
ACOT7_SEPEP.1_C4	ACOT7	0.0208	1.87	1.09	3.2
ACOT8_SEPEP.1_C4	ACOT8	0.301	0.758	0.447	1.28
ACOT8_SEPEP.2_C2	ACOT8	0.0986	0.639	0.375	1.09
ACOT8_SEPEP.3_C3	ACOT8	0.296	0.748	0.433	1.29
ACOT9_SEPEP.1_C4	ACOT9	0.592	0.866	0.512	1.47
ACOT9_SEPEP.2_C2	ACOT9	0.985	0.995	0.588	1.68
ACOT9_SEPEP.3_C3	ACOT9	0.033	0.52	0.283	0.959
ACOX1_SEPEP.1_C4	ACOX1	0.000242	0.36	0.203	0.636
ACOX1_SEPEP.2_C2	ACOX1	0.0838	0.604	0.339	1.08
ACOX1_SEPEP.3_C3	ACOX1	0.000274	0.361	0.204	0.64
ACOX1_SEPEP.4_C3	ACOX1	0.191	0.695	0.401	1.2
ACOX1_SEPEP.5_C3	ACOX1	0.00111	0.405	0.231	0.711
ACOX2_SEPEP.1_C4	ACOX2	0.000106	0.334	0.187	0.598
ACOX2_SEPEP.2_C3	ACOX2	1.97e-05	0.296	0.163	0.536
ACOX2_SEPEP.3_C3	ACOX2	6.79e-06	0.273	0.149	0.5
ACOX3_SEPEP.1_C4	ACOX3	0.0203	0.532	0.309	0.914
ACOX3_SEPEP.2_C3	ACOX3	0.341	0.767	0.443	1.33
ACOX3_SEPEP.3_C3	ACOX3	0.0223	0.537	0.312	0.923
ACOX3_SEPEP.4_C3	ACOX3	0.0385	0.571	0.334	0.977
ACOX3_SEPEP.6_C3	ACOX3	0.0126	0.507	0.294	0.873
ACOX3_SEPEP.7_C3	ACOX3	0.0449	0.575	0.332	0.994
ACOX3_SEPEP.8_C3	ACOX3	0.354	1.44	0.666	3.1
ACOX3_SEPEP.9_C3	ACOX3	0.165	0.687	0.403	1.17
ACOX3_SEPEP.10_C3	ACOX3	0.33	0.761	0.438	1.32
ACP1_SEPEP.1_C4	ACP1	0.533	1.18	0.699	2
ACP1_SEPEP.2_C2	ACP1	0.347	0.771	0.449	1.33
ACP1_SEPEP.3_C3	ACP1	0.476	1.21	0.715	2.05
ACP1_SEPEP.4_C3	ACP1	0.441	0.813	0.479	1.38
ACP2_SEPEP.1_C4	ACP2	0.0779	0.621	0.364	1.06
ACP2_SEPEP.2_C3	ACP2	0.742	0.915	0.541	1.55
ACP2_SEPEP.3_C3	ACP2	0.841	1.06	0.625	1.78
ACP2_SEPEP.4_C3	ACP2	0.956	0.985	0.583	1.66
ACP5_SEPEP.1_C4	ACP5	0.086	0.629	0.369	1.07
ACP6_SEPEP.1_C4	ACP6	0.515	0.84	0.497	1.42
ACP6_SEPEP.2_C3	ACP6	0.901	0.967	0.567	1.65
ACSF2_SEPEP.1_C4	ACSF2	0.0194	0.53	0.308	0.911
ACSF2_SEPEP.2_C3	ACSF2	0.00823	0.486	0.281	0.84
ACSF2_SEPEP.3_C3	ACSF2	0.00663	0.477	0.276	0.824
ACSF2_SEPEP.4_C3	ACSF2	0.00215	0.431	0.248	0.75
ACSF2_SEPEP.5_C3	ACSF2	0.376	0.788	0.464	1.34
ACSF3_SEPEP.2_C3	ACSF3	0.509	0.837	0.493	1.42
ACSF3_SEPEP.3_C3	ACSF3	0.0506	0.589	0.345	1.01
ACSF3_SEPEP.4_C3	ACSF3	0.222	0.719	0.423	1.22
ACSF3_SEPEP.5_C3	ACSF3	0.0141	0.482	0.266	0.874
ACSF3_SEPEP.6_C3	ACSF3	0.198	0.708	0.417	1.2
ACSL1_SEPEP.1_C4	ACSL1	3.73e-05	0.314	0.175	0.561
ACSL1_SEPEP.2_C3	ACSL1	0.0878	0.624	0.361	1.08
ACSL1_SEPEP.3_C3	ACSL1	0.0841	0.626	0.366	1.07
ACSL1_SEPEP.4_C3	ACSL1	0.000265	0.361	0.204	0.639
ACSL1_SEPEP.5_C3	ACSL1	0.0616	0.603	0.352	1.03
ACSL3_SEPEP.1_C4	ACSL3	0.00123	2.45	1.4	4.31
ACSL4_SEPEP.1_C4	ACSL4	0.462	1.22	0.719	2.06
ACSL5_SEPEP.1_C4	ACSL5	0.266	0.741	0.436	1.26
ACSL5_SEPEP.2_C3	ACSL5	0.253	0.735	0.433	1.25
ACSL6_SEPEP.1_C4	ACSL6	0.19	0.704	0.416	1.19
ACSM1_SEPEP.1_C4	ACSM1	0.00548	0.41	0.214	0.785
ACSM1_SEPEP.2_C3	ACSM1	0.00339	0.447	0.257	0.777
ACSM1_SEPEP.3_C3	ACSM1	0.012	0.484	0.272	0.863
ACSM1_SEPEP.4_C3	ACSM1	0.000656	0.39	0.222	0.684
ACSM1_SEPEP.5_C3	ACSM1	0.0858	0.581	0.31	1.09
ACSM1_SEPEP.6_C3	ACSM1	0.00447	0.46	0.266	0.796
ACSM1_SEPEP.7_C3	ACSM1	0.00897	0.489	0.283	0.846
ACSM2A_SEPEP.1_C4	ACSM2A	0.000132	0.345	0.195	0.61
ACSM2A_SEPEP.2_C3	ACSM2A	0.000105	0.335	0.187	0.598
ACSM2A_SEPEP.3_C3	ACSM2A	0.121	0.659	0.387	1.12
ACSM2A_SEPEP.4_C3	ACSM2A	0.00217	0.424	0.241	0.746
ACSM2B_SEPEP.1_C4	ACSM2B	0.000427	0.373	0.211	0.66
ACSM2B_SEPEP.2_C3	ACSM2B	0.000235	0.359	0.203	0.635
ACSM2B_SEPEP.3_C3	ACSM2B	5.27e-05	0.32	0.179	0.573
ACSM3_SEPEP.1_C4	ACSM3	0.000281	0.362	0.205	0.642
ACSM3_SEPEP.2_C3	ACSM3	0.00301	0.44	0.252	0.768
ACSM3_SEPEP.3_C3	ACSM3	0.00328	0.445	0.256	0.775
ACSM3_SEPEP.4_C3	ACSM3	0.000226	0.352	0.197	0.628
ACSM5_SEPEP.1_C4	ACSM5	0.000203	0.355	0.201	0.628
ACSM5_SEPEP.2_C3	ACSM5	0.000193	0.354	0.2	0.626
ACSM5_SEPEP.3_C3	ACSM5	0.000787	0.348	0.182	0.663
ACSS1_SEPEP.1_C4	ACSS1	0.202	0.71	0.418	1.21
ACSS1_SEPEP.2_C3	ACSS1	0.533	0.846	0.501	1.43
ACSS1_SEPEP.3_C3	ACSS1	0.895	1.04	0.613	1.75
ACSS1_SEPEP.4_C3	ACSS1	0.261	0.736	0.43	1.26
ACSS1_SEPEP.5_C3	ACSS1	0.636	0.876	0.506	1.52
ACSS2_SEPEP.1_C4	ACSS2	0.0344	0.565	0.33	0.966
ACSS2_SEPEP.2_C3	ACSS2	0.0339	0.564	0.329	0.964
ACSS2_SEPEP.3_C3	ACSS2	0.0628	0.606	0.356	1.03
ACSS3_SEPEP.1_C4	ACSS3	0.000452	0.38	0.217	0.666
ACSS3_SEPEP.2_C3	ACSS3	0.00319	0.444	0.255	0.773
ACSS3_SEPEP.3_C3	ACSS3	0.0177	0.525	0.305	0.902
ACSS3_SEPEP.4_C3	ACSS3	0.0146	0.477	0.26	0.876
ACTA1_SEPEP.1_C1	ACTA1	0.986	0.994	0.502	1.97
ACTBL2_SEPEP.1_C1	ACTBL2	0.575	0.86	0.507	1.46
ACTG1_SEPEP.1_C4	ACTG1	0.752	0.898	0.462	1.75
ACTL6A_SEPEP.1_C4	ACTL6A	0.0216	1.86	1.09	3.18
ACTL6A_SEPEP.2_C2	ACTL6A	0.326	1.3	0.769	2.2
ACTN1_SEPEP.1_C4	ACTN1	0.608	1.15	0.679	1.94
ACTN1_SEPEP.3_C3	ACTN1	0.266	1.38	0.78	2.45
ACTN1_SEPEP.4_C3	ACTN1	0.193	0.705	0.415	1.2
ACTN1_SEPEP.5_C3	ACTN1	0.138	0.645	0.36	1.16
ACTN1_SEPEP.6_C3	ACTN1	0.311	1.31	0.774	2.22
ACTN2_SEPEP.1_C4	ACTN2	0.378	0.762	0.416	1.4
ACTN3_SEPEP.1_C4	ACTN3	0.427	0.771	0.405	1.47
ACTN4_SEPEP.1_C4	ACTN4	0.419	0.804	0.474	1.36
ACTN4_SEPEP.2_C3	ACTN4	0.0957	0.638	0.374	1.09
ACTN4_SEPEP.3_C3	ACTN4	0.482	0.828	0.49	1.4
ACTN4_SEPEP.4_C3	ACTN4	0.256	0.736	0.433	1.25
ACTN4_SEPEP.5_C3	ACTN4	0.509	0.838	0.495	1.42
ACTR10_SEPEP.1_C4	ACTR10	0.106	1.55	0.908	2.64
ACTR10_SEPEP.2_C3	ACTR10	0.762	1.09	0.619	1.92
ACTR10_SEPEP.3_C3	ACTR10	0.457	0.819	0.483	1.39
ACTR1A_SEPEP.1_C1	ACTR1A	0.133	1.5	0.881	2.55
ACTR1B_SEPEP.1_C4	ACTR1B	0.512	0.839	0.496	1.42
ACTR2_SEPEP.1_C4	ACTR2	0.526	0.844	0.499	1.43
ACTR3_SEPEP.1_C4	ACTR3	0.942	0.981	0.58	1.66
ACTR3_SEPEP.2_C2	ACTR3	1	1	0.591	1.69
ACTR5_SEPEP.1_C1	ACTR5	0.998	0.999	0.591	1.69
ACTR6_SEPEP.1_C1	ACTR6	0.0431	1.77	1.01	3.12
ACTR8_SEPEP.1_C4	ACTR8	0.36	1.29	0.749	2.21
ACVR1_SEPEP.1_C4	ACVR1	0.997	1	0.593	1.69
ACY3_SEPEP.1_C4	ACY3	0.00327	0.448	0.259	0.776
ACY3_SEPEP.2_C3	ACY3	0.752	0.911	0.51	1.63
ACYP1_SEPEP.1_C4	ACYP1	0.0305	1.8	1.05	3.07
ACYP2_SEPEP.1_C4	ACYP2	0.0426	0.567	0.325	0.989
ACYP2_SEPEP.2_C3	ACYP2	0.013	0.499	0.285	0.873
ACYP2_SEPEP.3_C3	ACYP2	0.0747	0.617	0.361	1.05
ADA_SEPEP.1_C4	ADA	0.548	1.17	0.695	1.98
ADA_SEPEP.2_C3	ADA	0.068	1.78	0.95	3.34
ADA_SEPEP.3_C3	ADA	0.964	0.988	0.585	1.67
ADA2_SEPEP.1_C4	ADA2	0.176	0.695	0.409	1.18
ADA2_SEPEP.2_C3	ADA2	0.245	0.721	0.414	1.25
ADA2_SEPEP.3_C3	ADA2	0.904	0.967	0.561	1.67
ADAL_SEPEP.1_C4	ADAL	0.285	0.742	0.428	1.29
ADAL_SEPEP.2_C3	ADAL	0.165	0.687	0.403	1.17
ADAM10_SEPEP.1_C4	ADAM10	0.33	1.3	0.766	2.2
ADAM10_SEPEP.2_C3	ADAM10	0.437	0.812	0.48	1.37
ADAM15_SEPEP.1_C4	ADAM15	0.843	1.06	0.601	1.87
ADAM17_SEPEP.1_C4	ADAM17	0.754	0.919	0.544	1.55
ADAM17_SEPEP.2_C3	ADAM17	0.969	0.99	0.586	1.67
ADAM9_SEPEP.1_C4	ADAM9	0.000596	2.71	1.5	4.9
ADAMTSL4_SEPEP.1_C4	ADAMTSL4	0.00561	0.47	0.272	0.812
ADAMTSL4_SEPEP.2_C3	ADAMTSL4	0.377	0.761	0.414	1.4
ADAMTSL4_SEPEP.3_C3	ADAMTSL4	0.346	0.736	0.388	1.4
ADAP1_SEPEP.1_C4	ADAP1	0.962	1.01	0.593	1.73
ADAP2_SEPEP.1_C4	ADAP2	0.296	1.35	0.769	2.35
ADAP2_SEPEP.2_C3	ADAP2	0.646	1.14	0.656	1.97
ADAP2_SEPEP.3_C3	ADAP2	0.38	0.759	0.41	1.41
ADAP2_SEPEP.4_C3	ADAP2	0.121	0.592	0.302	1.16
ADAR_SEPEP.1_C4	ADAR	0.0605	1.66	0.972	2.85
ADAR_SEPEP.2_C3	ADAR	0.872	0.958	0.566	1.62
ADAR_SEPEP.3_C3	ADAR	0.185	1.43	0.841	2.43
ADARB1_SEPEP.1_C4	ADARB1	0.416	1.26	0.724	2.18
ADCK1_SEPEP.3_C3	ADCK1	0.225	0.717	0.419	1.23
ADCK1_SEPEP.4_C3	ADCK1	0.0851	0.593	0.325	1.08
ADCK1_SEPEP.5_C3	ADCK1	0.572	0.812	0.395	1.67
ADCK1_SEPEP.6_C3	ADCK1	0.00238	0.319	0.147	0.694
ADCK1_SEPEP.8_C3	ADCK1	0.318	1.33	0.757	2.35
ADCK5_SEPEP.1_C4	ADCK5	9.23e-05	0.337	0.191	0.597
ADCK5_SEPEP.2_C3	ADCK5	0.00853	0.405	0.202	0.812
ADCK5_SEPEP.3_C3	ADCK5	0.0168	0.436	0.217	0.878
ADCY6_SEPEP.1_C4	ADCY6	0.322	0.718	0.372	1.39
ADCY9_SEPEP.1_C4	ADCY9	0.0737	0.614	0.358	1.05
ADCY9_SEPEP.2_C3	ADCY9	0.724	0.901	0.505	1.61
ADD1_SEPEP.1_C4	ADD1	0.187	1.42	0.84	2.41
ADD1_SEPEP.2_C3	ADD1	0.013	2.07	1.15	3.71
ADD2_SEPEP.1_C4	ADD2	0.654	1.13	0.667	1.9
ADD3_SEPEP.1_C4	ADD3	0.495	1.2	0.71	2.03
ADD3_SEPEP.2_C3	ADD3	0.76	0.922	0.545	1.56
ADD3_SEPEP.3_C3	ADD3	0.884	1.04	0.615	1.76
ADD3_SEPEP.4_C3	ADD3	0.659	1.15	0.616	2.15
ADGRA2_SEPEP.1_C4	ADGRA2	0.92	1.03	0.559	1.9
ADGRE5_SEPEP.1_C4	ADGRE5	0.972	1.01	0.598	1.7
ADGRG6_SEPEP.1_C4	ADGRG6	0.511	1.2	0.694	2.08
ADGRL2_SEPEP.1_C4	ADGRL2	0.354	1.28	0.758	2.17
ADGRL4_SEPEP.1_C1	ADGRL4	0.00337	0.421	0.232	0.764
ADH1A_SEPEP.1_C1	ADH1A	1.9e-06	0.252	0.137	0.465
ADH1B_SEPEP.1_C4	ADH1B	0.0114	0.502	0.291	0.865
ADH1B_SEPEP.2_C2	ADH1B	0.00334	0.446	0.256	0.776
ADH1C_SEPEP.1_C1	ADH1C	0.00345	0.447	0.257	0.778
ADH4_SEPEP.1_C4	ADH4	4.87e-05	0.319	0.178	0.57
ADH5_SEPEP.1_C1	ADH5	0.113	0.652	0.383	1.11
ADH6_SEPEP.1_C4	ADH6	0.00133	0.41	0.234	0.72
ADHFE1_SEPEP.1_C1	ADHFE1	0.00239	0.434	0.249	0.755
ADI1_SEPEP.1_C4	ADI1	0.818	1.06	0.63	1.8
ADI1_SEPEP.2_C2	ADI1	0.419	0.806	0.476	1.36
ADIPOQ_SEPEP.1_C4	ADIPOQ	0.0212	0.522	0.298	0.916
ADIPOR2_SEPEP.1_C4	ADIPOR2	0.419	1.26	0.722	2.18
ADIRF_SEPEP.1_C1	ADIRF	0.811	0.938	0.553	1.59
ADK_SEPEP.1_C4	ADK	0.43	0.809	0.479	1.37
ADK_SEPEP.3_C3	ADK	0.183	0.699	0.412	1.19
ADK_SEPEP.4_C3	ADK	0.0901	0.633	0.371	1.08
ADK_SEPEP.5_C3	ADK	0.108	0.649	0.382	1.1
ADK_SEPEP.6_C3	ADK	0.0587	0.601	0.352	1.02
ADK_SEPEP.7_C3	ADK	0.943	0.981	0.579	1.66
ADK_SEPEP.8_C3	ADK	0.00125	0.413	0.237	0.719
ADNP_SEPEP.1_C4	ADNP	0.00915	2.03	1.18	3.49
ADO_SEPEP.1_C1	ADO	0.522	1.19	0.702	2.01
ADPGK_SEPEP.2_C3	ADPGK	0.153	1.47	0.864	2.49
ADPGK_SEPEP.3_C3	ADPGK	0.74	1.1	0.618	1.97
ADPGK_SEPEP.4_C3	ADPGK	0.109	1.54	0.905	2.61
ADPRH_SEPEP.1_C4	ADPRH	0.127	0.661	0.386	1.13
ADPRH_SEPEP.2_C3	ADPRH	0.807	0.937	0.554	1.58
ADPRM_SEPEP.1_C1	ADPRM	0.874	1.07	0.471	2.42
ADPRS_SEPEP.1_C4	ADPRS	0.0932	0.636	0.373	1.08
ADPRS_SEPEP.2_C2	ADPRS	0.122	0.659	0.387	1.12
ADRA1A_SEPEP.3_C3	ADRA1A	0.000213	0.261	0.122	0.56
ADRM1_SEPEP.1_C4	ADRM1	0.722	0.908	0.534	1.54
ADRM1_SEPEP.2_C3	ADRM1	0.13	1.5	0.883	2.56
ADRM1_SEPEP.3_C3	ADRM1	0.281	0.747	0.438	1.27
ADRM1_SEPEP.4_C3	ADRM1	0.892	0.964	0.571	1.63
ADSL_SEPEP.1_C4	ADSL	0.0958	1.57	0.92	2.67
ADSL_SEPEP.2_C3	ADSL	0.0555	1.68	0.982	2.87
ADSL_SEPEP.3_C3	ADSL	0.0755	1.61	0.947	2.75
ADSL_SEPEP.4_C3	ADSL	0.0389	1.75	1.02	2.99
ADSL_SEPEP.5_C3	ADSL	0.102	1.55	0.912	2.65
ADSS1_SEPEP.1_C4	ADSS1	0.965	1.01	0.599	1.71
ADSS1_SEPEP.2_C3	ADSS1	0.852	1.05	0.622	1.78
ADSS1_SEPEP.3_C3	ADSS1	0.98	1.01	0.595	1.7
ADSS1_SEPEP.4_C3	ADSS1	0.919	1.03	0.608	1.74
ADSS2_SEPEP.1_C4	ADSS2	0.000858	2.52	1.44	4.42
ADSS2_SEPEP.2_C3	ADSS2	0.178	1.44	0.846	2.44
ADSS2_SEPEP.3_C3	ADSS2	0.0115	2.03	1.16	3.55
AEBP1_SEPEP.1_C4	AEBP1	0.471	1.21	0.717	2.05
AFAP1L1_SEPEP.1_C4	AFAP1L1	0.94	0.975	0.502	1.89
AFAP1L1_SEPEP.2_C3	AFAP1L1	0.416	1.25	0.733	2.12
AFAP1L2_SEPEP.1_C4	AFAP1L2	0.56	1.25	0.593	2.62
AFDN_SEPEP.1_C4	AFDN	0.151	0.679	0.398	1.16
AFDN_SEPEP.2_C3	AFDN	0.624	0.877	0.518	1.48
AFDN_SEPEP.3_C3	AFDN	0.472	0.808	0.452	1.44
AFDN_SEPEP.4_C3	AFDN	0.0839	0.625	0.366	1.07
AFDN_SEPEP.5_C3	AFDN	0.979	0.993	0.586	1.68
AFDN_SEPEP.6_C3	AFDN	0.543	0.847	0.495	1.45
AFDN_SEPEP.7_C3	AFDN	0.12	0.649	0.375	1.12
AFF4_SEPEP.1_C4	AFF4	0.0102	2.01	1.17	3.46
AFG1L_SEPEP.2_C3	AFG1L	0.0314	0.534	0.299	0.954
AFG1L_SEPEP.4_C3	AFG1L	0.000157	0.349	0.197	0.617
AFG3L2_SEPEP.1_C4	AFG3L2	0.0374	0.567	0.33	0.974
AFG3L2_SEPEP.2_C2	AFG3L2	0.00184	0.421	0.24	0.738
AFM_SEPEP.1_C4	AFM	0.81	1.07	0.631	1.8
AFM_SEPEP.2_C2	AFM	0.798	0.934	0.552	1.58
AFM_SEPEP.3_C3	AFM	0.43	0.809	0.477	1.37
AFMID_SEPEP.2_C3	AFMID	0.000298	0.361	0.203	0.642
AFMID_SEPEP.3_C3	AFMID	0.0109	0.502	0.292	0.862
AFMID_SEPEP.4_C3	AFMID	0.101	0.641	0.375	1.1
AFMID_SEPEP.5_C3	AFMID	0.0387	0.562	0.323	0.978
AFMID_SEPEP.6_C3	AFMID	0.135	0.659	0.38	1.14
AFMID_SEPEP.7_C3	AFMID	0.0142	0.49	0.274	0.877
AFMID_SEPEP.8_C3	AFMID	0.000121	0.309	0.165	0.582
AFP_SEPEP.1_C4	AFP	0.00524	2.18	1.24	3.81
AFTPH_SEPEP.1_C4	AFTPH	0.22	1.39	0.82	2.35
AFTPH_SEPEP.2_C3	AFTPH	0.427	1.25	0.719	2.18
AGA_SEPEP.1_C4	AGA	0.699	1.11	0.656	1.87
AGAP3_SEPEP.3_C3	AGAP3	0.428	1.32	0.664	2.62
AGAP3_SEPEP.4_C3	AGAP3	0.931	1.03	0.553	1.91
AGAP3_SEPEP.5_C3	AGAP3	0.476	0.826	0.488	1.4
AGFG1_SEPEP.1_C4	AGFG1	0.0701	1.63	0.956	2.77
AGFG2_SEPEP.2_C3	AGFG2	0.833	0.945	0.559	1.6
AGFG2_SEPEP.3_C3	AGFG2	0.416	0.804	0.474	1.36
AGK_SEPEP.1_C4	AGK	0.787	0.93	0.551	1.57
AGK_SEPEP.2_C3	AGK	0.866	0.956	0.566	1.61
AGL_SEPEP.1_C4	AGL	0.00603	0.472	0.273	0.817
AGL_SEPEP.2_C3	AGL	0.000241	0.359	0.203	0.635
AGL_SEPEP.3_C3	AGL	7.47e-05	0.328	0.183	0.586
AGMAT_SEPEP.1_C1	AGMAT	0.00553	0.465	0.268	0.81
AGMO_SEPEP.1_C4	AGMO	0.01	0.494	0.286	0.855
AGO1_SEPEP.1_C4	AGO1	0.00367	0.449	0.257	0.781
AGO1_SEPEP.2_C3	AGO1	0.00361	0.449	0.258	0.781
AGO1_SEPEP.3_C3	AGO1	0.0287	0.551	0.321	0.947
AGO2_SEPEP.1_C4	AGO2	0.157	1.47	0.86	2.5
AGO2_SEPEP.2_C3	AGO2	0.0525	1.69	0.988	2.89
AGO2_SEPEP.3_C3	AGO2	0.128	1.53	0.881	2.67
AGO2_SEPEP.4_C3	AGO2	0.616	1.15	0.671	1.96
AGO3_SEPEP.1_C4	AGO3	0.299	0.757	0.447	1.28
AGO3_SEPEP.2_C3	AGO3	0.242	0.73	0.43	1.24
AGPAT1_SEPEP.1_C4	AGPAT1	0.997	0.999	0.591	1.69
AGPAT2_SEPEP.1_C4	AGPAT2	0.71	0.905	0.536	1.53
AGPAT2_SEPEP.2_C2	AGPAT2	0.958	0.986	0.584	1.66
AGPAT3_SEPEP.2_C3	AGPAT3	0.246	0.732	0.431	1.24
AGPAT5_SEPEP.1_C4	AGPAT5	0.203	0.698	0.401	1.22
AGPAT5_SEPEP.2_C2	AGPAT5	0.0616	0.602	0.352	1.03
AGPS_SEPEP.1_C4	AGPS	0.97	0.99	0.586	1.67
AGPS_SEPEP.2_C2	AGPS	0.393	0.791	0.461	1.36
AGPS_SEPEP.3_C3	AGPS	0.95	0.983	0.582	1.66
AGR2_SEPEP.1_C4	AGR2	0.00551	2.13	1.23	3.69
AGRN_SEPEP.1_C4	AGRN	0.0892	0.632	0.371	1.08
AGRN_SEPEP.3_C3	AGRN	0.16	0.685	0.404	1.16
AGRN_SEPEP.4_C3	AGRN	0.0857	0.629	0.369	1.07
AGRN_SEPEP.5_C3	AGRN	0.477	0.827	0.489	1.4
AGT_SEPEP.1_C4	AGT	0.00571	2.13	1.23	3.67
AGTRAP_SEPEP.1_C4	AGTRAP	0.174	1.49	0.835	2.66
AGTRAP_SEPEP.2_C3	AGTRAP	0.228	1.38	0.814	2.35
AGTRAP_SEPEP.4_C3	AGTRAP	0.136	1.56	0.865	2.8
AGXT_SEPEP.1_C1	AGXT	2.75e-05	0.309	0.173	0.552
AGXT2_SEPEP.1_C4	AGXT2	0.000461	0.375	0.212	0.663
AGXT2_SEPEP.2_C3	AGXT2	0.0288	0.553	0.323	0.948
AGXT2_SEPEP.3_C3	AGXT2	0.00317	0.443	0.254	0.772
AHCTF1_SEPEP.1_C4	AHCTF1	0.0178	1.9	1.11	3.25
AHCTF1_SEPEP.2_C3	AHCTF1	0.147	1.48	0.869	2.51
AHCTF1_SEPEP.3_C3	AHCTF1	0.0244	1.85	1.07	3.17
AHCY_SEPEP.1_C4	AHCY	0.117	1.53	0.896	2.6
AHCY_SEPEP.2_C3	AHCY	0.678	1.12	0.661	1.89
AHCY_SEPEP.3_C3	AHCY	0.351	1.28	0.758	2.17
AHCY_SEPEP.4_C3	AHCY	0.35	1.29	0.759	2.18
AHCYL1_SEPEP.1_C4	AHCYL1	0.0904	0.631	0.369	1.08
AHCYL1_SEPEP.2_C3	AHCYL1	0.17	0.687	0.401	1.18
AHCYL2_SEPEP.1_C4	AHCYL2	0.964	0.987	0.548	1.78
AHCYL2_SEPEP.3_C3	AHCYL2	0.0214	0.531	0.307	0.919
AHCYL2_SEPEP.4_C3	AHCYL2	0.589	0.865	0.51	1.47
AHNAK_SEPEP.1_C4	AHNAK	0.541	0.849	0.502	1.44
AHNAK_SEPEP.2_C3	AHNAK	0.282	0.748	0.439	1.27
AHNAK_SEPEP.3_C3	AHNAK	0.785	1.1	0.553	2.19
AHNAK2_SEPEP.1_C4	AHNAK2	0.158	1.47	0.859	2.5
AHR_SEPEP.1_C1	AHR	0.528	1.18	0.701	2
AHSA1_SEPEP.1_C4	AHSA1	0.825	1.06	0.628	1.79
AHSA1_SEPEP.2_C2	AHSA1	0.119	1.52	0.894	2.6
AHSG_SEPEP.1_C4	AHSG	0.227	1.38	0.816	2.34
AHSP_SEPEP.1_C4	AHSP	0.557	1.17	0.692	1.98
AIDA_SEPEP.1_C1	AIDA	0.561	1.17	0.691	1.98
AIF1_SEPEP.1_C4	AIF1	0.537	1.18	0.698	2
AIF1_SEPEP.3_C3	AIF1	0.885	0.962	0.57	1.63
AIF1_SEPEP.4_C3	AIF1	0.928	0.976	0.578	1.65
AIFM1_SEPEP.2_C3	AIFM1	0.00323	0.445	0.255	0.774
AIFM1_SEPEP.3_C3	AIFM1	0.00396	0.452	0.26	0.787
AIFM1_SEPEP.4_C3	AIFM1	0.0112	0.502	0.291	0.864
AIFM2_SEPEP.1_C4	AIFM2	0.468	0.823	0.487	1.39
AIG1_SEPEP.3_C3	AIG1	0.279	0.733	0.417	1.29
AIG1_SEPEP.4_C3	AIG1	0.514	0.831	0.476	1.45
AIMP1_SEPEP.1_C4	AIMP1	0.763	0.922	0.545	1.56
AIMP2_SEPEP.1_C4	AIMP2	0.0842	1.59	0.935	2.71
AIMP2_SEPEP.2_C2	AIMP2	0.312	0.697	0.345	1.41
AIMP2_SEPEP.4_C3	AIMP2	0.219	1.4	0.815	2.42
AIP_SEPEP.1_C4	AIP	0.813	1.07	0.631	1.8
AIP_SEPEP.2_C3	AIP	0.733	1.1	0.646	1.86
AIP_SEPEP.3_C3	AIP	0.487	0.83	0.489	1.41
AJUBA_SEPEP.3_C3	AJUBA	0.296	1.44	0.723	2.88
AJUBA_SEPEP.4_C3	AJUBA	0.555	1.17	0.688	2.01
AK1_SEPEP.1_C4	AK1	0.671	1.12	0.663	1.89
AK1_SEPEP.2_C3	AK1	0.696	0.901	0.533	1.52
AK1_SEPEP.3_C3	AK1	0.43	0.783	0.426	1.44
AK1_SEPEP.4_C3	AK1	0.0724	0.515	0.246	1.08
AK2_SEPEP.1_C4	AK2	0.004	0.453	0.26	0.788
AK2_SEPEP.2_C3	AK2	0.000192	0.353	0.199	0.625
AK2_SEPEP.3_C3	AK2	0.000901	0.399	0.228	0.7
AK2_SEPEP.4_C3	AK2	0.000657	0.39	0.223	0.684
AK2_SEPEP.5_C3	AK2	0.00538	0.464	0.267	0.808
AK2_SEPEP.6_C3	AK2	0.0146	0.516	0.3	0.886
AK3_SEPEP.1_C4	AK3	0.0011	0.405	0.231	0.71
AK3_SEPEP.2_C2	AK3	0.00159	0.416	0.237	0.73
AK3_SEPEP.3_C3	AK3	0.2	0.708	0.416	1.2
AK3_SEPEP.4_C3	AK3	0.00995	0.494	0.286	0.854
AK3_SEPEP.5_C3	AK3	0.00176	0.331	0.16	0.685
AK4_SEPEP.1_C4	AK4	0.0209	0.534	0.31	0.917
AK4_SEPEP.2_C3	AK4	0.0161	0.52	0.303	0.894
AK6_SEPEP.1_C4	AK6	0.00191	2.34	1.35	4.08
AKAP1_SEPEP.1_C4	AKAP1	0.00412	0.454	0.261	0.789
AKAP11_SEPEP.1_C4	AKAP11	0.495	0.833	0.492	1.41
AKAP12_SEPEP.1_C4	AKAP12	0.587	0.865	0.511	1.46
AKAP12_SEPEP.2_C3	AKAP12	0.612	0.848	0.448	1.6
AKAP13_SEPEP.1_C4	AKAP13	0.265	0.741	0.436	1.26
AKAP13_SEPEP.3_C3	AKAP13	0.119	0.654	0.382	1.12
AKAP17A_1_SEPEP.1_C1	AKAP17A_1	0.306	1.32	0.776	2.24
AKAP7_SEPEP.3_C3	AKAP7	0.134	0.609	0.316	1.17
AKAP7_SEPEP.4_C3	AKAP7	0.133	0.633	0.347	1.15
AKAP7_SEPEP.5_C3	AKAP7	0.0238	0.534	0.307	0.928
AKAP8_SEPEP.1_C1	AKAP8	0.00154	2.38	1.37	4.14
AKAP8L_SEPEP.1_C4	AKAP8L	0.311	1.31	0.775	2.22
AKAP9_SEPEP.1_C4	AKAP9	0.758	0.921	0.545	1.56
AKAP9_SEPEP.2_C3	AKAP9	0.184	0.68	0.383	1.21
AKAP9_SEPEP.3_C3	AKAP9	0.517	1.19	0.704	2.01
AKAP9_SEPEP.4_C3	AKAP9	0.137	1.49	0.878	2.53
AKAP9_SEPEP.5_C3	AKAP9	0.717	0.897	0.499	1.61
AKAP9_SEPEP.7_C3	AKAP9	0.47	0.779	0.396	1.53
AKR1A1_SEPEP.1_C4	AKR1A1	0.000553	0.385	0.22	0.676
AKR1A1_SEPEP.2_C3	AKR1A1	0.000689	0.391	0.223	0.686
AKR1B1_SEPEP.1_C4	AKR1B1	0.19	0.703	0.414	1.19
AKR1B1_SEPEP.2_C2	AKR1B1	0.593	0.867	0.512	1.47
AKR1B10_SEPEP.1_C4	AKR1B10	0.145	0.676	0.398	1.15
AKR1B10_SEPEP.3_C3	AKR1B10	0.0782	0.622	0.365	1.06
AKR1C1_SEPEP.2_C2	AKR1C1	0.0721	0.611	0.355	1.05
AKR1C2_SEPEP.1_C4	AKR1C2	0.0339	0.564	0.329	0.964
AKR1C2_SEPEP.3_C3	AKR1C2	0.00417	0.456	0.263	0.791
AKR1C2_SEPEP.4_C3	AKR1C2	0.0328	0.555	0.321	0.96
AKR1C3_SEPEP.1_C4	AKR1C3	0.0695	0.604	0.349	1.05
AKR1C3_SEPEP.3_C3	AKR1C3	0.186	0.701	0.413	1.19
AKR1C4_SEPEP.1_C1	AKR1C4	0.000118	0.34	0.192	0.605
AKR1D1_SEPEP.1_C4	AKR1D1	1.01e-05	0.285	0.157	0.516
AKR1D1_SEPEP.2_C3	AKR1D1	0.00488	0.463	0.267	0.802
AKR1D1_SEPEP.3_C3	AKR1D1	0.00171	0.422	0.242	0.736
AKR7A2_SEPEP.1_C4	AKR7A2	0.0219	0.536	0.312	0.922
AKR7A2_SEPEP.2_C2	AKR7A2	0.193	0.7	0.409	1.2
AKR7A3_SEPEP.1_C4	AKR7A3	0.000102	0.339	0.191	0.601
AKR7A3_SEPEP.2_C3	AKR7A3	0.0111	0.502	0.292	0.864
AKT1_SEPEP.1_C4	AKT1	0.224	0.721	0.425	1.22
AKT1S1_SEPEP.1_C4	AKT1S1	0.215	0.716	0.422	1.22
AKT2_SEPEP.1_C4	AKT2	0.083	0.627	0.368	1.07
AKT2_SEPEP.2_C3	AKT2	0.368	0.786	0.465	1.33
AKT2_SEPEP.3_C3	AKT2	0.192	0.678	0.377	1.22
AKT2_SEPEP.4_C3	AKT2	0.997	0.999	0.57	1.75
AKTIP_SEPEP.1_C4	AKTIP	0.173	0.692	0.406	1.18
ALAD_SEPEP.1_C4	ALAD	2.8e-05	0.306	0.171	0.55
ALAS1_SEPEP.1_C4	ALAS1	0.00361	0.453	0.262	0.783
ALAS1_SEPEP.2_C3	ALAS1	0.154	0.672	0.387	1.16
ALAS1_SEPEP.3_C3	ALAS1	0.0826	0.626	0.367	1.07
ALCAM_SEPEP.1_C4	ALCAM	0.21	0.715	0.422	1.21
ALCAM_SEPEP.3_C3	ALCAM	0.935	0.978	0.579	1.65
ALCAM_SEPEP.4_C3	ALCAM	0.874	1.04	0.617	1.77
ALDH16A1_SEPEP.1_C4	ALDH16A1	0.259	1.35	0.799	2.29
ALDH16A1_SEPEP.2_C3	ALDH16A1	0.714	1.14	0.558	2.34
ALDH16A1_SEPEP.3_C3	ALDH16A1	0.556	1.17	0.687	2.01
ALDH18A1_SEPEP.1_C4	ALDH18A1	0.143	1.49	0.872	2.53
ALDH18A1_SEPEP.2_C3	ALDH18A1	0.00196	2.34	1.34	4.07
ALDH18A1_SEPEP.3_C3	ALDH18A1	0.00585	2.12	1.23	3.67
ALDH18A1_SEPEP.4_C3	ALDH18A1	0.0584	1.67	0.976	2.86
ALDH1A1_SEPEP.1_C1	ALDH1A1	6.14e-05	0.324	0.181	0.579
ALDH1A2_SEPEP.1_C4	ALDH1A2	0.622	0.876	0.516	1.49
ALDH1A3_SEPEP.1_C4	ALDH1A3	0.688	0.898	0.531	1.52
ALDH1B1_SEPEP.1_C4	ALDH1B1	0.0572	0.598	0.35	1.02
ALDH1L1_SEPEP.1_C4	ALDH1L1	2.18e-05	0.298	0.165	0.539
ALDH1L1_SEPEP.2_C3	ALDH1L1	4.53e-05	0.316	0.177	0.567
ALDH1L1_SEPEP.3_C3	ALDH1L1	0.000226	0.357	0.201	0.632
ALDH2_SEPEP.1_C4	ALDH2	0.000376	0.37	0.209	0.655
ALDH2_SEPEP.2_C2	ALDH2	0.00243	0.435	0.25	0.756
ALDH3A1_SEPEP.1_C4	ALDH3A1	0.795	1.07	0.634	1.81
ALDH3A1_SEPEP.2_C3	ALDH3A1	0.427	1.26	0.709	2.25
ALDH3A1_SEPEP.3_C3	ALDH3A1	0.844	1.05	0.623	1.78
ALDH3A2_SEPEP.1_C4	ALDH3A2	0.0178	0.525	0.305	0.903
ALDH3A2_SEPEP.2_C3	ALDH3A2	0.0474	0.584	0.341	1
ALDH3A2_SEPEP.3_C3	ALDH3A2	0.0177	0.525	0.305	0.902
ALDH3B1_SEPEP.2_C3	ALDH3B1	0.195	0.689	0.391	1.21
ALDH4A1_SEPEP.1_C4	ALDH4A1	0.000111	0.341	0.193	0.604
ALDH4A1_SEPEP.2_C3	ALDH4A1	6.62e-05	0.326	0.182	0.582
ALDH4A1_SEPEP.3_C3	ALDH4A1	0.000305	0.365	0.206	0.646
ALDH5A1_SEPEP.1_C4	ALDH5A1	0.0081	0.481	0.277	0.837
ALDH5A1_SEPEP.2_C3	ALDH5A1	0.000204	0.349	0.195	0.624
ALDH6A1_SEPEP.1_C4	ALDH6A1	0.00406	0.453	0.261	0.789
ALDH6A1_SEPEP.2_C3	ALDH6A1	0.00133	0.41	0.234	0.72
ALDH7A1_SEPEP.1_C4	ALDH7A1	3.36e-05	0.311	0.174	0.557
ALDH7A1_SEPEP.2_C3	ALDH7A1	3.31e-06	0.262	0.143	0.481
ALDH8A1_SEPEP.1_C4	ALDH8A1	0.000443	0.379	0.216	0.665
ALDH8A1_SEPEP.2_C3	ALDH8A1	0.000319	0.37	0.211	0.65
ALDH8A1_SEPEP.3_C3	ALDH8A1	0.0103	0.491	0.282	0.855
ALDH9A1_SEPEP.1_C4	ALDH9A1	0.00111	0.405	0.231	0.71
ALDH9A1_SEPEP.2_C2	ALDH9A1	0.000567	0.38	0.215	0.673
ALDOA_SEPEP.1_C4	ALDOA	0.00241	2.3	1.32	4.01
ALDOB_SEPEP.1_C1	ALDOB	0.000145	0.347	0.196	0.614
ALDOC_SEPEP.1_C4	ALDOC	0.756	1.09	0.643	1.84
ALG1_SEPEP.1_C4	ALG1	0.198	0.708	0.417	1.2
ALG1_SEPEP.2_C3	ALG1	0.496	0.833	0.493	1.41
ALG11_SEPEP.1_C1	ALG11	0.377	0.789	0.465	1.34
ALG12_SEPEP.1_C4	ALG12	0.428	0.809	0.478	1.37
ALG12_SEPEP.2_C3	ALG12	0.619	0.874	0.514	1.49
ALG13_SEPEP.2_C3	ALG13	0.859	1.06	0.569	1.97
ALG13_SEPEP.3_C3	ALG13	0.831	0.937	0.515	1.7
ALG14_SEPEP.1_C4	ALG14	0.2	0.705	0.412	1.21
ALG14_SEPEP.3_C3	ALG14	0.131	0.611	0.32	1.17
ALG2_SEPEP.1_C1	ALG2	0.309	1.31	0.775	2.23
ALG3_SEPEP.1_C4	ALG3	0.0844	0.628	0.369	1.07
ALG3_SEPEP.2_C2	ALG3	0.72	1.1	0.651	1.86
ALG5_SEPEP.1_C4	ALG5	0.127	0.662	0.389	1.13
ALG5_SEPEP.2_C3	ALG5	0.388	0.793	0.468	1.34
ALG5_SEPEP.3_C3	ALG5	0.0236	0.54	0.314	0.928
ALG6_SEPEP.1_C1	ALG6	0.0028	0.438	0.251	0.764
ALG8_SEPEP.1_C4	ALG8	0.887	0.962	0.563	1.64
ALG8_SEPEP.2_C3	ALG8	0.199	0.703	0.41	1.21
ALG9_SEPEP.1_C4	ALG9	0.951	1.02	0.602	1.72
ALG9_SEPEP.2_C3	ALG9	0.806	1.07	0.632	1.8
ALKBH3_SEPEP.1_C1	ALKBH3	0.319	0.735	0.4	1.35
ALKBH4_SEPEP.1_C4	ALKBH4	0.199	1.47	0.814	2.64
ALKBH4_SEPEP.3_C3	ALKBH4	0.149	1.5	0.861	2.62
ALKBH5_SEPEP.1_C1	ALKBH5	0.767	0.924	0.547	1.56
ALKBH6_SEPEP.2_C3	ALKBH6	0.153	0.667	0.381	1.17
ALKBH7_SEPEP.2_C3	ALKBH7	0.0221	0.527	0.302	0.921
ALKBH7_SEPEP.3_C3	ALKBH7	0.0285	0.539	0.307	0.945
ALOX5_SEPEP.1_C4	ALOX5	0.928	1.02	0.606	1.73
ALOX5_SEPEP.2_C3	ALOX5	0.727	0.911	0.539	1.54
ALOX5_SEPEP.3_C3	ALOX5	0.967	0.989	0.577	1.69
ALOX5AP_SEPEP.1_C4	ALOX5AP	0.444	1.23	0.726	2.08
ALPL_SEPEP.1_C4	ALPL	0.659	0.888	0.525	1.5
ALPL_SEPEP.2_C3	ALPL	0.467	1.23	0.705	2.14
ALPL_SEPEP.3_C3	ALPL	0.844	0.946	0.543	1.65
ALS2_SEPEP.2_C3	ALS2	0.26	1.35	0.797	2.3
ALS2_SEPEP.3_C3	ALS2	0.699	0.899	0.524	1.54
ALS2_SEPEP.4_C3	ALS2	0.26	1.35	0.798	2.3
ALS2CL_SEPEP.2_C3	ALS2CL	0.694	0.879	0.461	1.67
ALS2CL_SEPEP.3_C3	ALS2CL	0.0141	0.492	0.277	0.877
ALYREF_SEPEP.1_C1	ALYREF	0.00194	2.32	1.34	4.02
AMACR_SEPEP.1_C4	AMACR	0.0165	0.521	0.303	0.896
AMACR_SEPEP.3_C3	AMACR	0.0378	0.571	0.334	0.976
AMBP_SEPEP.1_C1	AMBP	0.491	1.2	0.71	2.04
AMBRA1_SEPEP.1_C4	AMBRA1	0.936	0.976	0.536	1.78
AMDHD1_SEPEP.1_C1	AMDHD1	0.000101	0.334	0.187	0.597
AMDHD2_SEPEP.1_C4	AMDHD2	0.755	1.09	0.641	1.85
AMDHD2_SEPEP.2_C3	AMDHD2	0.342	1.29	0.762	2.19
AMDHD2_SEPEP.3_C3	AMDHD2	0.556	0.846	0.485	1.48
AMFR_SEPEP.1_C4	AMFR	0.0103	0.499	0.291	0.858
AMN_SEPEP.1_C4	AMN	0.774	1.12	0.512	2.46
AMOTL1_SEPEP.1_C4	AMOTL1	0.396	0.774	0.427	1.4
AMPD2_SEPEP.1_C4	AMPD2	0.0334	0.56	0.326	0.963
AMPD2_SEPEP.2_C3	AMPD2	0.0151	0.514	0.297	0.888
AMPD2_SEPEP.3_C3	AMPD2	0.0393	0.564	0.324	0.98
AMPD2_SEPEP.4_C3	AMPD2	0.19	0.702	0.412	1.2
AMPD3_SEPEP.1_C4	AMPD3	0.471	1.21	0.717	2.05
AMT_SEPEP.1_C4	AMT	0.000317	0.365	0.206	0.647
AMT_SEPEP.2_C3	AMT	0.0136	0.509	0.294	0.879
AMT_SEPEP.3_C3	AMT	0.0145	0.515	0.299	0.885
AMT_SEPEP.4_C3	AMT	0.0808	0.609	0.347	1.07
ANAPC1_SEPEP.1_C4	ANAPC1	0.148	1.47	0.868	2.51
ANAPC1_SEPEP.2_C3	ANAPC1	0.861	0.954	0.565	1.61
ANAPC13_SEPEP.1_C4	ANAPC13	0.528	1.19	0.692	2.05
ANAPC16_SEPEP.1_C4	ANAPC16	0.646	0.867	0.472	1.59
ANAPC2_SEPEP.1_C1	ANAPC2	0.137	1.49	0.877	2.55
ANAPC4_SEPEP.1_C4	ANAPC4	0.0895	1.58	0.928	2.69
ANAPC4_SEPEP.2_C3	ANAPC4	0.99	0.997	0.588	1.69
ANAPC4_SEPEP.3_C3	ANAPC4	0.157	1.48	0.858	2.54
ANAPC5_SEPEP.1_C4	ANAPC5	0.00282	2.33	1.31	4.11
ANAPC5_SEPEP.2_C3	ANAPC5	0.357	1.28	0.755	2.17
ANAPC7_SEPEP.1_C4	ANAPC7	0.0266	1.82	1.06	3.11
ANAPC7_SEPEP.2_C3	ANAPC7	0.212	1.4	0.824	2.37
ANAPC7_SEPEP.3_C3	ANAPC7	0.0692	1.76	0.949	3.27
ANAPC7_SEPEP.4_C3	ANAPC7	0.0218	1.86	1.09	3.18
ANAPC7_SEPEP.5_C3	ANAPC7	0.0393	2.13	1.02	4.45
ANG_SEPEP.1_C4	ANG	0.297	0.756	0.446	1.28
ANGEL2_SEPEP.1_C4	ANGEL2	0.879	1.04	0.616	1.76
ANGPTL2_SEPEP.1_C4	ANGPTL2	0.699	1.11	0.653	1.89
ANGPTL2_SEPEP.2_C2	ANGPTL2	0.231	1.4	0.805	2.44
ANGPTL3_SEPEP.1_C1	ANGPTL3	0.00572	0.471	0.272	0.814
ANGPTL4_SEPEP.1_C4	ANGPTL4	0.692	1.12	0.645	1.94
ANGPTL6_SEPEP.1_C4	ANGPTL6	0.00898	0.489	0.282	0.846
ANGPTL8_SEPEP.1_C1	ANGPTL8	0.493	1.2	0.709	2.04
ANK1_SEPEP.2_C3	ANK1	0.32	1.3	0.771	2.21
ANK3_SEPEP.1_C4	ANK3	0.56	1.17	0.692	1.97
ANK3_SEPEP.2_C3	ANK3	0.283	1.33	0.787	2.26
ANKFY1_SEPEP.1_C4	ANKFY1	0.939	0.98	0.579	1.66
ANKFY1_SEPEP.3_C3	ANKFY1	0.523	1.19	0.701	2.01
ANKFY1_SEPEP.4_C3	ANKFY1	0.000527	0.347	0.185	0.649
ANKH_SEPEP.1_C4	ANKH	0.44	0.799	0.452	1.41
ANKHD1_SEPEP.1_C4	ANKHD1	0.506	1.2	0.706	2.02
ANKHD1_SEPEP.3_C3	ANKHD1	0.00568	2.13	1.23	3.69
ANKIB1_SEPEP.1_C1	ANKIB1	0.193	0.694	0.4	1.21
ANKLE2_SEPEP.1_C4	ANKLE2	0.0101	2.13	1.18	3.86
ANKLE2_SEPEP.2_C3	ANKLE2	0.0351	1.77	1.03	3.03
ANKLE2_SEPEP.3_C3	ANKLE2	0.0981	1.59	0.914	2.75
ANKMY2_SEPEP.1_C4	ANKMY2	0.201	1.41	0.83	2.4
ANKMY2_SEPEP.2_C2	ANKMY2	0.172	1.45	0.849	2.46
ANKRD13A_SEPEP.1_C4	ANKRD13A	0.232	0.725	0.427	1.23
ANKRD13A_SEPEP.2_C3	ANKRD13A	0.585	1.16	0.678	1.99
ANKRD13A_SEPEP.3_C3	ANKRD13A	0.803	0.932	0.538	1.62
ANKRD13A_SEPEP.4_C3	ANKRD13A	0.692	1.16	0.563	2.38
ANKRD13A_SEPEP.5_C3	ANKRD13A	0.706	1.11	0.633	1.96
ANKRD16_SEPEP.1_C4	ANKRD16	0.489	1.21	0.702	2.09
ANKRD17_SEPEP.1_C4	ANKRD17	0.799	1.07	0.634	1.81
ANKRD17_SEPEP.2_C3	ANKRD17	0.755	0.916	0.528	1.59
ANKRD27_SEPEP.1_C4	ANKRD27	0.0371	1.85	1.03	3.34
ANKRD28_SEPEP.2_C2	ANKRD28	0.0453	0.555	0.309	0.996
ANKRD28_SEPEP.3_C3	ANKRD28	0.565	0.857	0.507	1.45
ANKRD28_SEPEP.4_C3	ANKRD28	0.728	0.911	0.538	1.54
ANKRD28_SEPEP.6_C3	ANKRD28	0.231	0.712	0.408	1.24
ANKRD28_SEPEP.7_C3	ANKRD28	0.897	1.04	0.607	1.77
ANKRD28_SEPEP.8_C3	ANKRD28	0.129	0.63	0.345	1.15
ANKRD44_SEPEP.1_C4	ANKRD44	0.207	0.703	0.405	1.22
ANKRD44_SEPEP.2_C3	ANKRD44	0.121	0.658	0.386	1.12
ANKRD44_SEPEP.3_C3	ANKRD44	0.769	0.924	0.547	1.56
ANKRD44_SEPEP.4_C3	ANKRD44	0.798	0.931	0.537	1.61
ANKRD49_SEPEP.1_C4	ANKRD49	0.909	1.05	0.474	2.31
ANKRD50_SEPEP.1_C4	ANKRD50	0.719	1.1	0.652	1.86
ANKRD54_SEPEP.1_C4	ANKRD54	0.219	1.4	0.815	2.42
ANKS1A_SEPEP.1_C4	ANKS1A	0.473	1.21	0.716	2.05
ANKS1A_SEPEP.2_C3	ANKS1A	0.1	1.55	0.915	2.64
ANKUB1_SEPEP.2_C3	ANKUB1	0.022	1.96	1.09	3.52
ANKZF1_SEPEP.1_C4	ANKZF1	0.0298	1.81	1.05	3.11
ANKZF1_SEPEP.2_C3	ANKZF1	0.123	1.52	0.89	2.59
ANKZF1_SEPEP.3_C3	ANKZF1	0.886	0.954	0.503	1.81
ANKZF1_SEPEP.4_C3	ANKZF1	0.0539	1.84	0.98	3.46
ANKZF1_SEPEP.5_C3	ANKZF1	0.32	0.702	0.348	1.42
ANO1_SEPEP.1_C4	ANO1	0.00061	0.388	0.221	0.68
ANO1_SEPEP.2_C3	ANO1	0.00117	0.411	0.236	0.716
ANO10_SEPEP.1_C4	ANO10	0.385	0.793	0.468	1.34
ANO10_SEPEP.2_C3	ANO10	0.411	0.802	0.474	1.36
ANO10_SEPEP.3_C3	ANO10	0.507	0.833	0.486	1.43
ANO10_SEPEP.4_C3	ANO10	0.0933	0.636	0.373	1.08
ANO10_SEPEP.5_C3	ANO10	0.586	0.864	0.512	1.46
ANO10_SEPEP.6_C3	ANO10	0.0996	0.615	0.343	1.1
ANO6_SEPEP.1_C4	ANO6	0.795	1.07	0.635	1.81
ANO6_SEPEP.2_C3	ANO6	0.152	0.681	0.401	1.16
ANO6_SEPEP.3_C3	ANO6	0.812	0.938	0.555	1.59
ANP32A_SEPEP.1_C1	ANP32A	0.91	0.97	0.574	1.64
ANP32B_SEPEP.1_C1	ANP32B	0.0205	1.88	1.09	3.22
ANP32E_SEPEP.2_C3	ANP32E	0.173	1.44	0.85	2.45
ANP32E_SEPEP.3_C3	ANP32E	0.12	1.52	0.894	2.58
ANP32E_SEPEP.4_C3	ANP32E	0.0831	1.59	0.936	2.71
ANP32E_SEPEP.5_C3	ANP32E	0.0457	1.74	1	3.02
ANP32E_SEPEP.6_C3	ANP32E	0.861	0.953	0.556	1.63
ANPEP_SEPEP.1_C4	ANPEP	0.0432	1.73	1.01	2.95
ANTXR2_SEPEP.1_C4	ANTXR2	0.112	1.53	0.902	2.6
ANXA1_SEPEP.1_C4	ANXA1	0.863	0.955	0.565	1.61
ANXA11_SEPEP.1_C4	ANXA11	0.264	1.35	0.796	2.29
ANXA13_SEPEP.1_C4	ANXA13	0.223	0.716	0.418	1.23
ANXA2_SEPEP.1_C4	ANXA2	0.32	0.766	0.452	1.3
ANXA2_SEPEP.2_C3	ANXA2	0.802	0.935	0.554	1.58
ANXA3_SEPEP.1_C1	ANXA3	0.067	1.64	0.961	2.79
ANXA4_SEPEP.1_C4	ANXA4	0.264	0.74	0.435	1.26
ANXA4_SEPEP.2_C3	ANXA4	0.908	0.969	0.573	1.64
ANXA4_SEPEP.3_C3	ANXA4	0.994	1	0.593	1.69
ANXA4_SEPEP.4_C3	ANXA4	0.108	0.635	0.363	1.11
ANXA5_SEPEP.1_C4	ANXA5	0.332	1.3	0.766	2.2
ANXA5_SEPEP.2_C2	ANXA5	0.907	0.969	0.574	1.64
ANXA6_SEPEP.1_C4	ANXA6	0.00154	0.415	0.236	0.728
ANXA6_SEPEP.2_C2	ANXA6	0.00158	0.42	0.241	0.731
ANXA6_SEPEP.3_C3	ANXA6	0.00229	0.432	0.248	0.753
ANXA6_SEPEP.4_C3	ANXA6	0.0325	0.55	0.316	0.959
ANXA7_SEPEP.1_C4	ANXA7	0.0622	0.605	0.355	1.03
ANXA9_SEPEP.1_C4	ANXA9	0.0118	0.504	0.293	0.868
ANXA9_SEPEP.2_C2	ANXA9	0.0778	0.62	0.362	1.06
AOAH_SEPEP.2_C3	AOAH	0.705	0.889	0.485	1.63
AOC3_SEPEP.1_C4	AOC3	0.0469	0.582	0.339	0.999
AOC3_SEPEP.2_C3	AOC3	0.0161	0.52	0.302	0.894
AOC3_SEPEP.3_C3	AOC3	0.703	0.9	0.524	1.55
AOX1_SEPEP.1_C4	AOX1	0.00293	0.441	0.253	0.767
AOX1_SEPEP.2_C3	AOX1	0.00224	0.431	0.248	0.751
AP1B1_SEPEP.1_C4	AP1B1	0.257	0.737	0.434	1.25
AP1B1_SEPEP.2_C3	AP1B1	0.186	0.699	0.41	1.19
AP1B1_SEPEP.3_C3	AP1B1	0.834	0.946	0.56	1.6
AP1B1_SEPEP.4_C3	AP1B1	0.366	0.785	0.463	1.33
AP1B1_SEPEP.5_C3	AP1B1	0.944	1.02	0.565	1.85
AP1G1_SEPEP.1_C4	AP1G1	0.69	0.899	0.532	1.52
AP1G2_SEPEP.1_C4	AP1G2	0.0954	1.65	0.91	3
AP1G2_SEPEP.2_C3	AP1G2	0.283	1.37	0.767	2.46
AP1G2_SEPEP.4_C3	AP1G2	0.508	0.836	0.492	1.42
AP1G2_SEPEP.5_C3	AP1G2	0.818	1.07	0.612	1.86
AP1M1_SEPEP.1_C4	AP1M1	0.974	0.991	0.586	1.68
AP1S1_SEPEP.1_C1	AP1S1	0.295	0.754	0.445	1.28
AP1S2_SEPEP.1_C4	AP1S2	0.327	1.3	0.768	2.2
AP1S2_SEPEP.2_C2	AP1S2	0.378	1.28	0.742	2.19
AP2A1_SEPEP.1_C4	AP2A1	0.306	0.76	0.448	1.29
AP2A2_SEPEP.1_C4	AP2A2	0.664	0.89	0.527	1.5
AP2A2_SEPEP.2_C2	AP2A2	0.566	1.17	0.69	1.97
AP2A2_SEPEP.3_C3	AP2A2	0.0905	0.634	0.372	1.08
AP2A2_SEPEP.4_C3	AP2A2	0.191	0.606	0.284	1.29
AP2B1_SEPEP.1_C4	AP2B1	0.292	0.753	0.443	1.28
AP2B1_SEPEP.2_C3	AP2B1	0.165	0.687	0.403	1.17
AP2B1_SEPEP.3_C3	AP2B1	0.443	0.814	0.481	1.38
AP2M1_SEPEP.1_C4	AP2M1	0.506	0.837	0.494	1.42
AP2S1_SEPEP.1_C4	AP2S1	0.443	0.814	0.481	1.38
AP2S1_SEPEP.2_C3	AP2S1	0.339	0.77	0.451	1.32
AP3B1_SEPEP.1_C4	AP3B1	0.268	1.35	0.794	2.28
AP3B1_SEPEP.2_C3	AP3B1	0.558	0.855	0.505	1.45
AP3B1_SEPEP.3_C3	AP3B1	0.387	1.26	0.745	2.13
AP3B1_SEPEP.4_C3	AP3B1	0.832	1.08	0.538	2.16
AP3B1_SEPEP.5_C3	AP3B1	0.0379	1.83	1.03	3.25
AP3D1_SEPEP.1_C4	AP3D1	0.654	1.13	0.667	1.91
AP3D1_SEPEP.2_C3	AP3D1	0.891	0.964	0.57	1.63
AP3D1_SEPEP.3_C3	AP3D1	0.0594	1.71	0.972	3
AP3M1_SEPEP.1_C4	AP3M1	0.108	1.54	0.906	2.63
AP3S1_SEPEP.4_C3	AP3S1	0.241	1.39	0.801	2.4
AP3S1_SEPEP.5_C3	AP3S1	0.768	1.08	0.638	1.84
AP3S1_SEPEP.6_C3	AP3S1	0.265	1.35	0.796	2.29
AP3S1_SEPEP.8_C3	AP3S1	0.616	1.15	0.669	1.97
AP4B1_SEPEP.3_C3	AP4B1	0.488	1.23	0.688	2.19
AP4B1_SEPEP.4_C3	AP4B1	0.532	1.21	0.669	2.17
AP4B1_SEPEP.5_C3	AP4B1	0.308	0.747	0.425	1.31
AP4E1_SEPEP.1_C4	AP4E1	0.644	1.13	0.67	1.91
AP4E1_SEPEP.2_C2	AP4E1	0.684	1.12	0.647	1.94
AP4E1_SEPEP.3_C3	AP4E1	0.922	1.03	0.566	1.87
AP4M1_SEPEP.1_C4	AP4M1	0.507	1.21	0.692	2.11
AP4S1_SEPEP.1_C4	AP4S1	0.294	0.739	0.419	1.3
AP5B1_SEPEP.1_C1	AP5B1	0.248	0.733	0.432	1.24
AP5M1_SEPEP.1_C4	AP5M1	0.424	0.796	0.454	1.4
AP5M1_SEPEP.2_C3	AP5M1	0.239	0.69	0.371	1.28
AP5S1_SEPEP.1_C4	AP5S1	0.209	1.4	0.826	2.38
AP5Z1_SEPEP.1_C4	AP5Z1	0.42	1.24	0.733	2.11
AP5Z1_SEPEP.2_C2	AP5Z1	0.0228	1.86	1.08	3.19
APAF1_SEPEP.1_C4	APAF1	0.0963	1.56	0.919	2.66
APAF1_SEPEP.2_C3	APAF1	0.145	1.48	0.87	2.51
APAF1_SEPEP.3_C3	APAF1	0.217	1.44	0.804	2.58
APBA1_SEPEP.1_C4	APBA1	0.0192	0.529	0.308	0.91
APBA3_SEPEP.1_C4	APBA3	0.789	0.909	0.454	1.82
APBA3_SEPEP.2_C2	APBA3	0.945	0.981	0.563	1.71
APBB1_SEPEP.1_C4	APBB1	0.542	0.803	0.396	1.63
APBB1IP_SEPEP.1_C4	APBB1IP	0.56	0.856	0.506	1.45
APBB2_SEPEP.2_C3	APBB2	0.971	0.99	0.575	1.71
APC_SEPEP.1_C4	APC	0.257	0.737	0.434	1.25
APCS_SEPEP.1_C1	APCS	0.854	0.952	0.563	1.61
APEH_SEPEP.1_C4	APEH	3.46e-06	0.261	0.142	0.48
APEH_SEPEP.2_C3	APEH	0.000869	0.391	0.221	0.694
APEH_SEPEP.3_C3	APEH	0.00126	0.393	0.219	0.708
APEH_SEPEP.4_C3	APEH	0.000965	0.395	0.223	0.699
APEH_SEPEP.5_C3	APEH	0.0512	0.589	0.344	1.01
APEX1_SEPEP.1_C4	APEX1	0.987	0.996	0.589	1.68
APH1A_SEPEP.3_C3	APH1A	0.0553	1.68	0.983	2.87
APH1B_SEPEP.1_C4	APH1B	0.513	0.783	0.377	1.63
API5_SEPEP.1_C4	API5	0.314	1.31	0.774	2.22
API5_SEPEP.3_C3	API5	0.267	0.682	0.346	1.35
API5_SEPEP.4_C3	API5	0.759	1.09	0.642	1.83
API5_SEPEP.5_C3	API5	0.527	1.18	0.701	2
API5_SEPEP.6_C3	API5	0.392	1.26	0.742	2.14
API5_SEPEP.7_C3	API5	0.0406	0.572	0.333	0.983
APIP_SEPEP.1_C4	APIP	0.314	1.31	0.773	2.22
APIP_SEPEP.2_C2	APIP	0.0319	0.511	0.274	0.954
APIP_SEPEP.3_C3	APIP	0.899	1.03	0.612	1.75
APLP2_SEPEP.2_C3	APLP2	0.225	1.44	0.797	2.6
APLP2_SEPEP.3_C3	APLP2	0.213	1.52	0.783	2.95
APLP2_SEPEP.5_C3	APLP2	0.73	1.15	0.523	2.52
APLP2_SEPEP.6_C3	APLP2	0.115	1.53	0.898	2.61
APMAP_SEPEP.1_C4	APMAP	0.193	0.705	0.415	1.2
APMAP_SEPEP.2_C2	APMAP	0.176	0.695	0.409	1.18
APOA1_SEPEP.1_C4	APOA1	0.355	0.78	0.461	1.32
APOA1_SEPEP.2_C3	APOA1	0.645	0.884	0.523	1.49
APOA2_SEPEP.1_C1	APOA2	0.4	1.26	0.738	2.14
APOA4_SEPEP.1_C1	APOA4	0.661	0.889	0.526	1.5
APOA5_SEPEP.1_C4	APOA5	0.00327	0.445	0.255	0.775
APOB_SEPEP.1_C1	APOB	0.00915	0.49	0.284	0.848
APOBEC3C_SEPEP.1_C4	APOBEC3C	0.0904	0.633	0.372	1.08
APOBEC3F_SEPEP.2_C3	APOBEC3F	0.877	1.05	0.589	1.86
APOBEC3F_SEPEP.3_C3	APOBEC3F	0.204	1.43	0.82	2.5
APOBEC3G_SEPEP.1_C4	APOBEC3G	0.363	0.784	0.463	1.33
APOBEC3G_SEPEP.2_C3	APOBEC3G	0.211	0.695	0.391	1.23
APOBEC3G_SEPEP.3_C3	APOBEC3G	0.889	0.962	0.561	1.65
APOBR_SEPEP.1_C1	APOBR	0.408	1.25	0.738	2.11
APOC1_SEPEP.1_C4	APOC1	0.0584	0.601	0.353	1.02
APOC1_SEPEP.3_C3	APOC1	0.338	0.774	0.458	1.31
APOC2_SEPEP.1_C1	APOC2	0.0459	0.582	0.34	0.996
APOC3_SEPEP.1_C1	APOC3	0.000951	0.405	0.232	0.705
APOC4_SEPEP.1_C1	APOC4	0.0124	0.507	0.295	0.873
APOD_SEPEP.1_C1	APOD	0.0266	0.547	0.318	0.94
APOE_SEPEP.1_C4	APOE	0.57	0.859	0.508	1.45
APOF_SEPEP.1_C1	APOF	0.184	0.699	0.412	1.19
APOH_SEPEP.1_C1	APOH	0.647	0.885	0.523	1.49
APOL1_SEPEP.1_C4	APOL1	0.146	1.48	0.87	2.51
APOL2_SEPEP.1_C4	APOL2	0.0385	0.572	0.334	0.977
APOL3_SEPEP.1_C4	APOL3	0.000258	0.365	0.208	0.641
APOL3_SEPEP.2_C3	APOL3	0.00142	0.417	0.239	0.726
APOL6_SEPEP.1_C4	APOL6	0.0105	0.486	0.276	0.855
APOM_SEPEP.1_C4	APOM	0.631	1.14	0.673	1.92
APOM_SEPEP.2_C2	APOM	0.58	0.862	0.509	1.46
APOM_SEPEP.3_C3	APOM	0.611	0.827	0.398	1.72
APOO_SEPEP.1_C4	APOO	0.0157	0.516	0.299	0.891
APOO_SEPEP.2_C3	APOO	0.0538	0.589	0.342	1.01
APOOL_SEPEP.1_C4	APOOL	0.0134	0.508	0.294	0.878
APOOL_SEPEP.2_C3	APOOL	0.0856	0.629	0.369	1.07
APOOL_SEPEP.3_C3	APOOL	0.0177	0.521	0.301	0.901
APP_SEPEP.1_C4	APP	0.776	1.08	0.639	1.82
APP_SEPEP.2_C3	APP	0.594	1.16	0.679	1.97
APP_SEPEP.3_C3	APP	0.283	1.33	0.787	2.26
APPL1_SEPEP.1_C4	APPL1	0.534	1.18	0.699	2
APPL2_SEPEP.1_C4	APPL2	0.397	1.25	0.741	2.12
APPL2_SEPEP.2_C3	APPL2	0.0949	1.78	0.896	3.54
APPL2_SEPEP.3_C3	APPL2	0.471	0.824	0.486	1.4
APRT_SEPEP.1_C4	APRT	0.0439	0.58	0.339	0.992
APRT_SEPEP.2_C2	APRT	0.855	0.952	0.563	1.61
APTX_SEPEP.1_C4	APTX	0.579	0.862	0.509	1.46
APTX_SEPEP.2_C3	APTX	0.991	1	0.579	1.74
APTX_SEPEP.3_C3	APTX	0.549	0.846	0.49	1.46
APTX_SEPEP.4_C3	APTX	0.562	0.841	0.468	1.51
APTX_SEPEP.5_C3	APTX	0.839	1.06	0.605	1.86
AQP1_SEPEP.1_C4	AQP1	0.351	0.778	0.459	1.32
AQP11_SEPEP.1_C4	AQP11	0.0883	0.588	0.317	1.09
AQP9_SEPEP.2_C3	AQP9	0.000298	0.363	0.205	0.644
AQP9_SEPEP.3_C3	AQP9	0.00158	0.376	0.2	0.706
AQR_SEPEP.1_C1	AQR	0.235	1.37	0.811	2.33
AR_SEPEP.2_C3	AR	0.00379	0.338	0.156	0.73
AR_SEPEP.3_C3	AR	0.0117	0.483	0.271	0.861
ARAF_SEPEP.1_C4	ARAF	0.618	1.14	0.676	1.93
ARAF_SEPEP.2_C3	ARAF	0.797	0.934	0.552	1.58
ARAF_SEPEP.3_C3	ARAF	0.94	0.972	0.463	2.04
ARAP1_SEPEP.1_C4	ARAP1	0.138	1.49	0.877	2.53
ARAP1_SEPEP.2_C2	ARAP1	0.429	0.765	0.392	1.49
ARAP3_SEPEP.2_C3	ARAP3	0.803	0.92	0.478	1.77
ARCN1_SEPEP.1_C4	ARCN1	0.322	1.3	0.77	2.21
ARCN1_SEPEP.2_C3	ARCN1	0.433	1.23	0.729	2.09
ARCN1_SEPEP.3_C3	ARCN1	0.193	1.42	0.836	2.41
ARF4_SEPEP.1_C1	ARF4	0.931	1.02	0.606	1.73
ARF5_SEPEP.1_C1	ARF5	0.241	1.37	0.808	2.32
ARF6_SEPEP.1_C1	ARF6	0.028	0.55	0.32	0.945
ARFGAP1_SEPEP.1_C4	ARFGAP1	0.263	1.35	0.796	2.29
ARFGAP1_SEPEP.2_C3	ARFGAP1	0.0172	1.93	1.11	3.35
ARFGAP1_SEPEP.3_C3	ARFGAP1	0.0725	1.62	0.952	2.76
ARFGAP1_SEPEP.4_C3	ARFGAP1	0.665	1.16	0.598	2.23
ARFGAP2_SEPEP.1_C4	ARFGAP2	0.962	0.987	0.584	1.67
ARFGAP2_SEPEP.2_C3	ARFGAP2	0.69	0.899	0.532	1.52
ARFGAP2_SEPEP.3_C3	ARFGAP2	0.00742	0.471	0.268	0.828
ARFGAP3_SEPEP.1_C4	ARFGAP3	0.327	1.3	0.768	2.2
ARFGAP3_SEPEP.2_C3	ARFGAP3	0.261	1.35	0.797	2.29
ARFGEF1_SEPEP.1_C4	ARFGEF1	0.771	0.925	0.548	1.56
ARFGEF2_SEPEP.1_C4	ARFGEF2	0.726	1.1	0.65	1.86
ARFIP1_SEPEP.1_C4	ARFIP1	0.499	0.834	0.493	1.41
ARFIP1_SEPEP.2_C3	ARFIP1	0.607	0.871	0.515	1.47
ARFIP2_SEPEP.1_C4	ARFIP2	0.131	1.5	0.883	2.56
ARFIP2_SEPEP.2_C3	ARFIP2	0.0169	2	1.12	3.56
ARFRP1_SEPEP.2_C3	ARFRP1	0.00307	2.31	1.31	4.1
ARFRP1_SEPEP.3_C3	ARFRP1	0.00217	2.33	1.33	4.05
ARFRP1_SEPEP.4_C3	ARFRP1	0.189	1.43	0.836	2.44
ARG1_SEPEP.1_C4	ARG1	4.76e-05	0.318	0.178	0.569
ARG1_SEPEP.2_C3	ARG1	0.00119	0.411	0.236	0.716
ARG1_SEPEP.3_C3	ARG1	0.00156	0.416	0.237	0.729
ARGLU1_SEPEP.1_C1	ARGLU1	0.545	0.849	0.501	1.44
ARHGAP1_SEPEP.1_C4	ARHGAP1	0.0552	1.67	0.983	2.85
ARHGAP10_SEPEP.1_C4	ARHGAP10	0.28	1.37	0.771	2.44
ARHGAP10_SEPEP.2_C3	ARHGAP10	0.875	0.949	0.492	1.83
ARHGAP12_SEPEP.1_C4	ARHGAP12	0.144	1.48	0.871	2.52
ARHGAP12_SEPEP.2_C3	ARHGAP12	0.104	1.85	0.871	3.92
ARHGAP12_SEPEP.3_C3	ARHGAP12	0.0743	1.78	0.937	3.37
ARHGAP15_SEPEP.2_C3	ARHGAP15	0.535	1.28	0.59	2.76
ARHGAP17_SEPEP.1_C4	ARHGAP17	0.287	0.751	0.442	1.28
ARHGAP17_SEPEP.3_C3	ARHGAP17	0.548	0.85	0.501	1.44
ARHGAP17_SEPEP.4_C3	ARHGAP17	0.217	0.718	0.423	1.22
ARHGAP18_SEPEP.1_C4	ARHGAP18	0.42	1.24	0.733	2.1
ARHGAP18_SEPEP.2_C3	ARHGAP18	0.489	1.2	0.711	2.04
ARHGAP21_SEPEP.1_C4	ARHGAP21	0.741	0.915	0.541	1.55
ARHGAP21_SEPEP.2_C3	ARHGAP21	0.436	0.807	0.469	1.39
ARHGAP25_SEPEP.2_C3	ARHGAP25	0.229	0.723	0.426	1.23
ARHGAP25_SEPEP.3_C3	ARHGAP25	0.819	0.941	0.557	1.59
ARHGAP25_SEPEP.4_C3	ARHGAP25	0.318	0.687	0.328	1.44
ARHGAP25_SEPEP.5_C3	ARHGAP25	0.524	0.839	0.489	1.44
ARHGAP25_SEPEP.7_C3	ARHGAP25	0.746	1.12	0.575	2.17
ARHGAP26_SEPEP.1_C4	ARHGAP26	0.246	1.37	0.805	2.32
ARHGAP27_SEPEP.3_C3	ARHGAP27	0.407	0.784	0.441	1.4
ARHGAP27_SEPEP.4_C3	ARHGAP27	0.603	0.85	0.461	1.57
ARHGAP29_SEPEP.1_C4	ARHGAP29	0.0834	0.625	0.365	1.07
ARHGAP30_SEPEP.1_C4	ARHGAP30	0.314	1.39	0.728	2.67
ARHGAP30_SEPEP.2_C3	ARHGAP30	0.851	1.05	0.623	1.78
ARHGAP30_SEPEP.3_C3	ARHGAP30	0.786	0.929	0.544	1.58
ARHGAP32_SEPEP.1_C4	ARHGAP32	0.581	0.828	0.424	1.62
ARHGAP35_SEPEP.1_C4	ARHGAP35	0.495	0.833	0.492	1.41
ARHGAP35_SEPEP.2_C2	ARHGAP35	0.519	0.819	0.446	1.5
ARHGAP4_SEPEP.1_C4	ARHGAP4	0.177	1.44	0.847	2.44
ARHGAP42_SEPEP.1_C4	ARHGAP42	0.873	0.958	0.567	1.62
ARHGAP45_SEPEP.1_C4	ARHGAP45	0.979	0.993	0.588	1.68
ARHGAP45_SEPEP.2_C3	ARHGAP45	0.717	1.1	0.652	1.86
ARHGAP5_SEPEP.1_C4	ARHGAP5	0.152	0.679	0.399	1.16
ARHGAP9_SEPEP.1_C4	ARHGAP9	0.42	1.24	0.734	2.1
ARHGDIA_SEPEP.1_C4	ARHGDIA	0.845	1.05	0.622	1.79
ARHGDIA_SEPEP.2_C3	ARHGDIA	0.478	0.826	0.487	1.4
ARHGDIA_SEPEP.3_C3	ARHGDIA	0.722	0.892	0.476	1.67
ARHGDIA_SEPEP.4_C3	ARHGDIA	0.923	0.974	0.573	1.66
ARHGDIB_SEPEP.1_C4	ARHGDIB	0.893	0.965	0.571	1.63
ARHGEF1_SEPEP.1_C4	ARHGEF1	0.221	1.39	0.819	2.35
ARHGEF1_SEPEP.3_C3	ARHGEF1	0.656	1.14	0.639	2.04
ARHGEF10_SEPEP.1_C4	ARHGEF10	0.234	0.691	0.374	1.27
ARHGEF10L_SEPEP.1_C4	ARHGEF10L	0.24	0.729	0.43	1.24
ARHGEF10L_SEPEP.2_C3	ARHGEF10L	0.256	0.737	0.435	1.25
ARHGEF10L_SEPEP.3_C3	ARHGEF10L	0.5	0.831	0.484	1.43
ARHGEF10L_SEPEP.4_C3	ARHGEF10L	0.0833	0.625	0.366	1.07
ARHGEF11_SEPEP.1_C4	ARHGEF11	0.00153	2.39	1.37	4.17
ARHGEF11_SEPEP.2_C3	ARHGEF11	0.363	1.28	0.748	2.21
ARHGEF11_SEPEP.3_C3	ARHGEF11	0.988	1	0.563	1.79
ARHGEF11_SEPEP.4_C3	ARHGEF11	0.231	0.666	0.341	1.3
ARHGEF12_SEPEP.1_C4	ARHGEF12	0.0012	0.412	0.237	0.717
ARHGEF12_SEPEP.2_C3	ARHGEF12	0.189	0.698	0.407	1.2
ARHGEF12_SEPEP.3_C3	ARHGEF12	0.343	0.753	0.418	1.36
ARHGEF12_SEPEP.4_C3	ARHGEF12	0.000851	0.362	0.194	0.675
ARHGEF12_SEPEP.5_C3	ARHGEF12	0.18	0.643	0.335	1.23
ARHGEF16_SEPEP.1_C4	ARHGEF16	0.511	1.19	0.705	2.02
ARHGEF17_SEPEP.1_C4	ARHGEF17	0.574	1.16	0.687	1.97
ARHGEF17_SEPEP.2_C2	ARHGEF17	0.15	1.47	0.867	2.5
ARHGEF18_SEPEP.1_C4	ARHGEF18	0.143	1.48	0.872	2.52
ARHGEF18_SEPEP.2_C3	ARHGEF18	0.898	1.03	0.613	1.75
ARHGEF2_SEPEP.1_C4	ARHGEF2	0.00453	2.17	1.25	3.75
ARHGEF2_SEPEP.2_C3	ARHGEF2	0.397	1.28	0.726	2.24
ARHGEF26_SEPEP.1_C4	ARHGEF26	0.082	0.614	0.353	1.07
ARHGEF28_SEPEP.1_C4	ARHGEF28	0.255	1.39	0.787	2.44
ARHGEF40_SEPEP.1_C4	ARHGEF40	0.929	0.974	0.549	1.73
ARHGEF40_SEPEP.2_C3	ARHGEF40	0.896	0.966	0.572	1.63
ARHGEF40_SEPEP.3_C3	ARHGEF40	0.559	0.855	0.506	1.45
ARHGEF40_SEPEP.4_C3	ARHGEF40	0.186	1.43	0.838	2.46
ARHGEF5_SEPEP.1_C4	ARHGEF5	0.962	0.987	0.584	1.67
ARHGEF5_SEPEP.2_C2	ARHGEF5	0.603	0.87	0.515	1.47
ARHGEF6_SEPEP.1_C4	ARHGEF6	0.659	1.13	0.666	1.9
ARHGEF6_SEPEP.2_C3	ARHGEF6	0.574	1.17	0.683	1.99
ARHGEF7_SEPEP.1_C4	ARHGEF7	0.918	0.973	0.576	1.64
ARHGEF7_SEPEP.2_C3	ARHGEF7	0.345	1.29	0.761	2.18
ARHGEF7_SEPEP.3_C3	ARHGEF7	0.909	1.03	0.608	1.75
ARHGEF7_SEPEP.4_C3	ARHGEF7	0.871	1.04	0.619	1.76
ARID1A_SEPEP.1_C4	ARID1A	0.0173	1.91	1.11	3.27
ARID1A_SEPEP.2_C2	ARID1A	0.217	0.686	0.376	1.25
ARID1B_SEPEP.1_C4	ARID1B	0.255	1.36	0.801	2.3
ARID1B_SEPEP.2_C3	ARID1B	0.0262	2.06	1.07	3.95
ARID2_SEPEP.2_C3	ARID2	0.000659	2.54	1.46	4.43
ARID3A_SEPEP.1_C4	ARID3A	0.0243	1.95	1.08	3.51
ARID3A_SEPEP.2_C3	ARID3A	0.00335	2.34	1.3	4.21
ARID4A_SEPEP.1_C4	ARID4A	0.254	0.681	0.351	1.32
ARID4A_SEPEP.2_C3	ARID4A	0.963	0.986	0.534	1.82
ARIH1_SEPEP.1_C1	ARIH1	0.699	1.11	0.656	1.87
ARIH2_SEPEP.2_C3	ARIH2	0.0764	1.62	0.945	2.77
ARIH2_SEPEP.3_C3	ARIH2	0.285	1.38	0.761	2.52
ARIH2_SEPEP.4_C3	ARIH2	0.395	1.31	0.705	2.42
ARIH2_SEPEP.5_C3	ARIH2	0.675	0.892	0.524	1.52
ARL1_SEPEP.1_C4	ARL1	0.246	1.37	0.803	2.33
ARL1_SEPEP.2_C2	ARL1	0.431	0.806	0.47	1.38
ARL14EP_SEPEP.2_C2	ARL14EP	0.371	1.29	0.736	2.27
ARL15_SEPEP.1_C4	ARL15	0.0324	0.561	0.328	0.96
ARL2_SEPEP.1_C4	ARL2	0.0243	1.85	1.07	3.17
ARL2_SEPEP.2_C2	ARL2	0.0313	1.79	1.05	3.06
ARL2BP_SEPEP.1_C1	ARL2BP	0.374	0.788	0.465	1.33
ARL3_SEPEP.1_C4	ARL3	0.68	1.12	0.661	1.89
ARL5A_SEPEP.1_C4	ARL5A	0.601	1.16	0.662	2.04
ARL5B_SEPEP.1_C4	ARL5B	0.146	1.5	0.865	2.6
ARL6_SEPEP.1_C4	ARL6	0.679	0.895	0.529	1.51
ARL6IP1_SEPEP.1_C4	ARL6IP1	0.916	1.03	0.608	1.74
ARL6IP1_SEPEP.2_C2	ARL6IP1	0.174	0.684	0.395	1.19
ARL6IP4_SEPEP.1_C4	ARL6IP4	0.753	0.919	0.543	1.56
ARL6IP4_SEPEP.3_C3	ARL6IP4	0.624	0.877	0.518	1.48
ARL6IP4_SEPEP.4_C3	ARL6IP4	0.947	1.02	0.603	1.72
ARL6IP4_SEPEP.5_C3	ARL6IP4	0.591	1.16	0.672	2.01
ARL6IP5_SEPEP.1_C1	ARL6IP5	0.0232	0.539	0.314	0.927
ARL6IP6_SEPEP.2_C3	ARL6IP6	0.0278	1.84	1.06	3.21
ARL8A_SEPEP.1_C4	ARL8A	0.426	0.8	0.46	1.39
ARL8A_SEPEP.2_C2	ARL8A	0.392	0.795	0.47	1.35
ARL8B_SEPEP.1_C1	ARL8B	0.785	0.93	0.55	1.57
ARMC1_SEPEP.2_C3	ARMC1	0.496	0.832	0.49	1.41
ARMC1_SEPEP.3_C3	ARMC1	0.333	0.772	0.456	1.31
ARMC1_SEPEP.4_C3	ARMC1	0.796	0.929	0.53	1.63
ARMC10_SEPEP.1_C4	ARMC10	0.158	0.685	0.403	1.16
ARMC10_SEPEP.2_C3	ARMC10	0.768	0.924	0.547	1.56
ARMC10_SEPEP.3_C3	ARMC10	0.569	0.859	0.508	1.45
ARMC10_SEPEP.4_C3	ARMC10	0.742	0.915	0.54	1.55
ARMC6_SEPEP.1_C4	ARMC6	0.817	1.06	0.63	1.8
ARMC6_SEPEP.2_C3	ARMC6	0.525	0.827	0.46	1.49
ARMC8_SEPEP.1_C4	ARMC8	0.87	1.04	0.618	1.77
ARMC8_SEPEP.2_C3	ARMC8	0.801	1.07	0.633	1.81
ARMC8_SEPEP.3_C3	ARMC8	0.0618	1.65	0.97	2.82
ARMC8_SEPEP.4_C3	ARMC8	0.312	1.31	0.773	2.23
ARMC8_SEPEP.5_C3	ARMC8	0.667	1.12	0.663	1.9
ARMC8_SEPEP.6_C3	ARMC8	0.898	1.04	0.582	1.85
ARMC9_SEPEP.2_C3	ARMC9	0.0365	1.99	1.03	3.86
ARMCX1_SEPEP.1_C1	ARMCX1	0.643	0.879	0.509	1.52
ARMCX3_SEPEP.1_C4	ARMCX3	0.326	1.3	0.768	2.2
ARMH3_SEPEP.1_C4	ARMH3	0.497	1.2	0.708	2.04
ARMH3_SEPEP.2_C3	ARMH3	0.305	1.32	0.777	2.23
ARMH3_SEPEP.3_C3	ARMH3	0.292	1.33	0.783	2.25
ARMH3_SEPEP.4_C3	ARMH3	0.124	1.54	0.885	2.67
ARMT1_SEPEP.1_C4	ARMT1	0.038	0.571	0.334	0.976
ARMT1_SEPEP.2_C2	ARMT1	0.0735	0.615	0.36	1.05
ARNT_SEPEP.1_C4	ARNT	0.562	1.17	0.69	1.98
ARNT_SEPEP.2_C3	ARNT	0.656	0.873	0.48	1.59
ARNTL_SEPEP.1_C4	ARNTL	0.448	0.781	0.411	1.48
ARNTL_SEPEP.2_C3	ARNTL	0.891	0.958	0.523	1.76
ARPC1A_SEPEP.1_C4	ARPC1A	0.122	0.659	0.387	1.12
ARPC1A_SEPEP.2_C2	ARPC1A	0.161	0.682	0.397	1.17
ARPC1B_SEPEP.1_C4	ARPC1B	0.339	1.29	0.763	2.18
ARPC2_SEPEP.1_C4	ARPC2	0.566	0.858	0.507	1.45
ARPC2_SEPEP.2_C3	ARPC2	0.397	1.26	0.741	2.13
ARPC2_SEPEP.3_C3	ARPC2	0.967	1.01	0.597	1.71
ARPC3_SEPEP.1_C4	ARPC3	0.551	0.852	0.504	1.44
ARPC4_SEPEP.1_C4	ARPC4	0.529	0.845	0.499	1.43
ARPC4_SEPEP.2_C3	ARPC4	0.705	0.903	0.533	1.53
ARPC4_SEPEP.3_C3	ARPC4	0.805	0.936	0.554	1.58
ARPC5_SEPEP.1_C4	ARPC5	0.727	1.1	0.65	1.86
ARPC5_SEPEP.2_C2	ARPC5	0.179	0.696	0.41	1.18
ARPC5L_SEPEP.1_C4	ARPC5L	0.246	0.732	0.431	1.24
ARPC5L_SEPEP.2_C2	ARPC5L	0.182	0.698	0.411	1.19
ARPIN_SEPEP.1_C4	ARPIN	0.914	1.03	0.608	1.74
ARPIN_SEPEP.2_C3	ARPIN	0.829	1.06	0.627	1.79
ARPP19_SEPEP.1_C4	ARPP19	0.152	1.47	0.865	2.5
ARRB1_SEPEP.1_C4	ARRB1	0.358	1.28	0.756	2.16
ARRB2_SEPEP.2_C3	ARRB2	0.154	1.47	0.864	2.49
ARRDC1_SEPEP.1_C4	ARRDC1	0.791	1.08	0.596	1.97
ARRDC1_SEPEP.2_C3	ARRDC1	0.378	0.78	0.449	1.36
ARSA_SEPEP.1_C4	ARSA	0.00478	0.463	0.268	0.801
ARSA_SEPEP.2_C3	ARSA	0.000787	0.395	0.225	0.693
ARSB_SEPEP.1_C4	ARSB	0.825	0.943	0.558	1.59
ARSB_SEPEP.2_C3	ARSB	0.239	1.41	0.795	2.49
ARSB_SEPEP.3_C3	ARSB	0.876	1.04	0.617	1.76
ARSD_SEPEP.1_C4	ARSD	0.419	0.805	0.476	1.36
ARSD_SEPEP.2_C3	ARSD	0.0754	0.611	0.353	1.06
ARSD_SEPEP.3_C3	ARSD	0.704	1.11	0.652	1.88
ARSD_SEPEP.4_C3	ARSD	0.741	0.911	0.526	1.58
ARSL_SEPEP.1_C4	ARSL	0.235	0.727	0.429	1.23
ARSL_SEPEP.2_C3	ARSL	0.0737	0.617	0.361	1.05
ART4_SEPEP.1_C4	ART4	0.997	1	0.593	1.69
ARV1_SEPEP.1_C4	ARV1	0.814	0.933	0.523	1.66
ARVCF_SEPEP.1_C4	ARVCF	0.265	0.742	0.438	1.26
ARVCF_SEPEP.2_C3	ARVCF	0.00452	0.458	0.263	0.795
ARVCF_SEPEP.3_C3	ARVCF	0.153	0.655	0.365	1.17
ARVCF_SEPEP.4_C3	ARVCF	0.0329	0.56	0.327	0.961
AS3MT_SEPEP.1_C1	AS3MT	0.0252	0.544	0.317	0.935
ASAH1_SEPEP.1_C4	ASAH1	0.355	0.78	0.46	1.32
ASAH1_SEPEP.2_C3	ASAH1	0.0813	0.625	0.366	1.07
ASAH1_SEPEP.3_C3	ASAH1	0.0431	0.579	0.339	0.99
ASAH1_SEPEP.4_C3	ASAH1	0.203	0.71	0.418	1.21
ASAP1_SEPEP.1_C4	ASAP1	0.0104	2	1.17	3.44
ASAP2_SEPEP.1_C4	ASAP2	0.575	1.17	0.683	1.99
ASAP2_SEPEP.2_C3	ASAP2	0.563	0.824	0.428	1.59
ASAP3_SEPEP.1_C4	ASAP3	0.839	0.946	0.552	1.62
ASB9_SEPEP.1_C4	ASB9	0.52	1.19	0.702	2.01
ASCC1_SEPEP.1_C4	ASCC1	0.374	1.27	0.749	2.15
ASCC1_SEPEP.2_C3	ASCC1	0.272	1.34	0.792	2.28
ASCC1_SEPEP.3_C3	ASCC1	0.512	1.23	0.661	2.29
ASCC2_SEPEP.1_C4	ASCC2	0.404	1.25	0.738	2.12
ASCC2_SEPEP.2_C3	ASCC2	0.163	1.46	0.856	2.49
ASCC2_SEPEP.3_C3	ASCC2	0.505	1.22	0.677	2.2
ASCC2_SEPEP.4_C3	ASCC2	0.47	1.22	0.71	2.1
ASCC2_SEPEP.5_C3	ASCC2	0.657	1.13	0.666	1.91
ASCC2_SEPEP.6_C3	ASCC2	0.182	1.46	0.836	2.53
ASCC3_SEPEP.2_C3	ASCC3	0.591	1.15	0.683	1.95
ASCC3_SEPEP.3_C3	ASCC3	0.068	1.64	0.959	2.8
ASCC3_SEPEP.4_C3	ASCC3	0.732	0.909	0.528	1.57
ASCC3_SEPEP.5_C3	ASCC3	0.374	1.27	0.75	2.15
ASCC3_SEPEP.6_C3	ASCC3	0.301	1.32	0.779	2.24
ASDURF_SEPEP.1_C4	ASDURF	0.136	1.49	0.878	2.54
ASDURF_SEPEP.2_C2	ASDURF	0.273	1.36	0.785	2.34
ASF1A_SEPEP.1_C1	ASF1A	0.419	1.24	0.734	2.1
ASGR1_SEPEP.1_C4	ASGR1	0.935	0.978	0.579	1.65
ASGR1_SEPEP.2_C3	ASGR1	0.541	0.849	0.503	1.44
ASGR2_SEPEP.1_C4	ASGR2	0.197	0.707	0.416	1.2
ASGR2_SEPEP.2_C3	ASGR2	0.299	0.736	0.412	1.31
ASGR2_SEPEP.3_C3	ASGR2	0.0781	0.604	0.343	1.06
ASH2L_SEPEP.1_C4	ASH2L	0.364	1.28	0.753	2.16
ASH2L_SEPEP.3_C3	ASH2L	0.00847	2.04	1.19	3.52
ASL_SEPEP.1_C4	ASL	4.05e-06	0.265	0.145	0.486
ASL_SEPEP.2_C3	ASL	0.00421	0.457	0.264	0.792
ASL_SEPEP.3_C3	ASL	4.48e-05	0.317	0.177	0.568
ASNS_SEPEP.1_C4	ASNS	0.0372	1.79	1.03	3.12
ASNS_SEPEP.2_C3	ASNS	0.913	1.04	0.531	2.03
ASNSD1_SEPEP.1_C4	ASNSD1	0.634	1.18	0.59	2.38
ASPA_SEPEP.1_C4	ASPA	0.837	0.946	0.56	1.6
ASPDH_SEPEP.1_C4	ASPDH	0.286	0.751	0.443	1.27
ASPDH_SEPEP.2_C2	ASPDH	0.0221	0.536	0.312	0.922
ASPDH_SEPEP.3_C3	ASPDH	0.00914	0.49	0.284	0.847
ASPG_SEPEP.1_C4	ASPG	0.00832	0.487	0.282	0.84
ASPG_SEPEP.2_C3	ASPG	0.112	0.624	0.347	1.12
ASPG_SEPEP.3_C3	ASPG	0.00293	0.42	0.233	0.757
ASPG_SEPEP.4_C3	ASPG	0.0836	0.618	0.356	1.07
ASPG_SEPEP.5_C3	ASPG	0.719	0.907	0.534	1.54
ASPH_SEPEP.1_C4	ASPH	0.389	1.32	0.701	2.49
ASPH_SEPEP.2_C3	ASPH	0.0352	1.78	1.03	3.05
ASPH_SEPEP.3_C3	ASPH	0.853	1.05	0.622	1.78
ASPH_SEPEP.4_C3	ASPH	0.226	1.39	0.816	2.35
ASPN_SEPEP.1_C4	ASPN	0.47	0.824	0.487	1.39
ASPN_SEPEP.2_C2	ASPN	0.88	1.04	0.616	1.76
ASPSCR1_SEPEP.1_C4	ASPSCR1	0.771	0.925	0.548	1.56
ASPSCR1_SEPEP.2_C3	ASPSCR1	0.933	1.02	0.606	1.73
ASRGL1_SEPEP.2_C3	ASRGL1	0.314	1.38	0.734	2.6
ASRGL1_SEPEP.3_C3	ASRGL1	0.735	1.1	0.64	1.88
ASRGL1_SEPEP.4_C3	ASRGL1	0.322	1.35	0.741	2.47
ASS1_SEPEP.1_C4	ASS1	0.00184	0.421	0.24	0.738
ATAD1_SEPEP.1_C4	ATAD1	0.0821	0.626	0.367	1.07
ATAD1_SEPEP.2_C3	ATAD1	0.2	0.702	0.407	1.21
ATAD1_SEPEP.3_C3	ATAD1	0.256	0.737	0.435	1.25
ATAD1_SEPEP.4_C3	ATAD1	0.424	0.807	0.477	1.37
ATAD1_SEPEP.5_C3	ATAD1	0.527	1.19	0.695	2.03
ATAD1_SEPEP.6_C3	ATAD1	0.846	1.05	0.623	1.78
ATAD2_SEPEP.1_C4	ATAD2	0.00206	2.33	1.34	4.05
ATAD2_SEPEP.2_C3	ATAD2	0.0174	1.91	1.11	3.28
ATAD2_SEPEP.3_C3	ATAD2	0.188	1.42	0.839	2.42
ATAD2B_SEPEP.1_C4	ATAD2B	0.0253	1.89	1.07	3.34
ATAD3A_SEPEP.1_C4	ATAD3A	0.318	0.765	0.451	1.3
ATAD3B_SEPEP.1_C4	ATAD3B	0.535	1.2	0.672	2.15
ATAD3B_SEPEP.2_C3	ATAD3B	0.458	0.778	0.4	1.51
ATAT1_SEPEP.1_C4	ATAT1	0.962	0.985	0.534	1.82
ATE1_SEPEP.1_C4	ATE1	0.345	1.29	0.76	2.19
ATE1_SEPEP.2_C3	ATE1	0.747	0.917	0.543	1.55
ATE1_SEPEP.3_C3	ATE1	0.543	0.85	0.502	1.44
ATE1_SEPEP.4_C3	ATE1	0.764	0.921	0.54	1.57
ATE1_SEPEP.5_C3	ATE1	0.35	0.71	0.344	1.46
ATF2_SEPEP.2_C3	ATF2	0.178	1.44	0.844	2.47
ATF6_SEPEP.1_C4	ATF6	0.0968	1.75	0.896	3.43
ATF7IP_SEPEP.1_C4	ATF7IP	0.0468	1.73	1	2.97
ATG101_SEPEP.1_C4	ATG101	0.376	1.27	0.749	2.15
ATG12_SEPEP.2_C2	ATG12	0.0584	0.595	0.345	1.02
ATG13_SEPEP.1_C4	ATG13	0.0729	1.66	0.949	2.91
ATG13_SEPEP.2_C3	ATG13	0.635	0.847	0.427	1.68
ATG16L1_SEPEP.1_C4	ATG16L1	0.617	1.14	0.675	1.94
ATG16L1_SEPEP.2_C3	ATG16L1	0.0233	1.85	1.08	3.17
ATG16L1_SEPEP.3_C3	ATG16L1	0.823	1.07	0.578	1.99
ATG16L1_SEPEP.4_C3	ATG16L1	0.348	0.727	0.372	1.42
ATG2A_SEPEP.1_C4	ATG2A	0.688	0.898	0.532	1.52
ATG2A_SEPEP.2_C3	ATG2A	0.536	0.847	0.5	1.43
ATG2A_SEPEP.3_C3	ATG2A	0.95	0.983	0.579	1.67
ATG2B_SEPEP.1_C1	ATG2B	0.767	0.924	0.546	1.56
ATG3_SEPEP.1_C4	ATG3	0.665	1.12	0.664	1.9
ATG3_SEPEP.2_C3	ATG3	0.6	1.15	0.679	1.95
ATG3_SEPEP.3_C3	ATG3	0.993	0.997	0.582	1.71
ATG4A_SEPEP.1_C4	ATG4A	0.37	1.35	0.699	2.61
ATG4A_SEPEP.2_C3	ATG4A	0.0737	1.72	0.942	3.15
ATG4A_SEPEP.3_C3	ATG4A	0.745	1.13	0.532	2.41
ATG4A_SEPEP.4_C3	ATG4A	0.382	1.31	0.716	2.39
ATG4B_SEPEP.1_C4	ATG4B	0.203	1.41	0.829	2.39
ATG4B_SEPEP.2_C3	ATG4B	0.895	0.965	0.57	1.63
ATG5_SEPEP.2_C3	ATG5	0.101	1.63	0.905	2.94
ATG5_SEPEP.3_C3	ATG5	0.0763	1.62	0.945	2.77
ATG5_SEPEP.4_C3	ATG5	0.644	1.13	0.67	1.91
ATG7_SEPEP.1_C4	ATG7	0.869	1.05	0.619	1.77
ATG7_SEPEP.2_C3	ATG7	0.867	1.05	0.618	1.77
ATG7_SEPEP.3_C3	ATG7	0.861	1.05	0.62	1.77
ATG7_SEPEP.4_C3	ATG7	0.762	0.922	0.545	1.56
ATG7_SEPEP.5_C3	ATG7	0.745	1.09	0.646	1.84
ATG9A_SEPEP.1_C4	ATG9A	0.0095	2.03	1.18	3.51
ATIC_SEPEP.1_C4	ATIC	0.813	0.939	0.556	1.59
ATIC_SEPEP.2_C3	ATIC	0.169	1.45	0.852	2.46
ATIC_SEPEP.3_C3	ATIC	0.373	1.27	0.75	2.15
ATL2_SEPEP.1_C4	ATL2	0.552	1.17	0.694	1.98
ATL2_SEPEP.3_C3	ATL2	0.413	0.802	0.473	1.36
ATL2_SEPEP.4_C3	ATL2	0.896	1.04	0.612	1.75
ATL3_SEPEP.1_C4	ATL3	0.979	0.993	0.588	1.68
ATL3_SEPEP.2_C3	ATL3	0.79	1.07	0.636	1.81
ATL3_SEPEP.3_C3	ATL3	0.943	0.981	0.581	1.66
ATM_SEPEP.2_C3	ATM	0.967	0.989	0.578	1.69
ATM_SEPEP.3_C3	ATM	0.419	1.24	0.734	2.1
ATM_SEPEP.4_C3	ATM	0.171	0.692	0.407	1.18
ATM_SEPEP.5_C3	ATM	0.876	1.04	0.617	1.76
ATM_SEPEP.6_C3	ATM	0.679	1.12	0.661	1.89
ATM_SEPEP.7_C3	ATM	0.312	1.31	0.774	2.22
ATM_SEPEP.8_C3	ATM	0.176	1.45	0.844	2.48
ATOX1_SEPEP.1_C1	ATOX1	0.313	0.76	0.446	1.3
ATP11A_SEPEP.1_C4	ATP11A	0.00954	2.03	1.18	3.51
ATP11B_SEPEP.1_C4	ATP11B	0.0811	1.6	0.939	2.73
ATP11B_SEPEP.3_C3	ATP11B	0.642	0.865	0.468	1.6
ATP11C_SEPEP.1_C4	ATP11C	0.0258	0.545	0.317	0.937
ATP11C_SEPEP.2_C3	ATP11C	0.0118	0.502	0.291	0.868
ATP11C_SEPEP.3_C3	ATP11C	0.0595	0.6	0.351	1.03
ATP11C_SEPEP.4_C3	ATP11C	0.00332	0.446	0.256	0.776
ATP13A1_SEPEP.1_C1	ATP13A1	0.341	1.29	0.762	2.19
ATP13A3_SEPEP.1_C4	ATP13A3	0.124	0.661	0.389	1.12
ATP1A1_SEPEP.1_C4	ATP1A1	0.0258	0.545	0.317	0.937
ATP1A1_SEPEP.2_C3	ATP1A1	0.408	0.8	0.47	1.36
ATP1A2_SEPEP.1_C1	ATP1A2	0.0581	0.584	0.332	1.03
ATP1B1_SEPEP.1_C1	ATP1B1	0.076	0.618	0.361	1.06
ATP1B3_SEPEP.1_C1	ATP1B3	0.00231	2.31	1.33	4.02
ATP2A2_SEPEP.1_C4	ATP2A2	0.496	1.2	0.71	2.03
ATP2A2_SEPEP.2_C2	ATP2A2	0.0117	1.99	1.15	3.42
ATP2A3_SEPEP.1_C4	ATP2A3	0.953	1.02	0.601	1.72
ATP2A3_SEPEP.2_C3	ATP2A3	0.856	1.05	0.621	1.77
ATP2B1_SEPEP.1_C4	ATP2B1	0.00148	2.39	1.37	4.16
ATP2B1_SEPEP.2_C3	ATP2B1	0.00442	2.17	1.26	3.76
ATP2B2_SEPEP.1_C4	ATP2B2	0.479	0.827	0.489	1.4
ATP2B4_SEPEP.1_C4	ATP2B4	0.524	1.19	0.701	2.01
ATP2B4_SEPEP.2_C2	ATP2B4	0.164	1.48	0.85	2.56
ATP2C1_SEPEP.1_C4	ATP2C1	0.0689	1.63	0.958	2.78
ATP2C1_SEPEP.2_C3	ATP2C1	0.635	1.14	0.665	1.95
ATP2C1_SEPEP.3_C3	ATP2C1	0.971	0.99	0.574	1.71
ATP5F1A_SEPEP.1_C4	ATP5F1A	0.00475	0.459	0.264	0.799
ATP5F1A_SEPEP.2_C3	ATP5F1A	0.00443	0.457	0.263	0.794
ATP5F1A_SEPEP.3_C3	ATP5F1A	0.00351	0.448	0.258	0.779
ATP5F1A_SEPEP.4_C3	ATP5F1A	0.00146	0.413	0.236	0.725
ATP5F1B_SEPEP.1_C1	ATP5F1B	0.00884	0.489	0.283	0.845
ATP5F1C_SEPEP.1_C4	ATP5F1C	0.00061	0.383	0.216	0.677
ATP5F1C_SEPEP.2_C3	ATP5F1C	0.0035	0.443	0.253	0.777
ATP5F1D_SEPEP.1_C4	ATP5F1D	0.015	0.513	0.296	0.887
ATP5F1E_SEPEP.1_C1	ATP5F1E	0.00406	0.453	0.261	0.789
ATP5IF1_SEPEP.1_C4	ATP5IF1	0.027	0.548	0.319	0.941
ATP5IF1_SEPEP.2_C2	ATP5IF1	0.00506	0.461	0.265	0.803
ATP5MD_SEPEP.1_C4	ATP5MD	0.00827	0.485	0.281	0.84
ATP5ME_SEPEP.1_C1	ATP5ME	0.00146	0.414	0.236	0.725
ATP5MF_SEPEP.1_C4	ATP5MF	0.00636	0.473	0.273	0.82
ATP5MF_SEPEP.2_C3	ATP5MF	0.00213	0.383	0.203	0.723
ATP5MG_SEPEP.1_C1	ATP5MG	0.00412	0.454	0.261	0.789
ATP5MPL_SEPEP.1_C4	ATP5MPL	0.105	0.643	0.376	1.1
ATP5PB_SEPEP.1_C1	ATP5PB	0.000681	0.386	0.218	0.682
ATP5PD_SEPEP.1_C4	ATP5PD	0.00267	0.433	0.246	0.759
ATP5PD_SEPEP.2_C2	ATP5PD	0.0957	0.635	0.371	1.09
ATP5PF_SEPEP.1_C4	ATP5PF	0.00903	0.485	0.278	0.845
ATP5PO_SEPEP.1_C1	ATP5PO	0.000496	0.377	0.213	0.667
ATP6_SEPEP.1_C1	ATP6	0.115	0.653	0.383	1.11
ATP6AP1_SEPEP.1_C4	ATP6AP1	0.00632	2.11	1.22	3.64
ATP6AP1_SEPEP.2_C2	ATP6AP1	0.00505	2.22	1.25	3.93
ATP6AP2_SEPEP.1_C1	ATP6AP2	0.000374	2.67	1.52	4.68
ATP6V0A1_SEPEP.2_C3	ATP6V0A1	0.125	1.51	0.888	2.58
ATP6V0A1_SEPEP.3_C3	ATP6V0A1	0.0398	1.75	1.02	2.99
ATP6V0A1_SEPEP.4_C3	ATP6V0A1	0.0509	1.71	0.992	2.95
ATP6V0A1_SEPEP.5_C3	ATP6V0A1	0.276	1.34	0.79	2.27
ATP6V0A1_SEPEP.6_C3	ATP6V0A1	0.559	1.18	0.676	2.06
ATP6V0A1_SEPEP.7_C3	ATP6V0A1	0.106	0.631	0.359	1.11
ATP6V0A1_SEPEP.9_C3	ATP6V0A1	0.13	1.52	0.881	2.63
ATP6V0A2_SEPEP.1_C4	ATP6V0A2	0.000151	3.03	1.66	5.53
ATP6V0A2_SEPEP.2_C3	ATP6V0A2	0.0656	1.69	0.96	2.99
ATP6V0A2_SEPEP.3_C3	ATP6V0A2	0.0697	1.77	0.947	3.33
ATP6V0C_SEPEP.1_C4	ATP6V0C	0.716	0.906	0.531	1.55
ATP6V0D1_SEPEP.1_C4	ATP6V0D1	0.0732	1.62	0.951	2.77
ATP6V0D1_SEPEP.2_C2	ATP6V0D1	0.00954	2.08	1.18	3.67
ATP6V1A_SEPEP.1_C1	ATP6V1A	0.713	1.1	0.653	1.86
ATP6V1B2_SEPEP.1_C1	ATP6V1B2	0.386	1.26	0.746	2.13
ATP6V1C1_SEPEP.1_C1	ATP6V1C1	0.0411	1.74	1.02	2.97
ATP6V1D_SEPEP.1_C1	ATP6V1D	0.997	1	0.593	1.69
ATP6V1E1_SEPEP.1_C4	ATP6V1E1	0.979	1.01	0.596	1.7
ATP6V1E1_SEPEP.2_C3	ATP6V1E1	0.441	1.23	0.726	2.08
ATP6V1F_SEPEP.1_C4	ATP6V1F	0.138	1.49	0.877	2.53
ATP6V1G1_SEPEP.1_C1	ATP6V1G1	0.93	1.02	0.606	1.73
ATP6V1H_SEPEP.1_C4	ATP6V1H	0.328	1.3	0.767	2.2
ATP6V1H_SEPEP.2_C3	ATP6V1H	0.513	1.19	0.704	2.02
ATP6V1H_SEPEP.3_C3	ATP6V1H	0.625	1.15	0.654	2.03
ATP7A_SEPEP.1_C4	ATP7A	0.00266	2.28	1.31	3.97
ATP7B_SEPEP.1_C4	ATP7B	0.194	0.706	0.416	1.2
ATP8_SEPEP.1_C1	ATP8	0.00446	0.457	0.262	0.795
ATP8A1_SEPEP.1_C4	ATP8A1	0.626	1.17	0.627	2.17
ATP8B1_SEPEP.1_C4	ATP8B1	0.179	0.697	0.41	1.18
ATP8B1_SEPEP.2_C3	ATP8B1	0.472	1.34	0.606	2.94
ATP9A_SEPEP.1_C4	ATP9A	0.28	1.34	0.788	2.27
ATP9B_SEPEP.1_C4	ATP9B	0.658	1.15	0.625	2.11
ATP9B_SEPEP.2_C3	ATP9B	0.395	1.29	0.719	2.3
ATP9B_SEPEP.3_C3	ATP9B	0.995	0.998	0.509	1.95
ATP9B_SEPEP.4_C3	ATP9B	0.101	0.631	0.363	1.1
ATPAF1_SEPEP.1_C4	ATPAF1	0.00735	0.477	0.274	0.83
ATPAF1_SEPEP.2_C3	ATPAF1	0.000495	0.379	0.215	0.668
ATPAF1_SEPEP.3_C3	ATPAF1	0.0767	0.562	0.295	1.07
ATPAF1_SEPEP.4_C3	ATPAF1	0.0468	0.578	0.334	0.999
ATPAF2_SEPEP.1_C4	ATPAF2	0.037	0.569	0.333	0.973
ATPAF2_SEPEP.2_C3	ATPAF2	0.0293	0.515	0.28	0.945
ATPAF2_SEPEP.3_C3	ATPAF2	0.00907	0.49	0.283	0.847
ATR_SEPEP.1_C4	ATR	0.747	1.09	0.637	1.87
ATRAID_SEPEP.2_C2	ATRAID	0.0868	1.86	0.904	3.84
ATRN_SEPEP.1_C4	ATRN	0.163	1.46	0.857	2.47
ATRX_SEPEP.1_C4	ATRX	0.0109	2	1.16	3.45
ATRX_SEPEP.2_C3	ATRX	0.00823	2.06	1.19	3.56
ATRX_SEPEP.3_C3	ATRX	0.844	1.08	0.501	2.33
ATXN1_SEPEP.2_C3	ATXN1	0.225	0.702	0.395	1.25
ATXN10_SEPEP.1_C4	ATXN10	0.0354	1.77	1.03	3.05
ATXN10_SEPEP.2_C2	ATXN10	0.308	1.33	0.77	2.28
ATXN1L_SEPEP.1_C1	ATXN1L	0.569	1.17	0.684	1.99
ATXN2_SEPEP.1_C4	ATXN2	0.985	1	0.594	1.7
ATXN2_SEPEP.2_C3	ATXN2	0.238	1.42	0.789	2.57
ATXN2L_SEPEP.1_C4	ATXN2L	0.105	1.55	0.909	2.63
ATXN2L_SEPEP.2_C3	ATXN2L	0.674	1.12	0.661	1.9
ATXN2L_SEPEP.3_C3	ATXN2L	0.834	1.06	0.624	1.8
ATXN3_SEPEP.2_C3	ATXN3	0.898	0.963	0.539	1.72
ATXN3_SEPEP.3_C3	ATXN3	0.0242	2.22	1.09	4.51
AUH_SEPEP.2_C3	AUH	0.00671	0.473	0.272	0.823
AUH_SEPEP.3_C3	AUH	0.0101	0.495	0.286	0.855
AUH_SEPEP.4_C3	AUH	0.00713	0.476	0.273	0.827
AUH_SEPEP.5_C3	AUH	0.00467	0.444	0.25	0.791
AUH_SEPEP.6_C3	AUH	0.0516	0.578	0.33	1.01
AUP1_SEPEP.1_C1	AUP1	0.901	0.967	0.572	1.63
AURKAIP1_SEPEP.1_C4	AURKAIP1	0.866	1.05	0.605	1.82
AVEN_SEPEP.1_C4	AVEN	0.295	1.32	0.781	2.24
AVL9_SEPEP.2_C3	AVL9	0.00734	2.08	1.2	3.6
AVL9_SEPEP.3_C3	AVL9	0.0882	1.58	0.929	2.7
AVL9_SEPEP.4_C3	AVL9	0.245	1.55	0.734	3.29
AVL9_SEPEP.6_C3	AVL9	0.00762	2.07	1.2	3.59
AXL_SEPEP.1_C4	AXL	0.223	0.721	0.425	1.22
AZGP1_SEPEP.1_C1	AZGP1	0.83	1.06	0.627	1.79
AZI2_SEPEP.1_C4	AZI2	0.393	1.29	0.718	2.32
AZI2_SEPEP.2_C3	AZI2	0.578	1.22	0.608	2.44
AZU1_SEPEP.1_C1	AZU1	0.106	1.55	0.907	2.65
B2M_SEPEP.1_C4	B2M	0.379	0.79	0.466	1.34
B3GALT6_SEPEP.1_C1	B3GALT6	0.229	1.38	0.814	2.35
B3GAT3_SEPEP.1_C4	B3GAT3	0.722	1.1	0.65	1.86
B3GLCT_SEPEP.1_C4	B3GLCT	0.287	1.33	0.785	2.26
B4GALT1_SEPEP.1_C4	B4GALT1	0.946	0.982	0.572	1.68
B4GALT1_SEPEP.2_C3	B4GALT1	0.954	1.02	0.601	1.72
B4GALT1_SEPEP.3_C3	B4GALT1	0.914	1.04	0.552	1.94
B4GALT4_SEPEP.1_C4	B4GALT4	0.267	1.38	0.781	2.42
B4GALT7_SEPEP.1_C4	B4GALT7	0.0978	1.74	0.896	3.37
B4GALT7_SEPEP.2_C2	B4GALT7	0.0191	1.91	1.1	3.33
B4GAT1_SEPEP.1_C1	B4GAT1	0.00786	2.07	1.2	3.58
BAAT_SEPEP.1_C4	BAAT	0.00674	0.477	0.276	0.825
BABAM1_SEPEP.1_C4	BABAM1	0.533	0.845	0.498	1.43
BABAM1_SEPEP.2_C3	BABAM1	0.536	0.846	0.497	1.44
BABAM2_SEPEP.1_C4	BABAM2	0.494	1.2	0.71	2.03
BABAM2_SEPEP.2_C3	BABAM2	0.2	0.699	0.403	1.21
BACH1_SEPEP.1_C4	BACH1	0.0735	1.65	0.948	2.88
BAD_SEPEP.1_C4	BAD	0.00193	0.427	0.245	0.743
BAG1_SEPEP.1_C4	BAG1	0.022	0.533	0.308	0.921
BAG1_SEPEP.4_C3	BAG1	0.659	0.853	0.42	1.73
BAG2_SEPEP.1_C4	BAG2	0.628	1.14	0.674	1.92
BAG2_SEPEP.2_C2	BAG2	0.14	1.49	0.875	2.52
BAG3_SEPEP.1_C4	BAG3	0.177	1.44	0.846	2.44
BAG3_SEPEP.2_C2	BAG3	0.172	0.632	0.325	1.23
BAG4_SEPEP.1_C4	BAG4	0.382	1.26	0.746	2.14
BAG5_SEPEP.1_C4	BAG5	0.259	1.35	0.798	2.3
BAG6_SEPEP.1_C4	BAG6	0.00148	2.39	1.37	4.16
BAG6_SEPEP.2_C3	BAG6	0.736	1.09	0.647	1.85
BAG6_SEPEP.3_C3	BAG6	0.163	1.46	0.856	2.47
BAIAP2_SEPEP.1_C4	BAIAP2	0.0112	0.5	0.289	0.864
BAIAP2_SEPEP.2_C3	BAIAP2	0.0869	0.63	0.37	1.07
BAIAP2_SEPEP.3_C3	BAIAP2	0.209	0.709	0.413	1.22
BAIAP2_SEPEP.4_C3	BAIAP2	0.318	0.756	0.435	1.31
BAIAP2_SEPEP.5_C3	BAIAP2	0.338	0.773	0.457	1.31
BAIAP2_SEPEP.6_C3	BAIAP2	0.233	0.716	0.413	1.24
BAIAP2_SEPEP.7_C3	BAIAP2	0.248	0.699	0.379	1.29
BAIAP2L1_SEPEP.1_C1	BAIAP2L1	0.0682	1.64	0.959	2.8
BAK1_SEPEP.1_C4	BAK1	0.0247	1.86	1.07	3.23
BANF1_SEPEP.1_C4	BANF1	0.219	1.39	0.82	2.36
BAP1_SEPEP.1_C4	BAP1	0.316	1.34	0.754	2.39
BAP1_SEPEP.2_C3	BAP1	0.349	1.39	0.696	2.78
BASP1_SEPEP.1_C4	BASP1	0.815	1.06	0.63	1.8
BAX_SEPEP.1_C4	BAX	0.00679	2.1	1.21	3.63
BAX_SEPEP.2_C3	BAX	0.0153	1.93	1.12	3.32
BAX_SEPEP.3_C3	BAX	0.263	1.36	0.792	2.34
BAX_SEPEP.4_C3	BAX	0.407	0.799	0.469	1.36
BAZ1A_SEPEP.1_C4	BAZ1A	0.00181	2.35	1.35	4.09
BAZ1A_SEPEP.2_C3	BAZ1A	0.0671	1.69	0.957	3
BAZ1B_SEPEP.1_C4	BAZ1B	0.0785	1.61	0.943	2.74
BAZ2A_SEPEP.1_C4	BAZ2A	0.0581	1.68	0.977	2.88
BBOX1_SEPEP.1_C4	BBOX1	0.139	0.672	0.395	1.14
BBX_SEPEP.2_C3	BBX	0.0818	1.6	0.938	2.74
BCAM_SEPEP.1_C4	BCAM	0.842	1.05	0.624	1.78
BCAM_SEPEP.2_C2	BCAM	0.236	0.706	0.396	1.26
BCAP31_SEPEP.1_C4	BCAP31	0.274	1.34	0.791	2.28
BCAR1_SEPEP.1_C4	BCAR1	0.202	1.41	0.829	2.41
BCAR3_SEPEP.1_C4	BCAR3	0.511	1.21	0.68	2.17
BCAS2_SEPEP.1_C1	BCAS2	0.311	1.31	0.775	2.22
BCAS3_SEPEP.1_C4	BCAS3	0.797	0.934	0.553	1.58
BCAS3_SEPEP.2_C3	BCAS3	0.367	0.785	0.463	1.33
BCAS3_SEPEP.3_C3	BCAS3	0.146	0.661	0.377	1.16
BCAT1_SEPEP.1_C4	BCAT1	0.0218	1.87	1.09	3.21
BCAT1_SEPEP.2_C3	BCAT1	0.00431	2.39	1.29	4.44
BCAT2_SEPEP.1_C4	BCAT2	0.397	0.797	0.47	1.35
BCAT2_SEPEP.2_C2	BCAT2	0.705	0.899	0.518	1.56
BCAT2_SEPEP.3_C3	BCAT2	0.156	0.682	0.4	1.16
BCCIP_SEPEP.1_C4	BCCIP	0.846	0.949	0.562	1.6
BCCIP_SEPEP.2_C2	BCCIP	0.345	1.29	0.761	2.18
BCHE_SEPEP.1_C1	BCHE	0.851	1.05	0.622	1.78
BCKDHA_SEPEP.1_C4	BCKDHA	1.98e-06	0.256	0.139	0.468
BCKDHB_SEPEP.1_C4	BCKDHB	0.000128	0.339	0.189	0.605
BCKDHB_SEPEP.2_C3	BCKDHB	1.15e-05	0.28	0.152	0.514
BCKDHB_SEPEP.3_C3	BCKDHB	0.0415	0.532	0.288	0.985
BCKDK_SEPEP.1_C4	BCKDK	0.00171	0.422	0.243	0.736
BCL10_SEPEP.1_C4	BCL10	0.0201	1.87	1.09	3.2
BCL11B_SEPEP.1_C4	BCL11B	0.949	1.02	0.494	2.12
BCL2L1_SEPEP.1_C4	BCL2L1	0.302	0.758	0.447	1.28
BCL2L1_SEPEP.2_C3	BCL2L1	0.675	1.17	0.557	2.46
BCL2L11_SEPEP.2_C3	BCL2L11	0.549	0.819	0.425	1.58
BCL2L12_SEPEP.2_C3	BCL2L12	0.613	1.18	0.615	2.28
BCL2L13_SEPEP.2_C3	BCL2L13	0.0451	0.582	0.34	0.995
BCL2L13_SEPEP.3_C3	BCL2L13	0.0788	0.558	0.289	1.08
BCL2L13_SEPEP.4_C3	BCL2L13	0.00567	0.47	0.271	0.812
BCL2L13_SEPEP.5_C3	BCL2L13	0.192	0.703	0.413	1.2
BCL2L2_SEPEP.1_C4	BCL2L2	0.368	0.783	0.458	1.34
BCL7A_SEPEP.1_C4	BCL7A	0.216	1.46	0.798	2.68
BCL7B_SEPEP.1_C4	BCL7B	0.099	1.78	0.889	3.55
BCL7C_SEPEP.1_C4	BCL7C	0.89	1.04	0.614	1.75
BCLAF1_SEPEP.1_C4	BCLAF1	0.00901	2.04	1.18	3.51
BCLAF1_SEPEP.2_C3	BCLAF1	0.0235	1.84	1.08	3.15
BCLAF1_SEPEP.3_C3	BCLAF1	0.105	1.55	0.909	2.63
BCLAF1_SEPEP.4_C3	BCLAF1	0.201	1.42	0.828	2.43
BCO2_SEPEP.1_C4	BCO2	0.000588	0.386	0.22	0.678
BCO2_SEPEP.2_C3	BCO2	0.111	0.651	0.382	1.11
BCO2_SEPEP.3_C3	BCO2	0.246	0.73	0.428	1.24
BCR_SEPEP.1_C4	BCR	0.294	0.755	0.445	1.28
BCS1L_SEPEP.1_C4	BCS1L	0.0618	0.605	0.355	1.03
BCS1L_SEPEP.2_C3	BCS1L	0.235	0.719	0.416	1.24
BCS1L_SEPEP.3_C3	BCS1L	0.456	0.814	0.474	1.4
BDH1_SEPEP.2_C3	BDH1	1.6e-05	0.293	0.162	0.53
BDH1_SEPEP.3_C3	BDH1	4.65e-06	0.267	0.146	0.49
BDH2_SEPEP.1_C4	BDH2	0.06	0.601	0.351	1.03
BDH2_SEPEP.2_C3	BDH2	0.0042	0.454	0.261	0.791
BECN1_SEPEP.1_C4	BECN1	0.821	0.941	0.556	1.59
BECN1_SEPEP.2_C3	BECN1	0.919	0.97	0.541	1.74
BECN1_SEPEP.3_C3	BECN1	0.809	0.915	0.447	1.87
BEND3_SEPEP.1_C4	BEND3	0.0597	1.83	0.967	3.45
BET1_SEPEP.1_C4	BET1	0.457	1.23	0.712	2.12
BET1_SEPEP.2_C2	BET1	0.86	0.954	0.564	1.61
BET1L_SEPEP.1_C4	BET1L	0.293	1.33	0.782	2.25
BET1L_SEPEP.2_C2	BET1L	0.0464	1.72	1	2.94
BGN_SEPEP.1_C4	BGN	0.446	1.23	0.725	2.07
BHMT_SEPEP.1_C1	BHMT	2.67e-05	0.302	0.167	0.546
BHMT2_SEPEP.1_C4	BHMT2	2.81e-06	0.26	0.142	0.477
BHMT2_SEPEP.2_C2	BHMT2	0.000649	0.39	0.222	0.683
BICC1_SEPEP.1_C4	BICC1	0.137	1.53	0.87	2.7
BICD2_SEPEP.1_C4	BICD2	0.0092	2.02	1.18	3.48
BICRA_SEPEP.1_C4	BICRA	0.402	0.763	0.405	1.44
BID_SEPEP.1_C4	BID	0.856	0.952	0.561	1.62
BID_SEPEP.2_C3	BID	0.162	0.686	0.404	1.17
BIN1_SEPEP.1_C4	BIN1	0.789	0.931	0.551	1.57
BIN1_SEPEP.2_C3	BIN1	0.015	2.54	1.17	5.53
BIN2_SEPEP.1_C4	BIN2	0.93	1.02	0.606	1.73
BIN2_SEPEP.2_C3	BIN2	0.188	1.43	0.837	2.45
BIN2_SEPEP.3_C3	BIN2	0.367	0.782	0.457	1.34
BIN2_SEPEP.4_C3	BIN2	0.28	1.37	0.771	2.44
BIN3_SEPEP.1_C4	BIN3	0.427	0.8	0.46	1.39
BIN3_SEPEP.2_C3	BIN3	0.355	0.78	0.46	1.32
BIRC2_SEPEP.1_C4	BIRC2	0.931	1.02	0.59	1.78
BIRC6_SEPEP.1_C4	BIRC6	0.074	1.62	0.95	2.76
BIRC6_SEPEP.2_C3	BIRC6	0.202	1.41	0.83	2.39
BIRC6_SEPEP.3_C3	BIRC6	0.087	1.61	0.928	2.8
BLMH_SEPEP.1_C1	BLMH	0.00691	2.08	1.21	3.57
BLNK_SEPEP.1_C4	BLNK	0.269	0.742	0.436	1.26
BLOC1S1_SEPEP.1_C1	BLOC1S1	0.163	1.46	0.855	2.48
BLOC1S2_SEPEP.1_C4	BLOC1S2	0.618	1.17	0.629	2.18
BLOC1S2_SEPEP.2_C3	BLOC1S2	0.735	0.909	0.522	1.58
BLOC1S3_SEPEP.1_C1	BLOC1S3	0.162	1.46	0.858	2.47
BLOC1S4_SEPEP.1_C1	BLOC1S4	0.2	1.42	0.83	2.41
BLOC1S5_SEPEP.2_C3	BLOC1S5	0.173	1.66	0.796	3.44
BLOC1S5_SEPEP.3_C3	BLOC1S5	0.156	1.46	0.862	2.49
BLOC1S5_SEPEP.4_C3	BLOC1S5	0.0336	1.81	1.04	3.16
BLOC1S6_SEPEP.1_C4	BLOC1S6	0.87	0.956	0.558	1.64
BLOC1S6_SEPEP.2_C3	BLOC1S6	0.547	1.18	0.683	2.05
BLVRA_SEPEP.1_C4	BLVRA	0.00784	2.06	1.2	3.54
BLVRB_SEPEP.1_C1	BLVRB	0.0506	0.589	0.345	1.01
BMP2K_SEPEP.1_C4	BMP2K	0.379	0.789	0.465	1.34
BMP2K_SEPEP.2_C3	BMP2K	0.84	0.947	0.561	1.6
BMP2K_SEPEP.3_C3	BMP2K	0.372	0.787	0.464	1.33
BMPER_SEPEP.1_C4	BMPER	0.258	0.667	0.329	1.35
BMS1_SEPEP.1_C4	BMS1	0.0642	1.65	0.966	2.81
BMS1_SEPEP.2_C3	BMS1	0.232	1.38	0.811	2.35
BMS1_SEPEP.3_C3	BMS1	0.642	0.879	0.509	1.52
BNIP1_SEPEP.1_C4	BNIP1	0.341	1.3	0.758	2.22
BNIP1_SEPEP.2_C3	BNIP1	0.722	0.909	0.538	1.54
BNIP1_SEPEP.3_C3	BNIP1	0.532	0.846	0.5	1.43
BNIP1_SEPEP.4_C3	BNIP1	0.779	1.08	0.627	1.86
BNIP2_SEPEP.1_C4	BNIP2	0.381	0.786	0.458	1.35
BNIP3_SEPEP.1_C1	BNIP3	0.488	0.831	0.491	1.4
BOD1_SEPEP.2_C2	BOD1	0.826	1.07	0.588	1.95
BOD1L1_SEPEP.1_C4	BOD1L1	0.203	1.41	0.829	2.39
BOD1L1_SEPEP.2_C3	BOD1L1	0.166	1.58	0.823	3.03
BOK_SEPEP.2_C3	BOK	0.00345	0.448	0.258	0.778
BOK_SEPEP.3_C3	BOK	0.000764	0.394	0.224	0.691
BOLA1_SEPEP.1_C4	BOLA1	0.904	1.03	0.61	1.75
BOLA3_SEPEP.2_C2	BOLA3	0.76	0.921	0.544	1.56
BOP1_SEPEP.1_C1	BOP1	0.0242	1.85	1.07	3.18
BORCS5_SEPEP.1_C4	BORCS5	0.0027	0.418	0.232	0.753
BORCS5_SEPEP.2_C3	BORCS5	0.699	0.902	0.533	1.52
BORCS5_SEPEP.3_C3	BORCS5	0.03	0.554	0.322	0.952
BORCS6_SEPEP.1_C1	BORCS6	0.00749	0.485	0.282	0.834
BORCS7_SEPEP.1_C4	BORCS7	0.595	0.862	0.499	1.49
BPGM_SEPEP.1_C4	BPGM	0.415	1.24	0.735	2.1
BPHL_SEPEP.1_C4	BPHL	0.0052	0.467	0.27	0.807
BPI_SEPEP.1_C4	BPI	0.426	1.25	0.718	2.19
BPI_SEPEP.2_C2	BPI	0.111	1.53	0.903	2.61
BPNT1_SEPEP.1_C4	BPNT1	0.926	0.975	0.569	1.67
BPNT1_SEPEP.3_C3	BPNT1	0.74	0.915	0.541	1.55
BPNT1_SEPEP.4_C3	BPNT1	0.831	1.06	0.626	1.79
BPNT1_SEPEP.5_C3	BPNT1	0.886	0.962	0.57	1.63
BPNT1_SEPEP.6_C3	BPNT1	0.274	1.34	0.791	2.28
BPNT1_SEPEP.7_C3	BPNT1	0.709	0.905	0.535	1.53
BPNT2_SEPEP.1_C1	BPNT2	0.98	0.993	0.588	1.68
BPTF_SEPEP.1_C4	BPTF	0.733	1.1	0.648	1.85
BPTF_SEPEP.2_C3	BPTF	0.431	1.26	0.709	2.23
BPTF_SEPEP.3_C3	BPTF	0.0564	1.68	0.98	2.89
BRAF_SEPEP.1_C4	BRAF	0.0116	2.11	1.17	3.81
BRAF_SEPEP.2_C3	BRAF	0.0171	2.02	1.12	3.65
BRAP_SEPEP.1_C4	BRAP	0.507	1.2	0.705	2.03
BRAP_SEPEP.2_C3	BRAP	0.257	1.35	0.8	2.29
BRAP_SEPEP.3_C3	BRAP	0.085	1.68	0.925	3.06
BRAT1_SEPEP.1_C4	BRAT1	0.788	1.07	0.635	1.82
BRAT1_SEPEP.2_C3	BRAT1	0.218	1.4	0.817	2.4
BRAT1_SEPEP.3_C3	BRAT1	0.513	1.19	0.704	2.02
BRCC3_SEPEP.1_C4	BRCC3	0.0555	0.595	0.348	1.02
BRD1_SEPEP.1_C4	BRD1	0.635	1.18	0.591	2.37
BRD1_SEPEP.3_C3	BRD1	0.93	1.03	0.495	2.16
BRD2_SEPEP.1_C4	BRD2	0.00322	2.23	1.29	3.85
BRD2_SEPEP.2_C3	BRD2	0.441	1.23	0.725	2.09
BRD3_SEPEP.1_C4	BRD3	0.0863	1.6	0.93	2.76
BRD3_SEPEP.2_C3	BRD3	0.14	1.49	0.875	2.53
BRD4_SEPEP.1_C4	BRD4	0.0181	1.89	1.11	3.24
BRD4_SEPEP.2_C3	BRD4	0.00543	2.13	1.23	3.67
BRD7_SEPEP.1_C4	BRD7	0.00188	2.42	1.36	4.29
BRD7_SEPEP.2_C3	BRD7	0.202	1.54	0.789	3.02
BRD8_SEPEP.1_C4	BRD8	0.0239	1.84	1.08	3.15
BRD8_SEPEP.2_C3	BRD8	0.591	0.866	0.512	1.46
BRF1_SEPEP.2_C3	BRF1	0.943	1.02	0.562	1.86
BRI3_SEPEP.2_C3	BRI3	0.299	0.733	0.408	1.32
BRI3BP_SEPEP.2_C2	BRI3BP	0.0334	1.78	1.04	3.06
BRIX1_SEPEP.1_C1	BRIX1	0.0123	1.99	1.15	3.44
BRK1_SEPEP.1_C1	BRK1	0.825	0.942	0.558	1.59
BRMS1_SEPEP.1_C4	BRMS1	0.374	1.28	0.744	2.19
BROX_SEPEP.1_C4	BROX	0.599	1.15	0.681	1.95
BROX_SEPEP.3_C3	BROX	0.197	1.41	0.833	2.4
BROX_SEPEP.4_C3	BROX	0.16	1.5	0.849	2.65
BROX_SEPEP.5_C3	BROX	0.657	1.13	0.665	1.91
BRPF1_SEPEP.1_C4	BRPF1	0.581	1.22	0.601	2.48
BSCL2_SEPEP.1_C4	BSCL2	0.934	1.02	0.602	1.74
BSDC1_SEPEP.1_C4	BSDC1	0.0229	0.539	0.314	0.926
BSDC1_SEPEP.2_C3	BSDC1	0.0461	0.548	0.301	0.998
BSDC1_SEPEP.3_C3	BSDC1	0.214	0.655	0.335	1.28
BSDC1_SEPEP.4_C3	BSDC1	0.0982	0.632	0.365	1.09
BSG_SEPEP.1_C4	BSG	0.0487	1.7	0.997	2.91
BSG_SEPEP.2_C3	BSG	0.0393	1.76	1.02	3.04
BST1_SEPEP.1_C4	BST1	0.75	0.918	0.543	1.55
BST1_SEPEP.2_C3	BST1	0.0679	1.84	0.946	3.58
BST2_SEPEP.1_C1	BST2	0.528	0.845	0.499	1.43
BTAF1_SEPEP.1_C4	BTAF1	0.331	1.3	0.766	2.2
BTAF1_SEPEP.2_C3	BTAF1	0.0404	1.74	1.02	2.98
BTBD2_SEPEP.2_C2	BTBD2	0.42	0.783	0.431	1.42
BTD_SEPEP.1_C4	BTD	0.0866	0.63	0.369	1.07
BTD_SEPEP.2_C3	BTD	0.00377	0.451	0.259	0.784
BTD_SEPEP.3_C3	BTD	0.0133	0.507	0.293	0.877
BTF3_SEPEP.1_C4	BTF3	0.719	1.1	0.652	1.86
BTF3_SEPEP.2_C2	BTF3	0.305	1.32	0.778	2.22
BTF3L4_SEPEP.2_C2	BTF3L4	0.85	1.05	0.622	1.78
BTF3L4_SEPEP.4_C3	BTF3L4	0.879	1.04	0.617	1.76
BTK_SEPEP.1_C4	BTK	0.916	1.03	0.609	1.74
BTK_SEPEP.2_C3	BTK	0.454	0.812	0.469	1.4
BTN2A1_SEPEP.1_C4	BTN2A1	0.429	1.24	0.729	2.1
BTN2A1_SEPEP.2_C3	BTN2A1	0.747	1.11	0.596	2.06
BTN3A1_SEPEP.3_C3	BTN3A1	0.883	1.05	0.567	1.93
BTN3A2_SEPEP.1_C4	BTN3A2	0.491	0.797	0.417	1.52
BTN3A2_SEPEP.2_C3	BTN3A2	0.859	0.943	0.495	1.8
BTN3A2_SEPEP.3_C3	BTN3A2	0.213	0.616	0.286	1.33
BTN3A3_SEPEP.1_C4	BTN3A3	0.12	0.652	0.379	1.12
BTN3A3_SEPEP.2_C3	BTN3A3	0.0848	0.617	0.354	1.07
BUB3_SEPEP.1_C4	BUB3	0.0742	1.61	0.95	2.75
BUD13_SEPEP.1_C4	BUD13	0.332	1.32	0.755	2.3
BUD23_SEPEP.1_C4	BUD23	0.359	1.28	0.754	2.17
BUD23_SEPEP.4_C3	BUD23	0.0851	1.69	0.924	3.08
BUD31_SEPEP.1_C4	BUD31	0.411	1.25	0.737	2.11
BYSL_SEPEP.1_C1	BYSL	0.0851	1.59	0.933	2.71
BZW1_SEPEP.1_C4	BZW1	0.174	1.44	0.848	2.45
BZW1_SEPEP.2_C3	BZW1	0.254	1.36	0.801	2.3
BZW1_SEPEP.3_C3	BZW1	0.054	1.69	0.985	2.9
BZW1_SEPEP.4_C3	BZW1	0.037	1.76	1.03	3.01
BZW2_SEPEP.1_C4	BZW2	0.000119	2.92	1.65	5.16
BZW2_SEPEP.2_C3	BZW2	0.000121	2.91	1.65	5.15
C11orf52_SEPEP.1_C1	C11orf52	0.0719	0.579	0.318	1.06
C11orf54_SEPEP.1_C4	C11orf54	0.0104	0.496	0.287	0.857
C11orf54_SEPEP.2_C3	C11orf54	0.00313	0.439	0.25	0.77
C11orf54_SEPEP.3_C3	C11orf54	0.0359	0.567	0.331	0.97
C11orf54_SEPEP.4_C3	C11orf54	0.566	0.858	0.508	1.45
C11orf54_SEPEP.5_C3	C11orf54	0.16	0.684	0.4	1.17
C11orf58_SEPEP.1_C4	C11orf58	0.079	1.61	0.942	2.75
C11orf58_SEPEP.2_C2	C11orf58	0.0125	1.98	1.15	3.41
C11orf68_SEPEP.1_C4	C11orf68	0.0177	1.9	1.11	3.27
C11orf98_SEPEP.1_C1	C11orf98	0.165	1.45	0.855	2.47
C12orf29_SEPEP.1_C1	C12orf29	0.175	0.693	0.407	1.18
C12orf4_SEPEP.2_C3	C12orf4	0.452	1.22	0.723	2.07
C12orf4_SEPEP.3_C3	C12orf4	0.669	0.88	0.49	1.58
C12orf4_SEPEP.4_C3	C12orf4	0.799	1.09	0.547	2.19
C12orf43_SEPEP.2_C3	C12orf43	0.668	1.16	0.581	2.33
C12orf45_SEPEP.1_C1	C12orf45	0.411	1.27	0.718	2.25
C12orf57_SEPEP.2_C3	C12orf57	0.324	1.32	0.761	2.28
C12orf65_SEPEP.1_C4	C12orf65	0.933	1.03	0.575	1.83
C12orf66_SEPEP.1_C4	C12orf66	0.0181	0.524	0.304	0.904
C12orf73_SEPEP.1_C4	C12orf73	0.947	1.02	0.591	1.76
C14orf119_SEPEP.1_C4	C14orf119	0.0194	2.2	1.12	4.32
C15orf40_SEPEP.1_C4	C15orf40	0.0254	0.54	0.312	0.935
C15orf40_SEPEP.2_C2	C15orf40	0.021	0.522	0.297	0.916
C16orf70_SEPEP.1_C4	C16orf70	0.0477	0.558	0.311	1
C16orf70_SEPEP.2_C3	C16orf70	0.288	1.36	0.768	2.42
C16orf70_SEPEP.4_C3	C16orf70	0.258	0.669	0.332	1.35
C16orf91_SEPEP.1_C1	C16orf91	0.0369	0.566	0.33	0.973
C17orf49_SEPEP.1_C4	C17orf49	0.142	1.48	0.874	2.52
C17orf49_SEPEP.3_C3	C17orf49	0.00218	2.32	1.33	4.03
C17orf75_SEPEP.1_C4	C17orf75	0.932	1.02	0.606	1.73
C17orf75_SEPEP.2_C3	C17orf75	0.308	1.31	0.776	2.23
C18orf21_SEPEP.2_C3	C18orf21	0.169	1.59	0.817	3.09
C18orf25_SEPEP.1_C4	C18orf25	0.622	0.864	0.484	1.54
C18orf32_SEPEP.1_C4	C18orf32	0.0244	0.538	0.311	0.931
C19orf12_SEPEP.2_C3	C19orf12	0.526	1.19	0.691	2.06
C19orf25_SEPEP.1_C4	C19orf25	0.123	0.66	0.388	1.12
C19orf53_SEPEP.1_C1	C19orf53	0.00903	2.03	1.18	3.5
C1D_SEPEP.1_C4	C1D	0.211	1.5	0.791	2.84
C1GALT1_SEPEP.1_C4	C1GALT1	0.0149	1.96	1.13	3.42
C1GALT1C1_SEPEP.1_C4	C1GALT1C1	0.0162	1.92	1.12	3.31
C1orf109_SEPEP.1_C4	C1orf109	0.664	1.13	0.643	2
C1orf122_SEPEP.2_C2	C1orf122	0.213	0.715	0.421	1.21
C1orf131_SEPEP.1_C4	C1orf131	0.021	1.97	1.1	3.53
C1orf174_SEPEP.1_C4	C1orf174	0.271	1.46	0.743	2.85
C1orf198_SEPEP.1_C4	C1orf198	0.725	1.1	0.649	1.86
C1orf198_SEPEP.3_C3	C1orf198	0.809	0.937	0.555	1.58
C1orf226_SEPEP.1_C4	C1orf226	0.22	0.72	0.425	1.22
C1orf35_SEPEP.1_C1	C1orf35	0.00971	2.02	1.17	3.47
C1orf43_SEPEP.1_C4	C1orf43	0.761	1.09	0.631	1.88
C1orf43_SEPEP.2_C3	C1orf43	0.785	0.927	0.538	1.6
C1orf50_SEPEP.1_C1	C1orf50	0.172	0.693	0.408	1.18
C1orf52_SEPEP.1_C4	C1orf52	0.0489	1.98	0.99	3.96
C1orf53_SEPEP.1_C1	C1orf53	0.00886	0.462	0.255	0.836
C1QA_SEPEP.1_C4	C1QA	0.212	1.4	0.824	2.37
C1QB_SEPEP.1_C4	C1QB	0.275	1.34	0.791	2.27
C1QBP_SEPEP.1_C1	C1QBP	0.737	0.914	0.541	1.54
C1QC_SEPEP.1_C4	C1QC	0.904	1.03	0.611	1.74
C1QTNF5_SEPEP.1_C4	C1QTNF5	0.644	1.13	0.667	1.92
C1R_SEPEP.1_C4	C1R	0.346	0.777	0.459	1.31
C1RL_SEPEP.1_C4	C1RL	0.919	1.03	0.571	1.86
C1RL_SEPEP.2_C3	C1RL	0.7	0.902	0.534	1.52
C1S_SEPEP.1_C4	C1S	0.477	0.827	0.489	1.4
C2_SEPEP.2_C3	C2	0.309	1.31	0.775	2.22
C2_SEPEP.3_C3	C2	0.357	1.28	0.756	2.17
C2_SEPEP.4_C3	C2	0.55	1.17	0.694	1.98
C2_SEPEP.5_C3	C2	0.338	1.29	0.763	2.19
C2CD2_SEPEP.1_C4	C2CD2	0.307	0.76	0.449	1.29
C2CD2_SEPEP.2_C3	C2CD2	0.252	0.71	0.394	1.28
C2CD2L_SEPEP.2_C3	C2CD2L	0.385	0.787	0.458	1.35
C2CD5_SEPEP.1_C4	C2CD5	0.277	1.34	0.79	2.27
C2CD5_SEPEP.2_C3	C2CD5	0.0586	1.82	0.97	3.41
C2CD5_SEPEP.3_C3	C2CD5	0.254	1.4	0.783	2.51
C2CD5_SEPEP.4_C3	C2CD5	0.0555	1.68	0.982	2.87
C2CD5_SEPEP.5_C3	C2CD5	0.576	1.16	0.684	1.98
C2CD5_SEPEP.6_C3	C2CD5	0.526	0.831	0.468	1.47
C2CD5_SEPEP.7_C3	C2CD5	0.0861	1.63	0.928	2.86
C2orf69_SEPEP.1_C1	C2orf69	0.475	1.21	0.716	2.05
C2orf72_SEPEP.1_C1	C2orf72	0.474	0.826	0.488	1.4
C2orf76_SEPEP.1_C4	C2orf76	0.438	0.811	0.476	1.38
C3_SEPEP.1_C1	C3	0.166	0.689	0.406	1.17
C3AR1_SEPEP.1_C4	C3AR1	0.588	1.17	0.666	2.05
C3orf38_SEPEP.1_C4	C3orf38	0.641	1.14	0.665	1.94
C3orf38_SEPEP.2_C2	C3orf38	0.933	0.973	0.515	1.84
C4A_SEPEP.1_C4	C4A	0.347	1.29	0.76	2.18
C4B_SEPEP.1_C1	C4B	0.144	1.48	0.871	2.51
C4BPA_SEPEP.1_C4	C4BPA	0.202	0.709	0.417	1.21
C4BPB_SEPEP.1_C4	C4BPB	0.739	0.911	0.528	1.57
C4BPB_SEPEP.2_C3	C4BPB	0.415	0.803	0.473	1.36
C4orf19_SEPEP.1_C4	C4orf19	0.832	1.07	0.594	1.91
C4orf33_SEPEP.1_C4	C4orf33	0.284	0.728	0.406	1.3
C4orf33_SEPEP.2_C3	C4orf33	0.309	0.756	0.441	1.3
C5_SEPEP.1_C4	C5	0.177	1.44	0.846	2.44
C5_SEPEP.2_C3	C5	0.239	1.37	0.809	2.33
C5_SEPEP.3_C3	C5	0.249	1.36	0.804	2.31
C5AR1_SEPEP.1_C4	C5AR1	0.416	0.775	0.418	1.44
C5orf15_SEPEP.1_C1	C5orf15	0.262	1.36	0.795	2.31
C5orf24_SEPEP.2_C3	C5orf24	0.374	1.34	0.704	2.53
C5orf51_SEPEP.1_C4	C5orf51	0.154	1.47	0.864	2.49
C5orf51_SEPEP.2_C3	C5orf51	0.586	1.16	0.679	1.98
C6_SEPEP.1_C4	C6	0.523	0.843	0.498	1.42
C6_SEPEP.2_C3	C6	0.736	1.09	0.648	1.85
C6_SEPEP.3_C3	C6	0.973	1.01	0.589	1.73
C6orf120_SEPEP.1_C4	C6orf120	0.834	0.93	0.471	1.84
C6orf136_SEPEP.1_C4	C6orf136	0.00352	0.432	0.242	0.772
C6orf47_SEPEP.1_C1	C6orf47	0.647	0.885	0.524	1.49
C7_SEPEP.1_C1	C7	0.183	1.43	0.842	2.43
C7orf25_SEPEP.1_C4	C7orf25	0.703	0.901	0.528	1.54
C7orf26_SEPEP.1_C4	C7orf26	0.277	0.744	0.435	1.27
C7orf26_SEPEP.2_C3	C7orf26	0.0279	2	1.06	3.77
C7orf26_SEPEP.3_C3	C7orf26	0.921	0.973	0.568	1.67
C7orf50_SEPEP.2_C3	C7orf50	0.178	1.44	0.845	2.44
C7orf50_SEPEP.3_C3	C7orf50	0.355	1.28	0.755	2.18
C8A_SEPEP.1_C4	C8A	0.748	1.09	0.645	1.84
C8A_SEPEP.2_C2	C8A	0.973	1.01	0.598	1.7
C8B_SEPEP.1_C4	C8B	0.99	0.997	0.59	1.68
C8G_SEPEP.1_C1	C8G	0.336	1.29	0.764	2.19
C8orf33_SEPEP.2_C2	C8orf33	0.387	1.26	0.745	2.14
C8orf82_SEPEP.1_C1	C8orf82	0.011	0.502	0.292	0.863
C9_SEPEP.1_C1	C9	0.012	1.98	1.15	3.4
C9orf64_SEPEP.1_C4	C9orf64	0.173	0.693	0.408	1.18
C9orf64_SEPEP.2_C3	C9orf64	0.486	0.829	0.489	1.41
C9orf64_SEPEP.3_C3	C9orf64	0.486	0.829	0.489	1.41
C9orf72_SEPEP.2_C3	C9orf72	0.946	0.979	0.529	1.81
C9orf78_SEPEP.1_C4	C9orf78	0.663	0.889	0.522	1.51
CA1_SEPEP.1_C4	CA1	1	1	0.592	1.69
CA1_SEPEP.2_C3	CA1	0.865	1.05	0.619	1.77
CA1_SEPEP.3_C3	CA1	0.551	0.852	0.502	1.44
CA12_SEPEP.1_C4	CA12	0.525	1.24	0.634	2.44
CA13_SEPEP.1_C1	CA13	0.515	1.19	0.704	2.01
CA14_SEPEP.1_C4	CA14	0.0609	0.6	0.35	1.03
CA14_SEPEP.2_C3	CA14	0.0491	0.585	0.341	1
CA14_SEPEP.3_C3	CA14	0.0352	0.448	0.208	0.965
CA2_SEPEP.1_C4	CA2	0.994	1	0.593	1.69
CA2_SEPEP.2_C2	CA2	0.491	0.832	0.492	1.41
CA3_SEPEP.1_C1	CA3	0.0597	1.66	0.974	2.83
CA5A_SEPEP.1_C4	CA5A	0.0114	0.503	0.292	0.865
CA5A_SEPEP.2_C2	CA5A	0.00247	0.434	0.249	0.757
CA5A_SEPEP.3_C3	CA5A	0.0399	0.574	0.335	0.981
CA5B_SEPEP.1_C1	CA5B	0.0332	0.52	0.282	0.959
CAAP1_SEPEP.1_C4	CAAP1	0.234	1.39	0.805	2.41
CAAP1_SEPEP.2_C2	CAAP1	0.333	1.41	0.7	2.85
CAB39_SEPEP.1_C4	CAB39	0.285	1.33	0.786	2.26
CAB39_SEPEP.2_C3	CAB39	0.624	1.14	0.675	1.93
CAB39_SEPEP.3_C3	CAB39	0.4	0.794	0.463	1.36
CAB39L_SEPEP.1_C4	CAB39L	0.00458	0.456	0.261	0.796
CACFD1_SEPEP.2_C3	CACFD1	0.385	1.26	0.745	2.14
CACNA2D1_SEPEP.2_C3	CACNA2D1	0.162	0.686	0.403	1.17
CACNA2D1_SEPEP.3_C3	CACNA2D1	0.0583	0.599	0.35	1.02
CACNA2D1_SEPEP.4_C3	CACNA2D1	0.0404	0.567	0.327	0.982
CACTIN_SEPEP.1_C4	CACTIN	0.492	1.21	0.701	2.09
CACTIN_SEPEP.2_C3	CACTIN	0.918	0.972	0.567	1.67
CACTIN_SEPEP.3_C3	CACTIN	0.96	1.02	0.54	1.91
CACYBP_SEPEP.1_C4	CACYBP	0.0455	1.72	1	2.94
CACYBP_SEPEP.2_C2	CACYBP	0.132	1.58	0.868	2.86
CAD_SEPEP.1_C4	CAD	7.03e-05	3.01	1.7	5.33
CAD_SEPEP.2_C3	CAD	2.99e-06	3.74	2.06	6.76
CAD_SEPEP.3_C3	CAD	0.000589	2.58	1.47	4.53
CADM1_SEPEP.1_C4	CADM1	0.0159	0.52	0.302	0.893
CADPS2_SEPEP.1_C4	CADPS2	0.299	1.32	0.779	2.24
CALB2_SEPEP.1_C4	CALB2	0.393	1.26	0.738	2.16
CALCOCO1_SEPEP.1_C4	CALCOCO1	0.0497	0.588	0.344	1.01
CALCOCO1_SEPEP.2_C3	CALCOCO1	0.063	0.604	0.353	1.03
CALCOCO2_SEPEP.1_C4	CALCOCO2	0.593	0.866	0.511	1.47
CALCOCO2_SEPEP.2_C3	CALCOCO2	0.445	1.27	0.684	2.37
CALCRL_SEPEP.1_C4	CALCRL	0.0832	0.619	0.358	1.07
CALD1_SEPEP.1_C4	CALD1	0.0511	0.587	0.341	1.01
CALD1_SEPEP.2_C3	CALD1	0.291	0.752	0.443	1.28
CALD1_SEPEP.3_C3	CALD1	0.107	0.647	0.38	1.1
CALD1_SEPEP.4_C3	CALD1	0.512	0.802	0.415	1.55
CALD1_SEPEP.5_C3	CALD1	0.136	0.666	0.389	1.14
CALHM6_SEPEP.1_C4	CALHM6	0.548	0.849	0.497	1.45
CALHM6_SEPEP.2_C3	CALHM6	0.763	1.09	0.616	1.94
CALML4_SEPEP.1_C4	CALML4	0.111	0.635	0.362	1.11
CALML4_SEPEP.2_C2	CALML4	0.265	0.737	0.429	1.26
CALML4_SEPEP.3_C3	CALML4	0.293	0.727	0.4	1.32
CALR_SEPEP.1_C1	CALR	0.708	0.905	0.535	1.53
CALU_SEPEP.1_C4	CALU	6.66e-05	3.02	1.71	5.36
CALU_SEPEP.2_C3	CALU	0.00018	2.82	1.6	4.97
CALU_SEPEP.3_C3	CALU	0.00109	2.45	1.41	4.26
CALU_SEPEP.4_C3	CALU	0.00112	2.42	1.4	4.2
CALU_SEPEP.5_C3	CALU	0.00257	2.27	1.31	3.93
CAMK1_SEPEP.1_C4	CAMK1	0.478	1.21	0.714	2.05
CAMK1_SEPEP.2_C3	CAMK1	0.484	1.21	0.713	2.04
CAMK1D_SEPEP.1_C4	CAMK1D	0.386	0.792	0.468	1.34
CAMK1D_SEPEP.3_C3	CAMK1D	0.00585	0.453	0.254	0.807
CAMK2B_SEPEP.2_C3	CAMK2B	0.72	0.906	0.528	1.55
CAMK2B_SEPEP.3_C3	CAMK2B	0.997	0.999	0.56	1.78
CAMK2B_SEPEP.4_C3	CAMK2B	0.517	0.82	0.449	1.5
CAMK2D_SEPEP.2_C3	CAMK2D	0.21	1.4	0.825	2.37
CAMK2D_SEPEP.3_C3	CAMK2D	0.118	1.52	0.895	2.59
CAMK2D_SEPEP.4_C3	CAMK2D	0.373	1.27	0.75	2.15
CAMK2D_SEPEP.5_C3	CAMK2D	0.813	0.926	0.489	1.75
CAMK2D_SEPEP.6_C3	CAMK2D	0.655	0.875	0.487	1.57
CAMK2G_SEPEP.1_C4	CAMK2G	0.62	0.872	0.509	1.5
CAMK2G_SEPEP.2_C3	CAMK2G	0.785	0.93	0.55	1.57
CAMK2G_SEPEP.3_C3	CAMK2G	0.572	0.859	0.506	1.46
CAMK2G_SEPEP.4_C3	CAMK2G	0.0735	0.525	0.257	1.08
CAMKK2_SEPEP.1_C4	CAMKK2	0.00318	0.448	0.259	0.775
CAMKK2_SEPEP.2_C3	CAMKK2	0.327	0.763	0.443	1.31
CAMLG_SEPEP.1_C1	CAMLG	0.484	1.21	0.713	2.04
CAMP_SEPEP.1_C1	CAMP	0.29	1.33	0.784	2.25
CAMSAP1_SEPEP.1_C4	CAMSAP1	0.685	1.12	0.655	1.9
CAMSAP2_SEPEP.1_C4	CAMSAP2	0.00188	2.44	1.36	4.36
CAMSAP3_SEPEP.1_C4	CAMSAP3	0.231	1.38	0.814	2.34
CAMSAP3_SEPEP.2_C2	CAMSAP3	0.988	0.995	0.551	1.8
CAMSAP3_SEPEP.3_C3	CAMSAP3	0.586	1.16	0.685	1.95
CAND1_SEPEP.1_C4	CAND1	0.114	1.53	0.899	2.59
CAND1_SEPEP.2_C2	CAND1	0.0337	1.78	1.04	3.04
CAND1_SEPEP.3_C3	CAND1	0.366	1.27	0.753	2.15
CAND2_SEPEP.1_C4	CAND2	0.963	1.01	0.597	1.72
CAND2_SEPEP.2_C3	CAND2	0.609	0.834	0.417	1.67
CANT1_SEPEP.1_C4	CANT1	0.058	1.67	0.977	2.86
CANX_SEPEP.1_C4	CANX	0.155	1.47	0.863	2.49
CANX_SEPEP.2_C3	CANX	0.91	1.03	0.61	1.74
CANX_SEPEP.3_C3	CANX	0.89	1.04	0.614	1.76
CANX_SEPEP.4_C3	CANX	0.0141	2.05	1.14	3.7
CAP1_SEPEP.1_C4	CAP1	0.587	0.864	0.509	1.47
CAP1_SEPEP.2_C3	CAP1	0.295	0.753	0.442	1.28
CAP2_SEPEP.1_C4	CAP2	0.899	1.03	0.613	1.75
CAP2_SEPEP.4_C3	CAP2	0.759	1.09	0.614	1.95
CAP2_SEPEP.5_C3	CAP2	0.82	0.941	0.557	1.59
CAPG_SEPEP.1_C4	CAPG	0.484	1.21	0.713	2.04
CAPG_SEPEP.2_C3	CAPG	0.142	1.48	0.873	2.52
CAPN1_SEPEP.1_C4	CAPN1	0.13	0.664	0.39	1.13
CAPN15_SEPEP.1_C4	CAPN15	0.41	0.772	0.416	1.43
CAPN2_SEPEP.1_C4	CAPN2	0.813	1.07	0.631	1.8
CAPN2_SEPEP.2_C2	CAPN2	0.717	1.1	0.652	1.86
CAPN5_SEPEP.1_C4	CAPN5	0.00587	0.471	0.273	0.815
CAPN7_SEPEP.1_C4	CAPN7	0.756	0.92	0.544	1.56
CAPN7_SEPEP.2_C3	CAPN7	0.311	0.735	0.405	1.34
CAPN7_SEPEP.3_C3	CAPN7	0.84	0.94	0.515	1.71
CAPN7_SEPEP.4_C3	CAPN7	0.436	0.81	0.476	1.38
CAPN7_SEPEP.5_C3	CAPN7	0.425	1.24	0.732	2.09
CAPNS1_SEPEP.1_C4	CAPNS1	0.902	1.03	0.612	1.75
CAPNS1_SEPEP.3_C3	CAPNS1	0.0863	0.63	0.37	1.07
CAPNS1_SEPEP.4_C3	CAPNS1	0.995	0.998	0.542	1.84
CAPRIN1_SEPEP.1_C4	CAPRIN1	0.023	1.85	1.08	3.17
CAPS_SEPEP.2_C2	CAPS	0.653	1.14	0.643	2.02
CAPZA1_SEPEP.1_C4	CAPZA1	0.307	1.31	0.777	2.22
CAPZA1_SEPEP.2_C2	CAPZA1	0.566	1.17	0.685	1.99
CAPZA1_SEPEP.3_C3	CAPZA1	0.859	0.953	0.562	1.62
CAPZA2_SEPEP.1_C1	CAPZA2	0.459	0.82	0.484	1.39
CAPZB_SEPEP.1_C4	CAPZB	0.903	1.03	0.612	1.74
CAPZB_SEPEP.2_C3	CAPZB	0.491	1.2	0.71	2.04
CAPZB_SEPEP.4_C3	CAPZB	0.401	1.25	0.74	2.12
CAPZB_SEPEP.5_C3	CAPZB	0.597	1.15	0.681	1.95
CAPZB_SEPEP.7_C3	CAPZB	0.653	1.13	0.667	1.91
CARD10_SEPEP.1_C1	CARD10	0.607	1.18	0.634	2.18
CARD16_SEPEP.1_C4	CARD16	0.0232	0.527	0.301	0.925
CARD19_SEPEP.1_C4	CARD19	0.342	0.774	0.455	1.32
CARD19_SEPEP.3_C3	CARD19	0.508	0.837	0.495	1.42
CARD6_SEPEP.1_C4	CARD6	0.929	1.04	0.486	2.2
CARD8_SEPEP.3_C3	CARD8	0.559	0.839	0.466	1.51
CARHSP1_SEPEP.1_C4	CARHSP1	0.0601	0.601	0.351	1.03
CARM1_SEPEP.1_C4	CARM1	0.303	1.32	0.778	2.24
CARM1_SEPEP.2_C3	CARM1	0.0814	1.6	0.938	2.73
CARMIL1_SEPEP.1_C4	CARMIL1	0.13	1.51	0.883	2.57
CARMIL1_SEPEP.2_C3	CARMIL1	0.359	1.28	0.755	2.17
CARNMT1_SEPEP.1_C4	CARNMT1	0.0504	2.05	0.983	4.29
CARNMT1_SEPEP.3_C3	CARNMT1	0.439	1.23	0.727	2.09
CARNMT1_SEPEP.4_C3	CARNMT1	0.961	1.02	0.546	1.89
CARNMT1_SEPEP.5_C3	CARNMT1	0.246	1.37	0.801	2.36
CARS1_SEPEP.1_C4	CARS1	0.692	1.11	0.658	1.88
CARS1_SEPEP.2_C3	CARS1	0.192	1.42	0.835	2.43
CARS1_SEPEP.3_C3	CARS1	0.656	0.887	0.524	1.5
CARS1_SEPEP.4_C3	CARS1	0.484	1.21	0.709	2.07
CARS1_SEPEP.5_C3	CARS1	0.925	1.03	0.558	1.9
CARS2_SEPEP.2_C3	CARS2	0.874	0.959	0.567	1.62
CARS2_SEPEP.3_C3	CARS2	0.88	1.04	0.615	1.76
[truncated: 28,010 more rows]
