# Supplementary material for: SEPepQuant enhances the detection of possible isoform regulations in shotgun proteomics
Source: Nat Commun. 2023 Sep 19;14:5809. doi: 10.1038/s41467-023-41558-2 (PMC10509223; doi:10.1038/s41467-023-41558-2)
Supplement: Supplementary file 17 — Supplemental Dataset 14 [file 41467_2023_41558_MOESM17_ESM.xlsx]

## Sheet: readme
Sheet	Description
a-gene list	Overlapping significant genes from the HCC-TMT tumor versus normal and survival analyses, by p value
b-selected peptides and samples	Selected peptides and samples for PRM analysis by TMT data
c-PRM abundance	Peptide abundance by PRM for selected samples

## Sheet: a-gene list
Tumor_nromal	Survival	Overlap
ABCB10	AAMP	ARID1B
ACACA	ABCF1	COMMD4
ACOT9	ABCF3	COPS3
ACP1	ADSL	ERO1A
ACP2	ALDH18A1	FCGR2A
ACSM1	ANAPC5	FGB
ACTR3	ANK2	FLT1
ADAMTSL4	ANKLE2	LTN1
AKR1C2	ANKZF1	MON2
ALDH3A1	ANP32E	NUDCD2
AMDHD2	AP5Z1	POFUT2
ANKRD28	ARFGAP1	QPCTL
AP1B1	ARFGAP3	SH3GL1
AP5M1	ARFIP2	SUN1
ARHGEF7	ARFRP1	TF
ARMC1	ARHGAP18	ZNF326
ATE1	ARHGEF11	ETNK1
ATG4A	ARID1B	SLK
ATG5	ARRB2
ATP6V0A2	ASH2L
ATP8B1	ASNS
ATP9B	ASPH
BLOC1S6	ATG16L1
BRD1	ATP2A2
C16orf70	ATP6V0A1
C6	ATP6V0D1
CAPNS1	ATXN3
CARNMT1	BIN1
CAST	BLOC1S5
CCT2	BRAF
CCT8	BRD8
CD63	BRI3BP
CD74	BSG
CD9	BTAF1
CDK5RAP3	C1orf52
CHCHD6	C5orf22
CLEC3B	C5orf51
CLPTM1	C7orf26
CNPY2	CAND1
COL5A1	CANX
COL5A3	CCNYL1
CORO1C	CCT5
CPVL	CCT7
CRBN	CD209
CTNNA1	CD2AP
CZIB	CDKAL1
DENND10	CDV3
DENND4C	CELF1
DHCR7	CETN3
DIAPH1	CFDP1
DIAPH2	CHKA
DLAT	CHUK
DLD	CLASP1
DNAJC13	CLNS1A
DPAGT1	CLTA
DPP9	CNOT3
DVL3	CNOT9
ECH1	CNPY3
EIF2B3	COG5
ELOVL2	COL21A1
EMC8	COMMD4
EML2	COPS3
EML4	COPZ1
ENOPH1	CRNKL1
ENTPD1	CSNK2B
EPB41	CSTF3
ERBB2	CTCF
ERBIN	CTNNBL1
ERCC4	CTSC
F12	CUL3
F9	DDX31
FAM172A	DDX49
FARS2	DHX33
FBLN5	DHX57
FBXW2	DIMT1
FDPS	DKC1
FLNB	DLGAP4
FLOT2	DNAJC2
FRMD8	DPF2
GALK2	DPY30
GAPVD1	DROSHA
GAS2L1	DTNBP1
GFM1	EGLN1
GFM2	EHBP1L1
GGCT	EIF2AK3
GKAP1	EIF2D
GLOD4	EIF3B
GMDS	EIF3M
GNAS	EIF4A1
GPNMB	EIF4B
GRB7	EIF4H
HELZ	ELMO2
HERC4	EPB41L2
HIKESHI	EPB42
HLA	ERO1A
HMGN3	ESYT2
HP1BP3	ETNK1
HSPE1	EXOC6
IMMT	EXOSC10
ITGB2	FADS2
KIAA0319L	FAF2
KIAA1217	FBLN1
LAMA2	FBXL20
LAMA5	FBXO22
LAMC3	FCGR2A
LMCD1	FGB
LMO7	FIP1L1
LSR	FLT1
LYPLA1	FN1
LYPLAL1	FNDC3B
LYRM4	FUBP3
MACO1	GAK
MAP2K2	GANAB
MAPK7	GART
MAPK9	GDAP1
MARCHF5	GGPS1
MAVS	GLG1
MDH2	GLMN
MFGE8	GMIP
MICAL3	GOLGA3
MIEN1	GOLGB1
MINDY1	GOLIM4
MINPP1	GOLPH3
MKNK1	GPC3
MLKL	GRAMD4
MOCS1	GYG1
MST1	H1
MTCH2	HAUS6
MTMR6	HDAC1
MTRF1	HEATR5B
MTRF1L	HMCES
MYD88	HNRNPAB
MYH14	HNRNPC
NANS	HNRNPD
NAPA	IGF2BP3
NCS1	IMP4
NEK9	INTS8
NFS1	IREB2
NGLY1	ITGAM
NIPA2	IWS1
NIPSNAP2	KCNAB2
NME3	KDELR3
NMT2	KDM3A
NPC2	KHSRP
NRM	KIF21A
NUBP1	LAMB1
NUDT16L1	LENG8
NUDT19	LSM14A
OGA	LTN1
OSTC	MAB21L4
OTULIN	MACROH2A1
OXSR1	MAD1L1
PANK2	MADD
PARL	MAEA
PCCA	MALT1
PCYT2	MAP4K5
PDCD6	MAPK14
PDE6D	MAPK3
PDLIM7	MAPKAP1
PEX5	MATR3
PFKM	MBOAT7
PLEC	MCAM
PLEKHA6	MCMBP
PLPP1	MDN1
PLXNB2	MED29
PNKD	METTL17
PPCDC	MFSD1
PPIL3	MMS19
PPIP5K2	MNAT1
PPP1R12A	MON2
PPP2R5C	MORF4L1
PRG4	MOV10
PRKAA2	MPZL1
PRXL2B	MRFAP1
PSMC3	MRPL11
PSMC5	MSI1
PSMD1	MSTO1
PSMD4	MTHFD1L
PSTPIP2	NCOA5
PTPRF	NDRG3
PTPRK	NEDD1
PXN	NELFE
PYCR3	NEPRO
RALGAPA1	NFYC
RAPGEF1	NOP14
RBCK1	NPEPPS
RDH13	NPM1
RHOT1	NSMCE2
RHOT2	NT5C2
RNF7	NUDCD2
RPL13A	NUDT1
RPL17	NUFIP2
RPL18	NUMA1
RPL28	NUP205
RPL6	NUP98
RPLP1	OGT
RPN2	PADI4
RPS10	PAFAH1B1
RPS16	PAPOLA
RPS21	PAXBP1
RPS3A	PAXIP1
RPS9	PDCD11
RTCA	PES1
RTN3	PFDN5
RTN4	PFKFB3
SCML2	PHF23
SCRIB	PHF6
SEC24A	PIKFYVE
SEC31A	PIP4P1
SELENOF	PLEKHA5
SEPHS1	PLIN3
SETD3	PLXDC2
SFXN4	POFUT2
SLC25A1	POLDIP3
SLC25A3	POLE
SLC26A11	POLR3C
SLC30A10	PPIL2
SMAP2	PPME1
SNAP23	PPP4C
SND1	PPP4R2
SNRPE	PPP6R3
SP100	PTAR1
SPATA5	PTK7
SPECC1	PTPN1
SRBD1	PTPN12
SRP19	PTPRE
STAT2	QPCTL
STIM1	RAB11FIP1
STRN	RAB28
SUGCT	RAB34
SUGT1	RAB5A
SUMF2	RABGAP1L
SYNE2	RABL6
TARS1	RALGAPB
TAZ	RANBP2
TBC1D15	RAP1B
TCF25	RAPGEF6
TEP1	RBBP4
TFB1M	RBBP5
TIMM21	RBM6
TINAGL1	RCL1
TMEM161A	RCOR3
TMPRSS6	RETREG2
TNC	RFC1
TOM1	RHEB
TPM3	RIC8A
TRAPPC4	RIPK2
TRIT1	RNASEH2B
TSC2	RNPS1
TSPAN6	RPA1
TSR2	RPRD1B
TTC19	RPRD2
TTC21B	RRP12
TTC7A	RTKN
TUBB6	RUVBL2
TUT7	SART3
TWF1	SEH1L
UBE2J1	SEPTIN9
UBE2K	SERF2
UBE2R2	SERPINF1
UBR2	SET
USP9X	SH3GL1
VAPA	SIRPA
VCP	SLK
VEZT	SLMAP
VMA21	SMAP1
WASHC3	SMC1A
WDR81	SMPD4
WWP2	SMYD3
XPNPEP1	SNRPD2
YTHDC2	SNW1
ZC3HAV1L	SPAST
ZMYM4	SPTAN1
ABCC1	SRP14
AFDN	SRPK2
ATM	SRRT
CABIN1	SRSF11
EPB41L5	STAG2
ETV6	STK3
EXOSC2	STRBP
FILIP1L	STXBP5
FURIN	SUGP1
HSPBAP1	SUN1
KCMF1	SYNGR1
LRRFIP1	SYNRG
LTBP1	SYS1
MCRS1	TACC1
MFSD10	TAF2
NISCH	TAF8
NR2C2	TARBP2
RPL10	TAX1BP3
SHOC2	TBC1D10B
SIRT6	TBC1D13
STAT3	TBC1D20
TBC1D4	TCOF1
TMEM147	TERF1
UBE2J2	TF
UPF3A	THBS1
USP4	THOC5
ABLIM1	THOC6
AFP	THOC7
CAMK2G	TMEM168
ERCC1	TMEM181
NDE1	TMPO
SNCG	TMX3
TMEM62	TNFAIP3
WDR41	TP53BP1
FOXP1	TPST1
ETNK2	TRA2A
ZC2HC1A	TRIM33
EPB41L1	TRIM47
C20orf27	TRIO
	TRIP10
	TRIR
	TRMT2A
	TSG101
	TTC27
	TTI1
	TUBB
	TUBGCP2
	U2SURP
	UHRF2
	UPP1
	URI1
	USP39
	UTP11
	UTP14A
	VPS11
	VPS18
	VPS26A
	VPS72
	VPS8
	VSNL1
	WDR33
	WDR46
	XRCC6
	XRN2
	YIF1B
	ZC3H13
	ZC3H14
	ZC3H15
	ZC3H7A
	ZMYM2
	ZMYM3
	ZNF326
	ZNF512B
	ZYX

## Sheet: b-selected peptides and samples
		<12 month										>40 month										DE		Survival (whole cohort)
peptide	Protein_list	T211	T351	T283	T815	T497	T1021	T943	T1013	T517	T285	T487	T513	T227	T395	T271	T221	T385	T465	T357	T393	P_value	Log2FC	P_value	HR
time (month)	NA	10	10.8333	4.76667	7.36667	9.23333	11.0333	3.63333	10.4333	6.9	10.5667	42.6	41.9333	46.7	43.8667	46.1	46.8	44	43.2333	44.3667	43.9333	NA	NA	NA	NA
status	NA	Dead	Dead	Dead	Dead	Dead	Dead	Dead	Dead	Dead	Dead	Living	Living	Living	Living	Living	Living	Living	Living	Living	Living	NA	NA	NA	NA
KKEEQEFVQK	NP_001291672.1	1.39025	1.16233	1.09032	0.873953	0.689794	0.661932	0.589953	0.532886	0.436403	0.399587	-0.194618	-0.203179	-0.21113	-0.255531	-0.272566	-0.305567	-0.417854	-0.620787	-0.648098	-1.23118	1.53405e-07	1.21879	0.00867	2.56
DTILQTVDLVSQETGEK	NP_001291672.1,NP_055535.2	0.308121	-0.105207	0.144811	0.0704268	-0.212534	-0.0942231	0.165133	-0.371914	0.0885742	-0.177842	-0.602553	-0.528855	0.688358	NA	0.555518	0.511726	NA	-0.0505475	-0.622414	NA	0.954855	-0.0114983	0.067	1.64
ILNEKPTTDEPEK	NP_001291672.1,NP_055535.2	0.405702	NA	0.262879	0.0483665	0.245545	0.264837	0.174039	-0.0282138	0.548592	-0.460901	-0.142416	-0.228287	0.71892	-0.651488	0.492878	0.271406	-0.250848	0.0903018	NA	-0.414995	0.336399	0.175041	0.181	1.46
ELDEEHSQELK	NP_001291672.1,NP_055535.2,XP_011538703.1	0.2088	-0.217122	0.713927	0.398972	-0.34327	-0.00028088	-0.0105977	-0.140852	0.0219475	-0.0558661	-0.0341306	-0.395122	0.185305	-0.941844	0.437976	0.0976046	-0.191794	-0.196814	-0.613546	-0.520132	0.109552	0.274816	0.0756	1.61
EVINEVEK	NP_055535.2|SLK,XP_011538703.1|SLK	NA	-2.44125	NA	NA	NA	0.0976411	-0.82573	NA	NA	NA	NA	NA	NA	-0.862085	1.18737	0.503649	-0.035527	0.500022	-0.388306	-0.317233	0.096471	-1.14043	0.18	0.62
Matched normal
peptide	Protein_list	P212	P352	P284	P816	P498	P1022	P944	P1014	P518	P286	P488	P514	P228	P396	P272	P222	P386	P466	P358	P394	P_value	Log2FC	P_value	HR
KKEEQEFVQK	NP_001291672.1	-0.0196771	0.00814402	0.0927453	0.0267245	0.53628	-0.16564	-0.0655253	-0.0558942	-0.278545	-0.270004	-0.0874361	-0.140089	-0.162132	-0.446431	-0.232167	-0.449283	-0.429387	-0.399818	-0.7253	-0.616041	0.00235539	0.376817	NA	NA
DTILQTVDLVSQETGEK	NP_001291672.1,NP_055535.2	-0.270205	-0.205143	0.132846	-0.118368	0.195755	-0.25364	0.11435	-0.328426	-0.14809	0.245188	-0.0912748	-0.256536	-0.00176023	NA	-0.20915	0.113388	NA	-0.221527	-0.047277	NA	0.656506	-0.0419545	NA	NA
ILNEKPTTDEPEK	NP_001291672.1,NP_055535.2	0.120728	NA	0.415696	0.146777	0.503052	0.22194	0.2742	0.0772769	0.289613	0.493541	0.290668	0.0287443	0.209209	0.198934	0.0360821	-0.157049	0.180745	0.148896	NA	0.0454041	0.0238792	0.125304	NA	NA
ELDEEHSQELK	NP_001291672.1,NP_055535.2,XP_011538703.1	-0.144893	-0.463031	0.0513271	0.309229	-0.255796	-0.228983	-0.0687783	-0.0699203	0.378844	-0.029567	-0.0847868	-0.0991942	-0.0943409	-0.1355	-0.155198	-0.10813	-0.0217986	-0.319366	-0.100628	-0.221308	0.352787	0.0350297	NA	NA
EVINEVEK	NP_055535.2|SLK,XP_011538703.1|SLK	NA	0.0512546	NA	NA	NA	0.394069	0.658465	NA	NA	NA	NA	NA	NA	-0.236606	0.281562	-0.250613	-0.1881	0.0660174	0.217226	-0.172728	0.127871	0.566796	NA	NA

## Sheet: c-PRM abundance
	T	T	T	T	T	T	T	T	T	T	T	T	T	T	T	T	T	T	T	T	NAT	NAT	NAT	NAT	NAT	NAT	NAT	NAT	NAT	NAT	NAT	NAT	NAT	NAT	NAT	NAT	NAT	NAT	NAT	NAT
peptides	HCC_211	HCC_221	HCC_227	HCC_271	HCC_283	HCC_285	HCC_351	HCC_357	HCC_385	HCC_393	HCC_395	HCC_465	HCC_487	HCC_497	HCC_513	HCC_517	HCC_815	HCC_943	HCC_1013	HCC_1021	HCC_212	HCC_222	HCC_228	HCC_272	HCC_284	HCC_286	HCC_352	HCC_358	HCC_386	HCC_394	HCC_396	HCC_466	HCC_488	HCC_498	HCC_514	HCC_518	HCC_816	HCC_944	HCC_1014	HCC_1022
KKEEQEFVQK	0.000675917	0.000173686	0.000108597	0.00025968	0.000382541	0.000328237	0.0004771	0.00015716	0.00018048	8.50954e-05	0.00019834	9.09716e-05	0.00015825	0.00034079	9.77066e-05	0.000159679	0.000360094	0.000301683	0.000363845	0.00040541	0.000149649	8.28071e-05	0.000117271	0.000158407	0.000190474	0.00011448	0.000103305	0.000130256	0.000127494	0.000119776	0.000106873	7.54202e-05	0.000114123	0.00019471	0.000110155	0.000124265	0.000134906	0.000106618	0.000128341	5.63513e-05
ELHQLQNEK	0.00913747	0.00623351	0.0229649	0.00735142	0.000159334	0.0206323	0.00485649	0.0168657	0.0157546	0.00650139	0.0241654	0.0290136	0.0253175	0.00741146	0.0059427	0.00216209	0.00804929	0.00730938	0.0319576	0.0316614	0.00983236	0.00254418	0.00649966	0.00682884	0.0149177	0.0234274	0.00467766	0.0173231	0.0230176	0.0276675	0.00672563	0.0125778	0.0233497	0.0123305	0.0138589	0.0201795	0.012177	0.0232463	0.0228214	0.00705179
ILNEKPTTDEPEK	0.000320747	0.000307589	0.000222145	0.000345589	0.000271755	0.000148939	0.000241223	0.000146613	0.000257297	0.000117044	0.000180577	0.000160879	0.000161345	0.000233121	6.7504e-05	0.00019466	0.000125011	0.000192125	0.000177227	0.000223895	0.000120726	9.7237e-05	0.00011971	0.000138333	0.000164901	0.000117717	0.000140534	0.000109616	0.000157087	0.000110305	0.000146763	9.70803e-05	0.000145254	0.000195295	0.000100449	0.000128323	0.000122744	0.00011439	0.000137221	0.000102752
EVINEVEK	0.000239685	0.00106844	0.000665906	0.000851949	0.000134408	0.000365692	0.000274792	0.000531922	0.000540729	0.000524126	0.00084259	0.000511546	0.000760219	0.000350372	0.000222389	0.000290245	0.000199933	0.000370147	0.000460323	0.000629837	0.000833819	0.00127875	0.0013612	0.00114262	0.00137859	0.00134739	0.000693818	0.00159702	0.000733112	0.00115076	0.000836935	0.000889778	0.0013727	0.000648349	0.00114122	0.00148107	0.000942222	0.00214224	0.00167911	0.00117642
DTILQTVDLVSQETGEK	0.00026944	0.000150549	6.90278e-05	0.000140611	0.000104524	8.71538e-05	9.44535e-05	0.000116387	0.000167345	4.06326e-05	4.8243e-05	0.000122695	9.55851e-05	0.000151499	5.43357e-05	7.4969e-05	0.000142538	0.000116819	0.000250948	0.000151454	6.20755e-05	5.65223e-05	7.46333e-05	5.48147e-05	6.50401e-05	7.39238e-05	6.32607e-05	0.000102205	2.6627e-05	8.8533e-05	6.50738e-05	0.000117018	0.000180043	0.000127853	0.000174683	8.7289e-05	0.000110829	8.33611e-05	0.000122472	0.000109945
