# Supplementary material for: SEPepQuant enhances the detection of possible isoform regulations in shotgun proteomics
Source: Nat Commun. 2023 Sep 19;14:5809. doi: 10.1038/s41467-023-41558-2 (PMC10509223; doi:10.1038/s41467-023-41558-2)
Supplement: Supplementary file 19 — Source Data [file 41467_2023_41558_MOESM19_ESM.xlsx]

## Sheet: Figure 1a
gene	idx
A1BG	1
A1CF	12
A2M	5
A2ML1	7
A3GALT2	1
A4GALT	10
A4GNT	3
AAAS	4
AACS	4
AADAC	2
AADACL2	2
AADACL3	1
AADACL4	3
AADAT	7
AAGAB	6
AAK1	3
AAMDC	9
AAMP	3
AANAT	3
AAR2	5
AARD	1
AARS1	1
AARS2	4
AARSD1	1
AASDH	15
AASDHPPT	2
AASS	2
AATF	2
AATK	2
ABAT	5
ABCA1	13
ABCA10	2
ABCA12	3
ABCA13	22
ABCA2	3
ABCA3	1
ABCA4	1
ABCA5	2
ABCA6	8
ABCA7	18
ABCA8	6
ABCA9	8
ABCB1	4
ABCB10	3
ABCB11	9
ABCB4	11
ABCB5	5
ABCB6	2
ABCB7	5
ABCB8	4
ABCB9	12
ABCC1	10
ABCC10	17
ABCC11	15
ABCC12	1
ABCC2	5
ABCC3	2
ABCC4	9
ABCC5	11
ABCC6	10
ABCC8	11
ABCC9	9
ABCD1	1
ABCD2	4
ABCD3	4
ABCD4	37
ABCE1	2
ABCF1	2
ABCF2	2
ABCF3	6
ABCG1	9
ABCG2	10
ABCG4	5
ABCG5	9
ABCG8	4
ABHD1	8
ABHD10	3
ABHD11	10
ABHD12	5
ABHD12B	7
ABHD13	2
ABHD14A	2
ABHD14B	3
ABHD15	1
ABHD16A	2
ABHD16B	1
ABHD17A	3
ABHD17B	9
ABHD17C	1
ABHD18	27
ABHD2	10
ABHD3	8
ABHD4	2
ABHD5	4
ABHD6	4
ABHD8	1
ABI1	22
ABI2	98
ABI3	5
ABI3BP	56
ABITRAM	2
ABL1	2
ABL2	10
ABLIM1	54
ABLIM2	49
ABLIM3	14
ABO	1
ABR	19
ABRA	2
ABRACL	2
ABRAXAS1	3
ABRAXAS2	3
ABT1	1
ABTB1	10
ABTB2	1
ACAA1	5
ACAA2	1
ACACA	13
ACACB	7
ACAD10	2
ACAD11	1
ACAD8	13
ACAD9	3
ACADL	3
ACADM	5
ACADS	2
ACADSB	2
ACADVL	8
ACAN	5
ACAP1	2
ACAP2	11
ACAP3	9
ACAT1	10
ACAT2	2
ACBD3	1
ACBD4	29
ACBD5	46
ACBD6	1
ACBD7	1
ACCS	14
ACCSL	2
ACD	3
ACE	7
ACE2	4
ACER1	2
ACER2	5
ACER3	9
ACHE	8
ACIN1	11
ACKR1	2
ACKR2	1
ACKR3	4
ACKR4	2
ACLY	6
ACMSD	11
ACO1	4
ACO2	3
ACOD1	1
ACOT1	5
ACOT11	2
ACOT12	8
ACOT13	2
ACOT2	3
ACOT4	1
ACOT6	3
ACOT7	4
ACOT8	3
ACOT9	3
ACOX1	5
ACOX2	5
ACOX3	13
ACOXL	26
ACP1	3
ACP2	6
ACP3	5
ACP4	1
ACP5	7
ACP6	5
ACP7	7
ACR	1
ACRBP	1
ACRV1	4
ACSBG1	6
ACSBG2	11
ACSF2	8
ACSF3	14
ACSL1	19
ACSL3	4
ACSL4	9
ACSL5	4
ACSL6	6
ACSM1	12
ACSM2A	7
ACSM2B	5
ACSM3	9
ACSM4	1
ACSM5	4
ACSM6	1
ACSS1	6
ACSS2	13
ACSS3	4
ACTA1	1
ACTA2	3
ACTB	1
ACTBL2	1
ACTC1	1
ACTG1	2
ACTG2	2
ACTL10	1
ACTL6A	3
ACTL6B	1
ACTL7A	1
ACTL7B	1
ACTL8	2
ACTL9	1
ACTN1	15
ACTN2	3
ACTN3	2
ACTN4	5
ACTR10	5
ACTR1A	1
ACTR1B	3
ACTR2	2
ACTR3	2
ACTR3B	19
ACTR3C	21
ACTR5	1
ACTR6	1
ACTR8	3
ACTRT1	1
ACTRT2	1
ACTRT3	1
ACVR1	9
ACVR1B	6
ACVR1C	4
ACVR2A	3
ACVR2B	5
ACVRL1	5
ACY1	5
ACY3	4
ACYP1	3
ACYP2	14
ADA	3
ADA2	8
ADAD1	11
ADAD2	2
ADAL	16
ADAM10	3
ADAM11	4
ADAM12	8
ADAM15	9
ADAM17	6
ADAM18	3
ADAM19	2
ADAM2	6
ADAM20	2
ADAM21	1
ADAM22	33
ADAM23	3
ADAM28	15
ADAM29	12
ADAM30	1
ADAM32	14
ADAM33	15
ADAM7	2
ADAM8	6
ADAM9	3
ADAMDEC1	3
ADAMTS1	1
ADAMTS10	6
ADAMTS12	8
ADAMTS13	10
ADAMTS14	10
ADAMTS15	2
ADAMTS16	1
ADAMTS17	15
ADAMTS18	6
ADAMTS19	8
ADAMTS2	2
ADAMTS20	3
ADAMTS3	3
ADAMTS4	2
ADAMTS5	3
ADAMTS6	15
ADAMTS7	3
ADAMTS8	2
ADAMTS9	2
ADAMTSL1	12
ADAMTSL2	6
ADAMTSL3	9
ADAMTSL4	14
ADAMTSL5	6
ADAP1	5
ADAP2	9
ADAR	13
ADARB1	23
ADARB2	1
ADAT1	10
ADAT2	9
ADAT3	2
ADCK1	13
ADCK2	3
ADCK5	6
ADCY1	4
ADCY10	10
ADCY2	2
ADCY3	20
ADCY4	3
ADCY5	11
ADCY6	3
ADCY7	13
ADCY8	5
ADCY9	3
ADCYAP1	3
ADCYAP1R1	9
ADD1	20
ADD2	6
ADD3	28
ADGB	1
ADGRA1	4
ADGRA2	4
ADGRA3	3
ADGRB1	9
ADGRB2	21
ADGRB3	1
ADGRD1	12
ADGRD2	1
ADGRE1	6
ADGRE2	11
ADGRE3	5
ADGRE5	4
ADGRF1	6
ADGRF2	2
ADGRF3	10
ADGRF4	2
ADGRF5	15
ADGRG1	59
ADGRG2	12
ADGRG3	7
ADGRG4	3
ADGRG5	5
ADGRG6	10
ADGRG7	3
ADGRL1	14
ADGRL2	29
ADGRL3	24
ADGRL4	1
ADGRV1	13
ADH1A	1
ADH1B	2
ADH1C	1
ADH4	3
ADH5	1
ADH6	2
ADH7	2
ADHFE1	1
ADI1	2
ADIG	1
ADIPOQ	2
ADIPOR1	6
ADIPOR2	6
ADIRF	1
ADK	13
ADM	1
ADM2	2
ADM5	1
ADNP	9
ADNP2	3
ADO	1
ADORA1	6
ADORA2A	5
ADORA2B	4
ADORA3	3
ADPGK	10
ADPRH	4
ADPRHL1	2
ADPRM	1
ADPRS	2
ADRA1A	14
ADRA1B	7
ADRA1D	1
ADRA2A	1
ADRA2B	1
ADRA2C	1
ADRB1	1
ADRB2	1
ADRB3	1
ADRM1	14
ADSL	12
ADSS1	5
ADSS2	3
ADTRP	7
AEBP1	2
AEBP2	6
AEN	7
AFAP1	8
AFAP1L1	6
AFAP1L2	36
AFDN	18
AFF1	11
AFF2	6
AFF3	19
AFF4	4
AFG1L	11
AFG3L2	2
AFM	4
AFMID	14
AFP	2
AFTPH	8
AGA	2
AGAP1	16
AGAP11	1
AGAP2	5
AGAP3	10
AGAP4	3
AGAP5	1
AGAP6	2
AGAP9	1
AGBL1	9
AGBL2	19
AGBL3	25
AGBL4	11
AGBL5	6
AGER	10
AGFG1	4
AGFG2	5
AGGF1	1
AGK	4
AGL	7
AGMAT	1
AGMO	5
AGO1	8
AGO2	6
AGO3	12
AGO4	6
AGPAT1	5
AGPAT2	2
AGPAT3	19
AGPAT4	4
AGPAT5	2
AGPS	4
AGR2	2
AGR3	3
AGRN	5
AGRP	1
AGT	2
AGTPBP1	16
AGTR1	7
AGTR2	2
AGTRAP	8
AGXT	1
AGXT2	5
AHCTF1	6
AHCY	13
AHCYL1	6
AHCYL2	11
AHDC1	11
AHI1	15
AHNAK	5
AHNAK2	3
AHR	1
AHRR	2
AHSA1	2
AHSG	4
AHSP	3
AICDA	3
AIDA	1
AIF1	5
AIF1L	4
AIFM1	4
AIFM2	2
AIFM3	3
AIG1	24
AIM2	3
AIMP1	5
AIMP2	9
AIP	4
AIPL1	8
AIRE	1
AJAP1	4
AJM1	1
AJUBA	3
AK1	6
AK2	8
AK3	5
AK4	5
AK5	9
AK6	2
AK7	9
AK8	12
AK9	20
AKAIN1	2
AKAP1	10
AKAP10	2
AKAP11	12
AKAP12	5
AKAP13	3
AKAP14	3
AKAP17A_1	1
AKAP3	6
AKAP4	2
AKAP5	1
AKAP6	10
AKAP7	13
AKAP8	1
AKAP8L	2
AKAP9	22
AKIP1	6
AKIRIN1	2
AKIRIN2	1
AKNA	13
AKNAD1	1
AKR1A1	6
AKR1B1	4
AKR1B10	3
AKR1B15	5
AKR1C1	2
AKR1C2	4
AKR1C3	3
AKR1C4	1
AKR1D1	3
AKR1E2	16
AKR7A2	2
AKR7A3	3
AKT1	7
AKT1S1	5
AKT2	14
AKT3	9
AKTIP	10
ALAD	5
ALAS1	8
ALAS2	3
ALB	1
ALCAM	4
ALDH16A1	4
ALDH18A1	14
ALDH1A1	1
ALDH1A2	4
ALDH1A3	2
ALDH1B1	2
ALDH1L1	8
ALDH1L2	6
ALDH2	2
ALDH3A1	8
ALDH3A2	9
ALDH3B1	5
ALDH3B2	2
ALDH4A1	4
ALDH5A1	3
ALDH6A1	4
ALDH7A1	3
ALDH8A1	3
ALDH9A1	2
ALDOA	4
ALDOB	1
ALDOC	3
ALG1	4
ALG10	3
ALG10B	3
ALG11	1
ALG12	4
ALG13	38
ALG14	4
ALG1L	10
ALG1L2	2
ALG2	1
ALG3	5
ALG5	3
ALG6	1
ALG8	5
ALG9	25
ALK	4
ALKAL1	1
ALKAL2	4
ALKBH1	1
ALKBH2	7
ALKBH3	1
ALKBH4	3
ALKBH5	1
ALKBH6	6
ALKBH7	3
ALKBH8	7
ALLC	7
ALMS1	2
ALOX12	2
ALOX12B	1
ALOX15	1
ALOX15B	3
ALOX5	6
ALOX5AP	3
ALOXE3	8
ALPG	1
ALPI	1
ALPK1	3
ALPK2	1
ALPK3	1
ALPL	7
ALPP	1
ALS2	9
ALS2CL	7
ALX1	2
ALX3	1
ALX4	1
ALYREF	1
AMACR	3
AMBN	1
AMBP	1
AMBRA1	13
AMD1	4
AMDHD1	1
AMDHD2	8
AMELX	4
AMELY	2
AMER1	1
AMER2	5
AMER3	5
AMFR	4
AMH	1
AMHR2	16
AMIGO1	2
AMIGO2	3
AMIGO3	1
AMMECR1	3
AMMECR1L	10
AMN	4
AMN1	7
AMOT	6
AMOTL1	7
AMOTL2	8
AMPD1	2
AMPD2	7
AMPD3	5
AMPH	8
AMT	4
AMTN	2
AMY1A	2
AMY1B	2
AMY1C	3
AMY2A	1
AMY2B	2
AMZ1	12
AMZ2	29
ANAPC1	9
ANAPC10	21
ANAPC11	12
ANAPC13	3
ANAPC15	14
ANAPC16	5
ANAPC2	1
ANAPC4	6
ANAPC5	5
ANAPC7	8
ANG	6
ANGEL1	4
ANGEL2	14
ANGPT1	3
ANGPT2	4
ANGPT4	3
ANGPTL1	2
ANGPTL2	2
ANGPTL3	1
ANGPTL4	4
ANGPTL5	3
ANGPTL6	7
ANGPTL7	2
ANGPTL8	1
ANHX	8
ANK1	32
ANK2	91
ANK3	51
ANKAR	29
ANKDD1A	1
ANKDD1B	7
ANKEF1	4
ANKFN1	17
ANKFY1	8
ANKH	3
ANKHD1	5
ANKIB1	1
ANKK1	5
ANKLE1	4
ANKLE2	7
ANKMY1	26
ANKMY2	2
ANKRA2	3
ANKRD1	1
ANKRD10	6
ANKRD11	17
ANKRD12	21
ANKRD13A	11
ANKRD13B	10
ANKRD13C	8
ANKRD13D	6
ANKRD16	3
ANKRD17	14
ANKRD18A	10
ANKRD18B	1
ANKRD2	5
ANKRD20A1	1
ANKRD22	1
ANKRD23	1
ANKRD24	13
ANKRD26	12
ANKRD27	3
ANKRD28	23
ANKRD29	6
ANKRD30A	4
ANKRD30B	6
ANKRD30BL	1
ANKRD31	14
ANKRD33	5
ANKRD33B	3
ANKRD34A	1
ANKRD34B	4
ANKRD34C	1
ANKRD35	2
ANKRD36	45
ANKRD36B	26
ANKRD36C	1
ANKRD37	2
ANKRD39	1
ANKRD40	2
ANKRD40CL	6
ANKRD42	6
ANKRD44	10
ANKRD45	8
ANKRD46	4
ANKRD49	2
ANKRD50	3
ANKRD52	4
ANKRD53	4
ANKRD54	8
ANKRD55	5
ANKRD6	45
ANKRD60	1
ANKRD61	1
ANKRD62	1
ANKRD63	1
ANKRD65	9
ANKRD66	2
ANKRD7	1
ANKRD9	4
ANKS1A	12
ANKS1B	80
ANKS3	16
ANKS4B	1
ANKS6	9
ANKUB1	7
ANKZF1	7
ANLN	8
ANO1	17
ANO10	20
ANO2	16
ANO3	6
ANO4	20
ANO5	6
ANO6	6
ANO7	6
ANO8	2
ANO9	10
ANOS1	2
ANP32A	1
ANP32B	1
ANP32C	1
ANP32D	1
ANP32E	8
ANPEP	3
ANTKMT	2
ANTXR1	6
ANTXR2	5
ANTXRL	16
ANXA1	3
ANXA10	2
ANXA11	10
ANXA13	2
ANXA2	9
ANXA2R	2
ANXA3	1
ANXA4	9
ANXA5	2
ANXA6	3
ANXA7	6
ANXA8	8
ANXA8L1	3
ANXA9	2
AOAH	16
AOC1	6
AOC2	2
AOC3	6
AOPEP	32
AOX1	4
AP1AR	5
AP1B1	8
AP1G1	2
AP1G2	27
AP1M1	2
AP1M2	4
AP1S1	1
AP1S2	5
AP1S3	2
AP2A1	4
AP2A2	4
AP2B1	17
AP2M1	3
AP2S1	7
AP3B1	5
AP3B2	5
AP3D1	4
AP3M1	6
AP3M2	3
AP3S1	12
AP3S2	1
AP4B1	15
AP4E1	5
AP4M1	9
AP4S1	9
AP5B1	1
AP5M1	3
AP5S1	3
AP5Z1	2
APAF1	6
APBA1	4
APBA2	21
APBA3	3
APBB1	8
APBB1IP	3
APBB2	32
APBB3	4
APC	15
APC2	7
APCDD1	2
APCDD1L	2
APCS	1
APEH	18
APELA	2
APEX1	4
APEX2	2
APH1A	6
APH1B	5
API5	7
APIP	3
APLF	1
APLN	1
APLNR	1
APLP1	4
APLP2	30
APMAP	2
APOA1	4
APOA2	1
APOA4	1
APOA5	3
APOB	1
APOBEC1	3
APOBEC2	1
APOBEC3A	2
APOBEC3B	2
APOBEC3C	2
APOBEC3D	3
APOBEC3F	6
APOBEC3G	6
APOBEC3H	7
APOBEC4	1
APOBR	1
APOC1	4
APOC2	1
APOC3	1
APOC4	1
APOD	1
APOE	5
APOF	1
APOH	1
APOL1	6
APOL2	8
APOL3	15
APOL4	3
APOL5	3
APOL6	2
APOLD1	2
APOM	3
APOO	7
APOOL	5
APP	12
APPBP2	3
APPL1	2
APPL2	11
APRT	2
APTX	29
AQP1	2
AQP10	2
AQP11	2
AQP12A	1
AQP12B	10
AQP2	1
AQP3	2
AQP4	8
AQP5	2
AQP6	1
AQP7	17
AQP8	3
AQP9	3
AQR	1
AR	5
ARAF	3
ARAP1	4
ARAP2	5
ARAP3	7
ARC	1
ARCN1	3
AREG	1
AREL1	6
ARF1	5
ARF3	4
ARF4	1
ARF5	1
ARF6	1
ARFGAP1	8
ARFGAP2	10
ARFGAP3	3
ARFGEF1	4
ARFGEF2	2
ARFGEF3	1
ARFIP1	12
ARFIP2	17
ARFRP1	11
ARG1	3
ARG2	1
ARGFX	1
ARGLU1	1
ARHGAP1	3
ARHGAP10	3
ARHGAP11A	5
ARHGAP11B	1
ARHGAP12	9
ARHGAP15	11
ARHGAP17	10
ARHGAP18	4
ARHGAP19	3
ARHGAP20	7
ARHGAP21	18
ARHGAP22	27
ARHGAP23	11
ARHGAP24	8
ARHGAP25	17
ARHGAP26	13
ARHGAP27	29
ARHGAP28	4
ARHGAP29	6
ARHGAP30	8
ARHGAP31	3
ARHGAP32	10
ARHGAP33	11
ARHGAP35	2
ARHGAP36	4
ARHGAP39	7
ARHGAP4	2
ARHGAP40	1
ARHGAP42	6
ARHGAP44	6
ARHGAP45	8
ARHGAP5	5
ARHGAP6	4
ARHGAP8	3
ARHGAP9	19
ARHGDIA	8
ARHGDIB	6
ARHGDIG	1
ARHGEF1	3
ARHGEF10	10
ARHGEF10L	23
ARHGEF11	19
ARHGEF12	8
ARHGEF15	6
ARHGEF16	6
ARHGEF17	3
ARHGEF18	13
ARHGEF19	2
ARHGEF2	27
ARHGEF25	3
ARHGEF26	5
ARHGEF28	8
ARHGEF3	18
ARHGEF33	2
ARHGEF35	2
ARHGEF37	7
ARHGEF38	5
ARHGEF39	6
ARHGEF4	14
ARHGEF40	10
ARHGEF5	2
ARHGEF6	9
ARHGEF7	40
ARHGEF9	34
ARID1A	2
ARID1B	12
ARID2	4
ARID3A	6
ARID3B	2
ARID3C	3
ARID4A	13
ARID4B	8
ARID5A	12
ARID5B	5
ARIH1	1
ARIH2	38
ARL1	2
ARL10	6
ARL11	2
ARL13A	3
ARL13B	11
ARL14	1
ARL14EP	2
ARL14EPL	3
ARL15	5
ARL16	3
ARL17A	11
ARL17B	5
ARL2	2
ARL2BP	1
ARL3	2
ARL4A	4
ARL4C	2
ARL4D	2
ARL5A	3
ARL5B	3
ARL5C	1
ARL6	7
ARL6IP1	2
ARL6IP4	6
ARL6IP5	1
ARL6IP6	3
ARL8A	2
ARL8B	1
ARL9	4
ARMC1	4
ARMC10	15
ARMC12	6
ARMC2	16
ARMC3	11
ARMC4	16
ARMC5	7
ARMC6	5
ARMC7	4
ARMC8	18
ARMC9	25
ARMCX1	1
ARMCX2	26
ARMCX3	4
ARMCX4	1
ARMCX5	10
ARMCX6	4
ARMH1	15
ARMH2	1
ARMH3	10
ARMH4	5
ARMS2	1
ARMT1	2
ARNT	24
ARNT2	1
ARNTL	38
ARNTL2	18
ARPC1A	2
ARPC1B	5
ARPC2	6
ARPC3	2
ARPC4	5
ARPC5	2
ARPC5L	2
ARPIN	3
ARPP19	6
ARPP21	73
ARR3	2
ARRB1	9
ARRB2	12
ARRDC1	9
ARRDC2	3
ARRDC3	4
ARRDC4	1
ARRDC5	7
ARSA	9
ARSB	7
ARSD	4
ARSF	8
ARSG	20
ARSH	1
ARSI	1
ARSJ	16
ARSK	2
ARSL	9
ART1	3
ART3	30
ART4	2
ART5	7
ARTN	3
ARV1	3
ARVCF	17
ARX	1
AS3MT	1
ASAH1	5
ASAH2	7
ASAH2B	5
ASAP1	12
ASAP2	12
ASAP3	8
ASB1	2
ASB10	3
ASB11	3
ASB12	1
ASB13	1
ASB14	5
ASB15	13
ASB16	1
ASB17	3
ASB18	1
ASB2	6
ASB3	3
ASB4	3
ASB5	4
ASB6	3
ASB7	2
ASB8	7
ASB9	12
ASCC1	32
ASCC2	54
ASCC3	9
ASCL1	1
ASCL2	1
ASCL3	1
ASCL4	1
ASCL5	1
ASDURF	2
ASF1A	1
ASF1B	1
ASGR1	3
ASGR2	19
ASH1L	13
ASH2L	8
ASIC1	6
ASIC2	2
ASIC3	3
ASIC4	3
ASIC5	2
ASIP	4
ASL	4
ASMTL	3
ASMTL_1	6
ASMT_1	3
ASNS	7
ASNSD1	2
ASPA	4
ASPDH	3
ASPG	14
ASPH	50
ASPHD1	4
ASPHD2	1
ASPM	2
ASPN	2
ASPRV1	1
ASPSCR1	14
ASRGL1	7
ASS1	5
ASTE1	7
ASTL	5
ASTN1	5
ASTN2	8
ASXL1	12
ASXL2	3
ASXL3	11
ASZ1	3
ATAD1	13
ATAD2	4
ATAD2B	17
ATAD3A	4
ATAD3B	5
ATAD3C	1
ATAD5	5
ATAT1	6
ATCAY	1
ATE1	15
ATF1	10
ATF2	6
ATF3	8
ATF4	3
ATF5	4
ATF6	5
ATF6B	2
ATF7	12
ATF7IP	12
ATF7IP2	13
ATG10	8
ATG101	3
ATG12	2
ATG13	65
ATG14	2
ATG16L1	9
ATG16L2	9
ATG2A	8
ATG2B	1
ATG3	3
ATG4A	8
ATG4B	11
ATG4C	7
ATG4D	3
ATG5	6
ATG7	33
ATG9A	2
ATG9B	7
ATIC	3
ATL1	3
ATL2	10
ATL3	4
ATM	16
ATMIN	2
ATN1	2
ATOH1	1
ATOH7	1
ATOH8	3
ATOX1	1
ATP10A	8
ATP10B	13
ATP10D	5
ATP11A	12
ATP11B	8
ATP11C	14
ATP12A	2
ATP13A1	1
ATP13A2	18
ATP13A3	7
ATP13A4	4
ATP13A5	4
ATP1A1	5
ATP1A2	1
ATP1A3	3
ATP1A4	3
ATP1B1	1
ATP1B2	2
ATP1B3	1
ATP1B4	3
ATP23	6
ATP2A1	3
ATP2A2	4
ATP2A3	16
ATP2B1	18
ATP2B2	18
ATP2B3	10
ATP2B4	4
ATP2C1	17
ATP2C2	5
ATP4A	1
ATP4B	1
ATP5F1A	6
ATP5F1B	1
ATP5F1C	4
ATP5F1D	2
ATP5F1E	1
ATP5IF1	3
ATP5MC1	2
ATP5MC2	11
ATP5MC3	3
ATP5MD	4
ATP5ME	1
ATP5MF	5
ATP5MG	1
ATP5MGL	1
ATP5MPL	2
ATP5PB	1
ATP5PD	2
ATP5PF	7
ATP5PO	1
ATP6	1
ATP6AP1	2
ATP6AP1L	40
ATP6AP2	1
ATP6V0A1	34
ATP6V0A2	4
ATP6V0A4	5
ATP6V0B	3
ATP6V0C	2
ATP6V0D1	4
ATP6V0D2	1
ATP6V0E1	1
ATP6V0E2	12
ATP6V1A	1
ATP6V1B1	2
ATP6V1B2	1
ATP6V1C1	1
ATP6V1C2	6
ATP6V1D	1
ATP6V1E1	3
ATP6V1E2	11
ATP6V1F	2
ATP6V1FNB	1
ATP6V1G1	1
ATP6V1G2	3
ATP6V1G3	6
ATP6V1H	5
ATP7A	2
ATP7B	12
ATP8	1
ATP8A1	9
ATP8A2	12
ATP8B1	4
ATP8B2	5
ATP8B3	11
ATP8B4	29
ATP9A	2
ATP9B	28
ATPAF1	4
ATPAF2	5
ATPSCKMT	4
ATR	4
ATRAID	2
ATRIP	4
ATRN	4
ATRNL1	13
ATRX	21
ATXN1	3
ATXN10	2
ATXN1L	1
ATXN2	4
ATXN2L	32
ATXN3	12
ATXN3L	1
ATXN7	5
ATXN7L1	30
ATXN7L2	13
ATXN7L3	9
ATXN7L3B	1
AUH	13
AUNIP	2
AUP1	1
AURKA	12
AURKAIP1	5
AURKB	15
AURKC	3
AUTS2	12
AVEN	5
AVIL	8
AVL9	8
AVP	2
AVPI1	2
AVPR1A	1
AVPR1B	1
AVPR2	2
AWAT1	2
AWAT2	2
AXDND1	19
AXIN1	10
AXIN2	7
AXL	3
AZGP1	1
AZI2	9
AZIN1	11
AZIN2	29
AZU1	1
B2M	2
B3GALNT1	42
B3GALNT2	5
B3GALT1	3
B3GALT2	1
B3GALT4	1
B3GALT5	8
B3GALT6	1
B3GAT1	8
B3GAT2	1
B3GAT3	4
B3GLCT	5
B3GNT2	2
B3GNT3	2
B3GNT4	2
B3GNT5	10
B3GNT6	1
B3GNT7	2
B3GNT8	2
B3GNT9	1
B3GNTL1	7
B4GALNT1	10
B4GALNT2	5
B4GALNT3	1
B4GALNT4	2
B4GALT1	4
B4GALT2	5
B4GALT3	8
B4GALT4	13
B4GALT5	1
B4GALT6	9
B4GALT7	3
B4GAT1	1
B9D1	11
B9D2	3
BAALC	3
BAAT	3
BABAM1	4
BABAM2	10
BACE1	6
BACE2	4
BACH1	2
BACH2	11
BAD	2
BAG1	4
BAG2	8
BAG3	2
BAG4	2
BAG5	3
BAG6	32
BAHCC1	5
BAHD1	6
BAIAP2	44
BAIAP2L1	1
BAIAP2L2	11
BAIAP3	9
BAK1	3
BAMBI	1
BANF1	4
BANF2	6
BANK1	4
BANP	61
BAP1	6
BARD1	7
BARHL1	1
BARHL2	1
BARX1	1
BARX2	3
BASP1	2
BATF	1
BATF2	3
BATF3	2
BAX	9
BAZ1A	6
BAZ1B	2
BAZ2A	11
BAZ2B	41
BBC3	6
BBIP1	5
BBOF1	17
BBOX1	6
BBS1	1
BBS10	1
BBS12	4
BBS2	2
BBS4	10
BBS5	1
BBS7	8
BBS9	24
BBX	35
BCAM	2
BCAN	4
BCAP29	9
BCAP31	4
BCAR1	9
BCAR3	6
BCAS1	15
BCAS2	1
BCAS3	33
BCAS4	6
BCAT1	6
BCAT2	4
BCCIP	3
BCDIN3D	1
BCHE	1
BCKDHA	2
BCKDHB	7
BCKDK	4
BCL10	5
BCL11A	12
BCL11B	4
BCL2	4
BCL2A1	2
BCL2L1	10
BCL2L10	2
BCL2L11	32
BCL2L12	9
BCL2L13	25
BCL2L14	11
BCL2L15	1
BCL2L2	3
BCL3	6
BCL6	5
BCL6B	1
BCL7A	2
BCL7B	3
BCL7C	7
BCL9	5
BCL9L	9
BCLAF1	9
BCLAF3	14
BCO1	6
BCO2	5
BCOR	14
BCORL1	12
BCR	2
BCS1L	22
BDH1	14
BDH2	7
BDKRB1	2
BDKRB2	2
BDNF	18
BDP1	8
BEAN1	13
BECN1	10
BECN2	1
BEGAIN	27
BEND2	5
BEND3	4
BEND4	3
BEND5	9
BEND6	7
BEND7	31
BEST1	16
BEST2	1
BEST3	10
BEST4	4
BET1	2
BET1L	2
BEX1	1
BEX2	4
BEX3	4
BEX4	2
BEX5	2
BFAR	3
BFSP1	6
BFSP2	4
BGLAP	1
BGN	2
BHLHA15	1
BHLHA9	1
BHLHB9	8
BHLHE22	1
BHLHE23	1
BHLHE40	2
BHLHE41	1
BHMT	1
BHMT2	2
BICC1	9
BICD1	11
BICD2	3
BICDL1	8
BICDL2	4
BICRA	5
BICRAL	4
BID	7
BIK	1
BIN1	16
BIN2	8
BIN3	4
BIRC2	3
BIRC3	3
BIRC5	3
BIRC6	18
BIRC7	2
BIVM	3
BLCAP	8
BLID	1
BLK	7
BLM	7
BLMH	1
BLNK	5
BLOC1S1	1
BLOC1S2	7
BLOC1S3	1
BLOC1S4	1
BLOC1S5	3
BLOC1S6	3
BLVRA	5
BLVRB	1
BLZF1	3
BMERB1	2
BMF	4
BMI1	1
BMP1	2
BMP10	1
BMP15	1
BMP2	1
BMP2K	6
BMP3	2
BMP4	9
BMP5	5
BMP6	1
BMP7	1
BMP8A	5
BMP8B	8
BMPER	5
BMPR1A	3
BMPR1B	9
BMPR2	2
BMS1	5
BMT2	1
BMX	4
BNC1	4
BNC2	3
BNIP1	6
BNIP2	8
BNIP3	1
BNIP3L	2
BNIP5	4
BNIPL	6
BOC	24
BOD1	3
BOD1L1	9
BOD1L2	1
BOK	5
BOLA1	4
BOLA2	8
BOLA2B	2
BOLA3	2
BOLL	12
BOP1	1
BORA	4
BORCS5	6
BORCS6	1
BORCS7	2
BORCS8	3
BPGM	4
BPHL	2
BPI	2
BPIFA1	3
BPIFA2	2
BPIFA3	2
BPIFB1	2
BPIFB2	1
BPIFB3	2
BPIFB4	1
BPIFB6	2
BPIFC	6
BPNT1	17
BPNT2	1
BPTF	25
BPY2	1
BPY2B	1
BPY2C	1
BRAF	14
BRAP	7
BRAT1	15
BRCA1	5
BRCA2	1
BRCC3	5
BRD1	12
BRD2	5
BRD3	5
BRD3OS	1
BRD4	5
BRD7	10
BRD8	6
BRD9	18
BRDT	17
BRF1	12
BRF2	1
BRI3	8
BRI3BP	2
BRICD5	1
BRINP1	1
BRINP2	4
BRINP3	14
BRIP1	15
BRIX1	1
BRK1	1
BRMS1	4
BRMS1L	8
BROX	12
BRPF1	11
BRPF3	8
BRS3	1
BRSK1	4
BRSK2	17
BRWD1	9
BRWD3	4
BSCL2	5
BSDC1	7
BSG	6
BSN	1
BSND	1
BSPH1	2
BSPRY	4
BST1	8
BST2	1
BSX	1
BTAF1	5
BTBD1	2
BTBD10	10
BTBD11	8
BTBD16	8
BTBD17	3
BTBD18	3
BTBD19	7
BTBD2	2
BTBD3	6
BTBD6	2
BTBD7	5
BTBD8	3
BTBD9	9
BTC	4
BTD	11
BTF3	2
BTF3L4	3
BTG1	1
BTG2	1
BTG3	7
BTG4	14
BTK	3
BTLA	4
BTN1A1	1
BTN2A1	4
BTN2A2	18
BTN3A1	7
BTN3A2	23
BTN3A3	3
BTNL10	4
BTNL2	2
BTNL3	1
BTNL8	11
BTNL9	12
BTRC	12
BUB1	3
BUB1B	3
BUB3	2
BUD13	3
BUD23	5
BUD31	7
BVES	4
BYSL	1
BZW1	10
BZW2	7
C10orf105	4
C10orf120	1
C10orf143	4
C10orf53	2
C10orf62	1
C10orf67	11
C10orf71	5
C10orf82	13
C10orf88	1
C10orf90	6
C10orf95	1
C10orf99	2
C11orf1	4
C11orf16	2
C11orf21	3
C11orf24	4
C11orf40	1
C11orf42	3
C11orf49	15
C11orf52	1
C11orf53	2
C11orf54	19
C11orf58	2
C11orf65	15
C11orf68	2
C11orf71	2
C11orf80	2
C11orf86	2
C11orf87	3
C11orf91	2
C11orf94	1
C11orf95	2
C11orf96	1
C11orf97	1
C11orf98	1
C12orf29	1
C12orf4	8
C12orf40	4
C12orf42	24
C12orf43	8
C12orf45	1
C12orf50	9
C12orf54	4
C12orf56	5
C12orf57	5
C12orf60	8
C12orf65	6
C12orf66	3
C12orf71	2
C12orf73	4
C12orf75	1
C12orf76	2
C12orf77	2
C13orf42	2
C13orf46	6
C14orf119	2
C14orf132	5
C14orf180	5
C14orf28	3
C14orf39	10
C14orf93	21
C15orf39	1
C15orf40	9
C15orf48	2
C15orf61	1
C15orf62	1
C15orf65	1
C16orf46	8
C16orf54	1
C16orf70	10
C16orf71	4
C16orf72	2
C16orf74	1
C16orf78	1
C16orf82	1
C16orf86	3
C16orf87	5
C16orf89	7
C16orf90	6
C16orf91	1
C16orf92	5
C16orf95	3
C16orf96	4
C17orf100	1
C17orf107	1
C17orf113	1
C17orf49	3
C17orf50	1
C17orf58	3
C17orf64	6
C17orf67	1
C17orf75	4
C17orf77	2
C17orf78	5
C17orf80	10
C17orf97	1
C17orf98	1
C17orf99	7
C18orf12	1
C18orf21	5
C18orf25	4
C18orf32	2
C18orf54	7
C18orf63	1
C19orf12	12
C19orf18	1
C19orf25	3
C19orf33	2
C19orf38	5
C19orf44	5
C19orf47	13
C19orf48	10
C19orf53	1
C19orf54	23
C19orf57	15
C19orf67	2
C19orf71	2
C19orf73	1
C19orf81	1
C19orf84	1
C1D	4
C1GALT1	12
C1GALT1C1	2
C1GALT1C1L	1
C1QA	3
C1QB	3
C1QBP	1
C1QC	4
C1QL1	1
C1QL2	1
C1QL3	1
C1QL4	2
C1QTNF1	9
C1QTNF12	5
C1QTNF2	5
C1QTNF3	2
C1QTNF4	3
C1QTNF5	2
C1QTNF6	11
C1QTNF7	5
C1QTNF8	2
C1QTNF9	3
C1QTNF9B	1
C1R	2
C1RL	4
C1S	4
C1orf100	10
C1orf105	11
C1orf109	29
C1orf112	14
C1orf115	1
C1orf116	5
C1orf122	2
C1orf127	3
C1orf131	2
C1orf141	11
C1orf146	2
C1orf158	2
C1orf159	3
C1orf162	5
C1orf167	14
C1orf174	3
C1orf185	5
C1orf189	1
C1orf194	7
C1orf198	4
C1orf21	1
C1orf210	3
C1orf216	2
C1orf226	2
C1orf232	2
C1orf35	1
C1orf43	8
C1orf50	1
C1orf52	2
C1orf53	1
C1orf54	8
C1orf56	1
C1orf68	1
C1orf74	1
C1orf87	3
C1orf94	2
C2	6
C20orf141	2
C20orf144	1
C20orf173	4
C20orf194	5
C20orf202	1
C20orf203	2
C20orf204	2
C20orf27	4
C20orf85	1
C20orf96	3
C21orf58	15
C21orf62	4
C21orf91	3
C22orf15	23
C22orf23	6
C22orf24	3
C22orf31	4
C22orf34	2
C22orf39	2
C22orf42	6
C2CD2	7
C2CD2L	10
C2CD3	11
C2CD4A	1
C2CD4B	2
C2CD4C	2
C2CD4D	3
C2CD5	30
C2CD6	13
C2orf15	2
C2orf16	1
C2orf42	8
C2orf49	5
C2orf50	5
C2orf66	1
C2orf68	3
C2orf69	1
C2orf72	1
C2orf73	8
C2orf74	6
C2orf76	6
C2orf78	2
C2orf80	7
C2orf81	4
C2orf83	2
C2orf88	12
C2orf92	9
C3	1
C3AR1	3
C3orf14	5
C3orf18	18
C3orf20	11
C3orf22	6
C3orf33	5
C3orf35	11
C3orf38	2
C3orf49	2
C3orf52	2
C3orf56	1
C3orf62	1
C3orf70	1
C3orf80	1
C3orf84	4
C3orf85	1
C3orf86	6
C4A	2
C4B	1
C4BPA	3
C4BPB	8
C4orf17	2
C4orf19	4
C4orf3	2
C4orf33	6
C4orf36	7
C4orf45	6
C4orf46	1
C4orf47	10
C4orf48	5
C4orf50	8
C4orf51	4
C4orf54	2
C5	3
C5AR1	2
C5AR2	4
C5orf15	1
C5orf22	14
C5orf24	6
C5orf34	4
C5orf38	8
C5orf46	3
C5orf47	3
C5orf49	2
C5orf51	3
C5orf52	3
C5orf58	5
[truncated: 17,450 more rows]

## Sheet: Figure 1b
Gene	Similarity
FLNB	99.9612
TEP1	99.9603
DSP	99.956
SCN2A	99.9501
PDCD11	99.9441
KDM6B	99.9391
FAT4	99.9383
RLF	99.9375
LAMC3	99.9365
RUSC2	99.934
FAT2	99.9337
MYO10	99.9294
CCNB3	99.9283
PLIN4	99.9271
L1CAM	99.9199
CDAN1	99.9186
PAN2	99.9165
INPP5D	99.9158
WDR35	99.9145
HR	99.9119
PCDH19	99.9092
NOS1	99.9089
ZNF592	99.9084
XPO7	99.908
LIFR	99.9079
POLD1	99.9077
PHF2	99.9058
TLR8	99.9039
OGT	99.9035
PARP10	99.9016
HLTF	99.9009
HYOU1	99.8999
SCN1A	99.899
MED24	99.8975
SCN8A	99.8969
KCNH1	99.896
FAM184A	99.8932
KIF17	99.8924
DAG1	99.8883
SF3B2	99.8881
ATP2A1	99.8849
ATR	99.8838
TAS1R3	99.8826
KANK2	99.8825
ZNF347	99.8808
MYOM1	99.8805
CRNKL1	99.8804
ZNF780B	99.8799
STAG1	99.8782
PRDM4	99.8752
EIF4G1	99.875
PPP1R12C	99.872
AMOTL2	99.8718
L3MBTL3	99.8718
PCF11	99.8714
SACS	99.869
E2F8	99.8688
PSMD2	99.8665
SEMA3B	99.8663
STRN	99.8654
KEL	99.8634
NLRP6	99.863
SLIT3	99.863
SH3RF2	99.8628
SP3	99.8598
DCAF1	99.8596
FGD5	99.8593
TICAM1	99.8567
ERICH6B	99.8563
ZNF607	99.8561
ZNF782	99.8557
RPH3A	99.8551
SLC34A2	99.8549
KHSRP	99.8542
INSR	99.854
BRD2	99.8532
FGD3	99.8521
PIGO	99.8512
ZNF433	99.8507
TAB2	99.8487
EXPH5	99.8486
KIRREL1	99.8478
ERCC4	99.8469
BCL6	99.8462
SLC27A1	99.8452
WDR26	99.845
CLCNKA	99.8447
MTMR12	99.843
POR	99.8413
IRS4	99.8409
TRIM3	99.84
PITPNM1	99.8391
APBB1IP	99.8382
ZNF44	99.8374
NCOA4	99.8371
RUNDC1	99.8371
CNTNAP5	99.837
MMP2	99.8361
DYRK1B	99.8336
ITIH3	99.8322
ZNF440	99.8319
UNC13C	99.8305
EFL1	99.8288
POF1B	99.8258
EIF4B	99.8252
ETFDH	99.8246
THRAP3	99.8239
NCKAP1	99.8227
UNC5C	99.8227
CPSF6	99.8188
GOLIM4	99.8182
UGT8	99.8152
TEK	99.815
KPNA6	99.8134
ZFP14	99.8124
ZFP69	99.8099
MEPE	99.8095
ULK1	99.8095
PSAP	99.8092
ALDH6A1	99.8084
TSC1	99.8082
OAS3	99.8073
TMEM209	99.8073
ZFP30	99.807
USP9X	99.8046
ZNF286A	99.8043
SLC12A3	99.8041
ZSCAN18	99.8039
YES1	99.7996
CLK2	99.7992
ZNF682	99.7992
NEU4	99.7984
NXPE3	99.7959
ALDH5A1	99.7947
KIT	99.7944
APBB3	99.7934
CDC25A	99.7934
MTBP	99.7934
TNFRSF8	99.7934
CYP1A1	99.793
FAM149A	99.7925
TYMP	99.7925
A2ML1	99.7923
RAI2	99.7917
CAMK2A	99.7908
IFIT1	99.7908
KAT2A	99.7904
GABRB2	99.789
WSCD2	99.7849
UNC45A	99.7847
PSEN1	99.784
DTL	99.7821
NAB1	99.7812
SHROOM2	99.7783
G3BP2	99.7773
TUBA1C	99.7773
ANGPT2	99.7748
SPRED1	99.7748
GATA4	99.7738
CCAR2	99.7735
A2M	99.7734
ANAPC4	99.7732
BEND4	99.7732
INTS14	99.7722
FBXO9	99.7712
SMOC1	99.7701
MYO1A	99.7691
RASGEF1B	99.7685
GIGYF2	99.768
TPST2	99.768
SYT11	99.7674
LRIT1	99.7664
C20orf194	99.765
UBR5	99.765
FEZF1	99.7647
GAL3ST1	99.7642
EIF2AK1	99.763
PLIN3	99.763
PPAN	99.7619
ZNF704	99.7619
FSTL5	99.7613
CYP4F8	99.7608
HEPACAM	99.759
IRF4	99.759
VWA5B2	99.7586
IRF5	99.7573
BCL11B	99.757
NAPSA	99.7567
CNPPD1	99.7561
HAUS8	99.7555
ZSCAN29	99.7555
NCEH1	99.7549
SIGLEC8	99.7537
EIF4ENIF1	99.7534
SERPINB12	99.7531
BNIP5	99.7525
TTK	99.7506
DOC2A	99.75
NR1I2	99.7481
ADAM17	99.7478
ZNF763	99.7462
CEP135	99.7446
CNDP2	99.7442
ENO3	99.7442
RAD23B	99.7423
TCF20	99.742
ADIPOR2	99.7409
APOBEC3D	99.7409
ZNF566	99.7409
RYR1	99.7405
WDHD1	99.7389
WDR55	99.7389
APOL1	99.7368
CHI3L2	99.7368
WNT5B	99.7368
SPRED3	99.7361
VASP	99.7361
TAF7L	99.7347
TBXT	99.7347
ZNF516	99.7336
NAP1L4	99.7333
BTN3A3	99.7326
DPP4	99.7326
SCN10A	99.7313
PAICS	99.7312
CRISPLD2	99.7305
LAMC2	99.7305
NOXO1	99.7305
FAM186A	99.7283
DRD3	99.7275
DAZ2	99.7268
ABI3	99.7222
HAUS7	99.7207
CREBZF	99.7175
ERAL1	99.7175
GEMIN4	99.7164
CADM3	99.7159
PELI1	99.7159
ZER1	99.7155
AGK	99.7143
NOLC1	99.7143
ZC3HAV1	99.7139
HIF1AN	99.7135
SORT1	99.7122
CD5L	99.7118
ENDOU	99.7118
PARD6A	99.711
WDR31	99.7076
ATP1A1	99.7067
DEK	99.7067
NIPA2	99.7067
AHSG	99.705
SH2D5	99.705
SLC1A5	99.705
THOC2	99.7045
SH2B2	99.7028
TRPM6	99.7025
RESF1	99.7017
UGT2B28	99.7015
GPR107	99.6988
RASSF2	99.6933
TRIM54	99.6933
TCP11L1	99.6914
EMC1	99.691
MORC2	99.6907
ANGPTL5	99.6904
MORF4L1	99.6904
COL5A3	99.6894
PHRF1	99.6892
TRRAP	99.689
TRAF7	99.688
HNF1A	99.6865
PKNOX1	99.6865
DEDD	99.6855
HAUS4	99.6855
SMPD2	99.6855
TOP2B	99.6853
WDR70	99.6835
MEP1B	99.6815
ZNF555	99.6815
NDRG1	99.6805
ZNF510	99.6779
HEXIM2	99.6753
GTF3C2	99.6746
NCOR2	99.6745
TBKBP1	99.6737
CHGA	99.6732
CASR	99.6728
SOCS7	99.6727
TMEM171	99.6721
LOXL3	99.6711
CORO7	99.6692
CCDC190	99.6689
ENTPD7	99.6689
SCML1	99.6689
ST8SIA5	99.6689
ADAMTS20	99.668
MTMR4	99.6664
SCAP	99.6659
APLP1	99.6656
ANGPT1	99.6644
ADAMTS3	99.6627
WDR19	99.6627
PGBD2	99.6604
BRCC3	99.6575
CDK8	99.6564
MARCHF8	99.6564
MGAM	99.6559
AURKC	99.6552
ZMAT3	99.6528
MAP9	99.6522
CES1	99.6473
LNX2	99.6473
MTM1	99.6466
FOXRED1	99.6364
POLR2B	99.636
ZNF438	99.6333
ARV1	99.631
VSIG10L2	99.631
ZNF30	99.631
RUFY4	99.6289
CACNA2D2	99.6283
CRISP3	99.6269
PIWIL2	99.6269
POP1	99.6248
CFAP52	99.6234
ZNF878	99.6234
CATSPER2	99.6226
EQTN	99.6226
OLAH	99.6226
NKAPD1	99.6212
XDH	99.6201
KMT2D	99.6199
CEACAM5	99.6183
PSME3IP1	99.6154
ZNF33B	99.6144
C10orf71	99.6121
STARD8	99.6105
PLCL2	99.6086
TRAPPC13	99.6078
HARS2	99.6047
HCK	99.6047
ASGR1	99.6032
ATP5F1C	99.6016
RBM12B	99.6004
GSPT1	99.5992
ATP2A2	99.5988
TCAF1	99.5976
ZSCAN20	99.5956
PIK3R5	99.5951
HLA-G	99.5935
BDH2	99.5918
CCDC106	99.5918
MTRES1	99.5918
SMURF1	99.5896
ZNF708	99.5893
GPR137C	99.5868
HOXB8	99.5868
IL34	99.5851
AKAP12	99.5843
SNRPN	99.5833
CDK2	99.5798
DPM1	99.5781
AKAP6	99.576
SESN3	99.5736
ISLR2	99.5726
SLC1A4	99.5726
TK1	99.5726
TMPRSS11D	99.5726
LTF	99.5696
SCNN1A	99.5665
URGCP	99.5662
PTPN11	99.5652
LIMA1	99.5633
PCDH18	99.5633
ZFHX2	99.563
PSMD12	99.5614
ABCA12	99.5608
PRL	99.5595
NSMCE4A	99.5575
RWDD2A	99.5575
ASXL3	99.5536
RAD17	99.5522
COL14A1	99.5506
C9orf72	99.5495
CHMP2A	99.5495
POU6F2	99.542
FAM189B	99.5385
AGL	99.5383
SLC39A6	99.5381
ZFP69B	99.5381
PEX11A	99.537
CTBP1	99.5349
HMG20B	99.5349
MAN2B1	99.5342
TRPS1	99.5338
SULF2	99.5311
PSG11	99.5305
HMMR	99.5298
SLC26A4	99.5272
HLF	99.5261
MXD1	99.5261
SLC25A44	99.5215
ZBTB7C	99.5215
MYO1C	99.5211
ZNF114	99.5204
EPS8	99.5198
ECM1	99.5181
PHC2	99.5181
CACNA1A	99.5135
RBM34	99.5122
SELENBP1	99.5122
HELT	99.5098
NT5C1B	99.5098
PACSIN2	99.5074
BRD3	99.5062
ZKSCAN3	99.5062
GH1	99.5049
MRPS10	99.5025
CTCF	99.4987
P2RX5	99.4975
SERPINE2	99.4975
CD8A	99.495
ZNF285	99.4915
FRK	99.4898
TMEM219	99.4898
AHCTF1	99.4867
BAHD1	99.4865
ZMYM4	99.4832
USO1	99.4824
TBX10	99.4805
OTUD6B	99.4792
MROH8	99.4764
SCYL2	99.4737
WNT5A	99.4737
IQGAP3	99.4681
ARAF	99.4624
TMEM9	99.4624
GPR132	99.4609
CCNI2	99.4595
E2F5	99.4595
ITPRIPL1	99.4595
TXNRD1	99.4555
RHOBTB2	99.455
GPR156	99.4543
WDR6	99.4521
HECW2	99.4475
ZNF646	99.4469
TERF2	99.4465
ARFGEF1	99.4444
TSPOAP1	99.4435
COLGALT1	99.4434
KCTD3	99.439
ZNF548	99.4371
SLCO2B1	99.4358
SLC9A7	99.4334
AGFG1	99.4253
HPR	99.4253
RAB5B	99.4253
HP	99.4236
LRRTM4	99.422
MYL5	99.422
STIP1	99.422
CHD4	99.4217
TRIML2	99.4203
ZNF479	99.4163
MYPN	99.4152
HHIP	99.4135
PLCL1	99.4123
IQCF1	99.4118
CCT7	99.41
CNTN4	99.4089
RELB	99.4083
VIP	99.4083
AAK1	99.4065
ZNRF3	99.4055
ARPC4	99.4048
PPA2	99.4048
UNC13A	99.4048
NRBP1	99.4036
TLN2	99.4029
SARDH	99.4026
POLR3G	99.4012
PPP1CA	99.3939
P2RX3	99.3808
LY6H	99.3789
SIM1	99.3763
ZNF292	99.3753
DUX4	99.375
WNK3	99.3725
SEC23IP	99.3704
RBM45	99.3697
CC2D1A	99.3691
CBX7	99.3671
HMGB1	99.3671
NDFIP2	99.3671
USF3	99.3668
TMEM40	99.3631
ZNF831	99.3631
SERTAD2	99.3631
EGFLAM	99.3548
IFT22	99.3548
INF2	99.3548
RFPL2	99.3548
ZNF182	99.3548
AMPD3	99.354
COG6	99.3496
ZNF711	99.3464
ZNF219	99.3412
NUMA1	99.3381
PTPN23	99.3378
KIAA1671	99.3355
INPP5E	99.3355
VPS18	99.3341
GPRC5D	99.3333
COL9A2	99.3322
STAP2	99.3304
CALM1	99.3289
CALM2	99.3289
CCL25	99.3289
IGSF8	99.3289
OGN	99.3289
PGF	99.3289
RYR2	99.3274
DAXX	99.3243
TFAM	99.3243
IRF2	99.3197
SLFN12L	99.3197
ELF4	99.3174
TTF2	99.3157
CD83	99.3151
KIF5C	99.3103
OGFOD2	99.3103
SIGLEC7	99.3103
SRSF5	99.3103
BTLA	99.308
MSN	99.3068
MEI4	99.3031
GREM1	99.3007
LOC643802	99.3007
CRTC3	99.2991
SERPINF2	99.2974
GC	99.2941
MEP1A	99.2908
UPF1	99.2895
SYT2	99.2891
WDR77	99.2806
TMEM250	99.2806
MYH11	99.2802
PDP1	99.2793
GMPS	99.2785
C17orf49	99.2754
LHFPL4	99.2754
SMIM23	99.2754
SAP30L	99.2701
TOMM40L	99.2701
NPAT	99.269
N4BP3	99.2647
ZKSCAN4	99.2647
TULP4	99.2625
HSP90AB1	99.2604
ISOC2	99.2593
WSB2	99.2574
ZNF429	99.256
ZNF449	99.2556
IFI35	99.2537
TEX101	99.2509
DRC1	99.25
H6PD	99.25
PAQR9	99.25
USP10	99.2481
ZNF229	99.2472
IL4I1	99.2453
KCTD1	99.2453
ZFHX4	99.2452
MFHAS1	99.2381
DNAJC6	99.2333
RBM20	99.2321
FCGR3B	99.2308
GP2	99.2308
MLLT3	99.2308
MTMR3	99.2308
ARHGAP20	99.2295
LRRC8C	99.2288
FBXL14	99.2248
NUDT4	99.2248
CAMSAP1	99.2221
APPBP2	99.2218
ZNF723	99.2203
ABCA2	99.2197
CDO1	99.2188
PDE6A	99.2172
DGCR2	99.2141
RAI1	99.213
MRPS18A	99.2126
GPT2	99.2084
ZC3H12C	99.2072
CD79B	99.2063
DHODH	99.2063
RAD51AP2	99.2049
SNX9	99.2016
TH	99.2016
LIN28B	99.2
EDEM1	99.1952
PNPLA6	99.1941
ALKAL2	99.1935
PRPF4B	99.1926
ZMYM3	99.1919
PRRC2B	99.1875
GTSF1L	99.187
VPS54	99.1851
CCDC174	99.1837
APC2	99.1835
GMEB1	99.1826
FERMT3	99.1786
HERC2	99.1786
RPF2	99.177
ATP1A4	99.1753
TMEM272	99.1736
VPS37C	99.1736
PELI3	99.1713
SEMA4A	99.1701
KIAA1549	99.168
SLU7	99.1611
RFXANK	99.1597
CCT8	99.1579
POLR2E	99.1525
NCOA3	99.1519
UBR4	99.1511
EIF2B5	99.1507
TAF1B	99.1497
CENPI	99.1477
SART1	99.1453
RET	99.1443
LRFN5	99.1416
RFX7	99.1413
TENM3	99.1376
FKBP15	99.1312
HSF2	99.1304
COL5A1	99.1254
MYO1H	99.1237
ZFAND2A	99.1228
ATP1A3	99.1211
ZNF23	99.1189
PAGE3	99.115
BCL9	99.1124
RGMA	99.1111
CFH	99.1091
HDAC5	99.1087
R3HCC1L	99.1083
LRP5L	99.1071
TIRAP	99.095
ACLY	99.0917
SLC12A1	99.0901
SRRT	99.0868
IPMK	99.0854
SMG1	99.0847
YWHAE	99.0826
NYAP2	99.0812
POTEI	99.0783
FIGN	99.0777
HOMER3	99.0769
ESPNL	99.0741
PEA15	99.0741
ZNF250	99.0724
CARMIL2	99.0708
NCOA1	99.0708
ZNF155	99.0706
PACS1	99.0654
HELZ2	99.0651
CP	99.0645
ANXA6	99.064
ACADM	99.0588
AP1M2	99.0588
LMTK3	99.0579
ERCC3	99.0566
HOXD8	99.0566
RGR	99.0566
RLBP1	99.0536
SPATA48	99.0536
SATL1	99.0506
SP1	99.0502
TMEM108	99.0476
TOP2A	99.0469
NUTM2A	99.0461
BAZ2A	99.0455
MEX3D	99.0408
TCEAL9	99.0385
NFYB	99.0338
PLEKHG5	99.0323
PRKD1	99.0291
SIGLECL1	99.0291
INCENP	99.0239
ACADL	99.022
TYROBP	99.0196
EEA1	99.012
S100A8	99.0099
AIFM3	99.0066
DDX41	99.006
NMD3	99.006
INSYN2A	99.005
CUL4B	99
IL3RA	99
IL3RA_1	99
TLE6	98.9975
ZNF423	98.9938
ADSS2	98.9899
RYR3	98.9883
UBA1	98.9871
DSCAM	98.9865
GLG1	98.9822
CBLL1	98.9796
EXOSC9	98.9796
PRR5	98.9691
SPINK8	98.9691
WDR5	98.9691
CHPF	98.9669
POTEE	98.9659
CENPC	98.9637
MED13L	98.9588
DYNLRB2	98.9583
HMGA1	98.9583
POTED	98.9583
FBRS	98.9562
WDR75	98.9556
CEP350	98.9517
SPDYA	98.951
RIPOR1	98.9508
ADH4	98.9474
KLHL29	98.9455
DYRK3	98.9437
GAB2	98.9362
INKA2	98.9362
EFTUD2	98.9328
FAM3D	98.9305
DDX60	98.9258
CHAF1B	98.9247
GRIA2	98.9234
ZNF282	98.9201
ARHGAP29	98.9139
TMC4	98.913
FCRL3	98.9101
CXorf58	98.9071
KCNN1	98.9011
ZNF25	98.9011
CACNA1F	98.8976
TOP3A	98.8962
CALML6	98.895
CD160	98.895
ACAN	98.8933
IBTK	98.8914
ASB15	98.8909
TPP2	98.8906
ELOF1	98.8889
RNF34	98.8889
PES1	98.8864
ALPK1	98.8851
DOCK11	98.8846
RIC8A	98.8785
PTBP1	98.8743
SERPINA12	98.8732
HIVEP1	98.8698
LRP2	98.8695
ELP1	98.8636
HNRNPK	98.8636
MEN1	98.8618
TNKS	98.8602
CLSTN1	98.8565
CAD	98.8544
KIAA1210	98.8529
RPL17	98.8506
SMIM21	98.8506
TRPM7	98.8499
EFR3B	98.8491
ITGB7	98.8491
ARHGAP42	98.8462
EPPK1	98.8407
PALM	98.8406
UGGT1	98.8395
ZNF92	98.8395
CNBP	98.8372
HTR3B	98.8372
SFTPA2	98.8372
WWC1	98.835
KMT2A	98.8313
DISP1	98.829
GPATCH4	98.827
SVOPL	98.8235
DAAM2	98.8182
ZFPM2	98.816
DKC1	98.8095
DNMT1	98.8087
ZSWIM6	98.8024
CD58	98.8
PHKA1	98.7973
APOL3	98.7952
TSHZ2	98.794
WDR47	98.7937
TMEM63B	98.7923
SERPINB1	98.7879
ADGRE5	98.7871
RETN	98.7805
GTF3C1	98.7781
CGB2	98.773
NOX5	98.7671
APOO	98.7654
LOC101060341	98.7654
CD109	98.7573
ZNF398	98.7539
CDKL2	98.7474
ITGB1	98.7469
HS6ST3	98.7448
P2RY6	98.7437
ABCD2	98.741
PUS7	98.7362
CLDND1	98.7342
BAHCC1	98.7331
ADCK5	98.7315
STAG3	98.7288
LRRC17	98.722
PTPRR	98.7156
CYP2C8	98.7113
TMPRSS11B	98.7069
ASTN1	98.7055
HTR3A	98.7041
EPHA3	98.7013
PPP1R13L	98.7013
STX16	98.7013
RNF112	98.6992
MAP3K1	98.6909
NOSIP	98.6885
PTPRZ1	98.6878
KCMF1	98.6877
MAP3K13	98.6825
HABP4	98.6799
PLCD1	98.6772
C8orf58	98.6667
DNAJB12	98.6667
PDS5A	98.6667
PRKCSH	98.6667
ZNF705A	98.6667
STIM2	98.6644
PRAM1	98.6607
ATF7IP	98.6584
GCOM1	98.6517
CILP	98.6486
TPST1	98.6486
GIGYF1	98.6473
SPTAN1	98.6427
FAM81A	98.6413
ZNF615	98.6413
DCST2	98.6395
HIF1A	98.6395
ZNF100	98.6395
CFDP1	98.6364
MIIP	98.6339
EOLA1	98.6301
EOLA2	98.6301
ZNF18	98.6301
NEK9	98.6254
CAPN14	98.622
PIAS1	98.6217
ENPP3	98.6216
AICDA	98.6207
C20orf96	98.6188
CDYL2	98.6166
CLEC10A	98.6159
RELL1	98.6111
DNAH1	98.6081
IQCA1	98.6058
COL6A6	98.6055
HSPG2	98.603
CALHM6	98.6014
DPYSL2	98.6014
RUVBL2	98.6014
SLC31A2	98.6014
ZNF181	98.599
RANBP3	98.5972
GOLGB1	98.5889
CPEB1	98.5866
DCSTAMP	98.5866
ENTPD3	98.5866
MTMR7	98.5816
PIANP	98.5816
LIG4	98.573
CDH7	98.5714
CES3	98.5714
UGT2B10	98.5714
AXL	98.5623
SBF1	98.5615
SCIN	98.5611
FBXL7	98.5597
DTX3	98.5591
MIER3	98.5586
GEM	98.5577
SLC45A1	98.556
ARAP2	98.5533
EGLN1	98.5507
DUS4L-BCAP29	98.5447
PLEC	98.5368
NAGLU	98.5366
RTN2	98.5366
TNN	98.5354
NDUFB9	98.5294
SLC25A37	98.5294
SPTA1	98.5251
ZNF300	98.5222
FLRT1	98.5163
GATA1	98.5075
HRH4	98.5075
VPS41	98.5075
MYH10	98.5045
PPP2R5B	98.5043
FZD6	98.5037
MAP2K6	98.503
RGS14	98.5011
PTPN12	98.4962
SMARCAD1	98.495
RPS24	98.4848
ESCO2	98.4772
CLPTM1	98.4733
CYP4V2	98.4733
HENMT1	98.4733
SERBP1	98.4733
SNX11	98.4733
SIN3B	98.4722
NUP214	98.4716
PGPEP1L	98.4694
AKAP13	98.4658
CHL1	98.4629
CDK11A	98.4615
NELFE	98.4615
SERPINB9	98.4615
ZNF330	98.4615
CD101	98.46
ACOX2	98.4563
RORC	98.4556
SPTB	98.4556
VEZF1	98.4556
AGO4	98.4529
TNS3	98.4496
ZBTB1	98.4472
ZNF24	98.4456
ATRN	98.4429
PI4K2B	98.4416
ARHGAP31	98.4375
FCER2	98.4375
FTSJ1	98.4375
FLII	98.4349
PIAS4	98.4314
RSF1	98.4286
DYDC2	98.4252
TMEM132B	98.423
CD1A	98.4177
PLEKHD1	98.4169
OPHN1	98.415
COX17	98.4127
ETNPPL	98.4127
LHX4	98.4127
FERMT2	98.4081
EIF2S2	98.4076
CDH4	98.4073
ESYT3	98.4064
NR6A1	98.4018
CNOT6L	98.4014
U2AF2	98.3923
C7orf25	98.3908
MFAP3L	98.3908
AADAT	98.3871
B4GALT3	98.3871
DNM2	98.3834
NFE2L1	98.3827
TUBE1	98.3759
NUDCD1	98.3755
NCKAP5L	98.3708
SART3	98.3704
ZNF311	98.368
SFR1	98.3673
FRMPD1	98.3662
SLC25A41	98.366
QARS1	98.3629
MBD6	98.3607
PPP2R2A	98.3607
PIEZO2	98.3547
SCAF8	98.3545
MECP2	98.3539
PIK3CG	98.3511
NUTM1	98.3478
GABRA4	98.3471
IMMT	98.3471
INHBA	98.3437
GRK2	98.3434
FAM234A	98.3425
LRRC53	98.3368
FAF1	98.3364
BCAT2	98.3333
CDY1	98.3333
CDY1B	98.3333
PAH	98.3333
PDPN	98.3333
PLCD3	98.3333
IGSF3	98.3319
DOCK6	98.3246
NSRP1	98.324
PRRG2	98.324
LSS	98.3129
IL17RD	98.3122
SULT1B1	98.3108
PGM5	98.3051
TEX28	98.3051
SETDB2	98.3027
COL7A1	98.2968
ANKK1	98.2906
FAM216A	98.2906
NELL2	98.2822
SEMA6A	98.2808
RAB3GAP1	98.2794
PAGE2B	98.2759
SAMD13	98.2759
IGDCC3	98.2634
RNF145	98.2634
ZNF417	98.2609
LMX1B	98.2587
PABPC4	98.2567
PRXL2A	98.2533
ZNF418	98.2507
PPL	98.2476
INO80D	98.2473
CSF3	98.2456
DPYSL3	98.2456
FNBP4	98.2456
DNMT3B	98.2432
ZNF730	98.2422
POLK	98.2368
RXYLT1	98.2353
NUCB2	98.2278
LRRC8B	98.2216
WDCP	98.2172
PCDH10	98.2143
FBXW5	98.2079
SUPT7L	98.2079
ZNF571	98.2026
ASS1	98.1982
SMARCA1	98.1973
TRIM67	98.1969
TENT4A	98.1964
THYN1	98.1928
TMPRSS2	98.1928
ZNF140	98.1912
CACHD1	98.1897
EPC2	98.1894
PAPPA2	98.1862
MAP1S	98.1766
FAM171A1	98.1756
PHACTR4	98.169
GOLM2	98.1685
ATOH8	98.1651
TMIGD1	98.1651
HELZ	98.1622
PKHD1L1	98.1609
ELMOD1	98.1595
C16orf96	98.1584
FAM160A2	98.1567
SMC6	98.1533
PIGP	98.1481
PLAAT3	98.1481
SLC17A9	98.1395
CKMT1B	98.1383
HEATR4	98.1366
MUC4	98.1333
COL18A1	98.1329
PCOTH	98.1308
ADGRA2	98.1301
TRABD	98.1283
RALGAPB	98.1282
USP49	98.125
CNTN3	98.1229
CD226	98.1221
MAP2K7	98.1221
UFD1	98.1203
CHD9	98.1201
SYPL2	98.1132
ZSWIM9	98.1132
NAE1	98.1061
IL1RL1	98.1043
UBIAD1	98.1043
SOS1	98.1032
FSTL4	98.1025
IGF1R	98.098
FILIP1L	98.0952
ELAVL3	98.0874
GPLD1	98.0798
SDK2	98.0796
HSPA12A	98.0741
WRAP73	98.0723
CRMP1	98.0702
TBCE	98.0676
CAPN11	98.0663
UBE2O	98.065
P4HA1	98.062
TJAP1	98.062
KLHDC8B	98.0609
ZYG11B	98.0565
BUB1	98.0545
RC3H1	98.0483
CHAT	98.048
VPS37A	98.0456
DDX5	98.0456
AOX1	98.0422
REELD1	98.0392
MYH14	98.0344
CXCR4	98.0337
HERC1	98.0301
PSMC5	98.0296
HTR2B	98.0263
PIGA	98.0237
USP32	98.0223
LRBA	98.0211
ROBO3	98.0205
RELL2	98.0198
GSDMB	98.0149
ASB14	98.0132
CFAP97	98.0132
SCN5A	98.0122
CYB5R3	98.0066
MON1B	98.005
GPATCH8	98.0041
VAX2	98
YBX3	98
PXDNL	97.9953
SMARCA4	97.9951
HRH3	97.995
OTOGL	97.9902
DCTN1	97.9895
RTEL1	97.9887
SLC1A2	97.9839
SLC5A7	97.9839
PRRC1	97.9775
AQP8	97.973
SIRT1	97.973
PARP4	97.9698
CYFIP2	97.9695
KDM5C	97.9695
SRSF12	97.9675
KRBA1	97.9648
NHS	97.9647
DDX3Y	97.9592
FRY	97.9592
HTRA4	97.9592
PIF1	97.9592
ZNF337	97.9592
GTF2I	97.9529
ERAP1	97.9522
EVC	97.9439
SPHKAP	97.9363
GLRA2	97.9358
ZNF766	97.9328
MYH7B	97.9324
SLC5A5	97.9323
NID2	97.9321
XYLT1	97.931
JSRP1	97.929
DDX46	97.9284
AHCY	97.9167
CCDC173	97.9167
FFAR4	97.9167
PGGHG	97.9167
POTEB3	97.9167
CPSF1	97.9152
MAF	97.9112
PCBP2	97.9104
AGBL5	97.9079
TNKS1BP1	97.9054
OTUD5	97.9042
BMX	97.9036
RBM4B	97.9021
CASZ1	97.8992
MROH2B	97.8989
EIF2B4	97.8967
ELK1	97.8947
PAFAH2	97.8947
ZNF277	97.8916
KMT2C	97.8883
UBE2V2	97.8873
SLC6A8	97.8846
DOCK8	97.8822
PEG3	97.8796
MYO7B	97.8733
DET1	97.8682
KIF3A	97.8632
DENND2A	97.8616
SSMEM1	97.861
IVNS1ABP	97.8571
MATR3	97.8533
WWC2	97.8533
ARMC6	97.852
PRPF4	97.8495
CLUH	97.8487
NUMB	97.8441
CCP110	97.8373
SZT2	97.8354
UCP1	97.8339
LARS2	97.8313
ANLN	97.8281
ING3	97.8261
ZNF746	97.8261
FANCA	97.823
LZTS1	97.8188
PTPRG	97.8179
PPP4R3A	97.8114
CHST1	97.8102
MSH5	97.8102
PLD2	97.8102
CDK17	97.8088
NDUFS2	97.8082
LIG3	97.8079
PCDH11Y	97.8053
VPS13A	97.8029
CACNA1I	97.8029
CRP	97.8022
LOC112694756	97.8022
TNNI2	97.8022
ZNF239	97.8
ZZZ3	97.7995
TRPM2	97.7985
NIBAN2	97.7951
AFF2	97.7941
SH3BP2	97.7929
SFPQ	97.7909
IGFBP2	97.7901
SSR4	97.7901
FOCAD	97.7887
NLRP2	97.7863
DENND6A	97.786
HMGN4	97.7778
KMT5A	97.7778
ACACA	97.7759
UBA5	97.7707
BOD1L1	97.7679
PHF20	97.7679
EPHB1	97.7642
SEMA5B	97.7619
OTOP3	97.7509
SLC26A7	97.7465
ROCK2	97.7461
EDRF1	97.7452
NUDT5	97.7444
ATXN7L3	97.7401
ZNF562	97.7401
ABCB10	97.7376
DIS3	97.7371
PHLDB2	97.7365
SETDB1	97.733
PMFBP1	97.7324
DCC	97.7314
DHX37	97.7298
GTF2E2	97.7273
RAD54L2	97.7273
WBP4	97.7273
ZNF853	97.7238
SLC22A5	97.7208
GLI3	97.7201
NFX1	97.7191
KIF20B	97.713
KRT15	97.7117
CLEC4D	97.7099
TMED8	97.7099
S100PBP	97.7077
HTRA2	97.7064
ZNF283	97.7064
MYSM1	97.6996
POTEB	97.6945
POTEB2	97.6945
IL22RA2	97.6923
RAB11FIP2	97.6905
PRRT2	97.6879
ZRANB3	97.6879
PLXNA3	97.6841
SPARC	97.6821
DHX29	97.6808
BRSK1	97.6744
TNNT1	97.6744
TNS2	97.6728
ATXN2	97.6701
KLHL18	97.6695
TBXA2R	97.6676
PARP11	97.6654
ZNF674	97.6654
FLOT2	97.6636
VPS13C	97.6617
HMGCR	97.6608
MYO18A	97.6597
SFMBT2	97.6552
MIER2	97.6546
SAMD11	97.6505
LAX1	97.644
SPAM1	97.6424
SPTBN1	97.6334
PTPN21	97.6213
TTC3	97.6209
CENPO	97.619
IL5RA	97.619
SORBS3	97.6155
PKD1	97.6152
MPG	97.6109
ZNF324B	97.6103
VDAC3	97.6096
EFCAB3	97.6087
NRAP	97.603
JADE2	97.598
MUSK	97.598
ATXN7	97.5904
LACTB	97.5904
PC	97.5871
CRB2	97.5866
ACTN4	97.5851
SPATS2	97.5824
UBTF	97.5806
IRX5	97.5787
MYO5A	97.5741
RPAP2	97.5737
RFTN2	97.5708
ARHGAP36	97.5701
PRIMA1	97.561
RASAL3	97.561
TNR	97.561
TMEM132A	97.5586
DUS3L	97.549
DGKI	97.5477
CSNKA2IP	97.5477
BANK1	97.546
PIH1D1	97.546
TTLL1	97.546
CDK12	97.5416
VRK1	97.541
ZSCAN5A	97.541
NAA35	97.5395
KIF21A	97.5324
PHC1	97.5283
SLC16A12	97.5281
MAGED2	97.5248
FANCD2	97.5247
BCAR1	97.5225
LRRIQ1	97.5197
SCAF4	97.5184
STOML3	97.5177
FBXO7	97.5169
SUZ12	97.5124
NFKB1	97.5108
NR2F2	97.5089
IL16	97.5069
DACT3	97.5045
ASTE1	97.5
SYNM	97.5
MS4A14	97.4963
SLC22A6	97.4952
SDCBP	97.4895
STX7	97.4895
KARS1	97.4874
BEX2	97.4843
STAT6	97.4834
PLA2G4E	97.482
TRAM1	97.482
FOXN2	97.479
FUT6	97.479
P4HA2	97.479
PIK3CB	97.4777
ALCAM	97.4775
ANO3	97.4757
DYSF	97.4738
ADCY8	97.4684
BCAN	97.4665
RNF111	97.4659
ENO1	97.4654
KIF1A	97.4611
CCDC120	97.4603
TBC1D25	97.4603
TEDC1	97.4576
UACA	97.4576
LOC101928764	97.449
PI4KB	97.4453
NKTR	97.4429
MRPL14	97.4359
KCNJ1	97.4293
KCNH7	97.4281
AMELX	97.4227
SAP130	97.4212
HSD17B7	97.4194
SLC25A27	97.4194
IKZF4	97.4074
INTS1	97.4026
SMARCB1	97.4026
KCNK2	97.3934
SRBD1	97.3896
TRIM31	97.3872
PRSS12	97.3822
SCUBE3	97.3822
ENOX2	97.377
PROSER1	97.377
BNC1	97.3744
ITGA8	97.3717
CHTOP	97.3684
RIF1	97.3684
SYT12	97.3684
JMY	97.3601
NFAT5	97.3585
PSMA6	97.3568
NPC1	97.3561
ZNF484	97.3533
ACY3	97.351
PHACTR2	97.3451
TBL2	97.343
BTAF1	97.3333
LIPF	97.3333
ZNF184	97.3333
ANTXR2	97.3301
PHKB	97.3297
PRKAR1A	97.3294
CFAP91	97.3226
ZNF431	97.3196
NDC1	97.3186
ZNF707	97.3154
HDGFL2	97.3134
PTK2B	97.3113
AVIL	97.3077
HORMAD1	97.3046
DHDH	97.2973
PLSCR5	97.2973
USP6NL	97.2973
TMPRSS15	97.2921
DCTN2	97.2906
ITPR2	97.2879
NUP88	97.2843
C9orf131	97.2842
FRMD7	97.2779
BCAR3	97.2752
PPP5C	97.2746
ZNF143	97.2669
STK38	97.2665
YTHDF3	97.265
MAN1A2	97.2644
ZNF322	97.2637
ADAMTSL5	97.2632
CNGA3	97.2622
NBPF6	97.2561
IGSF9	97.2534
CDK1	97.2477
NKD1	97.2431
FBN3	97.2414
RFC1	97.2393
COMMD8	97.2376
KCNK10	97.2376
CACNA1E	97.233
CAPN13	97.2286
ARHGEF12	97.2242
LOC101927375	97.2222
MLN	97.2222
TAMALIN	97.2222
PTPRU	97.2199
VPS13B	97.219
UNC5B	97.2163
ADGRG7	97.2112
SYNPO2L	97.2112
NLN	97.21
KLRC1	97.2093
FANCB	97.2061
CAMSAP3	97.2058
C1orf127	97.2046
EFHD1	97.2028
ITGA2B	97.2
CLIP1	97.1983
SYNE3	97.1944
STK36	97.1939
BAG2	97.191
NFATC3	97.191
GPANK1	97.191
MDGA1	97.1904
ARHGEF2	97.1888
MAPK1IP1L	97.1888
SORCS2	97.1867
KIF14	97.1785
MRPL35	97.1751
HIVEP3	97.1745
GOLGA2	97.1717
YWHAB	97.1698
NLGN1	97.1684
SLC44A2	97.1671
TMPRSS7	97.1671
ZBTB11	97.166
MID2	97.1631
NXT2	97.1631
SYCE1	97.1631
ASMTL	97.1581
ASMTL_1	97.1581
DMGDH	97.1576
CSNK1G1	97.1564
RREB1	97.1545
AAAS	97.1537
PDE7A	97.1491
MAP7D3	97.1463
SHANK2	97.1451
PDCD4	97.1429
PHYHIPL	97.1429
HEATR3	97.138
IHO1	97.138
TOP3B	97.138
MAN2C1	97.1307
APOL4	97.1264
LGR5	97.1258
PIK3CD	97.1237
ZNF665	97.1223
PDZD4	97.1212
C8A	97.1129
WAS	97.1111
RHEB	97.1098
ATP10D	97.1092
DNM1	97.1065
COL9A3	97.1014
PLAU	97.1014
PLEKHO1	97.1014
ANKS1A	97.0909
TGIF1	97.0909
SH2D4B	97.0874
SPDYE3	97.0856
OR4M1	97.0833
CAND1	97.076
CPSF3	97.0642
KIF2A	97.0545
ANO5	97.0522
PLXNC1	97.0499
ARHGAP8	97.0492
APOOL	97.048
SUGP2	97.0425
RPS6KA3	97.0423
ZNF217	97.042
TNRC6C	97.0414
NINJ2	97.037
TRIM34	97.037
PLEKHM2	97.0356
ABCG8	97.0282
ZNF888	97.0149
SLC52A3	97.0149
TRIM23	97.0123
TNIK	97.0115
FAM83E	97.0037
CNNM1	97.0012
DOCK4	96.9984
TSGA10IP	96.9977
GFPT1	96.9957
LRRC57	96.9957
SLC26A8	96.9942
DUOX1	96.9925
TCEA1	96.9925
C8B	96.9754
SEPTIN11	96.9697
CNNM3	96.9651
PGD	96.9631
TBCCD1	96.9631
ERBIN	96.9547
TLE5	96.9543
TP53INP1	96.9512
SCNN1B	96.9502
KCNH3	96.9488
ABCB5	96.9466
CSE1L	96.9399
RASSF8	96.9388
SMOC2	96.9365
UPF2	96.9359
SAMD8	96.9325
ABCG4	96.9231
ADAMTS19	96.9231
CLEC2L	96.9231
KLRG1	96.9231
CRACD	96.9181
PARP14	96.9168
STON1-GTF2A1L	96.9163
STAG2	96.9141
DCX	96.9136
MYO15A	96.9133
NR2C2	96.9106
AGTR1	96.9072
RBM46	96.9072
RGPD4	96.9061
TELO2	96.9058
RGS9	96.9008
TMEM131	96.8988
CPT1A	96.8952
SMARCD2	96.8944
AGAP4	96.8858
LRRC49	96.8847
DMP1	96.8811
ARHGEF17	96.878
CCNE2	96.875
CEPT1	96.875
USP8	96.875
ZBTB41	96.8665
BCOR	96.8656
LILRB3	96.8652
PEX6	96.861
ZNF407	96.8602
PLOD2	96.8468
SLC4A2	96.8468
PCDHA2	96.8447
MCRS1	96.8421
TMEM37	96.8421
HK1	96.8362
ARMCX2	96.8354
CFAP47	96.8345
EIF3C	96.831
NCAPG	96.8274
PDZRN3	96.8274
DBF4	96.8254
ANKRD11	96.8236
ANKRD30B	96.8235
ATP8A1	96.8222
NAA10	96.8182
HHIPL2	96.8153
CCDC102B	96.8085
NCK1	96.8051
NPC2	96.8
STAT4	96.8
PRG4	96.7963
NF1	96.796
MATN4	96.7936
ZNF439	96.7936
CAB39	96.789
UBA3	96.789
FBXO11	96.7816
PACS2	96.778
HS3ST6	96.7742
MICOS10	96.7742
TP53TG3	96.7742
TP53TG3B	96.7742
TP53TG3C	96.7742
TP53TG3E	96.7742
TP53TG3F	96.7742
NR5A2	96.7677
CACNA1G	96.7643
AFM	96.7611
GSK3B	96.75
ZNF561	96.748
IDUA	96.7466
ADAD1	96.745
CABLES1	96.7391
PEF1	96.7391
RASSF7	96.7359
GABRA5	96.732
SERINC2	96.732
PHF23	96.7262
OLFM3	96.7249
RNPEP	96.7245
C6orf141	96.7213
PRORP	96.7213
SCHIP1	96.7213
SLFN12	96.7172
SKIL	96.7085
DOCK2	96.7044
ADAM9	96.7033
ADCY9	96.7033
HUWE1	96.7025
C11orf42	96.6997
TRPC3	96.6981
BCL9L	96.6969
OLFM2	96.696
EIF3M	96.6942
TTI1	96.6933
PRRC2C	96.6887
PAXBP1	96.6871
FAM181A	96.6867
SERPINB6	96.6867
TTYH2	96.6862
PLXNB2	96.686
REV1	96.6847
KLC1	96.6841
PCSK2	96.6833
KIF21B	96.6828
SYCE2	96.6825
SLC25A3	96.6759
DGKG	96.6755
DLGAP5	96.6746
DYNC1I2	96.6667
HGF	96.6667
TRPM8	96.6667
COCH	96.6608
SLC2A2	96.6601
IFNGR1	96.6597
SLC7A2	96.6565
DCLK3	96.6535
AMN1	96.6507
LZTS3	96.6507
CREBRF	96.6427
EGR2	96.6387
GAP43	96.6387
IGFL2	96.6387
NEO1	96.6387
CCDC170	96.6361
WWP1	96.6353
TAF1C	96.6334
ZFPM1	96.6314
FBXL19	96.6309
ASPDH	96.6292
ZNF660-ZNF197	96.6292
GTSE1	96.627
NUP35	96.6258
CA1	96.6216
FBLN2	96.6216
TMPRSS6	96.6176
RAVER2	96.6173
SPINK5	96.6157
CACNB3	96.614
ACVRL1	96.6102
ANKFY1	96.6102
HOMER2	96.6006
EXTL2	96.5986
CCDC149	96.5974
BICD2	96.5922
PDZD2	96.5913
CISH	96.5909
CAMSAP2	96.5893
CTNNAL1	96.5889
CHAF1A	96.5848
NEGR1	96.5812
VAMP1	96.5812
CNTNAP3C	96.579
SAFB	96.579
CES5A	96.5714
BMP4	96.5686
CAPZA1	96.5686
PTPRT	96.5659
ZNF667	96.5642
ATL3	96.5517
TMEM216	96.5517
ZSCAN31	96.5517
PCNT	96.5478
CDC45	96.5451
ARHGEF28	96.5444
ZNF207	96.5443
KMO	96.5432
GPRASP2	96.5394
FIGNL2	96.5379
KIAA0930	96.5347
PMEPA1	96.5251
PLSCR3	96.5217
DUSP16	96.5184
HIPK2	96.5174
UBE3C	96.516
MTO1	96.5132
RPS6KA6	96.5101
SPINT1	96.5092
ZNF891	96.5074
AP2A1	96.5021
ARHGEF11	96.4983
LONRF1	96.4945
AKAP11	96.4922
CTDSPL2	96.4912
RARRES1	96.4912
SLC12A7	96.4912
ACSL5	96.4861
TMEM74B	96.4844
ECPAS	96.4838
SP5	96.4824
SPHK1	96.4824
MYO5C	96.4789
RIOK1	96.4789
SEC23A	96.4706
TGOLN2	96.468
LARP7	96.4674
ZNF341	96.466
NCOR1	96.4642
WDFY2	96.463
LYPD1	96.4539
VANGL2	96.4539
TSEN34	96.4516
WIPI2	96.4516
EYS	96.4459
EZR	96.4444
USP44	96.4356
UBAP2	96.4353
CSRNP3	96.4344
GRB7	96.4206
RACGAP1	96.4158
FAM98C	96.4103
SEPTIN9	96.4088
TAF6	96.4039
NOP14	96.402
STK24	96.3964
ULK2	96.3964
NRK	96.3958
VLDLR	96.3942
BRAP	96.3934
SV2A	96.3918
FUBP1	96.391
SEC31A	96.3834
PCCB	96.3824
SHOX2	96.3746
NAIP	96.3739
BSPRY	96.3731
PLA2G4A	96.3716
ZC2HC1A	96.371
NPEPL1	96.3636
BTBD3	96.3602
ARID2	96.3594
BMP5	96.3585
LIG1	96.3572
ZNF462	96.3572
TEX2	96.3542
CES2	96.3519
ARF3	96.3504
NOL8	96.3497
PTPDC1	96.3492
ARHGAP19	96.3441
DHX57	96.3396
CHRNA1	96.3362
RPS6KA1	96.3265
STEAP1B	96.3265
NCAPD3	96.3235
PLEKHH1	96.3235
QSER1	96.3235
NFIL3	96.3203
ALG1	96.3173
STAB1	96.3167
COL2A1	96.314
KCNN3	96.3049
DNAAF3	96.3039
ATF6	96.3025
HDAC6	96.3023
PCDH9	96.2998
ZBTB46	96.2963
BRPF1	96.2899
PTBP2	96.2894
HK2	96.288
SEPTIN3	96.2857
MRPL39	96.2838
PTGDR	96.2838
SMCHD1	96.2746
DDX25	96.2733
LLGL2	96.2709
MEAK7	96.2704
ABCC9	96.2698
KLRG2	96.2644
AK1	96.2567
RCL1	96.2567
ZNF227	96.2567
ASZ1	96.2547
IL13RA1	96.2529
MATK	96.2525
CTSA	96.25
FRMPD3	96.2478
SYBU	96.2477
CETP	96.2406
ZNF180	96.2406
CAGE1	96.2379
GRM7	96.2376
GLUD1	96.2353
GOLGA4	96.2332
HCFC1	96.2275
SRRM2	96.2199
TRIM45	96.2185
GLI2	96.2169
GSTA4	96.2162
NKPD1	96.2132
SRL	96.1945
RUNX2	96.1924
RNFT2	96.1905
SGO2	96.1905
CLIC3	96.1864
TMEM225B	96.1864
SPAG17	96.1806
F13B	96.1783
PXYLP1	96.1783
ECE1	96.1741
ZNF442	96.1722
PDE2A	96.1702
DSG4	96.1672
PTDSS2	96.1625
ADAM18	96.1538
GPATCH11	96.1538
ILKAP	96.1538
S100A5	96.1538
TOX3	96.1538
COL26A1	96.1415
DDHD1	96.1369
ZFYVE1	96.1326
POGK	96.1303
GANAB	96.1268
ADCK2	96.1255
VSIG1	96.124
MAP3K15	96.123
CFAP74	96.1212
TOMM40	96.1194
CSDE1	96.1153
PMPCB	96.1145
CTNNB1	96.1111
IL17B	96.1111
RGS8	96.1111
NTN4	96.1083
WRN	96.1068
KHNYN	96.1057
SEMA5A	96.1052
CNNM2	96.0993
IRF7	96.0986
CAPNS1	96.0976
TEX14	96.0874
RAPGEFL1	96.0861
DIDO1	96.0854
MYO6	96.0854
MBD5	96.0849
FCHSD2	96.0839
ROGDI	96.0784
FAM193A	96.0754
PDS5B	96.0751
CXXC1	96.0748
MIOS	96.0744
ABCB7	96.0729
ZBTB40	96.0725
KTN1	96.0709
AHCYL2	96.0707
ACSL6	96.0699
FLT1	96.0699
JPH1	96.0666
PPTC7	96.063
SNX8	96.0613
COL12A1	96.0594
GMNN	96.0591
TET2	96.057
SHISA6	96.0526
DOCK7	96.0443
ENPP2	96.0407
IARS1	96.0363
LLGL1	96.0332
ARID1B	96.0329
ATAD2B	96.0296
SEMA6B	96.0208
PCDH17	96.0204
CTF1	96.0199
SNX10	96.0199
ZNF579	96.0191
IQCN	96.0169
APC	96.0156
TMEM131L	96.0129
UTP14A	96.0128
DECR1	96.0123
SHARPIN	96.0123
AHI1	96.0102
ZNF26	96.008
ALDH16A1	96.0053
MCC	96.0047
C16orf90	96
FOXO1	95.9916
LMBRD2	95.9916
ARHGAP12	95.9845
IGSF22	95.9839
CIDEC	95.9677
ADGRG2	95.9627
ZNF34	95.9615
SPANXN4	95.9596
DNAJA4	95.9459
VTA1	95.9459
RFX4	95.9438
HIP1	95.9432
SLC8A2	95.942
CLASP2	95.9387
CNOT1	95.9381
SLC66A3	95.935
ATRIP	95.9337
MKX	95.9322
CDH6	95.9276
ITGB8	95.9264
AANAT	95.9184
BICRA	95.9167
SLK	95.9132
TFIP11	95.9057
MAP7D1	95.8955
DHX16	95.8929
TBC1D23	95.8904
MNT	95.8763
NEK2	95.8763
PDGFRB	95.873
CARMIL1	95.8686
OTOF	95.8684
MGAT5	95.8678
TDRD7	95.8652
TPTE2	95.8637
NOP2	95.8599
ADCY1	95.858
NEK6	95.858
ACSM5	95.8549
OLFML3	95.8549
RGS19	95.8525
TMEM72	95.8491
DCP2	95.8442
RIN1	95.8391
DBNL	95.8333
DDAH1	95.8333
GPR141	95.8333
NAPG	95.8333
SFTPC	95.8333
XRCC4	95.8333
ROBO1	95.8306
[truncated: 9,789 more rows]

## Sheet: Figure 1d
idx	total_identified	multiple_gene	gene_with_one_protein	gene_with_multiple_proteins
iPSC_Block1	43393	2811	7464	33118
iPSC_Block2	41921	2694	7169	32058
iPSC_Block3	42077	2749	7074	32254
iPSC_Block4	44716	2827	7425	34464
iPSC_Block5	47282	2985	7731	36566
iPSC_Block6	44896	2815	7518	34563
HCC-TMT_liver01_Proteome	100448	6519	14974	78955
HCC-TMT_liver02_Proteome	100485	6483	15022	78980
HCC-TMT_liver03_Proteome	100746	6373	14901	79472
HCC-TMT_liver04_Proteome	95869	6254	14352	75263
HCC-TMT_liver05_Proteome	102554	6519	15290	80745
HCC-TMT_liver06_Proteome	101775	6649	15106	80020
HCC-TMT_liver07_Proteome	83564	5205	12486	65873
HCC-TMT_liver08_Proteome	100224	6399	14946	78879
HCC-TMT_liver09_Proteome	88538	5665	13294	69579
HCC-TMT_liver10_Proteome	105033	6416	15446	83171
HCC-TMT_liver11_Proteome	107651	6634	15789	85228
HCC-TMT_liver12_Proteome	106508	6514	15767	84227
HCC-TMT_liver13_Proteome	113611	6998	16513	90100
HCC-TMT_liver14_Proteome	106463	6586	15669	84208
HCC-TMT_liver15_Proteome	93706	5766	13505	74435
HCC-TMT_liver16_Proteome	115664	7041	16692	91931
HCC-TMT_liver17_Proteome	110210	6796	16030	87384
HCC-TMT_liver18_Proteome	116082	7121	16767	92194
HCC-TMT_liver19_Proteome	103793	6528	15323	81942
HCC-TMT_liver20_Proteome	99762	6268	14791	78703
HCC-TMT_liver21_Proteome	106643	6764	15672	84207
HCC-TMT_liver22_Proteome	108008	6842	15756	85410
HCC-TMT_liver23_Proteome	110022	6933	15904	87185
HCC-TMT_liver24_Proteome	107089	6726	15629	84734
HCC-TMT_liver25_Proteome	107234	6680	15652	84902
HCC-TMT_liver26_Proteome	109857	6788	15951	87118
HCC-TMT_liver27_Proteome	110269	6797	16062	87410
HCC-TMT_liver28_Proteome	112251	6794	16204	89253
HCC-TMT_liver29_Proteome	113940	6953	16407	90580
HCC-TMT_liver30_Proteome	118834	7202	17103	94529
HCC-TMT_liver31_Proteome	108824	6789	15974	86061
HCC-TMT_liver32_Proteome	107597	6725	15719	85153
HCC-TMT_liver33_Proteome	105726	6713	15637	83376
HCC-label free_L001_N	19515	1034	3268	15213
HCC-label free_L001_T	27450	1454	4571	21425
HCC-label free_L003_N	16892	886	2842	13164
HCC-label free_L003_T	25529	1295	4148	20086
HCC-label free_L004_N	17744	1019	2945	13780
HCC-label free_L004_T	22724	1128	3623	17973
HCC-label free_L005_N	17583	1026	3025	13532
HCC-label free_L005_T	19630	1092	3370	15168
HCC-label free_L006_N	36488	2304	6127	28057
HCC-label free_L006_T	46214	2731	7507	35976
HCC-label free_L007_N	20276	1159	3423	15694
HCC-label free_L007_T	21533	1106	3595	16832
HCC-label free_L008_N	34497	2131	5853	26513
HCC-label free_L008_T	39095	2313	6456	30326
HCC-label free_L009_N	32926	2080	5566	25280
HCC-label free_L009_T	35960	2240	6027	27693
HCC-label free_L010_N	35512	2189	5956	27367
HCC-label free_L010_T	44043	2554	7093	34396
HCC-label free_L011_N	31732	1975	5419	24338
HCC-label free_L011_T	40264	2397	6667	31200
HCC-label free_L012_N	33185	2049	5790	25346
HCC-label free_L012_T	40651	2405	6860	31386
HCC-label free_L013_N	29404	1900	5192	22312
HCC-label free_L013_T	42695	2458	7094	33143
HCC-label free_L014_N	34702	2128	5902	26672
HCC-label free_L014_T	40061	2370	6655	31036
HCC-label free_L015_N	32587	2071	5616	24900
HCC-label free_L015_T	47713	2738	7761	37214
HCC-label free_L016_N	35322	2139	5845	27338
HCC-label free_L016_T	35525	2168	6038	27319
HCC-label free_L017_N	39007	2352	6589	30066
HCC-label free_L017_T	47911	2655	7910	37346
HCC-label free_L018_N	28450	1870	4975	21605
HCC-label free_L018_T	42373	2480	7098	32795
HCC-label free_L019_N	34244	2024	5692	26528
HCC-label free_L019_T	34853	2076	5882	26895
HCC-label free_L020_N	28166	1819	4918	21429
HCC-label free_L020_T	32606	2031	5413	25162
HCC-label free_L021_N	26822	1676	4751	20395
HCC-label free_L021_T	39354	2307	6541	30506
HCC-label free_L022_N	29737	1911	5116	22710
HCC-label free_L022_T	34089	2009	5848	26232
HCC-label free_L023_N	32164	1979	5495	24690
HCC-label free_L023_T	30692	1868	5184	23640
HCC-label free_L024_N	33801	2088	5605	26108
HCC-label free_L024_T	40529	2365	6581	31583
HCC-label free_L025_N	37596	2193	6316	29087
HCC-label free_L025_T	34991	2097	5852	27042
HCC-label free_L026_N	32756	2048	5589	25119
HCC-label free_L026_T	40929	2411	6674	31844
HCC-label free_L027_N	20194	1385	3767	15042
HCC-label free_L027_T	26784	1801	4807	20176
HCC-label free_L028_N	35025	2177	5969	26879
HCC-label free_L028_T	42802	2505	7135	33162
HCC-label free_L029_N	32048	2020	5529	24499
HCC-label free_L029_T	47687	2820	7615	37252
HCC-label free_L030_N	35392	2190	6053	27149
HCC-label free_L030_T	38523	2268	6421	29834
HCC-label free_L031_N	27328	1797	4843	20688
HCC-label free_L031_T	47208	2742	7605	36861
HCC-label free_L032_N	33165	2021	5705	25439
HCC-label free_L032_T	39857	2393	6597	30867
HCC-label free_L033_N	33229	2080	5580	25569
HCC-label free_L033_T	46702	2675	7473	36554
HCC-label free_L034_N	34766	2231	6006	26529
HCC-label free_L034_T	41591	2404	6746	32441
HCC-label free_L035_N	29104	1879	5201	22024
HCC-label free_L035_T	42216	2444	7090	32682
HCC-label free_L036_N	33415	2121	5665	25629
HCC-label free_L036_T	40422	2393	6592	31437
HCC-label free_L037_N	36660	2265	5980	28415
HCC-label free_L037_T	29950	1870	5021	23059
HCC-label free_L038_N	37048	2319	6143	28586
HCC-label free_L038_T	41118	2418	6726	31974
HCC-label free_L039_N	38639	2347	6435	29857
HCC-label free_L039_T	42451	2558	6984	32909
HCC-label free_L040_N	35454	2214	5964	27276
HCC-label free_L040_T	40268	2388	6757	31123
HCC-label free_L041_N	35848	2208	6011	27629
HCC-label free_L041_T	48217	2694	7726	37797
HCC-label free_L042_N	37703	2306	6358	29039
HCC-label free_L042_T	50909	2920	8023	39966
HCC-label free_L043_N	33212	2050	5716	25446
HCC-label free_L043_T	43782	2517	7181	34084
HCC-label free_L044_N	38452	2363	6504	29585
HCC-label free_L044_T	46854	2714	7890	36250
HCC-label free_L045_N	37314	2303	6343	28668
HCC-label free_L045_T	53486	3022	8619	41845
HCC-label free_L046_N	35369	2129	6174	27066
HCC-label free_L046_T	52552	2960	8526	41066
HCC-label free_L047_N	40119	2445	6700	30974
HCC-label free_L047_T	50183	2866	8446	38871
HCC-label free_L048_N	39492	2413	6604	30475
HCC-label free_L048_T	49091	2871	8060	38160
HCC-label free_L049_N	36154	2252	6059	27843
HCC-label free_L049_T	44751	2672	7269	34810
HCC-label free_L050_N	38471	2407	6367	29697
HCC-label free_L050_T	47588	2801	7753	37034
HCC-label free_L051_N	38672	2382	6599	29691
HCC-label free_L051_T	45534	2649	7704	35181
HCC-label free_L052_N	37556	2400	6294	28862
HCC-label free_L052_T	51279	2947	8105	40227
HCC-label free_L053_N	38564	2399	6458	29707
HCC-label free_L053_T	43792	2578	7221	33993
HCC-label free_L054_N	35961	2299	6046	27616
HCC-label free_L054_T	37448	2302	6219	28927
HCC-label free_L055_N	40060	2493	6718	30849
HCC-label free_L055_T	45919	2686	7497	35736
HCC-label free_L056_N	39962	2554	6707	30701
HCC-label free_L056_T	54324	3141	8682	42501
HCC-label free_L057_N	31988	1930	5510	24548
HCC-label free_L057_T	37191	2182	6291	28718
HCC-label free_L058_N	38039	2308	6388	29343
HCC-label free_L058_T	40330	2310	6641	31379
HCC-label free_L059_N	33484	2054	5679	25751
HCC-label free_L059_T	41524	2319	6936	32269
HCC-label free_L060_N	33449	2025	5776	25648
HCC-label free_L060_T	44553	2452	7181	34920
HCC-label free_L061_N	32736	2055	5583	25098
HCC-label free_L061_T	42596	2409	7163	33024
HCC-label free_L062_N	32502	2001	5410	25091
HCC-label free_L062_T	40092	2230	6540	31322
HCC-label free_L063_N	39158	2302	6557	30299
HCC-label free_L063_T	40643	2381	6766	31496
HCC-label free_L064_N	36999	2174	6236	28589
HCC-label free_L064_T	41328	2341	6850	32137
HCC-label free_L065_N	37474	2254	6311	28909
HCC-label free_L065_T	47043	2676	7848	36519
HCC-label free_L066_N	38119	2239	6379	29501
HCC-label free_L066_T	34357	2061	5842	26454
HCC-label free_L067_N	34786	2139	5868	26779
HCC-label free_L067_T	44104	2492	7133	34479
HCC-label free_L068_N	26451	1499	4359	20593
HCC-label free_L068_T	39207	1991	6243	30973
HCC-label free_L069_N	28013	1564	4700	21749
HCC-label free_L069_T	37504	1929	5933	29642
HCC-label free_L070_N	25225	1448	4169	19608
HCC-label free_L070_T	33821	1835	5439	26547
HCC-label free_L071_N	19529	1192	3334	15003
HCC-label free_L071_T	22528	1441	3764	17323
HCC-label free_L072_N	27682	1553	4489	21640
HCC-label free_L072_T	35740	1826	5574	28340
HCC-label free_L073_N	27625	1525	4468	21632
HCC-label free_L073_T	33247	1713	5353	26181
HCC-label free_L074_N	20817	1147	3507	16163
HCC-label free_L074_T	34839	1617	5342	27880
HCC-label free_L075_N	25735	1412	4236	20087
HCC-label free_L075_T	38760	1996	5963	30801
HCC-label free_L076_N	35804	2267	6113	27424
HCC-label free_L076_T	35997	2179	6042	27776
HCC-label free_L077_N	34859	2063	5825	26971
HCC-label free_L077_T	33270	1919	5524	25827
HCC-label free_L078_N	29959	1942	5103	22914
HCC-label free_L078_T	36517	2191	6074	28252
HCC-label free_L079_N	28704	1834	4885	21985
HCC-label free_L079_T	36242	2124	5988	28130
HCC-label free_L080_N	31663	1891	5279	24493
HCC-label free_L080_T	37481	2129	6056	29296
HCC-label free_L081_N	17415	946	2924	13545
HCC-label free_L081_T	22449	1097	3689	17663
HCC-label free_L082_N	30641	1877	5137	23627
HCC-label free_L082_T	41187	2312	6825	32050
HCC-label free_L083_N	25665	1677	4473	19515
HCC-label free_L083_T	33822	1981	5696	26145
HCC-label free_L084_N	34182	2124	5753	26305
HCC-label free_L084_T	42241	2502	6876	32863
HCC-label free_L085_N	37888	2335	6242	29311
HCC-label free_L085_T	41981	2502	6915	32564
HCC-label free_L086_N	31862	1980	5427	24455
HCC-label free_L086_T	42541	2416	7021	33104
HCC-label free_L087_N	40421	2467	6656	31298
HCC-label free_L087_T	36530	2260	6052	28218
HCC-label free_L088_N	38212	2447	6377	29388
HCC-label free_L088_T	45957	2642	7858	35457
HCC-label free_L089_N	34422	2085	5828	26509
HCC-label free_L089_T	46555	2558	7366	36631
HCC-label free_L090_N	38122	2323	6252	29547
HCC-label free_L090_T	49098	2796	7816	38486
HCC-label free_L091_N	35139	2163	5932	27044
HCC-label free_L091_T	42704	2498	6957	33249
HCC-label free_L092_N	35778	2211	5997	27570
HCC-label free_L092_T	42075	2417	6807	32851
HCC-label free_L093_N	34252	2122	5746	26384
HCC-label free_L093_T	47942	2691	7689	37562
HCC-label free_L094_N	41350	2533	6879	31938
HCC-label free_L094_T	50547	2971	8250	39326
HCC-label free_L095_N	40221	2425	6725	31071
HCC-label free_L095_T	39769	2335	6586	30848
HCC-label free_L096_N	34700	2054	5874	26772
HCC-label free_L096_T	42648	2409	6981	33258
HCC-label free_L097_N	22861	1524	3915	17422
HCC-label free_L097_T	32427	1955	5310	25162
HCC-label free_L098_N	29850	1938	5130	22782
HCC-label free_L098_T	40449	2424	6739	31286
HCC-label free_L099_N	26863	1750	4542	20571
HCC-label free_L099_T	29546	1902	4978	22666
HCC-label free_L100_N	21300	1151	3563	16586
HCC-label free_L100_T	21336	1009	3396	16931
HCC-label free_L101_N	29985	1853	5169	22963
HCC-label free_L101_T	34211	2068	5673	26470
HCC-label free_L102_N	29328	1775	4889	22664
HCC-label free_L102_T	41333	2224	6381	32728
HCC-label free_L103_N	30060	1828	5008	23224
HCC-label free_L103_T	33283	1900	5625	25758
HCC-label free_L104_N	41291	2554	6796	31941
HCC-label free_L104_T	55347	3193	9078	43076
HCC-label free_L105_N	32008	1998	5458	24552
HCC-label free_L105_T	47381	2644	7750	36987
HCC-label free_L106_N	32614	1997	5517	25100
HCC-label free_L106_T	43383	2453	6834	34096
HCC-label free_L107_N	34934	2127	5823	26984
HCC-label free_L107_T	33063	1827	5578	25658
HCC-label free_L108_N	29368	1803	4932	22633
HCC-label free_L108_T	30054	1812	5144	23098
HCC-label free_L109_N	30527	1902	5254	23371
HCC-label free_L109_T	35757	2114	5888	27755
HCC-label free_L110_N	36914	2223	6147	28544
HCC-label free_L110_T	39950	2359	6833	30758
HCC-label free_L111_N	28164	1875	4774	21515
HCC-label free_L111_T	48112	2690	8042	37380
HCC-label free_L112_N	35933	2293	6072	27568
HCC-label free_L112_T	44094	2593	7379	34122

## Sheet: Figure 1e
idx	gene_with_multiple_proteins	Fully discriminative	Partially discriminative	Non-discriminative
iPSC_Block1	33118	1580	9214	22324
iPSC_Block2	32058	1506	8861	21691
iPSC_Block3	32254	1587	8960	21707
iPSC_Block4	34464	1654	9678	23132
iPSC_Block5	36566	1740	10565	24261
iPSC_Block6	34563	1689	9761	23113
HCC-TMT_liver01_Proteome	78955	3504	24753	50698
HCC-TMT_liver02_Proteome	78980	3470	24861	50649
HCC-TMT_liver03_Proteome	79472	3505	24816	51151
HCC-TMT_liver04_Proteome	75263	3379	23514	48370
HCC-TMT_liver05_Proteome	80745	3527	25361	51857
HCC-TMT_liver06_Proteome	80020	3527	25115	51378
HCC-TMT_liver07_Proteome	65873	2865	20551	42457
HCC-TMT_liver08_Proteome	78879	3460	24782	50637
HCC-TMT_liver09_Proteome	69579	3140	21781	44658
HCC-TMT_liver10_Proteome	83171	3677	26347	53147
HCC-TMT_liver11_Proteome	85228	3690	27169	54369
HCC-TMT_liver12_Proteome	84227	3713	26725	53789
HCC-TMT_liver13_Proteome	90100	3810	28947	57343
HCC-TMT_liver14_Proteome	84208	3687	26860	53661
HCC-TMT_liver15_Proteome	74435	3207	23872	47356
HCC-TMT_liver16_Proteome	91931	3957	29755	58219
HCC-TMT_liver17_Proteome	87384	3806	27933	55645
HCC-TMT_liver18_Proteome	92194	3968	29622	58604
HCC-TMT_liver19_Proteome	81942	3619	25918	52405
HCC-TMT_liver20_Proteome	78703	3476	24887	50340
HCC-TMT_liver21_Proteome	84207	3645	26657	53905
HCC-TMT_liver22_Proteome	85410	3669	27422	54319
HCC-TMT_liver23_Proteome	87185	3768	27836	55581
HCC-TMT_liver24_Proteome	84734	3656	27085	53993
HCC-TMT_liver25_Proteome	84902	3636	27235	54031
HCC-TMT_liver26_Proteome	87118	3792	27994	55332
HCC-TMT_liver27_Proteome	87410	3784	28072	55554
HCC-TMT_liver28_Proteome	89253	3887	28861	56505
HCC-TMT_liver29_Proteome	90580	3882	29268	57430
HCC-TMT_liver30_Proteome	94529	4008	30578	59943
HCC-TMT_liver31_Proteome	86061	3703	27457	54901
HCC-TMT_liver32_Proteome	85153	3687	27185	54281
HCC-TMT_liver33_Proteome	83376	3644	26541	53191
HCC-label free_L001_N	15213	759	4446	10008
HCC-label free_L001_T	21425	1051	6266	14108
HCC-label free_L003_N	13164	666	3828	8670
HCC-label free_L003_T	20086	992	5904	13190
HCC-label free_L004_N	13780	698	3996	9086
HCC-label free_L004_T	17973	882	5449	11642
HCC-label free_L005_N	13532	716	3853	8963
HCC-label free_L005_T	15168	773	4337	10058
HCC-label free_L006_N	28057	1401	7975	18681
HCC-label free_L006_T	35976	1743	10424	23809
HCC-label free_L007_N	15694	794	4510	10390
HCC-label free_L007_T	16832	807	4901	11124
HCC-label free_L008_N	26513	1311	7415	17787
HCC-label free_L008_T	30326	1484	8576	20266
HCC-label free_L009_N	25280	1313	7023	16944
HCC-label free_L009_T	27693	1349	7812	18532
HCC-label free_L010_N	27367	1335	7733	18299
HCC-label free_L010_T	34396	1662	9953	22781
HCC-label free_L011_N	24338	1234	6711	16393
HCC-label free_L011_T	31200	1494	8826	20880
HCC-label free_L012_N	25346	1247	7013	17086
HCC-label free_L012_T	31386	1543	8932	20911
HCC-label free_L013_N	22312	1159	6025	15128
HCC-label free_L013_T	33143	1560	9409	22174
HCC-label free_L014_N	26672	1337	7398	17937
HCC-label free_L014_T	31036	1554	8858	20624
HCC-label free_L015_N	24900	1275	6914	16711
HCC-label free_L015_T	37214	1761	10748	24705
HCC-label free_L016_N	27338	1323	7732	18283
HCC-label free_L016_T	27319	1322	7600	18397
HCC-label free_L017_N	30066	1418	8508	20140
HCC-label free_L017_T	37346	1740	10566	25040
HCC-label free_L018_N	21605	1128	5893	14584
HCC-label free_L018_T	32795	1618	9302	21875
HCC-label free_L019_N	26528	1291	7506	17731
HCC-label free_L019_T	26895	1304	7560	18031
HCC-label free_L020_N	21429	1088	5894	14447
HCC-label free_L020_T	25162	1187	7109	16866
HCC-label free_L021_N	20395	1059	5576	13760
HCC-label free_L021_T	30506	1465	8572	20469
HCC-label free_L022_N	22710	1172	6280	15258
HCC-label free_L022_T	26232	1333	7227	17672
HCC-label free_L023_N	24690	1220	6855	16615
HCC-label free_L023_T	23640	1184	6603	15853
HCC-label free_L024_N	26108	1314	7331	17463
HCC-label free_L024_T	31583	1538	8901	21144
HCC-label free_L025_N	29087	1431	8125	19531
HCC-label free_L025_T	27042	1380	7564	18098
HCC-label free_L026_N	25119	1278	6880	16961
HCC-label free_L026_T	31844	1564	9096	21184
HCC-label free_L027_N	15042	781	4017	10244
HCC-label free_L027_T	20176	1015	5328	13833
HCC-label free_L028_N	26879	1380	7488	18011
HCC-label free_L028_T	33162	1630	9073	22459
HCC-label free_L029_N	24499	1260	6652	16587
HCC-label free_L029_T	37252	1816	10664	24772
HCC-label free_L030_N	27149	1332	7544	18273
HCC-label free_L030_T	29834	1448	8259	20127
HCC-label free_L031_N	20688	1032	5578	14078
HCC-label free_L031_T	36861	1746	10539	24576
HCC-label free_L032_N	25439	1300	7065	17074
HCC-label free_L032_T	30867	1516	8609	20742
HCC-label free_L033_N	25569	1228	7086	17255
HCC-label free_L033_T	36554	1648	10582	24324
HCC-label free_L034_N	26529	1334	7301	17894
HCC-label free_L034_T	32441	1539	9248	21654
HCC-label free_L035_N	22024	1110	5939	14975
HCC-label free_L035_T	32682	1555	9302	21825
HCC-label free_L036_N	25629	1208	7112	17309
HCC-label free_L036_T	31437	1500	9085	20852
HCC-label free_L037_N	28415	1393	8089	18933
HCC-label free_L037_T	23059	1153	6337	15569
HCC-label free_L038_N	28586	1369	8088	19129
HCC-label free_L038_T	31974	1535	9164	21275
HCC-label free_L039_N	29857	1438	8537	19882
HCC-label free_L039_T	32909	1620	9371	21918
HCC-label free_L040_N	27276	1359	7731	18186
HCC-label free_L040_T	31123	1508	8805	20810
HCC-label free_L041_N	27629	1354	7880	18395
HCC-label free_L041_T	37797	1811	11071	24915
HCC-label free_L042_N	29039	1452	8263	19324
HCC-label free_L042_T	39966	1881	11763	26322
HCC-label free_L043_N	25446	1242	7073	17131
HCC-label free_L043_T	34084	1720	9797	22567
HCC-label free_L044_N	29585	1480	8324	19781
HCC-label free_L044_T	36250	1828	10236	24186
HCC-label free_L045_N	28668	1477	8019	19172
HCC-label free_L045_T	41845	1971	12306	27568
HCC-label free_L046_N	27066	1353	7478	18235
HCC-label free_L046_T	41066	2040	12039	26987
HCC-label free_L047_N	30974	1502	8776	20696
HCC-label free_L047_T	38871	1930	10992	25949
HCC-label free_L048_N	30475	1486	8678	20311
HCC-label free_L048_T	38160	1793	11063	25304
HCC-label free_L049_N	27843	1358	7908	18577
HCC-label free_L049_T	34810	1681	10161	22968
HCC-label free_L050_N	29697	1455	8381	19861
HCC-label free_L050_T	37034	1801	10574	24659
HCC-label free_L051_N	29691	1575	8327	19789
HCC-label free_L051_T	35181	1712	9880	23589
HCC-label free_L052_N	28862	1448	8127	19287
HCC-label free_L052_T	40227	1816	11814	26597
HCC-label free_L053_N	29707	1470	8410	19827
HCC-label free_L053_T	33993	1650	9681	22662
HCC-label free_L054_N	27616	1384	7762	18470
HCC-label free_L054_T	28927	1410	8130	19387
HCC-label free_L055_N	30849	1550	8753	20546
HCC-label free_L055_T	35736	1770	10365	23601
HCC-label free_L056_N	30701	1524	8592	20585
HCC-label free_L056_T	42501	1927	12613	27961
HCC-label free_L057_N	24548	1229	6901	16418
HCC-label free_L057_T	28718	1397	8222	19099
HCC-label free_L058_N	29343	1420	8264	19659
HCC-label free_L058_T	31379	1519	8947	20913
HCC-label free_L059_N	25751	1303	7160	17288
HCC-label free_L059_T	32269	1432	9209	21628
HCC-label free_L060_N	25648	1293	7209	17146
HCC-label free_L060_T	34920	1651	10179	23090
HCC-label free_L061_N	25098	1214	7050	16834
HCC-label free_L061_T	33024	1608	9406	22010
HCC-label free_L062_N	25091	1265	7177	16649
HCC-label free_L062_T	31322	1501	9054	20767
HCC-label free_L063_N	30299	1493	8564	20242
HCC-label free_L063_T	31496	1536	9007	20953
HCC-label free_L064_N	28589	1423	8167	18999
HCC-label free_L064_T	32137	1561	9246	21330
HCC-label free_L065_N	28909	1414	8185	19310
HCC-label free_L065_T	36519	1684	10527	24308
HCC-label free_L066_N	29501	1417	8428	19656
HCC-label free_L066_T	26454	1289	7433	17732
HCC-label free_L067_N	26779	1323	7502	17954
HCC-label free_L067_T	34479	1662	10007	22810
HCC-label free_L068_N	20593	988	5956	13649
HCC-label free_L068_T	30973	1435	9319	20219
HCC-label free_L069_N	21749	1063	6210	14476
HCC-label free_L069_T	29642	1365	8877	19400
HCC-label free_L070_N	19608	939	5657	13012
HCC-label free_L070_T	26547	1247	7740	17560
HCC-label free_L071_N	15003	745	4216	10042
HCC-label free_L071_T	17323	822	4839	11662
HCC-label free_L072_N	21640	1063	6313	14264
HCC-label free_L072_T	28340	1344	8583	18413
HCC-label free_L073_N	21632	1015	6220	14397
HCC-label free_L073_T	26181	1228	7717	17236
HCC-label free_L074_N	16163	770	4545	10848
HCC-label free_L074_T	27880	1296	8503	18081
HCC-label free_L075_N	20087	992	5843	13252
HCC-label free_L075_T	30801	1441	9407	19953
HCC-label free_L076_N	27424	1363	7625	18436
HCC-label free_L076_T	27776	1425	7779	18572
HCC-label free_L077_N	26971	1338	7685	17948
HCC-label free_L077_T	25827	1267	7268	17292
HCC-label free_L078_N	22914	1158	6395	15361
HCC-label free_L078_T	28252	1365	7836	19051
HCC-label free_L079_N	21985	1107	6121	14757
HCC-label free_L079_T	28130	1413	8155	18562
HCC-label free_L080_N	24493	1187	6951	16355
HCC-label free_L080_T	29296	1371	8566	19359
HCC-label free_L081_N	13545	647	3890	9008
HCC-label free_L081_T	17663	831	5171	11661
HCC-label free_L082_N	23627	1183	6709	15735
HCC-label free_L082_T	32050	1566	9166	21318
HCC-label free_L083_N	19515	1038	5366	13111
HCC-label free_L083_T	26145	1349	7252	17544
HCC-label free_L084_N	26305	1309	7458	17538
HCC-label free_L084_T	32863	1509	9602	21752
HCC-label free_L085_N	29311	1414	8287	19610
HCC-label free_L085_T	32564	1620	9266	21678
HCC-label free_L086_N	24455	1156	6832	16467
HCC-label free_L086_T	33104	1578	9395	22131
HCC-label free_L087_N	31298	1485	8949	20864
HCC-label free_L087_T	28218	1424	7963	18831
HCC-label free_L088_N	29388	1439	8246	19703
HCC-label free_L088_T	35457	1882	9904	23671
HCC-label free_L089_N	26509	1306	7476	17727
HCC-label free_L089_T	36631	1715	10804	24112
HCC-label free_L090_N	29547	1403	8429	19715
HCC-label free_L090_T	38486	1809	11351	25326
HCC-label free_L091_N	27044	1359	7647	18038
HCC-label free_L091_T	33249	1637	9650	21962
HCC-label free_L092_N	27570	1335	7836	18399
HCC-label free_L092_T	32851	1596	9466	21789
HCC-label free_L093_N	26384	1296	7421	17667
HCC-label free_L093_T	37562	1810	10881	24871
HCC-label free_L094_N	31938	1554	9123	21261
HCC-label free_L094_T	39326	1940	11344	26042
HCC-label free_L095_N	31071	1491	8808	20772
HCC-label free_L095_T	30848	1495	8686	20667
HCC-label free_L096_N	26772	1297	7585	17890
HCC-label free_L096_T	33258	1613	9582	22063
HCC-label free_L097_N	17422	880	4837	11705
HCC-label free_L097_T	25162	1211	7321	16630
HCC-label free_L098_N	22782	1116	6327	15339
HCC-label free_L098_T	31286	1537	8933	20816
HCC-label free_L099_N	20571	1011	5724	13836
HCC-label free_L099_T	22666	1090	6329	15247
HCC-label free_L100_N	16586	812	4753	11021
HCC-label free_L100_T	16931	806	5158	10967
HCC-label free_L101_N	22963	1154	6458	15351
HCC-label free_L101_T	26470	1248	7721	17501
HCC-label free_L102_N	22664	1126	6382	15156
HCC-label free_L102_T	32728	1464	9737	21527
HCC-label free_L103_N	23224	1143	6550	15531
HCC-label free_L103_T	25758	1282	7234	17242
HCC-label free_L104_N	31941	1570	9011	21360
HCC-label free_L104_T	43076	1965	12425	28686
HCC-label free_L105_N	24552	1192	6760	16600
HCC-label free_L105_T	36987	1754	10664	24569
HCC-label free_L106_N	25100	1262	7026	16812
HCC-label free_L106_T	34096	1611	10115	22370
HCC-label free_L107_N	26984	1355	7621	18008
HCC-label free_L107_T	25658	1283	7212	17163
HCC-label free_L108_N	22633	1126	6239	15268
HCC-label free_L108_T	23098	1168	6406	15524
HCC-label free_L109_N	23371	1179	6469	15723
HCC-label free_L109_T	27755	1359	7773	18623
HCC-label free_L110_N	28544	1434	8081	19029
HCC-label free_L110_T	30758	1528	8536	20694
HCC-label free_L111_N	21515	1048	5962	14505
HCC-label free_L111_T	37380	1818	10866	24696
HCC-label free_L112_N	27568	1395	7690	18483
HCC-label free_L112_T	34122	1651	9537	22934

## Sheet: Figure 3a
idx	Identified_SEPEP
iPSC_Block1	11947
iPSC_Block2	11599
iPSC_Block3	11794
iPSC_Block4	12241
iPSC_Block5	12781
iPSC_Block6	12252
HCC-TMT_liver01_Proteome	23999
HCC-TMT_liver02_Proteome	24070
HCC-TMT_liver03_Proteome	23957
HCC-TMT_liver04_Proteome	23274
HCC-TMT_liver05_Proteome	24183
HCC-TMT_liver06_Proteome	24461
HCC-TMT_liver07_Proteome	21704
HCC-TMT_liver08_Proteome	24071
HCC-TMT_liver09_Proteome	22766
HCC-TMT_liver10_Proteome	24632
HCC-TMT_liver11_Proteome	25095
HCC-TMT_liver12_Proteome	24754
HCC-TMT_liver13_Proteome	26847
HCC-TMT_liver14_Proteome	25193
HCC-TMT_liver15_Proteome	23834
HCC-TMT_liver16_Proteome	26796
HCC-TMT_liver17_Proteome	25529
HCC-TMT_liver18_Proteome	26805
HCC-TMT_liver19_Proteome	24529
HCC-TMT_liver20_Proteome	23870
HCC-TMT_liver21_Proteome	25314
HCC-TMT_liver22_Proteome	25568
HCC-TMT_liver23_Proteome	25971
HCC-TMT_liver24_Proteome	25293
HCC-TMT_liver25_Proteome	25432
HCC-TMT_liver26_Proteome	25637
HCC-TMT_liver27_Proteome	25767
HCC-TMT_liver28_Proteome	26141
HCC-TMT_liver29_Proteome	26693
HCC-TMT_liver30_Proteome	27288
HCC-TMT_liver31_Proteome	25316
HCC-TMT_liver32_Proteome	25406
HCC-TMT_liver33_Proteome	25200
HCC-label free_L001_N	8324
HCC-label free_L001_T	10786
HCC-label free_L003_N	7607
HCC-label free_L003_T	10366
HCC-label free_L004_N	7928
HCC-label free_L004_T	10267
HCC-label free_L005_N	7524
HCC-label free_L005_T	8267
HCC-label free_L006_N	11420
HCC-label free_L006_T	14065
HCC-label free_L007_N	8396
HCC-label free_L007_T	8618
HCC-label free_L008_N	10231
HCC-label free_L008_T	11602
HCC-label free_L009_N	9708
HCC-label free_L009_T	10616
HCC-label free_L010_N	10662
HCC-label free_L010_T	13115
HCC-label free_L011_N	9348
HCC-label free_L011_T	12085
HCC-label free_L012_N	9665
HCC-label free_L012_T	11575
HCC-label free_L013_N	8994
HCC-label free_L013_T	12570
HCC-label free_L014_N	9972
HCC-label free_L014_T	11450
HCC-label free_L015_N	9568
HCC-label free_L015_T	13457
HCC-label free_L016_N	10451
HCC-label free_L016_T	10685
HCC-label free_L017_N	11522
HCC-label free_L017_T	13688
HCC-label free_L018_N	8504
HCC-label free_L018_T	12471
HCC-label free_L019_N	10148
HCC-label free_L019_T	10260
HCC-label free_L020_N	8697
HCC-label free_L020_T	10373
HCC-label free_L021_N	8235
HCC-label free_L021_T	11942
HCC-label free_L022_N	8930
HCC-label free_L022_T	10203
HCC-label free_L023_N	9838
HCC-label free_L023_T	9512
HCC-label free_L024_N	10305
HCC-label free_L024_T	12241
HCC-label free_L025_N	11203
HCC-label free_L025_T	10381
HCC-label free_L026_N	9700
HCC-label free_L026_T	12025
HCC-label free_L027_N	6658
HCC-label free_L027_T	8349
HCC-label free_L028_N	10054
HCC-label free_L028_T	12321
HCC-label free_L029_N	9392
HCC-label free_L029_T	13896
HCC-label free_L030_N	10164
HCC-label free_L030_T	11441
HCC-label free_L031_N	8108
HCC-label free_L031_T	13673
HCC-label free_L032_N	9656
HCC-label free_L032_T	11631
HCC-label free_L033_N	9597
HCC-label free_L033_T	13075
HCC-label free_L034_N	9979
HCC-label free_L034_T	11977
HCC-label free_L035_N	8849
HCC-label free_L035_T	12692
HCC-label free_L036_N	9887
HCC-label free_L036_T	11991
HCC-label free_L037_N	10891
HCC-label free_L037_T	9890
HCC-label free_L038_N	10745
HCC-label free_L038_T	11987
HCC-label free_L039_N	11344
HCC-label free_L039_T	12433
HCC-label free_L040_N	10363
HCC-label free_L040_T	11795
HCC-label free_L041_N	10612
HCC-label free_L041_T	14128
HCC-label free_L042_N	11012
HCC-label free_L042_T	14324
HCC-label free_L043_N	9969
HCC-label free_L043_T	12923
HCC-label free_L044_N	10806
HCC-label free_L044_T	13219
HCC-label free_L045_N	10545
HCC-label free_L045_T	14866
HCC-label free_L046_N	10108
HCC-label free_L046_T	14326
HCC-label free_L047_N	11152
HCC-label free_L047_T	13771
HCC-label free_L048_N	11380
HCC-label free_L048_T	13979
HCC-label free_L049_N	10704
HCC-label free_L049_T	13147
HCC-label free_L050_N	10961
HCC-label free_L050_T	13597
HCC-label free_L051_N	11006
HCC-label free_L051_T	12878
HCC-label free_L052_N	10977
HCC-label free_L052_T	14945
HCC-label free_L053_N	11291
HCC-label free_L053_T	12944
HCC-label free_L054_N	10460
HCC-label free_L054_T	10898
HCC-label free_L055_N	11202
HCC-label free_L055_T	12928
HCC-label free_L056_N	11222
HCC-label free_L056_T	15092
HCC-label free_L057_N	9659
HCC-label free_L057_T	10974
HCC-label free_L058_N	10978
HCC-label free_L058_T	11825
HCC-label free_L059_N	10014
HCC-label free_L059_T	12341
HCC-label free_L060_N	9883
HCC-label free_L060_T	13226
HCC-label free_L061_N	9527
HCC-label free_L061_T	12260
HCC-label free_L062_N	10464
HCC-label free_L062_T	12393
HCC-label free_L063_N	11234
HCC-label free_L063_T	11591
HCC-label free_L064_N	10944
HCC-label free_L064_T	12000
HCC-label free_L065_N	10857
HCC-label free_L065_T	13274
HCC-label free_L066_N	10995
HCC-label free_L066_T	10109
HCC-label free_L067_N	10171
HCC-label free_L067_T	12753
HCC-label free_L068_N	9201
HCC-label free_L068_T	12932
HCC-label free_L069_N	9778
HCC-label free_L069_T	12480
HCC-label free_L070_N	8962
HCC-label free_L070_T	11553
HCC-label free_L071_N	7423
HCC-label free_L071_T	8566
HCC-label free_L072_N	9994
HCC-label free_L072_T	12184
HCC-label free_L073_N	9958
HCC-label free_L073_T	11716
HCC-label free_L074_N	7838
HCC-label free_L074_T	12668
HCC-label free_L075_N	9329
HCC-label free_L075_T	12430
HCC-label free_L076_N	10576
HCC-label free_L076_T	10734
HCC-label free_L077_N	10670
HCC-label free_L077_T	10482
HCC-label free_L078_N	9491
HCC-label free_L078_T	11539
HCC-label free_L079_N	9420
HCC-label free_L079_T	11493
HCC-label free_L080_N	10130
HCC-label free_L080_T	12341
HCC-label free_L081_N	7249
HCC-label free_L081_T	9477
HCC-label free_L082_N	9803
HCC-label free_L082_T	12670
HCC-label free_L083_N	8437
HCC-label free_L083_T	11202
HCC-label free_L084_N	10958
HCC-label free_L084_T	13255
HCC-label free_L085_N	11176
HCC-label free_L085_T	12138
HCC-label free_L086_N	9631
HCC-label free_L086_T	12591
HCC-label free_L087_N	11963
HCC-label free_L087_T	11327
HCC-label free_L088_N	11380
HCC-label free_L088_T	12049
HCC-label free_L089_N	10145
HCC-label free_L089_T	13737
HCC-label free_L090_N	11269
HCC-label free_L090_T	14244
HCC-label free_L091_N	10293
HCC-label free_L091_T	12213
HCC-label free_L092_N	10652
HCC-label free_L092_T	12222
HCC-label free_L093_N	10285
HCC-label free_L093_T	13640
HCC-label free_L094_N	11620
HCC-label free_L094_T	13814
HCC-label free_L095_N	11602
HCC-label free_L095_T	12019
HCC-label free_L096_N	10175
HCC-label free_L096_T	12153
HCC-label free_L097_N	8174
HCC-label free_L097_T	11314
HCC-label free_L098_N	9460
HCC-label free_L098_T	12591
HCC-label free_L099_N	9044
HCC-label free_L099_T	10026
HCC-label free_L100_N	8195
HCC-label free_L100_T	9008
HCC-label free_L101_N	9850
HCC-label free_L101_T	11052
HCC-label free_L102_N	9644
HCC-label free_L102_T	13491
HCC-label free_L103_N	9758
HCC-label free_L103_T	10851
HCC-label free_L104_N	11479
HCC-label free_L104_T	14860
HCC-label free_L105_N	9636
HCC-label free_L105_T	13742
HCC-label free_L106_N	9867
HCC-label free_L106_T	12496
HCC-label free_L107_N	10508
HCC-label free_L107_T	10242
HCC-label free_L108_N	9194
HCC-label free_L108_T	9302
HCC-label free_L109_N	9162
HCC-label free_L109_T	10869
HCC-label free_L110_N	10797
HCC-label free_L110_T	11340
HCC-label free_L111_N	9154
HCC-label free_L111_T	13565
HCC-label free_L112_N	10884
HCC-label free_L112_T	12786

## Sheet: Figure 3b
idx	Multiple_gene_SEPEP
iPSC_Block1	1542
iPSC_Block2	1442
iPSC_Block3	1532
iPSC_Block4	1518
iPSC_Block5	1621
iPSC_Block6	1528
HCC-TMT_liver01_Proteome	3289
HCC-TMT_liver02_Proteome	3265
HCC-TMT_liver03_Proteome	3232
HCC-TMT_liver04_Proteome	3202
HCC-TMT_liver05_Proteome	3325
HCC-TMT_liver06_Proteome	3289
HCC-TMT_liver07_Proteome	2775
HCC-TMT_liver08_Proteome	3275
HCC-TMT_liver09_Proteome	2964
HCC-TMT_liver10_Proteome	3235
HCC-TMT_liver11_Proteome	3328
HCC-TMT_liver12_Proteome	3243
HCC-TMT_liver13_Proteome	3594
HCC-TMT_liver14_Proteome	3382
HCC-TMT_liver15_Proteome	3142
HCC-TMT_liver16_Proteome	3613
HCC-TMT_liver17_Proteome	3523
HCC-TMT_liver18_Proteome	3681
HCC-TMT_liver19_Proteome	3305
HCC-TMT_liver20_Proteome	3213
HCC-TMT_liver21_Proteome	3386
HCC-TMT_liver22_Proteome	3685
HCC-TMT_liver23_Proteome	3630
HCC-TMT_liver24_Proteome	3494
HCC-TMT_liver25_Proteome	3411
HCC-TMT_liver26_Proteome	3496
HCC-TMT_liver27_Proteome	3428
HCC-TMT_liver28_Proteome	3484
HCC-TMT_liver29_Proteome	3556
HCC-TMT_liver30_Proteome	3738
HCC-TMT_liver31_Proteome	3449
HCC-TMT_liver32_Proteome	3440
HCC-TMT_liver33_Proteome	3511
HCC-label free_L001_N	538
HCC-label free_L001_T	753
HCC-label free_L003_N	472
HCC-label free_L003_T	685
HCC-label free_L004_N	558
HCC-label free_L004_T	629
HCC-label free_L005_N	553
HCC-label free_L005_T	585
HCC-label free_L006_N	1006
HCC-label free_L006_T	1257
HCC-label free_L007_N	583
HCC-label free_L007_T	643
HCC-label free_L008_N	1043
HCC-label free_L008_T	1162
HCC-label free_L009_N	988
HCC-label free_L009_T	1073
HCC-label free_L010_N	1087
HCC-label free_L010_T	1265
HCC-label free_L011_N	943
HCC-label free_L011_T	1232
HCC-label free_L012_N	997
HCC-label free_L012_T	1167
HCC-label free_L013_N	909
HCC-label free_L013_T	1230
HCC-label free_L014_N	1012
HCC-label free_L014_T	1162
HCC-label free_L015_N	988
HCC-label free_L015_T	1288
HCC-label free_L016_N	1062
HCC-label free_L016_T	1043
HCC-label free_L017_N	1151
HCC-label free_L017_T	1308
HCC-label free_L018_N	895
HCC-label free_L018_T	1242
HCC-label free_L019_N	947
HCC-label free_L019_T	998
HCC-label free_L020_N	933
HCC-label free_L020_T	1032
HCC-label free_L021_N	794
HCC-label free_L021_T	1182
HCC-label free_L022_N	925
HCC-label free_L022_T	996
HCC-label free_L023_N	920
HCC-label free_L023_T	939
HCC-label free_L024_N	1046
HCC-label free_L024_T	1212
HCC-label free_L025_N	1103
HCC-label free_L025_T	1071
HCC-label free_L026_N	969
HCC-label free_L026_T	1206
HCC-label free_L027_N	744
HCC-label free_L027_T	904
HCC-label free_L028_N	1027
HCC-label free_L028_T	1214
HCC-label free_L029_N	971
HCC-label free_L029_T	1395
HCC-label free_L030_N	1032
HCC-label free_L030_T	1109
HCC-label free_L031_N	874
HCC-label free_L031_T	1371
HCC-label free_L032_N	965
HCC-label free_L032_T	1197
HCC-label free_L033_N	971
HCC-label free_L033_T	1315
HCC-label free_L034_N	1068
HCC-label free_L034_T	1163
HCC-label free_L035_N	942
HCC-label free_L035_T	1289
HCC-label free_L036_N	1015
HCC-label free_L036_T	1185
HCC-label free_L037_N	1105
HCC-label free_L037_T	982
HCC-label free_L038_N	1148
HCC-label free_L038_T	1205
HCC-label free_L039_N	1137
HCC-label free_L039_T	1305
HCC-label free_L040_N	1061
HCC-label free_L040_T	1206
HCC-label free_L041_N	1088
HCC-label free_L041_T	1372
HCC-label free_L042_N	1133
HCC-label free_L042_T	1445
HCC-label free_L043_N	1025
HCC-label free_L043_T	1237
HCC-label free_L044_N	1137
HCC-label free_L044_T	1317
HCC-label free_L045_N	1094
HCC-label free_L045_T	1479
HCC-label free_L046_N	1049
HCC-label free_L046_T	1408
HCC-label free_L047_N	1146
HCC-label free_L047_T	1370
HCC-label free_L048_N	1180
HCC-label free_L048_T	1465
HCC-label free_L049_N	1132
HCC-label free_L049_T	1348
HCC-label free_L050_N	1136
HCC-label free_L050_T	1386
HCC-label free_L051_N	1117
HCC-label free_L051_T	1274
HCC-label free_L052_N	1122
HCC-label free_L052_T	1532
HCC-label free_L053_N	1158
HCC-label free_L053_T	1283
HCC-label free_L054_N	1116
HCC-label free_L054_T	1126
HCC-label free_L055_N	1187
HCC-label free_L055_T	1343
HCC-label free_L056_N	1208
HCC-label free_L056_T	1591
HCC-label free_L057_N	973
HCC-label free_L057_T	1099
HCC-label free_L058_N	1129
HCC-label free_L058_T	1171
HCC-label free_L059_N	1019
HCC-label free_L059_T	1199
HCC-label free_L060_N	1012
HCC-label free_L060_T	1264
HCC-label free_L061_N	951
HCC-label free_L061_T	1183
HCC-label free_L062_N	1037
HCC-label free_L062_T	1163
HCC-label free_L063_N	1130
HCC-label free_L063_T	1162
HCC-label free_L064_N	1102
HCC-label free_L064_T	1127
HCC-label free_L065_N	1074
HCC-label free_L065_T	1337
HCC-label free_L066_N	1092
HCC-label free_L066_T	1032
HCC-label free_L067_N	1037
HCC-label free_L067_T	1203
HCC-label free_L068_N	824
HCC-label free_L068_T	1096
HCC-label free_L069_N	872
HCC-label free_L069_T	1036
HCC-label free_L070_N	789
HCC-label free_L070_T	1009
HCC-label free_L071_N	727
HCC-label free_L071_T	846
HCC-label free_L072_N	874
HCC-label free_L072_T	1032
HCC-label free_L073_N	890
HCC-label free_L073_T	1008
HCC-label free_L074_N	689
HCC-label free_L074_T	1003
HCC-label free_L075_N	803
HCC-label free_L075_T	1106
HCC-label free_L076_N	1095
HCC-label free_L076_T	1091
HCC-label free_L077_N	1066
HCC-label free_L077_T	1012
HCC-label free_L078_N	993
HCC-label free_L078_T	1196
HCC-label free_L079_N	960
HCC-label free_L079_T	1082
HCC-label free_L080_N	1000
HCC-label free_L080_T	1156
HCC-label free_L081_N	600
HCC-label free_L081_T	687
HCC-label free_L082_N	976
HCC-label free_L082_T	1198
HCC-label free_L083_N	872
HCC-label free_L083_T	1080
HCC-label free_L084_N	1106
HCC-label free_L084_T	1239
HCC-label free_L085_N	1191
HCC-label free_L085_T	1255
HCC-label free_L086_N	965
HCC-label free_L086_T	1253
HCC-label free_L087_N	1244
HCC-label free_L087_T	1145
HCC-label free_L088_N	1217
HCC-label free_L088_T	1203
HCC-label free_L089_N	1041
HCC-label free_L089_T	1340
HCC-label free_L090_N	1136
HCC-label free_L090_T	1412
HCC-label free_L091_N	1056
HCC-label free_L091_T	1229
HCC-label free_L092_N	1087
HCC-label free_L092_T	1218
HCC-label free_L093_N	1025
HCC-label free_L093_T	1360
HCC-label free_L094_N	1198
HCC-label free_L094_T	1443
HCC-label free_L095_N	1160
HCC-label free_L095_T	1224
HCC-label free_L096_N	1025
HCC-label free_L096_T	1211
HCC-label free_L097_N	831
HCC-label free_L097_T	1019
HCC-label free_L098_N	1007
HCC-label free_L098_T	1190
HCC-label free_L099_N	949
HCC-label free_L099_T	1042
HCC-label free_L100_N	665
HCC-label free_L100_T	638
HCC-label free_L101_N	968
HCC-label free_L101_T	1070
HCC-label free_L102_N	965
HCC-label free_L102_T	1249
HCC-label free_L103_N	990
HCC-label free_L103_T	1034
HCC-label free_L104_N	1225
HCC-label free_L104_T	1575
HCC-label free_L105_N	995
HCC-label free_L105_T	1346
HCC-label free_L106_N	999
HCC-label free_L106_T	1229
HCC-label free_L107_N	1041
HCC-label free_L107_T	914
HCC-label free_L108_N	893
HCC-label free_L108_T	889
HCC-label free_L109_N	894
HCC-label free_L109_T	1082
HCC-label free_L110_N	1039
HCC-label free_L110_T	1155
HCC-label free_L111_N	953
HCC-label free_L111_T	1311
HCC-label free_L112_N	1112
HCC-label free_L112_T	1254

## Sheet: Figure 3c and d
Figure 3c	Supplementary tables 6-14
Figure 3d	Supplementary tables 6-14

## Sheet: Figure 3e
iPSC		HCC-TMT		HCC-label free
FragPipe genes	SEPEP genes	FragPipe genes	SEPEP genes	FragPipe genes	SEPEP genes
A2M	A2M	A1BG	A1BG	A1BG	NAT2
AAAS	AAAS	A1CF	A1CF	A1CF	AGXT
AACS	AACS	A2M	A2M	A2M	ABCD1
AAGAB	AAGAB	AAAS	AAAS	AADAC	ALDOB
AAK1	AAK1	AACS	AACS	AADAT	APOC3
AAMDC	AAMP	AADAC	AADAC	AAMP	APOH
AAMP	AAR2	AADAT	AADAT	AAR2	ASS1
AAR2	AARS1	AAGAB	AAGAB	AARS1	BCHE
AARS1	AARS2	AAK1	AAK1	AARS2	SERPING1
AARS2	AASDHPPT	AAMDC	AAMDC	AASDHPPT	C3
AASDHPPT	AASS	AAMP	AAMP	AASS	C8B
AASS	AATF	AAR2	AAR2	ABAT	COL1A2
AATF	ABAT	AARS1	AARS1	ABCA6	CST3
ABAT	ABCB6	AARS2	AARS2	ABCA8	CSTB
ABCB10	ABCB7	AARSD1	AASDHPPT	ABCB1	CYBA
ABCB6	ABCB8	AASDH	AASS	ABCB10	TOR1A
ABCB7	ABCC1	AASDHPPT	AATF	ABCB11	EMD
ABCB8	ABCC4	AASS	ABAT	ABCB4	F13A1
ABCC1	ABCD3	AATF	ABCA1	ABCB6	FAH
ABCC4	ABCE1	ABAT	ABCA2	ABCB7	G6PC
ABCD3	ABCF1	ABCA1	ABCA5	ABCB8	GAA
ABCE1	ABCF2	ABCA2	ABCA6	ABCC2	GALK1
ABCF1	ABCF3	ABCA4	ABCA8	ABCC3	GALT
ABCF2	ABHD10	ABCA5	ABCB1	ABCC6	GAMT
ABCF3	ABHD11	ABCA6	ABCB10	ABCD1	GBE1
ABHD10	ABHD12	ABCA8	ABCB11	ABCD3	GCDH
ABHD11	ABHD16A	ABCB1	ABCB4	ABCD4	GJB1
ABHD12	ABHD4	ABCB10	ABCB6	ABCE1	GLA
ABHD16A	ABI1	ABCB11	ABCB7	ABCF1	GLDC
ABHD4	ABL1	ABCB4	ABCB8	ABCF2	GSS
ABHD6	ABLIM1	ABCB6	ABCC1	ABCF3	HADHA
ABI1	ABR	ABCB7	ABCC2	ABHD10	HBG2
ABI2	ABRACL	ABCB8	ABCC3	ABHD11	SERPIND1
ABL1	ABRAXAS1	ABCC1	ABCC4	ABHD14B	HMGCL
ABLIM1	ABRAXAS2	ABCC10	ABCC6	ABHD16A	HPRT1
ABR	ABT1	ABCC2	ABCC9	ABHD3	ICAM1
ABRACL	ACAA1	ABCC3	ABCD1	ABHD6	ITGB3
ABRAXAS1	ACAA2	ABCC4	ABCD3	ABI1	KRT18
ABRAXAS2	ACACA	ABCC6	ABCD4	ABLIM1	LCAT
ABT1	ACAD10	ABCC9	ABCE1	ABRACL	LYZ
ACAA1	ACAD8	ABCD1	ABCF1	ABRAXAS2	MBL2
ACAA2	ACAD9	ABCD3	ABCF2	ACAA1	MPO
ACACA	ACADM	ABCD4	ABCF3	ACAA2	MMUT
ACAD10	ACADS	ABCE1	ABCG2	ACACA	NAGA
ACAD8	ACADSB	ABCF1	ABCG5	ACACB	PNP
ACAD9	ACADVL	ABCF2	ABCG8	ACAD10	PGK1
ACADM	ACAP2	ABCF3	ABHD10	ACAD11	SERPINA1
ACADS	ACAT1	ABCG1	ABHD11	ACAD8	PLOD1
ACADSB	ACAT2	ABCG2	ABHD12	ACAD9	TGFBI
ACADVL	ACBD3	ABCG4	ABHD14A	ACADL	TTR
ACAP2	ACBD6	ABCG5	ABHD14B	ACADM	UMPS
ACAT1	ACIN1	ABCG8	ABHD15	ACADS	UROD
ACAT2	ACLY	ABHD10	ABHD16A	ACADSB	APOB
ACBD3	ACO1	ABHD11	ABHD17B	ACADVL	SLC25A20
ACBD5	ACO2	ABHD12	ABHD2	ACAP2	TPP1
ACBD6	ACOT13	ABHD14A	ABHD3	ACAT1	CYBB
ACIN1	ACOT7	ABHD14B	ABHD4	ACAT2	GALE
ACLY	ACOT8	ABHD15	ABHD5	ACBD3	GPD2
ACO1	ACOT9	ABHD16A	ABHD6	ACBD4	MAT1A
ACO2	ACOX1	ABHD17B	ABI1	ACBD5	MVK
ACOT13	ACOX3	ABHD2	ABI2	ACIN1	NEU1
ACOT2	ACP1	ABHD3	ABI3	ACLY	PON1
ACOT7	ACP2	ABHD4	ABI3BP	ACMSD	SOD1
ACOT8	ACSF2	ABHD5	ABITRAM	ACO1	SUOX
ACOT9	ACSF3	ABHD6	ABL1	ACO2	APOA4
ACOX1	ACSL1	ABI1	ABL2	ACOT12	APOC2
ACOX3	ACSL3	ABI2	ABLIM1	ACOT13	C1QB
ACP1	ACSL4	ABI3	ABLIM2	ACOT4	EPX
ACP2	ACSS2	ABI3BP	ABLIM3	ACOT7	F2
ACP3	ACSS3	ABITRAM	ABR	ACOT8	FGA
ACSF2	ACTA1	ABL1	ABRACL	ACOT9	HBA2
ACSF3	ACTBL2	ABL2	ABRAXAS1	ACOX1	HBB
ACSL1	ACTL6A	ABLIM1	ABRAXAS2	ACOX2	HBD
ACSL3	ACTN1	ABLIM2	ABT1	ACOX3	HEXA
ACSL4	ACTN2	ABLIM3	ABTB2	ACP1	OTC
ACSS2	ACTN4	ABR	ACAA1	ACP2	HNF1A
ACSS3	ACTR10	ABRACL	ACAA2	ACSF2	VWF
ACTA1	ACTR1A	ABRAXAS1	ACACA	ACSF3	HBG1
ACTA2	ACTR1B	ABRAXAS2	ACACB	ACSL1	C7
ACTBL2	ACTR2	ABT1	ACAD10	ACSL3	CD14
ACTC1	ACTR3	ABTB2	ACAD11	ACSL4	C8G
ACTG1	ACTR5	ACAA1	ACAD8	ACSL5	ORM1
ACTL6A	ACYP1	ACAA2	ACAD9	ACSM1	ORM2
ACTN1	ADA	ACACA	ACADL	ACSM2A	CD59
ACTN2	ADAM10	ACACB	ACADM	ACSM2B	HPX
ACTN4	ADAM17	ACAD10	ACADS	ACSM3	VTN
ACTR10	ADAM9	ACAD11	ACADSB	ACSM5	RPL9
ACTR1A	ADAMTS1	ACAD8	ACADVL	ACSS2	ABAT
ACTR1B	ADAR	ACAD9	ACAP1	ACSS3	ADH5
ACTR2	ADD1	ACADL	ACAP2	ACTB	ADH6
ACTR3	ADD2	ACADM	ACAT1	ACTG1	ALDH1A1
ACTR3B	ADD3	ACADS	ACAT2	ACTL6A	BCKDHA
ACTR5	ADGRL2	ACADSB	ACBD3	ACTN1	BLVRA
ACY1	ADH5	ACADVL	ACBD4	ACTN4	BLVRB
ACYP1	ADI1	ACAP1	ACBD5	ACTR10	C4BPA
ADA	ADK	ACAP2	ACBD6	ACTR1A	CYP1A2
ADAM10	ADNP	ACAP3	ACE	ACTR1B	CYP2B6
ADAM17	ADO	ACAT1	ACE2	ACTR2	CYP2E1
ADAM23	ADPGK	ACAT2	ACIN1	ACTR3	CYP2J2
ADAM9	ADPRHL1	ACBD3	ACLY	ACY3	CYP7A1
ADAMTS1	ADPRS	ACBD4	ACMSD	ADA	DCK
ADAR	ADRM1	ACBD5	ACO1	ADA2	FOLR2
ADCY5	ADSL	ACBD6	ACO2	ADAM10	GSTM3
ADD1	ADSS1	ACE	ACOT1	ADAR	GSTP1
ADD2	ADSS2	ACE2	ACOT11	ADCK5	IGF2R
ADD3	AFDN	ACIN1	ACOT12	ADD1	POLR2A
ADGRL2	AFG3L2	ACLY	ACOT13	ADD3	PON3
ADH5	AGAP3	ACMSD	ACOT2	ADGRE5	PPIB
ADI1	AGFG1	ACO1	ACOT4	ADH1A	PPIC
ADK	AGK	ACO2	ACOT7	ADH1B	PPP3R1
ADNP	AGL	ACOT1	ACOT8	ADH1C	PTGIS
ADNP2	AGO1	ACOT11	ACOT9	ADH4	RPL4
ADO	AGO2	ACOT12	ACOX1	ADH5	RPL5
ADPGK	AGPAT1	ACOT13	ACOX2	ADH6	RPL7A
ADPRHL1	AGPS	ACOT2	ACOX3	ADHFE1	RPL8
ADPRS	AGRN	ACOT4	ACP1	ADI1	RPL12
ADRM1	AGTPBP1	ACOT7	ACP2	ADIRF	RPL23
ADSL	AHCTF1	ACOT8	ACP5	ADK	RPL18A
ADSS1	AHCY	ACOT9	ACP6	ADPGK	RPL19
ADSS2	AHCYL1	ACOX1	ACSF2	ADPRS	RPL21
AFDN	AHCYL2	ACOX2	ACSF3	ADRM1	RPL22
AFG3L2	AHNAK	ACOX3	ACSL1	ADSL	RPL23A
AFTPH	AHSA1	ACP1	ACSL3	ADSS1	RPL27
AGAP3	AIDA	ACP2	ACSL4	ADSS2	RPL30
AGFG1	AIF1L	ACP5	ACSL5	AFDN	RPL27A
AGK	AIFM1	ACP6	ACSL6	AFG3L2	RPL32
AGL	AIMP1	ACSF2	ACSM1	AFM	RPL34
AGO1	AIMP2	ACSF3	ACSM2A	AFMID	RPL35A
AGO2	AIP	ACSL1	ACSM2B	AFTPH	RPL37A
AGPAT1	AK1	ACSL3	ACSM3	AGFG1	RPL38
AGPAT5	AK2	ACSL4	ACSM5	AGFG2	RPLP0
AGPS	AK3	ACSL5	ACSS1	AGK	RPS4X
AGRN	AK4	ACSM1	ACSS2	AGL	RPS4Y1
AGTPBP1	AK6	ACSM2A	ACSS3	AGMAT	RPS5
AGTRAP	AKAP1	ACSM2B	ACTA1	AGMO	RPS6
AHCY	AKAP12	ACSM3	ACTBL2	AGO1	TAGLN
AHCYL1	AKAP13	ACSM5	ACTG1	AGPAT1	C8orf82
AHCYL2	AKAP17A_1	ACSS1	ACTL6A	AGPAT3	ATP5F1D
AHNAK	AKAP8	ACSS2	ACTN1	AGPAT5	RPS7
AHNAK2	AKAP8L	ACSS3	ACTN2	AGPS	AFTPH
AHSA1	AKR1A1	ACTA1	ACTN3	AGRN	RPS8
AIDA	AKR1B1	ACTA2	ACTN4	AGT	ATP5PF
AIF1L	AKR7A2	ACTB	ACTR10	AGTRAP	HNRNPD
AIFM1	AKT1	ACTBL2	ACTR1A	AGXT	ALG11
AIMP1	AKT1S1	ACTC1	ACTR1B	AGXT2	PKP2
AIMP2	AKTIP	ACTG1	ACTR2	AHCTF1	ACTR2
AIP	ALAD	ACTL6A	ACTR3	AHCY	RPS11
AJUBA	ALCAM	ACTN1	ACTR5	AHCYL1	RPS12
AK1	ALDH16A1	ACTN2	ACTR6	AHNAK	F8A2
AK2	ALDH18A1	ACTN3	ACTR8	AHSA1	IRGQ
AK3	ALDH1B1	ACTN4	ACVR1	AHSG	TFG
AK4	ALDH1L2	ACTR10	ACY3	AIDA	BUB3
AK6	ALDH2	ACTR1A	ACYP1	AIF1	CEPT1
AKAP1	ALDH3A2	ACTR1B	ACYP2	AIFM1	RPS13
AKAP12	ALDH4A1	ACTR2	ADA	AIFM2	OPTN
AKAP13	ALDH5A1	ACTR3	ADA2	AIG1	CISD2
AKAP17A_1	ALDH6A1	ACTR3B	ADAL	AIMP1	RPS15
AKAP8	ALDH7A1	ACTR5	ADAM10	AIMP2	C12orf29
AKAP8L	ALDH9A1	ACTR6	ADAM15	AIP	RPS15A
AKAP9	ALDOA	ACTR8	ADAM17	AK1	RPS17
AKR1A1	ALDOC	ACVR1	ADAM9	AK2	AKTIP
AKR1B1	ALG1	ACVR2A	ADAMTSL2	AK3	SEC61G
AKR1C1	ALG2	ACY1	ADAMTSL4	AK4	TMEM82
AKR7A2	ALG5	ACY3	ADAP1	AK6	PTRHD1
AKT1	ALKBH5	ACYP1	ADAP2	AKAP1	PLIN5
AKT1S1	ALPL	ACYP2	ADAR	AKAP12	CUTA
AKTIP	ALYREF	ADA	ADARB1	AKAP13	ZNF638
ALAD	AMPD2	ADA2	ADCK1	AKAP9	PTRH2
ALCAM	AMT	ADAL	ADCK5	AKR1A1	RPS23
ALDH16A1	ANAPC1	ADAM10	ADCY6	AKR1B1	RPS24
ALDH18A1	ANAPC4	ADAM15	ADCY9	AKR1B10	CORO1B
ALDH1B1	ANAPC5	ADAM17	ADD1	AKR1C1	PIR
ALDH1L2	ANAPC7	ADAM9	ADD2	AKR1C2	MYADM
ALDH2	ANGEL2	ADAMTSL1	ADD3	AKR1C3	RPS25
ALDH3A2	ANK2	ADAMTSL2	ADGRA2	AKR1C4	S100A13
ALDH4A1	ANK3	ADAMTSL3	ADGRE5	AKR1D1	RPS26
ALDH5A1	ANKFY1	ADAMTSL4	ADGRG6	AKR7A2	RPS14
ALDH6A1	ANKHD1	ADAMTSL5	ADGRL2	AKR7A3	ABCF1
ALDH7A1	ANKLE2	ADAP1	ADGRL4	AKT1	CES1
ALDH9A1	ANKMY2	ADAP2	ADH1A	AKT1S1	RPS28
ALDOA	ANKRD1	ADAR	ADH1B	AKT2	TMPO
ALDOC	ANKRD17	ADARB1	ADH1C	AKTIP	ZNF207
ALG1	ANKRD28	ADCK1	ADH4	ALAD	GLUL
ALG2	ANKRD46	ADCK2	ADH5	ALCAM	SAR1B
ALG5	ANKS1A	ADCK5	ADH6	ALDH16A1	H4C15
ALG6	ANKZF1	ADCY5	ADHFE1	ALDH18A1	RPL14
ALG8	ANLN	ADCY6	ADI1	ALDH1A1	DYNLL1
ALG9	ANO10	ADCY9	ADIPOQ	ALDH1B1	CD151
ALKBH1	ANO6	ADD1	ADIPOR2	ALDH1L1	USP9X
ALKBH4	ANP32A	ADD2	ADIRF	ALDH2	CDC42
ALKBH5	ANP32B	ADD3	ADK	ALDH3A2	FAM3C
ALPL	ANP32E	ADGRA2	ADNP	ALDH4A1	YARS2
ALS2	ANPEP	ADGRA3	ADO	ALDH5A1	MTMR12
ALYREF	ANTXR1	ADGRD1	ADPGK	ALDH6A1	ABCE1
AMOT	ANXA1	ADGRE5	ADPRH	ALDH7A1	PGP
AMOTL2	ANXA11	ADGRF5	ADPRM	ALDH8A1	RRBP1
AMPD2	ANXA2	ADGRG3	ADPRS	ALDH9A1	NECTIN2
AMT	ANXA3	ADGRG6	ADRA1A	ALDOA	RCC1
ANAPC1	ANXA4	ADGRL2	ADRM1	ALDOB	PNKD
ANAPC11	ANXA5	ADGRL4	ADSL	ALDOC	HNRNPUL2
ANAPC4	ANXA6	ADH1A	ADSS1	ALG11	PLOD3
ANAPC5	ANXA7	ADH1B	ADSS2	ALG13	SERPINA3
ANAPC7	AP1B1	ADH1C	AEBP1	ALG2	AAMP
ANGEL2	AP1G1	ADH4	AFAP1L1	ALG3	HNRNPF
ANK2	AP1M1	ADH5	AFAP1L2	ALG5	PTMA
ANK3	AP1M2	ADH6	AFDN	ALG6	XPO7
ANKFY1	AP1S1	ADH7	AFF4	ALG9	HOOK2
ANKHD1	AP1S2	ADHFE1	AFG1L	ALKBH7	SERPINA10
ANKLE2	AP2A1	ADI1	AFG3L2	ALOX5	GIGYF2
ANKMY2	AP2A2	ADIPOQ	AFM	ALPL	RPP30
ANKRD1	AP2B1	ADIPOR1	AFMID	ALS2	NUDT19
ANKRD17	AP2M1	ADIPOR2	AFP	AMACR	TYMP
ANKRD28	AP2S1	ADIRF	AFTPH	AMBP	MGAT1
ANKRD40	AP3B1	ADK	AGA	AMDHD1	GLRX
ANKRD46	AP3D1	ADNP	AGAP3	AMFR	HCCS
ANKS1A	AP3M1	ADO	AGFG1	AMPD2	PARK7
ANKZF1	AP3M2	ADPGK	AGFG2	AMT	CSK
ANLN	AP3S1	ADPRH	AGK	ANAPC2	CBX1
ANO10	AP4B1	ADPRM	AGL	ANGPTL3	BAAT
ANO6	APEH	ADPRS	AGMAT	ANK1	MFN2
ANP32A	APEX1	ADRA1A	AGMO	ANK3	UBP1
ANP32B	API5	ADRA1B	AGO1	ANKFY1	SLC39A14
ANP32E	APIP	ADRM1	AGO2	ANKMY2	RRAD
ANPEP	APLNR	ADSL	AGO3	ANKRD28	GTPBP3
ANTXR1	APLP2	ADSS1	AGO4	ANKRD44	INPP1
ANTXR2	APMAP	ADSS2	AGPAT1	ANKS1A	HYOU1
ANXA1	APOA1	AEBP1	AGPAT2	ANO1	PSMG3
ANXA11	APOBEC2	AFAP1	AGPAT3	ANO10	SARDH
ANXA2	APOC1	AFAP1L1	AGPAT5	ANO6	EVA1A
ANXA3	APOC3	AFAP1L2	AGPS	ANP32A	AGFG1
ANXA4	APOE	AFDN	AGR2	ANP32E	GDAP2
ANXA5	APOO	AFF2	AGRN	ANPEP	PABPC4
ANXA6	APOOL	AFF4	AGT	ANXA1	NDUFB11
ANXA7	APP	AFG1L	AGTRAP	ANXA11	FCGRT
AP1B1	APPL1	AFG3L2	AGXT	ANXA13	DHRS1
AP1G1	APPL2	AFM	AGXT2	ANXA2	FASTKD2
AP1G2	APRT	AFMID	AHCTF1	ANXA4	CCDC124
AP1M1	AQR	AFP	AHCY	ANXA5	RCC2
AP1M2	ARAP1	AFTPH	AHCYL1	ANXA6	LANCL1
AP1S1	ARAP3	AGA	AHCYL2	ANXA7	SMC6
AP1S2	ARCN1	AGAP1	AHNAK	ANXA9	SPART
AP2A1	ARF4	AGAP2	AHNAK2	AOC3	PDK3
AP2A2	ARF5	AGAP3	AHR	AOX1	AIMP1
AP2B1	ARF6	AGFG1	AHSA1	AP1B1	SAR1A
AP2M1	ARFGAP1	AGFG2	AHSG	AP1G1	MPC2
AP2S1	ARFGAP2	AGK	AHSP	AP1M1	PYM1
AP3B1	ARFGEF1	AGL	AIDA	AP2A1	BANF1
AP3D1	ARFGEF2	AGMAT	AIF1	AP2A2	COPB1
AP3M1	ARFIP1	AGMO	AIFM1	AP2B1	C2orf72
AP3M2	ARFIP2	AGO1	AIFM2	AP2M1	PPP1R3G
AP3S1	ARFRP1	AGO2	AIG1	AP2S1	KIAA1671
AP4B1	ARG2	AGO3	AIMP1	AP3B1	PLIN1
AP5Z1	ARGLU1	AGO4	AIMP2	AP3D1	SIN3A
APBA2	ARHGAP1	AGPAT1	AIP	AP3S1	TMEM205
APBB1	ARHGAP12	AGPAT2	AJUBA	APAF1	SMIM20
APEH	ARHGAP17	AGPAT3	AK1	APBB1IP	RBM17
APEX1	ARHGAP19	AGPAT5	AK2	APCS	LYAR
API5	ARHGAP35	AGPS	AK3	APEH	WFS1
APIP	ARHGAP42	AGR2	AK4	APEX1	RPS20
APLNR	ARHGAP5	AGRN	AK6	API5	ABHD14B
APLP2	ARHGDIA	AGT	AKAP1	APIP	ANPEP
APMAP	ARHGEF1	AGTPBP1	AKAP11	APMAP	SLC25A4
APOA1	ARHGEF10	AGTR1	AKAP12	APOA1	SLC25A5
APOB	ARHGEF10L	AGTRAP	AKAP13	APOA4	SCOC
APOBEC2	ARHGEF11	AGXT	AKAP17A_1	APOB	ANXA7
APOC1	ARHGEF16	AGXT2	AKAP7	APOC2	NUDT2
APOC3	ARHGEF18	AHCTF1	AKAP8	APOC3	HDAC10
APOE	ARHGEF2	AHCY	AKAP8L	APOD	HTATSF1
APOO	ARHGEF40	AHCYL1	AKAP9	APOE	DCAF11
APOOL	ARHGEF7	AHCYL2	AKR1A1	APOH	SMIM1
APP	ARID1A	AHNAK	AKR1B1	APOL2	DHCR7
APPL1	ARID1B	AHNAK2	AKR1B10	APOL3	COPS7A
APPL2	ARID2	AHR	AKR1C1	APOOL	CHAMP1
APRT	ARID3A	AHSA1	AKR1C2	APP	ZBTB20
AQR	ARID3B	AHSG	AKR1C3	APPL1	ARHGAP4
ARAP1	ARID4B	AHSP	AKR1C4	APPL2	NFKB1
ARCN1	ARIH1	AIDA	AKR1D1	APRT	DAG1
ARF1	ARIH2	AIF1	AKR7A2	ARAF	UROC1
ARF4	ARL1	AIF1L	AKR7A3	ARAP1	GSDMD
ARF5	ARL15	AIFM1	AKT1	ARCN1	SLC16A1
ARF6	ARL2	AIFM2	AKT1S1	ARF4	APOA5
ARFGAP1	ARL2BP	AIG1	AKT2	ARF5	SBNO1
ARFGAP2	ARL3	AIMP1	AKTIP	ARF6	TIMM17B
ARFGEF1	ARL5B	AIMP2	ALAD	ARFGAP1	TSPAN9
ARFGEF2	ARL6	AIP	ALAS1	ARFGAP2	NDUFB4
ARFIP1	ARL6IP1	AJUBA	ALCAM	ARFGEF1	SCO2
ARFIP2	ARL6IP4	AK1	ALDH16A1	ARFGEF2	FUS
ARFRP1	ARL6IP5	AK2	ALDH18A1	ARFIP1	ARHGDIB
ARG2	ARL8A	AK3	ALDH1A1	ARFRP1	TXNRD3
ARGLU1	ARL8B	AK4	ALDH1A2	ARG1	SYK
ARHGAP1	ARMC1	AK6	ALDH1A3	ARHGAP1	HABP2
ARHGAP12	ARMC10	AKAP1	ALDH1B1	ARHGAP17	HADH
ARHGAP17	ARMC6	AKAP10	ALDH1L1	ARHGAP35	ESYT1
ARHGAP19	ARMC8	AKAP11	ALDH2	ARHGDIA	PACSIN3
ARHGAP35	ARMC9	AKAP12	ALDH3A1	ARHGDIB	PFDN6
ARHGAP42	ARMCX2	AKAP13	ALDH3A2	ARHGEF1	AZGP1
ARHGAP5	ARMCX3	AKAP17A_1	ALDH3B1	ARHGEF10L	SLC25A22
ARHGDIA	ARMH3	AKAP5	ALDH4A1	ARHGEF11	NUP62
ARHGEF1	ARMT1	AKAP7	ALDH5A1	ARHGEF12	CSRP1
ARHGEF10	ARPC1A	AKAP8	ALDH6A1	ARHGEF16	GGACT
ARHGEF10L	ARPC1B	AKAP8L	ALDH7A1	ARHGEF7	RAB9A
ARHGEF11	ARPC2	AKAP9	ALDH8A1	ARID1A	SRSF2
ARHGEF16	ARPC3	AKNA	ALDH9A1	ARIH1	ZFP91
ARHGEF18	ARPC4	AKR1A1	ALDOA	ARL1	GABPA
ARHGEF2	ARPC5	AKR1B1	ALDOB	ARL3	AIFM2
ARHGEF40	ARPC5L	AKR1B10	ALDOC	ARL6IP4	RBM12
ARHGEF7	ARPIN	AKR1B15	ALG1	ARL6IP5	CAPN1
ARID1A	ARPP19	AKR1C1	ALG11	ARL8A	TBC1D24
ARID1B	ARRB1	AKR1C2	ALG12	ARMC1	MYL6B
ARID2	ARSA	AKR1C3	ALG13	ARMCX3	RPL11
ARID3A	ARSB	AKR1C4	ALG14	ARMT1	PRDX1
ARID3B	ARSK	AKR1D1	ALG2	ARPC1A	UBE4A
ARID4A	ARSL	AKR7A2	ALG3	ARPC1B	NPEPL1
ARID4B	ARVCF	AKR7A3	ALG5	ARPC2	BAG4
ARIH1	AS3MT	AKT1	ALG6	ARPC3	ATP5MD
ARIH2	ASAH1	AKT1S1	ALG8	ARPC5	IGSF8
ARL1	ASAP1	AKT2	ALG9	ARPC5L	HSD11B1
ARL14EP	ASAP2	AKT3	ALKBH3	ARPIN	HNRNPDL
ARL15	ASCC1	AKTIP	ALKBH4	ARRB1	SERPINH1
ARL2	ASCC2	ALAD	ALKBH5	ARRB2	C1QBP
ARL2BP	ASCC3	ALAS1	ALKBH6	ARSA	TRIM26
ARL3	ASF1A	ALCAM	ALKBH7	ARSD	AKAP1
ARL5B	ASF1B	ALDH16A1	ALOX15B	ARSL	APEX1
ARL6	ASH2L	ALDH18A1	ALOX5	ARVCF	GPAM
ARL6IP1	ASL	ALDH1A1	ALOX5AP	AS3MT	CGNL1
ARL6IP4	ASNS	ALDH1A2	ALPL	ASAH1	IGLL5
ARL6IP5	ASNSD1	ALDH1A3	ALS2	ASB9	CDC5L
ARL6IP6	ASPH	ALDH1B1	ALS2CL	ASCC2	NDUFB3
ARL8A	ASPSCR1	ALDH1L1	ALYREF	ASCC3	CDK9
ARL8B	ASRGL1	ALDH1L2	AMACR	ASF1A	TOR1AIP1
ARMC1	ASS1	ALDH2	AMBP	ASGR1	EIF6
ARMC10	ATAD1	ALDH3A1	AMBRA1	ASGR2	PSMD5
ARMC2	ATAD2	ALDH3A2	AMDHD1	ASH2L	PSMD11
ARMC6	ATAD3A	ALDH3B1	AMDHD2	ASL	TST
ARMC8	ATAD3B	ALDH4A1	AMFR	ASPDH	NOSIP
ARMC9	ATAT1	ALDH5A1	AMN	ASPG	SQOR
ARMCX2	ATE1	ALDH6A1	AMOTL1	ASPH	BASP1
ARMCX3	ATF7IP	ALDH7A1	AMPD2	ASPSCR1	RCN2
ARMH3	ATG16L1	ALDH8A1	AMPD3	ASS1	AAR2
ARMT1	ATG3	ALDH9A1	AMT	ATAD1	GSKIP
ARPC1A	ATG4B	ALDOA	ANAPC1	ATAD3A	CNIH4
ARPC1B	ATG5	ALDOB	ANAPC13	ATE1	ACO1
ARPC2	ATG7	ALDOC	ANAPC16	ATG2A	SNRPD3
ARPC3	ATG9A	ALG1	ANAPC2	ATG3	RAB23
ARPC4	ATIC	ALG10	ANAPC4	ATG4B	IDH1
ARPC5	ATL2	ALG11	ANAPC5	ATG7	CCAR1
ARPC5L	ATL3	ALG12	ANAPC7	ATIC	CLIC1
ARPIN	ATM	ALG13	ANG	ATL2	CYB561D2
ARPP19	ATOX1	ALG14	ANGEL2	ATL3	NCK1
ARRB1	ATP11C	ALG2	ANGPTL2	ATOX1	MAN2B2
ARSA	ATP13A1	ALG3	ANGPTL3	ATP11C	CLIC2
ARSB	ATP13A3	ALG5	ANGPTL4	ATP13A1	BPGM
ARSK	ATP1A1	ALG6	ANGPTL6	ATP1A1	SSB
ARSL	ATP1B1	ALG8	ANGPTL8	ATP1B1	PEA15
ARTN	ATP1B3	ALG9	ANK1	ATP2A2	CD81
ARVCF	ATP2A2	ALKBH1	ANK3	ATP2B1	NR2C2AP
AS3MT	ATP2B1	ALKBH2	ANKFY1	ATP2B2	CPSF6
ASAH1	ATP2B4	ALKBH3	ANKH	ATP2B4	HMGB3
ASAP1	ATP2C1	ALKBH4	ANKHD1	ATP2C1	HNRNPCL4
ASAP2	ATP5F1A	ALKBH5	ANKIB1	ATP5F1A	TRNT1
ASAP3	ATP5F1B	ALKBH6	ANKLE2	ATP5F1B	DDAH2
ASB14	ATP5F1C	ALKBH7	ANKMY2	ATP5F1C	TSC22D4
ASCC1	ATP5F1D	ALKBH8	ANKRD10	ATP5MD	MAPRE3
ASCC2	ATP5F1E	ALOX15B	ANKRD13A	ATP5MF	SAMD4B
ASCC3	ATP5IF1	ALOX5	ANKRD16	ATP5MPL	HDHD3
ASF1A	ATP5MD	ALOX5AP	ANKRD17	ATP5PB	LIME1
ASF1B	ATP5ME	ALPL	ANKRD27	ATP5PD	CSTF2
ASH2L	ATP5MF	ALS2	ANKRD28	ATP5PF	NAP1L1
ASL	ATP5MG	ALS2CL	ANKRD44	ATP5PO	NAA50
ASMTL_1	ATP5MPL	ALYREF	ANKRD49	ATP6V0A1	CPN1
ASNS	ATP5PB	AMACR	ANKRD50	ATP6V0D1	CFD
ASNSD1	ATP5PD	AMBP	ANKRD54	ATP6V1A	TRAM1
ASPH	ATP5PF	AMBRA1	ANKS1A	ATP6V1B2	MRPL40
ASPSCR1	ATP5PO	AMDHD1	ANKUB1	ATP6V1C1	NDUFA8
ASRGL1	ATP6	AMDHD2	ANKZF1	ATP6V1D	STAU1
ASS1	ATP6AP1	AMFR	ANO1	ATP6V1E1	DUSP23
ATAD1	ATP6AP2	AMN	ANO10	ATP6V1F	ABHD6
ATAD2	ATP6V0A1	AMOTL1	ANO6	ATP6V1H	CMTM8
ATAD3A	ATP6V0A2	AMOTL2	ANP32A	ATPAF1	CHCHD2
ATAD3B	ATP6V0D1	AMPD2	ANP32B	ATPAF2	TRABD
ATAT1	ATP6V1A	AMPD3	ANP32E	ATRN	ORMDL3
ATE1	ATP6V1B2	AMT	ANPEP	ATXN10	JAK1
ATF1	ATP6V1C1	AMZ2	ANTXR2	ATXN2	SLC25A42
ATF7IP	ATP6V1D	ANAPC1	ANXA1	ATXN2L	MRPS5
ATG16L1	ATP6V1E1	ANAPC10	ANXA11	ATXN3	NUTF2
ATG2B	ATP6V1F	ANAPC13	ANXA13	AUH	RBP4
ATG3	ATP6V1G1	ANAPC16	ANXA2	AUP1	FAM20B
ATG4B	ATP6V1H	ANAPC2	ANXA3	AZGP1	TFPI
ATG5	ATP8	ANAPC4	ANXA4	B2M	MMGT1
ATG7	ATPAF1	ANAPC5	ANXA5	B3GLCT	CNP
ATG9A	ATPAF2	ANAPC7	ANXA6	B4GALT1	PSMD4
ATIC	ATRN	ANG	ANXA7	BAAT	CTSZ
ATL2	ATRX	ANGEL1	ANXA9	BABAM1	AHNAK
ATL3	ATXN10	ANGEL2	AOAH	BAD	C1QA
ATM	ATXN2	ANGPTL2	AOC3	BAG1	DAD1
ATOX1	ATXN2L	ANGPTL3	AOX1	BAG2	DDX27
ATP11B	ATXN3	ANGPTL4	AP1B1	BAG3	ABCB6
ATP11C	AUH	ANGPTL6	AP1G1	BAG4	ACSL3
ATP13A1	AUP1	ANGPTL8	AP1G2	BAG5	C1R
ATP13A3	AURKAIP1	ANK1	AP1M1	BAG6	MMP24OS
ATP1A1	AVEN	ANK2	AP1S1	BAIAP2L1	FBLL1
ATP1A2	AVL9	ANK3	AP1S2	BANF1	LGALS3
ATP1B1	B3GAT3	ANKFY1	AP2A1	BASP1	DHX9
ATP1B3	B4GALT1	ANKH	AP2A2	BAX	DHX15
ATP2A2	B4GALT4	ANKHD1	AP2B1	BBOX1	MTRR
ATP2B1	B4GAT1	ANKIB1	AP2M1	BCAM	RNF126
ATP2B4	BABAM1	ANKLE2	AP2S1	BCAP31	RAVER1
ATP2C1	BABAM2	ANKMY2	AP3B1	BCAT2	PDZD11
ATP5F1A	BAG2	ANKRD10	AP3D1	BCCIP	CUL1
ATP5F1B	BAG3	ANKRD13A	AP3M1	BCHE	AGPAT1
ATP5F1C	BAG4	ANKRD16	AP3S1	BCKDHA	GET3
ATP5F1D	BAG5	ANKRD17	AP4B1	BCKDHB	NNMT
ATP5F1E	BAG6	ANKRD22	AP4E1	BCKDK	GMPPA
ATP5IF1	BAIAP2	ANKRD27	AP4M1	BCL2L13	ATP8B1
ATP5MC1	BAIAP2L1	ANKRD28	AP4S1	BCO2	CRYM
ATP5MD	BANF1	ANKRD35	AP5B1	BCS1L	BBOX1
ATP5ME	BASP1	ANKRD44	AP5M1	BDH1	SRPRB
ATP5MF	BAX	ANKRD46	AP5S1	BDH2	DYNC1H1
ATP5MG	BAZ1A	ANKRD49	AP5Z1	BGN	GPT
ATP5MPL	BAZ1B	ANKRD50	APAF1	BHMT	AGT
ATP5PB	BAZ2A	ANKRD52	APBA1	BHMT2	CTSB
ATP5PD	BCAM	ANKRD53	APBA3	BID	EEF1A1
ATP5PF	BCAP31	ANKRD54	APBB1	BIN1	EEF1G
ATP5PO	BCAR1	ANKS1A	APBB1IP	BIN2	EIF2B1
ATP6	BCAS2	ANKS1B	APBB2	BIRC6	ELAVL1
ATP6AP1	BCAS3	ANKUB1	APC	BLVRA	FAAH
ATP6AP2	BCAT1	ANKZF1	APCS	BLVRB	FABP1
ATP6V0A1	BCAT2	ANLN	APEH	BMP2K	FABP5
ATP6V0A2	BCCIP	ANO1	APEX1	BOK	GPC4
ATP6V0C	BCKDHA	ANO10	APH1A	BOLA3	HSPB1
ATP6V0D1	BCKDHB	ANO6	APH1B	BOP1	IFIT2
ATP6V1A	BCKDK	ANO7	API5	BORCS5	AARS1
ATP6V1B2	BCL2L1	ANP32A	APIP	BORCS6	PARP1
ATP6V1C1	BCL2L13	ANP32B	APLP2	BPGM	AMBP
ATP6V1D	BCL7A	ANP32E	APMAP	BPHL	SLC25A6_1
ATP6V1E1	BCL7C	ANPEP	APOA1	BPNT1	APCS
ATP6V1F	BCLAF1	ANTKMT	APOA2	BRCC3	APOA2
ATP6V1G1	BCR	ANTXR1	APOA4	BROX	APOD
ATP6V1H	BCS1L	ANTXR2	APOA5	BSDC1	ARF6
ATP8	BDH1	ANXA1	APOB	BSG	RHOG
ATPAF1	BDH2	ANXA11	APOBEC3C	BST2	ATP1B1
ATPAF2	BEND3	ANXA13	APOBEC3F	BTD	ATP5F1B
ATRIP	BET1L	ANXA2	APOBEC3G	BTF3L4	ATP5PB
ATRN	BICRA	ANXA3	APOBR	BTN3A3	ATP6V1A
ATRX	BID	ANXA4	APOC1	BUB3	ATP6V1B2
ATXN10	BIN1	ANXA5	APOC2	BZW1	ATP6V1C1
ATXN2	BIRC6	ANXA6	APOC3	C11orf54	ATP5PO
ATXN2L	BLMH	ANXA7	APOC4	C11orf58	CFB
ATXN3	BLOC1S4	ANXA8L1	APOD	C12orf29	C9
ATXN7L3B	BLOC1S6	ANXA9	APOE	C12orf57	CAPN2
AUH	BLVRA	AOAH	APOF	C16orf70	CAT
AUP1	BLVRB	AOC3	APOH	C17orf49	CLU
AURKA	BMP2K	AOX1	APOL1	C17orf75	COL4A2
AURKAIP1	BMS1	AP1AR	APOL2	C19orf25	COL6A1
AURKB	BNIP1	AP1B1	APOL3	C1orf50	COL15A1
AVEN	BOD1L1	AP1G1	APOL6	C1QB	SLC31A1
AVL9	BOP1	AP1G2	APOM	C1QBP	COX5B
B3GAT3	BORCS5	AP1M1	APOO	C1QC	COX6B1
B3GLCT	BPHL	AP1S1	APOOL	C1R	CTSD
B4GALT1	BPNT1	AP1S2	APP	C1S	CTSG
B4GALT4	BPNT2	AP1S3	APPL1	C2	CYC1
B4GAT1	BPTF	AP2A1	APPL2	C2orf72	DDB1
BABAM1	BRAP	AP2A2	APRT	C3	EEF1A2
BABAM2	BRAT1	AP2B1	APTX	C4B	EEF2
BACH1	BRCC3	AP2M1	AQP1	C4BPA	EIF5
BAG2	BRD2	AP2S1	AQP11	C4BPB	FNTA
BAG3	BRD3	AP3B1	AQP9	C5	FTH1
BAG4	BRD4	AP3D1	AQR	C5orf51	GNS
BAG5	BRD7	AP3M1	AR	C6	GOLGA1
BAG6	BRD8	AP3M2	ARAF	C6orf120	GOT1
BAIAP2	BRIX1	AP3S1	ARAP1	C7	GPX2
BAIAP2L1	BRK1	AP4B1	ARAP3	C8A	HTT
BANF1	BRMS1L	AP4E1	ARCN1	C8B	HMOX1
BASP1	BROX	AP4M1	ARF4	C8G	RBMX
BAX	BSDC1	AP4S1	ARF5	C8orf82	HSD17B2
BAZ1A	BSG	AP5B1	ARF6	C9	HSPD1
BAZ1B	BTAF1	AP5M1	ARFGAP1	C9orf64	ITGA9
BAZ2A	BTF3	AP5S1	ARFGAP2	CA1	ITGB1
BBX	BTF3L4	AP5Z1	ARFGAP3	CA2	ITIH2
BCAM	BUB1	APAF1	ARFGEF1	CA5A	ITIH4
BCAP29	BUB1B	APBA1	ARFGEF2	CACNA2D1	LAMB1
BCAP31	BUB3	APBA3	ARFIP1	CACYBP	LAMB2
BCAR1	BUD31	APBB1	ARFIP2	CAD	LAMC1
BCAS2	BYSL	APBB1IP	ARFRP1	CADM1	LBR
BCAS3	BZW1	APBB2	ARG1	CALCOCO2	LGALS1
BCAT1	BZW2	APC	ARGLU1	CALD1	LRCH4
BCAT2	C11orf54	APC2	ARHGAP1	CALR	LRP1
BCCIP	C11orf58	APCS	ARHGAP10	CALU	LRPAP1
BCKDHA	C11orf68	APEH	ARHGAP12	CAMK1	LUM
BCKDHB	C11orf98	APEX1	ARHGAP15	CAMK1D	EPCAM
BCKDK	C12orf45	APH1A	ARHGAP17	CAMK2D	MARCKS
BCL2L1	C12orf57	APH1B	ARHGAP18	CAMK2G	MGAT2
BCL2L13	C17orf49	API5	ARHGAP21	CAMSAP3	MIF
BCL6	C17orf75	APIP	ARHGAP25	CAND1	MNDA
BCL7A	C18orf25	APLP2	ARHGAP26	CANX	MRC1
BCL7C	C18orf32	APMAP	ARHGAP27	CAP1	MSH3
BCL9	C19orf25	APOA1	ARHGAP29	CAP2	MTAP
BCL9L	C19orf53	APOA2	ARHGAP30	CAPG	NDUFA4
BCLAF1	C1D	APOA4	ARHGAP31	CAPN1	NDUFA6
BCR	C1GALT1	APOA5	ARHGAP32	CAPN2	NDUFS8
BCS1L	C1orf131	APOB	ARHGAP35	CAPN5	NGFR
BDH1	C1orf198	APOBEC3B	ARHGAP4	CAPN7	PEBP1
BDH2	C1QBP	APOBEC3C	ARHGAP42	CAPNS1	PABPC1
BECN1	C20orf27	APOBEC3F	ARHGAP45	CAPRIN1	PCNA
BEND3	C2CD5	APOBEC3G	ARHGAP5	CAPZA1	PDK4
BET1	C2orf69	APOBR	ARHGAP9	CAPZA2	PFDN1
BET1L	C3orf52	APOC1	ARHGDIA	CAPZB	PFDN5
BICD2	C5orf15	APOC2	ARHGDIB	CARHSP1	PFN2
BICRA	C5orf22	APOC3	ARHGEF1	CARM1	PIGR
BID	C5orf51	APOC4	ARHGEF10	CARS1	PLCG2
BIN1	C7orf26	APOD	ARHGEF10L	CARS2	PLEK
BIRC5	C7orf50	APOE	ARHGEF11	CASK	PNN
BIRC6	C8orf33	APOF	ARHGEF12	CASP1	POLR2G
BLMH	C8orf82	APOH	ARHGEF16	CASP10	PPAT
BLOC1S4	C9orf64	APOL1	ARHGEF17	CASP3	PRELP
BLOC1S6	C9orf78	APOL2	ARHGEF18	CASP6	PREP
BLVRA	CA2	APOL3	ARHGEF2	CAST	PSMA1
BLVRB	CAAP1	APOL6	ARHGEF26	CAT	PSMA2
BMP2K	CAB39	APOM	ARHGEF28	CAV1	PSMA3
BMPER	CAB39L	APOO	ARHGEF40	CAVIN1	PSMB1
BMS1	CACFD1	APOOL	ARHGEF5	CAVIN2	PSMB3
BNIP1	CACNA2D1	APP	ARHGEF6	CAVIN3	PSMB4
BOD1	CACNA2D2	APPBP2	ARHGEF7	CBR1	PSMB7
BOD1L1	CACYBP	APPL1	ARID1A	CBR4	PSMB9
BOLA2	CAD	APPL2	ARID1B	CC2D1A	PSMB10
BOLA3	CADM1	APRT	ARID2	CC2D1B	PSMD3
BOP1	CALB1	APTX	ARID3A	CCAR1	PSMD7
BORCS5	CALB2	AQP1	ARID4A	CCAR2	PSMD8
BORCS6	CALD1	AQP11	ARIH1	CCDC12	PTPRC
BPHL	CALR	AQP9	ARIH2	CCDC124	RARS1
BPNT1	CALU	AQR	ARL1	CCDC134	RCN1
BPNT2	CAMK2D	AR	ARL14EP	CCDC22	RECQL
BPTF	CAMK2G	ARAF	ARL15	CCDC47	RFC4
BRAP	CAMKV	ARAP1	ARL2	CCDC51	RING1
BRAT1	CAMSAP1	ARAP3	ARL2BP	CCDC58	RNASE2
BRCC3	CAMSAP3	ARC	ARL3	CCDC6	RNH1
BRD1	CAND1	ARCN1	ARL5A	CCDC90B	RPA3
BRD2	CAND2	ARF1	ARL5B	CCDC93	MRPL12
BRD3	CANT1	ARF4	ARL6	CCM2	RPN1
BRD4	CANX	ARF5	ARL6IP1	CCNY	RPS2
BRD7	CAP1	ARF6	ARL6IP4	CCS	S100A9
BRD8	CAP2	ARFGAP1	ARL6IP5	CCT2	S100A10
BRD9	CAPG	ARFGAP2	ARL6IP6	CCT3	SDHB
BRIX1	CAPN1	ARFGAP3	ARL8A	CCT4	SRSF3
BRK1	CAPN2	ARFGEF1	ARL8B	CCT5	SLC10A1
BRMS1L	CAPNS1	ARFGEF2	ARMC1	CCT6A	SMARCE1
BROX	CAPRIN1	ARFGEF3	ARMC10	CCT7	SNCG
BSDC1	CAPZA1	ARFIP1	ARMC6	CCT8	FSCN1
BSG	CAPZA2	ARFIP2	ARMC8	CD14	SNRPA1
BTAF1	CAPZB	ARFRP1	ARMC9	CD151	SNRPB2
BTF3	CARHSP1	ARG1	ARMCX1	CD163	SORD
BTF3L4	CARM1	ARGLU1	ARMCX3	CD180	SORL1
BUB1B	CARMIL1	ARHGAP1	ARMH3	CD2AP	SPR
BUB3	CARNMT1	ARHGAP10	ARMT1	CD300A	SQLE
BUD13	CARS1	ARHGAP12	ARNT	CD36	SRP9
BUD23	CARS2	ARHGAP15	ARNTL	CD47	TRIM21
BUD31	CASK	ARHGAP17	ARPC1A	CD59	STRN
BVES	CASP14	ARHGAP18	ARPC1B	CD5L	SULT2A1
BYSL	CASP3	ARHGAP21	ARPC2	CD74	TBCC
BZW1	CASP6	ARHGAP23	ARPC3	CD81	TPR
BZW2	CAST	ARHGAP24	ARPC4	CD82	TPSAB1
C10orf88	CASTOR2	ARHGAP25	ARPC5	CD99L2	HSP90B1
C11orf54	CASZ1	ARHGAP26	ARPC5L	CDC37	TRIP6
C11orf58	CAT	ARHGAP27	ARPIN	CDC37L1	TUFM
C11orf68	CAV1	ARHGAP29	ARPP19	CDC42	UBE2N
C11orf98	CAVIN1	ARHGAP30	ARRB1	CDC42BPB	UNG
C12orf43	CBFB	ARHGAP31	ARRB2	CDC42EP4	UQCRC1
C12orf45	CBL	ARHGAP32	ARRDC1	CDC5L	UQCRC2
C12orf57	CBR1	ARHGAP35	ARSA	CDH1	VCL
C15orf39	CBR4	ARHGAP39	ARSB	CDH2	VDAC1
C16orf87	CBX1	ARHGAP4	ARSD	CDHR5	XPNPEP2
C17orf49	CBX2	ARHGAP42	ARSL	CDK5RAP3	ANXA9
C17orf75	CBX3	ARHGAP45	ART4	CDK9	PEX3
C18orf21	CBX5	ARHGAP5	ARV1	CDKN2AIP	RDH16
C18orf25	CC2D1A	ARHGAP6	ARVCF	CDS2	PLPP3
C18orf32	CCAR1	ARHGAP9	AS3MT	CDV3	USO1
C19orf25	CCAR2	ARHGDIB	ASAH1	CEACAM1	HSD17B6
C19orf53	CCDC12	ARHGEF1	ASAP1	CELF1	IRS2
C1D	CCDC124	ARHGEF10	ASAP2	CEP43	EIF3A
C1GALT1	CCDC134	ARHGEF10L	ASAP3	CEPT1	EIF3D
C1QBP	CCDC137	ARHGEF11	ASB9	CERS2	EIF3F
C1orf122	CCDC141	ARHGEF12	ASCC1	CERS4	EIF3G
C1orf131	CCDC22	ARHGEF15	ASCC2	CERT1	EIF3H
C1orf198	CCDC25	ARHGEF16	ASCC3	CES1	SRSF9
C1orf35	CCDC47	ARHGEF17	ASDURF	CES2	CTSF
C1orf50	CCDC50	ARHGEF18	ASF1A	CFB	FADD
C20orf27	CCDC51	ARHGEF2	ASGR1	CFD	FBP2
C2CD5	CCDC58	ARHGEF26	ASGR2	CFH	SUCLG1
C2orf69	CCDC59	ARHGEF28	ASH2L	CFHR2	SUCLA2
C3orf38	CCDC6	ARHGEF37	ASL	CFHR5	CREG1
C3orf52	CCDC86	ARHGEF40	ASNS	CFI	CPNE3
C5orf15	CCDC88A	ARHGEF5	ASNSD1	CFL1	WASL
C5orf22	CCDC97	ARHGEF6	ASPA	CFL2	STBD1
C5orf51	CCNA2	ARHGEF7	ASPDH	CGN	NAT8
C6orf120	CCNB1	ARID1A	ASPG	CGNL1	UBE2M
C6orf89	CCNC	ARID1B	ASPH	CHAMP1	RHOB
C7orf26	CCNK	ARID2	ASPN	CHCHD2	ATOX1
C7orf50	CCNL2	ARID3A	ASPSCR1	CHCHD3	B2M
C8orf33	CCNY	ARID4A	ASRGL1	CHCHD6	CS
C9orf64	CCS	ARID4B	ASS1	CHD4	DUSP3
C9orf78	CCT2	ARIH1	ATAD1	CHDH	ECHS1
CA2	CCT3	ARIH2	ATAD2	CHERP	EIF2S1
CAAP1	CCT4	ARL1	ATAD2B	CHKB	EIF4EBP2
CAB39	CCT5	ARL14EP	ATAD3A	CHM	FASN
CAB39L	CCT6A	ARL15	ATAD3B	CHMP4A	FCER1G
CACFD1	CCT7	ARL2	ATAT1	CHMP4B	FDX1
CACNA2D1	CCT8	ARL2BP	ATE1	CHMP5	FEN1
CACNA2D2	CD151	ARL3	ATF1	CHN2	GMFB
CACTIN	CD276	ARL5A	ATF2	CHORDC1	HSPA9
CACUL1	CD2AP	ARL5B	ATF6	CHP1	IDH3G
CACYBP	CD2BP2	ARL6	ATF7IP	CHPT1	LBP
CAD	CD46	ARL6IP1	ATG101	CHUK	DRG1
CADM1	CD59	ARL6IP4	ATG12	CIAO1	SERPINB9
CALB1	CD81	ARL6IP5	ATG13	CIAO2B	UCHL1
CALB2	CD9	ARL6IP6	ATG16L1	CIAO3	SLC9A3R1
CALD1	CD99_1	ARL8A	ATG2A	CIAPIN1	COX5A
CALM2	CDA	ARL8B	ATG2B	CIRBP	ARL3
CALML3	CDC123	ARMC1	ATG3	CISD1	BAD
CALR	CDC16	ARMC10	ATG4A	CISD2	BST2
CALU	CDC27	ARMC5	ATG4B	CKAP4	CALR
CAMK2D	CDC34	ARMC6	ATG4C	CKAP5	COX6A1
CAMK2G	CDC37	ARMC8	ATG5	CKB	CTBS
CAMKK2	CDC40	ARMC9	ATG7	CLASP1	CYP8B1
CAMKV	CDC42	ARMCX1	ATG9A	CLCC1	DFFA
CAMSAP1	CDC42BPB	ARMCX2	ATIC	CLEC3B	EFNB1
CAMSAP3	CDC42EP4	ARMCX3	ATL2	CLEC4M	ENDOG
CAND1	CDC5L	ARMH3	ATL3	CLIC1	ERH
CAND2	CDC73	ARMT1	ATM	CLIC2	FARSA
CANT1	CDCA2	ARNT	ATOX1	CLIC4	FGL1
CANX	CDCA8	ARNTL	ATP11A	CLINT1	MGST3
CAP1	CDH1	ARPC1A	ATP11B	CLIP1	MOCS2
CAP2	CDH2	ARPC1B	ATP11C	CLMN	NARS1
CAPG	CDH3	ARPC2	ATP13A1	CLN5	NDUFA3
CAPN1	CDIPT	ARPC3	ATP13A3	CLPB	NDUFB1
CAPN2	CDK1	ARPC4	ATP1A1	CLPP	NDUFB10
CAPN5	CDK11B	ARPC5	ATP1A2	CLPTM1	NDUFS3
CAPNS1	CDK12	ARPC5L	ATP1B1	CLPTM1L	NDUFS6
CAPRIN1	CDK13	ARPIN	ATP1B3	CLPX	RABGGTA
CAPZA1	CDK2	ARPP19	ATP2A2	CLTC	RABGGTB
CAPZA2	CDK2AP1	ARRB1	ATP2A3	CLU	SCO1
CAPZB	CDK4	ARRB2	ATP2B1	CLUH	SNRPA
CARHSP1	CDK5	ARRDC1	ATP2B2	CLYBL	RAB7A
CARM1	CDK5RAP3	ARSA	ATP2B4	CMAS	COIL
CARMIL1	CDK6	ARSB	ATP2C1	CMBL	USP9Y
CARNMT1	CDK7	ARSD	ATP5F1A	CMC1	CAVIN2
CARS1	CDK8	ARSF	ATP5F1B	CMPK1	NMI
CARS2	CDK9	ARSL	ATP5F1C	CMPK2	HGS
CASC3	CDKAL1	ART4	ATP5F1D	CMTM8	COPB2
CASK	CDKN2AIP	ARV1	ATP5F1E	CMTR1	SNAP29
CASP14	CDKN2AIPNL	ARVCF	ATP5IF1	CNBP	TM9SF2
CASP3	CDS2	AS3MT	ATP5MD	CNDP2	CIAO1
CASP6	CDV3	ASAH1	ATP5ME	CNIH4	POLR2D
CAST	CDYL	ASAP1	ATP5MF	CNN1	SNRNP40
CASTOR2	CEBPZ	ASAP2	ATP5MG	CNN2	DDX23
CASZ1	CECR2	ASAP3	ATP5MPL	CNN3	SCAMP1
CAT	CELF1	ASB13	ATP5PB	CNNM3	PRDX6
CAV1	CELF2	ASB6	ATP5PD	CNOT1	MRPL49
CAVIN1	CEMIP2	ASB8	ATP5PF	CNOT7	DDX1
CBFB	CENPF	ASB9	ATP5PO	CNOT9	NDUFA7
CBL	CENPH	ASCC1	ATP6	CNP	NDUFA9
CBLL1	CENPV	ASCC2	ATP6AP1	CNPY2	OXA1L
CBR1	CENPX	ASCC3	ATP6AP2	CNPY3	PPID
CBR4	CEP170	ASDURF	ATP6V0A1	CNRIP1	SFPQ
CBS	CEP43	ASF1A	ATP6V0A2	CNST	TRIM25
CBWD1	CEP97	ASGR1	ATP6V0C	COA6	SLC27A4
CBX1	CEPT1	ASGR2	ATP6V0D1	COA7	ISG15
CBX2	CER1	ASH2L	ATP6V1A	COASY	RBM8A
CBX3	CERS2	ASL	ATP6V1B2	COBLL1	CCS
CBX5	CERS4	ASMTL_1	ATP6V1C1	COG1	ANXA3
CC2D1A	CERS6	ASNS	ATP6V1D	COG2	CALML3
CCAR1	CERT1	ASNSD1	ATP6V1E1	COG3	CHKB
CCAR2	CETN2	ASPA	ATP6V1F	COG4	CRKL
CCDC12	CETN3	ASPDH	ATP6V1G1	COG7	DDOST
CCDC124	CFAP20	ASPG	ATP6V1H	COIL	GCHFR
CCDC134	CFAP298	ASPH	ATP7A	COL12A1	GNG5
CCDC137	CFAP36	ASPM	ATP7B	COL14A1	GNL1
CCDC141	CFDP1	ASPN	ATP8	COL18A1	H1
CCDC22	CFL1	ASPSCR1	ATP8A1	COL1A1	HBZ
CCDC25	CFL2	ASRGL1	ATP8B1	COL1A2	HINT1
CCDC47	CGGBP1	ASS1	ATP9A	COL6A1	HSPA1A
CCDC50	CGN	ASTE1	ATP9B	COL6A2	SMAD4
CCDC51	CGNL1	ATAD1	ATPAF1	COL6A3	NCL
CCDC58	CHAF1A	ATAD2	ATPAF2	COLEC11	CCDC6
CCDC59	CHAF1B	ATAD2B	ATR	COLGALT1	SMC3
CCDC6	CHAMP1	ATAD3A	ATRAID	COMMD1	HSPA1L
CCDC77	CHCHD1	ATAD3B	ATRN	COMMD10	INHBC
CCDC86	CHCHD3	ATAT1	ATRX	COMMD2	LAD1
CCDC88A	CHCHD4	ATE1	ATXN1	COMMD4	LCN2
CCDC9	CHD1	ATF1	ATXN10	COMMD8	LCP2
CCDC97	CHD1L	ATF2	ATXN1L	COMMD9	LGALS3BP
CCN1	CHD4	ATF6	ATXN2	COMT	LMAN1
CCNA2	CHD7	ATF7	ATXN2L	COMTD1	CD180
CCNB1	CHD8	ATF7IP	ATXN3	COPA	PTPRCAP
CCNB2	CHEK1	ATG101	AUH	COPB1	S100A11
CCNC	CHEK2	ATG12	AUP1	COPB2	SRSF4
CCNH	CHERP	ATG13	AURKAIP1	COPE	TDO2
CCNK	CHID1	ATG14	AVEN	COPG1	NELFA
CCNL1	CHMP1A	ATG16L1	AVIL	COPG2	REEP5
CCNL2	CHMP1B	ATG2A	AVL9	COPRS	ABCF2
CCNY	CHMP2A	ATG2B	AXL	COPS2	SCAMP3
CCS	CHMP2B	ATG3	AZGP1	COPS3	ARPC5
CCT2	CHMP4B	ATG4A	AZI2	COPS4	ARPC1B
CCT3	CHMP5	ATG4B	AZU1	COPS5	RAD50
CCT4	CHMP6	ATG4C	B2M	COPS6	ARIH1
CCT5	CHMP7	ATG5	B3GALT6	COPS7A	NAMPT
CCT6A	CHORDC1	ATG7	B3GAT3	COPS7B	G3BP1
CCT7	CHP1	ATG9A	B3GLCT	COPS8	CEBPZ
CCT8	CHPF	ATIC	B4GALT1	COPZ1	EIF1
CCZ1	CHPF2	ATL1	B4GALT4	COPZ2	PSMD14
CD151	CHSY1	ATL2	B4GALT7	COQ3	PRDX2
CD200	CHTF18	ATL3	B4GAT1	COQ5	MRPS31
CD276	CHTOP	ATM	BAAT	COQ6	RIDA
CD2AP	CIAO1	ATOX1	BABAM1	COQ7	POP7
CD2BP2	CIAO2B	ATP11A	BABAM2	COQ8A	STAM2
CD46	CIAPIN1	ATP11B	BACH1	COQ9	SF3B4
CD47	CIB1	ATP13A1	BAD	CORO1A	ZMPSTE24
CD59	CIC	ATP13A3	BAG1	CORO1B	PURA
CD63	CIP2A	ATP1A1	BAG2	CORO1C	SMNDC1
CD81	CIRBP	ATP1A2	BAG3	CORO7	EIF1B
CD9	CISD2	ATP1A3	BAG4	COTL1	SF3A1
CD99_1	CIT	ATP1B1	BAG5	COX1	DNAJA2
CDA	CKAP2	ATP1B3	BAG6	COX11	CAPRIN1
CDAN1	CKAP4	ATP2A1	BAIAP2	COX17	MAT2A
CDC123	CKAP5	ATP2A2	BAIAP2L1	COX2	MCM4
CDC16	CKB	ATP2A3	BAK1	COX3	MFAP1
CDC20	CKM	ATP2B1	BANF1	COX4I1	MT1X
CDC27	CKMT2	ATP2B2	BAP1	COX5A	MT2A
CDC34	CLASP1	ATP2B3	BASP1	COX5B	S100P
CDC37	CLASP2	ATP2B4	BAX	COX6A1	TSNAX
CDC40	CLCN6	ATP2C1	BAZ1A	COX6B1	UQCRFS1
CDC42	CLCN7	ATP5F1A	BAZ1B	COX7A2	MANF
CDC42BPB	CLDN6	ATP5F1B	BAZ2A	CP	CLPP
CDC42EP4	CLDN7	ATP5F1C	BBOX1	CPB2	LAGE3
CDC5L	CLDND1	ATP5F1D	BBX	CPD	MRC2
CDC7	CLGN	ATP5F1E	BCAM	CPNE1	SMYD5
CDC73	CLIC1	ATP5IF1	BCAP31	CPNE2	RACK1
CDCA2	CLIC4	ATP5MC1	BCAR1	CPNE3	ACAA2
CDCA7L	CLINT1	ATP5MD	BCAR3	CPOX	TAB1
CDCA8	CLIP1	ATP5ME	BCAS2	CPPED1	NEFL
CDCP1	CLN6	ATP5MF	BCAS3	CPS1	NSF
CDH1	CLNS1A	ATP5MG	BCAT1	CPSF1	NUCB1
CDH2	CLPB	ATP5MPL	BCAT2	CPSF2	PA2G4
CDH3	CLPP	ATP5PB	BCCIP	CPSF3	ENPP1
CDIPT	CLPTM1	ATP5PD	BCHE	CPSF4	PIN4
CDK1	CLPTM1L	ATP5PF	BCKDHA	CPSF6	PPP2R5A
CDK11B	CLPX	ATP5PO	BCKDHB	CPT1A	PRKAB1
CDK12	CLTA	ATP6	BCKDK	CPT2	RAD21
CDK13	CLTB	ATP6AP1	BCL10	CPVL	RRAS
CDK2	CLTC	ATP6AP2	BCL11B	CRAT	SRSF6
CDK2AP1	CLUH	ATP6V0A1	BCL2L1	CRBN	TAF10
CDK4	CLYBL	ATP6V0A2	BCL2L11	CREG1	PGRMC2
CDK5	CMAS	ATP6V0C	BCL2L12	CRELD1	TIMM44
CDK5RAP1	CMBL	ATP6V0D1	BCL2L13	CRELD2	NXF1
CDK5RAP3	CMPK1	ATP6V1A	BCL2L2	CRIP2	VTI1B
CDK6	CMSS1	ATP6V1B2	BCL3	CRK	CRTAP
CDK7	CMTR1	ATP6V1C1	BCL7A	CRKL	VAT1
CDK8	CNBP	ATP6V1D	BCL7B	CRLF3	CIB1
CDK9	CNDP2	ATP6V1E1	BCL7C	CROT	CHERP
CDKAL1	CNIH4	ATP6V1F	BCLAF1	CRTAP	IPO7
CDKN2AIP	CNN1	ATP6V1G1	BCO2	CRYL1	NOP56
CDKN2AIPNL	CNN2	ATP6V1H	BCR	CRYM	PRDX4
CDS2	CNN3	ATP7A	BCS1L	CRYZ	ARL6IP5
CDV3	CNNM3	ATP7B	BDH1	CS	ARPC1A
CDYL	CNOT1	ATP8	BDH2	CSDE1	RABAC1
CEBPZ	CNOT10	ATP8A1	BECN1	CSE1L	MRPL28
CECR2	CNOT11	ATP8B1	BEND3	CSK	IFITM2
CELF1	CNOT2	ATP9A	BET1	CSNK1A1	TBL3
CELF2	CNOT3	ATP9B	BET1L	CSNK2A1	HEXIM1
CEMIP2	CNOT4	ATPAF1	BGN	CSNK2A2	SLC2A1
CENPF	CNOT7	ATPAF2	BHMT	CSNK2B	SLC16A2
CENPH	CNOT9	ATR	BHMT2	CSRP1	DYNLT3
CENPK	CNP	ATRAID	BICC1	CST3	EXOC5
CENPQ	CNPY2	ATRIP	BICD2	CSTB	EBP
CENPV	CNPY3	ATRN	BICRA	CSTF3	HSPA8
CENPX	CNTFR	ATRX	BID	CTBP1	NES
CEP131	COA1	ATXN1	BIN1	CTBS	STARD10
CEP170	COA3	ATXN10	BIN2	CTH	GLO1
CEP41	COA4	ATXN1L	BIN3	CTNNA1	SUB1
CEP43	COA7	ATXN2	BIRC2	CTNNA2	SIPA1
CEP85	COASY	ATXN2L	BIRC6	CTNNB1	SNTB2
CEP97	COG1	ATXN3	BLMH	CTNNBL1	TALDO1
CEPT1	COG3	ATXN7L1	BLNK	CTNND1	RALBP1
CER1	COG4	AUH	BLOC1S1	CTPS1	HNRNPA0
CERS1	COG5	AUP1	BLOC1S2	CTPS2	SEC61B
CERS2	COG6	AURKAIP1	BLOC1S3	CTSA	PDIA5
CERS4	COG7	AUTS2	BLOC1S4	CTSB	TMED2
CERS6	COG8	AVEN	BLOC1S5	CTSC	LMAN2
CERT1	COIL	AVIL	BLOC1S6	CTSD	CKAP4
CETN2	COL18A1	AVL9	BLVRA	CTSG	TMED10
CETN3	COL1A1	AXL	BLVRB	CTSH	ADIRF
CFAP20	COL1A2	AZGP1	BMP2K	CTSL	COPS6
CFAP298	COL2A1	AZI2	BMPER	CTSS	COPS5
CFAP36	COL3A1	AZU1	BMS1	CTSZ	SLC38A3
CFDP1	COL4A2	B2M	BNIP1	CTTN	SDS
CFL1	COL5A1	B3GALT6	BNIP2	CUL1	RP2
CFL2	COL6A1	B3GAT3	BNIP3	CUL2	RNF113A
CGGBP1	COL6A2	B3GLCT	BOD1	CUL3	NUDT21
CGN	COLEC12	B3GNTL1	BOD1L1	CUL4A	RER1
CGNL1	COLGALT1	B4GALT1	BOK	CUL5	EMILIN1
CHAF1A	COLGALT2	B4GALT3	BOLA1	CUTA	FAF1
CHAF1B	COMMD1	B4GALT4	BOLA3	CWF19L1	LSM6
CHAMP1	COMMD10	B4GALT7	BOP1	CXADR	ATP5ME
CHCHD1	COMMD3	B4GAT1	BORCS5	CYB5A	VIL1
CHCHD2	COMMD4	BAAT	BORCS6	CYB5B	SF3A2
CHCHD3	COMMD5	BABAM1	BORCS7	CYB5R1	ERG28
CHCHD4	COMMD6	BABAM2	BPGM	CYB5R3	SEC23IP
CHCHD5	COMMD8	BACH1	BPHL	CYBA	RPL35
CHD1	COMMD9	BAD	BPI	CYBB	XPOT
CHD1L	COMT	BAG1	BPNT1	CYBC1	PNKP
CHD2	COP1	BAG2	BPNT2	CYC1	STXBP3
CHD4	COPA	BAG3	BPTF	CYCS	CBX3
CHD5	COPB1	BAG4	BRAF	CYFIP1	EXOC3
CHD7	COPB2	BAG5	BRAP	CYFIP2	OGFR
CHD8	COPE	BAG6	BRAT1	CYGB	NID2
CHDH	COPG1	BAIAP2	BRCC3	CYP1A2	TARDBP
CHEK1	COPG2	BAIAP2L1	BRD1	CYP20A1	DGAT1
CHEK2	COPRS	BAIAP3	BRD2	CYP27A1	CDC42EP4
CHERP	COPS2	BAK1	BRD3	CYP2A6	FKBP8
CHID1	COPS3	BANF1	BRD4	CYP2B6	MLYCD
CHMP1A	COPS4	BANP	BRD7	CYP2C8	MSRB2
CHMP1B	COPS5	BAP1	BRD8	CYP2C9	CAVIN1
CHMP2A	COPS6	BASP1	BRD9	CYP2D6	SEPHS2
CHMP2B	COPS7A	BAX	BRF1	CYP2E1	G3BP2
CHMP3	COPS7B	BAZ1A	BRI3	CYP2J2	MAPRE1
CHMP4A	COPS8	BAZ1B	BRI3BP	CYP3A4	DNAJB9
CHMP4B	COPZ1	BAZ2A	BRIX1	CYP3A5	MYCBP
CHMP5	COQ3	BAZ2B	BRK1	CYP3A7	RAB3GAP2
CHMP6	COQ8A	BBC3	BRMS1	CYP4A11	IFIT5
CHMP7	COQ8B	BBOX1	BROX	CYP4F11	SF3B3
CHN1	COQ9	BBS1	BRPF1	CYP4F12	SNAPIN
CHORDC1	CORO1B	BBX	BRPF3	CYP4F2	TIMM10
CHP1	CORO1C	BCAM	BRWD1	CYP4F3	TIMM13
CHPF	CORO2A	BCAP31	BSCL2	CYP4V2	CFAP20
CHPF2	CORO7	BCAR1	BSDC1	CYP51A1	TBK1
CHST14	COTL1	BCAR3	BSG	CYP7A1	VPS51
CHSY1	COX1	BCAS1	BST1	CYP7B1	SHPK
CHTF18	COX11	BCAS2	BST2	CYP8B1	MAT2B
CHTOP	COX17	BCAT1	BTAF1	CYRIA	GMPPB
CHURC1	COX2	BCAT2	BTBD2	CYRIB	ALG6
CIAO1	COX20	BCCIP	BTD	CZIB	NENF
CIAO2A	COX4I1	BCHE	BTF3	D2HGDH	ANAPC2
CIAO2B	COX5A	BCKDHA	BTF3L4	DAB2	CLIC4
CIAPIN1	COX5B	BCKDHB	BTK	DAD1	SNRNP200
CIB1	COX6A1	BCKDK	BTN2A1	DAG1	WDR37
CIP2A	COX6B1	BCL10	BTN3A1	DAP3	METTL7A
CIRBP	COX6C	BCL11B	BTN3A2	DARS1	ASF1A
CISD1	COX7A2	BCL2	BTN3A3	DARS2	SPCS1
CISD2	COX7A2L	BCL2L1	BUB3	DAZAP1	OGN
CIT	COX7B	BCL2L10	BUD13	DBI	MRPL13
CKAP2	COX7C	BCL2L11	BUD23	DBNL	CHMP4A
CKAP4	CPD	BCL2L12	BUD31	DBT	LGALSL
CKAP5	CPNE1	BCL2L13	BYSL	DCAF1	HSD17B8
CKB	CPNE2	BCL2L2	BZW1	DCAF11	EIF2B2
CKM	CPNE3	BCL3	BZW2	DCK	RBX1
CKMT1A	CPOX	BCL7A	C11orf52	DCN	SLC25A15
CKMT2	CPPED1	BCL7B	C11orf54	DCPS	RTCB
CKS1B	CPSF1	BCL7C	C11orf58	DCTD	EDC4
CLASP1	CPSF2	BCL9L	C11orf68	DCTN1	GNL3
CLASP2	CPSF3	BCLAF1	C11orf98	DCTN2	FAM162A
CLASRP	CPSF4	BCLAF3	C12orf29	DCTN3	AKAP8L
CLCC1	CPSF6	BCO2	C12orf4	DCTN4	LSM3
CLCN3	CPSF7	BCR	C12orf43	DCTPP1	MOCS3
CLCN5	CPT1A	BCS1L	C12orf45	DCUN1D1	ANGPTL3
CLCN6	CPT2	BDH1	C12orf57	DCXR	PRPF19
CLCN7	CPVL	BDH2	C12orf65	DDAH1	TMOD3
CLDN6	CRABP1	BECN1	C12orf66	DDAH2	TMEM97
CLDN7	CRABP2	BEND3	C12orf73	DDB1	MAGED2
CLDND1	CRACD	BET1	C14orf119	DDC	PIK3R4
CLEC16A	CRADD	BET1L	C15orf40	DDI2	UBXN4
CLGN	CRAT	BGN	C16orf70	DDO	TTC37
CLIC1	CRB2	BHMT	C16orf91	DDOST	AQR
CLIC4	CRBN	BHMT2	C17orf49	DDRGK1	SPCS2
CLIC5	CREBBP	BICC1	C17orf75	DDT	DHCR24
CLINT1	CRELD1	BICD2	C18orf21	DDX1	MRPL19
CLIP1	CRELD2	BICRA	C18orf25	DDX17	EPM2AIP1
CLN5	CRIP2	BID	C18orf32	DDX19B	TOMM70
CLN6	CRK	BIN1	C19orf12	DDX23	KBTBD11
CLNS1A	CRKL	BIN2	C19orf25	DDX24	PDAP1
CLP1	CRLF3	BIN3	C19orf33	DDX39A	PPP6R1
CLPB	CRMP1	BIRC2	C19orf53	DDX39B	RAB21
CLPP	CRNKL1	BIRC6	C1D	DDX3X	EXOSC7
CLPSL1	CRTAP	BLMH	C1GALT1	DDX41	ENDOD1
CLPTM1	CRTC1	BLNK	C1GALT1C1	DDX42	ERP44
CLPTM1L	CRYAB	BLOC1S1	C1orf109	DDX46	RRP1B
CLPX	CRYM	BLOC1S2	C1orf122	DDX5	RTF1
CLSTN1	CRYZ	BLOC1S3	C1orf131	DDX58	SLC35D1
CLTA	CRYZL1	BLOC1S4	C1orf174	DDX6	TTLL12
CLTB	CS	BLOC1S5	C1orf198	DDX60	MESD
CLTC	CSDE1	BLOC1S6	C1orf226	DECR1	RRS1
CLUH	CSE1L	BLVRA	C1orf35	DECR2	BOP1
CLYBL	CSK	BLVRB	C1orf43	DENND10	CSTF2T
CMAS	CSNK1A1	BLZF1	C1orf50	DENND1A	UFL1
CMBL	CSNK2A1	BMP1	C1orf52	DENND4C	NUP188
CMPK1	CSNK2A2	BMP2K	C1orf53	DERA	MTREX
CMSS1	CSNK2B	BMPER	C1QA	DERL1	VPS13D
CMTM6	CSRP1	BMPR2	C1QB	DERL2	SAMM50
CMTR1	CSRP2	BMS1	C1QBP	DFFA	YIPF3
CNBP	CSRP3	BNIP1	C1QC	DGAT1	RPL36
CNDP2	CSTB	BNIP2	C1QTNF5	DGLUCY	AASDHPPT
CNIH4	CSTF1	BNIP3	C1R	DGUOK	NELFB
CNN1	CSTF2	BNIP3L	C1RL	DHCR24	ZDHHC5
CNN2	CSTF2T	BOD1	C1S	DHCR7	CCZ1
CNN3	CSTF3	BOD1L1	C2	DHFR	PRPF31
CNNM3	CTBP1	BOK	C2CD2	DHODH	RSL1D1
CNNM4	CTBP2	BOLA1	C2CD2L	DHRS1	GPKOW
CNOT1	CTCF	BOLA2	C2CD5	DHRS11	EIF5B
CNOT10	CTDP1	BOLA3	C2orf69	DHRS2	LAP3
CNOT11	CTH	BOP1	C2orf72	DHRS3	TXNDC12
CNOT2	CTIF	BORCS5	C2orf76	DHRS7	NOP58
CNOT3	CTNNA1	BORCS6	C3	DHRS7B	PELO
CNOT4	CTNNA3	BORCS7	C3AR1	DHTKD1	GET4
CNOT7	CTNNAL1	BORCS8	C3orf38	DHX15	TPPP3
CNOT8	CTNNB1	BPGM	C4A	DHX29	NDUFA13
CNOT9	CTNNBL1	BPHL	C4B	DHX9	ERGIC3
CNP	CTNND1	BPI	C4BPA	DIABLO	MRPS17
CNPY2	CTPS1	BPNT1	C4BPB	DIAPH1	CRLF3
CNPY3	CTPS2	BPNT2	C4orf19	DIAPH2	HEBP1
CNPY4	CTR9	BPTF	C4orf33	DICER1	ATP6V1D
CNTFR	CTSA	BRAF	C5	DIDO1	SCCPDH
CNTNAP2	CTSB	BRAP	C5AR1	DIP2B	LACTB2
COA1	CTSC	BRAT1	C5orf15	DIS3	SBDS
COA3	CTSD	BRCA2	C5orf24	DIS3L2	RTRAF
COA4	CTSL	BRCC3	C5orf51	DKC1	TMED5
COA6	CTSV	BRD1	C6	DLAT	SF3B6
COA7	CTSZ	BRD2	C6orf120	DLD	ISOC1
COASY	CTTN	BRD3	C6orf136	DLG1	PPIL1
COG1	CTTNBP2NL	BRD4	C6orf47	DLST	CIAO2B
COG2	CUEDC2	BRD7	C6orf89	DMD	MRPS16
COG3	CUL1	BRD8	C7	DMGDH	FIS1
COG4	CUL2	BRD9	C7orf25	DNAJA1	MRPS23
COG5	CUL3	BRF1	C7orf26	DNAJA2	MRPS33
COG6	CUL4A	BRI3	C7orf50	DNAJA3	COMMD2
COG7	CUL4B	BRI3BP	C8A	DNAJB1	IER3IP1
COG8	CUL5	BRIX1	C8B	DNAJB11	ZFR
COIL	CUTA	BRK1	C8G	DNAJB9	LSM8
COL14A1	CUTC	BRMS1	C8orf33	DNAJC1	FAM8A1
COL18A1	CUX1	BRMS1L	C8orf82	DNAJC11	SELENOT
COL1A1	CWC15	BROX	C9	DNAJC13	AK6
COL1A2	CWC22	BRPF1	C9orf64	DNAJC17	PCYOX1
COL23A1	CWC27	BRPF3	C9orf72	DNAJC2	HSPA14
COL2A1	CWF19L1	BRWD1	C9orf78	DNAJC21	SRRM2
COL3A1	CXADR	BSCL2	CA1	DNAJC25	TACO1
COL4A2	CYB5A	BSDC1	CA12	DNAJC3	GLRX5
COL5A1	CYB5B	BSG	CA13	DNAJC5	GLTP
COL6A1	CYB5R1	BST1	CA14	DNM1L	HGH1
COL6A2	CYB5R2	BST2	CA2	DNM2	MZB1
COLEC12	CYB5R3	BTAF1	CA3	DNPEP	MRPL27
COLGALT1	CYC1	BTBD1	CA5A	DNPH1	SCLY
COLGALT2	CYCS	BTBD2	CA5B	DOCK1	ERGIC2
COMMD1	CYFIP1	BTBD9	CAAP1	DOCK10	ARMCX3
COMMD10	CYP20A1	BTD	CAB39	DOCK2	MRPS30
COMMD2	CYP27A1	BTF3	CAB39L	DOCK4	MAP3K20
COMMD3	CYP2S1	BTF3L4	CACFD1	DOCK7	CRK
COMMD4	CYP51A1	BTG1	CACNA2D1	DOCK8	HAO1
COMMD5	CYRIB	BTK	CACTIN	DOP1B	BORCS6
COMMD6	CZIB	BTN2A1	CACYBP	DPF2	OTUB1
COMMD8	DAAM1	BTN3A1	CAD	DPM1	PALMD
COMMD9	DAB2	BTN3A2	CADM1	DPP3	RETSAT
COMT	DAD1	BTN3A3	CADPS2	DPP7	OSGEP
COMTD1	DAG1	BUB3	CALB2	DPP9	TRMT10C
COP1	DAP3	BUD13	CALCOCO1	DPY30	MRPL16
COPA	DARS1	BUD23	CALCOCO2	DPYD	HPF1
COPB1	DARS2	BUD31	CALCRL	DPYS	LAMTOR1
COPB2	DAXX	BYSL	CALD1	DPYSL2	CDC37L1
COPE	DAZAP1	BZW1	CALHM6	DPYSL3	PRPF39
COPG1	DBI	BZW2	CALML4	DRG1	MOCOS
COPG2	DBN1	C10orf67	CALR	DRG2	PTCD3
COPRS	DBNL	C11orf52	CALU	DSC2	ATG2B
COPS2	DBR1	C11orf54	CAMK1	DSG2	IARS2
COPS3	DBT	C11orf58	CAMK1D	DSP	IPO9
COPS4	DCAF13	C11orf68	CAMK2B	DST	MTPAP
COPS5	DCAF7	C11orf96	CAMK2D	DSTN	SLC4A1AP
COPS6	DCAF8	C11orf98	CAMK2G	DTNA	NADSYN1
COPS7A	DCAKD	C12orf29	CAMKK2	DTX3L	GOLPH3L
COPS7B	DCD	C12orf4	CAMKMT	DUSP23	ARL8B
COPS8	DCK	C12orf42	CAMLG	DUSP3	NUP133
COPZ1	DCLK1	C12orf43	CAMP	DUT	GIMAP4
COQ3	DCP1A	C12orf45	CAMSAP1	DYNC1H1	CPPED1
COQ5	DCP1B	C12orf57	CAMSAP2	DYNC1I2	UFSP2
COQ7	DCP2	C12orf65	CAMSAP3	DYNC1LI1	FBXL8
COQ8A	DCPS	C12orf66	CAND1	DYNC1LI2	COPRS
COQ8B	DCTD	C12orf73	CAND2	DYNLT1	PI4K2A
COQ9	DCTN1	C12orf75	CANT1	DYNLT3	FBXO6
CORO1A	DCTN2	C14orf119	CANX	DYSF	PAG1
CORO1B	DCTN3	C15orf40	CAP1	EARS2	SELENOS
CORO1C	DCTN4	C15orf48	CAP2	EBP	CISD1
CORO2A	DCTN6	C15orf61	CAPG	ECE1	LRRC59
CORO6	DCTPP1	C16orf70	CAPN1	ECH1	RNF114
CORO7	DCUN1D1	C16orf91	CAPN15	ECHDC1	CMAS
COTL1	DCUN1D5	C17orf49	CAPN2	ECHDC2	LANCL2
COX1	DCXR	C17orf75	CAPN5	ECHDC3	DHTKD1
COX11	DDA1	C17orf80	CAPN7	ECHS1	COG1
COX17	DDAH1	C18orf21	CAPNS1	ECI1	GNG12
COX18	DDAH2	C18orf25	CAPRIN1	ECI2	BAIAP2L1
COX2	DDB1	C18orf32	CAPS	ECPAS	CYCS
COX20	DDB2	C19orf12	CAPZA1	ECSIT	SH3BP1
COX4I1	DDI2	C19orf25	CAPZA2	EDC4	TERF2IP
COX5A	DDOST	C19orf33	CAPZB	EDF1	SASH3
COX5B	DDRGK1	C19orf47	CARD10	EEA1	MRPL50
COX6A1	DDT	C19orf53	CARD16	EEF1A1	MYDGF
COX6B1	DDX1	C1D	CARD19	EEF1AKNMT	UBFD1
COX6C	DDX10	C1GALT1	CARD6	EEF1B2	SUSD2
COX7A2	DDX17	C1GALT1C1	CARD8	EEF1D	GRIPAP1
COX7A2L	DDX18	C1QA	CARHSP1	EEF1E1	NCLN
COX7B	DDX19A	C1QB	CARM1	EEF1G	SMYD2
COX7C	DDX19B	C1QBP	CARMIL1	EEF2	CCDC47
CPD	DDX20	C1QC	CARNMT1	EEFSEC	NIT2
CPNE1	DDX21	C1QTNF1	CARS1	EFHD2	MRPL1
CPNE2	DDX23	C1QTNF5	CARS2	EFL1	TOMM22
CPNE3	DDX24	C1R	CASC3	EFNB1	CHPT1
CPOX	DDX27	C1RL	CASK	EFTUD2	COQ8A
CPPED1	DDX28	C1S	CASKIN2	EGFR	COQ9
CPS1	DDX39A	C1orf109	CASP1	EHBP1	PDXP
CPSF1	DDX39B	C1orf122	CASP10	EHD1	TIGAR
CPSF2	DDX3X	C1orf131	CASP2	EHD2	RAB25
CPSF3	DDX41	C1orf174	CASP3	EHD3	ATP13A1
CPSF4	DDX42	C1orf198	CASP4	EHD4	DDX24
CPSF6	DDX46	C1orf226	CASP6	EHHADH	DECR2
CPSF7	DDX47	C1orf35	CASP7	EIF2A	AS3MT
CPT1A	DDX49	C1orf43	CASP8	EIF2AK2	MYORG
CPT2	DDX5	C1orf50	CASP9	EIF2B1	LRRC47
CPVL	DDX50	C1orf52	CAST	EIF2B2	XPO5
CRABP1	DDX51	C1orf53	CASTOR2	EIF2B3	CGN
CRABP2	DDX52	C2	CAT	EIF2B4	WDFY1
CRACD	DDX54	C20orf27	CAV1	EIF2B5	IFITM3
CRAT	DDX55	C2CD2	CAV2	EIF2D	ZNFX1
CRB2	DDX56	C2CD2L	CAVIN1	EIF2S1	TMSB10
CRBN	DDX58	C2CD5	CAVIN2	EIF2S2	TMSB4X
CRCP	DDX6	C2orf49	CAVIN3	EIF2S3	PPA1
CREB1	DECR1	C2orf69	CAVIN4	EIF3A	RNASEL
CREBBP	DEGS1	C2orf72	CBFA2T3	EIF3B	TRAF2
CRELD1	DEK	C2orf76	CBFB	EIF3D	XRCC5
CRELD2	DENND10	C2orf88	CBL	EIF3E	COTL1
CRIP2	DENND4C	C3	CBLB	EIF3F	TMX4
CRIPT	DENR	C3AR1	CBR1	EIF3G	LSM2
CRK	DERA	C3orf33	CBR3	EIF3H	SLC30A1
CRKL	DERL1	C3orf38	CBR4	EIF3I	ABRACL
CRLF3	DERL2	C4A	CBX1	EIF3J	MYG1
CRMP1	DES	C4B	CBX3	EIF3K	FASTKD5
CRNKL1	DESI2	C4BPA	CBX4	EIF3L	SPCS3
CROCC	DFFA	C4BPB	CBX5	EIF3M	HSPA2
CRTAP	DGAT1	C4orf19	CBX7	EIF4A1	ITM2B
CRTC1	DGKZ	C4orf3	CBX8	EIF4A2	SDF2L1
CRYAB	DGLUCY	C4orf33	CC2D1A	EIF4A3	MRPL17
CRYM	DHCR24	C5	CC2D1B	EIF4E	RNF123
CRYZ	DHCR7	C5AR1	CCAR1	EIF4E2	XPNPEP3
CRYZL1	DHFR	C5orf15	CCAR2	EIF4EBP2	MRPS14
CS	DHODH	C5orf22	CCDC102A	EIF4G1	MRPL46
CSDE1	DHPS	C5orf24	CCDC115	EIF4G2	MRPS25
CSE1L	DHRS1	C5orf51	CCDC117	EIF4H	RPS18
CSK	DHRS11	C6	CCDC12	EIF5	VPS16
CSNK1A1	DHRS7	C6orf120	CCDC124	EIF5A	ACBD3
CSNK1G3	DHRS7B	C6orf136	CCDC126	EIF5B	EPS8L2
CSNK2A1	DHTKD1	C6orf47	CCDC127	EIF6	OSBPL11
CSNK2A2	DHX15	C6orf89	CCDC134	ELAC2	AIDA
CSNK2B	DHX16	C7	CCDC137	ELAVL1	SOWAHC
CSRP1	DHX29	C7orf25	CCDC167	ELMO1	COA7
CSRP2	DHX30	C7orf26	CCDC171	ELMO2	FUNDC2
CSRP3	DHX36	C7orf50	CCDC174	ELMOD2	DDRGK1
CSTB	DHX37	C8A	CCDC186	ELOB	NUP37
CSTF1	DHX38	C8B	CCDC22	ELOC	TMEM109
CSTF2	DHX40	C8G	CCDC25	ELOVL5	DCTPP1
CSTF2T	DHX57	C8orf33	CCDC28A	ELP1	C1orf50
CSTF3	DHX8	C8orf82	CCDC32	ELP2	FYCO1
CTBP1	DHX9	C9	CCDC43	ELP3	GCC1
CTBP2	DIABLO	C9orf40	CCDC47	ELP4	MRPL24
CTCF	DIAPH1	C9orf64	CCDC50	EMC1	CERS4
CTDP1	DIAPH2	C9orf72	CCDC51	EMC2	PLEKHF2
CTDSPL2	DIAPH3	C9orf78	CCDC58	EMC3	IPO4
CTH	DICER1	CA1	CCDC6	EMC8	AGMAT
CTIF	DIDO1	CA13	CCDC61	EMILIN1	PLBD1
CTNNA1	DIMT1	CA14	CCDC71L	EML1	THNSL1
CTNNA2	DIP2B	CA2	CCDC82	EML2	SLC35E1
CTNNA3	DIPK2A	CA3	CCDC85C	EML3	ERMP1
CTNNAL1	DIS3	CA5A	CCDC86	EML4	VCPIP1
CTNNB1	DKC1	CA5B	CCDC88A	ENAH	HSD3B7
CTNNBIP1	DLAT	CAAP1	CCDC88B	ENDOD1	GRPEL1
CTNNBL1	DLD	CAB39	CCDC88C	ENDOG	DNAJC5
CTNND1	DLG1	CAB39L	CCDC9	ENO1	CYB5B
CTPS1	DLG3	CABIN1	CCDC90B	ENO2	COL18A1
CTPS2	DLGAP4	CABLES1	CCDC91	ENO3	CYP2S1
CTR9	DLGAP5	CACFD1	CCDC93	ENOPH1	INTS5
CTSA	DLST	CACNA2D1	CCDC97	ENOSF1	TMX1
CTSB	DMAC2	CACNA2D2	CCL20	ENPEP	CFHR5
CTSC	DMAP1	CACNG6	CCL21	ENPP1	TRIM56
CTSD	DMD	CACTIN	CCM2	ENTPD5	PABPC3
CTSL	DMXL1	CACUL1	CCN2	ENY2	FAHD1
CTSV	DNAAF2	CACYBP	CCNB1	EPB41	QTRT1
CTSZ	DNAAF5	CAD	CCND1	EPB41L2	MRPS15
CTTN	DNAJA1	CADM1	CCNDBP1	EPB41L3	SH3BGRL3
CTTNBP2NL	DNAJA2	CADM4	CCNH	EPB41L5	SF3B5
CTU2	DNAJA3	CADPS2	CCNK	EPB42	RTP3
CUEDC2	DNAJB1	CALB2	CCNL1	EPCAM	SELENOO
CUL1	DNAJB11	CALCOCO1	CCNL2	EPHX1	MRPS24
CUL2	DNAJB6	CALCOCO2	CCNT1	EPHX2	FUCA2
CUL3	DNAJC10	CALCRL	CCNT2	EPM2AIP1	TMEM222
CUL4A	DNAJC11	CALD1	CCNY	EPN1	UQCC2
CUL4B	DNAJC13	CALHM5	CCNYL1	EPRS1	DDI2
CUL5	DNAJC16	CALHM6	CCPG1	EPS15	VPS25
CUL7	DNAJC17	CALM2	CCS	EPS15L1	HOOK3
CUTA	DNAJC19	CALML3	CCT2	EPS8	SYVN1
CUTC	DNAJC2	CALML4	CCT3	EPS8L2	MRPS6
CUX1	DNAJC21	CALR	CCT4	ERAP1	MRPL41
CWC15	DNAJC3	CALU	CCT5	ERAP2	MRPL38
CWC22	DNAJC5	CAMK1	CCT6A	ERBIN	GHDC
CWC27	DNAJC6	CAMK1D	CCT6B	ERC1	GON7
CWF19L1	DNAJC7	CAMK2A	CCT7	ERGIC1	PPP1R9B
CXADR	DNAJC8	CAMK2B	CCT8	ERGIC2	INA
CXCL16	DNAJC9	CAMK2D	CD109	ERGIC3	TXNDC17
CXXC1	DNAL1	CAMK2G	CD14	ERH	LMNB2
CYB5A	DNASE2	CAMK4	CD151	ERLIN2	SFT2D3
CYB5B	DNM1L	CAMKK2	CD163	ERMP1	PHF5A
CYB5R1	DNM2	CAMKMT	CD163L1	ERO1A	SYAP1
CYB5R2	DNMT1	CAMLG	CD180	ERP29	ALG2
CYB5R3	DNMT3A	CAMP	CD2	ERP44	PURB
CYC1	DNMT3B	CAMSAP1	CD209	ESD	MRPS36
CYCS	DNPEP	CAMSAP2	CD276	ESYT1	SELENOI
CYFIP1	DNPH1	CAMSAP3	CD2AP	ESYT2	VPS26B
CYHR1	DNTTIP1	CAMTA1	CD2BP2	ETF1	MAL2
CYP20A1	DNTTIP2	CAND1	CD33	ETFA	GBP4
CYP27A1	DOCK1	CAND2	CD34	ETFB	LRG1
CYP2S1	DOCK6	CANT1	CD36	ETFDH	DYNLL2
CYP51A1	DOCK7	CANX	CD38	ETHE1	SRXN1
CYRIB	DOHH	CAP1	CD3E	EWSR1	ROMO1
CYTH2	DPAGT1	CAP2	CD4	EXOC1	OVCA2
CZIB	DPF2	CAPG	CD40	EXOC3	A1BG
D2HGDH	DPH2	CAPN1	CD44	EXOC3L4	DTX3L
DAAM1	DPH5	CAPN15	CD46	EXOC4	KIAA2013
DAB1	DPH6	CAPN2	CD47	EXOC5	TIMM29
DAB2	DPM1	CAPN5	CD5	EXOC6	REEP6
DAD1	DPM3	CAPN7	CD53	EXOC7	MARS2
DAG1	DPP3	CAPNS1	CD55	EXOC8	VASN
DAP	DPP7	CAPRIN1	CD58	EXOSC1	KCTD12
DAP3	DPP9	CAPS	CD59	EXOSC10	HINT3
DAPK3	DPPA2	CAPZA1	CD5L	EXOSC2	PPP1R14B
DARS1	DPPA4	CAPZA2	CD63	EXOSC3	PGK2
DARS2	DPY19L1	CAPZB	CD68	EXOSC7	CMBL
DAXX	DPY30	CARD10	CD72	EZR	HIGD2A
DAZAP1	DPYSL2	CARD11	CD74	F11	PPIL4
DBI	DPYSL3	CARD16	CD81	F12	RPIA
DBN1	DPYSL4	CARD19	CD82	F13A1	JCHAIN
DBNL	DPYSL5	CARD6	CD84	F2	ADHFE1
DBR1	DR1	CARD8	CD8A	F7	NAXE
DBT	DRAP1	CARD9	CD9	F9	CAVIN3
DCAF1	DRG1	CARHSP1	CD93	FAAH	UBLCP1
DCAF11	DRG2	CARM1	CD99_1	FABP1	OMA1
DCAF13	DROSHA	CARMIL1	CD99L2	FABP3	MTPN
DCAF5	DSC2	CARMIL2	CDA	FABP4	CRYZL1
DCAF7	DSCC1	CARNMT1	CDAN1	FABP5	ZNRF2
DCAF8	DSG2	CARS1	CDC123	FAF1	PARS2
DCAKD	DSN1	CARS2	CDC16	FAF2	ACOT4
DCD	DSP	CASC3	CDC23	FAH	AMDHD1
DCK	DST	CASD1	CDC26	FAHD1	C19orf25
DCLK1	DSTN	CASK	CDC27	FAHD2A	OIT3
DCP1A	DTD1	CASKIN2	CDC34	FAM114A1	METTL7B
DCP1B	DTNBP1	CASP1	CDC37	FAM114A2	PATL1
DCP2	DTYMK	CASP10	CDC37L1	FAM120A	CPNE2
DCPS	DUS1L	CASP2	CDC40	FAM136A	TIPRL
DCTD	DUS2	CASP3	CDC42	FAM160A2	GIMAP7
DCTN1	DUS3L	CASP4	CDC42BPA	FAM160B1	LRRC57
DCTN2	DUSP12	CASP6	CDC42BPB	FAM162A	RDH10
DCTN3	DUSP3	CASP7	CDC42EP1	FAM185A	PGM2L1
DCTN4	DUSP9	CASP8	CDC42EP4	FAM20B	MUC19
DCTN5	DUT	CASP9	CDC5L	FAM234A	DIP2B
DCTN6	DVL2	CAST	CDC73	FAM3C	KRTCAP2
DCTPP1	DVL3	CASTOR1	CDH1	FAM8A1	NDUFAF2
DCUN1D1	DYNC1H1	CASTOR2	CDH13	FAM91A1	LRATD2
DCUN1D5	DYNC1I1	CAT	CDH2	FAM98A	UBR1
DCXR	DYNC1I2	CAV1	CDH5	FAM98B	GIMAP8
DDA1	DYNC1LI1	CAV2	CDH6	FAM98C	NDUFA11
DDAH1	DYNC1LI2	CAVIN1	CDHR2	FARP1	EXOC8
DDAH2	DYNC2H1	CAVIN2	CDHR5	FARP2	CHMP4B
DDB1	DYNLL1	CAVIN3	CDIPT	FARS2	GATC
DDB2	DYNLL2	CAVIN4	CDK1	FARSA	MT1M
DDHD1	DYNLRB1	CBFA2T3	CDK10	FARSB	STX12
DDHD2	DYNLT1	CBFB	CDK11A	FAS	PPM1G
DDI2	DYRK1A	CBL	CDK11B	FASN	TSPAN33
DDOST	DYSF	CBLB	CDK12	FASTKD2	ITGA1
DDR1	EAF1	CBLC	CDK13	FASTKD5	AUP1
DDRGK1	EARS2	CBLL1	CDK14	FBL	LYRM7
DDT	EBNA1BP2	CBR1	CDK16	FBLN1	STARD5
DDX1	EBP	CBR3	CDK17	FBLN2	ZNF428
DDX10	ECD	CBR4	CDK18	FBN1	GNPNAT1
DDX11	ECE1	CBS	CDK2	FBP1	SLC27A1
DDX17	ECH1	CBX1	CDK2AP1	FBP2	NELFCD
DDX18	ECHDC1	CBX3	CDK4	FBXL18	MBLAC2
DDX19A	ECHDC3	CBX4	CDK5	FBXL8	PLPP6
DDX19B	ECHS1	CBX5	CDK5RAP1	FBXO22	CLYBL
DDX20	ECI1	CBX7	CDK5RAP2	FBXO3	SPRYD4
DDX21	ECI2	CBX8	CDK5RAP3	FBXO44	PKN1
DDX23	ECPAS	CC2D1A	CDK6	FCER1G	LOC112268437
DDX24	ECSIT	CC2D1B	CDK7	FCGR2B	COX1
DDX27	ECT2	CCAR1	CDK9	FCGRT	COX2
DDX28	EDC3	CCAR2	CDKAL1	FCHO2	COX3
DDX31	EDC4	CCDC102A	CDKN1B	FCSK	ND3
DDX39A	EDF1	CCDC110	CDKN2A	FDFT1	ND4
DDX39B	EEA1	CCDC115	CDKN2AIP	FDPS	ND5
DDX3X	EED	CCDC117	CDKN2AIPNL	FDX1	MT1E
DDX41	EEF1A1	CCDC12	CDKN2C	FDXR	MT1G
DDX42	EEF1A2	CCDC121	CDNF	FECH	HBS1L
DDX46	EEF1AKNMT	CCDC124	CDO1	FEN1	PZP
DDX47	EEF1B2	CCDC126	CDS2	FERMT2	A2M
DDX49	EEF1D	CCDC127	CDV3	FERMT3	ACADM
DDX5	EEF1E1	CCDC134	CDYL	FES	ACADS
DDX50	EEF1G	CCDC136	CEACAM1	FGA	ACADVL
DDX51	EEF2	CCDC137	CEACAM6	FGB	ACAT1
DDX52	EEFSEC	CCDC144A	CEACAM8	FGD4	ADA
DDX54	EFL1	CCDC150	CEBPA	FGG	ADSL
DDX55	EFNB1	CCDC163	CEBPB	FGGY	AGL
DDX56	EFR3A	CCDC167	CEBPZ	FGL1	APOA1
DDX58	EFTUD2	CCDC168	CEBPZOS	FH	ARG1
DDX6	EGLN1	CCDC171	CECR2	FHIT	ARSB
DECR1	EHBP1	CCDC174	CEL	FHL1	ARSD
DECR2	EHD1	CCDC180	CELF1	FHL2	ARSL
DEGS1	EHD3	CCDC186	CELF2	FHOD1	ASL
DEK	EHD4	CCDC22	CEMIP2	FIP1L1	ATM
DENND10	EHMT1	CCDC25	CENPB	FIS1	BCKDHB
DENND4C	EHMT2	CCDC28A	CENPC	FKBP11	C2
DENND5B	EI24	CCDC32	CENPF	FKBP15	CA2
DENND6A	EIF1	CCDC43	CENPV	FKBP1A	CBS
DENR	EIF1AX	CCDC47	CEP128	FKBP2	CD36
DEPDC5	EIF1B	CCDC50	CEP131	FKBP3	CP
DERA	EIF2A	CCDC51	CEP135	FKBP4	CPOX
DERL1	EIF2AK2	CCDC58	CEP170	FKBP5	CPT2
DERL2	EIF2AK4	CCDC59	CEP170B	FKBP8	CYP2D6
DERPC	EIF2B1	CCDC6	CEP250	FLAD1	CYP2D7
DES	EIF2B2	CCDC61	CEP290	FLII	DLD
DESI2	EIF2B3	CCDC66	CEP350	FLNA	DPYD
DFFA	EIF2B4	CCDC69	CEP41	FLNB	EPHX1
DGAT1	EIF2B5	CCDC71L	CEP43	FLOT1	ETFA
DGCR8	EIF2D	CCDC8	CEP44	FLOT2	F11
DGKZ	EIF2S1	CCDC80	CEP57	FMC1	F5
DGLUCY	EIF2S2	CCDC85C	CEP76	FMO3	F7
DGUOK	EIF2S3	CCDC86	CEP85	FMO4	F9
DHCR24	EIF3A	CCDC88A	CEP97	FMO5	FBN1
DHCR7	EIF3B	CCDC88B	CEPT1	FMR1	FECH
DHDDS	EIF3D	CCDC88C	CERS2	FN1	FH
DHFR	EIF3E	CCDC9	CERS4	FN3K	FXN
DHODH	EIF3F	CCDC90B	CERS6	FN3KRP	FUCA1
DHPS	EIF3G	CCDC91	CERT1	FNBP1	GCK
DHRS1	EIF3H	CCDC92	CES1	FNDC3A	GSN
DHRS11	EIF3I	CCDC93	CES2	FNDC3B	MSH6
DHRS3	EIF3J	CCDC97	CES3	FNTA	HADHB
DHRS4	EIF3K	CCDC9B	CETN2	FOLR2	CFHR1
DHRS7	EIF3L	CCK	CETN3	FOXRED1	CFH
DHRS7B	EIF3M	CCL14	CETP	FRK	CFHR2
DHTKD1	EIF4A1	CCL20	CFAP20	FRMD8	HGD
DHX15	EIF4A2	CCL21	CFAP298	FSCN1	HMBS
DHX16	EIF4A3	CCL5	CFAP36	FTCD	INSR
DHX29	EIF4B	CCM2	CFB	FTH1	ITGA6
DHX30	EIF4E	CCN2	CFD	FTL	ITGB2
DHX36	EIF4E2	CCNB1	CFDP1	FTO	KRT9
DHX37	EIF4EBP1	CCNC	CFH	FTSJ3	MSH2
DHX38	EIF4ENIF1	CCND1	CFHR1	FUBP1	MTM1
DHX40	EIF4G1	CCNDBP1	CFHR2	FUBP3	MTTP
DHX57	EIF4G2	CCNH	CFHR3	FUCA1	MTR
DHX8	EIF4G3	CCNK	CFHR5	FUNDC2	NAGLU
DHX9	EIF4H	CCNL1	CFI	FUOM	OAT
DIABLO	EIF5	CCNL2	CFL1	FUS	PAH
DIAPH1	EIF5A	CCNT1	CFL2	FXN	PCBD1
DIAPH2	EIF5B	CCNT2	CFLAR	FXR1	PDHA1
DIAPH3	EIF6	CCNY	CFP	FXR2	PEPD
DICER1	ELAC2	CCNYL1	CGGBP1	FYB1	PEX6
DIDO1	ELAPOR2	CCPG1	CGN	FYCO1	PHKG2
DIMT1	ELAVL1	CCR1	CGNL1	G3BP1	PKLR
DIP2B	ELF2	CCRL2	CGREF1	G3BP2	PLG
DIPK2A	ELMO1	CCS	CHAC2	G6PD	PMM2
DIS3	ELMOD2	CCT2	CHAMP1	GAA	PON2
DIS3L2	ELOA	CCT3	CHCHD1	GABPA	CTSA
DKC1	ELOB	CCT4	CHCHD10	GALE	PPOX
DKK4	ELOC	CCT5	CHCHD2	GALK1	PPT1
DLAT	ELP1	CCT6A	CHCHD3	GALK2	QDPR
DLD	ELP2	CCT6B	CHCHD4	GALM	SLC2A2
DLG1	ELP3	CCT7	CHCHD5	GALNS	SLC4A1
DLG3	ELP4	CCT8	CHCHD6	GALNT2	SNCA
DLG5	EMC1	CCZ1	CHCHD7	GALT	SRD5A2
DLGAP4	EMC2	CD109	CHD1	GAMT	TAT
DLGAP5	EMC3	CD14	CHD1L	GANAB	SERPINA7
DLL3	EMC4	CD151	CHD2	GAPDH	TPM1
DLST	EMC7	CD163	CHD4	GAPVD1	TPM2
DMAC2	EMC8	CD163L1	CHD8	GARS1	TPM4
DMAP1	EMD	CD177	CHDH	GART	TPM3
DMD	EMG1	CD180	CHEK2	GAS2	TPMT
DMXL1	EMILIN2	CD1C	CHERP	GATB	TSC1
DNAAF2	EML1	CD2	CHI3L1	GATC	TTPA
DNAAF5	EML2	CD209	CHID1	GATD1	WAS
DNAH11	EML4	CD248	CHKA	GATM	XDH
DNAJA1	ENAH	CD276	CHKB	GBA2	CHM
DNAJA2	ENDOG	CD2AP	CHM	GBE1	ABCC2
DNAJA3	ENO1	CD2BP2	CHML	GBF1	G6PD
DNAJB1	ENO2	CD300A	CHMP1A	GBP1	HLCS
DNAJB11	ENO3	CD300LF	CHMP1B	GBP4	HRG
DNAJB14	ENOPH1	CD300LG	CHMP2A	GBP5	HSD17B4
DNAJB4	ENOSF1	CD33	CHMP2B	GC	LTBP2
DNAJB6	ENPP1	CD34	CHMP3	GCAT	PAFAH1B1
DNAJC1	ENY2	CD36	CHMP4A	GCC1	PAFAH2
DNAJC10	EOGT	CD38	CHMP4B	GCC2	UBE3A
DNAJC11	EOMES	CD3E	CHMP4C	GCDH	PEX1
DNAJC13	EP300	CD4	CHMP5	GCHFR	ALPL
DNAJC16	EP400	CD40	CHMP6	GCK	AMT
DNAJC17	EPB41	CD44	CHMP7	GCKR	APP
DNAJC19	EPB41L2	CD46	CHN2	GCLC	APRT
DNAJC2	EPB41L3	CD47	CHORDC1	GCLM	ARSA
DNAJC21	EPB41L5	CD48	CHP1	GCN1	SERPINC1
DNAJC3	EPCAM	CD5	CHPF	GCSH	ATRX
DNAJC5	EPHA1	CD53	CHPF2	GDA	CYP1A1
DNAJC6	EPHA2	CD55	CHPT1	GDAP2	F10
DNAJC7	EPHB2	CD58	CHRAC1	GDI1	F12
DNAJC8	EPHB3	CD59	CHST13	GDI2	FBP1
DNAJC9	EPHX1	CD5L	CHST14	GEMIN5	HEXB
DNAL1	EPHX2	CD63	CHST4	GET3	LDLR
DNASE2	EPN1	CD68	CHTOP	GET4	MAN2B1
DNM1L	EPN2	CD72	CHUK	GFM1	PCCB
DNM2	EPPK1	CD74	CHURC1	GFM2	GSTM2
DNMBP	EPRS1	CD81	CIAO1	GFPT1	GSTM4
DNMT1	EPS15	CD82	CIAO2A	GFUS	GSTM1
DNMT3A	EPS15L1	CD84	CIAO2B	GGA3	GSTM5
DNMT3B	ERAL1	CD8A	CIAO3	GGACT	C8A
DNPEP	ERAP1	CD9	CIAPIN1	GGCT	CRP
DNPH1	ERBB2	CD93	CIB1	GGCX	GPX1
DNTTIP1	ERBIN	CD99L2	CIC	GGH	GC
DNTTIP2	ERC1	CD99_1	CIDEB	GGT5	TAP1
DOCK1	ERCC2	CDA	CINP	GHDC	NOS3
DOCK6	ERCC3	CDAN1	CIP2A	GIMAP1	ITGAX
DOCK7	ERGIC1	CDC123	CIR1	GIMAP4	ITGAM
DOHH	ERGIC2	CDC16	CIRBP	GIMAP7	SOD2
DOLPP1	ERGIC3	CDC20	CISD1	GIMAP8	GSR
DOP1B	ERH	CDC23	CISD2	GIPC1	TGFB1
DOT1L	ERI3	CDC26	CISD3	GIPC2	ACY1
DPAGT1	ERLEC1	CDC27	CIT	GIT2	ADH1B
DPCD	ERLIN1	CDC34	CIZ1	GJB1	ADH4
DPF2	ERLIN2	CDC37	CKAP4	GK	ADH1C
DPH1	ERMP1	CDC37L1	CKAP5	GLA	ADH1A
DPH2	ERO1A	CDC40	CKB	GLB1	AHCY
DPH5	ERP29	CDC42	CKM	GLDC	ALDH1A2
DPH6	ERP44	CDC42BPA	CKS1B	GLG1	ALDH1B1
DPH7	ESD	CDC42BPB	CLASP1	GLIPR2	ALDH2
DPM1	ESF1	CDC42BPG	CLASP2	GLO1	ALDH1A3
DPM3	ESRP1	CDC42EP1	CLC	GLOD4	ALDH3A1
DPP3	ESS2	CDC42EP2	CLCC1	GLRX	ALDH3B1
DPP7	ESYT1	CDC42EP4	CLCN3	GLRX3	ALDH9A1
DPP9	ESYT2	CDC42EP5	CLCN6	GLRX5	ALOX5
DPPA2	ETF1	CDC42SE2	CLCN7	GLS	ANXA1
DPPA4	ETFA	CDC5L	CLDN1	GLS2	ATP1A2
DPY19L1	ETFB	CDC73	CLDN11	GLT8D1	ATP1A3
DPY30	ETFDH	CDCA5	CLDN12	GLTP	ATP1A1
DPYSL2	ETHE1	CDH1	CLDN23	GLUD1	C4BPB
DPYSL3	ETNK1	CDH11	CLDN3	GLUD2	COMT
DPYSL4	EWSR1	CDH13	CLDN5	GLUL	CYP2A7
DPYSL5	EXD2	CDH2	CLDND1	GLYAT	CYP2A6
DR1	EXOC1	CDH5	CLEC11A	GLYATL1	CYP2A13
DRAP1	EXOC2	CDH6	CLEC14A	GLYCTK	CYP2C9
DRG1	EXOC4	CDHR2	CLEC16A	GLYR1	CYP2C18
DRG2	EXOC5	CDHR5	CLEC1B	GMDS	CYP2C19
DROSHA	EXOC6	CDIP1	CLEC3B	GMFB	CYP2C8
DSC2	EXOC6B	CDIPT	CLEC4G	GMFG	CYP4A22
DSCC1	EXOC7	CDK1	CLEC4M	GMPPA	CYP4A11
DSG1	EXOC8	CDK10	CLGN	GMPPB	CYP27A1
DSG2	EXOG	CDK11A	CLIC1	GMPR2	CYP51A1
DSN1	EXOSC1	CDK11B	CLIC2	GMPS	DHFR
DSP	EXOSC10	CDK12	CLIC4	GNA11	FKBP1A
DST	EXOSC2	CDK13	CLIC6	GNA13	GART
DSTN	EXOSC3	CDK14	CLINT1	GNAI1	GGCX
DTD1	EXOSC4	CDK16	CLIP1	GNAI2	GUCY1B1
DTNB	EXOSC5	CDK17	CLIP2	GNAI3	HPGD
DTNBP1	EXOSC6	CDK18	CLMN	GNAO1	ITGA4
DTYMK	EXOSC7	CDK19	CLN3	GNAQ	KLKB1
DUS1L	EXOSC8	CDK2	CLN5	GNAS	LTA4H
DUS2	EXOSC9	CDK2AP1	CLN6	GNB1	MAOA
DUS3L	EXT2	CDK4	CLN8	GNB2	MAOB
DUSP12	EXTL2	CDK5	CLNS1A	GNB4	MME
DUSP3	EXTL3	CDK5RAP1	CLP1	GNE	NQO2
DUSP6	EYA3	CDK5RAP2	CLPB	GNG12	P4HB
DUSP9	EZR	CDK5RAP3	CLPP	GNG2	PC
DUT	F11R	CDK6	CLPTM1	GNG5	PDHB
DVL2	FABP3	CDK7	CLPTM1L	GNG7	PLCB3
DVL3	FABP5	CDK9	CLPX	GNL1	SERPINF2
DYNC1H1	FADD	CDKAL1	CLRN3	GNL3	POLR2B
DYNC1I1	FADS1	CDKN1B	CLTA	GNMT	POR
DYNC1I2	FADS2	CDKN2A	CLTB	GNPAT	PTGS1
DYNC1LI1	FAF1	CDKN2AIP	CLTC	GNPDA1	RPL3
DYNC1LI2	FAF2	CDKN2AIPNL	CLU	GNPNAT1	RPL6
DYNC2H1	FAH	CDKN2C	CLUH	GOLGA1	RPL7
DYNLL1	FAHD1	CDNF	CLYBL	GOLGA2	RPL13
DYNLL2	FAHD2A	CDO1	CMAS	GOLGA3	RPL18
DYNLRB1	FAM107B	CDS2	CMBL	GOLGA4	RPL17
DYNLT1	FAM114A1	CDT1	CMC1	GOLGA5	RPL28
DYRK1A	FAM114A2	CDV3	CMC2	GOLGB1	RPL36AL
DYSF	FAM118B	CDYL	CMC4	GOLIM4	RPL36A
E2F5	FAM120A	CEACAM1	CMIP	GOLM2	RPLP1
EAF1	FAM120B	CEACAM6	CMKLR1	GOLPH3	RPLP2
EARS2	FAM126A	CEACAM8	CMPK1	GON7	RPS3
EBNA1BP2	FAM136A	CEBPA	CMPK2	GOPC	RPS3A
ECD	FAM160B1	CEBPB	CMSS1	GORASP2	REEP3
ECE1	FAM162A	CEBPD	CMTM3	GOSR1	LSS
ECH1	FAM169A	CEBPG	CMTM4	GOSR2	ATP2C1
ECHDC1	FAM177A1	CEBPZ	CMTR1	GOT1	IDNK
ECHDC3	FAM193A	CEBPZOS	CMTR2	GOT2	TIMM50
ECHS1	FAM207A	CECR2	CNBP	GPAM	MTUS1
ECI1	FAM20B	CEL	CNDP1	GPC6	ATP5F1A
ECI2	FAM234A	CELF1	CNDP2	GPD1	USP16
ECPAS	FAM234B	CELF2	CNEP1R1	GPD1L	EXOSC10
ECSIT	FAM3C	CELSR2	CNIH4	GPD2	PUS1
ECT2	FAM50A	CEMIP2	CNKSR3	GPHN	C4A
EDC3	FAM89A	CENPA	CNN1	GPI	C4B
EDC4	FAM91A1	CENPB	CNN2	GPKOW	ECHDC1
EDF1	FAM98A	CENPC	CNN3	GPN1	JPT1
EDIL3	FAM98B	CENPF	CNNM3	GPS1	FMO3
EEA1	FANCD2	CENPV	CNNM4	GPT	NFU1
EED	FANCI	CEP104	CNOT1	GPT2	DNAJB12
EEF1A1	FAR1	CEP120	CNOT10	GPX1	ANXA2
EEF1A2	FARP1	CEP128	CNOT11	GPX2	ABLIM1
EEF1AKMT1	FARSA	CEP131	CNOT2	GPX4	SMAD5
EEF1AKMT4	FARSB	CEP135	CNOT3	GRB2	SMAD1
EEF1AKNMT	FASN	CEP164	CNOT4	GRHPR	ANXA13
EEF1B2	FASTKD1	CEP170	CNOT7	GRIPAP1	CAPNS1
EEF1D	FASTKD2	CEP170B	CNOT8	GRPEL1	RPS9
EEF1E1	FASTKD5	CEP192	CNOT9	GRSF1	FBLN2
EEF1G	FAU	CEP250	CNP	GSDMD	NOMO1
EEF2	FBL	CEP290	CNPY2	GSDME	NOMO2
EEFSEC	FBLIM1	CEP350	CNPY3	GSK3A	AGMO
EFHD1	FBLN1	CEP41	CNPY4	GSK3B	AK4
EFHD2	FBLN2	CEP43	CNRIP1	GSN	DNM2
EFL1	FBN2	CEP44	CNST	GSPT1	MTIF2
EFNB1	FBP1	CEP57	CNTFR	GSR	LRSAM1
EFNB3	FBXL12	CEP68	CNTRL	GSS	NUMB
EFR3A	FBXO2	CEP76	CNTROB	GSTK1	WASHC2A
EFTUD2	FBXO21	CEP78	COA1	GSTM2	WASHC2C
EGLN1	FBXO22	CEP85	COA3	GSTM3	HAO2
EHBP1	FBXO30	CEP97	COA4	GSTO1	SLC25A25
EHD1	FBXO38	CEPT1	COA5	GSTP1	SDCBP
EHD2	FBXO7	CERS2	COA6	GSTT2B	LMBRD2
EHD3	FCF1	CERS4	COA7	GSTZ1	LAMTOR4
EHD4	FDFT1	CERS5	COASY	GTF2I	KYAT3
EHMT1	FDPS	CERS6	COBL	GTPBP1	TFIP11
EHMT2	FDX1	CERT1	COBLL1	GTPBP3	CKAP5
EI24	FDXR	CES1	COCH	GUCY1B1	VPS8
EIF1	FECH	CES2	COG1	GXYLT1	TMEM230
EIF1AX	FEN1	CES3	COG2	GYG1	TTC7B
EIF1AY	FERMT1	CETN2	COG3	GYG2	IBA57
EIF1B	FERMT2	CETN3	COG4	GYS1	RAP1A
EIF2A	FGD4	CETP	COG5	GYS2	RAP1B
EIF2AK2	FGFR1	CFAP20	COG6	H1	ZYX
EIF2AK4	FH	CFAP298	COG7	H6PD	AFMID
EIF2B1	FHL1	CFAP36	COG8	HAAO	GLT8D1
EIF2B2	FHL2	CFAP410	COIL	HABP2	ATP11C
EIF2B3	FHL3	CFAP97	COL12A1	HACD2	RPS16
EIF2B4	FHOD1	CFB	COL14A1	HACD3	SEPTIN7
EIF2B5	FILIP1	CFD	COL15A1	HACL1	ARHGEF10L
EIF2D	FIP1L1	CFDP1	COL16A1	HADH	U2AF2
EIF2S1	FIS1	CFH	COL18A1	HADHA	SLC3A2
EIF2S2	FKBP10	CFHR1	COL1A1	HADHB	DCTD
EIF2S3	FKBP11	CFHR2	COL1A2	HAGH	ABI2
EIF3A	FKBP14	CFHR3	COL21A1	HAL	ABI1
EIF3B	FKBP15	CFHR5	COL23A1	HAO1	RPS19
EIF3C	FKBP1A	CFI	COL28A1	HAO2	COA6
EIF3D	FKBP2	CFL1	COL2A1	HARS1	SEH1L
EIF3E	FKBP3	CFL2	COL3A1	HARS2	MAD1L1
EIF3F	FKBP4	CFLAR	COL4A1	HAT1	AKT1
EIF3G	FKBP5	CFP	COL4A2	HAX1	AKT3
EIF3H	FKBP7	CGAS	COL5A1	HBB	AKT2
EIF3I	FKBP8	CGGBP1	COL5A2	HBD	DBNL
EIF3J	FKBP9	CGN	COL5A3	HBS1L	CARS1
EIF3K	FLAD1	CGNL1	COL6A1	HCCS	OCIAD2
EIF3L	FLII	CGREF1	COL6A2	HCFC1	ETFB
EIF3M	FLNA	CHAC2	COL6A3	HCLS1	ILK
EIF4A1	FLNB	CHAF1A	COL6A6	HDAC10	PAK4
EIF4A2	FLNC	CHAF1B	COL8A1	HDAC6	BAG5
EIF4A3	FLOT1	CHAMP1	COLEC10	HDDC3	RTKN
EIF4B	FLOT2	CHCHD1	COLEC11	HDGF	PAPSS1
EIF4E	FLRT3	CHCHD10	COLGALT1	HDGFL2	PAPSS2
EIF4E2	FMR1	CHCHD2	COMMD1	HDHD2	GNG10
EIF4EBP1	FN1	CHCHD3	COMMD10	HDHD3	DNAJC25
EIF4ENIF1	FN3K	CHCHD4	COMMD2	HDHD5	GOPC
EIF4G1	FN3KRP	CHCHD5	COMMD3	HDLBP	INPP5D
EIF4G2	FNBP1	CHCHD6	COMMD4	HEATR5B	CCDC58
EIF4G3	FNBP1L	CHCHD7	COMMD5	HEBP1	P4HA1
EIF4H	FNBP4	CHD1	COMMD6	HEBP2	HSP90AA1
EIF5	FNDC3A	CHD1L	COMMD7	HECTD1	HSP90AB1
EIF5A	FNDC3B	CHD2	COMMD8	HECTD3	BRCC3
EIF5B	FNTA	CHD3	COMMD9	HERC4	SERBP1
EIF6	FOCAD	CHD4	COMT	HEXA	NME1
EIPR1	FOXK1	CHD6	COMTD1	HEXB	NAE1
ELAC2	FOXK2	CHD7	COP1	HEXIM1	ARF1
ELAPOR2	FOXP4	CHD8	COPA	HGD	ARF4
ELAVL1	FRAS1	CHDH	COPB1	HGH1	ARF5
ELAVL4	FREM2	CHEK2	COPB2	HGS	ADGRE5
ELF2	FRYL	CHERP	COPE	HIBADH	DUT
ELL	FSCN1	CHI3L1	COPG1	HIBCH	TPD52
ELMO1	FSD1	CHID1	COPG2	HIF1AN	ARFIP1
ELMO2	FSTL1	CHKA	COPRS	HIGD1A	RRM1
ELMOD2	FTL	CHKB	COPS2	HIKESHI	CCM2
ELOA	FTO	CHM	COPS3	HINT1	KCTD21
ELOB	FTSJ1	CHML	COPS4	HINT2	AP1B1
ELOC	FTSJ3	CHMP1A	COPS5	HINT3	AP2B1
ELOF1	FUBP1	CHMP1B	COPS6	HIP1	IFIT3
ELP1	FUBP3	CHMP2A	COPS7A	HIP1R	SRSF7
ELP2	FUCA1	CHMP2B	COPS7B	HK1	PLAA
ELP3	FUCA2	CHMP3	COPS8	HK3	NT5DC3
ELP4	FUNDC1	CHMP4A	COPZ1	HKDC1	ERGIC1
ELP6	FUNDC2	CHMP4B	COPZ2	HLA	INF2
EMB	FUS	CHMP4C	COQ10A	HLCS	CRELD1
EMC1	FUT8	CHMP5	COQ10B	HM13	MRI1
EMC10	FXN	CHMP6	COQ3	HMBS	LLGL2
EMC2	FXR1	CHMP7	COQ4	HMGB1	ALDH3A2
EMC3	FXR2	CHN2	COQ5	HMGB2	UBE2V1
EMC4	FXYD6	CHORDC1	COQ6	HMGB3	UBE2V2
EMC7	FYTTD1	CHP1	COQ7	HMGCL	STK26
EMC8	FZD2	CHPF	COQ8A	HMGCS1	STK24
EMD	G3BP1	CHPF2	COQ8B	HMGCS2	MAGI1
EMG1	G3BP2	CHPT1	COQ9	HMOX1	BABAM1
EMILIN2	G6PC3	CHRAC1	CORO1A	HMOX2	ACOT9
EML1	G6PD	CHST13	CORO1B	HNF1A	EIF2B4
EML2	GAA	CHST14	CORO1C	HNF4A	SDHC
EML4	GABARAPL2	CHST4	CORO2A	HNMT	EIF3B
EMSY	GABPA	CHST7	CORO2B	HNRNPA0	BCO2
ENAH	GADD45GIP1	CHSY1	CORO7	HNRNPA2B1	SLC38A10
ENDOG	GAK	CHTOP	COTL1	HNRNPA3	TRIOBP
ENO1	GALC	CHUK	COX1	HNRNPAB	TTPAL
ENO2	GALE	CHURC1	COX11	HNRNPC	MARK3
ENO3	GALK1	CIAO1	COX14	HNRNPD	FHL2
ENOPH1	GALM	CIAO2A	COX15	HNRNPDL	IAH1
ENOSF1	GALNS	CIAO2B	COX17	HNRNPF	YIF1B
ENPP1	GALNT1	CIAO3	COX18	HNRNPH1	UNC45A
ENSA	GALNT2	CIAPIN1	COX19	HNRNPH2	GPX4
ENTPD4	GALNT3	CIB1	COX2	HNRNPH3	STRN4
ENY2	GALNT7	CIBAR2	COX20	HNRNPK	ARAP1
EOGT	GAMT	CIC	COX4I1	HNRNPL	MACROH2A1
EOMES	GAN	CIDEB	COX5A	HNRNPLL	MACROH2A2
EP300	GANAB	CINP	COX5B	HNRNPM	METTL26
EP400	GAP43	CIP2A	COX6A1	HNRNPR	ERAP1
EPB41	GAPDH	CIR1	COX6B1	HNRNPU	H2AX
EPB41L1	GAPVD1	CIRBP	COX6C	HNRNPUL1	H2AZ1
EPB41L2	GAR1	CISD1	COX7A1	HNRNPUL2	H2AC21
EPB41L3	GARS1	CISD2	COX7A2	HOGA1	H2AC19
EPB41L5	GART	CISD3	COX7A2L	HOOK1	TGFB1I1
EPCAM	GATA4	CIT	COX7B	HOOK2	SUMF2
EPHA1	GATA6	CIZ1	COX7C	HOOK3	ABHD12
EPHA2	GATAD1	CKAP4	COX8A	HP	CARHSP1
EPHB2	GATAD2A	CKAP5	CP	HPCAL1	COASY
EPHB3	GATAD2B	CKB	CPA3	HPD	FGR
EPHB4	GATB	CKM	CPB2	HPF1	SEC24A
EPHX1	GATD1	CKMT1A	CPD	HPGD	SEC24B
EPHX2	GATM	CKMT2	CPEB4	HPN	STAG2
EPN1	GBA	CKS1B	CPLX2	HPRT1	STAG1
EPN2	GBE1	CLASP1	CPM	HPX	SLC12A2
EPPK1	GBF1	CLASP2	CPN1	HRG	PHACTR4
EPRS1	GCA	CLASRP	CPN2	HS1BP3	CLCC1
EPS15	GCAT	CLC	CPNE1	HSCB	TF
EPS15L1	GCC2	CLCC1	CPNE2	HSD11B1	LTF
ERAL1	GCDH	CLCN3	CPNE3	HSD17B10	TKT
ERAP1	GCLC	CLCN5	CPNE8	HSD17B11	TUBG1
ERBB2	GCLM	CLCN6	CPOX	HSD17B12	UGT2B4
ERBIN	GCN1	CLCN7	CPPED1	HSD17B13	UGT2B10
ERC1	GCSH	CLDN1	CPQ	HSD17B2	UGT2B11
ERCC1	GDAP1	CLDN11	CPS1	HSD17B4	UGT2A3
ERCC2	GDF3	CLDN12	CPSF1	HSD17B6	UGT2B7
ERCC3	GDI1	CLDN15	CPSF2	HSD17B8	UGT2B17
ERCC6	GDI2	CLDN23	CPSF3	HSDL1	UGT2B15
ERCC6L	GDPD1	CLDN3	CPSF4	HSDL2	VCAM1
ERF	GEMIN2	CLDN5	CPSF6	HSP90AA1	ACSS2
ERGIC1	GEMIN4	CLDND1	CPSF7	HSP90AB1	SREK1
ERGIC2	GEMIN5	CLEC11A	CPT1A	HSP90B1	HNRNPC
ERGIC3	GET3	CLEC14A	CPT2	HSPA12A	ALDH5A1
ERH	GET4	CLEC16A	CPTP	HSPA14	EXOC3L4
ERI3	GFM1	CLEC1B	CPVL	HSPA2	MED24
ERLEC1	GFM2	CLEC3B	CRADD	HSPA4	KTN1
ERLIN1	GFPT1	CLEC4G	CRAT	HSPA4L	PAICS
ERLIN2	GFPT2	CLEC4M	CRB3	HSPA5	DBI
ERMP1	GFUS	CLGN	CRBN	HSPA8	BCS1L
ERO1A	GGA1	CLIC1	CRCP	HSPA9	DENND11
ERP29	GGA2	CLIC2	CREB1	HSPB1	CAMSAP3
ERP44	GGA3	CLIC4	CREB3L3	HSPB11	TTC36
ESD	GGCT	CLIC5	CREBBP	HSPBP1	ASPG
ESF1	GGCX	CLIC6	CREG1	HSPD1	MYO5B
ESRP1	GGH	CLINT1	CRELD1	HSPE1	MYO1C
ESS2	GGPS1	CLIP1	CRELD2	HSPG2	THOC2
ESYT1	GID8	CLIP2	CRIP1	HSPH1	AADAC
ESYT2	GIGYF2	CLK1	CRIP2	HTATIP2	EARS2
ETF1	GINS2	CLK2	CRIPT	HTATSF1	DDT
ETFA	GINS3	CLK3	CRISP3	HTRA2	TOR2A
ETFB	GINS4	CLMN	CRK	HTT	MCC
ETFDH	GIPC1	CLN3	CRKL	HUWE1	CTNND1
ETHE1	GIT1	CLN5	CRLF3	HYI	ACACA
ETNK1	GIT2	CLN6	CRNKL1	HYOU1	ACACB
EWSR1	GJA1	CLN8	CROCC	HYPK	TRAPPC13
EXD2	GLA	CLNK	CROT	IAH1	TXNRD1
EXOC1	GLB1	CLNS1A	CRP	IARS1	ACO2
EXOC2	GLDC	CLOCK	CRPPA	IARS2	JUP
EXOC3	GLE1	CLP1	CRTAP	IBA57	CTNNB1
EXOC4	GLG1	CLPB	CRTC1	ICAM1	HMGCS1
EXOC5	GLIPR2	CLPP	CRTC2	IDE	SMARCD2
EXOC6	GLMN	CLPTM1	CRTC3	IDH1	FUOM
EXOC6B	GLO1	CLPTM1L	CRY2	IDH2	CADM1
EXOC7	GLOD4	CLPX	CRYAB	IDH3A	HTATIP2
EXOC8	GLRX	CLRN3	CRYBG1	IDH3B	BAG6
EXOG	GLRX3	CLSTN1	CRYBG3	IDH3G	RBM47
EXOSC1	GLRX5	CLSTN3	CRYL1	IDI1	FAM160A2
EXOSC10	GLS	CLTA	CRYM	IDNK	MTFR1L
EXOSC2	GLT8D1	CLTB	CRYZ	IER3IP1	GXYLT1
EXOSC3	GLTP	CLTC	CRYZL1	IFI16	HIGD1A
EXOSC4	GLUD1	CLTCL1	CS	IFI35	REPIN1
EXOSC5	GLUL	CLU	CSAD	IFIT1	GGT5
EXOSC6	GLYR1	CLUH	CSDE1	IFIT3	IKBKG
EXOSC7	GM2A	CLYBL	CSE1L	IFIT5	ALG13
EXOSC8	GMDS	CMA1	CSF1R	IFT27	IMMT
EXOSC9	GMEB1	CMAS	CSK	IGF2R	PDS5B
EXT2	GMFB	CMBL	CSN3	IGLL5	PDS5A
EXTL2	GMNN	CMC1	CSNK1A1	IGSF8	RAP1GDS1
EXTL3	GMPPA	CMC2	CSNK1D	IKBKB	PIP4P1
EYA3	GMPPB	CMC4	CSNK1G3	IKBKG	PHYHD1
EZH2	GMPR2	CMIP	CSNK2A1	IL16	DGLUCY
EZR	GMPS	CMKLR1	CSNK2A2	IL18	KNG1
F11R	GNA11	CMPK1	CSNK2B	ILF2	PSMA4
F8A2	GNA13	CMPK2	CSPG4	ILF3	ASH2L
FABP3	GNAI1	CMSS1	CSRP1	ILK	CORO1C
FABP5	GNAI2	CMTM3	CSRP2	ILVBL	ZFYVE16
FADD	GNAI3	CMTM4	CST3	IMMT	CAP1
FADS1	GNAQ	CMTM6	CSTA	IMPA1	MYBBP1A
FADS2	GNAS	CMTM7	CSTB	IMPACT	THEMIS2
FAF1	GNB1	CMTR1	CSTF1	IMPDH2	ADAM10
FAF2	GNB2	CMTR2	CSTF2	INF2	MECP2
FAH	GNB4	CMYA5	CSTF2T	INHBC	SUPT5H
FAHD1	GNG12	CNBP	CSTF3	INPP1	TSTD1
FAHD2A	GNG2	CNDP1	CTBP1	INPP5D	SEPTIN9
FAM107B	GNG5	CNDP2	CTBP2	INSR	LIMA1
FAM114A1	GNL1	CNEP1R1	CTBS	IPO4	THUMPD3
FAM114A2	GNL2	CNIH4	CTCF	IPO5	C1QC
FAM118B	GNL3	CNKSR2	CTDNEP1	IPO7	NBEAL1
FAM120A	GNL3L	CNKSR3	CTDP1	IPO9	EPB42
FAM120B	GNPAT	CNN1	CTDSP1	IQGAP1	ASPDH
FAM126A	GNPDA1	CNN2	CTDSPL2	IQGAP2	ENG
FAM136A	GNPNAT1	CNN3	CTH	IQSEC1	PLIN2
FAM160B1	GNS	CNNM3	CTIF	IREB2	SET
FAM162A	GOLGA2	CNNM4	CTNNA1	IRF3	SLC6A12
FAM169A	GOLGA3	CNOT1	CTNNA2	IRF6	ADSS2
FAM172A	GOLGA4	CNOT10	CTNNAL1	IRGQ	AP1G1
FAM177A1	GOLGA5	CNOT11	CTNNB1	ISCU	THTPA
FAM193A	GOLGB1	CNOT2	CTNNBIP1	ISG15	AEBP1
FAM207A	GOLIM4	CNOT3	CTNNBL1	ISOC1	CNBP
FAM20B	GOLM1	CNOT4	CTNND1	ISOC2	SHTN1
FAM210A	GOLPH3	CNOT6L	CTPS1	IST1	ACSF3
FAM222B	GON7	CNOT7	CTPS2	ITGA1	UBAP2L
FAM234A	GOPC	CNOT8	CTR9	ITGA5	GSDME
FAM234B	GORASP2	CNOT9	CTSA	ITGA6	FCGR3B
FAM3C	GOSR1	CNP	CTSB	ITGA9	FCGR3A
FAM50A	GOSR2	CNPY2	CTSC	ITGAM	ALDOC
FAM89A	GOT1	CNPY3	CTSD	ITGAV	ALDOA
FAM91A1	GOT2	CNPY4	CTSF	ITGAX	SPG21
FAM98A	GPAA1	CNRIP1	CTSG	ITGB1	TFRC
FAM98B	GPALPP1	CNST	CTSH	ITGB2	VPS53
FANCD2	GPATCH8	CNTFR	CTSL	ITGB3	GNE
FANCI	GPC1	CNTN1	CTSS	ITGB5	PSMG4
FAR1	GPC2	CNTNAP1	CTSZ	ITIH1	USP8
FARP1	GPC3	CNTNAP3B	CTTN	ITIH2	CA1
FARSA	GPC4	CNTRL	CTTNBP2NL	ITIH3	SMARCA2
FARSB	GPC6	CNTROB	CTU2	ITIH4	TOMM40
FASN	GPD2	COA1	CUEDC2	ITPA	NSDHL
FASTKD1	GPHN	COA3	CUL1	ITPK1	TEX264
FASTKD2	GPI	COA4	CUL2	ITPR2	GSPT2
FASTKD5	GPKOW	COA5	CUL3	ITPRID2	GSPT1
FAU	GPM6B	COA6	CUL4A	ITSN1	SLC9A3R2
FBL	GPN1	COA7	CUL4B	ITSN2	CRYZ
FBLIM1	GPN3	COASY	CUL5	IVD	EEF1D
FBLN1	GPR107	COBL	CUL7	IYD	EEF1B2
FBLN2	GPRC5C	COBLL1	CUL9	JAK1	EPN1
FBN1	GPS1	COCH	CUTA	JCHAIN	EPN3
FBN2	GPSM1	COG1	CUTC	JPT1	MOV10
FBP1	GPT2	COG2	CUX1	JUP	PLXNB1
FBXL12	GPX1	COG3	CWC15	KANK1	CERT1
FBXL18	GPX4	COG4	CWC22	KANK2	HSPBP1
FBXO2	GPX7	COG5	CWC25	KARS1	RFC5
FBXO21	GRB2	COG6	CWC27	KBTBD11	ERAP2
FBXO22	GRB7	COG7	CWF19L1	KCTD12	VWA5A
FBXO3	GRHPR	COG8	CXADR	KCTD21	KRAS
FBXO30	GRIPAP1	COIL	CXCL12	KDM1A	NRAS
FBXO38	GRK2	COL10A1	CXorf38	KDSR	HRAS
FBXO7	GRN	COL11A1	CXorf56	KHDRBS1	AP1M1
FBXW11	GRPEL1	COL12A1	CXXC1	KHK	AFM
FBXW9	GRPEL2	COL14A1	CYB561	KHSRP	EIF4E
FCF1	GRSF1	COL15A1	CYB561A3	KIAA0319L	CAB39
FCHO2	GRWD1	COL16A1	CYB5A	KIAA1217	CLDN5
FCSK	GSDME	COL18A1	CYB5B	KIAA2013	SUGT1
FDFT1	GSE1	COL1A1	CYB5R1	KIF13B	PLCD1
FDPS	GSK3A	COL1A2	CYB5R2	KIF1B	PEX5
FDX1	GSK3B	COL21A1	CYB5R3	KIF1C	TBC1D5
FDXR	GSKIP	COL22A1	CYB5R4	KIF5B	PHLDB2
FECH	GSN	COL23A1	CYBA	KIFBP	DERL1
FEN1	GSPT1	COL24A1	CYBB	KLC1	SLC4A4
FERMT1	GSPT2	COL28A1	CYBC1	KLC4	FERMT2
FERMT2	GSR	COL2A1	CYBRD1	KLKB1	PDHX
FEZ2	GSS	COL3A1	CYC1	KMO	DCTN1
FGD4	GSTCD	COL4A1	CYCS	KNG1	FNDC3B
FGFR1	GSTK1	COL4A2	CYFIP1	KPNA1	C1orf226
FH	GSTM2	COL4A3	CYFIP2	KPNA3	NDRG1
FHL1	GSTM3	COL5A1	CYGB	KPNA4	RPS27A
FHL2	GSTO1	COL5A2	CYHR1	KPNA6	UBA52
FHL3	GSTP1	COL5A3	CYLD	KPNB1	PPP1R21
FHOD1	GSTT2B	COL6A1	CYP17A1	KRT18	EIF2AK2
FIBP	GSTZ1	COL6A2	CYP1A1	KRTCAP2	RAB29
FILIP1	GTF2A1	COL6A3	CYP1A2	KTN1	ATL2
FIP1L1	GTF2B	COL6A6	CYP1B1	KYAT1	PVR
FIS1	GTF2E1	COL8A1	CYP20A1	KYAT3	FDPS
FKBP10	GTF2E2	COLEC10	CYP27A1	KYNU	PHPT1
FKBP11	GTF2F1	COLEC11	CYP2A6	L2HGDH	NIF3L1
FKBP14	GTF2F2	COLGALT1	CYP2A7	L3HYPDH	CPSF7
FKBP15	GTF2I	COMMD1	CYP2B6	LACTB	ISOC2
FKBP1A	GTF3C1	COMMD10	CYP2C18	LACTB2	BCAP31
FKBP2	GTF3C2	COMMD2	CYP2C19	LAD1	AMFR
FKBP3	GTF3C3	COMMD3	CYP2C8	LAGE3	LMAN2L
FKBP4	GTF3C4	COMMD4	CYP2C9	LAMB1	MTRES1
FKBP5	GTF3C5	COMMD5	CYP2D6	LAMB2	ITPK1
FKBP7	GTPBP1	COMMD6	CYP2D7	LAMC1	C17orf49
FKBP8	GTPBP10	COMMD7	CYP2E1	LAMTOR1	GSTK1
FKBP9	GTPBP3	COMMD8	CYP2J2	LAMTOR2	EIF5A
FLAD1	GTPBP4	COMMD9	CYP2S1	LAMTOR3	PLEKHA5
FLII	GTPBP8	COMP	CYP2U1	LAMTOR5	MAPRE2
FLNA	GUF1	COMT	CYP39A1	LANCL1	GAS2
FLNB	GUK1	COMTD1	CYP3A4	LANCL2	SLC13A5
FLNC	GULP1	COP1	CYP3A5	LAP3	PPP1R12A
FLOT1	GUSB	COPA	CYP3A7	LARP1	PHB2
FLOT2	GXYLT1	COPB1	CYP4A11	LARP4B	IMPA1
FLRT3	GYG1	COPB2	CYP4F11	LARS1	SLC30A7
FLVCR1	GYPC	COPE	CYP4F12	LARS2	CD209
FLYWCH2	GYS1	COPG1	CYP4F2	LASP1	CLEC4M
FMNL2	H1	COPG2	CYP4F22	LBP	MX2
FMR1	H2AC21	COPRS	CYP4F3	LBR	MX1
FN1	H2AX	COPS2	CYP4V2	LCAT	ITGAV
FN3K	H3	COPS3	CYP51A1	LCN2	PALM3
FN3KRP	HAAO	COPS4	CYP7A1	LCP1	DOHH
FNBP1	HACD2	COPS5	CYP7B1	LCP2	FAM185A
FNBP1L	HACD3	COPS6	CYP8B1	LDAH	NONO
FNBP4	HACL1	COPS7A	CYRIA	LDHA	SPECC1L
FNDC3A	HADH	COPS7B	CYRIB	LDHB	NFIA
FNDC3B	HADHA	COPS8	CYSTM1	LDHD	SCRN1
FNTA	HADHB	COPZ1	CYTB	LDLR	GLG1
FNTB	HAGH	COPZ2	CYTH1	LEMD2	FKBP5
FOCAD	HAPLN1	COQ10A	CYTH3	LETM1	SH3BP2
FOXG1	HARS1	COQ10B	CYTH4	LGALS1	POP1
FOXK1	HARS2	COQ3	CZIB	LGALS3	PAFAH1B3
FOXK2	HAT1	COQ4	D2HGDH	LGALS3BP	SLC12A4
FOXP4	HAUS1	COQ5	DAAM1	LGALS4	RDH13
FOXRED1	HAUS2	COQ6	DAAM2	LGALSL	PARP9
FRAS1	HAUS4	COQ7	DAB2	LGMN	PTGR1
FREM2	HAUS5	COQ8A	DAB2IP	LHPP	PTGR2
FRYL	HAUS6	COQ8B	DAD1	LILRB5	TBC1D15
FSCN1	HAUS7	COQ9	DAG1	LIMA1	ANXA4
FSD1	HAX1	CORO1A	DAGLB	LIMD1	ANXA5
FSTL1	HBS1L	CORO1B	DAO	LIME1	ANXA6
FTH1	HCCS	CORO1C	DAP	LIMS2	AOX1
FTL	HCFC1	CORO2A	DAP3	LIN7A	TPI1
FTO	HDAC1	CORO2B	DAPK1	LIPA	FHL1
FTSJ1	HDAC2	CORO7	DAPK2	LLGL2	SLC39A11
FTSJ3	HDAC6	COTL1	DAPK3	LMAN1	NAT1
FUBP1	HDAC7	COX1	DARS1	LMAN2	SLC25A13
FUBP3	HDAC8	COX11	DARS2	LMAN2L	SLC25A12
FUCA1	HDGF	COX14	DAXX	LMBRD2	RNF170
FUCA2	HDGFL2	COX15	DAZAP1	LMCD1	ARMC10
FUNDC1	HDGFL3	COX17	DBH	LMNA	PDCD6IP
FUNDC2	HDHD2	COX18	DBI	LMNB1	TBCK
FUS	HDHD3	COX19	DBN1	LMNB2	WDR81
FUT11	HDHD5	COX2	DBNL	LMO7	PLIN3
FUT8	HDLBP	COX20	DBR1	LNPEP	LRCH1
FXN	HEATR1	COX3	DBT	LNPK	SLC37A4
FXR1	HEATR3	COX4I1	DCAF1	LOC112268437	FLNC
FXR2	HEATR5A	COX5A	DCAF10	LONP1	FLNA
FXYD6	HEATR6	COX5B	DCAF11	LONP2	FLNB
FYTTD1	HEBP1	COX6A1	DCAF13	LPCAT3	STAU2
FZD2	HEBP2	COX6B1	DCAF5	LPGAT1	TMED7
FZD7	HECTD1	COX6C	DCAF6	LPIN2	NOS1AP
G3BP1	HECTD4	COX7A1	DCAF7	LPP	SMIM12
G3BP2	HELLS	COX7A2	DCAF8	LRATD2	LDHA
G6PC3	HELZ	COX7A2L	DCAKD	LRBA	SLC25A11
G6PD	HERC2	COX7B	DCK	LRCH4	RRM2B
GAA	HERC4	COX7C	DCN	LRG1	ECI2
GABARAPL2	HEXA	COX8A	DCP1A	LRP1	PNPLA6
GABPA	HEXB	CP	DCP1B	LRPAP1	PNPLA7
GADD45GIP1	HEXIM1	CPA3	DCP2	LRPPRC	TMOD1
GAK	HGH1	CPB2	DCPS	LRRC40	FHIT
GALC	HGS	CPD	DCTD	LRRC47	TBXAS1
GALE	HIBADH	CPE	DCTN1	LRRC59	SHMT2
GALK1	HIBCH	CPEB2	DCTN2	LRRFIP1	AMACR
GALM	HIC2	CPEB4	DCTN3	LRRFIP2	VARS2
GALNS	HIF1AN	CPLX1	DCTN4	LRSAM1	TNFAIP8L1
GALNT1	HIKESHI	CPLX2	DCTN5	LSM12	ATAD3A
GALNT2	HINT1	CPM	DCTN6	LSM14A	ATAD3B
GALNT3	HINT2	CPN1	DCTPP1	LSM2	PGAM5
GALNT7	HINT3	CPN2	DCUN1D1	LSM3	BGN
GALT	HIP1	CPNE1	DCUN1D3	LSM4	ZMYM3
GAMT	HIP1R	CPNE2	DCUN1D4	LSM5	MCFD2
GAN	HK1	CPNE3	DCUN1D5	LSM8	PREPL
GANAB	HK2	CPNE8	DCXR	LSP1	CYB5R3
GAP43	HLA	CPOX	DDA1	LSR	CDHR5
GAPDH	HLCS	CPPED1	DDAH1	LSS	BAG1
GAPVD1	HLTF	CPQ	DDAH2	LTA4H	RAB3GAP1
GAR1	HM13	CPS1	DDB1	LTBP1	MYD88
GARRE1	HMBS	CPSF1	DDB2	LTBP2	EIF4G2
GARS1	HMG20A	CPSF2	DDC	LTBP4	KIF21B
GART	HMG20B	CPSF3	DDHD1	LTF	KIF21A
GATA4	HMGA1	CPSF4	DDHD2	LTN1	CRBN
GATA6	HMGA2	CPSF6	DDI2	LUC7L3	RO60
GATAD1	HMGB1	CPSF7	DDO	LUM	LDHB
GATAD2A	HMGB2	CPT1A	DDOST	LYN	ARL1
GATAD2B	HMGB3	CPT2	DDRGK1	LYPLA1	IFT27
GATB	HMGCL	CPTP	DDT	LYPLA2	STAT6
GATC	HMGCS1	CPVL	DDX1	LYPLAL1	GYG1
GATD1	HMGN1	CPXM2	DDX10	LYRM7	PIGT
GATD3B	HMGN2	CPZ	DDX17	LYZ	PARD3
GATM	HMGN3	CRABP2	DDX18	LZIC	VDAC2
GBA	HMGN4	CRACD	DDX19B	LZTFL1	PCYT2
GBE1	HMGN5	CRADD	DDX20	M6PR	PACSIN2
GBF1	HMMR	CRAT	DDX21	MACF1	ARHGDIA
GCA	HMOX1	CRB3	DDX23	MACROD1	NIT1
GCAT	HMOX2	CRBN	DDX24	MACROH2A1	ALDH7A1
GCC1	HNRNPA0	CRCP	DDX27	MAD1L1	SRSF11
GCC2	HNRNPA1	CREB1	DDX28	MAGI1	SEC31A
GCDH	HNRNPA2B1	CREB3L3	DDX31	MAIP1	BAK1
GCLC	HNRNPA3	CREB3L4	DDX39A	MAN1A1	EML2
GCLM	HNRNPAB	CREBBP	DDX39B	MAN1A2	SUGCT
GCN1	HNRNPC	CREG1	DDX3X	MAN1B1	CORO1A
GCSH	HNRNPD	CRELD1	DDX3Y	MAN2B1	LIMS4
GDAP1	HNRNPDL	CRELD2	DDX41	MAN2B2	LIMS1
GDF3	HNRNPF	CRIP1	DDX42	MANF	LIMS2
GDI1	HNRNPH1	CRIP2	DDX46	MAOA	DOCK8
GDI2	HNRNPH2	CRIPT	DDX47	MAOB	PEX19
GDPD1	HNRNPH3	CRISP3	DDX49	MAP1S	BCAT2
GEMIN2	HNRNPK	CRK	DDX5	MAP2K1	MATR3
GEMIN4	HNRNPL	CRKL	DDX50	MAP2K2	COG4
GEMIN5	HNRNPLL	CRLF3	DDX51	MAP2K3	CLINT1
GEMIN8	HNRNPM	CRLS1	DDX52	MAP2K4	DPYSL2
GET3	HNRNPR	CRMP1	DDX54	MAP3K20	DPYSL3
GET4	HNRNPU	CRNKL1	DDX55	MAP3K7	CRMP1
GFER	HNRNPUL1	CROCC	DDX56	MAP4	RBBP7
GFM1	HNRNPUL2	CROT	DDX58	MAP4K4	RBBP4
GFM2	HOMER1	CRP	DDX59	MAPK1	LY75
GFPT1	HOOK2	CRPPA	DDX6	MAPK14	CUL2
GFPT2	HOOK3	CRTAC1	DDX60	MAPK1IP1L	ARPC4
GFUS	HP1BP3	CRTAP	DDX60L	MAPK3	POU2F1
GGA1	HPDL	CRTC1	DECR1	MAPKAPK3	SLC43A1
GGA2	HPF1	CRTC2	DECR2	MAPRE1	A1CF
GGA3	HPRT1	CRTC3	DEF6	MAPRE2	CPNE1
GGCT	HPS6	CRY2	DEFA3	MAPRE3	ATP5MF
GGCX	HS1BP3	CRYAA	DEGS1	MARCKS	ATP6V1F
GGH	HS2ST1	CRYAB	DEK	MARCO	ECHDC2
GGPS1	HSBP1	CRYBG1	DENND10	MARK3	NADK
GHITM	HSD11B2	CRYBG3	DENND11	MARS1	ARPIN
GID8	HSD17B10	CRYL1	DENND1A	MARS2	MDH1
GIGYF2	HSD17B11	CRYM	DENND1B	MASP1	TBC1D23
GINS1	HSD17B12	CRYZ	DENND1C	MASP2	CYP4F22
GINS2	HSD17B4	CRYZL1	DENND2B	MAT1A	CYP4F12
GINS3	HSD17B8	CS	DENND2D	MAT2A	CYP4F11
GINS4	HSDL1	CSAD	DENND3	MAT2B	CYP4F2
GIPC1	HSDL2	CSDE1	DENND4A	MATR3	CYP4F3
GIT1	HSF1	CSE1L	DENND4B	MAVS	KYNU
GIT2	HSP90AA1	CSF1R	DENND4C	MBL2	TOR1AIP2
GJA1	HSP90AB1	CSGALNACT2	DENND5B	MBLAC2	GBF1
GLA	HSP90B1	CSK	DENND6A	MBNL1	GIMAP1
GLB1	HSPA13	CSNK1A1	DENR	MBOAT7	CALU
GLDC	HSPA14	CSNK1D	DEPDC5	MCAM	SAA2
GLE1	HSPA2	CSNK1G1	DEPDC7	MCAT	DAP3
GLG1	HSPA4	CSNK1G2	DEPTOR	MCC	GLRX3
GLIPR2	HSPA5	CSNK1G3	DERA	MCCC1	PDK2
GLMN	HSPA8	CSNK2A1	DERL1	MCCC2	PGM3
GLO1	HSPA9	CSNK2A2	DERL2	MCEE	POTEF
GLOD4	HSPB1	CSNK2B	DERPC	MCFD2	ACTC1
GLRX	HSPB11	CSPG4	DES	MCL1	ACTA1
GLRX3	HSPB2	CSPP1	DESI1	MCM4	POTEI
GLRX5	HSPB6	CSRP1	DFFA	MCMBP	ACTB
GLS	HSPB7	CSRP2	DGAT1	MCTS1	ACTG1
GLT8D1	HSPBP1	CST3	DGAT2	MDH1	ACTBL2
GLTP	HSPD1	CSTA	DGCR8	MDH2	POTEJ
GLUD1	HSPE1	CSTB	DGKA	ME1	ACTG2
GLUL	HSPG2	CSTF1	DGKE	ME2	ACTA2
GLYR1	HSPH1	CSTF2	DGKQ	MECP2	NDUFS1
GM2A	HTATSF1	CSTF2T	DGKZ	MED20	PDZK1
GMDS	HTRA1	CSTF3	DGLUCY	MEMO1	SAFB
GMEB1	HTRA2	CT47A10	DGUOK	MESD	SAFB2
GMEB2	HTT	CTBP1	DHCR24	MET	RNF14
GMFB	HUS1	CTBP2	DHCR7	METAP1	CORO7
GMNN	HUWE1	CTBS	DHFR	METAP2	AKR1A1
GMPPA	HVCN1	CTCF	DHODH	METTL26	NUDT3
GMPPB	HYOU1	CTDNEP1	DHPS	METTL3	RPS10
GMPR2	HYPK	CTDP1	DHRS1	METTL7A	SYNJ2BP
GMPS	IAH1	CTDSP1	DHRS11	METTL7B	CYP3A7
GNA11	IARS1	CTDSPL	DHRS13	MFAP1	CYP3A4
GNA13	IARS2	CTDSPL2	DHRS2	MFF	CYP3A5
GNAI1	IBA57	CTH	DHRS3	MFN1	MGST2
GNAI2	ICMT	CTHRC1	DHRS4	MFN2	DLG1
GNAI3	IDE	CTIF	DHRS7	MGAT1	SSR4
GNAO1	IDH1	CTNNA1	DHRS7B	MGAT2	ANO6
GNAQ	IDH2	CTNNA2	DHRSX_1	MGAT5B	ELOC
GNAS	IDH3A	CTNNAL1	DHTKD1	MGLL	OCLN
GNB1	IDH3B	CTNNB1	DHX15	MGMT	STEAP4
GNB2	IDH3G	CTNNBIP1	DHX16	MGST1	ELMO1
GNB4	IDI1	CTNNBL1	DHX29	MGST2	ELMO2
GNG10	IER3IP1	CTNND1	DHX30	MGST3	PRKAG1
GNG12	IFI30	CTNND2	DHX32	MIA2	NSFL1C
GNG2	IFRD2	CTPS1	DHX33	MIA3	PKM
GNG5	IFT27	CTPS2	DHX34	MICAL3	BZW1
GNL1	IGBP1	CTR9	DHX35	MICALL2	CDH13
GNL2	IGF1R	CTSA	DHX36	MICOS13	GLYATL1
GNL3	IGF2BP1	CTSB	DHX37	MIEN1	GLYATL1B
GNL3L	IGF2BP2	CTSC	DHX38	MIF	CASP1
GNPAT	IGF2BP3	CTSD	DHX40	MINDY1	CASP6
GNPDA1	IGF2R	CTSF	DHX57	MINPP1	CASP8
GNPNAT1	IGFBP2	CTSG	DHX58	MIOS	MTHFD1L
GNPTAB	IGSF3	CTSH	DHX8	MIPEP	ELP2
GNS	IK	CTSL	DHX9	MLEC	NAXD
GOLGA1	IL17RD	CTSO	DIABLO	MLST8	DDC
GOLGA2	ILF2	CTSS	DIAPH1	MLYCD	CSDE1
GOLGA3	ILF3	CTSZ	DIAPH2	MMAA	FYB1
GOLGA4	ILK	CTTN	DICER1	MMAB	IL18
GOLGA5	ILKAP	CTTNBP2NL	DIDO1	MME	ALCAM
GOLGA7	ILVBL	CTU1	DIMT1	MMGT1	NUDT8
GOLGB1	IMMT	CTU2	DIO1	MMP24OS	PRXL2A
GOLIM4	IMP3	CUEDC2	DIP2A	MMRN2	MAPKAPK3
GOLM1	IMPA1	CUL1	DIP2B	MMUT	RELA
GOLPH3	IMPA2	CUL2	DIP2C	MNDA	FMC1
GOLPH3L	IMPACT	CUL3	DIPK1A	MOCOS	LUC7L2
GOLT1B	IMPDH2	CUL4A	DIPK2A	MOCS1	LUC7L
GON7	INA	CUL4B	DIS3	MOCS2	GFPT1
GOPC	INCENP	CUL5	DIS3L	MOCS3	GFPT2
GORASP1	INF2	CUL7	DIS3L2	MOGS	NRP1
GORASP2	ING1	CUL9	DKC1	MON2	ASAP1
GOSR1	INPP5A	CUTA	DLAT	MOV10	CLIP1
GOSR2	INPP5K	CUTC	DLC1	MPC2	PCMT1
GOT1	INPPL1	CUX1	DLD	MPDU1	USP15
GOT2	INS	CWC15	DLG1	MPDZ	SLC39A9
GPAA1	INTS1	CWC22	DLG3	MPI	ENTPD5
GPALPP1	INTS10	CWC25	DLGAP4	MPO	RPL15
GPAT4	INTS11	CWC27	DLST	MPP1	ERBIN
GPATCH1	INTS13	CWF19L1	DMAC2	MPP5	PNPLA8
GPATCH4	INTS14	CWF19L2	DMAC2L	MPP6	CAPG
GPATCH8	INTS2	CXADR	DMAP1	MPRIP	ARAF
GPC1	INTS3	CXCL12	DMD	MPST	RAF1
GPC2	INTS4	CXXC1	DMGDH	MRC1	BRAF
GPC3	INTS5	CXorf38	DMTN	MRC2	UBE2L3
GPC4	INTS6	CXorf56	DMXL1	MRE11	MCMBP
GPC6	INTS7	CYB561	DMXL2	MRI1	RAB18
GPD1L	INTS8	CYB561A3	DNAAF5	MRPL1	SSBP1
GPD2	INTS9	CYB5A	DNAJA1	MRPL11	USP39
GPHN	IPO11	CYB5B	DNAJA2	MRPL12	CYRIB
GPI	IPO4	CYB5R1	DNAJA3	MRPL13	CYRIA
GPKOW	IPO5	CYB5R2	DNAJA4	MRPL16	P2RX4
GPM6B	IPO7	CYB5R3	DNAJB1	MRPL17	QTRT2
GPN1	IPO8	CYB5R4	DNAJB11	MRPL2	KANK1
GPN3	IPO9	CYBA	DNAJB12	MRPL21	KANK2
GPR107	IQGAP1	CYBB	DNAJB14	MRPL22	WWP1
GPR89A	IQGAP2	CYBC1	DNAJB2	MRPL24	SLC20A2
GPRASP2	IRF2BP1	CYBRD1	DNAJB4	MRPL37	DDX6
GPRC5B	IRF2BP2	CYC1	DNAJB6	MRPL4	CTSL
GPRC5C	IRF2BPL	CYCS	DNAJB9	MRPL41	FDXR
GPS1	IRF3	CYFIP1	DNAJC1	MRPL44	SELENBP1
GPSM1	IRF8	CYFIP2	DNAJC10	MRPL45	NFATC2
GPT2	IRGQ	CYGB	DNAJC11	MRPL46	EFTUD2
GPX1	ISCA1	CYHR1	DNAJC12	MRPL49	HPCAL1
GPX4	ISCA2	CYLD	DNAJC13	MRPL50	SPATA20
GPX7	ISG15	CYP17A1	DNAJC14	MRPS14	EPS15L1
GPX8	ISG20L2	CYP1A1	DNAJC16	MRPS16	CLPB
GRAMD1A	ISOC1	CYP1A2	DNAJC17	MRPS17	TARS1
GRB2	ISOC2	CYP1B1	DNAJC19	MRPS18A	MGST1
GRB7	IST1	CYP20A1	DNAJC2	MRPS18B	CALCOCO2
GRHPR	ISYNA1	CYP26A1	DNAJC21	MRPS21	NFKB2
GRIPAP1	ITCH	CYP27A1	DNAJC22	MRPS22	DCTN2
GRK2	ITGA5	CYP2A13	DNAJC25	MRPS23	AARSD1
GRK6	ITGA6	CYP2A6	DNAJC3	MRPS24	PSMG1
GRN	ITGA7	CYP2A7	DNAJC30	MRPS25	TBRG4
GRPEL1	ITGAV	CYP2B6	DNAJC5	MRPS27	PSME3
GRPEL2	ITGB1	CYP2C18	DNAJC7	MRPS30	ARFRP1
GRSF1	ITGB1BP2	CYP2C19	DNAJC8	MRPS31	TTN
GRWD1	ITGB5	CYP2C8	DNAJC9	MRPS35	PEMT
GSDME	ITM2B	CYP2C9	DNASE1L1	MRPS36	TJP3
GSE1	ITPA	CYP2D6	DNASE1L3	MRPS5	SLIRP
GSK3A	ITPR2	CYP2D7	DNASE2	MRPS6	RAD23A
GSK3B	ITPR3	CYP2E1	DNM1	MRPS9	ALDH1L1
GSKIP	ITSN1	CYP2J2	DNM1L	MRTO4	ALDH1L2
GSN	ITSN2	CYP2S1	DNM2	MSH2	BCL2L13
GSPT1	IVD	CYP2U1	DNMBP	MSH3	CRIP2
GSPT2	IVNS1ABP	CYP39A1	DNMT1	MSH6	SLC25A10
GSR	IWS1	CYP3A4	DNMT3A	MSI2	IST1
GSS	JAGN1	CYP3A5	DNPEP	MSMO1	DICER1
GSTA4	JAM3	CYP3A7	DNPH1	MSN	EMC1
GSTCD	JARID2	CYP4A11	DNTTIP1	MSRA	MTCH1
GSTK1	JMJD1C	CYP4F11	DNTTIP2	MSRB2	SLC35A3
GSTM1	JMJD6	CYP4F12	DOCK1	MST1	ABCB7
GSTM2	JPH2	CYP4F2	DOCK10	MTA2	DOCK7
GSTM3	JPT1	CYP4F22	DOCK11	MTAP	USP10
GSTO1	JPT2	CYP4F3	DOCK2	MTARC1	PPIP5K2
GSTP1	JUND	CYP4V2	DOCK4	MTARC2	PPIP5K1
GSTT2B	JUP	CYP51A1	DOCK5	MTCH1	PRKAR1B
GSTZ1	KANK2	CYP7A1	DOCK6	MTCH2	PRKAR1A
GTF2A1	KARS1	CYP7B1	DOCK7	MTDH	NOL3
GTF2B	KAT7	CYP8B1	DOCK8	MTHFD1	TAGLN2
GTF2E1	KAT8	CYRIA	DOCK9	MTHFS	DIABLO
GTF2E2	KBTBD2	CYRIB	DOHH	MTIF2	ARL6IP4
GTF2F1	KBTBD3	CYSTM1	DOK2	MTM1	COBLL1
GTF2F2	KCMF1	CYTB	DOK3	MTMR10	MON2
GTF2H2C	KCTD10	CYTH1	DOLK	MTMR12	STT3A
[truncated: 7,344 more rows]

## Sheet: Figure 3f
iPSC							HCC-TMT							HCC-label free
Gene_and_C4_cor			Worst_SEPEP_cor				Gene_and_C4_cor			Worst_SEPEP_cor				Gene_and_C4_cor			Worst_SEPEP_cor
gene	cor	p	SEPEP_1	SEPEP_2	cor	p	gene	cor	p	SEPEP_1	SEPEP_2	cor	p	gene	cor	p	SEPEP_1	SEPEP_2	cor	p
AAAS	0.935519	0	AAAS_SEPEP.1_C4	AAAS_SEPEP.3_C3	0.440729	0.00189177	A1CF	0.970059	0	A1CF_SEPEP.2_C3	A1CF_SEPEP.5_C3	0.501085	7.82161e-13	A1CF	0.933765	5.22112e-50	A1CF_SEPEP.1_C4	A1CF_SEPEP.2_C3	-0.0190564	0.846998
AACS	0.494559	0.00135069	AACS_SEPEP.1_C4	AACS_SEPEP.3_C3	0.125304	0.445811	A2M	0.97479	0	A2M_SEPEP.2_C3	A2M_SEPEP.3_C3	0.748524	0	A2M	0.903355	7.10488e-42	A2M_SEPEP.2_C3	A2M_SEPEP.3_C3	0.518706	1.69457e-08
AAK1	0.901216	0	AAK1_SEPEP.1_C4	AAK1_SEPEP.3_C3	0.700188	1.28345e-06	AAAS	0.937309	0	AAAS_SEPEP.1_C4	AAAS_SEPEP.2_C3	0.299391	0.000128715	AAMP	0.83124	6.67908e-24	AADAT_SEPEP.1_C4	AADAT_SEPEP.2_C3	0.564299	0.0077046
AARS2	0.821211	0	AARS2_SEPEP.1_C4	AARS2_SEPEP.2_C3	0.00513196	0.978424	AACS	0.987105	0	AACS_SEPEP.2_C3	AACS_SEPEP.4_C3	0.845033	0	AARS2	0.897717	1.33645e-40	AAMP_SEPEP.2_C3	AAMP_SEPEP.1_C4	0.28299	0.010974
AASS	0.978289	0	AASS_SEPEP.1_C4	AASS_SEPEP.2_C2	0.858663	0	AADAT	0.896647	0	AADAT_SEPEP.1_C4	AADAT_SEPEP.3_C3	0.675269	0	ABCA6	0.945003	2.44308e-50	AARS2_SEPEP.1_C4	AARS2_SEPEP.3_C3	0.217559	0.0510524
ABCB7	0.917282	0	ABCB7_SEPEP.1_C4	ABCB7_SEPEP.2_C3	0.560413	0.000216993	AAGAB	0.756255	0	AAGAB_SEPEP.1_C4	AAGAB_SEPEP.2_C3	0.617561	0	ABCA8	0.815464	4.04807e-16	ABCA6_SEPEP.2_C3	ABCA6_SEPEP.4_C3	0.464262	5.20946e-06
ABCC1	0.31182	0.0506019	ABCC1_SEPEP.2_C3	ABCC1_SEPEP.4_C3	-0.106672	0.559767	AAK1	0.939048	0	AAK1_SEPEP.1_C4	AAK1_SEPEP.2_C3	0.680507	0	ABCB10	0.789038	3.63466e-24	ABCA8_SEPEP.1_C4	ABCA8_SEPEP.3_C3	0.469545	0.000389672
ABCF1	0.892966	0	ABCD3_SEPEP.2_C3	ABCD3_SEPEP.3_C3	-0.0217108	0.883386	AAMDC	0.973992	0	AAMDC_SEPEP.1_C4	AAMDC_SEPEP.2_C3	0.954242	0	ABCB11	0.843523	4.99885e-20	ABCB10_SEPEP.1_C4	ABCB10_SEPEP.3_C3	0.442101	2.5503e-05
ABHD10	0.576096	2.6011e-05	ABCF1_SEPEP.1_C4	ABCF1_SEPEP.2_C2	0.567815	0.000859031	AAMP	0.954839	0	AAMP_SEPEP.2_C2	AAMP_SEPEP.3_C3	0.238212	0.0171958	ABCB4	0.888726	1.56607e-30	ABCB11_SEPEP.4_C3	ABCB11_SEPEP.5_C3	0.0713865	0.688277
ABI1	0.533543	0.000120076	ABHD10_SEPEP.1_C4	ABHD10_SEPEP.2_C2	0.170538	0.245671	AARS2	0.958123	0	AARS2_SEPEP.1_C4	AARS2_SEPEP.2_C3	0.838076	0	ABCC2	0.908122	8.63598e-36	ABCB4_SEPEP.2_C3	ABCB4_SEPEP.1_C3	0.309584	0.0114228
ABLIM1	0.951979	0	ABHD11_SEPEP.2_C3	ABHD11_SEPEP.3_C3	0.425098	0.00281532	AASDHPPT	0.863917	0	AASDHPPT_SEPEP.1_C4	AASDHPPT_SEPEP.2_C2	0.779465	0	ABCC3	0.841924	2.65037e-25	ABCC2_SEPEP.1_C4	ABCC2_SEPEP.2_C3	0.688561	3.27037e-13
ACAA1	0.870929	0	ABHD12_SEPEP.2_C3	ABHD12_SEPEP.3_C3	0.410694	0.0089376	AASS	0.993968	0	AASS_SEPEP.1_C4	AASS_SEPEP.2_C2	0.963602	0	ABCF3	0.868395	9.20733e-34	ABCC3_SEPEP.1_C4	ABCC3_SEPEP.2_C2	0.708212	8.3571e-15
ACAD8	0.879722	0	ABI1_SEPEP.1_C4	ABI1_SEPEP.2_C3	0.139962	0.387678	ABCA1	0.961192	0	ABCA1_SEPEP.1_C4	ABCA1_SEPEP.2_C3	0.871394	0	ABHD10	0.837425	4.20574e-30	ABCC6_SEPEP.3_C3	ABCC6_SEPEP.6_C3	0.0676446	0.62696
ACAD9	0.659466	7.74841e-07	ABLIM1_SEPEP.1_C4	ABLIM1_SEPEP.3_C3	0.496522	0.0146175	ABCA6	0.983659	0	ABCA6_SEPEP.2_C3	ABCA6_SEPEP.4_C3	0.925062	0	ABHD14B	0.740897	1.46449e-20	ABCD3_SEPEP.3_C3	ABCD3_SEPEP.4_C3	0.33738	0.000883186
ACADM	0.977529	0	ACAA1_SEPEP.1_C4	ACAA1_SEPEP.3_C3	0.0738168	0.617039	ABCA8	0.967724	0	ABCA8_SEPEP.2_C3	ABCA8_SEPEP.3_C3	0.771814	0	ABHD6	0.941401	1.41063e-47	ABCF3_SEPEP.1_C4	ABCF3_SEPEP.3_C3	0.0727452	0.561602
ACADSB	0.974273	0	ACAD8_SEPEP.2_C3	ACAD8_SEPEP.4_C3	-0.225217	0.288625	ABCB10	0.982149	0	ABCB10_SEPEP.2_C2	ABCB10_SEPEP.3_C3	0.897486	0	ABI1	0.734469	5.09278e-18	ABHD10_SEPEP.1_C4	ABHD10_SEPEP.2_C2	0.471798	1.9617e-07
ACADVL	0.972536	0	ACAD9_SEPEP.1_C4	ACAD9_SEPEP.2_C2	0.083261	0.572596	ABCB11	0.976833	0	ABCB11_SEPEP.7_C3	ABCB11_SEPEP.2_C2	0.725817	0	ABLIM1	0.684459	1.41311e-13	ABHD11_SEPEP.2_C3	ABHD11_SEPEP.3_C3	0.494126	4.27325e-06
ACAP2	0.623928	2.1583e-06	ACADM_SEPEP.3_C3	ACADM_SEPEP.2_C3	0.770517	0	ABCB4	0.953461	0	ABCB4_SEPEP.2_C3	ABCB4_SEPEP.3_C3	0.861672	0	ACAA1	0.924834	1.43869e-47	ABHD14B_SEPEP.1_C4	ABHD14B_SEPEP.2_C3	0.314521	0.000969037
ACAT1	0.951259	0	ACADSB_SEPEP.1_C4	ACADSB_SEPEP.2_C2	0.875422	0	ABCB8	0.992304	0	ABCB8_SEPEP.1_C4	ABCB8_SEPEP.2_C3	0.853636	0	ACACA	0.984289	6.33094e-84	ABHD6_SEPEP.1_C4	ABHD6_SEPEP.2_C3	0.175836	0.203434
ACAT2	0.721559	4.4632e-08	ACADVL_SEPEP.3_C3	ACADVL_SEPEP.4_C3	0.546554	0.00143496	ABCC1	0.93358	0	ABCC1_SEPEP.1_C4	ABCC1_SEPEP.2_C3	0.781316	0	ACACB	0.954133	3.92346e-43	ABI1_SEPEP.2_C3	ABI1_SEPEP.3_C3	0.0824252	0.557368
ACLY	0.933348	0	ACAP2_SEPEP.1_C4	ACAP2_SEPEP.2_C3	0.427141	0.00370031	ABCC2	0.990348	0	ABCC2_SEPEP.1_C4	ABCC2_SEPEP.2_C3	0.933008	0	ACAD8	0.600095	6.44519e-10	ABLIM1_SEPEP.1_C4	ABLIM1_SEPEP.4_C3	0.325683	0.00409308
ACO2	0.960378	0	ACAT1_SEPEP.2_C2	ACAT1_SEPEP.3_C3	0.582501	2.03262e-05	ABCC3	0.981164	0	ABCC3_SEPEP.1_C4	ABCC3_SEPEP.2_C2	0.971421	0	ACAD9	0.984069	1.3454e-83	ACAA1_SEPEP.3_C3	ACAA1_SEPEP.4_C3	0.641292	1.47986e-12
ACOT9	0.92716	0	ACAT2_SEPEP.1_C4	ACAT2_SEPEP.0_C4	0.721559	4.4632e-08	ABCC4	0.986409	0	ABCC4_SEPEP.2_C3	ABCC4_SEPEP.3_C3	0.856869	0	ACADM	0.970216	6.001e-69	ACACA_SEPEP.1_C4	ACACA_SEPEP.2_C3	0.287165	0.0184645
ACOX1	0.888515	0	ACIN1_SEPEP.3_C3	ACIN1_SEPEP.5_C3	0.547981	7.2958e-05	ABCD4	0.962506	0	ABCC6_SEPEP.2_C2	ABCC6_SEPEP.7_C3	0.801284	0	ACADS	0.986224	5.15613e-87	ACACB_SEPEP.1_C4	ACACB_SEPEP.2_C3	0.907475	1.73062e-31
ACOX3	0.903495	0	ACLY_SEPEP.1_C4	ACLY_SEPEP.3_C3	0.721342	4.51439e-08	ABCF1	0.981805	0	ABCD3_SEPEP.3_C3	ABCD3_SEPEP.4_C3	0.702383	0	ACADSB	0.987158	1.15277e-88	ACAD8_SEPEP.4_C3	ACAD8_SEPEP.5_C3	-0.09609	0.530064
ACP1	0.277681	0.0563348	ACO2_SEPEP.2_C3	ACO2_SEPEP.1_C3	0.876248	0	ABCF3	0.983325	0	ABCD4_SEPEP.2_C3	ABCD4_SEPEP.4_C3	0.467892	1.73466e-05	ACADVL	0.968378	1.49374e-67	ACAD9_SEPEP.1_C4	ACAD9_SEPEP.2_C2	0.343973	0.0019101
ACP2	0.743812	9.38232e-09	ACOT9_SEPEP.2_C2	ACOT9_SEPEP.1_C2	-0.319648	0.0749487	ABCG8	0.947589	0	ABCF1_SEPEP.1_C4	ABCF1_SEPEP.2_C2	0.677135	0	ACAT1	0.981989	1.02109e-80	ACADM_SEPEP.2_C3	ACADM_SEPEP.3_C3	0.614066	6.80227e-08
ACSF2	0.457655	0.00107335	ACOX1_SEPEP.2_C3	ACOX1_SEPEP.3_C3	0.105572	0.563845	ABHD10	0.890848	0	ABCF3_SEPEP.2_C2	ABCF3_SEPEP.4_C3	0.264955	0.00527646	ACAT2	0.984282	6.48771e-84	ACADS_SEPEP.1_C4	ACADS_SEPEP.2_C2	0.567485	2.25332e-10
ACSL1	0.9797	0	ACOX3_SEPEP.1_C4	ACOX3_SEPEP.2_C3	0.223974	0.216965	ABHD14B	0.951545	0	ABCG5_SEPEP.2_C3	ABCG5_SEPEP.4_C3	0.752393	0	ACBD5	0.944784	1.16288e-53	ACADSB_SEPEP.1_C4	ACADSB_SEPEP.2_C2	0.796105	7.29648e-25
ACSS3	0.544465	0.000348989	ACP1_SEPEP.1_C4	ACP1_SEPEP.4_C3	0.0222536	0.880485	ABHD17B	0.733637	0	ABCG8_SEPEP.1_C4	ABCG8_SEPEP.2_C3	0.823601	0	ACLY	0.996617	3.9805e-120	ACADVL_SEPEP.3_C3	ACADVL_SEPEP.5_C3	0.026274	0.822947
ACTL6A	0.872666	0	ACP2_SEPEP.2_C3	ACP2_SEPEP.3_C3	0.477567	0.000790114	ABHD3	0.77221	6.29225e-34	ABHD10_SEPEP.1_C4	ABHD10_SEPEP.2_C2	0.824559	0	ACO2	0.99713	5.13857e-124	ACAT1_SEPEP.2_C2	ACAT1_SEPEP.3_C3	0.53665	1.26976e-09
ACTN1	0.967434	0	ACSF2_SEPEP.1_C4	ACSF2_SEPEP.5_C3	0.429701	0.0472039	ABHD5	0.789264	0	ABHD11_SEPEP.3_C3	ABHD11_SEPEP.4_C3	0.826752	0	ACOT8	0.801634	1.18217e-25	ACAT2_SEPEP.1_C4	ACAT2_SEPEP.2_C2	0.642541	2.92021e-14
ACTN2	0.948003	0	ACSF3_SEPEP.2_C3	ACSF3_SEPEP.3_C3	0.210703	0.150241	ABHD6	0.974709	0	ABHD12_SEPEP.3_C3	ABHD12_SEPEP.4_C3	0.546863	1.04057e-07	ACOT9	0.981559	3.65505e-80	ACBD5_SEPEP.2_C3	ACBD5_SEPEP.4_C3	0.140062	0.237258
ACTN4	0.991967	0	ACSL1_SEPEP.2_C3	ACSL1_SEPEP.3_C3	0.782176	8.05895e-08	ABI1	0.588537	0	ABHD14B_SEPEP.1_C4	ABHD14B_SEPEP.2_C3	0.888075	0	ACOX1	0.986111	8.04729e-87	ACIN1_SEPEP.2_C3	ACIN1_SEPEP.3_C3	0.500572	1.13596e-07
ACTR10	0.626357	3.35002e-06	ACSS3_SEPEP.1_C4	ACSS3_SEPEP.2_C3	0.32045	0.0443028	ABI3	0.962947	0	ABHD17B_SEPEP.1_C4	ABHD17B_SEPEP.3_C3	0.493609	2.66654e-07	ACOX2	0.992616	7.25916e-100	ACLY_SEPEP.1_C4	ACLY_SEPEP.2_C3	0.528691	2.19642e-08
ACTR3	0.960703	0	ACTL6A_SEPEP.2_C2	ACTL6A_SEPEP.1_C2	0.285741	0.0741574	ABITRAM	0.794235	0	ABHD3_SEPEP.3_C3	ABHD3_SEPEP.4_C3	0.646389	0	ACOX3	0.963443	3.5423e-64	ACO2_SEPEP.1_C4	ACO2_SEPEP.2_C3	0.432775	6.18651e-06
ADA	0.89937	0	ACTN1_SEPEP.5_C3	ACTN1_SEPEP.4_C3	-0.0138949	0.925318	ABLIM1	0.93467	0	ABHD5_SEPEP.1_C4	ABHD5_SEPEP.2_C3	0.539927	6.70547e-08	ACP1	0.409189	0.000787138	ACOT12_SEPEP.1_C4	ACOT12_SEPEP.5_C3	0.372318	0.0151786
ADAM10	0.891554	0	ACTN2_SEPEP.2_C2	ACTN2_SEPEP.3_C3	0.859965	0	ABLIM2	0.904597	0	ABHD6_SEPEP.1_C4	ABHD6_SEPEP.2_C3	0.884173	0	ACP2	0.768271	2.6458e-20	ACOT8_SEPEP.1_C4	ACOT8_SEPEP.2_C2	0.509525	5.43441e-07
ADAM17	0.794934	4.70774e-08	ACTN4_SEPEP.2_C3	ACTN4_SEPEP.4_C3	0.0524194	0.775172	ABLIM3	0.945724	0	ABI1_SEPEP.1_C4	ABI1_SEPEP.3_C3	0.412772	4.83988e-08	ACP6	0.901432	2.75881e-32	ACOT9_SEPEP.1_C4	ACOT9_SEPEP.4_C3	0.0637645	0.599986
ADAR	0.892206	0	ACTR10_SEPEP.1_C4	ACTR10_SEPEP.2_C3	0.106383	0.47053	ABRAXAS2	0.958422	0	ABI3_SEPEP.1_C4	ABI3_SEPEP.2_C3	0.662022	0	ACSF2	0.724287	5.56989e-19	ACOX1_SEPEP.3_C3	ACOX1_SEPEP.5_C3	0.0802836	0.528283
ADD1	0.924446	0	ACTR3_SEPEP.1_C4	ACTR3_SEPEP.2_C2	0.634281	2.37313e-06	ACAA1	0.946563	0	ABI3BP_SEPEP.2_C3	ABI3BP_SEPEP.3_C3	0.92448	0	ACSL1	0.996189	2.57752e-117	ACOX2_SEPEP.1_C4	ACOX2_SEPEP.2_C3	0.904952	9.30576e-41
ADD2	0.898936	0	ADA_SEPEP.1_C4	ADA_SEPEP.2_C3	0.519763	0.000308591	ACACA	0.962311	0	ABITRAM_SEPEP.1_C4	ABITRAM_SEPEP.2_C2	0.446503	0.000223852	ACSL5	0.996692	1.16026e-120	ACOX3_SEPEP.3_C3	ACOX3_SEPEP.4_C3	0.103012	0.458547
ADD3	0.938667	0	ADAM10_SEPEP.1_C4	ADAM10_SEPEP.2_C3	0.415002	0.00360656	ACACB	0.975663	0	ABLIM1_SEPEP.4_C3	ABLIM1_SEPEP.7_C3	0.724776	0	ACSM2A	0.845502	6.64642e-28	ACP1_SEPEP.2_C2	ACP1_SEPEP.1_C4	-0.0617803	0.690345
ADI1	0.76173	1.63771e-06	ADAM17_SEPEP.1_C4	ADAM17_SEPEP.2_C3	-0.0304252	0.868706	ACAD8	0.955109	0	ABLIM2_SEPEP.2_C3	ABLIM2_SEPEP.3_C3	0.642162	0	ACSM5	0.907874	1.62397e-28	ACP2_SEPEP.2_C3	ACP2_SEPEP.1_C4	0.048745	0.65199
ADK	0.565784	3.83373e-05	ADAR_SEPEP.1_C4	ADAR_SEPEP.3_C3	0.371689	0.00967175	ACAD9	0.992442	0	ABLIM3_SEPEP.3_C3	ABLIM3_SEPEP.5_C3	0.546052	0	ACSS1	0.504109	1.1718e-05	ACP6_SEPEP.1_C4	ACP6_SEPEP.2_C3	0.274134	0.0197944
ADPRHL1	0.879071	0	ADD1_SEPEP.1_C4	ADD1_SEPEP.2_C3	0.539212	0.000406175	ACADL	0.968597	0	ABR_SEPEP.3_C3	ABR_SEPEP.6_C3	0.63708	0	ACSS3	0.813035	9.35585e-25	ACSF2_SEPEP.2_C3	ACSF2_SEPEP.5_C3	0.186242	0.150685
ADPRS	0.783977	0	ADD2_SEPEP.1_C4	ADD2_SEPEP.2_C3	0.721884	4.38721e-08	ACADM	0.912783	0	ABRAXAS2_SEPEP.1_C4	ABRAXAS2_SEPEP.2_C2	0.707138	0	ACTN1	0.951314	1.54803e-57	ACSF3_SEPEP.3_C3	ACSF3_SEPEP.5_C3	0.136145	0.473152
ADRM1	0.458098	0.00119113	ADD3_SEPEP.2_C3	ADD3_SEPEP.3_C3	0.67564	3.74916e-07	ACADS	0.975508	0	ACAA1_SEPEP.1_C4	ACAA1_SEPEP.4_C3	0.746894	0	ACTN4	0.929409	5.31803e-49	ACSL1_SEPEP.5_C3	ACSL1_SEPEP.6_C3	0.0819082	0.588404
ADSL	0.818063	0	ADI1_SEPEP.2_C2	ADI1_SEPEP.1_C4	0.370588	0.15824	ACADSB	0.99552	0	ACACA_SEPEP.1_C4	ACACA_SEPEP.2_C3	0.782065	0	ACTR10	0.450425	1.20006e-05	ACSL5_SEPEP.1_C4	ACSL5_SEPEP.2_C3	0.558036	1.62065e-09
ADSS2	0.930308	0	ADK_SEPEP.4_C3	ADK_SEPEP.5_C3	0.103372	0.572042	ACADVL	0.994841	0	ACACB_SEPEP.3_C3	ACACB_SEPEP.4_C3	0.741266	0	ACTR1B	0.733422	5.51167e-20	ACSM1_SEPEP.3_C3	ACSM1_SEPEP.4_C3	0.537513	3.97401e-05
AFDN	0.919236	0	ADPGK_SEPEP.2_C3	ADPGK_SEPEP.5_C3	-0.0572233	0.72502	ACAP1	0.927649	0	ACAD8_SEPEP.1_C4	ACAD8_SEPEP.5_C3	0.651706	0	ACTR3	0.982549	1.85282e-81	ACSM2A_SEPEP.2_C3	ACSM2A_SEPEP.4_C3	0.521082	1.18183e-06
AFG3L2	0.968085	0	ADPRHL1_SEPEP.1_C4	ADPRHL1_SEPEP.2_C2	0.525619	0.000156482	ACAP2	0.990166	0	ACAD9_SEPEP.1_C4	ACAD9_SEPEP.2_C2	0.92556	0	ADA	0.882598	2.86754e-29	ACSM2B_SEPEP.2_C3	ACSM2B_SEPEP.3_C3	0.878045	4.60027e-35
AGL	0.983066	0	ADPRS_SEPEP.1_C4	ADPRS_SEPEP.2_C2	0.461138	0.00109593	ACAT1	0.989119	0	ACADL_SEPEP.1_C4	ACADL_SEPEP.2_C3	0.845345	0	ADAM10	0.978713	8.4353e-77	ACSM3_SEPEP.3_C3	ACSM3_SEPEP.4_C3	-0.0791387	0.779208
AGO1	0.495115	0.000410797	ADRM1_SEPEP.2_C3	ADRM1_SEPEP.3_C3	-0.016066	0.913645	ACAT2	0.961299	0	ACADM_SEPEP.1_C4	ACADM_SEPEP.2_C3	0.85045	0	ADAR	0.983581	6.87032e-83	ACSM5_SEPEP.1_C4	ACSM5_SEPEP.2_C3	0.759085	2.64535e-14
AGO2	0.623426	3.80084e-06	ADSL_SEPEP.2_C3	ADSL_SEPEP.4_C3	0.410769	0.00399304	ACBD4	0.944723	0	ACADS_SEPEP.1_C4	ACADS_SEPEP.2_C2	0.861104	0	ADD3	0.88974	1.01398e-31	ACSS3_SEPEP.1_C4	ACSS3_SEPEP.3_C3	0.647206	4.545e-13
AGPS	0.792445	0	ADSS2_SEPEP.2_C3	ADSS2_SEPEP.1_C3	-0.0761024	0.653327	ACBD5	0.986279	0	ACADSB_SEPEP.1_C4	ACADSB_SEPEP.2_C2	0.982889	0	ADH1B	0.953783	3.62442e-57	ACTN1_SEPEP.4_C3	ACTN1_SEPEP.5_C3	0.105495	0.430613
AGRN	0.835866	0	AFDN_SEPEP.4_C3	AFDN_SEPEP.5_C3	-0.158621	0.40086	ACE	0.930505	0	ACADVL_SEPEP.3_C3	ACADVL_SEPEP.4_C3	0.654391	0	ADI1	0.92381	3.64017e-45	ACTN4_SEPEP.2_C3	ACTN4_SEPEP.1_C3	-0.0293442	0.822374
AHCY	0.900782	0	AFG3L2_SEPEP.1_C4	AFG3L2_SEPEP.2_C2	0.566652	3.71214e-05	ACLY	0.976411	0	ACAP1_SEPEP.1_C4	ACAP1_SEPEP.2_C2	0.78462	0	ADK	0.782056	4.3494e-23	ACTR10_SEPEP.1_C4	ACTR10_SEPEP.3_C3	0.0531635	0.631021
AHCYL1	0.558836	4.94733e-05	AGAP3_SEPEP.2_C3	AGAP3_SEPEP.3_C3	0.07507	0.667186	ACMSD	0.947645	0	ACAP2_SEPEP.2_C3	ACAP2_SEPEP.4_C3	-0.0154255	0.881879	ADPRS	0.64519	2.11723e-14	ACTR1B_SEPEP.1_C4	ACTR1B_SEPEP.2_C2	0.256295	0.0179026
AHNAK	0.848459	0	AGL_SEPEP.1_C4	AGL_SEPEP.3_C3	0.955722	0	ACO2	0.994497	0	ACAT1_SEPEP.2_C2	ACAT1_SEPEP.3_C3	0.855587	0	ADRM1	0.292426	0.00223969	ACTR3_SEPEP.1_C4	ACTR3_SEPEP.2_C2	0.185043	0.0774154
AHSA1	0.8033	0	AGO1_SEPEP.1_C4	AGO1_SEPEP.2_C3	0.166979	0.301925	ACOT12	0.912094	0	ACAT2_SEPEP.1_C4	ACAT2_SEPEP.2_C2	0.740285	0	ADSL	0.706319	3.8736e-17	ACY3_SEPEP.1_C4	ACY3_SEPEP.3_C3	0.639583	1.70983e-06
AIF1L	0.860508	0	AGO2_SEPEP.1_C4	AGO2_SEPEP.2_C3	-0.0312636	0.832577	ACOT13	0.980181	0	ACBD4_SEPEP.3_C3	ACBD4_SEPEP.4_C3	0.667915	0	ADSS1	0.89849	1.29253e-29	ADAM10_SEPEP.1_C4	ADAM10_SEPEP.2_C3	0.376674	0.000413111
AIMP2	0.645245	1.46277e-06	AGPS_SEPEP.1_C4	AGPS_SEPEP.2_C2	0.228615	0.117956	ACOT8	0.929394	0	ACBD5_SEPEP.2_C3	ACBD5_SEPEP.4_C3	0.883871	0	ADSS2	0.906244	1.4714e-42	ADAR_SEPEP.1_C4	ADAR_SEPEP.3_C3	0.466289	3.6562e-07
AIP	0.669236	4.9974e-07	AGRN_SEPEP.1_C4	AGRN_SEPEP.2_C3	-0.102336	0.492455	ACOT9	0.969783	0	ACE_SEPEP.2_C2	ACE_SEPEP.4_C3	0.673778	0	AFDN	0.946743	1.82196e-55	ADD3_SEPEP.2_C3	ADD3_SEPEP.3_C3	0.337305	0.00194245
AK1	0.955601	0	AHCY_SEPEP.3_C3	AHCY_SEPEP.4_C3	0.270894	0.133537	ACOX1	0.991692	0	ACIN1_SEPEP.4_C3	ACIN1_SEPEP.6_C3	0.18835	0.0942896	AFG3L2	0.972454	9.02077e-71	ADH1B_SEPEP.1_C4	ADH1B_SEPEP.2_C2	0.404876	7.55198e-05
AK3	0.921407	0	AHCYL1_SEPEP.1_C4	AHCYL1_SEPEP.2_C3	-0.187903	0.310033	ACOX2	0.990589	0	ACLY_SEPEP.2_C3	ACLY_SEPEP.3_C3	0.584006	0	AFM	0.759441	1.06102e-21	ADI1_SEPEP.1_C4	ADI1_SEPEP.2_C2	0.545235	2.17012e-09
AK4	0.928789	0	AHNAK_SEPEP.1_C4	AHNAK_SEPEP.3_C3	0.825662	0	ACOX3	0.991529	0	ACMSD_SEPEP.1_C4	ACMSD_SEPEP.2_C2	0.69821	0	AFTPH	0.869132	1.20398e-28	ADK_SEPEP.1_C4	ADK_SEPEP.4_C3	0.0825593	0.411768
AKAP12	0.997503	0	AHSA1_SEPEP.1_C4	AHSA1_SEPEP.2_C2	0.299609	0.0389739	ACP1	0.779024	0	ACO2_SEPEP.2_C3	ACO2_SEPEP.1_C3	0.952686	0	AGL	0.811567	3.396e-27	ADPGK_SEPEP.3_C3	ADPGK_SEPEP.4_C3	0.183655	0.0986122
AKAP13	0.568063	3.52211e-05	AIF1L_SEPEP.1_C4	AIF1L_SEPEP.2_C3	0.622666	3.92685e-06	ACP2	0.881244	0	ACOT12_SEPEP.5_C3	ACOT12_SEPEP.6_C3	0.790322	0	AGO2	0.933697	5.51102e-50	ADPRS_SEPEP.1_C4	ADPRS_SEPEP.2_C2	0.158133	0.098951
AKR1A1	0.952236	0	AIFM1_SEPEP.3_C3	AIFM1_SEPEP.4_C3	0.706687	9.23815e-08	ACP6	0.969863	0	ACOT13_SEPEP.1_C4	ACOT13_SEPEP.2_C2	0.685294	0	AGPS	0.908587	3.95209e-43	ADRM1_SEPEP.1_C4	ADRM1_SEPEP.3_C3	-0.0886638	0.385298
AKR1B1	0.963417	0	AIMP2_SEPEP.2_C2	AIMP2_SEPEP.5_C3	-0.0906426	0.538928	ACSF2	0.970246	0	ACOT8_SEPEP.2_C2	ACOT8_SEPEP.3_C3	0.713909	0	AGRN	0.991182	1.61841e-97	ADSL_SEPEP.3_C3	ADSL_SEPEP.6_C3	0.0173739	0.889019
ALCAM	0.901324	0	AIP_SEPEP.1_C4	AIP_SEPEP.2_C3	0.178897	0.223023	ACSL1	0.992442	0	ACOT9_SEPEP.1_C4	ACOT9_SEPEP.3_C3	0.403327	5.96739e-06	AHCY	0.511058	9.96928e-09	ADSS1_SEPEP.2_C3	ADSS1_SEPEP.3_C3	0.52471	7.72922e-05
ALDH16A1	0.863005	0	AK1_SEPEP.1_C4	AK1_SEPEP.3_C3	0.844941	3.79313e-07	ACSL5	0.996145	0	ACOX1_SEPEP.4_C3	ACOX1_SEPEP.5_C3	0.0783346	0.33224	AHCYL1	0.71764	1.13338e-18	ADSS2_SEPEP.1_C4	ADSS2_SEPEP.2_C3	0.358535	0.000483552
ALDH18A1	0.957121	0	AK2_SEPEP.4_C3	AK2_SEPEP.5_C3	0.334021	0.0207771	ACSM1	0.919097	0	ACOX2_SEPEP.2_C3	ACOX2_SEPEP.3_C3	0.939871	0	AHNAK	0.706161	4.85883e-18	AFDN_SEPEP.4_C3	AFDN_SEPEP.5_C3	0.0741616	0.494816
ALDH2	0.982306	0	AK3_SEPEP.1_C4	AK3_SEPEP.3_C3	0.781372	0	ACSM2A	0.912588	0	ACOX3_SEPEP.7_C3	ACOX3_SEPEP.10_C3	0.543845	0	AHSA1	0.903603	6.21996e-42	AFG3L2_SEPEP.1_C4	AFG3L2_SEPEP.2_C2	0.339875	0.000474219
ALDH3A2	0.971342	0	AK4_SEPEP.2_C3	AK4_SEPEP.1_C3	0.874729	0	ACSM2B	0.920239	0	ACP1_SEPEP.2_C2	ACP1_SEPEP.3_C3	0.304109	9.46705e-05	AIF1	0.67973	9.3313e-14	AFM_SEPEP.1_C4	AFM_SEPEP.4_C3	0.183571	0.105361
ALDH4A1	0.973296	0	AKAP12_SEPEP.1_C4	AKAP12_SEPEP.2_C3	0.913157	0	ACSM3	0.979189	0	ACP2_SEPEP.2_C3	ACP2_SEPEP.4_C3	0.325809	2.89986e-05	AIMP2	0.95392	8.2782e-59	AFMID_SEPEP.4_C3	AFMID_SEPEP.5_C3	-0.0348853	0.800383
ALDH5A1	0.970582	0	AKAP13_SEPEP.1_C4	AKAP13_SEPEP.2_C3	-0.0548583	0.739396	ACSM5	0.962434	0	ACP6_SEPEP.1_C4	ACP6_SEPEP.2_C3	0.880238	0	AIP	0.898061	1.12312e-40	AGFG2_SEPEP.2_C3	AGFG2_SEPEP.3_C3	0.250559	0.0325119
ALDH6A1	0.986431	0	AKR1A1_SEPEP.1_C4	AKR1A1_SEPEP.2_C3	0.882979	0	ACSS1	0.952496	0	ACSF2_SEPEP.4_C3	ACSF2_SEPEP.5_C3	0.758641	0	AK1	0.837359	4.29074e-30	AGL_SEPEP.1_C4	AGL_SEPEP.3_C3	0.195634	0.0860661
ALDH7A1	0.941598	0	AKR1B1_SEPEP.1_C4	AKR1B1_SEPEP.2_C2	0.896874	0	ACSS2	0.992467	0	ACSF3_SEPEP.2_C3	ACSF3_SEPEP.5_C3	0.391307	4.98301e-06	AK2	0.284976	0.00387113	AGPS_SEPEP.1_C4	AGPS_SEPEP.2_C2	0.255875	0.0072426
ALDH9A1	0.899913	0	ALCAM_SEPEP.1_C4	ALCAM_SEPEP.2_C3	0.875488	0	ACSS3	0.979622	0	ACSL1_SEPEP.2_C3	ACSL1_SEPEP.5_C3	0.584751	0	AK3	0.842324	4.96446e-31	AGRN_SEPEP.2_C2	AGRN_SEPEP.3_C3	0.0959099	0.454615
ALG1	0.717073	6.78569e-07	ALDH16A1_SEPEP.1_C4	ALDH16A1_SEPEP.2_C3	0.69898	1.31497e-07	ACTL6A	0.940772	0	ACSL5_SEPEP.1_C4	ACSL5_SEPEP.2_C3	0.976115	0	AK4	0.976604	3.00042e-73	AGXT2_SEPEP.1_C4	AGXT2_SEPEP.2_C3	0.234756	0.181413
ALG5	0.422287	0.0167816	ALDH18A1_SEPEP.5_C3	ALDH18A1_SEPEP.4_C3	-0.0182371	0.90199	ACTN1	0.988978	0	ACSM1_SEPEP.1_C4	ACSM1_SEPEP.3_C3	0.812586	0	AKAP13	0.835113	1.54236e-29	AHCY_SEPEP.1_C4	AHCY_SEPEP.4_C3	0.124794	0.333837
ALPL	0.921841	0	ALDH2_SEPEP.1_C4	ALDH2_SEPEP.2_C2	0.932154	0	ACTN4	0.978484	0	ACSM2A_SEPEP.2_C3	ACSM2A_SEPEP.4_C3	0.567491	0	AKAP9	0.879922	1.02046e-35	AHCYL1_SEPEP.1_C4	AHCYL1_SEPEP.2_C3	-0.0608131	0.594451
AMT	0.436229	0.0019385	ALDH3A2_SEPEP.2_C3	ALDH3A2_SEPEP.3_C3	0.720826	5.93215e-07	ACTR10	0.815075	0	ACSM2B_SEPEP.1_C4	ACSM2B_SEPEP.3_C3	0.849195	0	AKR1A1	0.847986	7.94344e-32	AHNAK_SEPEP.1_C4	AHNAK_SEPEP.2_C3	0.68918	6.16274e-17
ANAPC1	0.724924	3.72255e-08	ALDH4A1_SEPEP.2_C3	ALDH4A1_SEPEP.3_C3	0.800369	0	ACTR1B	0.918593	0	ACSM3_SEPEP.2_C3	ACSM3_SEPEP.4_C3	0.755748	0	AKR1B1	0.798512	1.15955e-24	AHSA1_SEPEP.1_C4	AHSA1_SEPEP.2_C2	0.310793	0.00106136
ANAPC7	0.628111	1.75975e-06	ALDH5A1_SEPEP.1_C4	ALDH5A1_SEPEP.2_C3	0.848024	0	ACTR3	0.940739	0	ACSM5_SEPEP.2_C3	ACSM5_SEPEP.3_C3	0.769477	0	AKR1B10	0.949655	3.39453e-51	AIF1_SEPEP.1_C4	AIF1_SEPEP.3_C3	0.203421	0.104108
ANK2	0.595872	6.93675e-05	ALDH6A1_SEPEP.1_C4	ALDH6A1_SEPEP.2_C3	0.920538	0	ACY3	0.952408	0	ACSS1_SEPEP.1_C4	ACSS1_SEPEP.5_C3	0.89015	0	AKR1C2	0.791353	6.56137e-18	AIFM1_SEPEP.2_C3	AIFM1_SEPEP.4_C3	0.441266	1.39871e-06
ANK3	0.955276	0	ALDH7A1_SEPEP.1_C4	ALDH7A1_SEPEP.2_C3	0.714503	6.37424e-08	ACYP2	0.949476	0	ACSS2_SEPEP.1_C4	ACSS2_SEPEP.3_C3	0.73186	0	AKR1D1	0.884866	5.98435e-35	AIMP2_SEPEP.1_C4	AIMP2_SEPEP.2_C2	0.0723648	0.452482
ANKFY1	0.540115	7.42304e-05	ALDH9A1_SEPEP.1_C4	ALDH9A1_SEPEP.2_C2	0.771059	0	ADA	0.971234	0	ACSS3_SEPEP.1_C4	ACSS3_SEPEP.4_C3	0.962522	0	AKR7A2	0.941119	3.71973e-53	AIP_SEPEP.2_C3	AIP_SEPEP.3_C3	-0.0513246	0.636848
ANKHD1	0.578049	0.000124922	ALG1_SEPEP.1_C4	ALG1_SEPEP.2_C3	0.122514	0.449996	ADA2	0.966962	0	ACTL6A_SEPEP.1_C4	ACTL6A_SEPEP.2_C2	0.725731	0	AKR7A3	0.990982	3.07734e-95	AK1_SEPEP.1_C4	AK1_SEPEP.2_C3	0.20117	0.0518665
ANKRD17	0.638841	1.94226e-06	ALG5_SEPEP.1_C4	ALG5_SEPEP.2_C3	0.188416	0.300411	ADAL	0.952476	0	ACTN1_SEPEP.4_C3	ACTN1_SEPEP.6_C3	0.257315	0.000912208	AKT2	0.444904	1.25236e-05	AK2_SEPEP.1_C4	AK2_SEPEP.4_C3	-0.0319279	0.771758
ANKS1A	0.628962	2.99262e-06	ALPL_SEPEP.2_C3	ALPL_SEPEP.3_C3	0.69442	1.61548e-07	ADAM10	0.927361	0	ACTN4_SEPEP.2_C3	ACTN4_SEPEP.3_C3	0.124703	0.110462	ALAD	0.995326	1.70024e-112	AK3_SEPEP.1_C4	AK3_SEPEP.3_C3	0.111419	0.28766
ANO6	0.917282	0	AMT_SEPEP.1_C4	AMT_SEPEP.2_C3	0.413923	0.00615645	ADAM15	0.78269	0	ACTR10_SEPEP.2_C3	ACTR10_SEPEP.3_C3	0.306147	0.000250315	ALCAM	0.80286	8.78664e-26	AK4_SEPEP.1_C4	AK4_SEPEP.2_C3	0.619618	1.31965e-11
ANXA11	0.967	0	ANAPC1_SEPEP.2_C3	ANAPC1_SEPEP.3_C3	0.402844	0.00481572	ADAM17	0.835629	0	ACTR1B_SEPEP.1_C4	ACTR1B_SEPEP.3_C3	0.522161	4.55315e-07	ALDH18A1	0.987953	2.35181e-89	AKAP13_SEPEP.1_C4	AKAP13_SEPEP.2_C3	0.661532	6.51727e-15
ANXA2	0.966674	0	ANAPC4_SEPEP.2_C3	ANAPC4_SEPEP.3_C3	0.387088	0.00901818	ADAMTSL4	0.956621	0	ACTR3_SEPEP.2_C2	ACTR3_SEPEP.1_C2	0.649293	0	ALDH1L1	0.995788	5.98518e-115	AKAP9_SEPEP.1_C4	AKAP9_SEPEP.3_C3	0.519699	9.38576e-08
ANXA4	0.980677	0	ANAPC7_SEPEP.1_C4	ANAPC7_SEPEP.3_C3	-0.100779	0.594849	ADAP1	0.956439	0	ACY3_SEPEP.1_C4	ACY3_SEPEP.2_C3	0.67587	0	ALDH2	0.9931	2.67495e-103	AKR1A1_SEPEP.1_C4	AKR1A1_SEPEP.2_C3	0.553334	3.0115e-10
ANXA5	0.908597	0	ANK2_SEPEP.1_C4	ANK2_SEPEP.2_C3	0.333771	0.0358499	ADAP2	0.854658	0	ACYP2_SEPEP.1_C4	ACYP2_SEPEP.3_C3	0.90566	0	ALDH3A2	0.938604	3.3967e-52	AKR1B1_SEPEP.2_C2	AKR1B1_SEPEP.1_C4	0.655543	5.73454e-14
ANXA6	0.980352	0	ANK3_SEPEP.1_C4	ANK3_SEPEP.3_C3	0.516323	0.000766455	ADAR	0.539551	0	ADA_SEPEP.2_C3	ADA_SEPEP.3_C3	0.62502	0	ALDH4A1	0.994337	5.81055e-108	AKR1B10_SEPEP.1_C4	AKR1B10_SEPEP.2_C3	0.797871	2.87524e-21
AP1B1	0.759661	0	ANKFY1_SEPEP.1_C4	ANKFY1_SEPEP.2_C3	0.395652	0.00751596	ADCK5	0.97518	0	ADA2_SEPEP.2_C3	ADA2_SEPEP.4_C3	0.332157	0.000782618	ALDH5A1	0.992942	9.11042e-103	AKR1C2_SEPEP.3_C3	AKR1C2_SEPEP.1_C4	0.625845	8.9605e-10
AP1M2	0.894268	0	ANKHD1_SEPEP.1_C4	ANKHD1_SEPEP.2_C3	-0.241569	0.18226	ADCY9	0.854998	0	ADAL_SEPEP.1_C4	ADAL_SEPEP.2_C3	0.888122	0	ALDH6A1	0.987098	1.48366e-88	AKR1D1_SEPEP.1_C4	AKR1D1_SEPEP.2_C3	0.776512	2.70367e-16
AP2A2	0.727312	3.25228e-08	ANKLE2_SEPEP.2_C3	ANKLE2_SEPEP.3_C3	0.013913	0.94974	ADD1	0.775681	0	ADAM10_SEPEP.1_C4	ADAM10_SEPEP.2_C3	0.467665	3.55359e-10	ALDH7A1	0.978937	4.77031e-77	AKR7A2_SEPEP.1_C4	AKR7A2_SEPEP.2_C2	0.101626	0.435788
AP2B1	0.568281	3.49369e-05	ANKRD17_SEPEP.1_C4	ANKRD17_SEPEP.2_C3	0.233283	0.110485	ADD3	0.981829	0	ADAM15_SEPEP.1_C4	ADAM15_SEPEP.3_C3	0.153001	0.189619	ALDH8A1	0.981799	2.66279e-78	AKR7A3_SEPEP.1_C4	AKR7A3_SEPEP.2_C3	0.903526	2.52439e-39
AP3B1	0.781046	0	ANKS1A_SEPEP.1_C4	ANKS1A_SEPEP.2_C3	0.102251	0.528794	ADGRF5	0.920199	0	ADAM17_SEPEP.1_C4	ADAM17_SEPEP.2_C3	0.354887	4.7932e-06	ALDH9A1	0.985998	1.2456e-86	AKT2_SEPEP.2_C3	AKT2_SEPEP.1_C4	-0.0200177	0.883578
AP3D1	0.774425	0	ANO6_SEPEP.1_C4	ANO6_SEPEP.2_C3	0.515029	0.00290499	ADGRG6	0.949281	0	ADAMTSL4_SEPEP.2_C3	ADAMTSL4_SEPEP.4_C3	0.636823	0	ALG1	0.700019	1.78496e-13	ALAD_SEPEP.1_C4	ALAD_SEPEP.2_C3	0.655907	9.50856e-11
AP3M1	0.836735	0	ANP32E_SEPEP.3_C3	ANP32E_SEPEP.4_C3	0.127768	0.38563	ADH1B	0.823183	0	ADAP1_SEPEP.1_C4	ADAP1_SEPEP.2_C3	0.57264	1.88243e-08	ALG5	0.744598	1.30697e-19	ALCAM_SEPEP.3_C3	ALCAM_SEPEP.1_C4	0.627174	2.95267e-13
APEH	0.752063	2.15849e-09	ANXA11_SEPEP.2_C3	ANXA11_SEPEP.1_C3	0.648068	1.29014e-06	ADI1	0.970481	0	ADAP2_SEPEP.2_C3	ADAP2_SEPEP.4_C3	0.337612	0.000874092	AMACR	0.850923	1.95483e-29	ALDH18A1_SEPEP.2_C3	ALDH18A1_SEPEP.5_C3	0.0872593	0.530386
API5	0.852366	0	ANXA2_SEPEP.1_C4	ANXA2_SEPEP.2_C3	0.929657	0	ADK	0.813643	0	ADAR_SEPEP.1_C4	ADAR_SEPEP.2_C3	0.293281	0.000140738	AMPD2	0.953766	9.89297e-59	ALDH1L1_SEPEP.2_C3	ALDH1L1_SEPEP.3_C3	0.748332	7.85412e-15
APMAP	0.818606	0	ANXA4_SEPEP.1_C4	ANXA4_SEPEP.2_C3	0.891012	0	ADPRH	0.943068	0	ADCK1_SEPEP.5_C3	ADCK1_SEPEP.6_C3	0.3503	0.0130308	AMT	0.8907	9.05035e-39	ALDH2_SEPEP.1_C4	ALDH2_SEPEP.2_C2	0.739548	1.8665e-20
APP	0.611268	6.36497e-06	ANXA5_SEPEP.1_C4	ANXA5_SEPEP.2_C2	0.718194	5.30799e-08	ADPRS	0.835725	0	ADCK5_SEPEP.2_C3	ADCK5_SEPEP.3_C3	0.637372	5.29018e-09	ANAPC1	0.702981	5.64523e-15	ALDH3A2_SEPEP.1_C4	ALDH3A2_SEPEP.2_C3	0.616463	5.8953e-13
APRT	0.717542	5.48489e-08	ANXA6_SEPEP.2_C2	ANXA6_SEPEP.4_C3	0.839076	4.23144e-07	ADRM1	0.523137	0	ADCY9_SEPEP.1_C4	ADCY9_SEPEP.2_C3	0.593287	0	ANKFY1	0.869634	3.37914e-35	ALDH4A1_SEPEP.1_C4	ALDH4A1_SEPEP.3_C3	0.435001	2.04543e-06
ARAP1	0.846179	0	AP1B1_SEPEP.2_C3	AP1B1_SEPEP.3_C3	-0.138732	0.3459	ADSL	0.927722	0	ADD1_SEPEP.1_C4	ADD1_SEPEP.0_C4	0.775681	0	ANKHD1	0.787309	3.05637e-21	ALDH5A1_SEPEP.1_C4	ALDH5A1_SEPEP.2_C3	0.616392	5.9415e-13
ARCN1	0.8769	0	AP1M2_SEPEP.1_C4	AP1M2_SEPEP.2_C3	0.771628	1.27789e-06	ADSS1	0.954433	0	ADD3_SEPEP.3_C3	ADD3_SEPEP.4_C3	0.504797	1.40926e-09	ANO6	0.946212	9.57194e-55	ALDH6A1_SEPEP.1_C4	ALDH6A1_SEPEP.2_C3	0.84754	9.20196e-32
ARFGAP1	0.637972	2.01802e-06	AP1S2_SEPEP.2_C2	AP1S2_SEPEP.4_C3	0.266792	0.0961737	ADSS2	0.979387	0	ADGRF5_SEPEP.1_C4	ADGRF5_SEPEP.2_C3	0.192636	0.14355	ANXA11	0.98095	2.11204e-79	ALDH7A1_SEPEP.1_C4	ALDH7A1_SEPEP.2_C3	0.793801	2.75155e-25
ARFGAP2	0.734604	3.94177e-06	AP2A2_SEPEP.1_C4	AP2A2_SEPEP.3_C3	0.418584	0.00330577	AFAP1L1	0.610633	0	ADGRG6_SEPEP.1_C4	ADGRG6_SEPEP.2_C3	0.838101	0	ANXA2	0.872674	1.01683e-35	ALDH8A1_SEPEP.2_C3	ALDH8A1_SEPEP.3_C3	0.505052	2.80948e-06
ARFIP1	0.786257	0	AP2B1_SEPEP.1_C4	AP2B1_SEPEP.3_C3	-0.0540599	0.714408	AFDN	0.991988	0	ADH1B_SEPEP.1_C4	ADH1B_SEPEP.2_C2	0.684177	0	ANXA4	0.972851	4.13307e-71	ALDH9A1_SEPEP.1_C4	ALDH9A1_SEPEP.2_C2	0.603847	2.28891e-12
ARHGAP17	0.727421	3.23191e-08	AP3B1_SEPEP.2_C3	AP3B1_SEPEP.4_C3	-0.406158	0.0218316	AFF4	0.976831	0	ADI1_SEPEP.1_C4	ADI1_SEPEP.2_C2	0.824621	0	ANXA5	0.764711	1.55584e-22	ALG5_SEPEP.2_C3	ALG5_SEPEP.3_C3	0.114131	0.339776
ARHGAP42	0.845216	0	AP3D1_SEPEP.1_C4	AP3D1_SEPEP.2_C3	0.441272	0.00186525	AFG3L2	0.995154	0	ADK_SEPEP.1_C4	ADK_SEPEP.7_C3	0.349283	4.91729e-06	ANXA6	0.996371	1.79799e-118	AMACR_SEPEP.2_C3	AMACR_SEPEP.1_C4	0.742394	3.25505e-18
ARHGDIA	0.870604	0	AP3M1_SEPEP.1_C4	AP3M1_SEPEP.2_C3	0.565249	0.000915479	AFM	0.961173	0	ADPGK_SEPEP.2_C3	ADPGK_SEPEP.5_C3	0.167914	0.066838	AOC3	0.557516	3.63614e-07	AMPD2_SEPEP.1_C4	AMPD2_SEPEP.2_C3	0.215909	0.04855
ARHGEF10	0.881459	0	AP3S1_SEPEP.2_C3	AP3S1_SEPEP.3_C3	0.0623167	0.734004	AFP	0.958646	0	ADPRH_SEPEP.1_C4	ADPRH_SEPEP.2_C3	0.771604	0	AOX1	0.994986	7.84547e-109	AMT_SEPEP.2_C3	AMT_SEPEP.3_C3	0.261179	0.064137
ARHGEF11	0.888563	1.0741e-07	APEH_SEPEP.1_C4	APEH_SEPEP.4_C3	0.0797872	0.58877	AFTPH	0.923925	0	ADPRS_SEPEP.1_C4	ADPRS_SEPEP.2_C2	0.749649	0	AP1B1	0.805556	1.57998e-26	ANKFY1_SEPEP.1_C4	ANKFY1_SEPEP.3_C3	0.557943	2.41501e-10
ARHGEF16	0.596435	6.80558e-05	API5_SEPEP.2_C3	API5_SEPEP.3_C3	0.530829	0.000131564	AGA	0.953367	0	ADRM1_SEPEP.1_C4	ADRM1_SEPEP.4_C3	0.280712	0.000274432	AP2A2	0.843922	2.98185e-31	ANKHD1_SEPEP.1_C4	ANKHD1_SEPEP.2_C3	0.54263	1.66774e-07
ARHGEF7	0.532892	0.000122746	APLP2_SEPEP.2_C3	APLP2_SEPEP.6_C3	-0.0148218	0.927785	AGK	0.98305	0	ADSL_SEPEP.1_C4	ADSL_SEPEP.5_C3	0.7566	0	AP2B1	0.636224	6.20739e-14	ANKRD28_SEPEP.3_C3	ANKRD28_SEPEP.4_C3	0.335325	0.00269006
ARID1A	0.976335	0	APMAP_SEPEP.1_C4	APMAP_SEPEP.2_C2	0.338086	0.033416	AGL	0.890337	0	ADSS1_SEPEP.2_C3	ADSS1_SEPEP.3_C3	0.610798	0	AP2S1	0.871259	1.53071e-34	ANP32E_SEPEP.3_C3	ANP32E_SEPEP.4_C3	0.0742194	0.474726
ARID2	0.75977	0	APP_SEPEP.1_C4	APP_SEPEP.2_C3	0.426183	0.00274019	AGO1	0.920899	0	ADSS2_SEPEP.2_C3	ADSS2_SEPEP.3_C3	0.438697	9.42143e-09	AP3B1	0.913069	2.88573e-44	ANXA11_SEPEP.1_C4	ANXA11_SEPEP.3_C3	0.503495	2.06372e-08
ARID3A	0.809053	0	APRT_SEPEP.1_C4	APRT_SEPEP.2_C2	0.489145	0.000491473	AGO2	0.960893	0	AFAP1L1_SEPEP.1_C4	AFAP1L1_SEPEP.2_C3	0.0917873	0.365606	AP3D1	0.873574	7.08601e-36	ANXA2_SEPEP.1_C4	ANXA2_SEPEP.2_C3	0.489085	5.13211e-08
ARL1	0.687147	2.23893e-07	ARAP1_SEPEP.1_C4	ARAP1_SEPEP.2_C2	0.17271	0.239643	AGO3	0.893856	0	AFDN_SEPEP.5_C3	AFDN_SEPEP.9_C3	-0.0447647	0.649738	AP3M1	0.864348	5.07728e-34	ANXA4_SEPEP.2_C3	ANXA4_SEPEP.3_C3	0.519951	1.11675e-08
ARL2	0.896114	0	ARCN1_SEPEP.2_C3	ARCN1_SEPEP.3_C3	0.0282241	0.84868	AGPAT2	0.916918	0	AFF4_SEPEP.1_C4	AFF4_SEPEP.2_C3	0.434152	2.31291e-05	APAF1	0.703053	2.32359e-11	ANXA5_SEPEP.1_C4	ANXA5_SEPEP.2_C2	0.616427	5.91846e-13
ARL6IP1	0.721016	4.592e-08	ARFGAP1_SEPEP.1_C4	ARFGAP1_SEPEP.3_C3	0.231871	0.112704	AGPAT5	0.868606	0	AFG1L_SEPEP.2_C3	AFG1L_SEPEP.5_C3	0.687221	0	APEH	0.890555	4.38384e-39	ANXA6_SEPEP.3_C3	ANXA6_SEPEP.4_C3	0.110679	0.277944
ARMC1	0.770894	1.29966e-06	ARFGAP2_SEPEP.1_C4	ARFGAP2_SEPEP.2_C3	0.498534	0.00410178	AGPS	0.98006	0	AFG3L2_SEPEP.1_C4	AFG3L2_SEPEP.2_C2	0.937275	0	API5	0.661149	2.84943e-15	AOC3_SEPEP.1_C4	AOC3_SEPEP.2_C3	0.204311	0.108232
ARMC10	0.796244	0	ARFIP1_SEPEP.2_C3	ARFIP1_SEPEP.1_C3	-0.0172287	0.925777	AGRN	0.984893	0	AFM_SEPEP.2_C2	AFM_SEPEP.3_C3	0.831484	0	APIP	0.876645	1.52674e-33	AOX1_SEPEP.2_C3	AOX1_SEPEP.1_C3	0.375634	0.00159626
ARMC8	0.504315	0.00105224	ARFIP2_SEPEP.2_C3	ARFIP2_SEPEP.4_C3	0.0442714	0.81606	AGTRAP	0.859823	0	AFMID_SEPEP.4_C3	AFMID_SEPEP.7_C3	0.501665	1.67442e-10	APMAP	0.905586	2.11632e-42	AP1B1_SEPEP.3_C3	AP1B1_SEPEP.4_C3	0.0296157	0.823797
ARMT1	0.881025	0	ARHGAP17_SEPEP.1_C4	ARHGAP17_SEPEP.2_C3	0.52703	0.000149339	AGXT2	0.971076	0	AFP_SEPEP.1_C4	AFP_SEPEP.2_C2	0.813542	0	APOA1	0.84457	2.42089e-31	AP2A2_SEPEP.1_C4	AP2A2_SEPEP.2_C2	0.199276	0.0554912
ARPC1A	0.868107	0	ARHGAP42_SEPEP.1_C4	ARHGAP42_SEPEP.2_C2	0.11913	0.577861	AHCTF1	0.993602	0	AFTPH_SEPEP.1_C4	AFTPH_SEPEP.2_C3	0.410605	2.34238e-07	APOL3	0.730822	4.21137e-17	AP2B1_SEPEP.2_C3	AP2B1_SEPEP.3_C3	-0.100328	0.320625
ARPC2	0.820452	0	ARHGDIA_SEPEP.2_C3	ARHGDIA_SEPEP.3_C3	0.243821	0.119584	AHCY	0.954011	0	AGA_SEPEP.1_C4	AGA_SEPEP.2_C2	0.264847	0.00529558	APOO	0.88882	2.39727e-36	AP2S1_SEPEP.1_C4	AP2S1_SEPEP.2_C3	-0.0778495	0.453328
ARPC4	0.332833	0.036398	ARHGEF10_SEPEP.1_C4	ARHGEF10_SEPEP.2_C3	0.286318	0.124999	AHCYL1	0.893746	0	AGAP3_SEPEP.3_C3	AGAP3_SEPEP.4_C3	0.201515	0.139871	APOOL	0.91095	1.01196e-43	AP3B1_SEPEP.1_C4	AP3B1_SEPEP.3_C3	0.0277765	0.818139
ARPC5L	0.372883	0.00942719	ARHGEF11_SEPEP.1_C4	ARHGEF11_SEPEP.2_C3	0.153913	0.470998	AHCYL2	0.748283	0	AGFG2_SEPEP.2_C3	AGFG2_SEPEP.3_C3	0.829263	0	APPL1	0.912561	3.91094e-44	AP3D1_SEPEP.1_C4	AP3D1_SEPEP.3_C3	0.416728	5.93977e-06
ARSL	0.852639	3.23865e-07	ARHGEF16_SEPEP.1_C4	ARHGEF16_SEPEP.2_C3	-0.0920088	0.615235	AHNAK	0.264849	0.000611069	AGK_SEPEP.1_C4	AGK_SEPEP.2_C3	0.725632	0	APPL2	0.945293	2.33195e-54	AP3M1_SEPEP.1_C4	AP3M1_SEPEP.2_C3	0.113373	0.304503
ASAH1	0.952236	0	ARHGEF7_SEPEP.1_C4	ARHGEF7_SEPEP.4_C3	-0.0195397	0.895007	AHSA1	0.972936	0	AGL_SEPEP.1_C4	AGL_SEPEP.3_C3	0.856437	0	APRT	0.715348	3.38282e-18	APAF1_SEPEP.1_C4	APAF1_SEPEP.3_C3	0.303956	0.0203598
ASH2L	0.929548	0	ARID1A_SEPEP.1_C4	ARID1A_SEPEP.2_C2	0.27346	0.129788	AIF1	0.826629	0	AGO1_SEPEP.2_C3	AGO1_SEPEP.3_C3	0.707488	0	ARAF	0.379159	0.000794644	APEH_SEPEP.3_C3	APEH_SEPEP.5_C3	-0.0127844	0.905348
ASL	0.759336	0	ARID2_SEPEP.1_C4	ARID2_SEPEP.2_C3	0.47449	0.000753639	AIF1L	0.821522	0	AGO2_SEPEP.3_C3	AGO2_SEPEP.4_C3	0.606516	0	ARCN1	0.912944	3.10972e-44	API5_SEPEP.1_C4	API5_SEPEP.5_C3	-0.032406	0.769803
ASNS	0.98426	0	ARID3A_SEPEP.1_C4	ARID3A_SEPEP.2_C3	0.170697	0.311188	AIMP2	0.909265	0	AGO3_SEPEP.1_C4	AGO3_SEPEP.2_C3	0.735466	0	ARFGAP1	0.773486	1.01171e-22	APIP_SEPEP.1_C4	APIP_SEPEP.2_C3	0.308281	0.0018059
ASPH	0.80558	0	ARIH2_SEPEP.3_C3	ARIH2_SEPEP.4_C3	-0.0506567	0.755584	AIP	0.804483	0	AGPAT2_SEPEP.1_C4	AGPAT2_SEPEP.2_C2	0.71668	0	ARFGAP2	0.906147	8.76109e-42	APMAP_SEPEP.1_C4	APMAP_SEPEP.2_C2	0.511089	2.16764e-08
ASPSCR1	0.931719	0	ARL1_SEPEP.1_C4	ARL1_SEPEP.2_C2	0.281589	0.052849	AK1	0.963749	0	AGPAT5_SEPEP.1_C4	AGPAT5_SEPEP.2_C2	0.832919	0	ARFGAP3	0.855095	5.49315e-28	APOA1_SEPEP.1_C4	APOA1_SEPEP.2_C3	0.739331	1.94063e-20
ATAD1	0.601824	9.40719e-06	ARL2_SEPEP.1_C4	ARL2_SEPEP.2_C2	0.618541	4.68332e-06	AK2	0.952475	0	AGPS_SEPEP.1_C4	AGPS_SEPEP.2_C2	0.771411	0	ARFIP1	0.903608	1.45488e-41	APOL3_SEPEP.1_C4	APOL3_SEPEP.2_C3	0.421774	8.79643e-05
ATAD3B	0.324578	0.0415253	ARL6IP1_SEPEP.1_C4	ARL6IP1_SEPEP.2_C2	0.3043	0.0636355	AK3	0.985286	0	AGRN_SEPEP.3_C3	AGRN_SEPEP.2_C2	0.570811	7.43376e-09	ARG1	0.980577	6.01667e-79	APOO_SEPEP.1_C4	APOO_SEPEP.2_C3	0.0303669	0.791838
ATE1	0.828079	5.08859e-07	ARMC1_SEPEP.2_C3	ARMC1_SEPEP.3_C3	0.298198	0.0399387	AK4	0.980552	0	AGTRAP_SEPEP.1_C4	AGTRAP_SEPEP.4_C3	0.251565	0.00816952	ARHGAP1	0.985124	3.30343e-85	APOOL_SEPEP.2_C3	APOOL_SEPEP.3_C3	0.294576	0.00375852
ATF7IP	0.84086	0	ARMC10_SEPEP.1_C4	ARMC10_SEPEP.2_C3	-0.00513196	0.978424	AKAP12	0.997665	0	AGXT2_SEPEP.2_C3	AGXT2_SEPEP.3_C3	0.846329	0	ARHGAP17	0.929808	3.94772e-49	APPL1_SEPEP.1_C4	APPL1_SEPEP.2_C2	0.448335	0.000469673
ATG3	0.688555	2.03584e-06	ARMC8_SEPEP.1_C4	ARMC8_SEPEP.3_C3	0.131707	0.416501	AKAP13	0.94184	0	AHCTF1_SEPEP.2_C3	AHCTF1_SEPEP.3_C3	0.332161	2.68853e-05	ARHGAP18	0.90327	4.65978e-27	APPL2_SEPEP.1_C4	APPL2_SEPEP.3_C3	0.100495	0.36013
ATG7	0.544182	8.33467e-05	ARMT1_SEPEP.1_C4	ARMT1_SEPEP.2_C2	0.643291	1.59529e-06	AKAP8L	0.984426	0	AHCY_SEPEP.2_C3	AHCY_SEPEP.4_C3	0.839804	0	ARHGDIA	0.852231	4.99817e-31	APRT_SEPEP.1_C4	APRT_SEPEP.2_C2	0.269721	0.00539427
ATIC	0.972644	0	ARPC1A_SEPEP.1_C4	ARPC1A_SEPEP.2_C2	0.27703	0.0569335	AKAP9	0.933561	0	AHCYL1_SEPEP.1_C4	AHCYL1_SEPEP.2_C3	0.728798	0	ARHGEF10L	0.96343	1.90446e-62	ARAF_SEPEP.2_C3	ARAF_SEPEP.3_C3	0.0279637	0.824999
ATL3	0.563602	0.000196788	ARPC2_SEPEP.3_C3	ARPC2_SEPEP.2_C3	-0.0711029	0.630077	AKR1A1	0.927556	0	AHCYL2_SEPEP.1_C4	AHCYL2_SEPEP.3_C3	0.58328	0	ARHGEF11	0.865651	2.68328e-30	ARCN1_SEPEP.2_C3	ARCN1_SEPEP.3_C3	0.279513	0.00296861
ATP1A1	0.980569	0	ARPC4_SEPEP.2_C3	ARPC4_SEPEP.1_C4	-0.163227	0.313039	AKR1B1	0.969228	0	AHNAK_SEPEP.1_C4	AHNAK_SEPEP.6_C3	0.058722	0.514865	ARHGEF12	0.961519	2.01368e-62	ARFGAP1_SEPEP.2_C3	ARFGAP1_SEPEP.3_C3	0.189021	0.0831773
ATP2A2	0.936062	0	ARPC5L_SEPEP.1_C4	ARPC5L_SEPEP.2_C2	-0.00300188	0.985723	AKR1B10	0.989774	0	AHSA1_SEPEP.1_C4	AHSA1_SEPEP.2_C2	0.905773	0	ARHGEF7	0.511793	9.85654e-08	ARFGAP2_SEPEP.1_C4	ARFGAP2_SEPEP.3_C3	0.305693	0.00198214
ATP2B1	0.889709	0	ARSL_SEPEP.1_C4	ARSL_SEPEP.2_C3	0.728967	0.000180117	AKR1C1	0.728247	0	AIF1_SEPEP.1_C4	AIF1_SEPEP.3_C3	0.772498	0	ARL1	0.900309	3.54467e-41	ARFIP1_SEPEP.2_C3	ARFIP1_SEPEP.1_C4	0.461199	1.29676e-05
ATP2C1	0.915328	0	ARVCF_SEPEP.2_C3	ARVCF_SEPEP.3_C3	0.338999	0.0232153	AKR1C2	0.848016	0	AIF1L_SEPEP.2_C3	AIF1L_SEPEP.1_C4	0.498995	2.99265e-05	ARL2	0.715381	3.84728e-13	ARG1_SEPEP.1_C4	ARG1_SEPEP.2_C3	0.792807	5.72554e-25
ATP5F1A	0.636995	2.10667e-06	ASAH1_SEPEP.1_C4	ASAH1_SEPEP.2_C3	0.752931	1.52033e-09	AKR1C3	0.625495	0	AIFM1_SEPEP.3_C3	AIFM1_SEPEP.4_C3	0.848954	0	ARL8A	0.193997	0.0638882	ARHGAP1_SEPEP.1_C4	ARHGAP1_SEPEP.2_C3	0.450229	0.000346311
ATP5F1C	0.969605	0	ASCC2_SEPEP.3_C3	ASCC2_SEPEP.2_C3	-0.0454545	0.804518	AKR1D1	0.959301	0	AIG1_SEPEP.3_C3	AIG1_SEPEP.7_C3	0.263215	0.0227796	ARMC1	0.365125	0.00381167	ARHGAP17_SEPEP.2_C3	ARHGAP17_SEPEP.3_C3	0.159184	0.12961
ATP5PD	0.941815	0	ASCC3_SEPEP.3_C3	ASCC3_SEPEP.4_C3	-0.14728	0.363146	AKR7A2	0.955924	0	AIMP2_SEPEP.2_C2	AIMP2_SEPEP.4_C3	0.0221179	0.814246	ARMC10	0.427547	0.000200121	ARHGDIA_SEPEP.2_C3	ARHGDIA_SEPEP.1_C4	0.174869	0.118424
ATP6V0A2	0.784824	9.78172e-07	ASH2L_SEPEP.1_C4	ASH2L_SEPEP.2_C3	0.337495	0.0194288	AKR7A3	0.96179	0	AIP_SEPEP.1_C4	AIP_SEPEP.2_C3	0.517546	0	ARMC8	0.601754	7.07753e-10	ARHGEF10L_SEPEP.1_C4	ARHGEF10L_SEPEP.2_C3	0.660909	7.5399e-13
ATP6V0D1	0.88135	0	ASL_SEPEP.1_C4	ASL_SEPEP.2_C3	0.139962	0.387678	AKT2	0.91157	0	AJUBA_SEPEP.3_C3	AJUBA_SEPEP.4_C3	0.833441	0	ARMT1	0.83178	1.25143e-29	ARHGEF12_SEPEP.1_C4	ARHGEF12_SEPEP.5_C3	0.0975818	0.389172
ATP6V1E1	0.742835	1.03939e-08	ASNS_SEPEP.1_C4	ASNS_SEPEP.2_C3	0.852366	0	ALAS1	0.988206	0	AK1_SEPEP.3_C3	AK1_SEPEP.4_C3	0.378278	0.00202224	ARPC1A	0.899908	1.0049e-40	ARHGEF7_SEPEP.2_C3	ARHGEF7_SEPEP.4_C3	-0.0750971	0.582266
ATP6V1H	0.90393	0	ASPH_SEPEP.1_C4	ASPH_SEPEP.2_C3	0.61865	4.66175e-06	ALCAM	0.95091	0	AK2_SEPEP.5_C3	AK2_SEPEP.6_C3	0.667155	0	ARPC2	0.883155	2.70375e-37	ARIH2_SEPEP.2_C3	ARIH2_SEPEP.3_C3	0.216208	0.10003
ATPAF1	0.843248	0	ASPSCR1_SEPEP.1_C4	ASPSCR1_SEPEP.2_C3	0.485939	0.00222751	ALDH16A1	0.976107	0	AK3_SEPEP.3_C3	AK3_SEPEP.5_C3	0.267267	0.00734033	ARPC4	0.286725	0.00780374	ARL1_SEPEP.1_C4	ARL1_SEPEP.2_C2	0.107168	0.37024
ATRX	0.831416	0	ATAD1_SEPEP.3_C3	ATAD1_SEPEP.4_C3	0.0417889	0.820074	ALDH18A1	0.992322	0	AK4_SEPEP.1_C4	AK4_SEPEP.2_C3	0.958475	0	ARPC5	0.970637	2.79112e-69	ARL8A_SEPEP.1_C4	ARL8A_SEPEP.2_C2	0.0487111	0.711683
ATXN10	0.943769	0	ATAD3B_SEPEP.1_C4	ATAD3B_SEPEP.2_C3	0.292522	0.104354	ALDH1L1	0.990212	0	AKAP12_SEPEP.1_C4	AKAP12_SEPEP.2_C3	0.74357	0	ARSA	0.868395	5.46477e-35	ARMC1_SEPEP.2_C3	ARMC1_SEPEP.1_C4	0.0816852	0.55707
ATXN2	0.883847	0	ATE1_SEPEP.3_C3	ATE1_SEPEP.4_C3	0.480572	0.0058695	ALDH1L2	0.963084	0	AKAP13_SEPEP.3_C3	AKAP13_SEPEP.2_C2	0.647384	0	ARSB	0.656505	1.62026e-09	ARMC10_SEPEP.1_C4	ARMC10_SEPEP.3_C3	0.0818312	0.545085
ATXN2L	0.922818	0	ATF7IP_SEPEP.1_C4	ATF7IP_SEPEP.3_C3	0.517595	0.00274927	ALDH2	0.987792	0	AKAP7_SEPEP.4_C3	AKAP7_SEPEP.2_C2	-0.0506329	0.654951	ARSL	0.981758	8.35879e-77	ARMH3_SEPEP.2_C3	ARMH3_SEPEP.4_C3	-0.0414197	0.770634
B4GALT1	0.419996	0.00319351	ATG3_SEPEP.1_C4	ATG3_SEPEP.2_C3	0.446529	0.00420295	ALDH3A1	0.975463	0	AKAP8L_SEPEP.1_C4	AKAP8L_SEPEP.2_C2	0.359769	1.45044e-05	ASAH1	0.863053	4.11407e-34	ARMT1_SEPEP.1_C4	ARMT1_SEPEP.2_C2	0.398358	1.63198e-05
BAG2	0.844442	0	ATG7_SEPEP.1_C4	ATG7_SEPEP.3_C3	0.191093	0.242949	ALDH3A2	0.989357	0	AKAP9_SEPEP.5_C3	AKAP9_SEPEP.7_C3	-0.0296251	0.781274	ASCC2	0.550021	6.74833e-07	ARPC1A_SEPEP.1_C4	ARPC1A_SEPEP.2_C2	0.29543	0.00470006
BAG6	0.839449	0	ATIC_SEPEP.2_C3	ATIC_SEPEP.3_C3	0.310139	0.0323675	ALDH4A1	0.993789	0	AKR1A1_SEPEP.1_C4	AKR1A1_SEPEP.2_C3	0.875551	0	ASGR1	0.98092	3.16832e-77	ARPC2_SEPEP.1_C4	ARPC2_SEPEP.3_C3	0.259851	0.00611659
BAX	0.71651	6.92563e-07	ATL3_SEPEP.1_C4	ATL3_SEPEP.3_C3	0.0369606	0.820489	ALDH5A1	0.992691	0	AKR1B1_SEPEP.1_C4	AKR1B1_SEPEP.2_C2	0.954767	0	ASGR2	0.983465	9.50951e-80	ARPC4_SEPEP.3_C3	ARPC4_SEPEP.1_C4	0.091197	0.406495
BAZ1A	0.836215	1.38242e-13	ATP1A1_SEPEP.1_C4	ATP1A1_SEPEP.2_C3	0.819149	0	ALDH6A1	0.991339	0	AKR1B10_SEPEP.1_C4	AKR1B10_SEPEP.3_C3	0.983774	0	ASL	0.987122	1.34213e-88	ARPC5_SEPEP.1_C4	ARPC5_SEPEP.2_C2	0.348842	0.000462066
BCAM	0.987625	0	ATP2A2_SEPEP.1_C4	ATP2A2_SEPEP.2_C2	-0.469496	0.000868352	ALDH7A1	0.994865	0	AKR1C1_SEPEP.1_C4	AKR1C1_SEPEP.0_C4	0.728247	0	ASPDH	0.928864	1.71936e-44	ARSA_SEPEP.1_C4	ARSA_SEPEP.2_C3	0.549361	6.17466e-10
BCAT1	0.960378	0	ATP2B1_SEPEP.2_C3	ATP2B1_SEPEP.3_C3	0.859965	0	ALDH8A1	0.962351	0	AKR1C2_SEPEP.1_C4	AKR1C2_SEPEP.3_C3	0.753017	0	ASPH	0.649988	1.02398e-12	ARSB_SEPEP.2_C3	ARSB_SEPEP.1_C4	0.323926	0.0179733
BCAT2	0.933456	0	ATP2C1_SEPEP.1_C4	ATP2C1_SEPEP.2_C3	0.393695	0.0265513	ALDH9A1	0.985924	0	AKR1C3_SEPEP.1_C4	AKR1C3_SEPEP.3_C3	0.521745	0	ASPN	0.961532	6.21762e-36	ARSD_SEPEP.3_C3	ARSD_SEPEP.1_C4	0.687585	1.37511e-05
BCCIP	0.900673	0	ATP5F1A_SEPEP.1_C4	ATP5F1A_SEPEP.3_C3	0.373643	0.00927437	ALG1	0.897724	0	AKR1D1_SEPEP.2_C3	AKR1D1_SEPEP.3_C3	0.810555	0	ASPSCR1	0.940422	6.93362e-53	ARSL_SEPEP.1_C4	ARSL_SEPEP.2_C3	0.501326	3.97087e-06
BCKDHB	0.879505	0	ATP5F1C_SEPEP.2_C3	ATP5F1C_SEPEP.1_C3	-0.168131	0.257724	ALG12	0.85773	0	AKR7A2_SEPEP.1_C4	AKR7A2_SEPEP.2_C2	0.209203	0.00803092	ATAD1	0.439309	2.07312e-05	ASAH1_SEPEP.1_C4	ASAH1_SEPEP.2_C3	0.356476	0.000189618
BCL7C	0.801686	7.48087e-07	ATP5PD_SEPEP.1_C4	ATP5PD_SEPEP.2_C2	0.751303	2.73442e-09	ALG14	0.903841	0	AKR7A3_SEPEP.1_C4	AKR7A3_SEPEP.2_C3	0.886808	0	ATAD3A	0.818689	8.37102e-27	ASCC2_SEPEP.3_C3	ASCC2_SEPEP.1_C4	0.265382	0.0340591
BCLAF1	0.418367	0.00332334	ATP6V0A1_SEPEP.2_C3	ATP6V0A1_SEPEP.4_C3	0.644268	1.52763e-06	ALG3	0.699984	0	AKT2_SEPEP.2_C3	AKT2_SEPEP.4_C3	0.656355	0	ATE1	0.893552	2.34691e-39	ASCC3_SEPEP.2_C3	ASCC3_SEPEP.4_C3	0.578375	2.92367e-09
BDH2	0.585866	1.78247e-05	ATP6V0A2_SEPEP.1_C4	ATP6V0A2_SEPEP.3_C3	0.0762463	0.677312	ALG5	0.971164	0	AKT3_SEPEP.3_C3	AKT3_SEPEP.4_C3	0.605502	5.54706e-07	ATG3	0.814195	7.91597e-26	ASGR1_SEPEP.1_C4	ASGR1_SEPEP.2_C3	0.567846	1.31367e-09
BID	0.838797	0	ATP6V0D1_SEPEP.1_C4	ATP6V0D1_SEPEP.2_C2	0.566218	3.77248e-05	ALG8	0.815821	0	ALAS1_SEPEP.2_C3	ALAS1_SEPEP.3_C3	0.841911	0	ATG4B	0.78252	6.97079e-22	ASGR2_SEPEP.2_C3	ASGR2_SEPEP.3_C3	0.306652	0.00598335
BIN1	0.93921	0	ATP6V1E1_SEPEP.2_C3	ATP6V1E1_SEPEP.1_C3	0.327182	0.0236647	ALG9	0.651046	0	ALCAM_SEPEP.1_C4	ALCAM_SEPEP.4_C3	0.888899	0	ATG7	0.689205	2.2688e-16	ASL_SEPEP.2_C3	ASL_SEPEP.3_C3	0.34745	0.00278635
BIRC6	0.746418	6.85699e-09	ATP6V1H_SEPEP.1_C4	ATP6V1H_SEPEP.2_C3	0.478506	0.000671489	ALKBH4	0.72347	0	ALDH16A1_SEPEP.2_C3	ALDH16A1_SEPEP.3_C3	0.157081	0.139074	ATIC	0.987253	7.69823e-89	ASPDH_SEPEP.1_C4	ASPDH_SEPEP.3_C3	0.473555	0.000101312
BMS1	0.851607	0	ATPAF1_SEPEP.1_C4	ATPAF1_SEPEP.2_C3	0.42944	0.00252535	ALOX5	0.988972	0	ALDH18A1_SEPEP.2_C3	ALDH18A1_SEPEP.4_C3	0.846203	0	ATL2	0.930605	2.16491e-49	ASPH_SEPEP.1_C4	ASPH_SEPEP.4_C3	0.229757	0.0594568
BPTF	0.880265	0	ATRX_SEPEP.2_C3	ATRX_SEPEP.3_C3	0.23607	0.19265	ALPL	0.968637	0	ALDH1L1_SEPEP.2_C3	ALDH1L1_SEPEP.3_C3	0.881554	0	ATL3	0.857998	2.57253e-33	ASPN_SEPEP.1_C4	ASPN_SEPEP.2_C2	0.856232	4.05782e-17
BRD3	0.919236	0	ATXN10_SEPEP.1_C4	ATXN10_SEPEP.2_C2	0.48122	0.000620652	AMACR	0.955301	0	ALDH1L2_SEPEP.1_C4	ALDH1L2_SEPEP.2_C3	0.913209	0	ATP11C	0.921546	3.94585e-32	ASPSCR1_SEPEP.1_C4	ASPSCR1_SEPEP.2_C3	0.177254	0.0718484
BRD4	0.78604	0	ATXN2_SEPEP.1_C4	ATXN2_SEPEP.2_C3	0.12364	0.445817	AMDHD2	0.577565	0	ALDH2_SEPEP.1_C4	ALDH2_SEPEP.2_C2	0.915158	0	ATP1A1	0.941327	3.08568e-53	ATAD1_SEPEP.1_C4	ATAD1_SEPEP.2_C3	0.125159	0.253738
BRD8	0.242669	0.18023	ATXN2L_SEPEP.1_C4	ATXN2L_SEPEP.3_C3	0.25977	0.07477	AMPD2	0.991419	0	ALDH3A1_SEPEP.2_C3	ALDH3A1_SEPEP.3_C3	0.8662	0	ATP2B1	0.803421	4.09461e-23	ATAD3A_SEPEP.2_C3	ATAD3A_SEPEP.1_C3	0.280408	0.0260165
BROX	0.760204	0	AUH_SEPEP.2_C3	AUH_SEPEP.3_C3	0.0811984	0.582175	AMT	0.980843	0	ALDH3A2_SEPEP.1_C4	ALDH3A2_SEPEP.3_C3	0.964379	0	ATP2B2	0.874714	6.55207e-33	ATE1_SEPEP.1_C4	ATE1_SEPEP.2_C3	0.0124772	0.914809
BSDC1	0.106545	0.620239	B4GALT1_SEPEP.1_C4	B4GALT1_SEPEP.2_C3	0.181611	0.215994	ANAPC1	0.893789	0	ALDH3B1_SEPEP.2_C3	ALDH3B1_SEPEP.4_C3	0.626535	0	ATP2B4	0.89003	1.23585e-38	ATG3_SEPEP.1_C4	ATG3_SEPEP.2_C3	0.267418	0.00843887
BSG	0.7132	6.79006e-08	BAG2_SEPEP.1_C4	BAG2_SEPEP.2_C2	0.673361	4.1528e-07	ANAPC16	0.645293	0	ALDH4A1_SEPEP.2_C3	ALDH4A1_SEPEP.3_C3	0.891502	0	ATP5F1A	0.984803	1.04775e-84	ATG4B_SEPEP.2_C3	ATG4B_SEPEP.3_C3	0.00529917	0.971485
BTAF1	0.892097	0	BAG6_SEPEP.1_C4	BAG6_SEPEP.2_C3	0.29505	0.042162	ANAPC4	0.856763	0	ALDH5A1_SEPEP.1_C4	ALDH5A1_SEPEP.2_C3	0.963904	0	ATP5F1C	0.958813	2.07975e-61	ATG7_SEPEP.2_C3	ATG7_SEPEP.3_C3	0.0873352	0.43527
BTF3	0.941598	0	BAX_SEPEP.2_C3	BAX_SEPEP.3_C3	0.473621	0.00077255	ANAPC5	0.685309	0	ALDH6A1_SEPEP.1_C4	ALDH6A1_SEPEP.2_C3	0.982601	0	ATP5MF	0.962655	1.10898e-63	ATIC_SEPEP.2_C3	ATIC_SEPEP.3_C3	0.530594	2.94915e-09
BZW1	0.906644	0	BAZ1A_SEPEP.3_C3	BAZ1A_SEPEP.2_C3	-0.0711144	0.698014	ANAPC7	0.86479	0	ALDH7A1_SEPEP.1_C4	ALDH7A1_SEPEP.2_C3	0.974656	0	ATP5PD	0.840358	9.22144e-31	ATL3_SEPEP.1_C4	ATL3_SEPEP.3_C3	0.0796169	0.410537
BZW2	0.942032	0	BCAM_SEPEP.2_C2	BCAM_SEPEP.1_C2	0.55132	0.00128261	ANGPTL2	0.955502	0	ALDH8A1_SEPEP.2_C3	ALDH8A1_SEPEP.3_C3	0.436344	1.14993e-08	ATP6V0A1	0.372118	0.00193018	ATP11C_SEPEP.1_C4	ATP11C_SEPEP.2_C3	0.686975	1.86906e-08
C11orf54	0.667282	5.45561e-07	BCAT1_SEPEP.2_C3	BCAT1_SEPEP.3_C3	0.742026	2.92707e-07	ANGPTL4	0.9684	0	ALDH9A1_SEPEP.1_C4	ALDH9A1_SEPEP.2_C2	0.94663	0	ATP6V0D1	0.882995	1.32732e-36	ATP1A1_SEPEP.1_C4	ATP1A1_SEPEP.2_C3	0.493455	1.19619e-06
C11orf58	0.953213	0	BCAT2_SEPEP.1_C4	BCAT2_SEPEP.3_C3	0.7803	8.6346e-08	ANK2	0.81114	0	ALG1_SEPEP.1_C4	ALG1_SEPEP.2_C3	0.571768	0	ATP6V1E1	0.783525	3.18797e-23	ATP2B1_SEPEP.2_C3	ATP2B1_SEPEP.3_C3	0.297299	0.0275042
C12orf57	0.81305	6.36093e-07	BCCIP_SEPEP.2_C2	BCCIP_SEPEP.3_C2	0.374672	0.0177715	ANK3	0.986301	0	ALG12_SEPEP.1_C4	ALG12_SEPEP.2_C3	0.718481	0	ATP6V1H	0.920961	2.00162e-46	ATP2B2_SEPEP.5_C3	ATP2B2_SEPEP.4_C3	0.133667	0.277169
C17orf49	0.887212	0	BCKDHB_SEPEP.1_C4	BCKDHB_SEPEP.3_C3	0.656098	7.51421e-06	ANKFY1	0.9337	0	ALG13_SEPEP.3_C3	ALG13_SEPEP.5_C3	0.541979	2.41879e-08	ATPAF1	0.669605	1.33103e-12	ATP5F1A_SEPEP.2_C3	ATP5F1A_SEPEP.4_C3	0.0989828	0.382367
C1GALT1	0.940729	0	BCL2L13_SEPEP.3_C3	BCL2L13_SEPEP.2_C3	-0.156525	0.390719	ANKHD1	0.776825	0	ALG14_SEPEP.1_C4	ALG14_SEPEP.3_C3	0.728296	0	ATPAF2	0.844042	2.86551e-28	ATP5F1C_SEPEP.1_C4	ATP5F1C_SEPEP.2_C3	0.300718	0.00262342
C1orf198	0.969231	0	BCL7C_SEPEP.2_C2	BCL7C_SEPEP.1_C4	0.449047	0.0105719	ANKLE2	0.786132	0	ALG3_SEPEP.1_C4	ALG3_SEPEP.2_C2	0.324981	2.27908e-05	ATXN10	0.974514	1.37682e-72	ATP5MF_SEPEP.2_C3	ATP5MF_SEPEP.1_C3	-0.190116	0.0777717
C20orf27	0.733504	4.1026e-06	BCLAF1_SEPEP.1_C4	BCLAF1_SEPEP.3_C3	0.368541	0.010343	ANKMY2	0.981078	0	ALG5_SEPEP.2_C3	ALG5_SEPEP.3_C3	0.793578	0	ATXN2L	0.902691	5.52378e-41	ATP5PD_SEPEP.1_C4	ATP5PD_SEPEP.2_C2	0.137866	0.297741
C5orf51	0.845636	0	BDH2_SEPEP.1_C4	BDH2_SEPEP.2_C3	0.321754	0.0261913	ANKRD13A	0.772329	0	ALG8_SEPEP.1_C4	ALG8_SEPEP.2_C3	0.334065	3.26877e-05	BABAM1	0.963713	8.9746e-64	ATP6V0A1_SEPEP.2_C3	ATP6V0A1_SEPEP.11_C3	0.0635555	0.661037
C9orf64	0.826856	0	BID_SEPEP.1_C4	BID_SEPEP.2_C3	-0.208068	0.196952	ANKRD17	0.883531	0	ALG9_SEPEP.1_C4	ALG9_SEPEP.2_C3	0.539123	0	BAG2	0.924999	1.05016e-41	ATP6V0D1_SEPEP.1_C4	ATP6V0D1_SEPEP.2_C2	0.272159	0.00565337
CA2	0.93541	0	BIN1_SEPEP.1_C4	BIN1_SEPEP.3_C3	0.639587	1.43071e-05	ANKRD44	0.718282	0	ALKBH4_SEPEP.1_C4	ALKBH4_SEPEP.3_C3	0.118147	0.210262	BAG6	0.827013	5.00735e-29	ATP6V1E1_SEPEP.1_C4	ATP6V1E1_SEPEP.2_C3	0.209566	0.0327525
CAB39	0.724815	3.74497e-08	BIRC6_SEPEP.1_C4	BIRC6_SEPEP.3_C3	-0.0860834	0.559609	ANKS1A	0.797628	0	ALKBH7_SEPEP.2_C3	ALKBH7_SEPEP.3_C3	0.775363	0	BAIAP2	0.656476	9.05763e-13	ATP6V1H_SEPEP.1_C4	ATP6V1H_SEPEP.2_C3	0.439659	5.91384e-06
CACYBP	0.944529	0	BMS1_SEPEP.1_C4	BMS1_SEPEP.2_C3	0.719931	4.85799e-08	ANKZF1	0.919154	0	ALOX5_SEPEP.2_C3	ALOX5_SEPEP.4_C3	0.713551	0	BAX	0.419508	8.74205e-05	ATPAF1_SEPEP.3_C3	ATPAF1_SEPEP.2_C3	0.00475846	0.970232
CAD	0.906752	0	BPNT1_SEPEP.2_C3	BPNT1_SEPEP.4_C3	0.336083	0.0199673	ANO1	0.977894	0	ALPL_SEPEP.1_C4	ALPL_SEPEP.2_C3	0.605863	0	BCAM	0.986772	5.72856e-88	ATPAF2_SEPEP.2_C3	ATPAF2_SEPEP.3_C3	0.24016	0.0773766
CALB2	0.909249	0	BPTF_SEPEP.2_C3	BPTF_SEPEP.1_C3	-0.093621	0.564307	ANO10	0.860417	0	ALS2_SEPEP.3_C3	ALS2_SEPEP.5_C3	0.202912	0.0336635	BCAS3	0.887455	1.04905e-32	ATXN2L_SEPEP.3_C3	ATXN2L_SEPEP.4_C3	-0.00909698	0.939113
CALD1	0.990013	0	BRAP_SEPEP.2_C3	BRAP_SEPEP.3_C3	0.16739	0.254595	ANO6	0.974945	0	ALS2CL_SEPEP.2_C3	ALS2CL_SEPEP.3_C3	0.434723	6.92407e-06	BCAT2	0.966774	5.06176e-64	AUH_SEPEP.2_C3	AUH_SEPEP.3_C3	0.245916	0.0259474
CALU	0.930851	0	BRD3_SEPEP.1_C4	BRD3_SEPEP.3_C3	0.776173	9.98937e-08	ANP32E	0.714653	0	AMACR_SEPEP.1_C4	AMACR_SEPEP.3_C3	0.936751	0	BCKDHB	0.866658	1.06355e-34	BABAM1_SEPEP.1_C4	BABAM1_SEPEP.2_C3	-0.0556111	0.659943
CAMSAP1	0.63546	1.67435e-05	BRD4_SEPEP.1_C4	BRD4_SEPEP.2_C3	0.453105	0.00136372	ANTXR2	0.974352	0	AMDHD2_SEPEP.1_C4	AMDHD2_SEPEP.3_C3	0.21017	0.00877435	BCS1L	0.839783	3.77903e-30	BAG2_SEPEP.1_C4	BAG2_SEPEP.2_C2	0.307257	0.0108123
CAND1	0.950391	0	BRD8_SEPEP.1_C4	BRD8_SEPEP.2_C3	-0.122984	0.508272	ANXA13	0.948342	3.52014e-83	AMPD2_SEPEP.3_C3	AMPD2_SEPEP.4_C3	0.813963	0	BDH2	0.757055	9.38426e-21	BAG6_SEPEP.2_C3	BAG6_SEPEP.3_C3	0.0166406	0.892859
CANX	0.928789	0	BROX_SEPEP.2_C3	BROX_SEPEP.4_C3	0.0412967	0.7896	ANXA2	0.961229	0	AMT_SEPEP.2_C3	AMT_SEPEP.4_C3	0.761291	0	BET1L	0.605144	4.85951e-07	BAIAP2_SEPEP.1_C4	BAIAP2_SEPEP.4_C3	0.276414	0.0187534
CAP1	0.830439	0	BSDC1_SEPEP.1_C4	BSDC1_SEPEP.2_C3	0.0367024	0.871993	ANXA4	0.97612	0	ANAPC1_SEPEP.2_C3	ANAPC1_SEPEP.3_C3	0.243612	0.00884457	BHMT2	0.961474	1.39778e-59	BAX_SEPEP.2_C3	BAX_SEPEP.1_C4	0.0974882	0.38358
CAP2	0.993487	0	BSG_SEPEP.1_C4	BSG_SEPEP.2_C3	0.595419	1.21972e-05	ANXA5	0.941439	0	ANAPC10_SEPEP.2_C3	ANAPC10_SEPEP.3_C3	0.550361	1.86851e-05	BID	0.834004	1.27236e-22	BCAM_SEPEP.1_C4	BCAM_SEPEP.2_C2	0.606705	2.32456e-10
CAPG	0.919127	0	BTAF1_SEPEP.1_C4	BTAF1_SEPEP.2_C3	0.0883431	0.629457	ANXA6	0.988574	0	ANAPC16_SEPEP.1_C4	ANAPC16_SEPEP.2_C3	-0.166739	0.223055	BIRC6	0.960038	1.91925e-60	BCAS3_SEPEP.1_C4	BCAS3_SEPEP.3_C3	0.540633	1.18159e-05
CAPN2	0.95495	0	BTF3_SEPEP.2_C2	BTF3_SEPEP.1_C2	0.229644	0.153649	ANXA9	0.992792	0	ANAPC4_SEPEP.2_C3	ANAPC4_SEPEP.3_C3	-0.106803	0.185728	BRI3BP	0.668837	2.63989e-12	BCKDHB_SEPEP.1_C4	BCKDHB_SEPEP.2_C3	0.517217	6.51438e-07
CAPNS1	0.811442	0	BTF3L4_SEPEP.2_C2	BTF3L4_SEPEP.3_C3	0.401867	0.00492683	AOC3	0.861996	0	ANAPC5_SEPEP.1_C4	ANAPC5_SEPEP.3_C3	0.256005	0.00336783	BROX	0.743483	2.37717e-19	BCL2L13_SEPEP.2_C3	BCL2L13_SEPEP.8_C3	-0.0122834	0.927084
CAPZA1	0.881676	0	BZW1_SEPEP.3_C3	BZW1_SEPEP.4_C3	-0.0306429	0.837652	AOX1	0.982195	0	ANAPC7_SEPEP.2_C3	ANAPC7_SEPEP.6_C3	0.319822	0.000932467	BSG	0.61195	9.64352e-13	BCLAF1_SEPEP.2_C3	BCLAF1_SEPEP.3_C3	0.325142	0.00156472
CAPZB	0.881676	0	BZW2_SEPEP.1_C4	BZW2_SEPEP.2_C3	0.682154	2.80008e-07	AP1AR	0.852624	0	ANGPTL2_SEPEP.1_C4	ANGPTL2_SEPEP.2_C2	0.842709	0	BTD	0.675573	6.23036e-12	BCS1L_SEPEP.1_C4	BCS1L_SEPEP.2_C3	0.302343	0.00247986
CARMIL1	0.806122	0	C11orf54_SEPEP.1_C4	C11orf54_SEPEP.2_C3	0.405874	0.00494429	AP1B1	0.807683	0	ANGPTL4_SEPEP.1_C4	ANGPTL4_SEPEP.2_C3	0.768214	0	BTF3	0.98499	2.08588e-80	BDH1_SEPEP.2_C3	BDH1_SEPEP.3_C3	0.834901	5.47311e-29
CASK	0.74327	9.93979e-09	C11orf58_SEPEP.1_C4	C11orf58_SEPEP.2_C2	0.823274	0	AP1G2	0.854118	0	ANK2_SEPEP.1_C4	ANK2_SEPEP.4_C3	0.594567	5.19813e-10	BUD31	0.923287	1.64346e-42	BDH2_SEPEP.1_C4	BDH2_SEPEP.2_C3	0.409514	1.58418e-05
CASP3	0.850195	0	C12orf57_SEPEP.1_C4	C12orf57_SEPEP.3_C3	0.422177	0.0187625	AP1M1	0.965501	0	ANK3_SEPEP.1_C4	ANK3_SEPEP.2_C3	0.743587	0	BZW1	0.868463	1.07887e-34	BHMT2_SEPEP.1_C4	BHMT2_SEPEP.2_C2	0.806156	2.7079e-24
CASP6	0.782739	7.89085e-08	C17orf49_SEPEP.1_C4	C17orf49_SEPEP.2_C3	0.396114	0.00562799	AP1S2	0.926461	0	ANKFY1_SEPEP.3_C3	ANKFY1_SEPEP.4_C3	0.36552	1.50018e-05	BZW2	0.625966	1.14103e-08	BID_SEPEP.1_C4	BID_SEPEP.2_C3	0.477877	4.90889e-06
CAST	0.985562	0	C1GALT1_SEPEP.1_C4	C1GALT1_SEPEP.2_C3	0.505253	0.0010269	AP2A2	0.937958	0	ANKHD1_SEPEP.1_C4	ANKHD1_SEPEP.3_C3	0.727048	0	C11orf54	0.582619	7.25668e-10	BPNT1_SEPEP.2_C3	BPNT1_SEPEP.5_C3	-0.021228	0.825775
CBR1	0.952453	0	C1orf198_SEPEP.2_C3	C1orf198_SEPEP.1_C4	0.508696	0.0121053	AP2B1	0.59981	0	ANKLE2_SEPEP.1_C4	ANKLE2_SEPEP.3_C3	0.563998	0	C11orf58	0.907635	7.29464e-40	BRI3BP_SEPEP.1_C4	BRI3BP_SEPEP.2_C2	0.0435525	0.736785
CC2D1A	0.462477	0.0029313	C20orf27_SEPEP.2_C3	C20orf27_SEPEP.1_C4	0.644428	9.96155e-05	AP2S1	0.875185	0	ANKMY2_SEPEP.1_C4	ANKMY2_SEPEP.2_C2	0.883726	0	C17orf49	0.941211	1.64317e-47	BROX_SEPEP.2_C3	BROX_SEPEP.4_C3	-0.0130035	0.901005
CCAR2	0.75597	0	C5orf51_SEPEP.1_C4	C5orf51_SEPEP.2_C3	0.347373	0.0159942	AP3B1	0.977402	0	ANKRD13A_SEPEP.2_C3	ANKRD13A_SEPEP.4_C3	0.0758859	0.476458	C17orf75	0.607326	3.39425e-07	BSG_SEPEP.1_C4	BSG_SEPEP.2_C3	0.335659	0.00107187
CCDC134	0.916305	0	C7orf26_SEPEP.2_C3	C7orf26_SEPEP.3_C3	0.0443478	0.837235	AP3D1	0.977295	0	ANKRD17_SEPEP.2_C3	ANKRD17_SEPEP.4_C3	0.47053	7.15626e-06	C1S	0.962755	9.60707e-64	BTD_SEPEP.1_C4	BTD_SEPEP.2_C3	0.0916516	0.497738
CCDC58	0.944529	0	C7orf50_SEPEP.3_C3	C7orf50_SEPEP.2_C3	0.688124	2.14304e-07	AP3M1	0.965709	0	ANKRD28_SEPEP.4_C3	ANKRD28_SEPEP.6_C3	0.187992	0.0213628	C20orf27	0.776639	1.0839e-15	BTF3L4_SEPEP.2_C2	BTF3L4_SEPEP.3_C3	0.175774	0.105481
CCNB1	0.959401	0	C9orf64_SEPEP.1_C4	C9orf64_SEPEP.2_C3	0.560248	4.69951e-05	AP4E1	0.810379	0	ANKRD44_SEPEP.1_C4	ANKRD44_SEPEP.2_C3	0.244246	0.00371688	C4BPB	0.837806	6.05887e-18	BTN3A3_SEPEP.2_C3	BTN3A3_SEPEP.1_C4	0.181838	0.221225
CCT2	0.948437	0	CA2_SEPEP.1_C4	CA2_SEPEP.2_C2	0.923144	0	AP4M1	0.8779	0	ANKS1A_SEPEP.1_C4	ANKS1A_SEPEP.2_C3	0.554214	0	C5	0.944859	3.53314e-54	BUD31_SEPEP.1_C4	BUD31_SEPEP.2_C3	0.0545574	0.651351
CCT3	0.906318	0	CAB39_SEPEP.1_C4	CAB39_SEPEP.2_C3	0.383739	0.00743914	AP5M1	0.788607	0	ANKZF1_SEPEP.4_C3	ANKZF1_SEPEP.5_C3	0.32648	0.0112103	C5orf51	0.593766	1.81584e-10	BZW1_SEPEP.1_C4	BZW1_SEPEP.3_C3	0.0741711	0.557074
CCT4	0.873209	0	CACYBP_SEPEP.1_C4	CACYBP_SEPEP.2_C2	0.808255	2.0673e-08	AP5Z1	0.828566	0	ANO1_SEPEP.4_C3	ANO1_SEPEP.6_C3	0.64434	0	C6	0.930445	1.83739e-48	C11orf54_SEPEP.4_C3	C11orf54_SEPEP.1_C4	0.107486	0.305122
CCT5	0.89492	0	CAD_SEPEP.2_C3	CAD_SEPEP.3_C3	0.705927	9.56942e-08	APAF1	0.926354	0	ANO10_SEPEP.1_C4	ANO10_SEPEP.3_C3	0.696165	0	C8A	0.764295	3.46514e-20	C11orf58_SEPEP.1_C4	C11orf58_SEPEP.2_C2	0.277615	0.0138619
CCT6A	0.942466	0	CALB2_SEPEP.1_C4	CALB2_SEPEP.2_C2	0.857903	0	APBA3	0.724608	0	ANO6_SEPEP.2_C3	ANO6_SEPEP.3_C3	0.823089	0	C9orf64	0.770155	1.8774e-20	C17orf49_SEPEP.1_C4	C17orf49_SEPEP.3_C3	0.565444	1.71707e-08
CCT7	0.870929	0	CALD1_SEPEP.2_C3	CALD1_SEPEP.1_C3	0.708443	9.34193e-07	APEH	0.901544	0	ANP32E_SEPEP.6_C3	ANP32E_SEPEP.1_C4	0.49973	8.80754e-08	CA1	0.976004	5.3787e-74	C1S_SEPEP.1_C4	C1S_SEPEP.2_C3	0.241878	0.0194998
CCT8	0.93997	0	CALU_SEPEP.2_C3	CALU_SEPEP.5_C3	0.684384	2.56802e-05	API5	0.759923	0	ANTXR2_SEPEP.1_C4	ANTXR2_SEPEP.2_C3	0.729161	0	CA2	0.873499	7.30239e-36	C2_SEPEP.3_C3	C2_SEPEP.5_C3	0.220396	0.0300627
CD276	0.885693	0	CAMK2D_SEPEP.2_C3	CAMK2D_SEPEP.3_C3	0.90317	0	APIP	0.967422	0	ANXA13_SEPEP.1_C4	ANXA13_SEPEP.2_C2	0.87486	0	CAB39	0.685675	3.53048e-15	C5_SEPEP.1_C4	C5_SEPEP.3_C3	0.727135	2.37676e-19
CD2AP	0.843031	0	CAMK2G_SEPEP.2_C3	CAMK2G_SEPEP.4_C3	-0.0869565	0.685352	APMAP	0.983295	0	ANXA2_SEPEP.1_C4	ANXA2_SEPEP.2_C3	0.957417	0	CAD	0.872778	9.75677e-36	C5orf51_SEPEP.3_C3	C5orf51_SEPEP.1_C4	-0.0815996	0.48645
CD46	0.91891	0	CAMSAP1_SEPEP.1_C4	CAMSAP1_SEPEP.2_C3	0.13546	0.403251	APOA1	0.984305	0	ANXA4_SEPEP.2_C3	ANXA4_SEPEP.3_C3	0.445051	3.11106e-09	CALCOCO2	0.882433	7.68659e-36	C6_SEPEP.2_C3	C6_SEPEP.4_C3	0.0685617	0.550877
CD9	0.915947	0	CAND1_SEPEP.3_C3	CAND1_SEPEP.2_C3	0.339775	0.0325016	APOBEC3C	0.922542	0	ANXA5_SEPEP.1_C4	ANXA5_SEPEP.0_C4	0.941439	0	CALD1	0.994892	2.14575e-110	C7orf50_SEPEP.3_C3	C7orf50_SEPEP.4_C3	0.227835	0.0420965
CDC16	0.84531	0	CANX_SEPEP.1_C4	CANX_SEPEP.3_C3	-0.0729064	0.706179	APOBEC3G	0.960334	0	ANXA6_SEPEP.2_C2	ANXA6_SEPEP.4_C3	0.711377	0	CALU	0.76538	1.35889e-22	C8A_SEPEP.1_C4	C8A_SEPEP.2_C2	0.324503	0.00104948
CDC27	0.687147	2.23893e-07	CAP1_SEPEP.2_C3	CAP1_SEPEP.1_C3	-0.0648068	0.660757	APOC1	0.970002	0	ANXA9_SEPEP.1_C4	ANXA9_SEPEP.2_C2	0.846788	0	CAMK1	0.78433	7.04645e-23	C9orf64_SEPEP.2_C3	C9orf64_SEPEP.3_C3	0.343186	0.000442446
CDC42	0.754885	1.59676e-10	CAP2_SEPEP.3_C3	CAP2_SEPEP.4_C3	0.195489	0.407106	APOL3	0.957188	0	AOC3_SEPEP.1_C4	AOC3_SEPEP.3_C3	0.614692	0	CAMSAP3	0.913619	6.08454e-37	CA1_SEPEP.3_C3	CA1_SEPEP.4_C3	0.712726	1.49559e-17
CDC73	0.711789	7.26615e-08	CAPG_SEPEP.2_C3	CAPG_SEPEP.3_C3	0.538862	0.000100179	APOM	0.959717	0	AOX1_SEPEP.1_C4	AOX1_SEPEP.2_C3	0.889289	0	CAND1	0.990399	1.63827e-95	CA2_SEPEP.1_C4	CA2_SEPEP.2_C2	0.695563	2.42104e-17
CDCA2	0.836626	0	CAPN2_SEPEP.1_C4	CAPN2_SEPEP.2_C2	0.859422	0	APOO	0.970267	0	AP1AR_SEPEP.2_C3	AP1AR_SEPEP.1_C4	0.413555	0.000461093	CANX	0.981981	1.04373e-80	CA5A_SEPEP.2_C2	CA5A_SEPEP.3_C3	0.063497	0.738873
CDH1	0.899153	0	CAPNS1_SEPEP.1_C4	CAPNS1_SEPEP.3_C3	-0.186713	0.203202	APOOL	0.986373	0	AP1B1_SEPEP.4_C3	AP1B1_SEPEP.5_C3	-0.00517555	0.953356	CAP2	0.96314	5.51356e-64	CAB39_SEPEP.1_C4	CAB39_SEPEP.2_C3	0.152664	0.141846
CDH2	0.976227	0	CAPZA1_SEPEP.1_C4	CAPZA1_SEPEP.3_C3	0.584803	0.000100327	APP	0.972642	0	AP1G2_SEPEP.1_C4	AP1G2_SEPEP.4_C3	0.565547	0	CAPG	0.982422	1.47561e-80	CACNA2D1_SEPEP.3_C3	CACNA2D1_SEPEP.4_C3	0.212169	0.22834
CDK1	0.926075	0	CAPZB_SEPEP.5_C3	CAPZB_SEPEP.6_C3	-0.224707	0.215434	APPL1	0.846731	0	AP1M1_SEPEP.1_C4	AP1M1_SEPEP.2_C2	0.234211	0.0225504	CAPN2	0.98882	6.32272e-92	CAD_SEPEP.1_C4	CAD_SEPEP.0_C4	0.872778	9.75677e-36
CDK13	0.174487	0.338063	CARMIL1_SEPEP.1_C4	CARMIL1_SEPEP.2_C3	0.627566	0.000167694	APPL2	0.870534	0	AP1S2_SEPEP.1_C4	AP1S2_SEPEP.2_C2	0.579053	0	CAPN7	0.822067	6.09401e-27	CALD1_SEPEP.1_C4	CALD1_SEPEP.3_C3	0.14928	0.153248
CDK5RAP3	0.541576	9.12369e-05	CARS2_SEPEP.3_C3	CARS2_SEPEP.4_C3	0.138235	0.609244	APRT	0.934681	0	AP2A2_SEPEP.2_C2	AP2A2_SEPEP.4_C3	0.286097	0.0040277	CAPNS1	0.759535	4.36889e-22	CALU_SEPEP.1_C4	CALU_SEPEP.5_C3	0.089355	0.421787
CDKN2AIPNL	0.602366	9.20059e-06	CASK_SEPEP.1_C4	CASK_SEPEP.2_C3	0.230957	0.151261	APTX	0.900316	0	AP2B1_SEPEP.1_C4	AP2B1_SEPEP.2_C3	0.233382	0.00261239	CAPZA1	0.825778	7.12172e-29	CAMK1_SEPEP.2_C3	CAMK1_SEPEP.3_C3	0.135239	0.329543
CDV3	0.865719	0	CASP3_SEPEP.1_C4	CASP3_SEPEP.2_C3	0.753799	9.02977e-10	ARAF	0.886961	0	AP2S1_SEPEP.1_C4	AP2S1_SEPEP.2_C3	0.386464	5.55234e-07	CAPZB	0.522204	4.14953e-09	CAMK2D_SEPEP.2_C3	CAMK2D_SEPEP.3_C3	0.179775	0.0863891
CECR2	0.516826	0.000208476	CASP6_SEPEP.2_C2	CASP6_SEPEP.1_C4	0.236961	0.140691	ARAP1	0.988377	0	AP3B1_SEPEP.3_C3	AP3B1_SEPEP.4_C3	0.167931	0.103752	CARM1	0.881077	1.29082e-34	CAMK2G_SEPEP.3_C3	CAMK2G_SEPEP.4_C3	0.108155	0.414858
CELF1	0.841403	0	CAST_SEPEP.2_C3	CAST_SEPEP.1_C3	0.851172	0	ARAP3	0.593277	3.48497e-09	AP3D1_SEPEP.2_C3	AP3D1_SEPEP.3_C3	0.645497	0	CARS1	0.944287	1.98933e-54	CAND1_SEPEP.1_C4	CAND1_SEPEP.2_C2	0.516244	9.15566e-09
CEP170	0.778984	0	CBFB_SEPEP.2_C3	CBFB_SEPEP.3_C3	0.561217	0.00101079	ARCN1	0.948818	0	AP3M1_SEPEP.1_C4	AP3M1_SEPEP.2_C3	0.510955	0	CASK	0.95616	5.81979e-60	CANX_SEPEP.1_C4	CANX_SEPEP.2_C3	0.560509	1.91905e-10
CERT1	0.535931	0.000110734	CBR1_SEPEP.1_C4	CBR1_SEPEP.2_C2	0.933131	0	ARFGAP1	0.927385	0	AP3S1_SEPEP.5_C3	AP3S1_SEPEP.7_C3	0.328278	0.00226677	CASP1	0.740302	5.42114e-13	CAP2_SEPEP.1_C4	CAP2_SEPEP.3_C3	0.66094	5.41606e-14
CFDP1	0.833804	0	CBR4_SEPEP.3_C3	CBR4_SEPEP.4_C3	0.326979	0.0682406	ARFGAP2	0.973449	0	AP4B1_SEPEP.4_C3	AP4B1_SEPEP.5_C3	0.180102	0.0674034	CASP3	0.681456	3.22899e-11	CAPG_SEPEP.1_C4	CAPG_SEPEP.2_C3	0.667889	2.90713e-12
CHAF1B	0.695723	1.52344e-07	CC2D1A_SEPEP.1_C4	CC2D1A_SEPEP.2_C3	0.0339587	0.834892	ARFGAP3	0.976085	0	AP4E1_SEPEP.1_C4	AP4E1_SEPEP.3_C3	0.352393	4.39709e-05	CAST	0.968546	1.12243e-67	CAPN2_SEPEP.1_C4	CAPN2_SEPEP.2_C2	0.354399	0.000297352
CHCHD3	0.941489	0	CCAR2_SEPEP.2_C3	CCAR2_SEPEP.3_C3	0.246529	0.124998	ARFIP1	0.946617	0	AP4M1_SEPEP.1_C4	AP4M1_SEPEP.2_C3	0.428016	1.3853e-06	CAV1	0.52053	2.4106e-08	CAPN7_SEPEP.1_C4	CAPN7_SEPEP.4_C3	0.152352	0.218404
CHD8	0.775944	0	CCDC134_SEPEP.1_C4	CCDC134_SEPEP.2_C3	0.124633	0.495186	ARFIP2	0.877368	0	AP5M1_SEPEP.1_C4	AP5M1_SEPEP.2_C3	0.522016	8.16583e-09	CAVIN1	0.81961	3.97331e-28	CAPNS1_SEPEP.1_C4	CAPNS1_SEPEP.3_C3	0.16083	0.136717
CHMP5	0.786908	0	CCDC141_SEPEP.2_C3	CCDC141_SEPEP.3_C3	0.605217	0.00212165	ARFRP1	0.655596	0	AP5Z1_SEPEP.1_C4	AP5Z1_SEPEP.2_C2	0.59302	0	CBR1	0.854562	8.59193e-33	CAPZA1_SEPEP.2_C2	CAPZA1_SEPEP.3_C3	0.0469758	0.675154
CHMP7	0.746092	7.15947e-09	CCDC58_SEPEP.1_C4	CCDC58_SEPEP.2_C3	0.120235	0.51064	ARG1	0.992202	0	APAF1_SEPEP.2_C3	APAF1_SEPEP.3_C3	0.536445	0	CC2D1A	0.90139	9.12727e-38	CAPZB_SEPEP.2_C3	CAPZB_SEPEP.6_C3	-0.014283	0.894314
CHORDC1	0.858663	0	CCNB1_SEPEP.1_C4	CCNB1_SEPEP.2_C3	0.832845	4.71131e-07	ARHGAP10	0.763738	0	APBA3_SEPEP.1_C4	APBA3_SEPEP.2_C2	0.420011	4.44327e-05	CCDC134	0.482271	0.000145374	CARM1_SEPEP.2_C3	CARM1_SEPEP.1_C4	0.34943	0.00227666
CHP1	0.66379	5.5287e-06	CCT2_SEPEP.1_C4	CCT2_SEPEP.2_C2	0.0664351	0.652767	ARHGAP12	0.987458	0	APBB2_SEPEP.2_C3	APBB2_SEPEP.3_C3	0.519588	7.79561e-10	CCDC50	0.792184	4.70426e-19	CARS1_SEPEP.1_C4	CARS1_SEPEP.2_C3	0.41954	2.09208e-05
CHTF18	0.90089	0	CCT3_SEPEP.2_C2	CCT3_SEPEP.1_C2	0.505645	0.000297189	ARHGAP17	0.97059	0	APEH_SEPEP.2_C3	APEH_SEPEP.5_C3	0.567355	0	CCDC58	0.824352	1.06589e-28	CARS2_SEPEP.2_C3	CARS2_SEPEP.5_C3	0.272243	0.0226085
CHTOP	0.6637	6.40761e-07	CCT4_SEPEP.1_C4	CCT4_SEPEP.2_C2	0.320452	0.0268304	ARHGAP18	0.970069	0	API5_SEPEP.1_C4	API5_SEPEP.3_C3	0.20284	0.0337277	CCDC90B	0.788678	3.18689e-16	CASK_SEPEP.2_C3	CASK_SEPEP.4_C3	0.0843215	0.471979
CIAPIN1	0.852041	0	CCT5_SEPEP.4_C3	CCT5_SEPEP.3_C3	-0.0131332	0.936046	ARHGAP21	0.60304	0	APIP_SEPEP.1_C4	APIP_SEPEP.2_C2	0.233393	0.0162289	CCDC93	0.742465	1.25454e-19	CASP1_SEPEP.2_C3	CASP1_SEPEP.1_C4	0.232472	0.0564308
CIRBP	0.967434	0	CCT6A_SEPEP.2_C2	CCT6A_SEPEP.1_C2	0.771059	0	ARHGAP30	0.806947	0	APLP2_SEPEP.5_C3	APLP2_SEPEP.6_C3	0.0365448	0.747114	CCM2	0.693597	1.58466e-09	CASP10_SEPEP.2_C3	CASP10_SEPEP.3_C3	0.0678869	0.570978
CKB	0.864742	0	CCT7_SEPEP.1_C4	CCT7_SEPEP.2_C2	0.469713	0.000863055	ARHGAP35	0.989771	0	APMAP_SEPEP.1_C4	APMAP_SEPEP.2_C2	0.971106	0	CCT2	0.993388	2.6355e-104	CASP3_SEPEP.2_C3	CASP3_SEPEP.1_C4	0.340592	0.0095293
CLASP1	0.401026	0.0236824	CCT8_SEPEP.4_C3	CCT8_SEPEP.3_C3	-0.00466782	0.975074	ARHGAP45	0.990599	0	APOA1_SEPEP.1_C4	APOA1_SEPEP.2_C3	0.925825	0	CCT3	0.978334	2.18548e-76	CASP8_SEPEP.2_C3	CASP8_SEPEP.3_C3	0.181521	0.094397
CLASP2	0.770083	0	CD276_SEPEP.1_C4	CD276_SEPEP.2_C3	0.343031	0.0174339	ARHGEF1	0.987882	0	APOBEC3C_SEPEP.1_C4	APOBEC3C_SEPEP.2_C2	0.656435	0	CCT4	0.956389	4.40319e-60	CAST_SEPEP.3_C3	CAST_SEPEP.5_C3	-0.228728	0.0870125
CLINT1	0.857469	0	CD2AP_SEPEP.1_C4	CD2AP_SEPEP.2_C3	0.596939	1.14726e-05	ARHGEF10L	0.991908	0	APOBEC3F_SEPEP.2_C3	APOBEC3F_SEPEP.3_C3	0.779943	0	CCT5	0.975701	1.05769e-73	CAV1_SEPEP.1_C4	CAV1_SEPEP.2_C2	-0.0751524	0.459721
CLTA	0.908163	0	CD46_SEPEP.1_C4	CD46_SEPEP.2_C3	0.700608	1.22126e-07	ARHGEF11	0.976043	0	APOBEC3G_SEPEP.2_C3	APOBEC3G_SEPEP.3_C3	0.796646	0	CCT6A	0.901382	2.02471e-41	CAVIN1_SEPEP.1_C4	CAVIN1_SEPEP.2_C2	0.10439	0.338806
CLUH	0.952236	0	CD9_SEPEP.2_C3	CD9_SEPEP.1_C4	0.8803	0	ARHGEF12	0.931256	0	APOC1_SEPEP.1_C4	APOC1_SEPEP.3_C3	0.900569	0	CCT7	0.950054	6.02176e-57	CBR1_SEPEP.1_C4	CBR1_SEPEP.2_C2	0.685465	1.04978e-16
CMPK1	0.870821	0	CDC16_SEPEP.1_C4	CDC16_SEPEP.2_C3	0.217742	0.230287	ARHGEF16	0.982131	0	APOL3_SEPEP.1_C4	APOL3_SEPEP.2_C3	0.924441	0	CCT8	0.987341	5.30878e-89	CBR4_SEPEP.2_C3	CBR4_SEPEP.4_C3	0.228084	0.0336073
CNBP	0.87538	0	CDC27_SEPEP.1_C4	CDC27_SEPEP.2_C3	0.26393	0.144119	ARHGEF17	0.906809	0	APOM_SEPEP.1_C4	APOM_SEPEP.3_C3	0.283287	0.00555261	CD163	0.992894	7.93566e-100	CC2D1A_SEPEP.1_C4	CC2D1A_SEPEP.2_C3	0.164047	0.174776
CNDP2	0.892966	0	CDC42_SEPEP.1_C4	CDC42_SEPEP.2_C3	0.409683	0.00409785	ARHGEF18	0.904445	0	APOO_SEPEP.1_C4	APOO_SEPEP.2_C3	0.802391	0	CD276	0.809277	1.3412e-17	CCDC50_SEPEP.3_C3	CCDC50_SEPEP.1_C4	0.277827	0.0217959
CNN1	0.868975	0	CDC73_SEPEP.1_C4	CDC73_SEPEP.2_C2	0.129939	0.377554	ARHGEF2	0.994211	0	APOOL_SEPEP.2_C3	APOOL_SEPEP.3_C3	0.724927	0	CD2AP	0.967454	7.00091e-67	CCDC58_SEPEP.1_C4	CCDC58_SEPEP.3_C3	0.0242401	0.835347
CNN2	0.927377	0	CDCA2_SEPEP.1_C4	CDCA2_SEPEP.2_C3	0.605066	5.05821e-05	ARHGEF26	0.874114	0	APP_SEPEP.3_C3	APP_SEPEP.4_C3	0.629377	0	CD40	0.917713	8.12553e-34	CCDC90B_SEPEP.2_C3	CCDC90B_SEPEP.1_C4	0.131718	0.351952
CNN3	0.897634	0	CDH1_SEPEP.3_C3	CDH1_SEPEP.4_C3	0.523665	0.000166887	ARHGEF40	0.633028	1.31217e-17	APPL1_SEPEP.1_C4	APPL1_SEPEP.2_C2	0.582027	0	CD46	0.975051	3.49415e-67	CCDC93_SEPEP.2_C3	CCDC93_SEPEP.1_C4	0.2321	0.0221593
CNOT1	0.948762	0	CDH2_SEPEP.1_C4	CDH2_SEPEP.2_C3	0.862571	0	ARHGEF5	0.829137	0	APPL2_SEPEP.2_C3	APPL2_SEPEP.4_C3	0.130252	0.454295	CD74	0.845714	5.92518e-31	CCT2_SEPEP.1_C4	CCT2_SEPEP.2_C2	0.311814	0.000912982
CNOT10	0.637972	2.01802e-06	CDK1_SEPEP.1_C4	CDK1_SEPEP.2_C3	0.711898	7.22854e-08	ARHGEF6	0.970964	0	APRT_SEPEP.1_C4	APRT_SEPEP.2_C2	0.694534	0	CDC16	0.786387	3.136e-15	CCT3_SEPEP.1_C4	CCT3_SEPEP.2_C2	0.282728	0.00264186
CNOT9	0.610617	6.54066e-06	CDK13_SEPEP.2_C3	CDK13_SEPEP.1_C4	-0.169721	0.351585	ARHGEF7	0.792122	0	APTX_SEPEP.2_C3	APTX_SEPEP.5_C3	0.225401	0.0116341	CDC42	0.68558	2.58861e-15	CCT4_SEPEP.1_C4	CCT4_SEPEP.2_C2	0.352279	0.00109034
CNPY2	0.937581	0	CDK5RAP3_SEPEP.1_C4	CDK5RAP3_SEPEP.4_C3	-0.0623167	0.734004	ARID1A	0.966308	0	AQP9_SEPEP.2_C3	AQP9_SEPEP.3_C3	0.413174	8.0783e-07	CDC42BPB	0.963388	3.84059e-64	CCT5_SEPEP.2_C3	CCT5_SEPEP.3_C3	0.122941	0.235256
COG3	0.465096	0.00086624	CDKAL1_SEPEP.2_C3	CDKAL1_SEPEP.3_C3	0.520408	0.000185641	ARID1B	0.950461	0	AR_SEPEP.2_C3	AR_SEPEP.3_C3	0.763744	0	CDH1	0.59802	1.62787e-11	CCT6A_SEPEP.1_C4	CCT6A_SEPEP.2_C2	0.277755	0.00316228
COG4	0.682262	2.7865e-07	CDKN2AIPNL_SEPEP.1_C4	CDKN2AIPNL_SEPEP.2_C2	0.00293096	0.984457	ARID2	0.896928	0	ARAF_SEPEP.2_C3	ARAF_SEPEP.3_C3	0.475182	1.55322e-06	CDH2	0.963207	6.98653e-63	CCT7_SEPEP.2_C2	CCT7_SEPEP.4_C3	0.140958	0.143744
COG5	0.645028	1.16008e-05	CDS2_SEPEP.2_C3	CDS2_SEPEP.3_C3	-0.233717	0.109809	ARID3A	0.935387	0	ARAP1_SEPEP.1_C4	ARAP1_SEPEP.2_C2	0.279287	0.00258908	CDHR5	0.730418	4.74435e-14	CCT8_SEPEP.1_C4	CCT8_SEPEP.4_C3	0.150295	0.129688
COG7	0.838254	0	CDV3_SEPEP.2_C3	CDV3_SEPEP.4_C3	-0.00183284	0.992807	ARID4A	0.827068	0	ARAP3_SEPEP.2_C3	ARAP3_SEPEP.1_C4	0.135942	0.345456	CDK5	0.844619	8.39039e-31	CD163_SEPEP.2_C3	CD163_SEPEP.3_C3	0.0401753	0.821521
COL18A1	0.940512	0	CECR2_SEPEP.1_C4	CECR2_SEPEP.3_C3	0.260096	0.0743966	ARID4B	0.856151	0	ARCN1_SEPEP.1_C4	ARCN1_SEPEP.3_C3	0.738827	0	CDK5RAP3	0.597449	3.23835e-10	CD276_SEPEP.2_C3	CD276_SEPEP.1_C4	0.520631	3.90011e-05
COL1A1	0.8934	0	CELF1_SEPEP.1_C4	CELF1_SEPEP.2_C3	0.587712	1.65776e-05	ARL1	0.880664	0	ARFGAP1_SEPEP.2_C3	ARFGAP1_SEPEP.4_C3	0.360351	5.92009e-05	CDKN2AIP	0.507066	1.02093e-05	CD2AP_SEPEP.1_C4	CD2AP_SEPEP.2_C3	0.416092	0.000101122
COL5A1	0.959835	0	CELF2_SEPEP.2_C3	CELF2_SEPEP.3_C3	0.170756	0.245064	ARL14EP	0.661561	0	ARFGAP2_SEPEP.2_C3	ARFGAP2_SEPEP.3_C3	0.362418	6.02297e-06	CDV3	0.751077	4.22292e-20	CD36_SEPEP.1_C4	CD36_SEPEP.2_C3	0.267042	0.0556497
COLGALT1	0.930634	0	CEP170_SEPEP.2_C3	CEP170_SEPEP.1_C3	0.165587	0.312516	ARL2	0.957765	0	ARFGAP3_SEPEP.1_C4	ARFGAP3_SEPEP.3_C3	0.712545	0	CEACAM1	0.36976	0.00022614	CD44_SEPEP.2_C3	CD44_SEPEP.3_C3	0.375964	0.00133918
COMMD9	0.780287	0	CERT1_SEPEP.1_C4	CERT1_SEPEP.2_C3	-0.201693	0.168775	ARL6IP1	0.844979	0	ARFIP1_SEPEP.2_C3	ARFIP1_SEPEP.3_C3	0.124777	0.183693	CELF1	0.735626	1.81235e-19	CD46_SEPEP.1_C4	CD46_SEPEP.2_C3	-0.0157432	0.895573
COPB2	0.909357	0	CFAP298_SEPEP.2_C3	CFAP298_SEPEP.3_C3	0.410131	0.0090389	ARL6IP4	0.813964	0	ARFIP2_SEPEP.1_C4	ARFIP2_SEPEP.3_C3	0.629661	0	CEMIP2	0.922586	2.52284e-42	CD74_SEPEP.2_C3	CD74_SEPEP.3_C3	0.287631	0.0142885
COPE	0.471884	0.000811661	CFDP1_SEPEP.1_C4	CFDP1_SEPEP.2_C2	0.289297	0.0464888	ARL8A	0.862419	0	ARFRP1_SEPEP.3_C3	ARFRP1_SEPEP.1_C4	0.336285	0.000353852	CERT1	0.965211	5.43356e-63	CDC42_SEPEP.3_C3	CDC42_SEPEP.1_C4	0.14595	0.14736
COPG1	0.922492	0	CHAF1B_SEPEP.1_C4	CHAF1B_SEPEP.2_C3	0.437711	0.00509554	ARMC10	0.843809	0	ARG1_SEPEP.2_C3	ARG1_SEPEP.3_C3	0.837317	0	CES2	0.94936	1.28291e-55	CDC42BPB_SEPEP.1_C4	CDC42BPB_SEPEP.2_C3	0.550119	1.11723e-08
COPG2	0.887864	0	CHCHD3_SEPEP.1_C4	CHCHD3_SEPEP.2_C3	0.858011	0	ARMC6	0.983736	0	ARHGAP10_SEPEP.1_C4	ARHGAP10_SEPEP.2_C3	0.581874	2.30823e-07	CFDP1	0.512877	1.85115e-06	CDH1_SEPEP.1_C4	CDH1_SEPEP.3_C3	0.0602362	0.543573
COPS3	0.684542	2.51604e-07	CHD7_SEPEP.2_C3	CHD7_SEPEP.3_C3	0.455645	0.00938506	ARMC8	0.816614	0	ARHGAP12_SEPEP.2_C3	ARHGAP12_SEPEP.3_C3	0.602834	6.79734e-08	CFH	0.920044	3.65958e-46	CDH2_SEPEP.1_C4	CDH2_SEPEP.2_C3	0.11248	0.28574
COPS4	0.956578	0	CHD8_SEPEP.1_C4	CHD8_SEPEP.2_C2	0.277356	0.0566335	ARMH3	0.803887	0	ARHGAP15_SEPEP.2_C3	ARHGAP15_SEPEP.4_C3	0.762664	1.54862e-07	CFHR2	0.647936	3.8604e-12	CDK5_SEPEP.1_C4	CDK5_SEPEP.2_C2	0.320487	0.00219917
COPS7B	0.759444	0	CHEK2_SEPEP.2_C3	CHEK2_SEPEP.3_C3	0.597047	1.14225e-05	ARMT1	0.916568	0	ARHGAP17_SEPEP.3_C3	ARHGAP17_SEPEP.4_C3	0.279746	0.000357947	CFI	0.716521	3.62037e-17	CDK5RAP3_SEPEP.1_C4	CDK5RAP3_SEPEP.5_C3	-0.0490156	0.659904
COPS8	0.652953	1.03736e-06	CHMP5_SEPEP.1_C4	CHMP5_SEPEP.2_C2	0.232631	0.111505	ARNT	0.883194	0	ARHGAP18_SEPEP.2_C3	ARHGAP18_SEPEP.3_C3	0.78441	0	CFL2	0.664042	1.95529e-15	CDKN2AIP_SEPEP.2_C2	CDKN2AIP_SEPEP.1_C4	0.34264	0.00453526
COPZ1	0.653604	1.00757e-06	CHMP7_SEPEP.1_C4	CHMP7_SEPEP.2_C3	0.339014	0.0188627	ARNTL	0.562472	1.64851e-09	ARHGAP21_SEPEP.1_C4	ARHGAP21_SEPEP.2_C3	0.347689	2.06278e-05	CHCHD3	0.904237	3.18444e-40	CDV3_SEPEP.2_C3	CDV3_SEPEP.5_C3	0.2323	0.0512471
CORO1C	0.297764	0.0402394	CHORDC1_SEPEP.2_C2	CHORDC1_SEPEP.3_C3	0.408163	0.00424865	ARPC1A	0.972896	0	ARHGAP25_SEPEP.4_C3	ARHGAP25_SEPEP.5_C3	0.45776	7.3109e-06	CHDH	0.954493	5.47867e-57	CEACAM1_SEPEP.1_C4	CEACAM1_SEPEP.2_C3	0.206598	0.0609413
CORO7	0.494247	0.000421731	CHP1_SEPEP.1_C4	CHP1_SEPEP.2_C2	0.378612	0.0165385	ARPC2	0.958777	0	ARHGAP27_SEPEP.3_C3	ARHGAP27_SEPEP.4_C3	0.501994	9.60908e-09	CHID1	0.961943	5.56801e-61	CELF1_SEPEP.2_C3	CELF1_SEPEP.1_C4	0.272048	0.00521057
COX11	0.821481	5.62865e-07	CHTF18_SEPEP.1_C4	CHTF18_SEPEP.2_C3	0.805688	0	ARPC3	0.884869	0	ARHGAP30_SEPEP.1_C4	ARHGAP30_SEPEP.3_C3	0.745464	0	CHMP5	0.916487	2.24545e-44	CEMIP2_SEPEP.1_C4	CEMIP2_SEPEP.2_C3	0.639153	3.52737e-11
COX17	0.945397	0	CHTOP_SEPEP.1_C4	CHTOP_SEPEP.2_C3	0.16967	0.248112	ARPC4	0.65688	0	ARHGAP35_SEPEP.1_C4	ARHGAP35_SEPEP.2_C2	0.763848	0	CHORDC1	0.82277	2.79908e-26	CERT1_SEPEP.1_C4	CERT1_SEPEP.3_C3	0.293307	0.00827909
CPD	0.866696	0	CIAPIN1_SEPEP.2_C3	CIAPIN1_SEPEP.3_C3	-0.16218	0.269844	ARPC5	0.952219	0	ARHGAP45_SEPEP.3_C3	ARHGAP45_SEPEP.4_C3	0.600707	0	CHP1	0.721511	9.7787e-15	CES2_SEPEP.1_C4	CES2_SEPEP.3_C3	0.647502	3.65359e-14
CPOX	0.826965	0	CIRBP_SEPEP.1_C4	CIRBP_SEPEP.2_C3	0.814047	0	ARPC5L	0.93592	0	ARHGDIA_SEPEP.1_C4	ARHGDIA_SEPEP.3_C3	0.116432	0.205067	CHPT1	0.642358	4.15438e-08	CFH_SEPEP.1_C4	CFH_SEPEP.2_C2	0.817721	6.63828e-28
CPSF2	0.793313	0	CKB_SEPEP.1_C4	CKB_SEPEP.2_C3	0.73795	1.60373e-08	ARPIN	0.921329	0	ARHGEF1_SEPEP.3_C3	ARHGEF1_SEPEP.2_C3	0.444983	2.72439e-07	CHTOP	0.614772	1.49925e-08	CFHR2_SEPEP.2_C3	CFHR2_SEPEP.1_C3	0.418861	0.000703434
CPSF3	0.679223	3.19297e-07	CLASP1_SEPEP.3_C3	CLASP1_SEPEP.5_C3	-0.138563	0.447884	ARRDC1	0.588748	0	ARHGEF10L_SEPEP.3_C3	ARHGEF10L_SEPEP.4_C3	0.611901	0	CIAPIN1	0.919908	7.43198e-43	CFI_SEPEP.1_C4	CFI_SEPEP.2_C3	0.332731	0.000765424
CPSF7	0.89937	0	CLASP2_SEPEP.2_C3	CLASP2_SEPEP.4_C3	-0.0755132	0.680256	ARSA	0.97733	0	ARHGEF11_SEPEP.2_C3	ARHGEF11_SEPEP.3_C3	0.174856	0.0717007	CKB	0.92385	1.36606e-32	CFL2_SEPEP.2_C3	CFL2_SEPEP.1_C3	0.165134	0.0938924
CPT1A	0.793255	8.49388e-07	CLINT1_SEPEP.2_C3	CLINT1_SEPEP.4_C3	-0.0817391	0.703442	ARSB	0.923316	0	ARHGEF12_SEPEP.2_C3	ARHGEF12_SEPEP.5_C3	0.118961	0.226393	CLASP1	0.663361	3.02965e-14	CHCHD3_SEPEP.1_C4	CHCHD3_SEPEP.2_C3	0.466201	1.15469e-06
CPVL	0.621798	4.07573e-06	CLTA_SEPEP.3_C3	CLTA_SEPEP.4_C3	0.148393	0.313086	ARSD	0.951703	0	ARHGEF16_SEPEP.1_C4	ARHGEF16_SEPEP.2_C3	0.935426	0	CLASP2	0.939884	8.3516e-51	CHDH_SEPEP.1_C4	CHDH_SEPEP.2_C3	0.888669	2.43244e-37
CRAT	0.901324	0	CLUH_SEPEP.1_C4	CLUH_SEPEP.3_C3	0.381801	0.0155944	ARSL	0.977568	0	ARHGEF17_SEPEP.1_C4	ARHGEF17_SEPEP.2_C2	0.809676	0	CLCC1	0.924	6.74299e-47	CHID1_SEPEP.1_C4	CHID1_SEPEP.4_C3	0.179323	0.146503
CRBN	0.846341	0	CMPK1_SEPEP.1_C4	CMPK1_SEPEP.2_C3	0.673469	4.13263e-07	ARVCF	0.869099	0	ARHGEF18_SEPEP.1_C4	ARHGEF18_SEPEP.2_C3	0.709171	0	CLEC3B	0.512635	5.70572e-06	CHMP5_SEPEP.1_C4	CHMP5_SEPEP.2_C2	0.199986	0.0832582
CREBBP	0.289196	0.0741574	CNBP_SEPEP.2_C3	CNBP_SEPEP.1_C3	0.785366	7.13306e-08	ASAH1	0.833986	0	ARHGEF2_SEPEP.2_C3	ARHGEF2_SEPEP.3_C3	0.631515	0	CLINT1	0.970681	2.57606e-69	CHORDC1_SEPEP.1_C4	CHORDC1_SEPEP.2_C2	0.148697	0.196822
CRELD2	0.514259	0.000809982	CNDP2_SEPEP.1_C4	CNDP2_SEPEP.3_C3	0.318823	0.0276476	ASAP2	0.843992	1.3432e-44	ARHGEF26_SEPEP.1_C4	ARHGEF26_SEPEP.3_C3	0.582336	0	CLIP1	0.975895	6.86654e-74	CHP1_SEPEP.1_C4	CHP1_SEPEP.2_C2	0.13543	0.249942
CRIP2	0.97069	0	CNN1_SEPEP.1_C4	CNN1_SEPEP.0_C4	0.868975	0	ASAP3	0.94888	0	ARHGEF40_SEPEP.1_C4	ARHGEF40_SEPEP.4_C3	0.239247	0.00546979	CLMN	0.979264	1.24014e-74	CHPT1_SEPEP.1_C4	CHPT1_SEPEP.3_C3	0.0851772	0.587079
CRK	0.895028	0	CNN2_SEPEP.1_C4	CNN2_SEPEP.2_C3	0.730677	2.65814e-08	ASB9	0.906914	0	ARHGEF5_SEPEP.1_C4	ARHGEF5_SEPEP.2_C2	0.675626	0	CLNS1A	0.412901	0.000172057	CIAPIN1_SEPEP.1_C4	CIAPIN1_SEPEP.2_C3	0.198521	0.112899
CRYAB	0.936496	0	CNN3_SEPEP.1_C4	CNN3_SEPEP.3_C3	-0.102692	0.486136	ASCC1	0.889119	0	ARHGEF6_SEPEP.1_C4	ARHGEF6_SEPEP.4_C3	0.61294	0	CLPB	0.557118	5.48584e-09	CKB_SEPEP.1_C4	CKB_SEPEP.3_C3	0.656825	1.20444e-08
CRYZ	0.914025	0	CNOT1_SEPEP.1_C4	CNOT1_SEPEP.2_C3	0.634824	2.31736e-06	ASCC2	0.790337	0	ARHGEF7_SEPEP.1_C4	ARHGEF7_SEPEP.3_C3	0.46124	6.78832e-10	CLPTM1	0.953286	5.70232e-58	CLASP1_SEPEP.2_C3	CLASP1_SEPEP.1_C4	0.237691	0.0249019
CSE1L	0.919236	0	CNOT10_SEPEP.1_C4	CNOT10_SEPEP.2_C3	0.206036	0.159644	ASDURF	0.929455	0	ARID1A_SEPEP.1_C4	ARID1A_SEPEP.2_C2	0.606507	0	CLTA	0.340303	0.00215059	CLASP2_SEPEP.1_C4	CLASP2_SEPEP.3_C3	-0.0296352	0.799397
CSNK1A1	0.818574	5.12618e-09	CNOT2_SEPEP.2_C3	CNOT2_SEPEP.3_C3	0.433673	0.00226851	ASGR1	0.98227	0	ARID1B_SEPEP.1_C4	ARID1B_SEPEP.2_C3	0.491872	3.66061e-08	CLUH	0.920855	2.14684e-46	CLCC1_SEPEP.1_C4	CLCC1_SEPEP.2_C3	0.171137	0.136708
CSNK2A2	0.736214	1.83024e-08	CNOT9_SEPEP.1_C4	CNOT9_SEPEP.2_C3	-0.34934	0.0506669	ASGR2	0.979801	0	ARID2_SEPEP.2_C3	ARID2_SEPEP.1_C4	0.742127	0	CMPK1	0.759351	4.53035e-22	CLEC3B_SEPEP.2_C3	CLEC3B_SEPEP.1_C4	0.337511	0.00682764
CSNK2B	0.665002	6.0436e-07	CNPY2_SEPEP.1_C4	CNPY2_SEPEP.2_C2	0.691706	1.82501e-07	ASH2L	0.966532	0	ARID3A_SEPEP.1_C4	ARID3A_SEPEP.2_C3	0.87931	0	CNBP	0.907832	3.47853e-42	CLINT1_SEPEP.1_C4	CLINT1_SEPEP.2_C3	0.206332	0.033836
CSTF3	0.654221	8.09351e-06	CNPY3_SEPEP.3_C3	CNPY3_SEPEP.4_C3	0.446717	0.00418555	ASL	0.992282	0	ARID4A_SEPEP.1_C4	ARID4A_SEPEP.2_C3	0.587629	5.85606e-09	CNDP2	0.883549	1.06144e-37	CLIP1_SEPEP.1_C4	CLIP1_SEPEP.2_C3	0.0239803	0.837088
CTBP1	0.68541	2.42006e-07	COG3_SEPEP.1_C4	COG3_SEPEP.2_C3	-0.0213439	0.889196	ASNS	0.992438	0	ARID4B_SEPEP.2_C3	ARID4B_SEPEP.3_C3	0.469991	3.12787e-07	CNN2	0.974128	1.20815e-69	CLMN_SEPEP.2_C3	CLMN_SEPEP.3_C3	0.0368759	0.787297
CTCF	0.7297	2.82292e-08	COG4_SEPEP.1_C4	COG4_SEPEP.2_C3	0.318715	0.0277028	ASPDH	0.878944	0	ARIH2_SEPEP.3_C3	ARIH2_SEPEP.4_C3	0.542544	5.65006e-08	CNN3	0.950901	7.87357e-57	CLNS1A_SEPEP.1_C4	CLNS1A_SEPEP.2_C3	0.344068	0.00467325
CTDP1	0.826422	0	COG5_SEPEP.1_C4	COG5_SEPEP.2_C3	-0.495074	0.00693175	ASPG	0.887516	0	ARL1_SEPEP.1_C4	ARL1_SEPEP.2_C2	0.628554	0	CNOT1	0.930963	1.64952e-49	CLPB_SEPEP.1_C4	CLPB_SEPEP.2_C3	0.179771	0.0829575
CTH	0.585777	0.000542553	COG7_SEPEP.1_C4	COG7_SEPEP.2_C2	0.11637	0.429687	ASPH	0.932371	0	ARL14EP_SEPEP.2_C2	ARL14EP_SEPEP.1_C4	0.206267	0.0173605	CNOT10	0.779725	9.82808e-18	CLPTM1_SEPEP.1_C4	CLPTM1_SEPEP.3_C3	-0.0459094	0.684025
CTNNA1	0.801672	0	COL18A1_SEPEP.1_C4	COL18A1_SEPEP.2_C3	0.43997	0.00192947	ASPN	0.968258	0	ARL2_SEPEP.1_C4	ARL2_SEPEP.2_C2	0.782419	0	CNPY2	0.581993	2.58732e-11	CLTA_SEPEP.2_C3	CLTA_SEPEP.1_C4	0.240615	0.0417533
CTNNB1	0.906535	0	COL1A1_SEPEP.1_C4	COL1A1_SEPEP.2_C3	0.761538	1.60367e-07	ASPSCR1	0.98473	0	ARL6IP1_SEPEP.1_C4	ARL6IP1_SEPEP.2_C2	0.439122	2.68577e-08	COG3	0.627263	4.82155e-09	CLUH_SEPEP.2_C3	CLUH_SEPEP.3_C3	0.160338	0.2711
CTNNBL1	0.670538	4.71355e-07	COL5A1_SEPEP.1_C4	COL5A1_SEPEP.3_C3	0.348381	0.0303249	ATAD1	0.926028	0	ARL6IP4_SEPEP.3_C3	ARL6IP4_SEPEP.5_C3	0.32307	4.53627e-05	COG4	0.788979	2.25212e-24	CMPK1_SEPEP.1_C4	CMPK1_SEPEP.2_C3	0.379979	4.98916e-05
CTNND1	0.917173	0	COLGALT1_SEPEP.1_C4	COLGALT1_SEPEP.3_C3	0.680308	3.04139e-07	ATAD2	0.97406	0	ARL8A_SEPEP.1_C4	ARL8A_SEPEP.2_C2	0.419947	3.14605e-07	COG5	0.428005	1.51459e-05	CNBP_SEPEP.1_C4	CNBP_SEPEP.2_C3	0.1564	0.177276
CTPS1	0.794073	0	COMMD4_SEPEP.2_C3	COMMD4_SEPEP.3_C3	0.66129	5.7423e-05	ATAD3B	0.93079	0	ARMC1_SEPEP.2_C3	ARMC1_SEPEP.3_C3	0.358008	2.75036e-06	COG8	0.843366	3.42468e-25	CNDP2_SEPEP.1_C4	CNDP2_SEPEP.3_C3	0.4628	3.15133e-07
CTSB	0.933673	0	COMMD9_SEPEP.1_C4	COMMD9_SEPEP.3_C3	0.168988	0.353694	ATE1	0.924727	0	ARMC10_SEPEP.2_C3	ARMC10_SEPEP.4_C3	0.268915	0.000499929	COL12A1	0.987052	1.5176e-68	CNN2_SEPEP.1_C4	CNN2_SEPEP.2_C3	0.593511	1.60108e-08
CTSC	0.807317	0	COPB2_SEPEP.1_C4	COPB2_SEPEP.2_C2	0.779852	0	ATF2	0.473306	1.7247e-06	ARMC6_SEPEP.1_C4	ARMC6_SEPEP.2_C3	0.817605	0	COL6A2	0.996237	4.88918e-108	CNN3_SEPEP.1_C4	CNN3_SEPEP.2_C3	0.267501	0.00534448
CTTN	0.949305	0	COPE_SEPEP.2_C3	COPE_SEPEP.1_C3	-0.0402405	0.787754	ATG13	0.549767	0	ARMC8_SEPEP.2_C3	ARMC8_SEPEP.6_C3	0.359375	2.12087e-05	COL6A3	0.97774	2.60125e-70	CNOT1_SEPEP.3_C3	CNOT1_SEPEP.4_C3	0.313846	0.00408799
CUL2	0.895137	0	COPG1_SEPEP.1_C4	COPG1_SEPEP.2_C2	0.82881	0	ATG16L1	0.895549	0	ARMH3_SEPEP.4_C3	ARMH3_SEPEP.5_C3	0.139887	0.112363	COLGALT1	0.861401	7.54951e-34	CNPY2_SEPEP.1_C4	CNPY2_SEPEP.2_C2	0.349423	0.000182872
CUL3	0.941489	0	COPG2_SEPEP.1_C4	COPG2_SEPEP.2_C2	0.725901	3.52496e-08	ATG2A	0.943582	0	ARMT1_SEPEP.1_C4	ARMT1_SEPEP.2_C2	0.828825	0	COMMD10	0.851398	5.89264e-27	CNPY3_SEPEP.2_C3	CNPY3_SEPEP.4_C3	0.0781713	0.451458
CUX1	0.514546	0.00022431	COPS3_SEPEP.2_C3	COPS3_SEPEP.4_C3	0.0907512	0.53844	ATG3	0.861478	0	ARNT_SEPEP.1_C4	ARNT_SEPEP.2_C3	0.717849	0	COMMD4	0.598984	9.11255e-11	COG3_SEPEP.2_C3	COG3_SEPEP.3_C3	0.371315	0.000817103
CWC22	0.719171	5.05107e-08	COPS4_SEPEP.1_C4	COPS4_SEPEP.2_C2	0.683022	2.69326e-07	ATG4A	0.8791	0	ARNTL_SEPEP.1_C4	ARNTL_SEPEP.2_C3	-0.0754832	0.521883	COMMD9	0.160269	0.169581	COG4_SEPEP.1_C4	COG4_SEPEP.3_C3	0.179447	0.118383
CWC27	0.815132	0	COPS7B_SEPEP.1_C4	COPS7B_SEPEP.2_C3	0.11651	0.472646	ATG4B	0.831197	0	ARPC1A_SEPEP.1_C4	ARPC1A_SEPEP.2_C2	0.624666	0	COPA	0.598947	3.81574e-12	COG5_SEPEP.4_C3	COG5_SEPEP.3_C3	-0.0375117	0.737938
CWF19L1	0.681719	2.85507e-07	COPS8_SEPEP.1_C4	COPS8_SEPEP.2_C2	0.161637	0.271467	ATG7	0.884928	0	ARPC2_SEPEP.1_C4	ARPC2_SEPEP.3_C3	0.74539	0	COPB2	0.86685	9.88756e-35	COL12A1_SEPEP.3_C3	COL12A1_SEPEP.1_C4	0.912668	1.18626e-31
CXADR	0.751737	2.40329e-09	COPZ1_SEPEP.1_C4	COPZ1_SEPEP.2_C3	0.118432	0.42151	ATIC	0.586314	0	ARPC3_SEPEP.1_C4	ARPC3_SEPEP.2_C2	0.70935	0	COPE	0.908676	3.75731e-43	COL6A2_SEPEP.1_C4	COL6A2_SEPEP.3_C3	0.777673	8.48478e-18
CYB5A	0.951151	0	CORO1C_SEPEP.1_C4	CORO1C_SEPEP.3_C3	0.0635041	0.667177	ATL2	0.976539	0	ARPC4_SEPEP.2_C3	ARPC4_SEPEP.3_C3	0.211241	0.00654547	COPG1	0.891653	2.60912e-39	COL6A3_SEPEP.5_C3	COL6A3_SEPEP.7_C3	0.063716	0.688514
CYB5R2	0.8197	3.661e-09	CORO7_SEPEP.1_C4	CORO7_SEPEP.2_C3	0.434018	0.01376	ATL3	0.980955	0	ARPC5_SEPEP.1_C4	ARPC5_SEPEP.2_C2	0.592109	0	COPG2	0.844961	4.00747e-31	COLGALT1_SEPEP.1_C4	COLGALT1_SEPEP.2_C2	0.417109	7.84418e-06
CYFIP1	0.91066	0	COX17_SEPEP.1_C4	COX17_SEPEP.2_C3	0.023827	0.897178	ATP11B	0.917364	0	ARPC5L_SEPEP.1_C4	ARPC5L_SEPEP.2_C2	0.546106	0	COPRS	0.608566	3.16465e-07	COMMD10_SEPEP.1_C4	COMMD10_SEPEP.2_C2	0.186954	0.118492
CYP20A1	0.608138	0.000295159	COX4I1_SEPEP.3_C3	COX4I1_SEPEP.4_C3	0.636344	2.16786e-06	ATP13A3	0.955082	0	ARPIN_SEPEP.1_C4	ARPIN_SEPEP.2_C3	0.640384	0	COPS3	0.859768	1.36527e-33	COMMD4_SEPEP.1_C4	COMMD4_SEPEP.2_C3	0.204736	0.0489981
CYP51A1	0.913048	0	CPD_SEPEP.1_C4	CPD_SEPEP.2_C2	0.465805	0.000962995	ATP1A1	0.985198	0	ARRB2_SEPEP.2_C3	ARRB2_SEPEP.4_C3	0.315703	0.000271394	COPS7B	0.292265	0.0211641	COMMD9_SEPEP.3_C3	COMMD9_SEPEP.4_C3	-0.095412	0.382193
CYRIB	0.874403	0	CPOX_SEPEP.1_C4	CPOX_SEPEP.2_C2	0.306991	0.0342366	ATP2A2	0.970192	0	ARRDC1_SEPEP.1_C4	ARRDC1_SEPEP.2_C3	0.314626	0.000495046	COPZ1	0.73582	3.62053e-20	COPA_SEPEP.1_C4	COPA_SEPEP.2_C2	0.133067	0.211187
DAP	0.186217	0.306169	CPSF2_SEPEP.1_C4	CPSF2_SEPEP.2_C3	-0.229266	0.116891	ATP2A3	0.99003	0	ARSA_SEPEP.1_C4	ARSA_SEPEP.2_C3	0.946927	0	COQ3	0.612945	1.92206e-09	COPB2_SEPEP.1_C4	COPB2_SEPEP.2_C2	0.521843	4.27103e-09
DAP3	0.95647	0	CPSF3_SEPEP.1_C4	CPSF3_SEPEP.2_C3	-0.0703565	0.665191	ATP2B1	0.985935	0	ARSB_SEPEP.1_C4	ARSB_SEPEP.2_C3	0.735435	0	COQ5	0.972861	1.75774e-70	COPE_SEPEP.1_C4	COPE_SEPEP.4_C3	-0.00387844	0.972939
DARS1	0.824142	0	CPSF4_SEPEP.2_C3	CPSF4_SEPEP.3_C3	0.337977	0.0590772	ATP2B4	0.944549	0	ARSD_SEPEP.2_C3	ARSD_SEPEP.4_C3	0.273313	0.00144886	COQ7	0.78989	1.33431e-20	COPG1_SEPEP.1_C4	COPG1_SEPEP.2_C2	0.474394	1.44192e-07
DARS2	0.823383	0	CPSF7_SEPEP.1_C4	CPSF7_SEPEP.3_C3	0.524316	0.00016335	ATP2C1	0.962902	0	ARSL_SEPEP.1_C4	ARSL_SEPEP.2_C3	0.845019	0	CORO1A	0.968793	7.35449e-68	COPS3_SEPEP.3_C3	COPS3_SEPEP.4_C3	-0.0768309	0.552824
DBN1	0.846722	0	CPT1A_SEPEP.1_C4	CPT1A_SEPEP.2_C3	0.737903	3.501e-06	ATP5F1A	0.987174	0	ARVCF_SEPEP.2_C3	ARVCF_SEPEP.3_C3	0.709353	0	CORO1C	0.746968	8.67923e-20	COPS7B_SEPEP.2_C3	COPS7B_SEPEP.3_C3	0.159378	0.160621
DBNL	0.894485	0	CPVL_SEPEP.1_C4	CPVL_SEPEP.4_C3	0.250651	0.0858475	ATP5F1C	0.980854	0	ASAH1_SEPEP.2_C3	ASAH1_SEPEP.4_C3	0.280515	0.000277264	CORO7	0.929937	9.79367e-49	COPZ1_SEPEP.1_C4	COPZ1_SEPEP.3_C3	-0.0119542	0.910961
DBT	0.852366	0	CRAT_SEPEP.1_C4	CRAT_SEPEP.2_C3	0.247801	0.170974	ATP5IF1	0.943518	0	ASAP2_SEPEP.1_C4	ASAP2_SEPEP.2_C3	0.674758	0	COX11	0.791466	3.91256e-18	COQ3_SEPEP.1_C4	COQ3_SEPEP.2_C3	0.12323	0.292202
DCD	0.931394	0	CRBN_SEPEP.2_C3	CRBN_SEPEP.1_C4	0.587977	0.000511973	ATP5MF	0.578129	0	ASAP3_SEPEP.1_C4	ASAP3_SEPEP.3_C3	0.760994	0	COX7A2L	0.525021	4.70709e-08	COQ5_SEPEP.1_C4	COQ5_SEPEP.2_C2	0.50957	2.12912e-07
DCTD	0.874633	1.81736e-07	CREBBP_SEPEP.1_C4	CREBBP_SEPEP.2_C3	0.118576	0.53105	ATP5PD	0.968266	0	ASB9_SEPEP.1_C4	ASB9_SEPEP.2_C3	0.734537	0	CPD	0.975632	1.23028e-73	COQ6_SEPEP.4_C3	COQ6_SEPEP.5_C3	0.0527159	0.674211
DCTN1	0.964828	0	CRELD2_SEPEP.1_C4	CRELD2_SEPEP.2_C3	0.213321	0.185688	ATP6AP1	0.916087	0	ASCC1_SEPEP.2_C3	ASCC1_SEPEP.3_C3	0.312886	0.000701286	CPOX	0.974235	1.1023e-71	COQ7_SEPEP.2_C3	COQ7_SEPEP.1_C4	0.419031	0.000305712
DCTN2	0.96624	0	CRIP2_SEPEP.2_C3	CRIP2_SEPEP.3_C3	0.902627	0	ATP6V0A1	0.439373	3.96054e-07	ASCC2_SEPEP.1_C4	ASCC2_SEPEP.3_C3	0.24002	0.00514655	CPPED1	0.935932	3.21923e-51	CORO1A_SEPEP.1_C4	CORO1A_SEPEP.2_C3	0.603597	2.98924e-11
DCTN3	0.90393	0	CRK_SEPEP.1_C4	CRK_SEPEP.2_C2	0.503365	0.000319028	ATP6V0A2	0.782841	0	ASCC3_SEPEP.2_C3	ASCC3_SEPEP.4_C3	0.662128	0	CPSF2	0.959193	2.55167e-58	CORO1C_SEPEP.2_C3	CORO1C_SEPEP.1_C4	0.495029	9.19646e-08
DCTN4	0.764329	0	CRYAB_SEPEP.1_C4	CRYAB_SEPEP.2_C3	0.780178	0	ATP6V0D1	0.954604	0	ASDURF_SEPEP.1_C4	ASDURF_SEPEP.2_C2	0.775454	0	CPSF7	0.789956	2.52429e-22	CORO7_SEPEP.1_C4	CORO7_SEPEP.3_C3	0.44936	3.67616e-05
DDB2	0.781158	1.04677e-06	CRYZ_SEPEP.2_C3	CRYZ_SEPEP.1_C3	0.253782	0.141009	ATP6V1E1	0.929276	0	ASGR1_SEPEP.1_C4	ASGR1_SEPEP.2_C3	0.775538	0	CPT1A	0.993382	2.76014e-104	COX11_SEPEP.1_C4	COX11_SEPEP.2_C3	-0.0715139	0.625337
DDX21	0.990881	0	CSE1L_SEPEP.2_C3	CSE1L_SEPEP.1_C3	0.221197	0.276205	ATP6V1H	0.979376	0	ASGR2_SEPEP.2_C3	ASGR2_SEPEP.3_C3	0.543541	1.53714e-11	CPT2	0.994786	6.53444e-110	COX20_SEPEP.2_C3	COX20_SEPEP.3_C3	0.0703136	0.535407
DDX39A	0.599653	1.02779e-05	CSNK1A1_SEPEP.2_C2	CSNK1A1_SEPEP.1_C2	-0.0263786	0.858487	ATP8B1	0.994134	0	ASH2L_SEPEP.1_C4	ASH2L_SEPEP.3_C3	0.761112	0	CPVL	0.891344	1.7591e-36	COX4I1_SEPEP.3_C3	COX4I1_SEPEP.4_C3	0.349644	0.00027464
DDX3X	0.425206	0.00280773	CSNK2A2_SEPEP.2_C2	CSNK2A2_SEPEP.3_C3	0.229641	0.190721	ATP9B	0.65353	0	ASL_SEPEP.1_C4	ASL_SEPEP.2_C3	0.641146	0	CRADD	0.21746	0.098032	COX7A2L_SEPEP.2_C3	COX7A2L_SEPEP.3_C3	-0.16491	0.279006
DDX42	0.837929	0	CSNK2B_SEPEP.1_C4	CSNK2B_SEPEP.2_C2	0.297981	0.0400888	ATPAF1	0.966447	0	ASNS_SEPEP.1_C4	ASNS_SEPEP.2_C3	0.684463	0	CRAT	0.965414	2.70544e-64	CP_SEPEP.1_C4	CP_SEPEP.2_C2	0.437911	0.00208096
DDX46	0.773231	0	CSTF3_SEPEP.1_C4	CSTF3_SEPEP.5_C3	0.223452	0.165284	ATPAF2	0.98562	0	ASPDH_SEPEP.2_C2	ASPDH_SEPEP.3_C3	0.670916	0	CRELD2	0.607308	6.95009e-07	CPD_SEPEP.2_C2	CPD_SEPEP.1_C4	0.82172	2.1471e-27
DDX47	0.950174	0	CTBP1_SEPEP.1_C4	CTBP1_SEPEP.2_C3	0.317629	0.0282601	ATRX	0.966986	0	ASPG_SEPEP.3_C3	ASPG_SEPEP.4_C3	0.139636	0.113014	CRIP2	0.454374	4.22159e-06	CPOX_SEPEP.1_C4	CPOX_SEPEP.2_C2	0.522298	1.79915e-08
DDX49	-0.0102639	0.956065	CTCF_SEPEP.1_C4	CTCF_SEPEP.2_C3	0.353669	0.0140879	ATXN10	0.984551	0	ASPH_SEPEP.2_C3	ASPH_SEPEP.3_C3	0.868488	0	CRK	0.942455	1.10394e-53	CPPED1_SEPEP.1_C4	CPPED1_SEPEP.2_C2	0.470276	1.9098e-07
DDX50	0.608771	7.06362e-06	CTDP1_SEPEP.1_C4	CTDP1_SEPEP.2_C3	-0.184721	0.294375	ATXN2	0.98792	0	ASPN_SEPEP.1_C4	ASPN_SEPEP.2_C2	0.947792	0	CRYL1	0.567525	4.46507e-09	CPSF7_SEPEP.2_C3	CPSF7_SEPEP.1_C4	0.0477164	0.647888
DDX52	0.608228	7.22478e-06	CTH_SEPEP.1_C4	CTH_SEPEP.4_C3	0.211304	0.32007	ATXN2L	0.982299	0	ASPSCR1_SEPEP.1_C4	ASPSCR1_SEPEP.2_C3	0.839072	0	CRYZ	0.922316	8.09687e-47	CPT1A_SEPEP.1_C4	CPT1A_SEPEP.2_C3	0.471488	4.03601e-06
DDX6	0.844659	0	CTNNA1_SEPEP.5_C3	CTNNA1_SEPEP.6_C3	-0.0115067	0.938177	AVL9	0.694324	2.15208e-16	ASRGL1_SEPEP.2_C3	ASRGL1_SEPEP.4_C3	0.800189	0	CSE1L	0.988341	6.13165e-91	CPT2_SEPEP.1_C4	CPT2_SEPEP.2_C2	0.570849	3.74236e-10
DECR1	0.946809	0	CTNNA3_SEPEP.2_C3	CTNNA3_SEPEP.3_C3	0.8236	0	AZI2	0.906709	0	ATAD1_SEPEP.5_C3	ATAD1_SEPEP.6_C3	0.121897	0.130699	CSNK2A2	0.909291	2.64308e-43	CPVL_SEPEP.3_C3	CPVL_SEPEP.1_C4	0.236589	0.0539065
DEK	0.961029	0	CTNNB1_SEPEP.1_C4	CTNNB1_SEPEP.2_C3	0.396331	0.00560002	B4GALT1	0.562565	9.805e-15	ATAD2_SEPEP.2_C3	ATAD2_SEPEP.4_C3	0.812312	0	CSNK2B	0.927273	2.5535e-45	CRADD_SEPEP.1_C4	CRADD_SEPEP.2_C3	0.212012	0.167092
DERA	0.863548	0	CTNNBL1_SEPEP.1_C4	CTNNBL1_SEPEP.2_C3	0.0323491	0.826842	B4GALT7	0.86381	0	ATAD3B_SEPEP.1_C4	ATAD3B_SEPEP.2_C3	0.812658	0	CSTF3	0.601784	3.58831e-08	CRAT_SEPEP.1_C4	CRAT_SEPEP.3_C3	0.536009	2.25675e-09
DESI2	0.564516	0.000932195	CTNND1_SEPEP.3_C3	CTNND1_SEPEP.4_C3	0.297059	0.263132	BABAM1	0.830222	0	ATE1_SEPEP.1_C4	ATE1_SEPEP.5_C3	0.235891	0.0155938	CTBP1	0.78776	4.82747e-24	CRIP2_SEPEP.3_C3	CRIP2_SEPEP.4_C3	0.147238	0.220455
DFFA	0.615827	5.25441e-06	CTPS1_SEPEP.2_C3	CTPS1_SEPEP.3_C3	0.198762	0.17515	BABAM2	0.89447	0	ATF2_SEPEP.2_C3	ATF2_SEPEP.1_C4	0.179988	0.0992531	CTDP1	0.879108	1.70255e-26	CRK_SEPEP.1_C4	CRK_SEPEP.2_C2	0.36131	0.0013427
DHCR7	0.747069	6.26288e-09	CTSB_SEPEP.1_C4	CTSB_SEPEP.2_C3	0.778116	0	BAG1	0.968835	0	ATG13_SEPEP.2_C3	ATG13_SEPEP.3_C3	-0.179033	0.124181	CTH	0.94424	5.90942e-53	CROT_SEPEP.2_C3	CROT_SEPEP.5_C3	0.428116	0.000175826
DHFR	0.753299	2.09266e-06	CTSC_SEPEP.1_C4	CTSC_SEPEP.2_C2	0.568389	3.47956e-05	BAG2	0.991275	0	ATG16L1_SEPEP.2_C3	ATG16L1_SEPEP.3_C3	-0.113994	0.21476	CTNNA1	0.739614	1.84468e-20	CRYL1_SEPEP.2_C3	CRYL1_SEPEP.1_C4	0.343412	0.00120747
DHRS7	0.456036	0.00125988	CTTN_SEPEP.3_C3	CTTN_SEPEP.4_C3	-0.0634164	0.729472	BAG3	0.970849	0	ATG2A_SEPEP.1_C4	ATG2A_SEPEP.3_C3	0.558827	0	CTNNB1	0.95852	3.03873e-61	CRYZ_SEPEP.1_C4	CRYZ_SEPEP.3_C3	0.353654	0.000200139
DHRS7B	0.570234	3.24725e-05	CUL2_SEPEP.1_C4	CUL2_SEPEP.3_C3	-0.0838037	0.570088	BAG6	0.935175	0	ATG3_SEPEP.1_C4	ATG3_SEPEP.3_C3	0.531855	0	CTNNBL1	0.943189	1.5461e-52	CSE1L_SEPEP.1_C4	CSE1L_SEPEP.2_C3	0.546949	5.27255e-10
DHX16	0.27855	0.0555445	CUL3_SEPEP.1_C4	CUL3_SEPEP.3_C3	0.472319	0.00080172	BAIAP2	0.936337	0	ATG4A_SEPEP.3_C3	ATG4A_SEPEP.4_C3	0.416954	0.000371132	CTPS1	0.842524	3.02237e-30	CSNK2A2_SEPEP.1_C4	CSNK2A2_SEPEP.3_C3	0.448659	9.20711e-06
DHX29	0.822514	0	CUL4A_SEPEP.2_C3	CUL4A_SEPEP.3_C3	0.380591	0.00797403	BAK1	0.817191	7.50786e-41	ATG4B_SEPEP.1_C4	ATG4B_SEPEP.2_C3	0.510189	0	CTR9	0.962778	1.74166e-57	CSNK2B_SEPEP.2_C2	CSNK2B_SEPEP.1_C4	0.0278609	0.78869
DHX37	0.818172	0	CUL5_SEPEP.2_C3	CUL5_SEPEP.5_C3	0.354221	0.0254946	BAP1	0.889152	0	ATG5_SEPEP.2_C3	ATG5_SEPEP.5_C3	-0.0201125	0.859208	CTSB	0.989017	2.40719e-92	CTBP1_SEPEP.1_C4	CTBP1_SEPEP.2_C3	0.261843	0.00697108
DIABLO	0.685845	2.37345e-07	CUX1_SEPEP.2_C3	CUX1_SEPEP.4_C3	0.033913	0.875566	BAX	0.773513	0	ATG7_SEPEP.3_C3	ATG7_SEPEP.5_C3	0.335367	1.20125e-05	CTTN	0.729152	1.15216e-19	CTH_SEPEP.3_C3	CTH_SEPEP.5_C3	0.375433	0.000399352
DIAPH1	0.91891	0	CWC22_SEPEP.1_C4	CWC22_SEPEP.2_C3	0.43845	0.00200688	BAZ1A	0.963607	0	ATIC_SEPEP.1_C4	ATIC_SEPEP.3_C3	0.412593	4.91e-08	CUL2	0.954346	5.0515e-59	CTNNA1_SEPEP.2_C3	CTNNA1_SEPEP.9_C3	-0.0111946	0.92511
DICER1	0.572188	3.01698e-05	CWC27_SEPEP.1_C4	CWC27_SEPEP.2_C2	-0.0365711	0.808886	BCAM	0.996498	0	ATL2_SEPEP.3_C3	ATL2_SEPEP.4_C3	0.338608	9.79216e-06	CUL3	0.942598	9.6783e-54	CTNNB1_SEPEP.1_C4	CTNNB1_SEPEP.2_C3	0.213664	0.0337104
DIS3	0.819366	0	CWF19L1_SEPEP.1_C4	CWF19L1_SEPEP.3_C3	0.290274	0.0457294	BCAR1	0.920728	0	ATL3_SEPEP.1_C4	ATL3_SEPEP.3_C3	0.906769	0	CUL4B	0.669358	9.6789e-16	CTNND1_SEPEP.1_C4	CTNND1_SEPEP.2_C3	0.177806	0.211926
DKC1	0.928137	0	CXADR_SEPEP.2_C2	CXADR_SEPEP.3_C3	0.0741424	0.615482	BCAT1	0.972693	0	ATM_SEPEP.2_C3	ATM_SEPEP.11_C3	0.332335	0.00106141	CUL5	-0.082609	0.519796	CTPS1_SEPEP.1_C4	CTPS1_SEPEP.3_C3	0.506749	1.37815e-07
DLAT	0.930634	0	CYB5A_SEPEP.1_C4	CYB5A_SEPEP.2_C3	0.385041	0.00722713	BCAT2	0.986808	0	ATP11B_SEPEP.1_C4	ATP11B_SEPEP.3_C3	0.18203	0.0571074	CWF19L1	0.616675	8.03702e-09	CTSB_SEPEP.1_C4	CTSB_SEPEP.2_C3	0.556371	4.90669e-10
DLD	0.94746	0	CYB5R2_SEPEP.1_C4	CYB5R2_SEPEP.2_C3	0.358724	0.0235885	BCCIP	0.938228	0	ATP11C_SEPEP.2_C3	ATP11C_SEPEP.4_C3	0.589592	0	CYB5A	0.974796	7.5742e-73	CTTN_SEPEP.1_C4	CTTN_SEPEP.3_C3	0.0949214	0.321696
DLG1	0.461144	0.00848473	CYFIP1_SEPEP.2_C3	CYFIP1_SEPEP.1_C3	0.467759	0.000911793	BCKDHB	0.968942	0	ATP13A3_SEPEP.1_C4	ATP13A3_SEPEP.3_C3	0.485149	4.48547e-07	CYFIP1	0.916197	4.26641e-45	CUL2_SEPEP.2_C3	CUL2_SEPEP.3_C3	0.226141	0.0450716
DLGAP4	0.776162	0	CYP20A1_SEPEP.3_C3	CYP20A1_SEPEP.4_C3	-0.242609	0.252198	BCL2L1	0.981885	0	ATP1A1_SEPEP.1_C4	ATP1A1_SEPEP.2_C3	0.857981	0	CYP20A1	0.79595	2.74623e-25	CUL3_SEPEP.1_C4	CUL3_SEPEP.2_C3	0.392159	6.50874e-05
DLST	0.825445	0	CYP51A1_SEPEP.1_C4	CYP51A1_SEPEP.2_C2	0.62462	3.61059e-06	BCL2L11	0.813886	0	ATP2A2_SEPEP.1_C4	ATP2A2_SEPEP.2_C2	0.76774	0	CYP27A1	0.980247	1.4919e-78	CUL4A_SEPEP.2_C3	CUL4A_SEPEP.3_C3	0.161841	0.109507
DNAAF5	0.544724	8.17839e-05	CYRIB_SEPEP.2_C3	CYRIB_SEPEP.3_C3	0.711355	7.41826e-08	BCLAF1	0.853146	0	ATP2A3_SEPEP.1_C4	ATP2A3_SEPEP.2_C3	0.95944	0	CYP2C8	0.91106	1.1802e-40	CUL4B_SEPEP.1_C4	CUL4B_SEPEP.4_C3	0.312104	0.00572214
DNAJA1	0.852801	0	DAP_SEPEP.2_C2	DAP_SEPEP.1_C4	-0.480938	0.00582774	BCO2	0.872519	0	ATP2B1_SEPEP.2_C3	ATP2B1_SEPEP.3_C3	0.73821	0	CYP4A11	0.787948	2.59731e-18	CUL5_SEPEP.3_C3	CUL5_SEPEP.5_C3	0.195791	0.109569
DNAJA3	0.599001	1.05535e-05	DAP3_SEPEP.1_C4	DAP3_SEPEP.2_C3	0.405629	0.00988557	BCS1L	0.94056	0	ATP2B4_SEPEP.2_C2	ATP2B4_SEPEP.1_C2	0.780133	0	CYP4F3	0.64207	5.35446e-10	CWF19L1_SEPEP.2_C3	CWF19L1_SEPEP.4_C3	0.39144	0.00019391
DNAJB1	0.929766	0	DARS1_SEPEP.1_C4	DARS1_SEPEP.2_C2	0.349001	0.0154811	BDH2	0.96065	0	ATP2C1_SEPEP.1_C4	ATP2C1_SEPEP.3_C3	0.600764	0	CYP7B1	0.953517	1.02841e-49	CXADR_SEPEP.3_C3	CXADR_SEPEP.5_C3	-0.0689086	0.613815
DNAJB11	0.939752	0	DARS2_SEPEP.1_C4	DARS2_SEPEP.2_C3	0.0165002	0.911313	BECN1	0.935143	0	ATP5F1A_SEPEP.2_C3	ATP5F1A_SEPEP.4_C3	0.799145	0	CYRIB	0.849737	4.44008e-32	CYB5A_SEPEP.1_C4	CYB5A_SEPEP.2_C3	0.576263	3.64412e-11
DNAJC10	0.863982	0	DAXX_SEPEP.2_C3	DAXX_SEPEP.3_C3	0.513569	0.000231426	BET1	0.829503	0	ATP5F1C_SEPEP.1_C4	ATP5F1C_SEPEP.2_C3	0.792787	0	CZIB	0.893408	2.81199e-38	CYFIP1_SEPEP.1_C4	CYFIP1_SEPEP.2_C3	0.669525	3.16643e-15
DNAJC11	0.89264	0	DAZAP1_SEPEP.2_C3	DAZAP1_SEPEP.5_C3	-0.146222	0.32028	BET1L	0.965098	0	ATP5IF1_SEPEP.1_C4	ATP5IF1_SEPEP.2_C2	0.90472	0	DAP3	0.894822	3.25976e-38	CYP20A1_SEPEP.3_C3	CYP20A1_SEPEP.5_C3	-0.0139836	0.903286
DNAJC13	0.934759	0	DBN1_SEPEP.3_C3	DBN1_SEPEP.4_C3	-0.0702345	0.634274	BHMT2	0.985686	0	ATP5MF_SEPEP.2_C3	ATP5MF_SEPEP.1_C3	0.430285	2.02695e-06	DARS1	0.480774	9.26138e-08	CYP27A1_SEPEP.1_C4	CYP27A1_SEPEP.2_C2	0.744949	1.58801e-20
DNAJC2	0.756947	0	DBNL_SEPEP.1_C4	DBNL_SEPEP.2_C3	0.771168	0	BID	0.930588	0	ATP5PD_SEPEP.2_C2	ATP5PD_SEPEP.1_C2	0.915521	0	DARS2	0.849035	5.61047e-32	CYP2C8_SEPEP.1_C4	CYP2C8_SEPEP.3_C3	0.512189	5.83182e-06
DNAJC21	0.826205	0	DBT_SEPEP.2_C2	DBT_SEPEP.1_C2	0.556665	5.3522e-05	BIN1	0.984877	0	ATP6AP1_SEPEP.1_C4	ATP6AP1_SEPEP.2_C2	0.509023	3.20423e-12	DBI	0.874515	4.84072e-36	CYP3A5_SEPEP.2_C3	CYP3A5_SEPEP.1_C3	0.746021	5.22874e-12
DNAJC3	0.892531	0	DCAKD_SEPEP.2_C3	DCAKD_SEPEP.3_C3	0.278261	0.187388	BIN2	0.934881	0	ATP6V0A1_SEPEP.3_C3	ATP6V0A1_SEPEP.1_C4	0.192215	0.0318963	DBN1	0.892857	1.18683e-26	CYP4A11_SEPEP.3_C3	CYP4A11_SEPEP.4_C3	0.157799	0.25445
DNAJC7	0.963634	0	DCD_SEPEP.1_C4	DCD_SEPEP.2_C2	0.738976	7.72087e-07	BIN3	0.885616	0	ATP6V0A2_SEPEP.1_C4	ATP6V0A2_SEPEP.2_C3	0.370954	1.60847e-05	DBNL	0.906962	9.8731e-43	CYP4F12_SEPEP.1_C4	CYP4F12_SEPEP.0_C4	0.596189	3.10753e-06
DNM1L	0.95799	0	DCTD_SEPEP.2_C3	DCTD_SEPEP.1_C4	0.732405	4.27088e-06	BIRC6	0.908199	0	ATP6V0D1_SEPEP.1_C4	ATP6V0D1_SEPEP.2_C2	0.757244	0	DBT	0.974644	1.04644e-72	CYP4F3_SEPEP.1_C4	CYP4F3_SEPEP.3_C3	0.443004	0.000628141
DNM2	0.882436	0	DCTN1_SEPEP.1_C4	DCTN1_SEPEP.3_C3	0.069366	0.638482	BLNK	0.881141	0	ATP6V1E1_SEPEP.1_C4	ATP6V1E1_SEPEP.2_C3	0.840673	0	DCAF1	0.967629	3.31004e-62	CYP7B1_SEPEP.1_C4	CYP7B1_SEPEP.2_C3	0.625562	1.5456e-10
DNMT1	0.960161	0	DCTN2_SEPEP.1_C4	DCTN2_SEPEP.2_C3	0.743715	2.77608e-07	BLOC1S2	0.778825	0	ATP6V1H_SEPEP.2_C3	ATP6V1H_SEPEP.3_C3	0.64191	0	DCN	0.794621	7.62981e-15	CYRIB_SEPEP.1_C4	CYRIB_SEPEP.2_C3	-0.141132	0.240404
DNMT3B	0.958315	0	DCTN3_SEPEP.1_C4	DCTN3_SEPEP.2_C3	0.627955	2.2191e-05	BLOC1S6	0.501909	6.59817e-11	ATP8B1_SEPEP.1_C4	ATP8B1_SEPEP.2_C3	0.878273	0	DCTD	0.772818	1.84153e-14	CZIB_SEPEP.1_C4	CZIB_SEPEP.3_C3	0.39012	0.00100645
DNPEP	0.560465	4.66241e-05	DCTN4_SEPEP.1_C4	DCTN4_SEPEP.2_C3	0.40089	0.00504018	BMP2K	0.766137	0	ATP9B_SEPEP.1_C4	ATP9B_SEPEP.5_C3	0.35504	0.00131372	DCTN1	0.978794	6.86583e-77	D2HGDH_SEPEP.4_C3	D2HGDH_SEPEP.8_C3	0.0848254	0.673997
DNPH1	0.75901	0	DDB2_SEPEP.1_C4	DDB2_SEPEP.2_C2	0.659824	6.03148e-05	BMS1	0.758603	0	ATPAF1_SEPEP.3_C3	ATPAF1_SEPEP.4_C3	0.226402	0.0112611	DCTN2	0.933943	1.61486e-50	DAP3_SEPEP.1_C4	DAP3_SEPEP.2_C3	0.227771	0.0408505
DOCK7	0.619084	4.5764e-06	DDX19A_SEPEP.2_C3	DDX19A_SEPEP.3_C3	-0.0859748	0.560106	BNIP1	0.859537	0	ATPAF2_SEPEP.2_C3	ATPAF2_SEPEP.3_C3	0.46851	1.50517e-08	DCTN4	0.850502	8.73566e-31	DARS1_SEPEP.1_C4	DARS1_SEPEP.2_C2	0.310553	0.000909064
DPF2	0.958532	0	DDX21_SEPEP.1_C4	DDX21_SEPEP.2_C3	0.811333	0	BOD1L1	0.980344	0	ATRX_SEPEP.2_C3	ATRX_SEPEP.3_C3	0.297082	0.0046059	DCUN1D1	0.877111	1.66572e-36	DARS2_SEPEP.1_C4	DARS2_SEPEP.3_C3	0.425019	3.32593e-06
DPM1	0.878049	0	DDX39A_SEPEP.1_C4	DDX39A_SEPEP.2_C3	0.187256	0.201874	BORCS5	0.783739	0	ATXN10_SEPEP.1_C4	ATXN10_SEPEP.2_C2	0.6699	0	DDAH1	0.974482	1.47467e-72	DAZAP1_SEPEP.3_C3	DAZAP1_SEPEP.5_C3	0.313529	0.00197579
DPP9	0.68693	2.26081e-07	DDX3X_SEPEP.1_C4	DDX3X_SEPEP.3_C3	-0.0828267	0.574607	BPI	0.810613	0	ATXN2_SEPEP.1_C4	ATXN2_SEPEP.2_C3	0.815477	0	DDB2	0.785827	1.58623e-17	DBI_SEPEP.1_C4	DBI_SEPEP.3_C3	0.632437	9.67553e-14
DPPA4	0.940078	0	DDX42_SEPEP.2_C3	DDX42_SEPEP.3_C3	0.0879288	0.551193	BPNT1	0.656615	4.2303e-21	ATXN2L_SEPEP.3_C3	ATXN2L_SEPEP.4_C3	0.237742	0.00476924	DDX39A	0.774043	9.08086e-22	DBN1_SEPEP.1_C4	DBN1_SEPEP.3_C3	0.549011	7.14126e-07
DPY30	0.665219	5.98498e-07	DDX46_SEPEP.1_C4	DDX46_SEPEP.3_C3	0.740773	1.26532e-08	BPTF	0.945529	0	ATXN3_SEPEP.3_C3	ATXN3_SEPEP.4_C3	0.50738	4.94999e-07	DDX3X	0.600718	7.91458e-12	DBNL_SEPEP.1_C4	DBNL_SEPEP.5_C3	-0.0273251	0.818497
DPYSL3	0.980026	0	DDX47_SEPEP.1_C4	DDX47_SEPEP.2_C2	0.617261	3.2829e-05	BRAF	0.821889	0	AUH_SEPEP.4_C3	AUH_SEPEP.5_C3	0.659252	0	DDX42	0.92529	2.76947e-47	DBT_SEPEP.1_C4	DBT_SEPEP.2_C2	0.692479	2.0707e-14
DRG2	0.665871	5.81248e-07	DDX49_SEPEP.1_C4	DDX49_SEPEP.0_C4	-0.0102639	0.956065	BRAP	0.657714	0	AVL9_SEPEP.4_C3	AVL9_SEPEP.6_C3	0.497928	1.74545e-06	DDX46	0.902008	1.45556e-41	DCAKD_SEPEP.2_C3	DCAKD_SEPEP.3_C3	0.372079	0.0051542
DROSHA	0.861051	0	DDX50_SEPEP.2_C3	DDX50_SEPEP.3_C3	-0.138837	0.391538	BRAT1	0.893089	0	AZI2_SEPEP.1_C4	AZI2_SEPEP.2_C3	0.59357	3.38545e-09	DDX6	0.924599	1.69559e-47	DCN_SEPEP.2_C3	DCN_SEPEP.4_C3	0.442537	0.00333967
DSG2	0.85508	0	DDX52_SEPEP.1_C4	DDX52_SEPEP.2_C3	0.444746	0.00170323	BRD1	0.732811	0	B4GALT1_SEPEP.1_C4	B4GALT1_SEPEP.3_C3	0.340821	0.000142843	DDX60	0.905171	3.29351e-32	DCTD_SEPEP.3_C3	DCTD_SEPEP.1_C4	0.330717	0.0136571
DSP	0.988168	0	DDX55_SEPEP.2_C3	DDX55_SEPEP.3_C3	0.710131	8.76599e-07	BRD2	0.945711	0	B4GALT7_SEPEP.1_C4	B4GALT7_SEPEP.2_C2	0.592007	0	DECR1	0.842264	5.05929e-31	DCTN1_SEPEP.1_C4	DCTN1_SEPEP.2_C3	0.150319	0.201123
DTD1	0.544507	8.24057e-05	DDX6_SEPEP.2_C3	DDX6_SEPEP.3_C3	0.18997	0.195324	BRD3	0.936948	0	BABAM1_SEPEP.1_C4	BABAM1_SEPEP.2_C3	0.624003	0	DEK	0.965472	1.66452e-65	DCTN2_SEPEP.1_C4	DCTN2_SEPEP.3_C3	0.052674	0.599034
DTYMK	0.77931	0	DECR1_SEPEP.1_C4	DECR1_SEPEP.2_C3	0.745441	7.77553e-09	BRD4	0.899313	0	BABAM2_SEPEP.1_C4	BABAM2_SEPEP.2_C3	0.517886	0	DENND10	0.602659	2.63586e-09	DCTN4_SEPEP.1_C4	DCTN4_SEPEP.3_C3	0.0793214	0.51393
DUT	0.808728	0	DEGS1_SEPEP.2_C3	DEGS1_SEPEP.3_C3	0.0436217	0.812287	BRD7	0.931626	0	BAG1_SEPEP.1_C4	BAG1_SEPEP.4_C3	0.710975	0	DENND4C	0.662639	1.01969e-14	DCUN1D1_SEPEP.1_C4	DCUN1D1_SEPEP.2_C3	-0.138763	0.235114
DYNC1I2	0.793964	0	DEK_SEPEP.1_C4	DEK_SEPEP.2_C3	0.32056	0.0267766	BRD8	0.886962	0	BAG2_SEPEP.1_C4	BAG2_SEPEP.2_C2	0.932354	0	DEPTOR	0.743397	1.12881e-13	DDAH1_SEPEP.1_C4	DDAH1_SEPEP.2_C2	0.602047	3.47754e-12
DYNC1LI1	0.782132	0	DERA_SEPEP.2_C3	DERA_SEPEP.3_C3	0.399913	0.00515582	BRI3BP	0.848626	0	BAG3_SEPEP.1_C4	BAG3_SEPEP.2_C2	0.423689	8.19626e-06	DERA	0.889752	3.09255e-38	DDB2_SEPEP.1_C4	DDB2_SEPEP.2_C2	0.551068	4.18165e-06
DYNC1LI2	0.513895	0.000229031	DESI2_SEPEP.1_C4	DESI2_SEPEP.2_C3	-0.0604839	0.741576	BROX	0.815591	0	BAG6_SEPEP.2_C3	BAG6_SEPEP.3_C3	0.471758	2.30967e-10	DERL1	0.981538	4.27842e-75	DDC_SEPEP.2_C3	DDC_SEPEP.4_C3	0.306261	0.0384497
DYNLRB1	0.574251	2.79038e-05	DFFA_SEPEP.1_C4	DFFA_SEPEP.2_C2	0.241207	0.0986431	BSDC1	0.969348	0	BAIAP2_SEPEP.7_C3	BAIAP2_SEPEP.10_C3	0.691382	0	DERL2	0.798272	3.56722e-16	DDX19B_SEPEP.3_C3	DDX19B_SEPEP.4_C3	0.149926	0.293677
DYNLT1	0.653604	1.00757e-06	DGLUCY_SEPEP.2_C3	DGLUCY_SEPEP.4_C3	0.903189	0	BSG	0.899955	0	BAK1_SEPEP.1_C4	BAK1_SEPEP.2_C3	0.323095	0.00223993	DFFA	0.976895	3.28925e-74	DDX39A_SEPEP.1_C4	DDX39A_SEPEP.2_C3	0.604855	2.65308e-11
EARS2	0.844333	0	DHCR7_SEPEP.1_C4	DHCR7_SEPEP.2_C3	0.223187	0.127121	BST1	0.984476	0	BAP1_SEPEP.1_C4	BAP1_SEPEP.2_C3	0.0564784	0.607017	DGAT1	0.833517	5.37592e-27	DDX42_SEPEP.1_C4	DDX42_SEPEP.2_C3	0.435614	3.41033e-06
ECH1	0.964394	0	DHFR_SEPEP.1_C4	DHFR_SEPEP.2_C3	0.523094	0.00243985	BTAF1	0.972054	0	BAX_SEPEP.3_C3	BAX_SEPEP.4_C3	0.201482	0.0120521	DGLUCY	0.370675	0.000322666	DDX46_SEPEP.1_C4	DDX46_SEPEP.4_C3	0.707298	4.07229e-18
ECHDC3	0.682228	9.29893e-08	DHPS_SEPEP.2_C3	DHPS_SEPEP.3_C3	0.321764	0.043403	BTD	0.672786	0	BAZ1A_SEPEP.1_C4	BAZ1A_SEPEP.2_C3	0.820091	0	DHCR7	0.945689	4.9174e-54	DDX6_SEPEP.1_C4	DDX6_SEPEP.3_C3	0.400327	1.60942e-05
ECI1	0.979483	0	DHRS7_SEPEP.3_C3	DHRS7_SEPEP.4_C3	-0.149805	0.308466	BTF3	0.831964	0	BCAM_SEPEP.1_C4	BCAM_SEPEP.2_C2	0.923549	0	DHODH	0.893411	8.81386e-35	DDX60_SEPEP.2_C3	DDX60_SEPEP.1_C4	0.543905	7.07297e-06
ECI2	0.674663	3.91709e-07	DHRS7B_SEPEP.1_C4	DHRS7B_SEPEP.2_C3	0.187789	0.205563	BTK	0.907533	0	BCAR1_SEPEP.1_C4	BCAR1_SEPEP.2_C3	0.519151	2.46215e-07	DHRS11	0.703971	4.29167e-11	DECR1_SEPEP.1_C4	DECR1_SEPEP.3_C3	0.513555	1.31754e-08
ECPAS	0.965588	0	DHX16_SEPEP.1_C4	DHX16_SEPEP.3_C3	-0.151433	0.30319	BTN2A1	0.894358	0	BCAS3_SEPEP.1_C4	BCAS3_SEPEP.2_C3	0.647875	0	DHRS7	0.748078	1.0834e-19	DEK_SEPEP.1_C4	DEK_SEPEP.3_C3	0.18061	0.140511
EDC3	0.708749	8.39035e-08	DHX29_SEPEP.1_C4	DHX29_SEPEP.3_C3	0.490664	0.00046968	BTN3A2	0.935865	0	BCAT1_SEPEP.1_C4	BCAT1_SEPEP.2_C3	0.813997	0	DHRS7B	0.906299	1.08337e-40	DENND10_SEPEP.2_C3	DENND10_SEPEP.1_C4	0.279182	0.0254788
EED	0.942358	0	DHX37_SEPEP.1_C4	DHX37_SEPEP.2_C3	0.51576	0.000778113	BTN3A3	0.873702	0	BCAT2_SEPEP.1_C4	BCAT2_SEPEP.2_C2	0.86294	0	DHX16	0.799886	2.45049e-22	DENND4C_SEPEP.1_C4	DENND4C_SEPEP.3_C3	-0.0362842	0.750891
EEF1D	0.799284	0	DIABLO_SEPEP.2_C3	DIABLO_SEPEP.1_C3	-0.0231527	0.905478	BUD13	0.944659	0	BCCIP_SEPEP.2_C2	BCCIP_SEPEP.3_C2	0.111628	0.197153	DHX29	0.908027	1.30201e-42	DEPTOR_SEPEP.1_C4	DEPTOR_SEPEP.2_C2	0.323266	0.00917359
EEF1E1	0.779418	0	DIAPH1_SEPEP.1_C4	DIAPH1_SEPEP.3_C3	0.0872775	0.554156	BUD23	0.87643	0	BCKDHB_SEPEP.1_C4	BCKDHB_SEPEP.3_C3	0.350003	9.84129e-05	DIABLO	0.862675	4.73074e-34	DERA_SEPEP.1_C4	DERA_SEPEP.2_C3	0.297084	0.00268592
EEFSEC	0.489687	0.000483587	DICER1_SEPEP.1_C4	DICER1_SEPEP.2_C3	-0.0303644	0.854186	BZW1	0.982139	0	BCL2L1_SEPEP.1_C4	BCL2L1_SEPEP.2_C3	0.516784	5.95401e-08	DIAPH1	0.98763	1.51543e-89	DFFA_SEPEP.1_C4	DFFA_SEPEP.2_C2	0.478841	9.17476e-07
EFL1	0.551889	6.35249e-05	DIDO1_SEPEP.2_C3	DIDO1_SEPEP.3_C3	0.174012	0.236075	BZW2	0.984225	0	BCL2L11_SEPEP.2_C3	BCL2L11_SEPEP.1_C4	0.623295	6.50974e-08	DIS3	0.984779	1.27453e-81	DGAT1_SEPEP.2_C2	DGAT1_SEPEP.1_C4	0.361691	0.000252884
EFTUD2	0.903387	0	DIMT1_SEPEP.2_C3	DIMT1_SEPEP.3_C3	0.602475	9.15978e-06	C11orf54	0.915625	0	BCL2L13_SEPEP.3_C3	BCL2L13_SEPEP.7_C3	0.233343	0.0729031	DIS3L2	0.579812	2.20303e-07	DGLUCY_SEPEP.2_C3	DGLUCY_SEPEP.4_C3	0.0254814	0.85076
EHBP1	0.729839	4.69426e-06	DIPK2A_SEPEP.2_C3	DIPK2A_SEPEP.3_C3	0.343478	0.100774	C11orf58	0.918313	0	BCLAF1_SEPEP.2_C3	BCLAF1_SEPEP.5_C3	0.27993	0.00966992	DLAT	0.949357	1.25844e-56	DHCR7_SEPEP.1_C4	DHCR7_SEPEP.3_C3	0.469185	2.65952e-07
EHD3	0.898874	0	DIS3_SEPEP.2_C2	DIS3_SEPEP.1_C2	0.665871	5.81248e-07	C12orf43	0.678555	0	BCO2_SEPEP.2_C3	BCO2_SEPEP.3_C3	0.628256	0	DLD	0.966172	5.56042e-66	DHODH_SEPEP.1_C4	DHODH_SEPEP.2_C3	0.432365	0.000133473
EHMT2	0.83858	0	DKC1_SEPEP.1_C4	DKC1_SEPEP.2_C2	0.676943	3.53646e-07	C12orf73	0.981187	0	BCS1L_SEPEP.2_C3	BCS1L_SEPEP.3_C3	0.616811	0	DLG1	0.567297	6.19407e-10	DHRS11_SEPEP.2_C3	DHRS11_SEPEP.1_C4	0.425601	0.00133478
EIF2A	0.898828	0	DLAT_SEPEP.2_C3	DLAT_SEPEP.6_C3	-0.166739	0.256469	C15orf40	0.960586	0	BDH1_SEPEP.2_C3	BDH1_SEPEP.3_C3	0.955072	0	DLST	0.413984	8.44081e-06	DHRS2_SEPEP.2_C3	DHRS2_SEPEP.3_C3	0.701883	1.92104e-08
EIF2AK2	0.914459	0	DLD_SEPEP.3_C3	DLD_SEPEP.4_C3	0.583578	0.000574736	C16orf70	0.808105	0	BDH2_SEPEP.1_C4	BDH2_SEPEP.2_C3	0.885451	0	DMAC2L	0.70682	6.71582e-11	DHRS3_SEPEP.2_C3	DHRS3_SEPEP.3_C3	0.358264	0.000364134
EIF2B3	0.876248	0	DLG1_SEPEP.3_C3	DLG1_SEPEP.4_C3	-0.0730435	0.733947	C17orf49	0.95948	0	BECN1_SEPEP.2_C3	BECN1_SEPEP.3_C3	0.0525699	0.632154	DMGDH	0.997472	4.09268e-120	DHRS7_SEPEP.5_C3	DHRS7_SEPEP.6_C3	0.218078	0.0357313
EIF2B4	0.428789	0.00256708	DLGAP4_SEPEP.1_C4	DLGAP4_SEPEP.2_C3	0.379939	0.00808879	C17orf75	0.968549	0	BET1_SEPEP.1_C4	BET1_SEPEP.2_C2	0.618153	0	DNAAF5	0.824489	9.96962e-20	DHRS7B_SEPEP.1_C4	DHRS7B_SEPEP.2_C3	0.186408	0.0820453
EIF2B5	0.622449	3.96358e-06	DLST_SEPEP.1_C4	DLST_SEPEP.2_C2	0.762809	0	C19orf12	0.947633	0	BET1L_SEPEP.1_C4	BET1L_SEPEP.2_C2	0.838137	0	DNAJA1	0.950573	3.45808e-57	DHX16_SEPEP.1_C4	DHX16_SEPEP.3_C3	0.453516	6.31406e-05
EIF3B	0.782675	0	DNAAF5_SEPEP.2_C3	DNAAF5_SEPEP.3_C3	-0.112353	0.445866	C1RL	0.767157	0	BHMT2_SEPEP.1_C4	BHMT2_SEPEP.2_C2	0.957372	0	DNAJA3	0.918928	2.06403e-43	DHX29_SEPEP.1_C4	DHX29_SEPEP.3_C3	0.472261	4.16379e-07
EIF3E	0.855949	0	DNAJA1_SEPEP.1_C4	DNAJA1_SEPEP.2_C2	0.730026	2.76732e-08	C1S	0.989808	0	BID_SEPEP.1_C4	BID_SEPEP.2_C3	0.523867	0	DNAJB1	0.896895	2.02187e-40	DIABLO_SEPEP.1_C4	DIABLO_SEPEP.2_C3	0.331114	0.000596309
EIF3I	0.771711	0	DNAJA3_SEPEP.1_C4	DNAJA3_SEPEP.2_C3	0.345853	0.016486	C1orf174	0.900939	0	BIN1_SEPEP.1_C4	BIN1_SEPEP.2_C3	0.549459	3.55835e-08	DNAJB11	0.967045	1.3684e-66	DIAPH1_SEPEP.2_C3	DIAPH1_SEPEP.3_C3	0.25383	0.0382035
EIF3J	0.782023	0	DNAJB1_SEPEP.1_C4	DNAJB1_SEPEP.2_C2	0.435085	0.00218822	C1orf198	0.972807	0	BIN2_SEPEP.1_C4	BIN2_SEPEP.2_C3	0.773846	0	DNAJC1	0.547717	4.40666e-07	DIS3_SEPEP.1_C4	DIS3_SEPEP.2_C2	0.526371	2.29042e-07
EIF3K	0.103561	0.482439	DNAJB11_SEPEP.1_C4	DNAJB11_SEPEP.2_C2	0.269795	0.135168	C1orf43	0.870591	0	BIN3_SEPEP.1_C4	BIN3_SEPEP.2_C3	0.734247	0	DNAJC11	0.893499	2.4077e-39	DLAT_SEPEP.2_C3	DLAT_SEPEP.4_C3	0.123	0.410125
EIF3L	0.782892	0	DNAJC10_SEPEP.1_C4	DNAJC10_SEPEP.2_C2	0.0579179	0.752217	C1orf52	0.924944	0	BIRC6_SEPEP.2_C3	BIRC6_SEPEP.3_C3	0.700551	0	DNAJC13	0.963305	4.33796e-64	DLD_SEPEP.2_C3	DLD_SEPEP.4_C3	0.0404322	0.697256
EIF3M	0.925098	0	DNAJC11_SEPEP.1_C4	DNAJC11_SEPEP.2_C2	0.558284	0.00108547	C20orf27	0.790978	0	BLNK_SEPEP.1_C4	BLNK_SEPEP.2_C3	0.386471	3.50599e-05	DNAJC2	0.670834	1.58694e-12	DLG1_SEPEP.1_C4	DLG1_SEPEP.2_C3	0.212457	0.0347516
EIF4A1	0.871255	0	DNAJC13_SEPEP.1_C4	DNAJC13_SEPEP.2_C3	0.784343	0	C2CD2	0.885176	0	BLOC1S2_SEPEP.1_C4	BLOC1S2_SEPEP.3_C3	0.337811	0.00229402	DNAJC3	0.984824	9.70626e-85	DLST_SEPEP.1_C4	DLST_SEPEP.2_C2	0.0577526	0.552717
EIF4A3	0.874729	0	DNAJC17_SEPEP.2_C3	DNAJC17_SEPEP.3_C3	0.281238	0.0789875	C2CD2L	0.762304	0	BLOC1S5_SEPEP.2_C3	BLOC1S5_SEPEP.4_C3	0.432372	7.30081e-05	DNAJC7	0.952105	6.47989e-58	DMAC2L_SEPEP.2_C3	DMAC2L_SEPEP.3_C3	0.0245019	0.857744
EIF4B	0.922058	0	DNAJC2_SEPEP.2_C3	DNAJC2_SEPEP.4_C3	0.168825	0.255743	C2CD5	0.916216	0	BLOC1S6_SEPEP.1_C4	BLOC1S6_SEPEP.2_C3	0.0731364	0.390026	DNM1L	0.963413	3.70243e-64	DMD_SEPEP.2_C3	DMD_SEPEP.8_C3	0.0507157	0.726512
EIF4E2	0.845636	0	DNAJC21_SEPEP.1_C4	DNAJC21_SEPEP.2_C3	0.34934	0.0506669	C3orf38	0.780704	0	BMP2K_SEPEP.1_C4	BMP2K_SEPEP.2_C3	0.520482	0	DNM2	0.807686	9.22037e-27	DMGDH_SEPEP.1_C4	DMGDH_SEPEP.2_C2	0.886135	7.55139e-36
EIF4ENIF1	0.34753	0.0155095	DNAJC3_SEPEP.1_C4	DNAJC3_SEPEP.3_C3	0.396222	0.00561399	C4BPB	0.927502	0	BMS1_SEPEP.1_C4	BMS1_SEPEP.3_C3	0.157637	0.0583458	DNPEP	0.952406	4.62926e-58	DNAJA1_SEPEP.1_C4	DNAJA1_SEPEP.2_C2	0.460953	3.55981e-07
EIF4G1	0.936496	0	DNAJC7_SEPEP.1_C4	DNAJC7_SEPEP.2_C2	0.0780488	0.631059	C4orf33	0.917333	0	BNIP1_SEPEP.1_C4	BNIP1_SEPEP.2_C3	0.582339	0	DNPH1	0.925029	1.25625e-47	DNAJA3_SEPEP.1_C4	DNAJA3_SEPEP.3_C3	0.58559	5.33045e-11
EIF4G2	0.976227	0	DNM1L_SEPEP.3_C3	DNM1L_SEPEP.4_C3	0.293988	0.102568	C5	0.957377	0	BOD1L1_SEPEP.1_C4	BOD1L1_SEPEP.2_C3	0.572505	4.7378e-10	DOCK2	0.956535	1.00416e-46	DNAJB1_SEPEP.1_C4	DNAJB1_SEPEP.2_C2	0.350291	0.000232274
EIF6	0.82208	0	DNM2_SEPEP.2_C3	DNM2_SEPEP.3_C3	-0.192871	0.232244	C5orf22	0.866312	0	BOK_SEPEP.2_C3	BOK_SEPEP.3_C3	0.799428	0	DOCK7	0.739066	2.46735e-18	DNAJB11_SEPEP.1_C4	DNAJB11_SEPEP.2_C2	0.101046	0.293553
ELAC2	0.831741	0	DNMT1_SEPEP.1_C4	DNMT1_SEPEP.2_C3	0.509444	0.000263791	C5orf24	0.934456	0	BORCS5_SEPEP.2_C3	BORCS5_SEPEP.3_C3	0.454505	1.29934e-09	DOCK8	0.899153	4.99001e-21	DNAJC1_SEPEP.2_C2	DNAJC1_SEPEP.1_C4	0.291043	0.0186678
ELAPOR2	0.829081	0	DNMT3A_SEPEP.2_C3	DNMT3A_SEPEP.3_C3	0.75	3.76103e-09	C5orf51	0.738424	0	BPI_SEPEP.1_C4	BPI_SEPEP.2_C2	0.686105	0	DPF2	0.800727	1.03102e-19	DNAJC11_SEPEP.1_C4	DNAJC11_SEPEP.2_C2	0.500446	9.26551e-07
ELMOD2	0.778224	0	DNMT3B_SEPEP.2_C3	DNMT3B_SEPEP.4_C3	0.632833	1.84899e-05	C6	0.931416	0	BPNT1_SEPEP.1_C4	BPNT1_SEPEP.3_C3	0.641438	0	DPP7	0.453734	1.67261e-06	DNAJC13_SEPEP.1_C4	DNAJC13_SEPEP.2_C3	0.711135	2.23051e-18
ELOB	0.840751	0	DNPEP_SEPEP.1_C4	DNPEP_SEPEP.2_C3	0.460225	0.00308725	C7orf26	0.659226	0	BPTF_SEPEP.2_C3	BPTF_SEPEP.3_C3	0.598361	0	DPP9	0.797307	1.99194e-25	DNAJC25_SEPEP.1_C4	DNAJC25_SEPEP.2_C2	0.499426	0.0036131
ELOC	0.693443	1.68804e-07	DNPH1_SEPEP.1_C4	DNPH1_SEPEP.2_C2	0.306429	0.0366139	C8A	0.947084	0	BRAF_SEPEP.1_C4	BRAF_SEPEP.2_C3	0.581507	0	DPYS	0.982103	7.23718e-81	DNAJC3_SEPEP.1_C4	DNAJC3_SEPEP.2_C3	0.385677	0.000632712
ELP1	0.809705	0	DOCK1_SEPEP.2_C3	DOCK1_SEPEP.9_C3	-0.390435	0.0602129	C9orf64	0.828881	0	BRAP_SEPEP.1_C4	BRAP_SEPEP.4_C3	0.0876322	0.37346	DPYSL3	0.974361	8.49443e-72	DNAJC7_SEPEP.1_C4	DNAJC7_SEPEP.2_C2	0.310728	0.00359286
ELP2	0.507599	0.000279561	DOCK7_SEPEP.1_C4	DOCK7_SEPEP.2_C3	0.137647	0.349716	CA1	0.975896	0	BRAT1_SEPEP.3_C3	BRAT1_SEPEP.4_C3	0.497879	4.85931e-08	DRG2	0.574635	5.88153e-09	DNM1L_SEPEP.2_C3	DNM1L_SEPEP.3_C3	-0.0590293	0.582671
ELP3	0.663808	6.37646e-07	DPF2_SEPEP.1_C4	DPF2_SEPEP.3_C3	0.81195	6.46126e-07	CA14	0.916077	0	BRD1_SEPEP.1_C4	BRD1_SEPEP.3_C3	0.508255	0.000949443	DSP	0.989875	2.93576e-94	DNM2_SEPEP.1_C4	DNM2_SEPEP.3_C3	-0.00372934	0.970325
EMC1	0.96168	0	DPH5_SEPEP.2_C3	DPH5_SEPEP.3_C3	0.219941	0.225523	CA2	0.962685	0	BRD2_SEPEP.1_C4	BRD2_SEPEP.2_C3	0.686927	0	DSTN	0.920662	2.43963e-46	DNPEP_SEPEP.2_C3	DNPEP_SEPEP.1_C3	-0.0105108	0.927228
EMC2	0.175966	0.230793	DPM1_SEPEP.1_C4	DPM1_SEPEP.2_C3	0.741935	3.03875e-06	CA5A	0.914509	0	BRD3_SEPEP.1_C4	BRD3_SEPEP.2_C3	0.842183	0	DTD1	0.714495	6.24928e-10	DNPH1_SEPEP.1_C4	DNPH1_SEPEP.2_C2	0.289393	0.00216652
EMC3	0.873969	0	DPP9_SEPEP.1_C4	DPP9_SEPEP.2_C3	0.0866792	0.593656	CAAP1	0.867749	0	BRD4_SEPEP.1_C4	BRD4_SEPEP.2_C3	0.723645	0	DTYMK	0.793341	4.5968e-23	DOCK2_SEPEP.2_C2	DOCK2_SEPEP.1_C4	0.68885	3.13339e-10
EMD	0.444529	0.00171297	DPPA4_SEPEP.1_C4	DPPA4_SEPEP.3_C3	0.717759	5.42542e-08	CAB39	0.782718	0	BRD7_SEPEP.1_C4	BRD7_SEPEP.2_C3	0.550756	1.27702e-08	DUT	0.734252	5.00775e-19	DOCK7_SEPEP.1_C4	DOCK7_SEPEP.2_C3	0.43453	3.62767e-05
EMG1	0.910443	0	DPY30_SEPEP.1_C4	DPY30_SEPEP.2_C3	0.640143	1.83376e-06	CACTIN	0.782347	0	BRD8_SEPEP.2_C3	BRD8_SEPEP.4_C3	0.258323	0.00449498	DYNC1I2	0.951987	7.38724e-58	DOCK8_SEPEP.1_C4	DOCK8_SEPEP.2_C3	0.746053	5.04464e-10
EMILIN2	0.935736	0	DPYSL3_SEPEP.1_C4	DPYSL3_SEPEP.2_C2	0.279635	0.0545693	CACYBP	0.988323	0	BRF1_SEPEP.2_C3	BRF1_SEPEP.3_C3	0.600332	1.58381e-09	DYNC1LI1	0.970395	4.33909e-69	DPP7_SEPEP.1_C4	DPP7_SEPEP.2_C3	0.188951	0.0638015
EML4	0.860508	0	DRG2_SEPEP.2_C3	DRG2_SEPEP.4_C3	0.021576	0.894825	CAD	0.993348	0	BRI3BP_SEPEP.2_C2	BRI3BP_SEPEP.1_C4	0.688769	0	DYNC1LI2	0.860684	9.80132e-34	DPP9_SEPEP.7_C3	DPP9_SEPEP.9_C3	0.129457	0.332777
ENAH	0.873426	0	DROSHA_SEPEP.1_C4	DROSHA_SEPEP.2_C3	0.181818	0.317897	CADPS2	0.77561	0	BROX_SEPEP.4_C3	BROX_SEPEP.6_C3	0.569072	0	EARS2	0.962659	1.51984e-62	DPYD_SEPEP.3_C3	DPYD_SEPEP.5_C3	0.227465	0.0362951
ENDOG	0.931719	0	DSG2_SEPEP.1_C4	DSG2_SEPEP.2_C2	0.254125	0.0814843	CALCOCO1	0.983875	0	BSDC1_SEPEP.3_C3	BSDC1_SEPEP.4_C3	0.223064	0.0193359	ECH1	0.960519	2.17095e-62	DPYS_SEPEP.2_C3	DPYS_SEPEP.3_C3	0.484975	3.63487e-07
ENO1	0.957338	0	DSP_SEPEP.1_C4	DSP_SEPEP.3_C3	0.741967	1.13242e-08	CALCOCO2	0.924874	0	BSG_SEPEP.1_C4	BSG_SEPEP.2_C3	0.780152	0	ECHDC2	0.887866	1.65544e-36	DPYSL3_SEPEP.1_C4	DPYSL3_SEPEP.2_C2	0.755068	6.63078e-14
ENO3	0.976335	0	DST_SEPEP.3_C3	DST_SEPEP.5_C3	-0.22332	0.304234	CALD1	0.996655	0	BST1_SEPEP.1_C4	BST1_SEPEP.2_C3	0.902809	0	ECHDC3	0.989227	4.17703e-86	DRG2_SEPEP.3_C3	DRG2_SEPEP.4_C3	-0.0501844	0.67992
ENOPH1	0.798632	0	DTD1_SEPEP.1_C4	DTD1_SEPEP.2_C3	0.185484	0.308104	CALHM6	0.890159	0	BTAF1_SEPEP.1_C4	BTAF1_SEPEP.2_C3	0.700751	0	ECI2	0.848512	1.26714e-31	DSP_SEPEP.1_C4	DSP_SEPEP.2_C2	0.851305	3.52233e-31
EOMES	0.947947	0	DTYMK_SEPEP.2_C3	DTYMK_SEPEP.4_C3	0.212758	0.186872	CALML4	0.877435	0	BTD_SEPEP.1_C4	BTD_SEPEP.3_C3	0.52638	0	ECPAS	0.97033	4.88035e-69	DST_SEPEP.2_C3	DST_SEPEP.3_C3	0.719053	4.37491e-15
EPB41	0.766826	0	DUT_SEPEP.1_C4	DUT_SEPEP.3_C3	-0.0656158	0.720437	CALU	0.96844	0	BTF3_SEPEP.1_C4	BTF3_SEPEP.2_C2	0.407635	7.28927e-08	EEF1AKNMT	0.888372	3.05024e-35	DSTN_SEPEP.2_C2	DSTN_SEPEP.1_C4	-0.00360126	0.970493
EPB41L2	0.857577	0	DYNC1I2_SEPEP.1_C4	DYNC1I2_SEPEP.3_C3	-0.0457013	0.757127	CAMK1	0.869735	0	BTF3L4_SEPEP.2_C2	BTF3L4_SEPEP.4_C3	0.663249	0	EEF1D	0.941292	3.18451e-53	DTYMK_SEPEP.1_C4	DTYMK_SEPEP.3_C3	0.122074	0.238599
EPB41L3	0.989796	0	DYNC1LI1_SEPEP.1_C4	DYNC1LI1_SEPEP.2_C2	0.339014	0.0188627	CAMK1D	0.937192	0	BTK_SEPEP.1_C4	BTK_SEPEP.2_C3	0.707083	0	EEF1E1	0.943553	3.98119e-54	DUT_SEPEP.3_C3	DUT_SEPEP.4_C3	0.23193	0.0162258
EPB41L5	0.340618	0.0178369	DYNC1LI2_SEPEP.1_C4	DYNC1LI2_SEPEP.2_C3	0.381965	0.0317365	CAMK2B	0.654492	0	BTN2A1_SEPEP.1_C4	BTN2A1_SEPEP.2_C3	0.489763	1.059e-08	EEFSEC	0.856452	3.27502e-32	DYNC1I2_SEPEP.1_C4	DYNC1I2_SEPEP.2_C3	-0.0875278	0.422922
EPHA2	0.869952	0	DYNLRB1_SEPEP.1_C4	DYNLRB1_SEPEP.2_C3	0.411746	0.00390075	CAMK2G	0.819397	0	BTN3A1_SEPEP.3_C3	BTN3A1_SEPEP.2_C3	0.618616	2.4523e-08	EEPD1	0.701678	2.64004e-11	DYNC1LI1_SEPEP.1_C4	DYNC1LI1_SEPEP.2_C2	0.405488	1.61792e-05
EPHB2	0.885367	0	DYNLT1_SEPEP.1_C4	DYNLT1_SEPEP.2_C3	0.247395	0.0901031	CAMKK2	0.863958	0	BTN3A2_SEPEP.2_C3	BTN3A2_SEPEP.3_C3	0.3	0.00915169	EFEMP1	0.977055	2.62932e-68	DYNC1LI2_SEPEP.1_C4	DYNC1LI2_SEPEP.3_C3	-0.0188094	0.872745
EPHX1	0.872449	0	EARS2_SEPEP.1_C4	EARS2_SEPEP.2_C3	0.418988	0.0177256	CAMSAP3	0.972097	0	BTN3A3_SEPEP.1_C4	BTN3A3_SEPEP.2_C3	0.722435	0	EFHD2	0.748897	3.36822e-21	EARS2_SEPEP.1_C4	EARS2_SEPEP.3_C3	0.253145	0.0471258
EPPK1	0.948328	0	ECH1_SEPEP.1_C4	ECH1_SEPEP.2_C3	0.745875	7.36317e-09	CAND1	0.978527	0	BUD13_SEPEP.1_C4	BUD13_SEPEP.3_C3	0.707351	0	EFL1	0.823874	1.20357e-27	ECH1_SEPEP.1_C4	ECH1_SEPEP.2_C3	0.112255	0.266157
EPRS1	0.625488	3.47797e-06	ECHDC1_SEPEP.3_C3	ECHDC1_SEPEP.5_C3	0.343842	0.0546074	CAND2	0.86757	0	BUD23_SEPEP.1_C4	BUD23_SEPEP.4_C3	0.5128	6.47215e-10	EFTUD2	0.983101	3.26415e-82	ECHDC1_SEPEP.2_C3	ECHDC1_SEPEP.4_C3	0.266498	0.00650763
EPS15	0.950716	0	ECHDC3_SEPEP.1_C4	ECHDC3_SEPEP.2_C2	0.343478	0.0213719	CANX	0.974953	0	BZW1_SEPEP.3_C3	BZW1_SEPEP.4_C3	0.643602	0	EGFR	0.46489	1.82568e-06	ECHDC2_SEPEP.2_C3	ECHDC2_SEPEP.7_C3	-0.0223572	0.873746
EPS15L1	0.956036	0	ECI1_SEPEP.2_C2	ECI1_SEPEP.1_C2	-0.140887	0.46437	CAP1	0.964352	0	BZW2_SEPEP.1_C4	BZW2_SEPEP.2_C3	0.9397	0	EGLN1	0.972568	2.02447e-66	ECHDC3_SEPEP.1_C4	ECHDC3_SEPEP.2_C2	0.335418	0.00108134
ERAL1	0.705384	9.81262e-08	ECI2_SEPEP.1_C4	ECI2_SEPEP.2_C3	0.17716	0.227605	CAP2	0.995026	0	C11orf54_SEPEP.2_C3	C11orf54_SEPEP.4_C3	0.47018	5.2979e-10	EHBP1	0.917493	1.94369e-43	ECI2_SEPEP.1_C4	ECI2_SEPEP.2_C3	0.297142	0.00254837
ERAP1	0.923904	0	ECPAS_SEPEP.2_C3	ECPAS_SEPEP.3_C3	0.297547	0.0403905	CAPG	0.987092	0	C11orf58_SEPEP.1_C4	C11orf58_SEPEP.2_C2	0.797745	0	EHD3	0.698087	2.21664e-13	ECPAS_SEPEP.5_C3	ECPAS_SEPEP.4_C3	-0.00543635	0.961583
ERC1	0.632698	0.000143553	EDC3_SEPEP.1_C4	EDC3_SEPEP.2_C3	0.16891	0.25026	CAPN2	0.989378	0	C12orf4_SEPEP.3_C3	C12orf4_SEPEP.4_C3	-0.005441	0.959386	EHHADH	0.994025	1.06908e-106	EEF1D_SEPEP.1_C4	EEF1D_SEPEP.4_C3	-0.00736745	0.939393
ERCC2	0.804128	2.8037e-08	EED_SEPEP.1_C4	EED_SEPEP.2_C3	0.818823	0	CAPN7	0.97623	0	C12orf43_SEPEP.2_C3	C12orf43_SEPEP.1_C4	0.391885	0.00516917	EIF2A	0.814664	2.60664e-27	EEF1E1_SEPEP.1_C4	EEF1E1_SEPEP.2_C2	0.356036	0.00334647
ERLEC1	0.75673	0	EEF1D_SEPEP.1_C4	EEF1D_SEPEP.3_C3	-0.0982414	0.505312	CAPNS1	0.826362	0	C12orf73_SEPEP.1_C4	C12orf73_SEPEP.2_C3	0.70136	0	EIF2AK2	0.86391	2.99346e-34	EEFSEC_SEPEP.2_C3	EEFSEC_SEPEP.3_C3	0.281754	0.00819788
ERLIN1	0.834455	0	EEF1E1_SEPEP.1_C4	EEF1E1_SEPEP.2_C2	0.316218	0.0289986	CAPS	0.955263	0	C15orf40_SEPEP.1_C4	C15orf40_SEPEP.2_C2	0.800042	0	EIF2B3	0.892553	1.69748e-39	EFEMP1_SEPEP.1_C4	EFEMP1_SEPEP.2_C3	0.750295	7.47639e-16
ERLIN2	0.509878	0.0002602	EEFSEC_SEPEP.1_C4	EEFSEC_SEPEP.3_C3	-0.298741	0.0395653	CAPZA1	0.926068	0	C16orf70_SEPEP.2_C3	C16orf70_SEPEP.3_C3	0.299855	0.0010711	EIF2B4	0.903573	1.48225e-41	EFHD2_SEPEP.1_C4	EFHD2_SEPEP.2_C2	0.362156	0.000108995
ERO1A	0.834021	0	EFL1_SEPEP.2_C3	EFL1_SEPEP.3_C3	0.172338	0.299641	CAPZB	0.716576	0	C17orf49_SEPEP.1_C4	C17orf49_SEPEP.3_C3	0.897449	0	EIF2B5	0.791787	4.40651e-25	EFL1_SEPEP.1_C4	EFL1_SEPEP.2_C3	0.260716	0.0172873
ESD	0.896982	0	EFTUD2_SEPEP.1_C4	EFTUD2_SEPEP.2_C3	-0.397186	0.0116582	CARD19	0.788975	0	C17orf75_SEPEP.1_C4	C17orf75_SEPEP.2_C3	0.838196	0	EIF3B	0.737659	2.61458e-20	EFTUD2_SEPEP.1_C4	EFTUD2_SEPEP.2_C3	0.342146	0.000461707
ESRP1	0.952236	0	EHBP1_SEPEP.1_C4	EHBP1_SEPEP.2_C3	0.243478	0.25046	CARM1	0.922363	0	C19orf12_SEPEP.2_C3	C19orf12_SEPEP.1_C4	0.867611	0	EIF3I	0.848402	6.92366e-32	EGFR_SEPEP.3_C3	EGFR_SEPEP.5_C3	-0.0562767	0.707123
ESYT2	0.478289	0.000675713	EHD3_SEPEP.1_C4	EHD3_SEPEP.2_C2	0.632564	3.09671e-05	CARMIL1	0.982403	0	C1orf174_SEPEP.1_C4	C1orf174_SEPEP.2_C2	0.410725	0.00122145	EIF3J	0.866765	2.057e-34	EHBP1_SEPEP.1_C4	EHBP1_SEPEP.2_C3	0.623486	1.39089e-09
ETF1	0.969496	0	EHMT1_SEPEP.2_C3	EHMT1_SEPEP.5_C3	0.0469208	0.798317	CARNMT1	0.811491	0	C1orf198_SEPEP.1_C4	C1orf198_SEPEP.3_C3	0.862776	0	EIF3K	0.711671	1.10808e-14	EHD3_SEPEP.1_C4	EHD3_SEPEP.2_C2	0.409598	0.00232174
ETFA	0.971125	0	EHMT2_SEPEP.1_C4	EHMT2_SEPEP.2_C3	-0.148827	0.414676	CARS1	0.838119	0	C1orf43_SEPEP.1_C4	C1orf43_SEPEP.2_C3	0.681787	0	EIF3L	0.928389	1.13076e-48	EHHADH_SEPEP.2_C2	EHHADH_SEPEP.3_C3	0.881222	6.21506e-37
ETFB	0.979483	0	EIF2A_SEPEP.2_C3	EIF2A_SEPEP.3_C3	-0.217108	0.138017	CASK	0.975498	0	C1orf52_SEPEP.1_C4	C1orf52_SEPEP.2_C2	0.528802	8.29394e-06	EIF3M	0.878993	7.57325e-37	EIF2A_SEPEP.5_C3	EIF2A_SEPEP.6_C3	-0.0804083	0.548497
ETHE1	0.73607	3.73839e-06	EIF2AK2_SEPEP.2_C3	EIF2AK2_SEPEP.3_C3	0.582393	2.04121e-05	CASKIN2	0.961408	0	C1RL_SEPEP.1_C4	C1RL_SEPEP.2_C3	0.608084	0	EIF4A1	0.913711	1.96086e-44	EIF2AK2_SEPEP.1_C4	EIF2AK2_SEPEP.3_C3	0.465608	2.96715e-07
EXD2	0.43222	0.00215625	EIF2B3_SEPEP.1_C4	EIF2B3_SEPEP.2_C3	0.125814	0.392985	CASP1	0.804269	0	C1S_SEPEP.1_C4	C1S_SEPEP.2_C3	0.661409	0	EIF4A3	0.928553	1.00272e-48	EIF2B3_SEPEP.1_C4	EIF2B3_SEPEP.2_C3	0.393756	0.000192769
EXOC6B	0.854103	0	EIF2B4_SEPEP.1_C4	EIF2B4_SEPEP.3_C3	-0.312636	0.0309463	CASP3	0.946323	0	C2_SEPEP.4_C3	C2_SEPEP.7_C3	0.402956	6.35978e-07	EIF4E	0.80736	1.70532e-26	EIF2B4_SEPEP.3_C3	EIF2B4_SEPEP.4_C3	0.00560966	0.956973
EXOSC10	0.953756	0	EIF2B5_SEPEP.1_C4	EIF2B5_SEPEP.2_C2	0.0588363	0.690374	CASP4	0.964275	0	C20orf27_SEPEP.1_C4	C20orf27_SEPEP.2_C3	0.214791	0.0558658	EIF4G1	0.940975	4.23461e-53	EIF2B5_SEPEP.2_C2	EIF2B5_SEPEP.1_C4	0.145443	0.129504
EXOSC2	0.569043	0.000166211	EIF2D_SEPEP.3_C3	EIF2D_SEPEP.5_C3	0.42474	0.0251809	CASP6	0.906852	0	C2CD2_SEPEP.1_C4	C2CD2_SEPEP.2_C3	0.567608	0	EIF4G2	0.98443	3.88813e-84	EIF2D_SEPEP.2_C3	EIF2D_SEPEP.3_C3	0.17868	0.0799292
EXOSC3	0.743595	9.60397e-09	EIF3B_SEPEP.1_C4	EIF3B_SEPEP.4_C3	-0.015089	0.918896	CASP7	0.92661	0	C2CD2L_SEPEP.2_C3	C2CD2L_SEPEP.1_C4	0.524731	1.75209e-07	EIF6	0.757236	6.85362e-22	EIF3B_SEPEP.1_C4	EIF3B_SEPEP.3_C3	0.468399	2.16813e-07
EXOSC7	0.878311	0	EIF3E_SEPEP.1_C4	EIF3E_SEPEP.2_C2	-0.118011	0.466927	CAST	0.988542	0	C2CD5_SEPEP.1_C4	C2CD5_SEPEP.7_C3	0.258118	0.00147397	EIPR1	0.839044	1.61435e-29	EIF3I_SEPEP.1_C4	EIF3I_SEPEP.2_C2	0.422979	3.74752e-06
EXOSC8	0.88591	0	EIF3I_SEPEP.1_C4	EIF3I_SEPEP.2_C2	0.419019	0.00327086	CAV1	0.894395	0	C3orf38_SEPEP.1_C4	C3orf38_SEPEP.2_C2	0.0318419	0.74086	ELMO1	0.823754	1.2434e-27	EIF3J_SEPEP.1_C4	EIF3J_SEPEP.2_C3	0.108762	0.258039
EXOSC9	0.912071	0	EIF3J_SEPEP.1_C4	EIF3J_SEPEP.2_C3	0.568606	3.45145e-05	CAVIN1	0.958745	0	C4BPB_SEPEP.1_C4	C4BPB_SEPEP.2_C3	0.868493	0	ELOC	0.911843	5.98567e-44	EIF3K_SEPEP.1_C4	EIF3K_SEPEP.3_C3	0.101158	0.445856
EZR	0.958315	0	EIF3K_SEPEP.1_C4	EIF3K_SEPEP.3_C3	-0.273122	0.060635	CBFA2T3	0.616257	0	C4orf33_SEPEP.1_C4	C4orf33_SEPEP.2_C3	0.877364	0	ELOVL5	0.578942	2.28357e-08	EIF3L_SEPEP.4_C3	EIF3L_SEPEP.5_C3	-0.0156077	0.90497
F11R	0.833804	0	EIF3L_SEPEP.1_C4	EIF3L_SEPEP.2_C3	0.583912	1.92399e-05	CBFB	0.926343	0	C5_SEPEP.2_C3	C5_SEPEP.4_C3	0.758744	0	ELP1	0.921609	1.30097e-46	EIF3M_SEPEP.1_C4	EIF3M_SEPEP.2_C2	0.215203	0.0239578
FADS1	0.7665	0	EIF3M_SEPEP.2_C3	EIF3M_SEPEP.1_C3	0.444637	0.00170809	CBR1	0.989477	0	C5orf22_SEPEP.1_C4	C5orf22_SEPEP.2_C3	0.472564	1.79735e-06	ELP2	0.626016	1.48588e-10	EIF4A1_SEPEP.1_C4	EIF4A1_SEPEP.2_C2	0.469131	2.34693e-07
FADS2	0.861594	0	EIF4A1_SEPEP.1_C4	EIF4A1_SEPEP.2_C2	0.782241	0	CBR3	0.973764	0	C5orf24_SEPEP.2_C3	C5orf24_SEPEP.1_C4	0.674485	0	ELP3	0.95647	1.62533e-58	EIF4A3_SEPEP.1_C4	EIF4A3_SEPEP.2_C2	0.000236442	0.998361
FAF2	0.755536	0	EIF4A3_SEPEP.2_C2	EIF4A3_SEPEP.1_C2	0.217108	0.138017	CC2D1A	0.915599	0	C5orf51_SEPEP.1_C4	C5orf51_SEPEP.2_C3	0.485901	2.05412e-10	EMC1	0.980438	8.83243e-79	EIF4E_SEPEP.1_C4	EIF4E_SEPEP.2_C3	0.145212	0.25226
FAHD1	0.95343	0	EIF4B_SEPEP.1_C4	EIF4B_SEPEP.2_C3	0.444716	0.0145663	CC2D1B	0.920209	0	C6_SEPEP.2_C3	C6_SEPEP.3_C3	0.622194	0	EMC2	0.779747	2.73929e-23	EIF4G1_SEPEP.1_C4	EIF4G1_SEPEP.2_C3	0.187591	0.0702128
FAM114A1	0.954034	0	EIF4E2_SEPEP.1_C4	EIF4E2_SEPEP.2_C3	0.533109	0.00012185	CCAR2	0.806126	0	C7orf26_SEPEP.1_C4	C7orf26_SEPEP.2_C3	0.103153	0.261823	EMC3	0.874297	1.09483e-35	EIF4G2_SEPEP.1_C4	EIF4G2_SEPEP.2_C3	0.328905	0.00289312
FAM114A2	0.768563	0	EIF4ENIF1_SEPEP.1_C4	EIF4ENIF1_SEPEP.2_C3	-0.356532	0.0686105	CCDC115	0.775328	0	C7orf50_SEPEP.2_C3	C7orf50_SEPEP.3_C3	0.755329	0	EMD	0.796658	3.6464e-21	EIF6_SEPEP.1_C4	EIF6_SEPEP.2_C3	0.319219	0.000638036
FAM118B	0.65838	8.13498e-07	EIF4G1_SEPEP.1_C4	EIF4G1_SEPEP.2_C3	0.65066	8.15585e-05	CCDC117	0.958288	0	C8A_SEPEP.1_C4	C8A_SEPEP.2_C2	0.874712	0	EML2	0.603287	2.42761e-12	EIPR1_SEPEP.1_C4	EIPR1_SEPEP.3_C3	0.378691	6.26041e-05
FAM120A	0.330221	0.022342	EIF4G2_SEPEP.1_C4	EIF4G2_SEPEP.2_C3	0.386127	0.00705451	CCDC12	0.880804	0	C9orf64_SEPEP.1_C4	C9orf64_SEPEP.3_C3	0.776272	0	EML3	0.898056	3.65133e-38	ELMO1_SEPEP.1_C4	ELMO1_SEPEP.2_C3	0.399972	2.84108e-05
FAM136A	0.806665	0	EIF4G3_SEPEP.3_C3	EIF4G3_SEPEP.4_C3	0.0895652	0.676369	CCDC134	0.953739	0	CA1_SEPEP.2_C3	CA1_SEPEP.3_C3	0.859594	0	EML4	0.925944	6.59162e-48	ELOC_SEPEP.1_C4	ELOC_SEPEP.2_C3	0.246467	0.0172397
FAM207A	0.776379	0	EIF6_SEPEP.1_C4	EIF6_SEPEP.2_C3	0.685845	2.37345e-07	CCDC137	0.758258	0	CA14_SEPEP.2_C3	CA14_SEPEP.3_C3	0.428261	1.81021e-05	ENAH	0.943931	2.78766e-54	ELP1_SEPEP.1_C4	ELP1_SEPEP.2_C3	0.282883	0.00912571
FAM91A1	0.950174	0	ELAC2_SEPEP.2_C3	ELAC2_SEPEP.3_C3	-0.197936	0.220027	CCDC28A	0.779618	0	CA2_SEPEP.1_C4	CA2_SEPEP.2_C2	0.954262	0	ENO1	0.830286	1.94135e-29	ELP2_SEPEP.1_C4	ELP2_SEPEP.3_C3	0.135246	0.315822
FAM98A	0.39568	0.00568429	ELAPOR2_SEPEP.1_C4	ELAPOR2_SEPEP.2_C3	0.73621	3.52376e-07	CCDC32	0.872655	0	CA5A_SEPEP.2_C2	CA5A_SEPEP.3_C3	0.778522	0	ENO3	0.505812	1.25113e-06	ELP3_SEPEP.1_C4	ELP3_SEPEP.2_C3	0.472064	7.18934e-05
FANCD2	0.798161	6.88558e-10	ELMOD2_SEPEP.1_C4	ELMOD2_SEPEP.2_C3	0.464361	0.00190428	CCDC50	0.911257	0	CAAP1_SEPEP.1_C4	CAAP1_SEPEP.2_C2	0.643996	0	ENOPH1	0.905941	1.74041e-42	EMC1_SEPEP.3_C3	EMC1_SEPEP.2_C3	-0.065486	0.622172
FANCI	0.956253	0	ELOB_SEPEP.1_C4	ELOB_SEPEP.2_C2	0.481112	0.000622617	CCDC51	0.989205	0	CAB39_SEPEP.1_C4	CAB39_SEPEP.3_C3	0.149705	0.0630514	ENOSF1	0.870371	1.82739e-33	EMC2_SEPEP.1_C4	EMC2_SEPEP.2_C3	0.150204	0.183558
FARSB	0.96244	0	ELOC_SEPEP.1_C4	ELOC_SEPEP.2_C3	0.120386	0.413846	CCDC58	0.864149	0	CABIN1_SEPEP.2_C3	CABIN1_SEPEP.3_C3	0.327056	0.0151672	ENPEP	0.924544	4.1136e-44	EMD_SEPEP.2_C2	EMD_SEPEP.1_C4	0.462224	5.11589e-06
FBLIM1	0.892531	0	ELP1_SEPEP.1_C4	ELP1_SEPEP.2_C3	0.423795	0.0029079	CCDC88A	0.929145	0	CACNA2D1_SEPEP.4_C3	CACNA2D1_SEPEP.5_C3	0.738389	0	ENTPD1	0.826314	7.55185e-17	EML2_SEPEP.2_C3	EML2_SEPEP.3_C3	0.0213892	0.848733
FBLN1	0.882979	0	ELP2_SEPEP.1_C4	ELP2_SEPEP.3_C3	-0.0142962	0.93852	CCDC90B	0.930919	0	CACTIN_SEPEP.2_C3	CACTIN_SEPEP.3_C3	0.393758	1.57479e-05	ENTPD5	0.922688	4.27306e-46	EML3_SEPEP.1_C4	EML3_SEPEP.2_C3	0.369653	0.000153684
FBN2	0.989687	0	ELP3_SEPEP.1_C4	ELP3_SEPEP.4_C3	-0.0595962	0.686578	CCDC91	0.950829	0	CACYBP_SEPEP.1_C4	CACYBP_SEPEP.2_C2	0.947371	0	EPB41	0.892838	1.48048e-39	EML4_SEPEP.3_C3	EML4_SEPEP.4_C3	0.295936	0.00187317
FBXO21	0.634498	2.35067e-06	EMC1_SEPEP.1_C4	EMC1_SEPEP.2_C3	-0.477639	0.00621294	CCDC93	0.937173	0	CAD_SEPEP.2_C3	CAD_SEPEP.3_C3	0.766169	0	EPB41L2	0.855922	1.03956e-32	ENDOG_SEPEP.2_C2	ENDOG_SEPEP.1_C4	0.651667	5.24687e-06
FCF1	0.0733138	0.689114	EMC2_SEPEP.1_C4	EMC2_SEPEP.3_C3	-0.0767477	0.603089	CCDC97	0.916923	0	CADPS2_SEPEP.1_C4	CADPS2_SEPEP.3_C3	0.572442	0	EPHX1	0.97113	1.12396e-69	ENO1_SEPEP.1_C4	ENO1_SEPEP.2_C2	0.219407	0.0245239
FDFT1	0.900456	0	EMC3_SEPEP.1_C4	EMC3_SEPEP.2_C2	-0.0389709	0.792065	CCM2	0.899543	0	CALCOCO1_SEPEP.1_C4	CALCOCO1_SEPEP.2_C3	0.888612	0	EPHX2	0.75547	3.47929e-21	ENO3_SEPEP.2_C3	ENO3_SEPEP.1_C3	0.414054	0.00136568
FDPS	0.874186	0	EMC4_SEPEP.2_C3	EMC4_SEPEP.3_C3	-0.0296353	0.841195	CCNH	0.937825	0	CALCOCO2_SEPEP.1_C4	CALCOCO2_SEPEP.2_C3	0.787318	0	EPRS1	0.95575	9.5626e-60	ENOPH1_SEPEP.1_C4	ENOPH1_SEPEP.2_C2	0.427211	3.60649e-06
FDXR	0.940295	0	EMC8_SEPEP.3_C3	EMC8_SEPEP.4_C3	0.0729831	0.653456	CCNT2	0.931149	0	CALD1_SEPEP.3_C3	CALD1_SEPEP.6_C3	-0.0281737	0.731887	EPS15	0.811035	3.89889e-27	ENOSF1_SEPEP.2_C3	ENOSF1_SEPEP.5_C3	0.103811	0.410544
FERMT2	0.598893	1.06001e-05	EMD_SEPEP.1_C4	EMD_SEPEP.2_C2	0.241424	0.0983332	CCNY	0.878303	0	CALHM6_SEPEP.1_C4	CALHM6_SEPEP.2_C3	0.791643	0	EPS15L1	0.960508	2.20382e-62	ENPEP_SEPEP.1_C4	ENPEP_SEPEP.3_C3	0.521607	1.35391e-06
FH	0.960269	0	EMG1_SEPEP.1_C4	EMG1_SEPEP.2_C2	0.65393	9.92998e-07	CCNYL1	0.923741	0	CALML4_SEPEP.1_C4	CALML4_SEPEP.3_C3	0.677033	0	ERAP1	0.958726	2.32846e-61	ENTPD1_SEPEP.2_C3	ENTPD1_SEPEP.1_C4	0.305575	0.0196679
FHL1	0.987191	0	EMILIN2_SEPEP.1_C4	EMILIN2_SEPEP.2_C2	0.58706	1.70081e-05	CCPG1	0.909102	0	CALU_SEPEP.4_C3	CALU_SEPEP.5_C3	0.711078	0	ERAP2	0.856886	1.26176e-18	ENTPD5_SEPEP.2_C3	ENTPD5_SEPEP.3_C3	0.130919	0.185274
FHL2	0.97297	0	EML4_SEPEP.4_C3	EML4_SEPEP.5_C3	0.225575	0.123024	CCT2	0.975303	0	CAMK1_SEPEP.1_C4	CAMK1_SEPEP.2_C3	0.786227	0	ERC1	0.564371	1.11187e-10	EPB41_SEPEP.1_C4	EPB41_SEPEP.3_C3	-0.123136	0.258681
FHL3	0.607505	4.64494e-05	ENAH_SEPEP.2_C3	ENAH_SEPEP.4_C3	-0.0877117	0.55218	CCT3	0.968827	0	CAMK1D_SEPEP.1_C4	CAMK1D_SEPEP.2_C3	0.548656	2.1774e-11	ERGIC1	0.468551	1.29759e-06	EPB41L2_SEPEP.4_C3	EPB41L2_SEPEP.6_C3	-0.119605	0.358557
FIP1L1	0.743595	9.60397e-09	ENDOG_SEPEP.1_C4	ENDOG_SEPEP.2_C2	0.721764	5.73872e-07	CCT4	0.982999	0	CAMK2B_SEPEP.4_C3	CAMK2B_SEPEP.1_C4	0.44375	0.000246766	ERI3	0.720927	1.20735e-16	EPB42_SEPEP.1_C4	EPB42_SEPEP.2_C3	0.422065	0.00481497
FKBP10	0.966023	0	ENO1_SEPEP.2_C2	ENO1_SEPEP.3_C2	0.465176	0.00787238	CCT5	0.984898	0	CAMK2D_SEPEP.4_C3	CAMK2D_SEPEP.5_C3	0.0536114	0.588286	ERLEC1	0.928822	1.63889e-47	EPHX1_SEPEP.4_C3	EPHX1_SEPEP.6_C3	0.584498	1.38773e-10
FKBP1A	0.906426	0	ENO3_SEPEP.1_C4	ENO3_SEPEP.2_C3	0.878311	0	CCT6A	0.957188	0	CAMK2G_SEPEP.5_C3	CAMK2G_SEPEP.6_C3	0.0576887	0.610571	ERMP1	0.963417	2.83951e-57	EPHX2_SEPEP.6_C3	EPHX2_SEPEP.7_C3	0.00219278	0.987816
FKBP3	0.951585	0	ENOPH1_SEPEP.1_C4	ENOPH1_SEPEP.2_C2	0.383087	0.00754716	CCT6B	0.836309	0	CAMKK2_SEPEP.1_C4	CAMKK2_SEPEP.2_C3	0.66556	0	ERO1A	0.827991	3.78001e-29	EPRS1_SEPEP.1_C4	EPRS1_SEPEP.2_C2	0.581237	2.25488e-11
FKBP4	0.974381	0	EOMES_SEPEP.1_C4	EOMES_SEPEP.2_C3	0.863248	1.49607e-06	CCT7	0.965338	0	CAMSAP3_SEPEP.1_C4	CAMSAP3_SEPEP.2_C2	0.217284	0.0150795	ESD	0.745638	6.16974e-21	EPS15_SEPEP.4_C3	EPS15_SEPEP.3_C3	-0.168274	0.157668
FKBP5	0.806991	0	EPB41_SEPEP.4_C3	EPB41_SEPEP.5_C3	-0.0373913	0.862754	CCT8	0.989496	0	CAND1_SEPEP.2_C2	CAND1_SEPEP.3_C3	0.574207	0	ESYT2	0.672152	9.02169e-16	EPS15L1_SEPEP.1_C4	EPS15L1_SEPEP.2_C3	0.408222	1.27238e-05
FKBP9	0.827616	0	EPB41L2_SEPEP.4_C3	EPB41L2_SEPEP.5_C3	0.230162	0.132614	CD109	0.97908	0	CAND2_SEPEP.1_C4	CAND2_SEPEP.2_C3	0.522588	5.21236e-07	ETF1	0.970339	4.8008e-69	ERAP1_SEPEP.1_C4	ERAP1_SEPEP.2_C3	0.720973	4.55191e-19
FLAD1	0.768454	0	EPB41L3_SEPEP.3_C3	EPB41L3_SEPEP.4_C3	0.765306	0	CD163	0.977319	0	CANX_SEPEP.3_C3	CANX_SEPEP.4_C3	0.111053	0.18337	ETFA	0.997878	3.72747e-131	ERAP2_SEPEP.2_C3	ERAP2_SEPEP.1_C3	-0.00824323	0.95103
FLII	0.89416	0	EPB41L5_SEPEP.1_C4	EPB41L5_SEPEP.2_C3	0.529443	0.000451401	CD163L1	0.904377	0	CAP1_SEPEP.2_C3	CAP1_SEPEP.1_C3	-0.00948628	0.903654	ETFB	0.967408	7.55881e-67	ERC1_SEPEP.1_C4	ERC1_SEPEP.6_C3	0.0662937	0.594025
FLNC	0.996092	0	EPHA2_SEPEP.1_C4	EPHA2_SEPEP.2_C3	0.671515	4.51133e-07	CD209	0.900528	0	CAP2_SEPEP.4_C3	CAP2_SEPEP.5_C3	0.611653	0	ETFDH	0.996483	3.24925e-119	ERGIC1_SEPEP.1_C4	ERGIC1_SEPEP.2_C3	0.248624	0.0140647
FLOT1	0.960921	0	EPHB2_SEPEP.1_C4	EPHB2_SEPEP.2_C3	0.709193	9.08087e-07	CD276	0.904952	0	CAPG_SEPEP.1_C4	CAPG_SEPEP.2_C3	0.965661	0	ETHE1	0.71837	2.10067e-18	ERI3_SEPEP.1_C4	ERI3_SEPEP.3_C3	0.0560633	0.690094
FLOT2	0.98122	0	EPHX1_SEPEP.2_C3	EPHX1_SEPEP.3_C3	0.22373	0.126181	CD2AP	0.905551	0	CAPN2_SEPEP.1_C4	CAPN2_SEPEP.2_C2	0.875444	0	EVL	0.947159	3.18682e-46	ERLIN1_SEPEP.2_C3	ERLIN1_SEPEP.1_C3	-0.155209	0.286929
FN1	0.949414	0	EPHX2_SEPEP.2_C3	EPHX2_SEPEP.3_C3	0.471482	0.00237467	CD33	0.950327	0	CAPN7_SEPEP.2_C3	CAPN7_SEPEP.5_C3	0.654219	0	EXOC1	0.5735	1.78537e-08	ERLIN2_SEPEP.2_C3	ERLIN2_SEPEP.3_C3	0.110774	0.312842
FNBP1L	0.878528	0	EPPK1_SEPEP.1_C4	EPPK1_SEPEP.3_C3	-0.0305037	0.836596	CD34	0.918871	0	CAPNS1_SEPEP.1_C4	CAPNS1_SEPEP.4_C3	-0.0263256	0.765942	EXOC2	0.917433	4.95712e-45	ERO1A_SEPEP.4_C3	ERO1A_SEPEP.8_C3	-0.0166179	0.882937
FNDC3A	0.827833	0	EPRS1_SEPEP.1_C4	EPRS1_SEPEP.2_C2	0.489253	0.000489887	CD36	0.965453	0	CAPS_SEPEP.2_C2	CAPS_SEPEP.1_C4	0.847011	0	EXOC6	0.610097	1.48307e-09	ERP29_SEPEP.2_C2	ERP29_SEPEP.4_C3	-0.0397675	0.717836
FNDC3B	0.507331	0.00341911	EPS15_SEPEP.1_C4	EPS15_SEPEP.4_C3	0.352909	0.0143071	CD4	0.588186	1.40584e-10	CAPZA1_SEPEP.2_C2	CAPZA1_SEPEP.3_C3	0.709094	0	EXOSC10	0.779921	2.85805e-15	ESD_SEPEP.1_C4	ESD_SEPEP.2_C3	0.552214	3.32514e-10
FOCAD	0.740122	1.34031e-08	EPS15L1_SEPEP.1_C4	EPS15L1_SEPEP.2_C3	0.568823	3.42356e-05	CD40	0.955655	0	CAPZB_SEPEP.1_C4	CAPZB_SEPEP.4_C3	0.35392	3.61815e-06	EXOSC2	0.690854	1.30302e-14	ESYT2_SEPEP.4_C3	ESYT2_SEPEP.6_C3	0.0778212	0.561477
FRAS1	0.840901	0	ERAL1_SEPEP.1_C4	ERAL1_SEPEP.2_C3	0.364959	0.0111557	CD44	0.952272	0	CARD19_SEPEP.1_C4	CARD19_SEPEP.3_C3	0.625762	0	EXOSC3	0.784958	1.62543e-22	ETF1_SEPEP.1_C4	ETF1_SEPEP.2_C3	0.390284	2.97205e-05
FREM2	0.182185	0.316909	ERAP1_SEPEP.1_C4	ERAP1_SEPEP.2_C3	0.416194	0.00887651	CD46	0.924863	0	CARD8_SEPEP.3_C3	CARD8_SEPEP.2_C3	0.55933	1.20813e-07	EXOSC4	0.630175	3.1271e-08	ETFA_SEPEP.1_C4	ETFA_SEPEP.2_C2	0.639123	5.74773e-14
FSTL1	0.48795	0.000509233	ERBB2_SEPEP.2_C3	ERBB2_SEPEP.6_C3	-0.0260788	0.872945	CD5L	0.963164	0	CARM1_SEPEP.1_C4	CARM1_SEPEP.2_C3	0.801744	0	EXOSC7	0.780686	3.8757e-22	ETFB_SEPEP.1_C4	ETFB_SEPEP.3_C3	0.698783	1.49737e-17
FTO	0.276813	0.0571342	ERC1_SEPEP.2_C3	ERC1_SEPEP.4_C3	-0.0996248	0.539484	CD63	0.977279	0	CARMIL1_SEPEP.1_C4	CARMIL1_SEPEP.4_C3	0.918243	0	EZR	0.807139	1.05944e-26	ETFDH_SEPEP.1_C4	ETFDH_SEPEP.2_C2	0.650374	1.72144e-12
FTSJ3	0.838146	0	ERCC2_SEPEP.1_C4	ERCC2_SEPEP.2_C3	0.353659	0.0257417	CD74	0.983149	0	CARNMT1_SEPEP.4_C3	CARNMT1_SEPEP.5_C3	0.467939	1.24153e-06	F11	0.795542	3.19031e-16	ETHE1_SEPEP.2_C3	ETHE1_SEPEP.4_C3	-0.0460485	0.659417
FUBP1	0.957447	0	ERLEC1_SEPEP.1_C4	ERLEC1_SEPEP.2_C3	0.276921	0.0570338	CD81	0.888192	0	CARS1_SEPEP.3_C3	CARS1_SEPEP.5_C3	0.323564	0.000140011	F11R	0.818055	3.23223e-27	EVL_SEPEP.1_C4	EVL_SEPEP.3_C3	0.536974	9.72552e-06
FUBP3	0.884933	0	ERLIN1_SEPEP.1_C4	ERLIN1_SEPEP.2_C3	0.305088	0.0396687	CD9	0.98502	0	CARS2_SEPEP.4_C3	CARS2_SEPEP.5_C3	0.729149	0	F12	0.941154	3.60545e-53	EWSR1_SEPEP.2_C3	EWSR1_SEPEP.5_C3	-0.0121413	0.919953
FUS	0.958858	0	ERLIN2_SEPEP.1_C4	ERLIN2_SEPEP.2_C3	0.241099	0.0987984	CDAN1	0.959584	0	CASK_SEPEP.3_C3	CASK_SEPEP.4_C3	0.648912	0	F5	0.896338	7.03739e-39	EXOC1_SEPEP.2_C3	EXOC1_SEPEP.1_C4	0.217492	0.0726261
FXR1	0.792987	0	ERO1A_SEPEP.2_C3	ERO1A_SEPEP.6_C3	0.0261615	0.859642	CDC16	0.958676	0	CASKIN2_SEPEP.1_C4	CASKIN2_SEPEP.2_C2	0.565578	1.51614e-09	F9	0.960919	1.65914e-61	EXOC2_SEPEP.1_C4	EXOC2_SEPEP.3_C3	0.00840771	0.941377
G3BP2	0.735128	1.9794e-08	ERP29_SEPEP.2_C2	ERP29_SEPEP.3_C3	0.309922	0.0324936	CDC27	0.950234	0	CASP1_SEPEP.1_C4	CASP1_SEPEP.4_C3	0.64041	0	FAF1	0.953278	1.91448e-57	EXOC3L4_SEPEP.1_C4	EXOC3L4_SEPEP.2_C3	0.529626	0.000309981
GAK	0.568281	3.49369e-05	ESD_SEPEP.1_C4	ESD_SEPEP.2_C3	0.673144	4.19345e-07	CDC34	0.888653	0	CASP10_SEPEP.3_C3	CASP10_SEPEP.4_C3	0.409153	6.82051e-06	FAF2	0.901093	5.45715e-41	EXOC4_SEPEP.4_C3	EXOC4_SEPEP.2_C2	0.0189673	0.874346
GALM	0.907946	0	ESYT2_SEPEP.1_C4	ESYT2_SEPEP.2_C3	-0.0590534	0.689289	CDC42	0.869602	0	CASP3_SEPEP.1_C4	CASP3_SEPEP.2_C3	0.588179	0	FAHD2A	0.669021	1.36838e-15	EXOC7_SEPEP.3_C3	EXOC7_SEPEP.4_C3	0.20705	0.0387416
GALNT2	0.899696	0	ETF1_SEPEP.1_C4	ETF1_SEPEP.2_C3	0.829027	0	CDC42BPA	0.974327	0	CASP4_SEPEP.1_C4	CASP4_SEPEP.2_C2	0.645786	0	FAM114A1	0.616177	6.08318e-13	EXOSC3_SEPEP.1_C4	EXOSC3_SEPEP.2_C2	0.196212	0.0893684
GALNT7	0.935193	0	ETFA_SEPEP.1_C4	ETFA_SEPEP.2_C2	0.857686	0	CDC42BPB	0.989413	0	CASP6_SEPEP.1_C4	CASP6_SEPEP.2_C2	0.801675	0	FAM114A2	0.883663	1.00941e-37	EXOSC7_SEPEP.1_C4	EXOSC7_SEPEP.2_C2	0.392241	0.000457705
GAMT	0.920104	0	ETFB_SEPEP.1_C4	ETFB_SEPEP.3_C3	0.608663	7.09558e-06	CDC73	0.977555	0	CASP7_SEPEP.1_C4	CASP7_SEPEP.2_C3	0.869944	0	FAM120A	0.756137	8.4839e-22	EZR_SEPEP.1_C4	EZR_SEPEP.2_C3	0.645175	8.33492e-14
GANAB	0.883087	0	ETHE1_SEPEP.2_C3	ETHE1_SEPEP.1_C4	0.568182	0.000851222	CDH1	0.962156	0	CASP8_SEPEP.4_C3	CASP8_SEPEP.5_C3	0.683923	0	FAM136A	0.858507	1.26502e-24	F11R_SEPEP.1_C4	F11R_SEPEP.2_C3	0.571085	5.49453e-10
GAPDH	0.929874	0	EWSR1_SEPEP.2_C3	EWSR1_SEPEP.3_C3	-0.146439	0.319556	CDH2	0.979427	0	CAST_SEPEP.2_C3	CAST_SEPEP.6_C3	0.200312	0.0458408	FAM185A	0.665022	3.88278e-12	F12_SEPEP.1_C4	F12_SEPEP.2_C2	0.555123	1.10021e-07
GARS1	0.973079	0	EXD2_SEPEP.1_C4	EXD2_SEPEP.2_C3	-0.0211183	0.899868	CDHR5	0.970734	0	CAV1_SEPEP.1_C4	CAV1_SEPEP.2_C2	0.641992	0	FAM91A1	0.932359	1.56402e-49	F5_SEPEP.1_C4	F5_SEPEP.2_C2	0.487928	7.79043e-06
GART	0.889058	0	EXOC4_SEPEP.3_C3	EXOC4_SEPEP.4_C3	0.286908	0.0483886	CDIPT	0.871787	0	CAV2_SEPEP.2_C3	CAV2_SEPEP.4_C3	0.399134	5.30619e-07	FAM98A	0.61304	3.62162e-12	F9_SEPEP.3_C3	F9_SEPEP.4_C3	-0.0107627	0.93439
GATAD2A	0.963092	0	EXOC6B_SEPEP.3_C3	EXOC6B_SEPEP.4_C3	-0.0105263	0.967039	CDK1	0.938585	0	CAVIN1_SEPEP.1_C4	CAVIN1_SEPEP.2_C2	0.915489	0	FAM98C	0.740208	1.02687e-17	FAF1_SEPEP.1_C4	FAF1_SEPEP.2_C3	0.361054	0.00157571
GATM	0.956036	0	EXOC7_SEPEP.3_C3	EXOC7_SEPEP.5_C3	0.101313	0.5326	CDK13	0.922055	0	CBFA2T3_SEPEP.2_C3	CBFA2T3_SEPEP.1_C4	0.262082	0.0127885	FARP2	0.724889	6.2114e-14	FAF2_SEPEP.1_C4	FAF2_SEPEP.2_C2	0.452582	2.01711e-06
GBA	0.716565	5.75901e-08	EXOSC1_SEPEP.2_C3	EXOSC1_SEPEP.4_C3	-0.432174	0.0360882	CDK2	0.904646	0	CBFB_SEPEP.1_C4	CBFB_SEPEP.2_C3	0.810842	0	FARSB	0.985447	1.00709e-85	FAHD2A_SEPEP.1_C4	FAHD2A_SEPEP.2_C3	0.210099	0.0744122
GBF1	0.942575	0	EXOSC10_SEPEP.3_C3	EXOSC10_SEPEP.4_C3	0.0777126	0.67144	CDK5	0.972677	0	CBR1_SEPEP.1_C4	CBR1_SEPEP.2_C2	0.952285	0	FBLIM1	0.882888	2.55726e-28	FAM114A1_SEPEP.1_C4	FAM114A1_SEPEP.6_C3	0.21292	0.035295
GCDH	0.93921	0	EXOSC2_SEPEP.3_C3	EXOSC2_SEPEP.4_C3	-0.0450281	0.782082	CDK5RAP1	0.87055	0	CBR3_SEPEP.1_C4	CBR3_SEPEP.2_C2	0.93639	0	FBLN1	0.757068	7.08211e-22	FAM114A2_SEPEP.1_C4	FAM114A2_SEPEP.2_C3	0.23829	0.0175411
GCLC	0.376224	0.0167275	EXOSC3_SEPEP.1_C4	EXOSC3_SEPEP.2_C2	0.306665	0.034435	CDK5RAP2	0.845031	0	CBR4_SEPEP.3_C3	CBR4_SEPEP.4_C3	0.391392	5.93606e-07	FBP1	0.983534	8.01155e-83	FAM120A_SEPEP.2_C3	FAM120A_SEPEP.7_C3	0.0775669	0.523312
GCSH	0.914568	0	EXOSC7_SEPEP.1_C4	EXOSC7_SEPEP.2_C2	0.348459	0.0156506	CDK5RAP3	0.948361	0	CC2D1A_SEPEP.1_C4	CC2D1A_SEPEP.2_C3	0.422962	1.14169e-06	FBXL18	0.929762	1.42153e-42	FAM136A_SEPEP.1_C4	FAM136A_SEPEP.3_C3	0.16327	0.220727
GDI2	0.727746	3.17129e-08	EXOSC8_SEPEP.1_C4	EXOSC8_SEPEP.2_C2	0.489493	0.00153357	CDK7	0.886629	0	CC2D1B_SEPEP.2_C3	CC2D1B_SEPEP.3_C3	0.10098	0.218599	FBXO22	0.56753	7.35768e-08	FAM185A_SEPEP.1_C4	FAM185A_SEPEP.2_C3	0.245826	0.0402393
GFM1	0.874837	0	EXOSC9_SEPEP.1_C4	EXOSC9_SEPEP.2_C3	0.58818	8.97599e-05	CDKAL1	0.86625	0	CCAR2_SEPEP.1_C4	CCAR2_SEPEP.3_C3	0.652883	0	FBXO3	0.822025	1.02348e-24	FAM91A1_SEPEP.2_C3	FAM91A1_SEPEP.1_C4	0.424779	1.3038e-05
GFM2	0.894594	0	EZR_SEPEP.1_C4	EZR_SEPEP.2_C3	0.904907	0	CDKN2AIP	0.632159	0	CCDC115_SEPEP.1_C4	CCDC115_SEPEP.2_C2	0.522015	0	FCHO2	0.72501	7.21251e-19	FAM98A_SEPEP.1_C4	FAM98A_SEPEP.2_C2	0.19729	0.059425
GGA1	0.435084	0.00539157	F11R_SEPEP.1_C4	F11R_SEPEP.2_C3	0.421515	0.00307641	CDKN2AIPNL	0.855795	1.59942e-48	CCDC117_SEPEP.2_C2	CCDC117_SEPEP.3_C3	0.562634	3.7628e-08	FCSK	0.906977	1.32894e-41	FAM98C_SEPEP.1_C4	FAM98C_SEPEP.2_C2	0.104443	0.382604
GGCT	0.22758	0.157458	FADS1_SEPEP.1_C4	FADS1_SEPEP.2_C2	-0.0227273	0.901936	CDO1	0.869001	0	CCDC12_SEPEP.2_C3	CCDC12_SEPEP.3_C3	0.367741	0.000396583	FDFT1	0.872	1.76704e-32	FARP1_SEPEP.3_C3	FARP1_SEPEP.4_C3	0.189757	0.0748999
GGH	0.882979	0	FADS2_SEPEP.1_C4	FADS2_SEPEP.2_C2	0.574794	2.73342e-05	CDV3	0.953934	0	CCDC134_SEPEP.1_C4	CCDC134_SEPEP.2_C3	0.87966	0	FDPS	0.72984	1.03158e-18	FARP2_SEPEP.1_C4	FARP2_SEPEP.2_C3	0.17695	0.218958
GGPS1	0.671482	4.05618e-06	FAF2_SEPEP.1_C4	FAF2_SEPEP.2_C2	-0.139962	0.387678	CEBPB	0.932087	0	CCDC137_SEPEP.1_C4	CCDC137_SEPEP.2_C3	0.639284	0	FDXR	0.828985	5.09484e-29	FARSB_SEPEP.1_C4	FARSB_SEPEP.2_C2	0.205473	0.0607886
GINS3	0.91891	0	FAHD1_SEPEP.1_C4	FAHD1_SEPEP.2_C2	0.854034	0	CELF1	0.875989	0	CCDC25_SEPEP.3_C3	CCDC25_SEPEP.4_C3	0.811333	0	FECH	0.939002	7.03818e-52	FBLN1_SEPEP.1_C4	FBLN1_SEPEP.3_C2	0.313681	0.00196526
GIPC1	0.759336	0	FAM114A1_SEPEP.1_C4	FAM114A1_SEPEP.2_C3	0.734522	3.72263e-07	CEMIP2	0.978142	0	CCDC28A_SEPEP.2_C2	CCDC28A_SEPEP.1_C4	0.491478	1.51812e-07	FERMT2	0.93039	2.54799e-49	FBP1_SEPEP.1_C4	FBP1_SEPEP.2_C3	0.878098	1.10348e-36
GIT2	0.808818	1.97218e-08	FAM114A2_SEPEP.1_C4	FAM114A2_SEPEP.2_C3	0.217824	0.176407	CENPC	0.951976	0	CCDC32_SEPEP.2_C3	CCDC32_SEPEP.1_C4	0.62972	4.3867e-08	FERMT3	0.921161	1.16791e-45	FBXO22_SEPEP.1_C4	FBXO22_SEPEP.3_C3	0.284034	0.0208196
GLB1	0.75825	0	FAM118B_SEPEP.1_C4	FAM118B_SEPEP.2_C3	0.242401	0.0969478	CEP131	0.98636	0	CCDC50_SEPEP.1_C4	CCDC50_SEPEP.4_C3	-0.0425945	0.650821	FGB	0.93628	2.41583e-51	FBXO3_SEPEP.1_C4	FBXO3_SEPEP.2_C3	0.0812596	0.526662
GLG1	0.930417	0	FAM120A_SEPEP.2_C3	FAM120A_SEPEP.3_C3	-0.00130265	0.993254	CEP170	0.98236	0	CCDC51_SEPEP.1_C4	CCDC51_SEPEP.2_C3	0.843414	0	FH	0.998346	4.85326e-137	FCHO2_SEPEP.1_C4	FCHO2_SEPEP.2_C3	0.204116	0.0449185
GLMN	0.660009	7.56202e-07	FAM136A_SEPEP.1_C4	FAM136A_SEPEP.2_C3	0.372558	0.00949335	CEP43	0.904875	0	CCDC58_SEPEP.1_C4	CCDC58_SEPEP.2_C3	0.521859	0	FHIT	0.374756	0.00228095	FCSK_SEPEP.2_C3	FCSK_SEPEP.4_C3	0.175058	0.192758
GLOD4	0.959509	0	FAM207A_SEPEP.1_C4	FAM207A_SEPEP.2_C3	0.378424	0.0165955	CEP44	0.883081	0	CCDC88A_SEPEP.2_C3	CCDC88A_SEPEP.3_C3	0.582219	8.04956e-08	FHL1	0.921305	7.09848e-45	FDFT1_SEPEP.2_C3	FDFT1_SEPEP.3_C3	0.370183	0.000528381
GLRX3	0.601172	9.66086e-06	FAM91A1_SEPEP.1_C4	FAM91A1_SEPEP.2_C3	0.0181197	0.930783	CERT1	0.969043	0	CCDC88B_SEPEP.3_C3	CCDC88B_SEPEP.4_C3	0.658003	0	FHL2	0.927354	1.30886e-34	FDPS_SEPEP.2_C3	FDPS_SEPEP.1_C4	0.610529	4.68149e-12
GLS	0.934325	0	FAM98A_SEPEP.1_C4	FAM98A_SEPEP.2_C2	0.158272	0.281674	CES1	0.925827	0	CCDC90B_SEPEP.1_C4	CCDC90B_SEPEP.2_C3	0.609518	0	FIP1L1	0.645267	4.5516e-11	FDXR_SEPEP.1_C4	FDXR_SEPEP.5_C3	0.0269979	0.813292
GLUD1	0.959401	0	FANCD2_SEPEP.2_C3	FANCD2_SEPEP.1_C3	0.720473	4.72358e-08	CES2	0.991473	0	CCDC91_SEPEP.2_C3	CCDC91_SEPEP.3_C3	0.765157	0	FKBP11	0.721474	6.76214e-15	FECH_SEPEP.1_C4	FECH_SEPEP.2_C3	0.581824	7.5606e-11
GLYR1	0.643183	1.60299e-06	FANCI_SEPEP.1_C4	FANCI_SEPEP.2_C3	0.77779	0	CES3	0.91577	0	CCDC93_SEPEP.3_C3	CCDC93_SEPEP.4_C3	0.439181	2.04701e-06	FKBP15	0.929729	4.18828e-49	FERMT2_SEPEP.2_C3	FERMT2_SEPEP.3_C3	-0.0748976	0.49571
GM2A	0.54762	5.61682e-05	FARP1_SEPEP.2_C3	FARP1_SEPEP.3_C3	0.595528	1.21441e-05	CETN3	0.688872	0	CCDC97_SEPEP.1_C4	CCDC97_SEPEP.3_C3	0.499846	3.71018e-07	FKBP1A	0.650327	5.64169e-13	FERMT3_SEPEP.1_C4	FERMT3_SEPEP.2_C3	0.562081	7.89083e-10
GMDS	0.471774	0.00695196	FARSB_SEPEP.1_C4	FARSB_SEPEP.2_C2	0.773556	0	CETP	0.804672	1.32057e-37	CCM2_SEPEP.1_C4	CCM2_SEPEP.2_C3	0.679711	0	FKBP2	0.849495	4.81359e-32	FES_SEPEP.1_C4	FES_SEPEP.3_C3	0.376736	0.0215418
GMPR2	0.907838	0	FBLIM1_SEPEP.1_C4	FBLIM1_SEPEP.2_C3	0.456012	0.0093226	CFAP298	0.902968	0	CCNH_SEPEP.1_C4	CCNH_SEPEP.2_C3	0.285931	0.0020234	FKBP3	0.9033	7.31928e-42	FGB_SEPEP.6_C3	FGB_SEPEP.9_C3	0.0355502	0.754231
GNA13	0.0789774	0.59363	FBLN1_SEPEP.1_C4	FBLN1_SEPEP.2_C2	0.68693	2.26081e-07	CFDP1	0.942393	0	CCNL1_SEPEP.3_C3	CCNL1_SEPEP.5_C3	0.168453	0.0889598	FKBP4	0.947909	5.6222e-56	FGD4_SEPEP.3_C3	FGD4_SEPEP.7_C3	0.294409	0.0076325
GNAI2	0.886344	0	FBN2_SEPEP.1_C4	FBN2_SEPEP.2_C2	0.851906	3.29037e-07	CFH	0.980726	0	CCNT1_SEPEP.2_C3	CCNT1_SEPEP.3_C3	0.453469	4.64083e-09	FKBP5	0.935525	4.4988e-51	FGGY_SEPEP.2_C3	FGGY_SEPEP.7_C3	0.322412	0.0254232
GNB1	0.863005	0	FBXO21_SEPEP.1_C4	FBXO21_SEPEP.2_C3	0.336192	0.0199254	CFHR2	0.980929	0	CCNT2_SEPEP.1_C4	CCNT2_SEPEP.2_C3	0.587708	5.81659e-09	FLAD1	0.95911	5.017e-61	FH_SEPEP.1_C4	FH_SEPEP.2_C2	0.619752	6.71267e-13
GNL2	0.955818	0	FBXO22_SEPEP.2_C3	FBXO22_SEPEP.3_C3	0.395528	0.0258084	CFI	0.692926	0	CCNY_SEPEP.1_C4	CCNY_SEPEP.2_C2	0.250309	0.0121951	FLOT1	0.932896	1.03175e-49	FHIT_SEPEP.1_C4	FHIT_SEPEP.3_C3	-0.0506952	0.715821
GNPAT	0.746904	2.514e-07	FCF1_SEPEP.1_C4	FCF1_SEPEP.2_C3	-0.117669	0.519765	CHCHD3	0.978957	0	CCNYL1_SEPEP.1_C4	CCNYL1_SEPEP.2_C3	0.703443	0	FMC1	0.519704	2.55905e-08	FHL1_SEPEP.2_C3	FHL1_SEPEP.3_C3	0.457905	1.88348e-06
GOLGB1	0.976878	0	FDFT1_SEPEP.1_C4	FDFT1_SEPEP.4_C3	0.571537	3.092e-05	CHCHD5	0.91436	0	CCPG1_SEPEP.1_C4	CCPG1_SEPEP.2_C3	0.841036	0	FMNL1	0.955084	1.62451e-35	FHL2_SEPEP.1_C4	FHL2_SEPEP.2_C3	0.57073	7.32947e-08
GOPC	0.808945	0	FDPS_SEPEP.1_C4	FDPS_SEPEP.3_C3	0.628962	2.99262e-06	CHCHD6	0.847279	0	CCT2_SEPEP.1_C4	CCT2_SEPEP.2_C2	0.581132	0	FMO3	0.918678	2.25796e-45	FIP1L1_SEPEP.1_C4	FIP1L1_SEPEP.2_C3	0.144856	0.218176
GORASP2	0.690838	1.89754e-07	FDXR_SEPEP.2_C3	FDXR_SEPEP.3_C3	-0.173171	0.28415	CHD1	0.866994	0	CCT3_SEPEP.1_C4	CCT3_SEPEP.2_C2	0.678043	0	FMO5	0.976713	5.00396e-74	FKBP11_SEPEP.2_C3	FKBP11_SEPEP.1_C4	0.42555	6.0573e-05
GOT2	0.970148	0	FERMT2_SEPEP.1_C4	FERMT2_SEPEP.2_C3	0.478941	0.00066311	CHD1L	0.987097	0	CCT4_SEPEP.1_C4	CCT4_SEPEP.2_C2	0.367312	1.45333e-06	FN1	0.900067	4.0179e-41	FKBP15_SEPEP.1_C4	FKBP15_SEPEP.3_C3	0.317686	0.00161031
GPI	0.986974	0	FGFR1_SEPEP.2_C3	FGFR1_SEPEP.3_C3	0.817647	0.000150617	CHD2	0.556151	0	CCT5_SEPEP.3_C3	CCT5_SEPEP.4_C3	0.548006	0	FN3K	0.883306	5.4243e-37	FKBP1A_SEPEP.1_C4	FKBP1A_SEPEP.2_C3	0.444301	5.14343e-06
GPS1	0.905667	0	FH_SEPEP.1_C4	FH_SEPEP.2_C2	0.806122	0	CHDH	0.976272	0	CCT6A_SEPEP.1_C4	CCT6A_SEPEP.2_C2	0.672252	0	FN3KRP	0.621332	2.01811e-08	FKBP2_SEPEP.1_C4	FKBP2_SEPEP.2_C3	0.282308	0.00280734
GPT2	0.935519	0	FHL1_SEPEP.2_C3	FHL1_SEPEP.3_C3	0.924772	0	CHID1	0.980699	0	CCT6B_SEPEP.1_C4	CCT6B_SEPEP.2_C3	0.731092	0	FNDC3B	0.691729	8.30963e-16	FKBP3_SEPEP.1_C4	FKBP3_SEPEP.2_C3	0.338902	0.000292763
GRB2	0.864742	0	FHL2_SEPEP.1_C4	FHL2_SEPEP.2_C3	0.87462	0	CHKA	0.914385	0	CCT7_SEPEP.2_C2	CCT7_SEPEP.4_C3	0.420953	4.95824e-08	FOXRED1	0.794225	3.29496e-19	FKBP4_SEPEP.1_C4	FKBP4_SEPEP.2_C2	0.122512	0.200208
GRHPR	0.923904	0	FHL3_SEPEP.1_C4	FHL3_SEPEP.2_C3	0.05197	0.749439	CHMP5	0.941958	0	CCT8_SEPEP.2_C2	CCT8_SEPEP.4_C3	0.497406	5.17561e-12	FPGT	0.586798	2.89481e-09	FKBP5_SEPEP.1_C4	FKBP5_SEPEP.2_C3	0.635218	6.9887e-14
GRSF1	0.908706	0	FIP1L1_SEPEP.4_C3	FIP1L1_SEPEP.6_C3	-0.0344575	0.851385	CHMP6	0.888515	0	CD109_SEPEP.1_C4	CD109_SEPEP.3_C3	0.451749	1.7692e-05	FRK	0.876919	9.63887e-30	FLAD1_SEPEP.1_C4	FLAD1_SEPEP.2_C3	0.488858	3.7649e-07
GSK3B	0.680525	3.01195e-07	FKBP10_SEPEP.1_C4	FKBP10_SEPEP.2_C3	0.830981	0	CHMP7	0.832682	0	CD163_SEPEP.2_C3	CD163_SEPEP.4_C3	0.441694	0.000150938	FRMD8	0.808377	4.95413e-14	FLOT1_SEPEP.2_C3	FLOT1_SEPEP.3_C3	0.191337	0.0776035
GSR	0.976878	0	FKBP1A_SEPEP.1_C4	FKBP1A_SEPEP.2_C3	0.651433	1.11028e-06	CHORDC1	0.979497	0	CD163L1_SEPEP.1_C4	CD163L1_SEPEP.2_C3	0.751941	0	FTSJ3	0.852131	2.41613e-25	FMC1_SEPEP.2_C2	FMC1_SEPEP.1_C2	0.0758075	0.51801
GSTCD	0.293433	0.0664499	FKBP3_SEPEP.1_C4	FKBP3_SEPEP.2_C3	0.519757	0.000189615	CHP1	0.940208	0	CD209_SEPEP.2_C3	CD209_SEPEP.4_C3	0.659915	0	FUBP1	0.960551	2.0794e-62	FMO3_SEPEP.3_C3	FMO3_SEPEP.4_C3	0.390806	7.56784e-05
GSTK1	0.961789	0	FKBP4_SEPEP.1_C4	FKBP4_SEPEP.2_C2	0.776921	0	CHPT1	0.943713	0	CD276_SEPEP.1_C4	CD276_SEPEP.2_C3	0.621654	0	FUBP3	0.883401	2.42833e-37	FMO4_SEPEP.2_C3	FMO4_SEPEP.5_C3	0.568169	2.58427e-08
GSTO1	0.977204	0	FKBP5_SEPEP.1_C4	FKBP5_SEPEP.2_C3	0.704624	1.01626e-07	CHTOP	0.881367	0	CD2AP_SEPEP.1_C4	CD2AP_SEPEP.3_C3	0.709492	0	FUCA1	0.658822	2.21104e-13	FMO5_SEPEP.3_C3	FMO5_SEPEP.4_C3	0.282454	0.0902996
GSTZ1	0.29429	0.0427137	FKBP9_SEPEP.1_C4	FKBP9_SEPEP.2_C3	0.639296	0.000117089	CHUK	0.707202	0	CD33_SEPEP.2_C3	CD33_SEPEP.1_C4	0.817896	0	FUOM	0.763446	1.38962e-18	FN1_SEPEP.4_C3	FN1_SEPEP.6_C3	0.0811153	0.44724
GTF2I	0.703322	1.07894e-07	FLAD1_SEPEP.1_C4	FLAD1_SEPEP.2_C3	0.321211	0.026456	CIAO2A	0.825146	0	CD34_SEPEP.1_C4	CD34_SEPEP.2_C2	0.666832	0	FXN	0.677471	6.47079e-14	FN3K_SEPEP.1_C4	FN3K_SEPEP.2_C2	0.511096	2.1666e-08
GTF3C4	0.405558	0.00451859	FLII_SEPEP.2_C3	FLII_SEPEP.1_C3	0.0835777	0.648145	CIAO3	0.927502	0	CD36_SEPEP.3_C3	CD36_SEPEP.5_C3	0.741475	0	FXR1	0.947587	7.80226e-56	FN3KRP_SEPEP.2_C2	FN3KRP_SEPEP.1_C4	0.437053	0.000217366
GTF3C5	0.850087	0	FLNC_SEPEP.2_C2	FLNC_SEPEP.1_C2	0.482389	0.0021023	CIAPIN1	0.947434	0	CD4_SEPEP.1_C4	CD4_SEPEP.4_C3	0.291597	0.0069562	GAK	0.670965	5.49404e-14	FNDC3B_SEPEP.2_C3	FNDC3B_SEPEP.1_C4	0.18722	0.0901111
GTPBP1	0.918259	0	FLOT1_SEPEP.2_C3	FLOT1_SEPEP.5_C3	0.196591	0.179984	CIC	0.824341	0	CD40_SEPEP.1_C4	CD40_SEPEP.2_C3	0.877837	0	GALK2	0.839845	1.08255e-30	FOXRED1_SEPEP.1_C4	FOXRED1_SEPEP.3_C3	0.398515	0.000762919
GTPBP10	0.848968	0	FLOT2_SEPEP.1_C4	FLOT2_SEPEP.2_C3	0.276173	0.0847142	CIRBP	0.946571	0	CD44_SEPEP.2_C3	CD44_SEPEP.3_C3	0.895881	0	GALM	0.804353	2.13528e-26	FPGT_SEPEP.1_C4	FPGT_SEPEP.2_C2	0.363338	0.00692408
GTPBP4	0.933348	0	FN1_SEPEP.2_C3	FN1_SEPEP.4_C3	0.894811	0	CKB	0.957364	0	CD46_SEPEP.2_C3	CD46_SEPEP.3_C3	0.104025	0.247938	GALNT2	0.956051	6.64056e-60	FRK_SEPEP.1_C4	FRK_SEPEP.2_C3	0.246908	0.0244309
HACD3	0.579462	2.28624e-05	FNBP1L_SEPEP.1_C4	FNBP1L_SEPEP.2_C3	0.394268	0.00587072	CLASP1	0.78679	0	CD47_SEPEP.2_C2	CD47_SEPEP.4_C3	0.540901	0	GALT	0.923838	6.46629e-44	FTCD_SEPEP.2_C3	FTCD_SEPEP.4_C3	0.289922	0.0593148
HACL1	0.933999	0	FNDC3A_SEPEP.1_C4	FNDC3A_SEPEP.2_C3	0.208532	0.154562	CLASP2	0.926768	0	CD5L_SEPEP.1_C4	CD5L_SEPEP.2_C3	0.560191	6.08757e-10	GAMT	0.938128	5.10708e-52	FTO_SEPEP.4_C3	FTO_SEPEP.5_C3	-0.0850589	0.514549
HADH	0.936822	0	FNDC3B_SEPEP.1_C4	FNDC3B_SEPEP.3_C3	0.303886	0.0911166	CLCC1	0.949504	0	CD63_SEPEP.1_C4	CD63_SEPEP.2_C3	0.823484	0	GANAB	0.817051	7.95345e-28	FTSJ3_SEPEP.2_C2	FTSJ3_SEPEP.1_C4	0.624071	4.83115e-10
HADHB	0.928571	0	FOCAD_SEPEP.1_C4	FOCAD_SEPEP.2_C3	0.0469043	0.773221	CLCN7	0.975791	0	CD74_SEPEP.3_C3	CD74_SEPEP.4_C3	0.689549	0	GAPDH	0.998646	8.70126e-142	FUBP1_SEPEP.1_C4	FUBP1_SEPEP.2_C3	0.631587	1.1377e-11
HAGH	0.855515	0	FRAS1_SEPEP.1_C4	FRAS1_SEPEP.2_C2	0.507129	0.000977856	CLEC16A	0.605266	0	CD81_SEPEP.1_C4	CD81_SEPEP.2_C2	0.668709	0	GARS1	0.987679	1.2221e-89	FUBP3_SEPEP.2_C3	FUBP3_SEPEP.3_C3	0.205719	0.0410731
HARS1	0.805688	0	FREM2_SEPEP.1_C4	FREM2_SEPEP.2_C2	-0.273043	0.19606	CLEC1B	0.937045	0	CD84_SEPEP.2_C3	CD84_SEPEP.3_C3	0.485949	3.279e-06	GART	0.875239	3.60396e-36	FUCA1_SEPEP.1_C4	FUCA1_SEPEP.3_C3	0.227613	0.0265323
HARS2	0.657729	8.37605e-07	FRYL_SEPEP.2_C3	FRYL_SEPEP.3_C3	0.438783	0.0126712	CLEC3B	0.924102	0	CD9_SEPEP.2_C3	CD9_SEPEP.1_C4	0.9532	0	GATM	0.979359	1.6032e-77	FUOM_SEPEP.1_C4	FUOM_SEPEP.2_C3	0.25729	0.0603529
HAUS4	0.877199	1.67041e-07	FSTL1_SEPEP.1_C4	FSTL1_SEPEP.2_C2	0.320777	0.0266694	CLEC4G	0.662047	0	CD99-1_SEPEP.2_C3	CD99-1_SEPEP.5_C3	0.372654	4.61604e-06	GBA	0.855424	9.0156e-32	FXN_SEPEP.1_C4	FXN_SEPEP.2_C2	-0.140191	0.220878
HCFC1	0.918367	0	FTO_SEPEP.2_C3	FTO_SEPEP.6_C3	-0.0301573	0.841983	CLIC6	0.866997	0	CD99L2_SEPEP.2_C3	CD99L2_SEPEP.3_C3	0.876049	0	GBF1	0.923792	7.77153e-47	FXR1_SEPEP.1_C4	FXR1_SEPEP.2_C3	0.635849	5.75547e-12
HDAC1	0.907078	0	FTSJ3_SEPEP.1_C4	FTSJ3_SEPEP.2_C2	0.675206	3.82289e-07	CLINT1	0.940822	0	CDAN1_SEPEP.1_C4	CDAN1_SEPEP.2_C3	0.563368	4.67001e-09	GBP1	0.798062	9.98317e-26	GAK_SEPEP.2_C3	GAK_SEPEP.1_C4	0.250564	0.039313
HDGF	0.952345	0	FUBP1_SEPEP.2_C3	FUBP1_SEPEP.4_C3	0.469605	0.000865699	CLIP1	0.991136	0	CDC16_SEPEP.2_C3	CDC16_SEPEP.3_C3	0.413259	1.41457e-05	GCAT	0.960284	1.49511e-45	GALK2_SEPEP.1_C4	GALK2_SEPEP.2_C3	0.375297	0.000110141
HDHD2	0.931828	0	FUBP3_SEPEP.1_C4	FUBP3_SEPEP.3_C3	0.57805	2.4137e-05	CLMN	0.991564	0	CDC27_SEPEP.4_C3	CDC27_SEPEP.5_C3	-0.037738	0.716088	GCC2	0.860273	2.99457e-29	GALM_SEPEP.1_C4	GALM_SEPEP.2_C2	0.558192	2.36181e-10
HDHD5	0.652301	1.06801e-06	FUS_SEPEP.1_C4	FUS_SEPEP.2_C3	0.218475	0.228691	CLN5	0.949889	0	CDC34_SEPEP.1_C4	CDC34_SEPEP.2_C2	0.62191	0	GCDH	0.977986	5.16345e-76	GALNT2_SEPEP.1_C4	GALNT2_SEPEP.3_C3	0.326028	0.00405157
HDLBP	0.965588	0	FXR1_SEPEP.2_C3	FXR1_SEPEP.4_C3	0.200174	0.172059	CLN8	0.885772	0	CDC42_SEPEP.1_C4	CDC42_SEPEP.3_C3	0.689055	0	GCLC	0.905342	2.41855e-42	GALT_SEPEP.1_C4	GALT_SEPEP.2_C2	0.472131	4.78491e-07
HEATR3	0.767043	0	G3BP2_SEPEP.1_C4	G3BP2_SEPEP.2_C3	0.24099	0.0989538	CLNS1A	0.886477	0	CDC42BPA_SEPEP.1_C4	CDC42BPA_SEPEP.2_C3	0.702084	0	GCLM	0.822401	3.24926e-28	GAMT_SEPEP.1_C4	GAMT_SEPEP.2_C2	0.558214	2.35715e-10
HEBP2	0.719887	6.13323e-07	GAK_SEPEP.1_C4	GAK_SEPEP.2_C3	0.0803654	0.590193	CLPB	0.925598	0	CDC42BPB_SEPEP.1_C4	CDC42BPB_SEPEP.2_C3	0.576566	0	GCSH	0.929001	7.20113e-49	GANAB_SEPEP.5_C3	GANAB_SEPEP.6_C3	0.0142425	0.900857
HECTD1	0.842597	0	GALM_SEPEP.1_C4	GALM_SEPEP.2_C2	0.476118	0.000719301	CLPTM1	0.966773	0	CDC73_SEPEP.1_C4	CDC73_SEPEP.2_C2	0.906363	0	GDA	0.94153	4.79055e-49	GAPDH_SEPEP.2_C3	GAPDH_SEPEP.1_C3	-0.282002	0.0276764
HELLS	0.974273	0	GALNT2_SEPEP.1_C4	GALNT2_SEPEP.2_C3	0.0705601	0.632699	CLPTM1L	0.926063	0	CDH1_SEPEP.2_C2	CDH1_SEPEP.4_C3	0.716113	0	GDI2	0.968664	9.16807e-68	GAPVD1_SEPEP.2_C3	GAPVD1_SEPEP.5_C3	0.158299	0.172009
HEXB	0.968411	0	GALNT7_SEPEP.4_C3	GALNT7_SEPEP.3_C3	-0.0119409	0.935838	CLRN3	0.960468	0	CDH13_SEPEP.3_C3	CDH13_SEPEP.5_C3	0.579609	0	GFM1	0.790107	6.50184e-25	GARS1_SEPEP.1_C4	GARS1_SEPEP.3_C3	0.102224	0.290184
HIBADH	0.882979	0	GAMT_SEPEP.1_C4	GAMT_SEPEP.2_C2	0.445216	0.00432652	CLTA	0.89902	0	CDH2_SEPEP.1_C4	CDH2_SEPEP.2_C3	0.817473	0	GFM2	0.915185	1.19064e-41	GART_SEPEP.1_C4	GART_SEPEP.2_C3	0.569052	7.20531e-11
HIBCH	0.878528	0	GANAB_SEPEP.3_C3	GANAB_SEPEP.5_C3	0.489036	0.000493064	CLUH	0.994857	0	CDHR5_SEPEP.1_C4	CDHR5_SEPEP.2_C3	0.912973	0	GGH	0.915566	1.57708e-44	GATD1_SEPEP.2_C3	GATD1_SEPEP.3_C3	0.268155	0.0499382
HIF1AN	0.511181	0.000249692	GAPDH_SEPEP.1_C4	GAPDH_SEPEP.3_C3	0.5	0.000353937	CMC1	0.96988	0	CDIPT_SEPEP.1_C4	CDIPT_SEPEP.3_C3	0.708318	0	GGT5	0.936048	4.68218e-43	GATM_SEPEP.1_C4	GATM_SEPEP.2_C2	0.8252	8.39157e-29
HK1	0.992184	0	GAPVD1_SEPEP.2_C3	GAPVD1_SEPEP.3_C3	0.529201	0.00013893	CMC2	0.776585	0	CDK1_SEPEP.1_C4	CDK1_SEPEP.3_C3	0.903888	0	GGT7	0.406932	0.000353237	GBA_SEPEP.1_C4	GBA_SEPEP.2_C3	0.357332	0.000912202
HK2	0.970582	0	GARS1_SEPEP.1_C4	GARS1_SEPEP.3_C3	0.494572	0.0004176	CMPK1	0.958951	0	CDK13_SEPEP.2_C3	CDK13_SEPEP.1_C4	0.465328	2.27101e-07	GHDC	0.872426	2.30811e-35	GBF1_SEPEP.2_C3	GBF1_SEPEP.3_C3	0.211066	0.0332174
HMBS	0.82284	0	GART_SEPEP.1_C4	GART_SEPEP.2_C3	0.754125	6.76717e-10	CMPK2	0.990182	0	CDK2_SEPEP.1_C4	CDK2_SEPEP.3_C3	0.667928	0	GIMAP8	0.792644	7.16708e-19	GBP1_SEPEP.1_C4	GBP1_SEPEP.2_C2	0.618939	4.11017e-12
HMGA1	0.969713	0	GATAD2A_SEPEP.1_C4	GATAD2A_SEPEP.2_C3	0.642026	1.30279e-05	CMTM3	0.945507	0	CDK5_SEPEP.2_C2	CDK5_SEPEP.1_C2	0.694685	0	GIPC1	0.795846	4.11418e-19	GCAT_SEPEP.1_C4	GCAT_SEPEP.2_C3	0.563839	3.31697e-06
HMGA2	0.969713	0	GATM_SEPEP.1_C4	GATM_SEPEP.2_C2	0.850304	0	CMTR1	0.986902	0	CDK5RAP1_SEPEP.1_C4	CDK5RAP1_SEPEP.4_C3	0.510589	8.99179e-09	GIPC2	0.813689	1.38464e-19	GCC2_SEPEP.3_C3	GCC2_SEPEP.1_C4	0.556784	2.1411e-08
HMGCL	0.786149	0	GBA_SEPEP.1_C4	GBA_SEPEP.2_C3	0.329672	0.0241032	CNBP	0.957732	0	CDK5RAP2_SEPEP.3_C3	CDK5RAP2_SEPEP.6_C3	0.43249	2.50098e-05	GIT1	0.85627	1.56125e-25	GCDH_SEPEP.1_C4	GCDH_SEPEP.2_C2	0.719082	1.9133e-14
HMGCS1	0.88135	0	GBF1_SEPEP.3_C3	GBF1_SEPEP.4_C3	0.450049	0.00495991	CNDP2	0.912323	0	CDK5RAP3_SEPEP.4_C3	CDK5RAP3_SEPEP.5_C3	0.152283	0.130262	GIT2	0.751876	1.57797e-20	GCKR_SEPEP.2_C3	GCKR_SEPEP.1_C4	0.536836	0.000100172
HNRNPA1	0.911854	0	GCDH_SEPEP.1_C4	GCDH_SEPEP.2_C2	0.550803	6.60258e-05	CNN1	0.940614	0	CDK7_SEPEP.1_C4	CDK7_SEPEP.3_C3	0.736344	0	GK	0.833801	2.49231e-28	GCLC_SEPEP.2_C2	GCLC_SEPEP.3_C3	0.522769	5.50538e-09
HNRNPA2B1	0.987516	0	GCLC_SEPEP.1_C4	GCLC_SEPEP.2_C2	0.0995989	0.579967	CNN2	0.94367	0	CDKAL1_SEPEP.1_C4	CDKAL1_SEPEP.4_C3	0.587169	5.91885e-08	GLB1	0.903975	5.09021e-42	GCLM_SEPEP.2_C3	GCLM_SEPEP.3_C3	0.298241	0.00285677
HNRNPA3	0.942249	0	GCSH_SEPEP.1_C4	GCSH_SEPEP.2_C2	0.675423	3.78584e-07	CNN3	0.904638	0	CDKN2AIP_SEPEP.1_C4	CDKN2AIP_SEPEP.2_C2	0.586373	0	GLOD4	0.96035	2.72985e-62	GCSH_SEPEP.1_C4	GCSH_SEPEP.2_C2	0.341025	0.000589775
HNRNPAB	0.95495	0	GDI2_SEPEP.1_C4	GDI2_SEPEP.2_C3	0.552974	6.11113e-05	CNNM3	0.97168	0	CDKN2AIPNL_SEPEP.1_C4	CDKN2AIPNL_SEPEP.2_C2	0.502434	8.91486e-11	GLRX3	0.844431	2.5317e-31	GDA_SEPEP.2_C3	GDA_SEPEP.5_C3	0.381263	0.000247458
HNRNPC	0.899153	0	GFM1_SEPEP.2_C3	GFM1_SEPEP.6_C3	-0.00183284	0.992807	CNOT1	0.711864	0	CDO1_SEPEP.1_C4	CDO1_SEPEP.2_C3	0.584338	0	GLS	0.944152	1.57276e-49	GDI2_SEPEP.1_C4	GDI2_SEPEP.2_C3	0.046833	0.650473
HNRNPD	0.934759	0	GFM2_SEPEP.1_C4	GFM2_SEPEP.2_C3	0.137755	0.349334	CNOT10	0.569091	0	CDS2_SEPEP.2_C3	CDS2_SEPEP.3_C3	0.377015	7.3215e-07	GLTP	0.790497	5.2682e-20	GFM1_SEPEP.3_C3	GFM1_SEPEP.5_C3	-0.0366488	0.786658
HNRNPH1	0.696157	1.4939e-07	GGA1_SEPEP.1_C4	GGA1_SEPEP.2_C3	-0.230582	0.15194	CNOT2	0.865496	0	CDV3_SEPEP.3_C3	CDV3_SEPEP.6_C3	-0.0214182	0.816144	GLYAT	0.880417	3.22638e-32	GGCT_SEPEP.3_C3	GGCT_SEPEP.4_C3	0.0585441	0.654031
HNRNPH3	0.914785	0	GGCT_SEPEP.1_C4	GGCT_SEPEP.4_C3	-0.0225141	0.89026	CNOT3	0.944813	0	CEACAM1_SEPEP.2_C3	CEACAM1_SEPEP.4_C3	0.591707	0	GLYCTK	0.572659	2.00139e-09	GGCX_SEPEP.2_C3	GGCX_SEPEP.4_C3	0.378524	0.000493287
HNRNPK	0.931394	0	GGH_SEPEP.1_C4	GGH_SEPEP.2_C2	0.672167	4.38137e-07	CNOT7	0.675003	0	CEBPB_SEPEP.1_C4	CEBPB_SEPEP.3_C3	0.733538	0	GLYR1	0.894861	9.38945e-36	GGH_SEPEP.1_C4	GGH_SEPEP.2_C2	0.70918	4.32382e-18
HNRNPL	0.956253	0	GGPS1_SEPEP.1_C4	GGPS1_SEPEP.2_C3	0.155347	0.337218	CNOT9	0.817428	0	CELF1_SEPEP.1_C4	CELF1_SEPEP.2_C3	0.544415	0	GMDS	0.746101	6.68414e-20	GGT5_SEPEP.2_C3	GGT5_SEPEP.4_C3	0.114481	0.348934
HNRNPM	0.932588	0	GINS3_SEPEP.1_C4	GINS3_SEPEP.2_C3	0.586494	2.14706e-05	CNPY2	0.943825	0	CELF2_SEPEP.2_C3	CELF2_SEPEP.3_C3	0.645979	0	GMFG	0.623163	3.14597e-10	GGT7_SEPEP.1_C4	GGT7_SEPEP.3_C3	0.374942	0.00864569
HNRNPR	0.952562	0	GIPC1_SEPEP.1_C4	GIPC1_SEPEP.2_C3	-0.20723	0.157199	CNRIP1	0.904607	0	CEMIP2_SEPEP.1_C4	CEMIP2_SEPEP.2_C3	0.94632	0	GNA13	0.536732	3.48519e-08	GHDC_SEPEP.1_C4	GHDC_SEPEP.2_C2	0.350693	0.00252612
HNRNPU	0.950716	0	GIT2_SEPEP.2_C3	GIT2_SEPEP.3_C3	0.152174	0.476083	CNST	0.81695	0	CENPC_SEPEP.1_C4	CENPC_SEPEP.2_C3	0.580429	0	GNAI2	0.84915	5.39977e-32	GIMAP1_SEPEP.3_C3	GIMAP1_SEPEP.2_C2	0.36151	0.00308835
HOMER1	0.353778	0.0140568	GLB1_SEPEP.1_C4	GLB1_SEPEP.2_C3	0.282552	0.0775538	COBL	0.889299	0	CEP131_SEPEP.1_C4	CEP131_SEPEP.3_C3	0.564105	1.93261e-11	GNB1	0.774622	1.99749e-23	GIMAP4_SEPEP.1_C4	GIMAP4_SEPEP.2_C2	0.439613	0.000881031
HOOK1	0.852158	0	GLG1_SEPEP.1_C4	GLG1_SEPEP.2_C3	0.324468	0.024901	COBLL1	0.996297	0	CEP170_SEPEP.1_C4	CEP170_SEPEP.2_C3	0.683082	0	GNE	0.960902	1.28939e-62	GIMAP8_SEPEP.1_C4	GIMAP8_SEPEP.2_C3	0.366242	0.0024917
HP1BP3	0.956036	0	GLIPR2_SEPEP.2_C3	GLIPR2_SEPEP.3_C3	0.881242	0	COG3	0.898873	0	CEP170B_SEPEP.2_C3	CEP170B_SEPEP.3_C3	0.568657	0	GNPAT	0.946918	4.77903e-55	GIPC2_SEPEP.1_C4	GIPC2_SEPEP.2_C2	0.412845	0.00127896
HRC	0.906942	0	GLMN_SEPEP.1_C4	GLMN_SEPEP.2_C3	-0.0630394	0.698297	COG4	0.953319	0	CEP41_SEPEP.2_C3	CEP41_SEPEP.4_C3	0.592574	3.73232e-09	GOLGA3	0.792396	6.29744e-25	GIT1_SEPEP.1_C4	GIT1_SEPEP.2_C3	0.368563	0.00232693
HS2ST1	0.61437	0.000247159	GLOD4_SEPEP.3_C3	GLOD4_SEPEP.4_C3	0.305882	0.248661	COG5	0.90292	0	CEP43_SEPEP.1_C4	CEP43_SEPEP.2_C3	0.616955	0	GOLGB1	0.991313	7.21263e-98	GIT2_SEPEP.1_C4	GIT2_SEPEP.4_C3	0.163492	0.132551
HSD17B10	0.950825	0	GLRX3_SEPEP.1_C4	GLRX3_SEPEP.2_C3	0.0780504	0.596934	COG6	0.815871	0	CEP44_SEPEP.1_C4	CEP44_SEPEP.2_C3	0.597522	0	GOLIM4	0.941591	2.43011e-53	GK_SEPEP.1_C4	GK_SEPEP.2_C3	0.634318	4.86064e-13
HSD17B12	0.845853	0	GLS_SEPEP.1_C4	GLS_SEPEP.2_C2	0.280504	0.0537992	COG7	0.975484	0	CERT1_SEPEP.1_C4	CERT1_SEPEP.3_C3	0.62222	0	GOPC	0.867363	2.24257e-32	GLB1_SEPEP.1_C4	GLB1_SEPEP.4_C3	0.393091	2.15703e-05
HSD17B4	0.968411	0	GLUD1_SEPEP.1_C4	GLUD1_SEPEP.2_C2	0.772608	1.12675e-07	COG8	0.98266	0	CES1_SEPEP.1_C4	CES1_SEPEP.3_C3	0.521839	8.02127e-08	GOSR2	0.374348	0.000158462	GLIPR2_SEPEP.3_C3	GLIPR2_SEPEP.4_C3	0.477034	0.000175621
HSDL2	0.820452	0	GLYR1_SEPEP.1_C4	GLYR1_SEPEP.4_C3	-0.00623167	0.973631	COL12A1	0.996479	0	CES2_SEPEP.2_C3	CES2_SEPEP.3_C3	0.964427	0	GOT2	0.90313	8.01536e-42	GLOD4_SEPEP.1_C4	GLOD4_SEPEP.3_C3	-0.0308043	0.798712
HSP90AB1	0.909792	0	GM2A_SEPEP.1_C4	GM2A_SEPEP.2_C2	0.593206	6.09738e-05	COL14A1	0.996802	0	CES3_SEPEP.1_C4	CES3_SEPEP.3_C3	0.758022	0	GPHN	0.881458	5.21028e-35	GLRX3_SEPEP.1_C4	GLRX3_SEPEP.2_C3	0.348664	0.000202811
HSPA8	0.919019	0	GMDS_SEPEP.1_C4	GMDS_SEPEP.2_C3	0.114003	0.532939	COL16A1	0.913102	0	CETN3_SEPEP.1_C4	CETN3_SEPEP.2_C3	0.147425	0.206413	GPI	0.964691	5.52149e-65	GLS_SEPEP.2_C2	GLS_SEPEP.6_C3	0.314255	0.00760909
HSPB7	0.964611	0	GMPR2_SEPEP.2_C3	GMPR2_SEPEP.3_C3	0.0823529	0.762929	COL1A1	0.967483	0	CETP_SEPEP.1_C4	CETP_SEPEP.3_C3	0.686073	0	GPN1	0.810593	3.68702e-22	GLS2_SEPEP.1_C4	GLS2_SEPEP.4_C3	0.0463344	0.791545
HSPBP1	0.91739	0	GNA13_SEPEP.1_C4	GNA13_SEPEP.3_C3	-0.333482	0.072234	COL21A1	0.864681	0	CFAP298_SEPEP.1_C4	CFAP298_SEPEP.2_C3	0.71792	0	GPS1	0.958735	2.30169e-61	GLTP_SEPEP.2_C2	GLTP_SEPEP.1_C4	0.0932129	0.39049
HSPE1	0.956361	0	GNAI2_SEPEP.1_C4	GNAI2_SEPEP.2_C3	0.326096	0.0241528	COL5A1	0.962514	0	CFDP1_SEPEP.1_C4	CFDP1_SEPEP.2_C2	0.523477	0	GPT2	0.932776	1.29265e-29	GLYAT_SEPEP.1_C4	GLYAT_SEPEP.2_C3	0.766591	1.2934e-18
HSPH1	0.95647	0	GNB1_SEPEP.1_C4	GNB1_SEPEP.2_C3	0.559813	4.77451e-05	COL5A3	0.939787	0	CFH_SEPEP.1_C4	CFH_SEPEP.2_C2	0.954153	0	GPX4	0.970521	3.45362e-69	GLYCTK_SEPEP.1_C4	GLYCTK_SEPEP.3_C3	0.310908	0.00500037
HUWE1	0.619192	4.5553e-06	GNL2_SEPEP.1_C4	GNL2_SEPEP.3_C3	0.701259	1.18558e-07	COL6A2	0.985422	0	CFHR2_SEPEP.2_C3	CFHR2_SEPEP.3_C3	0.475458	2.92388e-06	GRB2	0.937464	8.97446e-52	GMDS_SEPEP.3_C3	GMDS_SEPEP.5_C3	0.223924	0.066406
HYOU1	0.978723	0	GNPAT_SEPEP.1_C4	GNPAT_SEPEP.2_C3	0.212243	0.242497	COL6A3	0.994988	0	CFI_SEPEP.1_C4	CFI_SEPEP.2_C3	0.520786	0	GRHPR	0.72685	1.7045e-19	GMFG_SEPEP.1_C4	GMFG_SEPEP.2_C2	0.234346	0.0602503
HYPK	0.66349	5.33196e-05	GOLGB1_SEPEP.2_C3	GOLGB1_SEPEP.1_C3	0.508901	0.000268343	COL6A6	0.936203	0	CHCHD3_SEPEP.1_C4	CHCHD3_SEPEP.2_C3	0.941886	0	GSDME	0.873128	3.65184e-24	GNA13_SEPEP.3_C3	GNA13_SEPEP.1_C4	0.236111	0.0544084
IARS1	0.89568	0	GOPC_SEPEP.1_C4	GOPC_SEPEP.2_C3	0.110617	0.452966	COLGALT1	0.976451	0	CHCHD5_SEPEP.1_C4	CHCHD5_SEPEP.2_C3	0.442189	9.04082e-06	GSK3B	0.839609	2.9535e-28	GNAI2_SEPEP.1_C4	GNAI2_SEPEP.3_C3	0.360642	0.000264366
IBA57	0.947351	0	GORASP2_SEPEP.1_C4	GORASP2_SEPEP.2_C2	-0.00329912	0.986414	COMMD1	0.729811	0	CHCHD6_SEPEP.1_C4	CHCHD6_SEPEP.3_C3	0.601351	0	GSN	0.877821	1.23933e-36	GNB1_SEPEP.1_C4	GNB1_SEPEP.2_C3	0.310166	0.000923307
IDE	0.864416	0	GOSR1_SEPEP.2_C3	GOSR1_SEPEP.4_C3	0.225328	0.161692	COMMD3	0.661053	0	CHD1_SEPEP.1_C4	CHD1_SEPEP.2_C3	0.659659	0	GSR	0.984994	5.27853e-85	GNE_SEPEP.2_C3	GNE_SEPEP.3_C3	0.252529	0.0440965
IDH2	0.952128	0	GOT2_SEPEP.1_C4	GOT2_SEPEP.2_C2	0.888189	0	COMMD4	0.438568	9.52531e-09	CHD1L_SEPEP.2_C2	CHD1L_SEPEP.3_C3	0.31676	0.0043585	GSTK1	0.984131	1.08728e-83	GNPAT_SEPEP.2_C3	GNPAT_SEPEP.3_C3	0.218257	0.058213
IDH3A	0.962766	0	GPC3_SEPEP.2_C3	GPC3_SEPEP.3_C3	0.444637	0.00170809	COMMD6	0.638733	0	CHD2_SEPEP.1_C4	CHD2_SEPEP.2_C2	0.45835	3.30667e-08	GSTO1	0.964578	6.5503e-65	GOLGA3_SEPEP.3_C3	GOLGA3_SEPEP.4_C3	0.371227	6.53439e-05
IDH3B	0.968845	0	GPI_SEPEP.1_C4	GPI_SEPEP.2_C3	0.507382	0.000281472	COMMD7	0.853538	0	CHDH_SEPEP.1_C4	CHDH_SEPEP.2_C3	0.963193	0	GSTZ1	0.947756	2.06872e-55	GOLIM4_SEPEP.2_C3	GOLIM4_SEPEP.3_C3	0.107345	0.444234
IDH3G	0.931177	0	GPS1_SEPEP.1_C4	GPS1_SEPEP.2_C3	0.225891	0.160626	COMMD8	0.949595	0	CHID1_SEPEP.1_C4	CHID1_SEPEP.2_C3	0.442454	3.56816e-08	GTF2B	0.701614	7.48003e-14	GOPC_SEPEP.1_C4	GOPC_SEPEP.2_C3	0.153992	0.181168
IGF1R	0.867673	0	GPT2_SEPEP.1_C4	GPT2_SEPEP.2_C2	0.621764	2.7878e-05	COMMD9	0.0429699	0.595119	CHKA_SEPEP.1_C4	CHKA_SEPEP.2_C3	0.795604	0	GTF2I	0.870645	2.2748e-35	GOSR2_SEPEP.3_C3	GOSR2_SEPEP.1_C4	0.00441492	0.971065
IGF2BP1	0.937799	0	GPX1_SEPEP.2_C2	GPX1_SEPEP.3_C3	0.348133	0.015753	COMTD1	0.894037	0	CHM_SEPEP.3_C3	CHM_SEPEP.4_C3	0.175505	0.131863	GTF3C4	0.748098	3.43876e-11	GOT2_SEPEP.1_C4	GOT2_SEPEP.2_C2	0.381156	3.67232e-05
IGF2BP2	0.758576	0	GRB2_SEPEP.1_C4	GRB2_SEPEP.2_C2	0.651107	1.12655e-06	COPA	0.787337	0	CHMP5_SEPEP.1_C4	CHMP5_SEPEP.2_C2	0.483663	1.24847e-10	GTPBP1	0.942595	5.90577e-49	GPC6_SEPEP.3_C3	GPC6_SEPEP.2_C2	0.519691	4.02068e-06
IGF2BP3	0.944746	0	GRHPR_SEPEP.2_C3	GRHPR_SEPEP.3_C3	0.752714	1.6779e-09	COPB2	0.971456	0	CHMP6_SEPEP.1_C4	CHMP6_SEPEP.2_C2	0.320076	0.000125287	GTPBP10	0.735978	1.91768e-12	GPHN_SEPEP.2_C3	GPHN_SEPEP.4_C3	0.170961	0.163338
IGFBP2	0.754668	3.05859e-10	GRSF1_SEPEP.1_C4	GRSF1_SEPEP.2_C2	0.423645	0.0228823	COPE	0.815625	0	CHMP7_SEPEP.2_C3	CHMP7_SEPEP.3_C3	0.390152	6.47838e-07	GUSB	0.930582	7.91368e-32	GPI_SEPEP.1_C4	GPI_SEPEP.2_C3	0.00628016	0.959773
IGSF3	0.933396	0	GSK3B_SEPEP.1_C4	GSK3B_SEPEP.2_C3	-0.0387538	0.793199	COPG1	0.923696	0	CHN2_SEPEP.2_C3	CHN2_SEPEP.7_C3	0.210689	0.060804	GXYLT1	0.832622	8.93072e-17	GPN1_SEPEP.1_C4	GPN1_SEPEP.2_C2	-0.0178629	0.880766
ILF3	0.60812	7.25743e-06	GSR_SEPEP.2_C3	GSR_SEPEP.3_C3	0.726227	3.46072e-08	COPG2	0.981746	0	CHORDC1_SEPEP.1_C4	CHORDC1_SEPEP.2_C2	0.772794	0	GYS2	0.937406	4.27497e-36	GPT2_SEPEP.1_C4	GPT2_SEPEP.2_C2	0.75298	5.10943e-11
ILK	0.924121	0	GSTCD_SEPEP.1_C4	GSTCD_SEPEP.2_C3	0.105253	0.516706	COPRS	0.694835	0	CHP1_SEPEP.1_C4	CHP1_SEPEP.2_C2	0.830743	0	H6PD	0.952267	5.40643e-58	GPX1_SEPEP.2_C2	GPX1_SEPEP.5_C3	0.00378723	0.972893
ILKAP	0.710052	7.89122e-08	GSTK1_SEPEP.2_C3	GSTK1_SEPEP.3_C3	0.859971	2.7355e-07	COPS3	0.882844	0	CHPT1_SEPEP.2_C3	CHPT1_SEPEP.1_C4	0.739887	0	HAAO	0.915762	2.18746e-43	GPX4_SEPEP.1_C4	GPX4_SEPEP.2_C3	0.428118	1.50593e-05
ILVBL	0.827616	0	GSTO1_SEPEP.2_C3	GSTO1_SEPEP.3_C3	0.559705	4.79344e-05	COPS4	0.954065	0	CHTOP_SEPEP.1_C4	CHTOP_SEPEP.2_C3	0.548281	0	HACD3	0.688671	6.6326e-17	GRB2_SEPEP.1_C4	GRB2_SEPEP.2_C2	0.199432	0.0526718
IMMT	0.934108	0	GSTZ1_SEPEP.1_C4	GSTZ1_SEPEP.2_C3	-0.00508788	0.973123	COPS7B	0.217912	0.0392772	CHUK_SEPEP.1_C4	CHUK_SEPEP.2_C3	0.520362	0	HACL1	0.973993	4.09705e-72	GRHPR_SEPEP.1_C4	GRHPR_SEPEP.4_C3	0.395093	8.88017e-05
IMPA1	0.968194	0	GTF2F2_SEPEP.2_C2	GTF2F2_SEPEP.4_C3	-0.0371482	0.81959	COPZ1	0.939099	0	CIAO2A_SEPEP.1_C4	CIAO2A_SEPEP.2_C2	0.624876	0	HADHB	0.871872	1.40033e-35	GSK3B_SEPEP.1_C4	GSK3B_SEPEP.2_C3	0.18634	0.0690963
IMPDH2	0.977746	0	GTF2I_SEPEP.1_C4	GTF2I_SEPEP.2_C3	0.673686	4.09257e-07	COQ10B	0.96537	0	CIAO3_SEPEP.1_C4	CIAO3_SEPEP.2_C2	0.443827	8.31647e-06	HAGH	0.767352	1.42474e-22	GSN_SEPEP.1_C4	GSN_SEPEP.3_C3	0.60706	8.80094e-11
INF2	-0.347874	0.0516947	GTF3C3_SEPEP.2_C3	GTF3C3_SEPEP.3_C3	0.546135	7.78455e-05	COQ3	0.888468	0	CIAPIN1_SEPEP.1_C4	CIAPIN1_SEPEP.2_C3	0.834536	0	HAL	0.958847	1.33004e-46	GSR_SEPEP.1_C4	GSR_SEPEP.3_C3	0.396822	2.77784e-05
INPPL1	0.785823	0	GTF3C4_SEPEP.1_C4	GTF3C4_SEPEP.2_C2	0.0140035	0.924734	COQ5	0.984209	0	CIC_SEPEP.1_C4	CIC_SEPEP.3_C3	0.483247	1.31041e-10	HARS1	0.784424	2.36117e-24	GSTK1_SEPEP.2_C3	GSTK1_SEPEP.3_C3	0.368428	7.48839e-05
INS	0.921388	0	GTF3C5_SEPEP.1_C4	GTF3C5_SEPEP.2_C3	0.232771	0.199081	COQ6	0.573819	0	CIRBP_SEPEP.2_C3	CIRBP_SEPEP.1_C3	0.769354	0	HARS2	0.638369	1.39669e-13	GSTO1_SEPEP.1_C4	GSTO1_SEPEP.2_C3	0.0543489	0.5764
INTS1	0.706795	9.19168e-08	GTPBP1_SEPEP.1_C4	GTPBP1_SEPEP.3_C3	0.220308	0.224735	COQ7	0.969506	0	CKB_SEPEP.3_C3	CKB_SEPEP.4_C3	0.425144	9.73833e-08	HCFC1	0.938938	7.43417e-52	GSTZ1_SEPEP.1_C4	GSTZ1_SEPEP.2_C3	0.0909507	0.482036
INTS10	0.493378	0.000432929	GTPBP10_SEPEP.1_C4	GTPBP10_SEPEP.2_C2	0.719512	6.21588e-07	COQ8B	0.968635	0	CLASP1_SEPEP.1_C4	CLASP1_SEPEP.5_C3	0.312057	0.000725554	HDAC1	0.821368	2.45067e-28	GTF2B_SEPEP.1_C4	GTF2B_SEPEP.2_C2	-0.0124667	0.920243
INTS13	0.759164	1.75894e-06	GTPBP4_SEPEP.1_C4	GTPBP4_SEPEP.2_C2	0.825662	0	CORO1A	0.993618	0	CLASP2_SEPEP.3_C3	CLASP2_SEPEP.7_C3	-0.0566005	0.640926	HDAC6	0.55981	1.77354e-07	GTF2I_SEPEP.1_C4	GTF2I_SEPEP.3_C3	0.697968	2.37328e-17
INTS7	0.738704	1.38351e-06	GYG1_SEPEP.2_C3	GYG1_SEPEP.3_C3	0.828485	0	CORO1C	0.137491	0.0782487	CLCC1_SEPEP.2_C3	CLCC1_SEPEP.3_C3	0.499423	2.4962e-12	HDDC2	0.867662	5.62805e-30	GTPBP1_SEPEP.1_C4	GTPBP1_SEPEP.2_C3	0.25669	0.0191559
INTS8	0.454912	0.00951105	H1_SEPEP.6_C2	H1_SEPEP.10_C2	-0.0305816	0.85116	CORO7	0.951003	0	CLCN7_SEPEP.1_C4	CLCN7_SEPEP.2_C3	0.636912	0	HDGF	0.971645	4.27248e-70	GYG1_SEPEP.2_C3	GYG1_SEPEP.3_C3	0.417574	6.25742e-06
IQGAP2	0.914894	0	HACD3_SEPEP.1_C4	HACD3_SEPEP.2_C2	0.472319	0.00080172	COX11	0.800287	0	CLEC16A_SEPEP.1_C4	CLEC16A_SEPEP.2_C3	0.261081	0.00407476	HDHD5	0.663326	9.8957e-14	GYG2_SEPEP.4_C3	GYG2_SEPEP.5_C3	0.225666	0.131568
ISOC2	0.844985	0	HACL1_SEPEP.1_C4	HACL1_SEPEP.2_C3	0.782552	7.94665e-08	COX15	0.796677	0	CLEC1B_SEPEP.1_C4	CLEC1B_SEPEP.2_C3	0.1222	0.309257	HDLBP	0.992849	1.86667e-102	GYS2_SEPEP.2_C3	GYS2_SEPEP.3_C3	0.651108	1.08874e-10
IST1	0.671298	4.5555e-07	HADH_SEPEP.1_C4	HADH_SEPEP.2_C3	0.606492	7.76409e-06	COX17	0.914218	0	CLEC3B_SEPEP.1_C4	CLEC3B_SEPEP.2_C2	0.829691	0	HEATR3	0.869231	4.06761e-27	H1_SEPEP.2_C2	H1_SEPEP.8_C2	0.0175378	0.868944
ISYNA1	0.966782	0	HADHB_SEPEP.2_C3	HADHB_SEPEP.3_C3	0.589123	1.56793e-05	COX18	0.905892	0	CLEC4G_SEPEP.1_C4	CLEC4G_SEPEP.2_C2	0.483148	1.14883e-09	HEATR5B	0.909089	5.48327e-36	H6PD_SEPEP.1_C4	H6PD_SEPEP.3_C3	0.77689	1.23068e-23
ITGA5	0.957013	0	HAGH_SEPEP.1_C4	HAGH_SEPEP.2_C3	0.669561	4.92487e-07	COX4I1	0.936235	0	CLEC4M_SEPEP.4_C3	CLEC4M_SEPEP.5_C3	0.0226493	0.788072	HEBP2	0.77061	1.61538e-17	HAAO_SEPEP.4_C3	HAAO_SEPEP.5_C3	0.377293	0.00100021
ITGA7	0.735771	1.60046e-06	HARS1_SEPEP.1_C4	HARS1_SEPEP.2_C3	0.431068	0.00242366	COX7A2L	0.966025	0	CLIC6_SEPEP.1_C4	CLIC6_SEPEP.2_C3	0.727507	0	HECTD1	0.882733	1.51849e-37	HACD2_SEPEP.2_C3	HACD2_SEPEP.3_C3	-0.168897	0.200977
ITGAV	0.983717	0	HARS2_SEPEP.1_C4	HARS2_SEPEP.2_C3	-0.234043	0.109304	CP	0.993802	0	CLINT1_SEPEP.1_C4	CLINT1_SEPEP.4_C3	0.531563	1.499e-09	HECTD3	0.881972	1.80973e-32	HACD3_SEPEP.1_C4	HACD3_SEPEP.2_C2	0.402306	1.31989e-05
ITGB1	0.968519	0	HAUS4_SEPEP.1_C4	HAUS4_SEPEP.2_C3	0.150769	0.460516	CPD	0.974555	0	CLIP1_SEPEP.2_C3	CLIP1_SEPEP.3_C3	0.29005	0.000742367	HEXB	0.975058	4.31208e-73	HACL1_SEPEP.1_C4	HACL1_SEPEP.2_C3	0.377402	7.83711e-05
ITGB1BP2	0.948218	0	HBS1L_SEPEP.2_C3	HBS1L_SEPEP.3_C3	0.140795	0.338722	CPNE8	0.810673	0	CLMN_SEPEP.1_C4	CLMN_SEPEP.3_C3	0.671343	0	HGD	0.811499	3.45607e-27	HADHB_SEPEP.1_C4	HADHB_SEPEP.2_C3	0.458762	4.10993e-07
ITGB5	0.852475	0	HCFC1_SEPEP.4_C3	HCFC1_SEPEP.6_C3	-0.108554	0.461477	CPOX	0.98095	0	CLN5_SEPEP.1_C4	CLN5_SEPEP.2_C2	0.816729	0	HIBADH	0.960668	1.77465e-62	HAGH_SEPEP.1_C4	HAGH_SEPEP.3_C3	0.231262	0.0155418
ITPR3	0.834889	0	HDAC1_SEPEP.1_C4	HDAC1_SEPEP.2_C2	0.750868	3.07103e-09	CPPED1	0.984714	0	CLN8_SEPEP.1_C4	CLN8_SEPEP.2_C3	0.517581	1.23739e-07	HIBCH	0.660549	3.07929e-15	HAL_SEPEP.2_C3	HAL_SEPEP.4_C3	0.584688	4.28173e-06
ITSN1	0.892683	0	HDGF_SEPEP.1_C4	HDGF_SEPEP.3_C3	0.101281	0.492174	CPSF1	0.840197	0	CLNS1A_SEPEP.1_C4	CLNS1A_SEPEP.2_C3	0.465509	1.578e-09	HIP1R	0.708675	1.9225e-17	HAO2_SEPEP.1_C4	HAO2_SEPEP.2_C3	0.723275	2.97728e-09
IVD	0.77855	0	HDHD2_SEPEP.1_C4	HDHD2_SEPEP.2_C3	0.872883	0	CPSF2	0.949512	0	CLPB_SEPEP.4_C3	CLPB_SEPEP.5_C3	0.531202	0	HK3	0.866175	1.09069e-23	HARS1_SEPEP.2_C3	HARS1_SEPEP.3_C3	0.0425591	0.730394
IVNS1ABP	0.864525	0	HDHD5_SEPEP.1_C4	HDHD5_SEPEP.3_C3	0.217759	0.136818	CPSF3	0.946154	0	CLPTM1_SEPEP.2_C2	CLPTM1_SEPEP.3_C3	0.41745	3.31355e-08	HKDC1	0.980717	1.38743e-70	HBS1L_SEPEP.2_C3	HBS1L_SEPEP.3_C3	0.330938	0.00185647
IWS1	0.814155	0	HDLBP_SEPEP.2_C3	HDLBP_SEPEP.3_C3	0.46396	0.00101371	CPSF4	0.916301	0	CLPTM1L_SEPEP.1_C4	CLPTM1L_SEPEP.2_C3	0.46506	4.63745e-10	HM13	0.347658	0.000393955	HCFC1_SEPEP.4_C3	HCFC1_SEPEP.5_C3	0.442001	1.62311e-05
JAGN1	0.92564	0	HEATR3_SEPEP.1_C4	HEATR3_SEPEP.2_C2	0.300607	0.0633388	CPSF7	0.914621	0	CLRN3_SEPEP.1_C4	CLRN3_SEPEP.2_C2	0.665694	0	HMBS	0.818245	1.64125e-26	HDAC1_SEPEP.1_C4	HDAC1_SEPEP.2_C2	0.255671	0.021239
JPT1	0.531481	0.000128719	HEBP2_SEPEP.1_C4	HEBP2_SEPEP.2_C3	0.543715	0.000356687	CPT1A	0.99467	0	CLTA_SEPEP.2_C3	CLTA_SEPEP.3_C3	-0.0499766	0.529874	HMGCL	0.771516	3.84357e-23	HDAC6_SEPEP.4_C3	HDAC6_SEPEP.1_C4	0.340336	0.00300768
KARS1	0.892749	0	HECTD1_SEPEP.2_C3	HECTD1_SEPEP.3_C3	-0.0560484	0.764004	CPT2	0.997061	0	CLUH_SEPEP.3_C3	CLUH_SEPEP.4_C3	0.271312	0.00100208	HMGCS1	0.889484	7.23516e-39	HDGF_SEPEP.2_C2	HDGF_SEPEP.1_C2	-0.158556	0.11327
KDM1A	0.915436	0	HELLS_SEPEP.3_C3	HELLS_SEPEP.4_C3	0.746904	2.514e-07	CPVL	0.974181	0	CMC1_SEPEP.1_C4	CMC1_SEPEP.2_C3	0.92131	0	HMGCS2	0.995981	4.6562e-116	HDHD5_SEPEP.2_C3	HDHD5_SEPEP.3_C3	0.0406811	0.732561
KDM3B	0.901433	0	HERC4_SEPEP.2_C3	HERC4_SEPEP.3_C3	0.439516	0.0125104	CRADD	0.587641	0	CMC2_SEPEP.1_C4	CMC2_SEPEP.3_C3	0.530965	0	HNRNPA2B1	0.980085	2.3224e-78	HDLBP_SEPEP.1_C4	HDLBP_SEPEP.3_C3	0.166628	0.338721
KHDRBS1	0.683348	2.65426e-07	HEXB_SEPEP.1_C4	HEXB_SEPEP.2_C2	0.850955	0	CRAT	0.995595	0	CMPK1_SEPEP.1_C4	CMPK1_SEPEP.2_C3	0.807659	0	HNRNPA3	0.923042	4.94895e-47	HEATR3_SEPEP.1_C4	HEATR3_SEPEP.3_C3	0.2298	0.082685
KHSRP	0.924446	0	HIBADH_SEPEP.1_C4	HIBADH_SEPEP.2_C2	0.730677	2.65814e-08	CRBN	0.698624	0	CMPK2_SEPEP.2_C2	CMPK2_SEPEP.3_C3	0.661884	0	HNRNPAB	0.918415	1.05122e-45	HEATR5B_SEPEP.1_C4	HEATR5B_SEPEP.4_C3	0.315932	0.0116561
KIDINS220	0.929268	0	HIBCH_SEPEP.2_C3	HIBCH_SEPEP.3_C3	0.266717	0.0671193	CREB3L3	0.922921	0	CMTM3_SEPEP.1_C4	CMTM3_SEPEP.2_C3	0.615419	0	HNRNPC	0.913103	2.82781e-44	HEBP2_SEPEP.2_C3	HEBP2_SEPEP.3_C3	0.143479	0.144237
KIF23	0.654221	8.09351e-06	HIF1AN_SEPEP.1_C4	HIF1AN_SEPEP.2_C2	-0.173021	0.342189	CREBBP	0.854964	0	CMTR1_SEPEP.1_C4	CMTR1_SEPEP.2_C2	0.606799	0	HNRNPD	0.934081	1.44581e-50	HECTD1_SEPEP.1_C4	HECTD1_SEPEP.2_C3	0.402211	2.5371e-05
KIF2C	0.910009	0	HK1_SEPEP.2_C3	HK1_SEPEP.1_C3	0.958749	0	CRELD1	0.990295	0	CNBP_SEPEP.1_C4	CNBP_SEPEP.3_C3	0.7301	0	HNRNPH1	0.704584	1.75833e-17	HECTD3_SEPEP.1_C4	HECTD3_SEPEP.2_C2	0.2854	0.010787
KIF5B	0.972753	0	HK2_SEPEP.1_C4	HK2_SEPEP.3_C3	0.283251	0.136348	CRELD2	0.812454	0	CNDP2_SEPEP.1_C4	CNDP2_SEPEP.3_C3	0.837034	0	HNRNPH3	0.981693	2.4639e-80	HERC4_SEPEP.2_C3	HERC4_SEPEP.7_C3	0.13112	0.231641
KIF5C	0.929657	0	HLA_SEPEP.2_C2	HLA_SEPEP.4_C3	0.178424	0.269619	CRIP2	0.898302	0	CNN1_SEPEP.1_C4	CNN1_SEPEP.2_C2	0.838301	0	HNRNPK	0.997678	5.01805e-129	HEXB_SEPEP.1_C4	HEXB_SEPEP.2_C2	0.280086	0.0149409
KIFC1	0.783326	0	HM13_SEPEP.2_C2	HM13_SEPEP.4_C3	0.312195	0.0503137	CRK	0.94098	0	CNN2_SEPEP.1_C4	CNN2_SEPEP.2_C3	0.820514	0	HNRNPL	0.94668	1.94006e-55	HGD_SEPEP.4_C3	HGD_SEPEP.6_C3	0.463922	1.02802e-06
KLC4	0.937317	0	HMBS_SEPEP.2_C3	HMBS_SEPEP.3_C3	-0.095122	0.558052	CRNKL1	0.989704	0	CNN3_SEPEP.1_C4	CNN3_SEPEP.3_C3	0.205313	0.00825319	HNRNPLL	0.968975	5.37448e-68	HIBADH_SEPEP.1_C4	HIBADH_SEPEP.2_C2	0.702831	1.14515e-17
KLHL4	0.891663	0	HMGA1_SEPEP.2_C2	HMGA1_SEPEP.4_C3	0.462243	0.00831382	CROCC	0.955024	0	CNNM3_SEPEP.1_C4	CNNM3_SEPEP.2_C3	0.879797	0	HNRNPM	0.961086	1.00224e-62	HIBCH_SEPEP.1_C4	HIBCH_SEPEP.2_C3	0.150322	0.115309
KLHL7	0.548021	0.00138648	HMGA2_SEPEP.1_C4	HMGA2_SEPEP.2_C2	0.69531	1.55501e-06	CRP	0.957759	0	CNNM4_SEPEP.3_C3	CNNM4_SEPEP.4_C3	0.482245	0.000116046	HNRNPR	0.835964	3.57419e-30	HIP1R_SEPEP.1_C4	HIP1R_SEPEP.2_C3	0.428157	6.68225e-05
KNTC1	0.507317	0.000973069	HMGCL_SEPEP.1_C4	HMGCL_SEPEP.2_C2	0.570234	3.24725e-05	CRTC2	0.835899	0	CNOT1_SEPEP.1_C4	CNOT1_SEPEP.3_C3	0.202173	0.0343265	HNRNPU	0.990562	6.4852e-96	HK3_SEPEP.2_C3	HK3_SEPEP.3_C3	0.530732	0.000426594
KPNA1	0.38667	0.00696956	HMGCS1_SEPEP.1_C4	HMGCS1_SEPEP.2_C3	0.781372	0	CRYAB	0.923987	0	CNOT10_SEPEP.2_C3	CNOT10_SEPEP.3_C3	-0.0439406	0.633239	HNRNPUL1	0.990819	1.44618e-96	HKDC1_SEPEP.1_C4	HKDC1_SEPEP.2_C2	0.790413	1.72305e-18
KPNB1	0.861376	0	HNRNPA1_SEPEP.1_C4	HNRNPA1_SEPEP.2_C2	0.882436	0	CRYBG1	0.978869	0	CNOT2_SEPEP.2_C3	CNOT2_SEPEP.3_C3	0.282641	0.000934947	HOOK1	0.794169	8.51701e-24	HLA_SEPEP.16_C3	HLA_SEPEP.25_C3	-0.00809113	0.94859
KTN1	0.920864	0	HNRNPA2B1_SEPEP.1_C4	HNRNPA2B1_SEPEP.2_C3	0.841728	0	CRYBG3	0.947477	0	CNOT3_SEPEP.1_C4	CNOT3_SEPEP.2_C3	0.702581	0	HP	0.915119	2.0715e-44	HM13_SEPEP.1_C4	HM13_SEPEP.2_C2	0.068555	0.500156
KYAT3	0.933131	0	HNRNPA3_SEPEP.1_C4	HNRNPA3_SEPEP.2_C3	0.562853	4.27181e-05	CRYL1	0.964919	0	CNOT7_SEPEP.1_C4	CNOT7_SEPEP.2_C3	0.234632	0.0137825	HP1BP3	0.830199	2.21709e-27	HMBS_SEPEP.2_C3	HMBS_SEPEP.3_C3	-0.0686294	0.661902
L2HGDH	0.376791	0.00866396	HNRNPAB_SEPEP.2_C2	HNRNPAB_SEPEP.1_C2	0.380482	0.00799306	CRYZ	0.962279	0	CNOT9_SEPEP.2_C3	CNOT9_SEPEP.3_C3	0.211941	0.00636626	HS1BP3	0.893309	1.17999e-39	HMGCL_SEPEP.1_C4	HMGCL_SEPEP.2_C2	0.512019	9.25487e-09
LAMA5	0.799062	3.80556e-08	HNRNPC_SEPEP.2_C3	HNRNPC_SEPEP.1_C3	-0.0541685	0.713858	CSE1L	0.985617	0	CNPY2_SEPEP.1_C4	CNPY2_SEPEP.2_C2	0.85809	0	HSD17B10	0.98098	1.93816e-79	HMGCS1_SEPEP.1_C4	HMGCS1_SEPEP.2_C3	0.86977	6.52405e-35
LAMB1	0.912288	0	HNRNPD_SEPEP.2_C3	HNRNPD_SEPEP.3_C3	-0.0337243	0.85453	CSNK1A1	0.702145	0	CNPY3_SEPEP.2_C3	CNPY3_SEPEP.3_C3	0.752716	0	HSD17B11	0.850342	3.62558e-32	HMGCS2_SEPEP.1_C4	HMGCS2_SEPEP.2_C3	0.894508	3.32605e-39
LAMTOR2	0.841403	0	HNRNPH1_SEPEP.2_C3	HNRNPH1_SEPEP.4_C3	-0.0564481	0.702355	CSNK2A2	0.917153	0	CNRIP1_SEPEP.1_C4	CNRIP1_SEPEP.2_C3	0.668433	0	HSD17B12	0.95842	3.4567e-61	HNMT_SEPEP.3_C3	HNMT_SEPEP.4_C3	0.259603	0.011069
LAMTOR4	0.899194	6.0045e-08	HNRNPH3_SEPEP.2_C3	HNRNPH3_SEPEP.4_C3	0.402126	0.0232752	CSNK2B	0.808706	0	CNST_SEPEP.3_C3	CNST_SEPEP.4_C3	0.44264	5.0671e-06	HSD17B4	0.767134	9.5084e-23	HNRNPA2B1_SEPEP.1_C4	HNRNPA2B1_SEPEP.2_C3	0.195297	0.0887322
LARP1	0.869735	0	HNRNPK_SEPEP.3_C3	HNRNPK_SEPEP.4_C3	-0.0364742	0.805134	CSTF3	0.49254	9.42665e-11	COA1_SEPEP.3_C3	COA1_SEPEP.2_C3	0.830349	0	HSD17B6	0.981276	3.20521e-76	HNRNPA3_SEPEP.1_C4	HNRNPA3_SEPEP.2_C3	0.61232	3.06827e-12
LARP4	0.565024	3.94314e-05	HNRNPL_SEPEP.2_C3	HNRNPL_SEPEP.3_C3	0.222644	0.128067	CTBP1	0.889974	0	COBL_SEPEP.4_C3	COBL_SEPEP.1_C4	0.805196	0	HSD3B7	0.904626	1.38346e-36	HNRNPC_SEPEP.1_C4	HNRNPC_SEPEP.2_C3	0.421363	1.03242e-05
LARP7	0.709726	8.01349e-08	HNRNPM_SEPEP.2_C3	HNRNPM_SEPEP.5_C3	-0.0304144	0.866524	CTCF	0.826137	0	COBLL1_SEPEP.2_C3	COBLL1_SEPEP.3_C3	0.572981	0	HSDL2	0.682346	1.63203e-16	HNRNPH1_SEPEP.2_C3	HNRNPH1_SEPEP.4_C3	0.249074	0.0207449
LARS1	0.971559	0	HNRNPR_SEPEP.3_C3	HNRNPR_SEPEP.5_C3	0.565675	3.84919e-05	CTDP1	0.947693	0	COG3_SEPEP.1_C4	COG3_SEPEP.3_C3	0.80896	0	HSP90AB1	0.911993	5.47947e-44	HNRNPH3_SEPEP.2_C3	HNRNPH3_SEPEP.3_C3	-0.0786774	0.523635
LASP1	0.973187	0	HNRNPU_SEPEP.2_C2	HNRNPU_SEPEP.1_C2	0.539948	9.65101e-05	CTDSP1	0.857228	0	COG4_SEPEP.2_C3	COG4_SEPEP.4_C3	0.293645	0.00245292	HSPA4L	0.788224	8.25271e-23	HNRNPK_SEPEP.1_C4	HNRNPK_SEPEP.2_C3	0.247095	0.0110475
LCMT1	0.585541	1.80536e-05	HOMER1_SEPEP.1_C4	HOMER1_SEPEP.2_C2	-0.0724203	0.655964	CTDSPL2	0.889784	0	COG5_SEPEP.3_C3	COG5_SEPEP.8_C3	-0.0502626	0.601523	HSPA8	0.94659	2.12091e-55	HNRNPL_SEPEP.3_C3	HNRNPL_SEPEP.5_C3	-0.168091	0.18428
LDB1	0.75	2.32139e-06	HOOK1_SEPEP.1_C4	HOOK1_SEPEP.2_C3	0.517962	0.00272762	CTH	0.932928	0	COG6_SEPEP.1_C4	COG6_SEPEP.2_C3	0.342079	3.92451e-05	HSPBP1	0.896814	5.59828e-39	HNRNPLL_SEPEP.1_C4	HNRNPLL_SEPEP.2_C3	0.27535	0.011755
LDB3	0.951476	0	HP1BP3_SEPEP.1_C4	HP1BP3_SEPEP.4_C3	0.255211	0.0801573	CTIF	0.971186	0	COG7_SEPEP.1_C4	COG7_SEPEP.2_C2	0.828464	0	HSPE1	0.932687	4.35745e-50	HNRNPM_SEPEP.3_C3	HNRNPM_SEPEP.5_C3	0.235153	0.0152463
LDHA	0.970256	0	HRC_SEPEP.1_C4	HRC_SEPEP.2_C2	0.685484	2.46802e-05	CTNNA1	0.965944	0	COG8_SEPEP.1_C4	COG8_SEPEP.2_C3	0.288842	0.00113561	HSPG2	0.998765	5.95195e-144	HNRNPR_SEPEP.3_C3	HNRNPR_SEPEP.5_C3	0.122917	0.220734
LDHB	0.933565	0	HS2ST1_SEPEP.1_C4	HS2ST1_SEPEP.2_C2	0.287023	0.111264	CTNNAL1	0.974528	0	COL12A1_SEPEP.1_C4	COL12A1_SEPEP.4_C3	0.918906	0	HSPH1	0.960268	3.04768e-62	HNRNPU_SEPEP.1_C4	HNRNPU_SEPEP.2_C2	0.209754	0.0472313
LENG8	0.882545	0	HSD17B10_SEPEP.2_C2	HSD17B10_SEPEP.1_C2	0.569583	3.32755e-05	CTNNB1	0.982056	0	COL14A1_SEPEP.1_C4	COL14A1_SEPEP.3_C3	0.295947	0.000121677	HTATIP2	0.637284	5.47612e-14	HNRNPUL1_SEPEP.1_C4	HNRNPUL1_SEPEP.2_C3	0.21642	0.0809213
LIG3	0.974273	0	HSD17B12_SEPEP.2_C2	HSD17B12_SEPEP.3_C3	-0.150657	0.352149	CTNNBL1	0.912195	0	COL16A1_SEPEP.1_C4	COL16A1_SEPEP.3_C3	0.879983	0	HTRA2	0.781635	4.75261e-23	HOGA1_SEPEP.2_C2	HOGA1_SEPEP.3_C2	0.412745	0.0562547
LIMA1	0.956361	0	HSD17B4_SEPEP.2_C3	HSD17B4_SEPEP.5_C3	0.246334	0.173583	CTNND1	0.985387	0	COL1A1_SEPEP.4_C3	COL1A1_SEPEP.5_C3	0.924768	0	HUWE1	0.720518	4.90618e-19	HOOK1_SEPEP.1_C4	HOOK1_SEPEP.2_C3	0.378414	9.54767e-05
LLGL2	0.654147	9.83397e-07	HSDL2_SEPEP.1_C4	HSDL2_SEPEP.4_C3	0.642423	1.65788e-06	CTPS1	0.955013	0	COL21A1_SEPEP.1_C4	COL21A1_SEPEP.2_C3	0.745857	0	HYOU1	0.99799	1.9473e-132	HP_SEPEP.1_C4	HP_SEPEP.2_C2	0.384366	0.000110503
LMNA	0.936387	0	HSP90AB1_SEPEP.1_C4	HSP90AB1_SEPEP.2_C3	0.577399	2.47473e-05	CTR9	0.909588	0	COL4A1_SEPEP.2_C3	COL4A1_SEPEP.3_C3	0.455557	3.86599e-09	HYPK	0.79932	3.05811e-16	HP1BP3_SEPEP.1_C4	HP1BP3_SEPEP.2_C3	0.199725	0.0591148
LMNB1	0.963526	0	HSPA8_SEPEP.1_C4	HSPA8_SEPEP.2_C3	0.816544	0	CTSB	0.924364	0	COL5A1_SEPEP.1_C4	COL5A1_SEPEP.3_C3	0.906431	0	IAH1	0.790618	9.4809e-25	HPGD_SEPEP.5_C3	HPGD_SEPEP.6_C3	0.658911	6.06809e-08
LNPK	0.854784	0	HSPB7_SEPEP.2_C3	HSPB7_SEPEP.3_C3	0.758431	1.79614e-06	CTSC	0.90385	0	COL5A3_SEPEP.1_C4	COL5A3_SEPEP.2_C3	0.662236	0	IARS1	0.967501	6.47798e-67	HS1BP3_SEPEP.1_C4	HS1BP3_SEPEP.2_C3	0.306444	0.00132619
LONP1	0.893726	0	HSPBP1_SEPEP.2_C3	HSPBP1_SEPEP.1_C3	-0.208156	0.215536	CTSH	0.978006	0	COL6A2_SEPEP.2_C2	COL6A2_SEPEP.3_C3	0.528451	0	IBA57	0.864106	2.78193e-34	HSCB_SEPEP.2_C3	HSCB_SEPEP.4_C3	0.109117	0.47038
LPCAT1	0.965154	0	HSPE1_SEPEP.1_C4	HSPE1_SEPEP.2_C2	0.882436	0	CTSS	0.987535	0	COL6A3_SEPEP.9_C3	COL6A3_SEPEP.2_C2	0.321363	0.000196283	IDE	0.878174	9.90272e-36	HSD17B10_SEPEP.1_C4	HSD17B10_SEPEP.2_C2	0.44854	1.00137e-06
LPP	0.815982	6.09946e-07	HSPH1_SEPEP.2_C3	HSPH1_SEPEP.4_C3	0.198111	0.17659	CTTN	0.987174	0	COL6A6_SEPEP.2_C3	COL6A6_SEPEP.3_C3	0.448166	6.65276e-06	IDH2	0.918536	9.72295e-46	HSD17B11_SEPEP.1_C4	HSD17B11_SEPEP.2_C2	0.605733	1.87591e-12
LRBA	0.735128	1.9794e-08	HUWE1_SEPEP.1_C4	HUWE1_SEPEP.3_C3	-0.0196998	0.903965	CUL2	0.979072	0	COLGALT1_SEPEP.2_C2	COLGALT1_SEPEP.3_C3	0.553407	0	IDH3A	0.927662	1.92216e-48	HSD17B12_SEPEP.1_C4	HSD17B12_SEPEP.2_C2	0.0634627	0.541209
LRP2	0.917065	0	HYOU1_SEPEP.1_C4	HYOU1_SEPEP.2_C3	0.737516	1.659e-08	CUL3	0.963826	0	COMMD1_SEPEP.2_C3	COMMD1_SEPEP.3_C3	0.248752	0.00155995	IDH3B	0.97222	1.42181e-70	HSD17B13_SEPEP.1_C4	HSD17B13_SEPEP.2_C2	0.763142	4.20693e-09
LRPPRC	0.953865	0	HYPK_SEPEP.2_C2	HYPK_SEPEP.1_C4	0.38563	0.0300336	CUL4B	0.945983	0	COMMD3_SEPEP.1_C4	COMMD3_SEPEP.2_C2	-0.203475	0.0099665	IDH3G	0.958498	3.12704e-61	HSD17B4_SEPEP.4_C3	HSD17B4_SEPEP.6_C3	0.449737	2.11559e-06
LRRC1	0.656101	9.01013e-07	IARS1_SEPEP.2_C3	IARS1_SEPEP.5_C3	-0.00249674	0.986803	CUL5	0.772757	0	COMMD4_SEPEP.1_C4	COMMD4_SEPEP.3_C3	0.0455056	0.671421	IDI1	0.990406	1.57543e-95	HSD17B6_SEPEP.1_C4	HSD17B6_SEPEP.2_C3	0.749099	1.67926e-18
LRRC40	0.762592	0	IBA57_SEPEP.1_C4	IBA57_SEPEP.2_C2	0.763077	1.53808e-05	CUL7	0.709635	0	COMMD6_SEPEP.1_C4	COMMD6_SEPEP.2_C3	-0.0372445	0.692301	IFI16	0.895412	8.48912e-35	HSD3B7_SEPEP.1_C4	HSD3B7_SEPEP.2_C3	0.475578	1.23682e-05
LRRFIP1	0.169014	0.297149	IDE_SEPEP.1_C4	IDE_SEPEP.2_C3	0.616044	5.2064e-06	CUX1	0.896559	0	COMMD7_SEPEP.1_C4	COMMD7_SEPEP.2_C3	0.49029	1.24079e-10	IFI35	0.911846	4.61034e-40	HSDL2_SEPEP.1_C4	HSDL2_SEPEP.3_C3	0.413429	6.48581e-06
LRWD1	0.90762	0	IDH2_SEPEP.1_C4	IDH2_SEPEP.2_C2	0.86865	0	CWC22	0.970937	0	COMMD8_SEPEP.1_C4	COMMD8_SEPEP.2_C3	0.456565	1.23243e-07	IGLL5	0.999855	1.18495e-194	HSP90AB1_SEPEP.1_C4	HSP90AB1_SEPEP.2_C3	0.280838	0.0030964
LSG1	0.748155	5.30417e-09	IDH3A_SEPEP.1_C4	IDH3A_SEPEP.3_C3	0.856492	0	CWC27	0.789048	0	COMMD9_SEPEP.1_C4	COMMD9_SEPEP.2_C3	-0.0816426	0.337162	ILF3	0.843472	3.44352e-31	HSPA4L_SEPEP.2_C3	HSPA4L_SEPEP.3_C3	0.0444213	0.736106
LSM14A	0.764655	0	IDH3B_SEPEP.1_C4	IDH3B_SEPEP.2_C3	0.747178	6.16526e-09	CWF19L1	0.917891	0	COMTD1_SEPEP.1_C4	COMTD1_SEPEP.2_C2	0.773825	0	ILK	0.87349	7.32972e-36	HSPA8_SEPEP.1_C4	HSPA8_SEPEP.3_C3	0.506212	1.44525e-08
LSM14B	0.863656	0	IDH3G_SEPEP.1_C4	IDH3G_SEPEP.2_C2	0.596396	1.17267e-05	CXADR	0.934729	1.23132e-70	COPA_SEPEP.1_C4	COPA_SEPEP.2_C2	0.514649	2.4394e-12	ILKAP	0.928342	5.10037e-40	HSPB11_SEPEP.2_C3	HSPB11_SEPEP.3_C3	0.0560783	0.678633
LSM4	0.727421	3.23191e-08	IGF1R_SEPEP.1_C4	IGF1R_SEPEP.2_C3	0.474109	0.00223098	CXXC1	0.88847	0	COPB2_SEPEP.1_C4	COPB2_SEPEP.2_C2	0.906534	0	ILVBL	0.935955	3.15998e-51	HSPBP1_SEPEP.1_C4	HSPBP1_SEPEP.2_C3	0.44577	1.34646e-05
LSS	0.896331	0	IGF2BP1_SEPEP.2_C3	IGF2BP1_SEPEP.3_C3	0.753799	9.02977e-10	CXorf38	0.759138	0	COPE_SEPEP.3_C3	COPE_SEPEP.4_C3	0.172554	0.0454683	IMMT	0.969432	2.42289e-68	HSPE1_SEPEP.1_C4	HSPE1_SEPEP.2_C2	0.434559	1.88368e-06
LTA4H	0.960378	0	IGF2BP2_SEPEP.2_C3	IGF2BP2_SEPEP.6_C3	-0.0249267	0.892423	CYB561A3	0.812276	0	COPG1_SEPEP.1_C4	COPG1_SEPEP.2_C2	0.889993	0	IMPA1	0.964932	3.82278e-65	HSPG2_SEPEP.1_C4	HSPG2_SEPEP.2_C3	-0.0129688	0.902347
LUC7L	0.808619	0	IGF2BP3_SEPEP.2_C3	IGF2BP3_SEPEP.3_C3	0.22145	0.130166	CYB5A	0.978954	0	COPG2_SEPEP.1_C4	COPG2_SEPEP.2_C2	0.886373	0	INF2	0.675817	1.21958e-14	HSPH1_SEPEP.3_C3	HSPH1_SEPEP.4_C3	0.205053	0.112903
LUC7L3	0.902084	0	IGFBP2_SEPEP.1_C4	IGFBP2_SEPEP.2_C2	0.458424	0.00118058	CYB5R2	0.982545	0	COPRS_SEPEP.1_C4	COPRS_SEPEP.2_C2	0.166352	0.0694437	INPP5D	0.904346	1.73797e-23	HTATIP2_SEPEP.1_C4	HTATIP2_SEPEP.2_C2	0.0923043	0.412456
LYN	0.801455	0	IGSF3_SEPEP.2_C3	IGSF3_SEPEP.1_C4	0.367669	0.0391534	CYBA	0.706702	0	COPS3_SEPEP.2_C3	COPS3_SEPEP.3_C3	0.137199	0.0940738	INTS1	0.886955	7.10525e-27	HTRA2_SEPEP.1_C4	HTRA2_SEPEP.2_C2	0.332437	0.00188071
LYPLA1	0.660226	7.48872e-07	ILF3_SEPEP.3_C3	ILF3_SEPEP.8_C3	-0.0136778	0.926487	CYC1	0.962586	0	COPS4_SEPEP.2_C2	COPS4_SEPEP.3_C3	0.370497	5.27842e-06	INTS7	0.713269	1.11728e-10	HUWE1_SEPEP.1_C4	HUWE1_SEPEP.5_C3	-0.0557959	0.632131
LYPLA2	0.624946	3.5603e-06	ILK_SEPEP.2_C3	ILK_SEPEP.3_C3	0.11327	0.535594	CYFIP1	0.909465	0	COPS7B_SEPEP.2_C3	COPS7B_SEPEP.1_C4	0.033078	0.757876	IQGAP2	0.585837	1.43616e-11	HYOU1_SEPEP.1_C4	HYOU1_SEPEP.2_C3	0.281414	0.0267084
LZIC	0.72324	6.00716e-06	ILKAP_SEPEP.1_C4	ILKAP_SEPEP.3_C3	-0.0294559	0.856597	CYGB	0.825469	0	COPZ1_SEPEP.2_C3	COPZ1_SEPEP.3_C3	0.6454	0	ISOC2	0.909714	2.07277e-43	HYPK_SEPEP.2_C2	HYPK_SEPEP.1_C4	0.038498	0.772207
M6PR	0.950825	0	ILVBL_SEPEP.1_C4	ILVBL_SEPEP.2_C3	0.257692	0.212791	CYLD	0.813367	0	COQ10B_SEPEP.1_C4	COQ10B_SEPEP.2_C3	0.79871	0	ITCH	0.674416	3.17025e-13	IAH1_SEPEP.1_C4	IAH1_SEPEP.2_C2	-0.348658	0.000812618
MACROH2A1	0.982523	0	IMMT_SEPEP.3_C3	IMMT_SEPEP.4_C3	0.168584	0.251185	CYP20A1	0.951909	0	COQ3_SEPEP.1_C4	COQ3_SEPEP.2_C3	0.513329	3.00985e-11	ITGA5	0.84699	4.3342e-28	IARS1_SEPEP.4_C3	IARS1_SEPEP.6_C3	-0.0531821	0.659591
MAD1L1	0.814807	0	IMPA1_SEPEP.1_C4	IMPA1_SEPEP.2_C3	0.911637	0	CYP27A1	0.986811	0	COQ5_SEPEP.1_C4	COQ5_SEPEP.2_C2	0.928349	0	ITGA6	0.973012	3.00022e-71	IBA57_SEPEP.1_C4	IBA57_SEPEP.2_C2	0.354389	0.000156358
MAIP1	0.842705	0	IMPDH2_SEPEP.1_C4	IMPDH2_SEPEP.3_C3	0.542662	8.78696e-05	CYP2C18	0.988767	0	COQ6_SEPEP.3_C3	COQ6_SEPEP.1_C4	0.213656	0.0147983	ITGAM	0.902677	2.12127e-31	IDE_SEPEP.1_C4	IDE_SEPEP.2_C3	0.681829	4.54518e-16
MALT1	0.698499	1.3712e-06	INF2_SEPEP.1_C4	INF2_SEPEP.0_C4	-0.290726	0.112646	CYP2C8	0.962667	0	COQ7_SEPEP.2_C3	COQ7_SEPEP.3_C3	0.707288	0	ITGAX	0.794401	2.56431e-20	IDH2_SEPEP.2_C2	IDH2_SEPEP.3_C3	0.22895	0.0233527
MAN2A1	0.753365	1.20909e-09	INPPL1_SEPEP.1_C4	INPPL1_SEPEP.2_C3	0.0508443	0.754705	CYP2D6	0.955697	0	COQ8B_SEPEP.1_C4	COQ8B_SEPEP.2_C2	0.749738	0	ITGB1	0.616671	5.76152e-13	IDH3A_SEPEP.1_C4	IDH3A_SEPEP.3_C3	0.469398	1.40476e-06
MAN2B1	0.65838	8.13498e-07	INS_SEPEP.2_C3	INS_SEPEP.1_C3	0.446529	0.00420295	CYP2U1	0.891081	0	CORO1A_SEPEP.1_C4	CORO1A_SEPEP.2_C3	0.96213	0	ITGB2	0.955943	2.59138e-59	IDH3B_SEPEP.1_C4	IDH3B_SEPEP.2_C3	0.147519	0.135068
MANBA	0.375733	0.0348133	INTS1_SEPEP.1_C4	INTS1_SEPEP.2_C3	0.0497178	0.7365	CYP39A1	0.870248	0	CORO1C_SEPEP.1_C4	CORO1C_SEPEP.2_C3	-0.0693639	0.375622	ITGB5	0.921644	3.29012e-46	IDH3G_SEPEP.1_C4	IDH3G_SEPEP.2_C2	0.429418	3.92262e-06
MAP1B	0.990013	0	INTS10_SEPEP.1_C4	INTS10_SEPEP.2_C3	0.258798	0.152302	CYP4A11	0.803924	0	CORO7_SEPEP.2_C3	CORO7_SEPEP.3_C3	0.395713	1.039e-06	ITIH1	0.669601	9.37019e-16	IDI1_SEPEP.1_C4	IDI1_SEPEP.2_C3	0.671819	1.68563e-13
MAP2K1	0.580439	2.20168e-05	INTS13_SEPEP.2_C3	INTS13_SEPEP.1_C4	0.258261	0.222131	CYP4F12	0.923557	0	COX11_SEPEP.1_C4	COX11_SEPEP.2_C3	0.446508	8.43452e-09	ITIH4	0.592008	7.75279e-12	IDNK_SEPEP.3_C3	IDNK_SEPEP.4_C3	0.19004	0.297508
MAP2K2	0.950844	0	INTS7_SEPEP.2_C3	INTS7_SEPEP.1_C4	0.399333	0.0296356	CYP4F3	0.820145	0	COX15_SEPEP.2_C3	COX15_SEPEP.3_C3	0.658601	0	ITPR2	0.948938	1.94972e-56	IFI16_SEPEP.1_C4	IFI16_SEPEP.2_C3	0.697592	4.29664e-14
MAP2K4	0.681719	2.85507e-07	INTS8_SEPEP.1_C4	INTS8_SEPEP.2_C3	-0.0843478	0.694376	CYP4V2	0.983485	0	COX17_SEPEP.1_C4	COX17_SEPEP.2_C3	0.910325	0	ITSN1	0.333488	0.00545163	IFI35_SEPEP.2_C3	IFI35_SEPEP.1_C4	0.120839	0.235921
MAP2K6	0.714394	6.40806e-08	IQGAP2_SEPEP.1_C4	IQGAP2_SEPEP.2_C3	0.48424	0.00174612	CYP51A1	0.99536	0	COX18_SEPEP.1_C4	COX18_SEPEP.3_C3	0.794776	0	ITSN2	0.706239	3.06246e-14	IGLL5_SEPEP.1_C4	IGLL5_SEPEP.2_C2	0.617446	9.02388e-08
MAP3K20	0.912505	0	IRF3_SEPEP.2_C3	IRF3_SEPEP.3_C3	0.0722141	0.693559	CYP7B1	0.980258	0	COX20_SEPEP.2_C3	COX20_SEPEP.3_C3	0.654444	0	IVD	0.943181	5.63885e-54	IKBIP_SEPEP.3_C3	IKBIP_SEPEP.4_C3	0.219817	0.0563955
MAP3K7	0.665328	5.95588e-07	ISOC2_SEPEP.1_C4	ISOC2_SEPEP.3_C3	0.599653	1.02779e-05	CYRIB	0.955293	0	COX4I1_SEPEP.3_C3	COX4I1_SEPEP.4_C3	0.696711	0	JAGN1	0.869281	2.29634e-32	ILF3_SEPEP.2_C3	ILF3_SEPEP.4_C3	0.370011	6.41529e-05
MAP4K4	0.838472	0	IST1_SEPEP.4_C3	IST1_SEPEP.5_C3	-0.0674121	0.647991	CYTH1	0.800577	0	COX7A2L_SEPEP.1_C4	COX7A2L_SEPEP.2_C3	0.672881	0	KARS1	0.902877	9.17799e-42	ILK_SEPEP.3_C3	ILK_SEPEP.4_C3	-0.0726941	0.58762
MAPK14	0.943118	0	ISYNA1_SEPEP.3_C3	ISYNA1_SEPEP.4_C3	-0.304348	0.148043	CZIB	0.969508	0	CP_SEPEP.1_C4	CP_SEPEP.3_C3	0.706622	0	KCMF1	0.831452	3.55099e-16	ILKAP_SEPEP.1_C4	ILKAP_SEPEP.2_C2	0.0922882	0.437418
MAPKAPK2	0.8401	0	ITCH_SEPEP.2_C3	ITCH_SEPEP.3_C3	0.398261	0.0549246	D2HGDH	0.777953	0	CPD_SEPEP.1_C4	CPD_SEPEP.2_C2	0.901536	0	KDM1A	0.91928	5.01328e-39	ILVBL_SEPEP.1_C4	ILVBL_SEPEP.2_C3	0.55133	1.91309e-09
MARS1	0.861159	0	ITGA5_SEPEP.1_C4	ITGA5_SEPEP.2_C2	0.821863	0	DAB2	0.993987	0	CPEB4_SEPEP.2_C3	CPEB4_SEPEP.3_C3	0.554032	1.6613e-07	KDM3B	0.912265	4.31854e-35	IMMT_SEPEP.3_C3	IMMT_SEPEP.6_C3	-0.0173577	0.859821
MATR3	0.910877	0	ITGA7_SEPEP.2_C3	ITGA7_SEPEP.3_C3	0.268328	0.137366	DAB2IP	0.940389	0	CPNE8_SEPEP.1_C4	CPNE8_SEPEP.3_C3	0.321108	0.000118869	KHDRBS1	0.976603	1.37738e-74	IMPA1_SEPEP.1_C4	IMPA1_SEPEP.3_C3	0.59268	4.24296e-11
MAU2	0.36865	0.0103192	ITGAV_SEPEP.1_C4	ITGAV_SEPEP.2_C3	0.103441	0.529547	DAGLB	0.959934	0	CPOX_SEPEP.1_C4	CPOX_SEPEP.2_C2	0.892544	0	KHK	0.624838	1.73996e-12	INF2_SEPEP.2_C3	INF2_SEPEP.1_C4	0.543728	5.03463e-09
MAVS	0.910551	0	ITGB1_SEPEP.1_C4	ITGB1_SEPEP.2_C3	0.791251	0	DAO	0.989424	0	CPPED1_SEPEP.1_C4	CPPED1_SEPEP.2_C2	0.900433	0	KHSRP	0.990617	4.71259e-96	IQGAP2_SEPEP.3_C3	IQGAP2_SEPEP.6_C3	-0.0229055	0.868164
MB	0.960161	0	ITGB1BP2_SEPEP.1_C4	ITGB1BP2_SEPEP.2_C2	0.840525	0	DAP	0.937771	0	CPSF1_SEPEP.1_C4	CPSF1_SEPEP.2_C3	0.577141	0	KIAA1217	0.875971	1.97009e-33	ISOC2_SEPEP.1_C4	ISOC2_SEPEP.2_C3	0.382575	3.7123e-05
MBD1	0.736322	1.81566e-08	ITGB5_SEPEP.1_C4	ITGB5_SEPEP.3_C3	0.675532	3.76746e-07	DAP3	0.988617	0	CPSF2_SEPEP.2_C3	CPSF2_SEPEP.3_C3	-0.126435	0.380477	KIF13B	0.936285	2.40548e-51	IST1_SEPEP.2_C3	IST1_SEPEP.3_C3	0.183071	0.0567251
MBOAT7	0.648611	1.25931e-06	ITPA_SEPEP.5_C3	ITPA_SEPEP.6_C3	-0.0150094	0.926868	DAPK1	0.767737	0	CPSF3_SEPEP.1_C4	CPSF3_SEPEP.2_C3	0.618596	0	KIF1B	0.471144	0.000189378	ITCH_SEPEP.2_C3	ITCH_SEPEP.1_C4	0.258123	0.054765
MCAM	0.98122	0	ITPR3_SEPEP.1_C4	ITPR3_SEPEP.2_C3	0.541142	9.26166e-05	DARS1	0.801667	0	CPSF4_SEPEP.1_C4	CPSF4_SEPEP.3_C3	0.791721	0	KIF5B	0.959683	6.65601e-62	ITGA5_SEPEP.2_C2	ITGA5_SEPEP.1_C4	0.549058	5.77358e-09
MCCC2	0.851064	0	ITSN1_SEPEP.1_C4	ITSN1_SEPEP.3_C3	0.651032	9.17723e-06	DARS2	0.990041	0	CPSF7_SEPEP.2_C3	CPSF7_SEPEP.3_C3	0.565116	0	KLC4	0.736026	5.18093e-20	ITGA6_SEPEP.1_C4	ITGA6_SEPEP.2_C3	0.574687	7.48564e-10
MCM3	0.964503	0	IVD_SEPEP.2_C3	IVD_SEPEP.3_C3	0.0429874	0.771161	DAXX	0.685119	0	CPT1A_SEPEP.1_C4	CPT1A_SEPEP.2_C3	0.850204	0	KLKB1	0.706299	1.29191e-15	ITGAM_SEPEP.3_C3	ITGAM_SEPEP.4_C3	0.554804	1.97091e-05
MCM7	0.978181	0	IVNS1ABP_SEPEP.1_C4	IVNS1ABP_SEPEP.3_C3	0.443548	0.0116564	DBI	0.96392	0	CPT2_SEPEP.2_C2	CPT2_SEPEP.1_C2	0.960487	0	KMO	0.971631	3.80944e-58	ITGB1_SEPEP.1_C4	ITGB1_SEPEP.2_C3	0.056503	0.557669
MCMBP	0.770517	0	IWS1_SEPEP.1_C4	IWS1_SEPEP.2_C3	0.249719	0.120072	DBN1	0.954361	0	CPVL_SEPEP.3_C3	CPVL_SEPEP.5_C3	0.0783902	0.384368	KNG1	0.974436	1.62456e-72	ITGB2_SEPEP.1_C4	ITGB2_SEPEP.2_C3	0.626293	2.44137e-11
MCU	0.805471	0	JAGN1_SEPEP.2_C2	JAGN1_SEPEP.1_C2	-0.160924	0.3774	DBNL	0.925681	0	CRADD_SEPEP.1_C4	CRADD_SEPEP.2_C3	0.519097	0	KPNA1	0.594256	3.39573e-10	ITIH1_SEPEP.1_C4	ITIH1_SEPEP.3_C3	0.248166	0.0176989
MDH1	0.987625	0	JPT1_SEPEP.1_C4	JPT1_SEPEP.2_C3	0.304168	0.035988	DBT	0.989384	0	CRAT_SEPEP.1_C4	CRAT_SEPEP.2_C3	0.882847	0	KPNB1	0.974343	1.97458e-72	ITIH4_SEPEP.1_C4	ITIH4_SEPEP.2_C2	0.303518	0.00904379
MDH2	0.981654	0	KARS1_SEPEP.1_C4	KARS1_SEPEP.3_C3	0.432696	0.00232562	DCAF1	0.983258	0	CRBN_SEPEP.1_C4	CRBN_SEPEP.3_C3	0.146528	0.0604334	KRAS	0.259117	0.0112258	ITPA_SEPEP.3_C3	ITPA_SEPEP.4_C3	-0.0107066	0.929902
MDK	0.979592	0	KDM1A_SEPEP.2_C3	KDM1A_SEPEP.3_C3	-0.25	0.0866857	DCAF11	0.9873	0	CREB1_SEPEP.2_C3	CREB1_SEPEP.3_C3	0.088734	0.448192	KTN1	0.988661	1.35982e-91	ITPR2_SEPEP.2_C2	ITPR2_SEPEP.3_C3	0.0515469	0.664939
MDN1	0.978289	0	KDM3B_SEPEP.2_C3	KDM3B_SEPEP.3_C3	-0.243047	0.10361	DCAF6	0.950565	0	CREB3L3_SEPEP.1_C4	CREB3L3_SEPEP.2_C3	0.775363	0	KYAT1	0.889901	8.32024e-34	ITPRID2_SEPEP.4_C3	ITPRID2_SEPEP.5_C3	0.170812	0.366803
ME2	0.866261	0	KHDRBS1_SEPEP.1_C4	KHDRBS1_SEPEP.2_C2	0.48502	0.000555315	DCN	0.864542	0	CREBBP_SEPEP.1_C4	CREBBP_SEPEP.2_C3	0.561453	0	KYNU	0.774146	8.89978e-22	ITSN1_SEPEP.1_C4	ITSN1_SEPEP.4_C3	0.088084	0.569648
MED1	0.588906	1.58145e-05	KHSRP_SEPEP.1_C4	KHSRP_SEPEP.2_C3	0.66218	6.86001e-07	DCP1A	0.883253	0	CRELD1_SEPEP.1_C4	CRELD1_SEPEP.2_C3	0.385036	0.000131305	L3HYPDH	0.836464	6.44477e-24	ITSN2_SEPEP.2_C3	ITSN2_SEPEP.1_C4	0.419007	6.57538e-05
MED4	0.473079	0.000784586	KIDINS220_SEPEP.3_C3	KIDINS220_SEPEP.1_C4	0.420088	0.0174061	DCTD	0.861879	0	CRELD2_SEPEP.2_C3	CRELD2_SEPEP.3_C3	0.384383	3.29815e-06	LACTB	0.890435	4.63902e-39	IVD_SEPEP.6_C3	IVD_SEPEP.7_C3	0.0199675	0.854352
MEMO1	0.870821	0	KIF23_SEPEP.2_C3	KIF23_SEPEP.3_C3	-0.0373913	0.862754	DCTN1	0.979831	0	CRIP2_SEPEP.1_C4	CRIP2_SEPEP.3_C3	0.806368	0	LAMA5	0.964278	1.49245e-52	IYD_SEPEP.3_C3	IYD_SEPEP.5_C3	0.477027	0.00500187
MEST	0.747178	6.16526e-09	KIF2C_SEPEP.2_C3	KIF2C_SEPEP.3_C3	0.55022	0.00131644	DCTN2	0.954014	0	CRK_SEPEP.1_C4	CRK_SEPEP.2_C2	0.651805	0	LAMB1	0.980725	3.97766e-79	JAGN1_SEPEP.1_C4	JAGN1_SEPEP.2_C2	0.0494931	0.707261
METAP1	0.685953	2.36194e-07	KIF5B_SEPEP.1_C4	KIF5B_SEPEP.2_C2	0.788537	0	DCTN3	0.863647	0	CRNKL1_SEPEP.1_C4	CRNKL1_SEPEP.2_C3	0.925031	0	LAMTOR2	0.712501	3.67177e-13	KARS1_SEPEP.1_C4	KARS1_SEPEP.3_C3	0.324144	0.00055115
METAP2	0.932154	0	KIF5C_SEPEP.1_C4	KIF5C_SEPEP.2_C3	0.76053	0	DCTN4	0.848746	0	CROCC_SEPEP.3_C3	CROCC_SEPEP.6_C3	0.271892	0.0185532	LARP1	0.907826	6.07854e-43	KHDRBS1_SEPEP.1_C4	KHDRBS1_SEPEP.2_C2	0.109217	0.357677
METTL3	0.467542	0.000917359	KIFC1_SEPEP.1_C4	KIFC1_SEPEP.2_C3	0.499633	0.00401046	DCTN5	0.827374	0	CROT_SEPEP.4_C3	CROT_SEPEP.5_C3	0.893049	0	LARP4	0.622483	1.05209e-12	KHK_SEPEP.1_C4	KHK_SEPEP.4_C3	0.33418	0.00278778
MFGE8	0.706191	1.01768e-06	KLC4_SEPEP.2_C3	KLC4_SEPEP.1_C4	0.0714286	0.802492	DCUN1D1	0.80585	0	CRP_SEPEP.1_C4	CRP_SEPEP.2_C3	0.913731	0	LARP7	0.88028	3.75412e-34	KHSRP_SEPEP.1_C4	KHSRP_SEPEP.2_C3	0.688805	1.73075e-16
MIA3	0.404798	0.00460011	KLHL4_SEPEP.1_C4	KLHL4_SEPEP.2_C2	0.550587	0.00130508	DDAH1	0.993316	0	CRTC2_SEPEP.1_C4	CRTC2_SEPEP.2_C3	0.49897	4.50125e-08	LARS1	0.990716	2.6562e-96	KIAA1217_SEPEP.1_C4	KIAA1217_SEPEP.2_C3	0.603111	1.57862e-10
MICALL1	0.89212	0	KLHL7_SEPEP.1_C4	KLHL7_SEPEP.2_C3	0.15066	0.408898	DDB2	0.968311	0	CRYAB_SEPEP.1_C4	CRYAB_SEPEP.2_C3	0.803227	0	LASP1	0.846631	1.24004e-31	KIF13B_SEPEP.1_C4	KIF13B_SEPEP.2_C3	0.244424	0.0385268
MICOS13	0.650951	5.46212e-07	KNTC1_SEPEP.1_C4	KNTC1_SEPEP.3_C3	0.225806	0.213151	DDC	0.909763	0	CRYBG1_SEPEP.1_C4	CRYBG1_SEPEP.2_C3	0.837758	0	LCLAT1	0.431325	0.000465258	KIF5B_SEPEP.1_C4	KIF5B_SEPEP.2_C2	0.579686	2.62116e-11
MID1	0.893617	0	KPNA1_SEPEP.1_C4	KPNA1_SEPEP.2_C3	-0.478398	0.000673598	DDO	0.868743	0	CRYBG3_SEPEP.1_C4	CRYBG3_SEPEP.2_C2	0.678809	0	LDHA	0.915924	5.0566e-45	KLC4_SEPEP.1_C4	KLC4_SEPEP.2_C3	0.474429	1.87255e-07
MIOS	0.786657	9.47088e-07	KPNB1_SEPEP.1_C4	KPNB1_SEPEP.2_C2	0.185193	0.206955	DDX19B	0.478024	9.67977e-08	CRYL1_SEPEP.2_C3	CRYL1_SEPEP.4_C3	0.827486	0	LDHB	0.955083	2.12078e-59	KLKB1_SEPEP.2_C3	KLKB1_SEPEP.3_C3	0.196923	0.128226
MIPEP	0.866479	0	KTN1_SEPEP.2_C3	KTN1_SEPEP.3_C3	0.505211	0.000301241	DDX21	0.99011	0	CRYZ_SEPEP.1_C4	CRYZ_SEPEP.2_C3	0.902741	0	LDHD	0.973326	1.12745e-67	KMO_SEPEP.2_C3	KMO_SEPEP.3_C3	0.1217	0.562247
MKI67	0.98947	0	KYAT3_SEPEP.1_C4	KYAT3_SEPEP.2_C3	0.670756	4.66784e-07	DDX31	0.779364	0	CSE1L_SEPEP.1_C4	CSE1L_SEPEP.2_C3	0.896482	0	LGALS4	0.990403	4.48758e-92	KNG1_SEPEP.3_C3	KNG1_SEPEP.2_C2	0.27099	0.0243088
MLEC	0.758467	0	L2HGDH_SEPEP.1_C4	L2HGDH_SEPEP.3_C3	-0.26173	0.147585	DDX39A	0.953528	0	CSNK1A1_SEPEP.1_C4	CSNK1A1_SEPEP.2_C3	0.294705	0.000210008	LGALS8	0.667371	4.59583e-11	KPNA1_SEPEP.2_C3	KPNA1_SEPEP.1_C4	0.405738	0.00174056
MLH1	0.518386	0.00072503	LAMA5_SEPEP.1_C4	LAMA5_SEPEP.2_C3	0.635272	1.68629e-05	DDX3X	0.485865	4.30631e-11	CSNK2A2_SEPEP.1_C4	CSNK2A2_SEPEP.3_C3	0.589579	0	LIG3	0.976703	5.53905e-68	KPNB1_SEPEP.1_C4	KPNB1_SEPEP.2_C2	0.498653	2.55024e-08
MMS19	0.777573	0	LAMB1_SEPEP.1_C4	LAMB1_SEPEP.2_C3	0.895897	0	DDX3Y	0.991956	0	CSNK2B_SEPEP.1_C4	CSNK2B_SEPEP.2_C2	0.805289	0	LIMA1	0.922955	9.33621e-46	KRAS_SEPEP.2_C3	KRAS_SEPEP.1_C3	0.169781	0.187084
MORF4L1	0.819909	0	LAMTOR2_SEPEP.1_C4	LAMTOR2_SEPEP.2_C2	0.438776	0.00199006	DDX41	0.984842	0	CSTF3_SEPEP.1_C4	CSTF3_SEPEP.5_C3	0.413728	1.15928e-07	LIMD1	0.935833	5.34661e-48	KTN1_SEPEP.2_C3	KTN1_SEPEP.5_C3	-0.0327474	0.786307
MOV10	0.90089	0	LAMTOR4_SEPEP.1_C4	LAMTOR4_SEPEP.2_C3	0.296182	0.232005	DDX42	0.970416	0	CTBP1_SEPEP.1_C4	CTBP1_SEPEP.2_C3	0.540353	0	LIN7A	0.620589	2.12148e-08	KYAT1_SEPEP.1_C4	KYAT1_SEPEP.2_C3	0.108856	0.411824
MPDZ	0.830873	0	LARP1_SEPEP.2_C3	LARP1_SEPEP.4_C3	0.139709	0.342488	DDX46	0.935728	0	CTCF_SEPEP.1_C4	CTCF_SEPEP.2_C3	0.41485	1.7178e-07	LLGL2	0.861947	7.42006e-32	KYAT3_SEPEP.1_C4	KYAT3_SEPEP.2_C3	0.485337	0.000230071
MPI	0.840751	0	LARP4_SEPEP.1_C4	LARP4_SEPEP.2_C3	0.283724	0.115573	DDX49	0.876787	0	CTDP1_SEPEP.3_C3	CTDP1_SEPEP.4_C3	0.255377	0.00344878	LMAN2L	0.715517	9.86679e-15	KYNU_SEPEP.1_C4	KYNU_SEPEP.2_C3	0.493953	1.79834e-06
MPST	0.602801	9.03838e-06	LARP4B_SEPEP.2_C3	LARP4B_SEPEP.3_C3	-0.266129	0.140712	DDX50	0.900983	0	CTDSP1_SEPEP.1_C4	CTDSP1_SEPEP.2_C3	0.733273	0	LMCD1	0.60585	4.17395e-09	L2HGDH_SEPEP.2_C3	L2HGDH_SEPEP.3_C3	0.534202	5.21252e-09
MRC2	0.985237	0	LARP7_SEPEP.2_C3	LARP7_SEPEP.3_C3	-0.123827	0.445122	DDX51	0.87101	0	CTDSPL2_SEPEP.1_C4	CTDSPL2_SEPEP.2_C3	0.559287	1.78785e-08	LMF1	0.57875	2.34582e-07	L3HYPDH_SEPEP.1_C4	L3HYPDH_SEPEP.2_C3	0.559404	3.17861e-08
MRE11	0.898502	0	LARS1_SEPEP.2_C3	LARS1_SEPEP.3_C3	-0.139166	0.344381	DDX52	0.878452	0	CTH_SEPEP.2_C3	CTH_SEPEP.6_C3	0.41926	1.58801e-06	LMF2	0.864966	1.67762e-30	LACTB_SEPEP.2_C2	LACTB_SEPEP.3_C3	0.397318	2.96487e-05
MRI1	0.782132	0	LAS1L_SEPEP.2_C3	LAS1L_SEPEP.3_C3	0.487625	0.000514177	DDX58	0.987997	0	CTIF_SEPEP.1_C4	CTIF_SEPEP.2_C3	0.567252	0	LMNA	0.881956	2.12927e-37	LAMA5_SEPEP.1_C4	LAMA5_SEPEP.3_C3	0.809676	6.60055e-21
MRM3	0.867564	0	LASP1_SEPEP.1_C4	LASP1_SEPEP.2_C2	0.888298	0	DDX59	0.894457	0	CTNNA1_SEPEP.8_C3	CTNNA1_SEPEP.10_C3	-0.0137194	0.872042	LMNB1	0.959146	1.34865e-61	LAMB1_SEPEP.1_C4	LAMB1_SEPEP.2_C3	0.832521	5.99215e-29
MRPL11	0.837386	0	LCMT1_SEPEP.1_C4	LCMT1_SEPEP.2_C3	-0.138189	0.347805	DDX6	0.901964	0	CTNNAL1_SEPEP.1_C4	CTNNAL1_SEPEP.2_C3	0.877642	0	LMO7	0.961415	2.3242e-62	LAMTOR2_SEPEP.1_C4	LAMTOR2_SEPEP.2_C2	0.171739	0.205651
MRPL15	0.924555	0	LDB1_SEPEP.1_C4	LDB1_SEPEP.2_C3	0.528696	0.00876084	DDX60	0.988048	0	CTNNB1_SEPEP.1_C4	CTNNB1_SEPEP.2_C3	0.845828	0	LNPK	0.897202	3.94133e-40	LARP1_SEPEP.3_C3	LARP1_SEPEP.5_C3	0.118193	0.296403
MRPL21	0.355551	0.0243517	LDB3_SEPEP.1_C4	LDB3_SEPEP.2_C3	0.870061	0	DECR1	0.987754	0	CTNNBL1_SEPEP.2_C2	CTNNBL1_SEPEP.4_C3	0.403251	9.30672e-05	LONP1	0.77297	4.48555e-23	LARP4_SEPEP.1_C4	LARP4_SEPEP.3_C3	0.208248	0.0836338
MRPL37	0.946809	0	LDHA_SEPEP.2_C3	LDHA_SEPEP.3_C3	0.745766	7.46564e-09	DEK	0.971929	0	CTNND1_SEPEP.4_C3	CTNND1_SEPEP.5_C3	-0.0426384	0.725418	LONP2	0.932723	1.1955e-45	LARP7_SEPEP.2_C3	LARP7_SEPEP.1_C4	0.320868	0.0037089
MRPL39	0.927377	0	LDHB_SEPEP.1_C4	LDHB_SEPEP.2_C3	0.831633	0	DENND10	0.726415	0	CTPS1_SEPEP.1_C4	CTPS1_SEPEP.3_C3	0.803232	0	LPCAT1	0.829344	1.59992e-15	LASP1_SEPEP.1_C4	LASP1_SEPEP.2_C2	0.287071	0.00225203
MRPL4	0.703865	1.0524e-07	LENG8_SEPEP.2_C3	LENG8_SEPEP.1_C3	-0.166422	0.361137	DENND11	0.9575	0	CTR9_SEPEP.1_C4	CTR9_SEPEP.2_C2	0.41839	1.1995e-07	LPGAT1	0.959196	1.26265e-61	LDHA_SEPEP.2_C3	LDHA_SEPEP.3_C3	0.458796	4.23432e-06
MRPL43	0.75825	0	LHPP_SEPEP.2_C3	LHPP_SEPEP.3_C3	0.290925	0.0452288	DENND1A	0.711746	0	CTSB_SEPEP.1_C4	CTSB_SEPEP.3_C3	0.760051	0	LPP	0.638678	4.64076e-14	LDHB_SEPEP.1_C4	LDHB_SEPEP.2_C3	0.60009	1.63573e-10
MRPL47	0.736804	3.64126e-06	LIG3_SEPEP.1_C4	LIG3_SEPEP.2_C3	0.510084	0.00199777	DENND2B	0.646146	0	CTSC_SEPEP.1_C4	CTSC_SEPEP.2_C2	0.846535	0	LRBA	0.801503	1.22031e-25	LDHD_SEPEP.1_C4	LDHD_SEPEP.3_C3	0.463449	0.000908717
MRPL48	0.726079	4.93877e-07	LIMA1_SEPEP.1_C4	LIMA1_SEPEP.2_C3	0.647361	9.07147e-05	DENND2D	0.848368	0	CTSH_SEPEP.1_C4	CTSH_SEPEP.2_C3	0.820925	0	LRP1	0.984559	2.4803e-84	LEMD2_SEPEP.2_C3	LEMD2_SEPEP.3_C3	0.192188	0.100912
MRPL58	0.789839	0	LLGL2_SEPEP.1_C4	LLGL2_SEPEP.2_C3	-0.136398	0.399977	DENND4A	0.904958	0	CTSL_SEPEP.2_C3	CTSL_SEPEP.4_C3	0.214405	0.0426119	LRPPRC	0.974844	6.83164e-73	LGALS4_SEPEP.1_C4	LGALS4_SEPEP.2_C3	0.837397	2.13776e-26
MRPS18A	0.80863	2.00375e-08	LMCD1_SEPEP.2_C3	LMCD1_SEPEP.3_C3	0.633959	1.77216e-05	DENND4B	0.43556	1.29377e-07	CTSS_SEPEP.1_C4	CTSS_SEPEP.2_C2	0.891598	0	LRRC40	0.902595	2.48826e-41	LGALS8_SEPEP.1_C4	LGALS8_SEPEP.2_C3	0.0256965	0.849515
MRPS18B	0.823817	0	LMNA_SEPEP.3_C3	LMNA_SEPEP.6_C3	0.309751	0.0848124	DENND4C	0.902826	0	CTTN_SEPEP.2_C3	CTTN_SEPEP.4_C3	0.11138	0.154232	LRRFIP1	0.60688	2.65319e-12	LHPP_SEPEP.4_C3	LHPP_SEPEP.2_C2	-0.00614275	0.968055
MRPS35	0.884498	0	LMNB1_SEPEP.1_C4	LMNB1_SEPEP.2_C2	0.895462	0	DEPTOR	0.945981	0	CUL2_SEPEP.1_C4	CUL2_SEPEP.3_C3	0.0701947	0.36992	LRSAM1	0.763697	1.12418e-16	LIMA1_SEPEP.1_C4	LIMA1_SEPEP.2_C3	0.623618	3.13798e-11
MRPS5	0.827073	0	LNPK_SEPEP.1_C4	LNPK_SEPEP.2_C3	0.73152	4.10962e-07	DERA	0.951909	0	CUL3_SEPEP.2_C2	CUL3_SEPEP.4_C3	0.476936	5.26801e-10	LSG1	0.820223	1.25587e-19	LIMD1_SEPEP.1_C4	LIMD1_SEPEP.2_C2	0.620014	3.42124e-11
MRPS9	0.850304	0	LONP1_SEPEP.1_C4	LONP1_SEPEP.3_C3	0.749769	1.11694e-08	DERL1	0.955932	0	CUL4A_SEPEP.2_C3	CUL4A_SEPEP.3_C3	0.451155	1.77859e-09	LSM14A	0.781856	6.39873e-19	LIMS2_SEPEP.6_C3	LIMS2_SEPEP.7_C3	-0.191361	0.169867
MSH2	0.991207	0	LPCAT1_SEPEP.2_C2	LPCAT1_SEPEP.3_C3	0.324203	0.0417717	DES	0.89182	0	CUL4B_SEPEP.1_C4	CUL4B_SEPEP.2_C3	0.567945	0	LSM4	0.436126	0.000695771	LLGL2_SEPEP.2_C3	LLGL2_SEPEP.1_C4	0.604648	3.4141e-11
MSH6	0.99403	0	LPP_SEPEP.1_C4	LPP_SEPEP.3_C3	0.715176	8.15122e-06	DFFA	0.933585	0	CUL5_SEPEP.1_C4	CUL5_SEPEP.5_C3	0.631897	0	LSP1	0.935133	1.41166e-49	LMAN2L_SEPEP.1_C4	LMAN2L_SEPEP.2_C3	0.0346063	0.78945
MSI1	0.820777	0	LRBA_SEPEP.1_C4	LRBA_SEPEP.2_C3	0.51726	0.000205578	DGAT1	0.894713	0	CUL7_SEPEP.3_C3	CUL7_SEPEP.1_C4	0.365038	0.000641929	LSS	0.992271	8.28968e-99	LMCD1_SEPEP.1_C4	LMCD1_SEPEP.3_C3	0.430721	0.000142476
MSI2	0.833478	0	LRP2_SEPEP.1_C4	LRP2_SEPEP.2_C3	0.65749	9.32924e-06	DGCR8	0.937345	0	CUX1_SEPEP.2_C3	CUX1_SEPEP.8_C3	-0.0145202	0.894911	LTA4H	0.864773	2.16836e-34	LMF1_SEPEP.3_C3	LMF1_SEPEP.1_C4	-0.225139	0.108557
MTA1	0.90762	0	LRPPRC_SEPEP.1_C4	LRPPRC_SEPEP.2_C3	0.841837	0	DGKA	0.964748	0	CWC22_SEPEP.1_C4	CWC22_SEPEP.2_C3	0.485143	3.85231e-09	LUC7L3	0.937422	9.29581e-52	LMF2_SEPEP.3_C3	LMF2_SEPEP.1_C4	0.329511	0.00151717
MTA3	0.773665	0	LRRC1_SEPEP.1_C4	LRRC1_SEPEP.2_C3	-0.0642485	0.704719	DGKQ	0.924824	0	CWC27_SEPEP.1_C4	CWC27_SEPEP.2_C2	0.545868	0	LYN	0.877589	2.2324e-33	LMNA_SEPEP.5_C3	LMNA_SEPEP.8_C3	0.116321	0.274919
MTCH1	0.276393	0.1256	LRRC40_SEPEP.1_C4	LRRC40_SEPEP.2_C2	0.261724	0.0725513	DGLUCY	0.927673	0	CWF19L1_SEPEP.2_C3	CWF19L1_SEPEP.3_C3	0.754707	0	LYPLA1	0.805538	1.58727e-26	LMNB1_SEPEP.1_C4	LMNB1_SEPEP.2_C2	0.84199	1.02747e-30
MTDH	0.736539	1.78665e-08	LRRFIP1_SEPEP.1_C4	LRRFIP1_SEPEP.2_C3	-0.123932	0.536417	DGUOK	0.929888	0	CWF19L2_SEPEP.2_C3	CWF19L2_SEPEP.3_C3	0.621049	0	LYPLA2	0.891603	2.67101e-39	LMO7_SEPEP.1_C4	LMO7_SEPEP.4_C3	0.516509	2.20276e-07
MTFR1L	0.543422	8.55807e-05	LRSAM1_SEPEP.2_C3	LRSAM1_SEPEP.3_C3	0.313416	0.0810479	DHCR7	0.979133	0	CXADR_SEPEP.1_C4	CXADR_SEPEP.2_C2	0.705518	0	LYPLAL1	0.829753	2.26856e-29	LNPK_SEPEP.1_C4	LNPK_SEPEP.3_C3	0.173458	0.192864
MTHFD2	0.850195	0	LRWD1_SEPEP.1_C4	LRWD1_SEPEP.2_C2	0.718762	6.38508e-07	DHFR	0.903951	0	CXorf38_SEPEP.2_C3	CXorf38_SEPEP.4_C3	0.24722	0.00330947	LYRM4	0.82871	4.65101e-19	LONP1_SEPEP.1_C4	LONP1_SEPEP.3_C3	0.155365	0.148344
MTMR14	0.850413	0	LSG1_SEPEP.1_C4	LSG1_SEPEP.2_C2	0.232432	0.172003	DHODH	0.987086	0	CXXC1_SEPEP.1_C4	CXXC1_SEPEP.2_C3	0.348368	0.00115794	LZIC	0.745079	5.30159e-20	LONP2_SEPEP.1_C4	LONP2_SEPEP.2_C3	0.269458	0.0466549
MTOR	0.546353	7.72553e-05	LSM12_SEPEP.2_C3	LSM12_SEPEP.3_C3	0.204128	0.205712	DHPS	0.802823	0	CYB561A3_SEPEP.1_C4	CYB561A3_SEPEP.2_C3	0.391702	0.000362457	M6PR	0.757772	3.46807e-21	LPCAT2_SEPEP.2_C3	LPCAT2_SEPEP.3_C3	0.684465	3.24672e-10
MTR	0.619135	0.000215267	LSM14A_SEPEP.2_C3	LSM14A_SEPEP.3_C3	-0.0154769	0.922558	DHRS11	0.948807	0	CYB5A_SEPEP.1_C4	CYB5A_SEPEP.3_C3	0.917274	0	MACROD1	0.548694	5.01265e-07	LPGAT1_SEPEP.1_C4	LPGAT1_SEPEP.2_C3	0.191961	0.0802389
MTX1	0.616569	0.000231953	LSM14B_SEPEP.2_C3	LSM14B_SEPEP.3_C3	-0.279692	0.12101	DHRS2	0.956485	0	CYB5R2_SEPEP.1_C4	CYB5R2_SEPEP.3_C3	0.769379	0	MACROH2A1	0.841191	3.1951e-25	LPP_SEPEP.1_C4	LPP_SEPEP.3_C3	0.324378	0.000514177
MTX2	0.856274	0	LSM4_SEPEP.2_C2	LSM4_SEPEP.1_C2	-0.142749	0.332007	DHRS3	0.945206	0	CYBA_SEPEP.1_C4	CYBA_SEPEP.2_C2	0.606097	0	MAD1L1	0.415818	0.000280643	LRBA_SEPEP.1_C4	LRBA_SEPEP.2_C3	0.60206	4.36911e-12
MVD	0.721884	4.38721e-08	LSS_SEPEP.1_C4	LSS_SEPEP.2_C3	0.356383	0.0133285	DHRS4	0.965175	0	CYC1_SEPEP.1_C4	CYC1_SEPEP.2_C3	0.753469	0	MAIP1	0.697397	5.07508e-17	LRP1_SEPEP.2_C2	LRP1_SEPEP.1_C2	-0.0152476	0.907946
MXRA7	0.597874	0.00039239	LTA4H_SEPEP.2_C3	LTA4H_SEPEP.3_C3	0.220473	0.131902	DHRS7	0.936142	0	CYFIP1_SEPEP.1_C4	CYFIP1_SEPEP.2_C3	0.797748	0	MAN1A1	0.388868	0.000878183	LRPPRC_SEPEP.1_C4	LRPPRC_SEPEP.2_C3	0.722118	3.76629e-19
MYBBP1A	0.967108	0	LUC7L_SEPEP.1_C4	LUC7L_SEPEP.2_C3	0.218628	0.13523	DHRS7B	0.980635	0	CYGB_SEPEP.1_C4	CYGB_SEPEP.3_C3	0.768809	0	MAN2A1	0.965077	3.06166e-65	LRRC40_SEPEP.1_C4	LRRC40_SEPEP.2_C2	0.492529	1.45446e-07
MYCBP2	0.818548	5.87695e-07	LUC7L3_SEPEP.1_C4	LUC7L3_SEPEP.3_C3	0.271602	0.0621259	DHX16	0.862207	0	CYHR1_SEPEP.2_C2	CYHR1_SEPEP.3_C3	0.318532	0.000237668	MAN2B1	0.906987	1.79408e-40	LRRFIP1_SEPEP.1_C4	LRRFIP1_SEPEP.3_C3	0.0369533	0.759641
MYEF2	0.842922	0	LYN_SEPEP.2_C3	LYN_SEPEP.1_C3	-0.290708	0.0453952	DHX29	0.959122	0	CYLD_SEPEP.2_C3	CYLD_SEPEP.3_C3	0.54641	0	MAOA	0.951233	1.6918e-57	LRSAM1_SEPEP.1_C4	LRSAM1_SEPEP.2_C3	0.448278	0.00025835
MYL4	0.982306	0	LYPLA1_SEPEP.2_C3	LYPLA1_SEPEP.4_C3	-0.202419	0.273585	DHX30	0.94297	0	CYP20A1_SEPEP.2_C3	CYP20A1_SEPEP.6_C3	0.210754	0.0110631	MAOB	0.980621	5.31957e-79	LSM14A_SEPEP.2_C3	LSM14A_SEPEP.1_C4	0.186423	0.114293
MYL6	0.91294	0	LYPLA2_SEPEP.1_C4	LYPLA2_SEPEP.2_C3	-0.0158489	0.914812	DHX33	0.731816	0	CYP27A1_SEPEP.1_C4	CYP27A1_SEPEP.2_C2	0.952032	0	MAP1B	0.986453	4.79341e-85	LSM4_SEPEP.1_C4	LSM4_SEPEP.2_C2	0.075908	0.600326
MYL7	0.971776	0	LZIC_SEPEP.1_C4	LZIC_SEPEP.2_C3	0.703812	1.25319e-05	DHX34	0.837643	0	CYP2C18_SEPEP.1_C4	CYP2C18_SEPEP.2_C2	0.863219	0	MAP2K2	0.841262	6.94293e-31	LSP1_SEPEP.3_C3	LSP1_SEPEP.2_C2	0.333566	0.00662044
MYL9	0.95267	0	M6PR_SEPEP.1_C4	M6PR_SEPEP.2_C3	0.105263	0.522285	DHX35	0.62631	0	CYP2C8_SEPEP.2_C2	CYP2C8_SEPEP.1_C2	0.696039	0	MAP2K3	0.500671	3.03932e-06	LSS_SEPEP.2_C3	LSS_SEPEP.3_C3	0.114868	0.378041
MYLK3	0.946917	0	MACROH2A1_SEPEP.3_C3	MACROH2A1_SEPEP.4_C3	0.65176	7.86961e-05	DHX37	0.972578	0	CYP2D6_SEPEP.1_C4	CYP2D6_SEPEP.2_C2	0.828524	0	MAP2K4	0.436129	5.25714e-05	LTA4H_SEPEP.2_C3	LTA4H_SEPEP.3_C3	0.157241	0.0993219
MYO18A	0.910009	0	MAD1L1_SEPEP.1_C4	MAD1L1_SEPEP.2_C3	0.483283	0.00058437	DHX38	0.963861	0	CYP2U1_SEPEP.1_C4	CYP2U1_SEPEP.2_C3	0.552581	1.44662e-09	MAP2K6	0.773459	4.29253e-14	LTN1_SEPEP.2_C3	LTN1_SEPEP.3_C3	0.252452	0.0834343
MYO1B	0.952345	0	MAIP1_SEPEP.1_C4	MAIP1_SEPEP.2_C2	0.365827	0.0109538	DHX57	0.971744	0	CYP39A1_SEPEP.3_C3	CYP39A1_SEPEP.4_C3	0.611129	0	MAP3K20	0.931499	8.34614e-49	LYN_SEPEP.1_C4	LYN_SEPEP.3_C3	0.527868	4.57062e-08
MYO1D	0.75272	2.10233e-07	MALT1_SEPEP.1_C4	MALT1_SEPEP.2_C3	0.560931	0.00025927	DHX8	0.923434	0	CYP3A5_SEPEP.2_C3	CYP3A5_SEPEP.3_C3	0.896295	0	MAPK14	0.826135	2.04526e-28	LYPLA1_SEPEP.3_C3	LYPLA1_SEPEP.5_C3	0.0297711	0.846071
MYO6	0.819257	0	MAN2A1_SEPEP.1_C4	MAN2A1_SEPEP.2_C3	0.376683	0.00868441	DIABLO	0.978268	0	CYP4A11_SEPEP.2_C3	CYP4A11_SEPEP.5_C3	0.323558	0.00014841	MAPRE3	0.647425	1.7131e-08	LYPLA2_SEPEP.1_C4	LYPLA2_SEPEP.2_C3	0.310799	0.00112101
MYOF	0.984368	0	MAN2B1_SEPEP.1_C4	MAN2B1_SEPEP.3_C3	0.532783	0.000123196	DIAPH1	0.992931	0	CYP4F12_SEPEP.4_C3	CYP4F12_SEPEP.5_C3	0.565398	3.91246e-09	MARS1	0.887043	2.22371e-38	LYPLAL1_SEPEP.1_C4	LYPLAL1_SEPEP.4_C3	-6.02399e-05	0.999655
MYOM1	0.936585	0	MANBA_SEPEP.1_C4	MANBA_SEPEP.2_C3	-0.138235	0.609244	DIAPH2	0.913897	0	CYP4F3_SEPEP.2_C3	CYP4F3_SEPEP.3_C3	0.610702	0	MAT2B	0.966798	2.04084e-66	LYRM4_SEPEP.1_C4	LYRM4_SEPEP.2_C2	0.00464055	0.973176
MYOZ2	0.915545	0	MAP1B_SEPEP.1_C4	MAP1B_SEPEP.2_C2	0.802215	0	DICER1	0.985673	0	CYP4V2_SEPEP.2_C3	CYP4V2_SEPEP.3_C3	0.835669	0	MATR3	0.918324	1.11413e-45	LZIC_SEPEP.2_C3	LZIC_SEPEP.1_C4	0.323617	0.00146424
NAA10	0.797655	0	MAP2K1_SEPEP.1_C4	MAP2K1_SEPEP.2_C3	0.136452	0.353944	DIDO1	0.961659	0	CYP51A1_SEPEP.1_C4	CYP51A1_SEPEP.2_C2	0.970633	0	MAVS	0.94338	1.41772e-53	M6PR_SEPEP.1_C4	M6PR_SEPEP.2_C3	0.204427	0.056068
NAA15	0.956578	0	MAP2K2_SEPEP.1_C4	MAP2K2_SEPEP.2_C3	0.561217	0.00101079	DIMT1	0.744771	0	CYP7B1_SEPEP.2_C3	CYP7B1_SEPEP.3_C3	0.704081	0	MCCC1	0.972985	3.16922e-71	MACROD1_SEPEP.2_C3	MACROD1_SEPEP.1_C4	0.171805	0.193217
NAA25	0.827616	0	MAP2K4_SEPEP.1_C4	MAP2K4_SEPEP.3_C3	-0.0146548	0.921231	DIO1	0.916969	0	CYRIB_SEPEP.2_C3	CYRIB_SEPEP.3_C3	0.544808	0	MCCC2	0.909088	2.96974e-43	MACROH2A1_SEPEP.1_C4	MACROH2A1_SEPEP.2_C3	0.587465	2.21299e-09
NAA35	0.730938	4.50738e-06	MAP2K6_SEPEP.1_C4	MAP2K6_SEPEP.2_C3	0.456653	0.00179604	DIP2A	0.766843	0	CYTH1_SEPEP.1_C4	CYTH1_SEPEP.2_C3	0.50559	1.23125e-10	MCEE	0.757096	6.91432e-19	MAIP1_SEPEP.2_C2	MAIP1_SEPEP.1_C4	-0.0105839	0.91719
NACA	0.283977	0.0508066	MAP3K20_SEPEP.1_C4	MAP3K20_SEPEP.2_C3	0.610508	6.57038e-06	DIP2C	0.951995	0	CZIB_SEPEP.2_C2	CZIB_SEPEP.3_C3	0.584235	0	MCFD2	0.936015	3.00673e-51	MAN1A1_SEPEP.4_C3	MAN1A1_SEPEP.1_C4	0.137557	0.25969
NAE1	0.868867	0	MAP3K7_SEPEP.1_C4	MAP3K7_SEPEP.2_C3	0.342488	0.0176214	DIS3	0.986806	0	D2HGDH_SEPEP.4_C3	D2HGDH_SEPEP.1_C4	0.237363	0.0149447	MCM3	0.860737	1.70342e-30	MAN2A1_SEPEP.2_C3	MAN2A1_SEPEP.4_C3	0.486873	4.26408e-07
NAGK	0.729266	2.89812e-08	MAP4_SEPEP.11_C3	MAP4_SEPEP.9_C3	-0.000217108	0.99912	DIS3L	0.776724	0	DAB2_SEPEP.1_C4	DAB2_SEPEP.2_C2	0.671627	0	MCM7	0.986746	5.29049e-80	MAN2B1_SEPEP.1_C4	MAN2B1_SEPEP.4_C3	0.603419	1.51933e-11
NAGLU	0.620023	2.60441e-06	MAP4K4_SEPEP.1_C4	MAP4K4_SEPEP.2_C3	0.535647	0.000449639	DIS3L2	0.93039	0	DAB2IP_SEPEP.1_C4	DAB2IP_SEPEP.3_C3	0.880756	0	MCMBP	0.937034	1.74079e-47	MAOA_SEPEP.1_C4	MAOA_SEPEP.2_C2	0.633653	1.41551e-13
NANS	0.942683	0	MAPK14_SEPEP.2_C3	MAPK14_SEPEP.4_C3	0.42632	0.0156855	DKC1	0.91488	0	DAGLB_SEPEP.1_C4	DAGLB_SEPEP.2_C2	0.44121	1.81828e-06	MDH1	0.917866	1.49227e-45	MAOB_SEPEP.1_C4	MAOB_SEPEP.2_C2	0.759024	2.10179e-19
NAP1L1	0.880048	0	MAPKAPK2_SEPEP.1_C4	MAPKAPK2_SEPEP.2_C3	0.297749	0.0624146	DLAT	0.99404	0	DAO_SEPEP.1_C4	DAO_SEPEP.2_C3	0.753741	0	MDH2	0.979254	2.10554e-77	MAP2K1_SEPEP.2_C3	MAP2K1_SEPEP.3_C3	-0.0102095	0.937756
NAPA	0.905667	0	MARS1_SEPEP.1_C4	MARS1_SEPEP.2_C2	0.308402	0.0333879	DLD	0.982956	0	DAP_SEPEP.1_C4	DAP_SEPEP.2_C2	0.567863	0	MDN1	0.882733	5.23758e-22	MAP2K2_SEPEP.1_C4	MAP2K2_SEPEP.2_C3	0.443086	2.20827e-06
NAPG	0.791576	0	MATR3_SEPEP.1_C4	MATR3_SEPEP.2_C3	0.608771	7.06362e-06	DLG1	0.922168	0	DAP3_SEPEP.2_C3	DAP3_SEPEP.3_C3	0.708803	0	ME1	0.974055	2.41241e-66	MAP2K3_SEPEP.1_C4	MAP2K3_SEPEP.3_C3	0.105689	0.366818
NAPRT	0.18585	0.307136	MAU2_SEPEP.1_C4	MAU2_SEPEP.2_C3	-0.0788123	0.667048	DLGAP4	0.927548	0	DAPK1_SEPEP.1_C4	DAPK1_SEPEP.3_C3	0.576184	0	ME2	0.975744	9.60767e-74	MAP2K4_SEPEP.1_C4	MAP2K4_SEPEP.3_C3	0.0996849	0.440785
NARS2	0.767152	0	MAVS_SEPEP.1_C4	MAVS_SEPEP.2_C2	0.387972	0.00676931	DLST	0.925993	0	DARS1_SEPEP.1_C4	DARS1_SEPEP.2_C2	0.618142	0	MECP2	0.594078	5.91412e-08	MAP3K20_SEPEP.2_C3	MAP3K20_SEPEP.1_C4	0.116548	0.34761
NASP	0.913808	0	MB_SEPEP.1_C4	MB_SEPEP.2_C3	0.787992	6.4171e-08	DMAC2L	0.925974	0	DARS2_SEPEP.2_C2	DARS2_SEPEP.4_C3	0.29892	0.0015797	MECR	0.719556	2.83243e-15	MAP4_SEPEP.7_C3	MAP4_SEPEP.10_C3	-0.0183865	0.891038
NAXE	0.807317	0	MBD1_SEPEP.1_C4	MBD1_SEPEP.2_C3	-0.290432	0.0693779	DMGDH	0.989274	0	DAXX_SEPEP.2_C3	DAXX_SEPEP.1_C4	0.372041	1.51369e-05	MEMO1	0.812347	1.24782e-25	MAPK14_SEPEP.1_C4	MAPK14_SEPEP.2_C3	0.376167	0.00028017
NBAS	0.652084	1.07843e-06	MBOAT7_SEPEP.1_C4	MBOAT7_SEPEP.2_C3	0.0535172	0.717157	DMTN	0.979863	0	DAZAP1_SEPEP.3_C3	DAZAP1_SEPEP.4_C3	-0.0300262	0.714996	MEPCE	0.810887	7.95573e-16	MARS1_SEPEP.1_C4	MARS1_SEPEP.2_C2	0.359331	0.000144077
NCAM1	0.987625	0	MCAM_SEPEP.1_C4	MCAM_SEPEP.2_C3	0.88563	1.21925e-07	DMXL1	0.972615	0	DBI_SEPEP.2_C2	DBI_SEPEP.3_C3	0.524885	4.42864e-10	METAP1	0.814149	1.72476e-27	MAT2B_SEPEP.1_C4	MAT2B_SEPEP.2_C2	0.414696	1.20479e-05
NCAPD3	0.791789	8.6942e-07	MCAT_SEPEP.2_C3	MCAT_SEPEP.3_C3	0.308076	0.0335822	DMXL2	0.539029	0	DBN1_SEPEP.1_C4	DBN1_SEPEP.4_C3	0.735518	0	METAP2	0.963792	2.12051e-64	MATR3_SEPEP.1_C4	MATR3_SEPEP.2_C3	0.671874	6.90455e-16
NCAPG	0.852584	0	MCCC2_SEPEP.1_C4	MCCC2_SEPEP.2_C3	0.734477	2.07183e-08	DNAAF5	0.923904	0	DBNL_SEPEP.3_C3	DBNL_SEPEP.4_C3	0.386127	3.77136e-07	METTL3	0.753525	3.12872e-16	MAVS_SEPEP.1_C4	MAVS_SEPEP.2_C2	0.399131	2.70519e-05
NCAPH	0.909032	0	MCM3_SEPEP.6_C3	MCM3_SEPEP.7_C3	0.279174	0.0812826	DNAJA1	0.961149	0	DBT_SEPEP.1_C4	DBT_SEPEP.2_C2	0.961045	0	MFN1	0.883363	2.43175e-36	MCAT_SEPEP.2_C3	MCAT_SEPEP.3_C3	0.385511	0.000348008
NCBP1	0.815784	0	MCM7_SEPEP.2_C2	MCM7_SEPEP.3_C3	0.853669	0	DNAJA3	0.822937	0	DCAF1_SEPEP.1_C4	DCAF1_SEPEP.2_C3	0.8427	0	MGLL	0.848932	3.98841e-31	MCCC1_SEPEP.1_C4	MCCC1_SEPEP.2_C3	0.528734	4.05412e-09
NCKIPSD	0.681801	2.6725e-06	MCMBP_SEPEP.1_C4	MCMBP_SEPEP.4_C3	-0.223387	0.226109	DNAJB1	0.975829	0	DCAF11_SEPEP.1_C4	DCAF11_SEPEP.2_C3	0.222784	0.0137957	MGMT	0.9209	2.08398e-46	MCCC2_SEPEP.1_C4	MCCC2_SEPEP.3_C3	0.540656	2.19748e-09
NCLN	0.947568	0	MCU_SEPEP.1_C4	MCU_SEPEP.2_C3	0.497373	0.0012577	DNAJB11	0.98247	0	DCAF5_SEPEP.2_C3	DCAF5_SEPEP.3_C3	0.351899	0.00145747	MGST1	0.977915	6.14754e-76	MCEE_SEPEP.1_C4	MCEE_SEPEP.2_C2	0.270656	0.0456506
NCOA5	0.869409	0	MDH1_SEPEP.1_C4	MDH1_SEPEP.2_C3	0.879288	0	DNAJB2	0.930414	0	DCAF6_SEPEP.1_C4	DCAF6_SEPEP.2_C3	0.545032	0	MIA3	0.601145	3.03735e-12	MCFD2_SEPEP.1_C4	MCFD2_SEPEP.2_C3	0.504638	1.1684e-07
NCSTN	0.838797	0	MDH2_SEPEP.2_C3	MDH2_SEPEP.3_C3	0.825662	0	DNAJB6	0.751059	0	DCAKD_SEPEP.2_C3	DCAKD_SEPEP.3_C3	0.763668	0	MICAL1	0.96882	8.3258e-48	MCM3_SEPEP.1_C4	MCM3_SEPEP.7_C3	0.662131	2.73948e-13
NDRG2	0.931611	0	MDK_SEPEP.1_C4	MDK_SEPEP.2_C3	0.95343	0	DNAJC1	0.977699	0	DCN_SEPEP.2_C3	DCN_SEPEP.6_C3	0.56645	0	MIOS	0.850506	2.39099e-31	MCMBP_SEPEP.1_C4	MCMBP_SEPEP.2_C3	0.582415	1.17274e-08
NDUFA10	0.896765	0	MDN1_SEPEP.4_C3	MDN1_SEPEP.5_C3	0.534846	0.000114894	DNAJC10	0.985366	0	DCP1A_SEPEP.2_C3	DCP1A_SEPEP.3_C3	0.417415	6.98544e-06	MLEC	0.76174	2.53092e-21	MDH1_SEPEP.1_C4	MDH1_SEPEP.2_C3	0.534218	1.84871e-09
NDUFA11	0.774425	0	ME2_SEPEP.1_C4	ME2_SEPEP.2_C2	0.589666	1.5346e-05	DNAJC11	0.985387	0	DCP1B_SEPEP.3_C3	DCP1B_SEPEP.2_C3	0.457514	1.34698e-05	MLXIPL	0.915482	3.62586e-34	MDH2_SEPEP.1_C4	MDH2_SEPEP.3_C3	0.521412	4.42086e-09
NDUFA12	0.384531	0.0305364	MECR_SEPEP.3_C3	MECR_SEPEP.2_C3	0.338343	0.0587896	DNAJC13	0.875901	0	DCTD_SEPEP.1_C4	DCTD_SEPEP.2_C3	0.678837	0	MMAA	0.904459	9.22472e-42	ME1_SEPEP.1_C4	ME1_SEPEP.2_C2	0.710769	3.62194e-14
NDUFA2	0.806774	0	MED1_SEPEP.1_C4	MED1_SEPEP.3_C3	0.206753	0.16279	DNAJC16	0.926212	0	DCTN1_SEPEP.1_C4	DCTN1_SEPEP.2_C3	0.776817	0	MMS19	0.860442	1.67649e-27	ME2_SEPEP.1_C4	ME2_SEPEP.2_C2	0.368394	8.10249e-05
NDUFA5	0.81535	0	MED23_SEPEP.2_C3	MED23_SEPEP.1_C3	0.446904	0.00416822	DNAJC19	0.976243	0	DCTN2_SEPEP.1_C4	DCTN2_SEPEP.3_C3	0.663008	0	MON1B	0.72474	2.70016e-10	MECP2_SEPEP.1_C4	MECP2_SEPEP.3_C3	0.15182	0.297709
NDUFAF7	0.734971	3.88976e-06	MED4_SEPEP.1_C4	MED4_SEPEP.2_C2	-0.0236453	0.903454	DNAJC2	0.973344	0	DCTN3_SEPEP.1_C4	DCTN3_SEPEP.2_C3	0.623811	0	MON2	0.923351	2.74404e-46	MECR_SEPEP.2_C3	MECR_SEPEP.4_C3	-0.0218305	0.890854
NDUFB6	0.655792	6.89563e-05	MEMO1_SEPEP.2_C3	MEMO1_SEPEP.3_C3	-0.0524194	0.775172	DNAJC25	0.879609	0	DCTN4_SEPEP.1_C4	DCTN4_SEPEP.3_C3	0.277966	0.000316284	MOV10	0.968162	2.15097e-67	MEMO1_SEPEP.2_C3	MEMO1_SEPEP.1_C4	-0.0938212	0.468258
NDUFB7	0.78528	0	MEST_SEPEP.1_C4	MEST_SEPEP.2_C3	0.275235	0.0858096	DNAJC3	0.990965	0	DCTN5_SEPEP.1_C4	DCTN5_SEPEP.3_C3	0.53227	1.74037e-10	MPI	0.71464	1.27601e-18	METAP1_SEPEP.5_C3	METAP1_SEPEP.6_C3	0.0902361	0.460897
NDUFB9	0.910226	0	METAP1_SEPEP.2_C3	METAP1_SEPEP.1_C3	-0.0795455	0.664126	DNAJC7	0.991128	0	DCUN1D1_SEPEP.1_C4	DCUN1D1_SEPEP.2_C3	0.629389	0	MPP1	0.827399	4.94939e-25	METAP2_SEPEP.2_C3	METAP2_SEPEP.3_C3	0.19422	0.124092
NDUFS1	0.97221	0	METAP2_SEPEP.4_C3	METAP2_SEPEP.5_C3	0.247842	0.122951	DNASE1L3	0.953662	0	DCUN1D5_SEPEP.2_C3	DCUN1D5_SEPEP.3_C3	0.562144	0	MPRIP	0.944856	4.74119e-40	METTL3_SEPEP.1_C4	METTL3_SEPEP.2_C3	0.47433	1.00533e-05
NDUFS2	0.911094	0	METTL1_SEPEP.2_C3	METTL1_SEPEP.3_C3	-0.288057	0.0756342	DNM1	0.972729	0	DDAH1_SEPEP.1_C4	DDAH1_SEPEP.2_C2	0.975054	0	MPST	0.982962	5.07869e-82	MGLL_SEPEP.4_C3	MGLL_SEPEP.5_C3	0.285187	0.0365932
NDUFV3	0.929081	0	METTL15_SEPEP.2_C3	METTL15_SEPEP.4_C3	0.183478	0.389063	DNM1L	0.925755	0	DDB2_SEPEP.1_C4	DDB2_SEPEP.2_C2	0.934189	0	MRE11	0.941818	4.71622e-51	MGMT_SEPEP.1_C4	MGMT_SEPEP.2_C3	0.333727	0.00218406
NEBL	0.867238	0	METTL3_SEPEP.1_C4	METTL3_SEPEP.3_C3	0.294833	0.042319	DNM2	0.954727	0	DDC_SEPEP.3_C3	DDC_SEPEP.4_C3	0.546845	0	MRI1	0.621778	3.0733e-12	MGST1_SEPEP.1_C4	MGST1_SEPEP.2_C3	0.590164	1.16132e-11
NECAP2	0.755862	0	MFGE8_SEPEP.2_C3	MFGE8_SEPEP.3_C3	-0.0373426	0.800582	DNMBP	0.852841	0	DDHD2_SEPEP.3_C3	DDHD2_SEPEP.4_C3	0.391813	2.06153e-06	MROH1	0.792268	6.91235e-17	MGST2_SEPEP.2_C3	MGST2_SEPEP.3_C3	-0.0560985	0.577388
NECTIN2	0.904798	0	MGME1_SEPEP.2_C3	MGME1_SEPEP.4_C3	0.302251	0.0584157	DNMT1	0.995074	0	DDO_SEPEP.2_C3	DDO_SEPEP.3_C3	0.642445	0	MRPL11	0.750702	5.59137e-19	MIA2_SEPEP.3_C3	MIA2_SEPEP.4_C3	0.309474	0.00192978
NEDD1	0.763135	0	MIA3_SEPEP.2_C3	MIA3_SEPEP.4_C3	-0.0517803	0.725978	DNPEP	0.930983	0	DDX19B_SEPEP.1_C4	DDX19B_SEPEP.3_C3	0.198083	0.0339857	MRPL15	0.906171	6.54521e-40	MIA3_SEPEP.4_C3	MIA3_SEPEP.5_C3	-0.0438523	0.710647
NEK9	0.985562	0	MICALL1_SEPEP.1_C4	MICALL1_SEPEP.2_C3	0.0201465	0.921176	DNPH1	0.805025	0	DDX21_SEPEP.2_C3	DDX21_SEPEP.3_C3	0.578358	0	MRPL2	0.828615	6.09966e-27	MIOS_SEPEP.1_C4	MIOS_SEPEP.2_C3	0.0706625	0.528144
NELFE	0.887429	0	MICOS13_SEPEP.1_C4	MICOS13_SEPEP.2_C3	0.569627	0.000364835	DNTTIP1	0.942329	0	DDX31_SEPEP.2_C3	DDX31_SEPEP.3_C3	0.537202	0	MRPL21	0.510682	2.85368e-06	MLEC_SEPEP.1_C4	MLEC_SEPEP.2_C3	0.418806	1.06916e-05
NEXN	0.925966	0	MID1_SEPEP.1_C4	MID1_SEPEP.3_C3	0.0861437	0.638055	DOCK1	0.588798	0	DDX39A_SEPEP.1_C4	DDX39A_SEPEP.2_C3	0.818898	0	MRPL37	0.960422	2.47479e-62	MLST8_SEPEP.2_C3	MLST8_SEPEP.4_C3	0.0455908	0.7434
NFU1	0.577616	2.45423e-05	MINPP1_SEPEP.2_C3	MINPP1_SEPEP.3_C3	0.388949	0.00662244	DOCK10	0.989405	0	DDX3X_SEPEP.1_C4	DDX3X_SEPEP.3_C3	0.132955	0.088673	MRPL4	0.978001	2.39884e-75	MLXIPL_SEPEP.1_C4	MLXIPL_SEPEP.2_C3	0.555178	1.09641e-07
NFYC	0.268852	0.107613	MIOS_SEPEP.2_C3	MIOS_SEPEP.1_C4	-0.164706	0.541224	DOCK11	0.990701	0	DDX3Y_SEPEP.1_C4	DDX3Y_SEPEP.2_C3	0.826256	0	MRPL45	0.887596	8.21946e-38	MMAA_SEPEP.1_C4	MMAA_SEPEP.2_C3	0.547994	3.0057e-09
NHLRC2	0.87462	0	MIPEP_SEPEP.1_C4	MIPEP_SEPEP.2_C3	0.262289	0.102085	DOCK2	0.996177	0	DDX41_SEPEP.1_C4	DDX41_SEPEP.2_C2	0.674171	0	MRPL47	0.526195	1.24391e-06	MMAB_SEPEP.3_C3	MMAB_SEPEP.4_C3	0.076843	0.580754
NHP2	0.25	0.0866857	MKI67_SEPEP.2_C3	MKI67_SEPEP.3_C3	0.48818	0.00158443	DOCK4	0.930559	0	DDX42_SEPEP.2_C3	DDX42_SEPEP.3_C3	0.47218	2.20707e-10	MRPL48	0.655315	5.70157e-12	MMS19_SEPEP.2_C3	MMS19_SEPEP.1_C4	0.0623464	0.630236
NIF3L1	0.785063	0	MLEC_SEPEP.1_C4	MLEC_SEPEP.2_C3	0.590643	1.47628e-05	DOCK5	0.797552	0	DDX46_SEPEP.1_C4	DDX46_SEPEP.2_C2	0.0633631	0.52018	MRPL9	0.861873	1.93808e-32	MON2_SEPEP.1_C4	MON2_SEPEP.2_C3	0.459165	1.11706e-05
NIP7	0.904472	0	MLH1_SEPEP.2_C3	MLH1_SEPEP.1_C4	0.199743	0.241841	DOCK6	0.922705	0	DDX49_SEPEP.2_C2	DDX49_SEPEP.1_C4	0.5961	0	MRPS18B	0.59574	2.3902e-10	MOV10_SEPEP.1_C4	MOV10_SEPEP.2_C3	0.712441	3.71535e-18
NIPBL	0.484694	0.000560661	MMAB_SEPEP.2_C3	MMAB_SEPEP.3_C3	0.34531	0.0166648	DOCK7	0.936166	0	DDX50_SEPEP.1_C4	DDX50_SEPEP.2_C3	0.805655	0	MRPS35	0.751268	4.99383e-21	MPDZ_SEPEP.1_C4	MPDZ_SEPEP.2_C3	-0.0117211	0.938376
NIPSNAP2	0.833044	0	MMS19_SEPEP.3_C3	MMS19_SEPEP.5_C3	-0.0332046	0.847333	DOCK8	0.985417	0	DDX51_SEPEP.1_C4	DDX51_SEPEP.2_C2	0.396361	1.53793e-06	MRPS9	0.937016	3.76187e-51	MPI_SEPEP.2_C3	MPI_SEPEP.4_C3	0.0899982	0.37321
NLE1	0.432805	0.00231921	MNAT1_SEPEP.2_C3	MNAT1_SEPEP.3_C3	-0.135258	0.358203	DOCK9	0.932453	0	DDX52_SEPEP.2_C3	DDX52_SEPEP.3_C3	0.700026	0	MSH2	0.945003	2.90566e-53	MPP1_SEPEP.1_C4	MPP1_SEPEP.3_C3	0.189299	0.137306
NME1	0.671407	4.53336e-07	MORF4L1_SEPEP.1_C4	MORF4L1_SEPEP.2_C3	0.627117	3.24176e-06	DOHH	0.864523	0	DDX55_SEPEP.2_C3	DDX55_SEPEP.4_C3	0.289642	0.00735736	MSH6	0.974651	1.88108e-69	MPRIP_SEPEP.1_C4	MPRIP_SEPEP.2_C3	0.184162	0.166397
NME3	0.517586	0.000203429	MOV10_SEPEP.1_C4	MOV10_SEPEP.2_C3	0.477855	0.000684235	DOK2	0.941537	0	DDX58_SEPEP.3_C3	DDX58_SEPEP.4_C3	0.513948	3.99222e-12	MSI2	0.390556	0.00169925	MPST_SEPEP.1_C4	MPST_SEPEP.2_C3	0.279734	0.00294502
NME4	0.837977	4.31506e-07	MPDZ_SEPEP.1_C4	MPDZ_SEPEP.3_C3	0.441716	0.0120382	DOK3	0.820008	0	DDX59_SEPEP.3_C3	DDX59_SEPEP.4_C3	0.215635	0.0548919	MSMO1	0.866063	2.17437e-33	MRE11_SEPEP.1_C4	MRE11_SEPEP.2_C3	0.426634	1.46136e-05
NNT	0.91663	0	MPI_SEPEP.2_C3	MPI_SEPEP.3_C3	0.282783	0.0518196	DOLPP1	0.833749	0	DDX6_SEPEP.1_C4	DDX6_SEPEP.3_C3	0.179153	0.0283867	MSR1	0.775375	3.01522e-18	MRI1_SEPEP.3_C3	MRI1_SEPEP.4_C3	-0.00610957	0.96469
NOC3L	0.842054	0	MPST_SEPEP.1_C4	MPST_SEPEP.2_C3	0.441272	0.00186525	DOP1B	0.994983	0	DDX60_SEPEP.2_C3	DDX60_SEPEP.3_C3	0.933933	0	MSRB2	0.765522	1.05123e-12	MRPL11_SEPEP.2_C3	MRPL11_SEPEP.1_C4	0.317503	0.00289384
NOL10	0.86485	0	MPZL1_SEPEP.2_C2	MPZL1_SEPEP.3_C3	0.786657	9.47088e-07	DPF2	0.878815	0	DDX60L_SEPEP.2_C3	DDX60L_SEPEP.4_C3	0.589257	1.51806e-07	MST1	0.522419	4.79881e-07	MRPL37_SEPEP.1_C4	MRPL37_SEPEP.2_C2	0.244665	0.0231864
NOL11	0.964286	0	MRC2_SEPEP.1_C4	MRC2_SEPEP.2_C2	0.938341	0	DPH1	0.778858	0	DECR1_SEPEP.1_C4	DECR1_SEPEP.2_C3	0.96373	0	MTA2	0.891473	1.39667e-38	MRPL48_SEPEP.1_C4	MRPL48_SEPEP.2_C3	0.0649062	0.598984
NOLC1	0.980135	0	MRE11_SEPEP.1_C4	MRE11_SEPEP.2_C3	0.632219	2.59709e-06	DPP3	0.987324	0	DEGS1_SEPEP.2_C3	DEGS1_SEPEP.3_C3	0.446152	8.20374e-08	MTARC2	0.722603	1.24145e-14	MRPL9_SEPEP.1_C4	MRPL9_SEPEP.2_C2	0.370406	0.000413303
NONO	0.870821	0	MRI1_SEPEP.1_C4	MRI1_SEPEP.2_C3	0.357405	0.0453044	DPP4	0.988612	0	DEK_SEPEP.1_C4	DEK_SEPEP.2_C3	0.83269	0	MTCH1	0.718611	6.98285e-11	MRPS11_SEPEP.2_C3	MRPS11_SEPEP.3_C3	0.29321	0.00584809
NOP2	0.968194	0	MRM3_SEPEP.1_C4	MRM3_SEPEP.2_C2	0.69868	1.51905e-05	DPP7	0.641873	0	DENND10_SEPEP.3_C3	DENND10_SEPEP.4_C3	0.25088	0.00286357	MTCH2	0.172098	0.192446	MRPS18B_SEPEP.1_C4	MRPS18B_SEPEP.2_C2	0.196913	0.0643762
NOP9	0.826422	0	MRPL11_SEPEP.1_C4	MRPL11_SEPEP.3_C3	0.292662	0.0439159	DPP9	0.892277	0	DENND11_SEPEP.1_C4	DENND11_SEPEP.2_C2	0.539347	0	MTDH	0.961691	4.33639e-63	MRPS35_SEPEP.1_C4	MRPS35_SEPEP.2_C2	0.212357	0.0330086
NPEPPS	0.97525	0	MRPL15_SEPEP.1_C4	MRPL15_SEPEP.2_C2	0.515415	0.000218153	DPY19L1	0.924828	0	DENND1A_SEPEP.2_C3	DENND1A_SEPEP.3_C3	0.215822	0.0842879	MTIF2	0.909622	1.2413e-37	MRPS9_SEPEP.1_C4	MRPS9_SEPEP.2_C2	0.604865	1.35263e-10
NPM1	0.841728	0	MRPL21_SEPEP.2_C3	MRPL21_SEPEP.3_C3	-0.00782609	0.972426	DPY30	0.794935	0	DENND2B_SEPEP.2_C3	DENND2B_SEPEP.4_C3	0.471482	6.08493e-07	MTM1	0.674023	3.82877e-14	MSH2_SEPEP.1_C4	MSH2_SEPEP.2_C3	0.459384	8.62149e-06
NPTN	0.930091	0	MRPL37_SEPEP.1_C4	MRPL37_SEPEP.2_C2	0.723838	3.951e-08	DPYS	0.983026	0	DENND2D_SEPEP.1_C4	DENND2D_SEPEP.4_C3	0.659705	0	MTMR10	0.664847	2.56522e-10	MSMO1_SEPEP.1_C4	MSMO1_SEPEP.2_C3	0.216302	0.0742425
NQO2	0.941272	0	MRPL39_SEPEP.1_C4	MRPL39_SEPEP.2_C3	0.106191	0.512957	DPYSL2	0.954439	0	DENND3_SEPEP.2_C3	DENND3_SEPEP.5_C3	0.653258	0	MTOR	0.788038	1.04461e-24	MSR1_SEPEP.1_C4	MSR1_SEPEP.2_C3	0.239357	0.0784029
NRBP1	0.917825	0	MRPL4_SEPEP.1_C4	MRPL4_SEPEP.2_C3	-0.516496	0.00281509	DPYSL3	0.993057	0	DENND4A_SEPEP.1_C4	DENND4A_SEPEP.2_C3	0.679612	0	MTSS1	0.872919	2.32238e-20	MSRA_SEPEP.3_C3	MSRA_SEPEP.4_C3	0.108576	0.462594
NRDC	0.852041	0	MRPL43_SEPEP.1_C4	MRPL43_SEPEP.2_C3	-0.0225792	0.878745	DRG2	0.914375	0	DENND4B_SEPEP.1_C4	DENND4B_SEPEP.2_C2	-0.0177584	0.872414	MTTP	0.997683	4.47763e-129	MSRB2_SEPEP.1_C4	MSRB2_SEPEP.2_C2	0.372799	0.0178298
NRF1	0.813696	1.19875e-08	MRPL47_SEPEP.1_C4	MRPL47_SEPEP.2_C2	0.583211	0.00058026	DROSHA	0.783834	0	DENND4C_SEPEP.8_C3	DENND4C_SEPEP.9_C3	-0.0544578	0.580556	MTX1	0.929506	7.42452e-47	MST1_SEPEP.1_C4	MST1_SEPEP.5_C3	-0.0721774	0.590284
NRP1	0.874294	0	MRPL48_SEPEP.1_C4	MRPL48_SEPEP.2_C3	-0.170088	0.350533	DSC2	0.970953	0	DEPDC5_SEPEP.2_C3	DEPDC5_SEPEP.5_C3	0.307725	0.000865492	MTX2	0.716005	2.77768e-14	MTA2_SEPEP.2_C2	MTA2_SEPEP.1_C4	0.417933	1.01301e-05
NRP2	0.905059	3.746e-08	MRPL58_SEPEP.1_C4	MRPL58_SEPEP.2_C3	0.278612	0.0819176	DSG2	0.994	0	DEPTOR_SEPEP.1_C4	DEPTOR_SEPEP.2_C2	0.853442	0	MVK	0.970509	1.47014e-68	MTARC1_SEPEP.1_C4	MTARC1_SEPEP.2_C3	0.179446	0.274358
NSA2	0.840543	4.12064e-07	MRPS11_SEPEP.2_C3	MRPS11_SEPEP.3_C3	0.227767	0.157109	DSN1	0.958609	0	DERA_SEPEP.1_C4	DERA_SEPEP.3_C3	0.908089	0	MVP	0.992488	2.70689e-101	MTARC2_SEPEP.1_C4	MTARC2_SEPEP.3_C3	0.161816	0.26157
NSFL1C	0.917499	0	MRPS18A_SEPEP.1_C4	MRPS18A_SEPEP.2_C3	0.517595	0.00274927	DSP	0.980926	0	DERL1_SEPEP.1_C4	DERL1_SEPEP.2_C3	0.783047	0	MX1	0.976188	7.41573e-63	MTCH1_SEPEP.1_C4	MTCH1_SEPEP.2_C3	0.469655	0.000757787
NSL1	0.716886	6.83197e-07	MRPS18B_SEPEP.1_C4	MRPS18B_SEPEP.2_C2	0.102041	0.488918	DTD1	0.923859	0	DES_SEPEP.7_C3	DES_SEPEP.8_C3	0.22723	0.0809014	MYBBP1A	0.953644	5.26226e-55	MTCH2_SEPEP.3_C3	MTCH2_SEPEP.4_C3	-0.0375334	0.78758
NSUN2	0.929114	0	MRPS35_SEPEP.1_C4	MRPS35_SEPEP.2_C2	0.557859	5.12589e-05	DTNBP1	0.836514	0	DFFA_SEPEP.1_C4	DFFA_SEPEP.2_C2	0.796252	0	MYH14	0.950492	3.94237e-56	MTDH_SEPEP.2_C3	MTDH_SEPEP.3_C3	0.132552	0.193222
NT5C	0.461572	0.0010829	MRPS5_SEPEP.1_C4	MRPS5_SEPEP.2_C3	0.616044	5.2064e-06	DTYMK	0.729471	0	DGAT1_SEPEP.1_C4	DGAT1_SEPEP.2_C2	0.717098	0	MYL9	0.394061	8.50546e-05	MTM1_SEPEP.1_C4	MTM1_SEPEP.4_C3	0.0255742	0.842297
NT5C2	0.705645	1.16955e-05	MRPS9_SEPEP.1_C4	MRPS9_SEPEP.2_C2	0.379722	0.00812736	DUS1L	0.899287	0	DGCR8_SEPEP.1_C4	DGCR8_SEPEP.2_C3	0.202813	0.0712828	MYLK	0.608136	9.55949e-12	MTMR10_SEPEP.2_C3	MTMR10_SEPEP.1_C4	0.0613169	0.714588
NT5DC1	0.928354	0	MSH2_SEPEP.2_C3	MSH2_SEPEP.3_C3	0.680743	2.9828e-07	DUS3L	0.970514	0	DGKA_SEPEP.2_C3	DGKA_SEPEP.3_C3	0.731939	0	MYO18A	0.968669	9.10042e-68	MTOR_SEPEP.2_C3	MTOR_SEPEP.5_C3	0.203495	0.0684394
NT5DC2	0.914351	0	MSH6_SEPEP.3_C3	MSH6_SEPEP.4_C3	0.296811	0.0632747	DUSP12	0.919061	0	DGKQ_SEPEP.1_C4	DGKQ_SEPEP.2_C3	0.640367	0	MYO1B	0.966372	4.0451e-66	MTSS1_SEPEP.1_C4	MTSS1_SEPEP.2_C3	0.607298	1.80954e-06
NTMT1	0.517261	0.00074737	MSI1_SEPEP.2_C3	MSI1_SEPEP.3_C3	-0.16663	0.377239	DUT	0.853744	0	DGLUCY_SEPEP.4_C3	DGLUCY_SEPEP.5_C3	0.797281	0	MYO1D	0.802047	6.86698e-24	MTTP_SEPEP.1_C4	MTTP_SEPEP.2_C3	0.737191	2.06421e-19
NTPCR	0.504017	0.000312644	MSI2_SEPEP.1_C4	MSI2_SEPEP.2_C3	0.151107	0.30424	DVL3	0.324923	0.000175306	DGUOK_SEPEP.1_C4	DGUOK_SEPEP.2_C3	0.655569	0	MYO6	0.893892	8.89613e-40	MTX1_SEPEP.2_C2	MTX1_SEPEP.1_C4	0.461186	2.25809e-06
NUBP1	0.407512	0.00431477	MTA1_SEPEP.2_C3	MTA1_SEPEP.4_C3	0.450513	0.0102977	DYM	0.290967	0.00539852	DHCR7_SEPEP.1_C4	DHCR7_SEPEP.2_C3	0.914485	0	MYOF	0.875455	2.15199e-32	MTX2_SEPEP.2_C3	MTX2_SEPEP.1_C4	0.256826	0.0232183
NUCB2	0.97601	0	MTA3_SEPEP.1_C4	MTA3_SEPEP.3_C3	0.70863	9.27589e-07	DYNC1I2	0.962544	0	DHFR_SEPEP.1_C4	DHFR_SEPEP.3_C3	0.814135	0	NAA10	0.783034	2.19005e-23	MVD_SEPEP.2_C3	MVD_SEPEP.3_C3	0.0207865	0.845814
NUCKS1	0.929548	0	MTCH1_SEPEP.1_C4	MTCH1_SEPEP.2_C3	0.104839	0.566571	DYNC1LI1	0.945628	0	DHODH_SEPEP.1_C4	DHODH_SEPEP.2_C3	0.891892	0	NADK2	0.974226	2.52209e-72	MVK_SEPEP.1_C4	MVK_SEPEP.2_C3	0.570109	2.18099e-10
NUDC	0.950608	0	MTCH2_SEPEP.3_C3	MTCH2_SEPEP.4_C3	0.566109	3.78771e-05	DYNC1LI2	0.959512	0	DHPS_SEPEP.3_C3	DHPS_SEPEP.1_C4	0.448407	2.60272e-05	NAE1	0.956193	5.59001e-60	MVP_SEPEP.1_C4	MVP_SEPEP.2_C3	0.824269	6.09481e-28
NUDCD1	0.923686	0	MTDH_SEPEP.1_C4	MTDH_SEPEP.2_C3	0.0239904	0.871211	DYNLRB1	0.706767	0	DHRS11_SEPEP.1_C4	DHRS11_SEPEP.2_C3	0.835862	0	NAGK	0.717545	7.98011e-19	MX1_SEPEP.1_C4	MX1_SEPEP.2_C3	0.806183	5.35222e-19
NUDCD2	0.901216	0	MTFR1L_SEPEP.1_C4	MTFR1L_SEPEP.2_C3	0.314259	0.0487522	DYRK1A	0.707854	0	DHRS2_SEPEP.3_C3	DHRS2_SEPEP.4_C3	0.872078	0	NAGLU	0.967091	1.90128e-62	MYBBP1A_SEPEP.1_C4	MYBBP1A_SEPEP.2_C3	0.601005	4.73736e-09
NUDT1	0.733066	2.27994e-08	MTHFD1L_SEPEP.3_C3	MTHFD1L_SEPEP.5_C3	-0.0852058	0.653272	DYSF	0.996738	0	DHRS3_SEPEP.2_C3	DHRS3_SEPEP.3_C3	0.811901	0	NANS	0.920938	2.03243e-46	MYD88_SEPEP.3_C3	MYD88_SEPEP.5_C3	-0.0146562	0.916228
NUDT5	0.597482	1.12238e-05	MTHFD2_SEPEP.1_C4	MTHFD2_SEPEP.2_C2	0.746309	6.95741e-09	EARS2	0.995274	0	DHRS4_SEPEP.1_C4	DHRS4_SEPEP.2_C3	0.928106	0	NAP1L1	0.838228	1.78749e-30	MYH14_SEPEP.1_C4	MYH14_SEPEP.3_C3	0.0882576	0.481006
NUMA1	0.987625	0	MTMR14_SEPEP.1_C4	MTMR14_SEPEP.2_C3	-0.291789	0.105256	ECD	0.853298	0	DHRS7_SEPEP.2_C3	DHRS7_SEPEP.6_C3	0.3607	3.27559e-06	NAPA	0.770055	5.20983e-23	MYL9_SEPEP.2_C2	MYL9_SEPEP.1_C4	0.24823	0.0211945
NUP153	0.897742	0	MTMR6_SEPEP.2_C3	MTMR6_SEPEP.3_C3	0.118035	0.518456	ECH1	0.982085	0	DHRS7B_SEPEP.1_C4	DHRS7B_SEPEP.2_C3	0.87121	0	NAPG	0.853069	5.32832e-32	MYLK_SEPEP.1_C4	MYLK_SEPEP.4_C3	-0.114485	0.387915
NUP155	0.908489	0	MTOR_SEPEP.1_C4	MTOR_SEPEP.2_C3	-0.0105066	0.94891	ECHDC2	0.912398	0	DHX16_SEPEP.2_C2	DHX16_SEPEP.4_C3	0.470907	4.92526e-10	NAPRT	0.874928	4.0926e-36	MYO18A_SEPEP.1_C4	MYO18A_SEPEP.4_C3	0.802659	3.25221e-26
NUP160	-0.206942	0.199427	MTR_SEPEP.1_C4	MTR_SEPEP.3_C3	0.0832111	0.649591	ECHDC3	0.992012	0	DHX29_SEPEP.2_C2	DHX29_SEPEP.3_C3	0.633256	0	NARS1	0.988542	2.39242e-91	MYO1B_SEPEP.1_C4	MYO1B_SEPEP.2_C3	0.485658	1.50978e-07
NUP205	0.968519	0	MTX1_SEPEP.2_C2	MTX1_SEPEP.1_C4	0.612537	0.0002605	ECM1	0.966046	0	DHX30_SEPEP.1_C4	DHX30_SEPEP.2_C3	0.681025	0	NASP	0.749176	5.90319e-20	MYO1D_SEPEP.2_C3	MYO1D_SEPEP.3_C3	0.372264	0.0011822
NUP214	0.621906	4.05683e-06	MTX2_SEPEP.1_C4	MTX2_SEPEP.3_C3	0.745837	1.58158e-08	ECPAS	0.973555	0	DHX33_SEPEP.1_C4	DHX33_SEPEP.2_C2	0.587015	0	NAXD	0.865557	3.23818e-34	MYO6_SEPEP.2_C3	MYO6_SEPEP.3_C3	0.433104	2.55335e-06
NUP35	0.83858	0	MVD_SEPEP.1_C4	MVD_SEPEP.2_C3	0.409792	0.00408726	EDC3	0.875968	0	DHX34_SEPEP.1_C4	DHX34_SEPEP.2_C3	0.622723	0	NAXE	0.65879	9.19376e-15	NADK2_SEPEP.2_C3	NADK2_SEPEP.3_C3	0.0730707	0.501202
NUP43	0.613982	5.67981e-06	MXRA7_SEPEP.1_C4	MXRA7_SEPEP.2_C3	0.104839	0.566571	EDF1	0.976566	0	DHX35_SEPEP.3_C3	DHX35_SEPEP.1_C4	0.347128	5.78712e-05	NBAS	0.943931	2.78941e-54	NAE1_SEPEP.1_C4	NAE1_SEPEP.2_C3	0.00984037	0.936521
NUP50	0.678354	3.31969e-07	MYBBP1A_SEPEP.2_C3	MYBBP1A_SEPEP.3_C3	0.88439	0	EED	0.855805	0	DHX37_SEPEP.1_C4	DHX37_SEPEP.3_C3	0.611004	0	NBN	0.65678	8.76881e-12	NAGK_SEPEP.1_C4	NAGK_SEPEP.4_C3	0.260633	0.00595929
NUP54	0.814264	0	MYCBP2_SEPEP.1_C4	MYCBP2_SEPEP.2_C3	0.436522	0.0341058	EEF1AKMT4	0.974974	0	DHX38_SEPEP.1_C4	DHX38_SEPEP.2_C3	0.253691	0.00917905	NCBP1	0.933653	4.48876e-49	NAGLU_SEPEP.1_C4	NAGLU_SEPEP.2_C3	0.440149	1.26695e-05
NUP58	0.302649	0.0369614	MYEF2_SEPEP.3_C3	MYEF2_SEPEP.4_C3	0.355922	0.0691114	EEF1AKNMT	0.944803	0	DHX57_SEPEP.2_C3	DHX57_SEPEP.3_C3	0.232755	0.0283789	NCEH1	0.961196	5.51596e-60	NAGS_SEPEP.1_C4	NAGS_SEPEP.2_C3	0.466683	0.00183676
NUP88	0.693769	1.66351e-07	MYL4_SEPEP.1_C4	MYL4_SEPEP.2_C3	0.973079	0	EEF1D	0.932968	0	DHX8_SEPEP.3_C3	DHX8_SEPEP.4_C3	0.152906	0.0954359	NCK1	0.888158	1.52575e-35	NANS_SEPEP.3_C3	NANS_SEPEP.2_C2	0.0310621	0.753097
NUP93	0.759336	0	MYL6_SEPEP.1_C4	MYL6_SEPEP.2_C2	0.0743595	0.614445	EEF1E1	0.971993	0	DIABLO_SEPEP.1_C4	DIABLO_SEPEP.2_C3	0.547723	0	NCKAP1	0.983528	8.17508e-83	NAP1L1_SEPEP.2_C3	NAP1L1_SEPEP.1_C3	0.464862	2.74788e-07
NUP98	0.80254	0	MYL7_SEPEP.3_C3	MYL7_SEPEP.4_C3	0.846207	0	EEFSEC	0.915382	0	DIAPH1_SEPEP.3_C3	DIAPH1_SEPEP.4_C3	0.186995	0.0162852	NCKIPSD	0.799078	7.93886e-24	NAPA_SEPEP.1_C4	NAPA_SEPEP.2_C2	0.156481	0.110915
NVL	0.907078	0	MYL9_SEPEP.1_C4	MYL9_SEPEP.2_C2	0.738144	4.24302e-08	EEPD1	0.975634	0	DIAPH2_SEPEP.1_C4	DIAPH2_SEPEP.2_C2	0.304838	0.000206267	NCSTN	0.714641	1.58187e-14	NAPG_SEPEP.1_C4	NAPG_SEPEP.3_C3	0.0643606	0.556041
NXF1	0.740013	1.35299e-08	MYLK3_SEPEP.1_C4	MYLK3_SEPEP.2_C2	0.874859	0	EFEMP1	0.98453	0	DICER1_SEPEP.3_C3	DICER1_SEPEP.4_C3	0.619027	0	NDRG1	0.936884	4.20019e-51	NAPRT_SEPEP.2_C3	NAPRT_SEPEP.3_C3	0.0593734	0.633172
NXN	0.601498	9.53324e-06	MYO18A_SEPEP.1_C4	MYO18A_SEPEP.2_C3	0.345629	0.017787	EFHD1	0.970339	0	DIDO1_SEPEP.2_C3	DIDO1_SEPEP.3_C3	0.604576	0	NDRG2	0.784985	1.44016e-23	NARS1_SEPEP.1_C4	NARS1_SEPEP.2_C2	0.148969	0.176239
OAT	0.902953	0	MYO1B_SEPEP.1_C4	MYO1B_SEPEP.2_C3	0.52627	0.000153147	EFHD2	0.937077	0	DIMT1_SEPEP.1_C4	DIMT1_SEPEP.3_C3	0.523979	0	NDRG3	0.926322	1.34412e-47	NARS2_SEPEP.2_C3	NARS2_SEPEP.3_C3	0.206997	0.0654308
OCIAD1	0.536474	0.000108705	MYO1D_SEPEP.1_C4	MYO1D_SEPEP.2_C3	0.534709	0.000461751	EFL1	0.927628	0	DIO1_SEPEP.2_C3	DIO1_SEPEP.3_C3	0.728083	0	NDUFA10	0.967759	4.22279e-67	NASP_SEPEP.2_C3	NASP_SEPEP.4_C3	0.40656	0.000358091
OCLN	0.909457	2.21592e-08	MYO6_SEPEP.2_C3	MYO6_SEPEP.3_C3	0.554168	5.85539e-05	EFR3A	0.926672	0	DIP2A_SEPEP.1_C4	DIP2A_SEPEP.3_C3	0.413633	3.28653e-06	NDUFA12	0.686363	1.76211e-16	NAXD_SEPEP.1_C4	NAXD_SEPEP.2_C3	-0.0237496	0.831235
ODR4	0.638949	1.93298e-06	MYOF_SEPEP.1_C4	MYOF_SEPEP.3_C3	0.73432	1.06746e-07	EFTUD2	0.983493	0	DIP2C_SEPEP.2_C3	DIP2C_SEPEP.3_C3	0.61778	0	NDUFA2	0.405706	0.00097097	NAXE_SEPEP.2_C2	NAXE_SEPEP.1_C4	0.249248	0.00928684
OGA	0.911528	0	MYOM1_SEPEP.1_C4	MYOM1_SEPEP.2_C3	0.922267	0	EGFL7	0.878846	0	DIPK1A_SEPEP.2_C3	DIPK1A_SEPEP.3_C3	0.786048	0	NDUFA5	0.791533	1.26298e-24	NBAS_SEPEP.2_C3	NBAS_SEPEP.3_C3	0.0747627	0.54765
OGDH	0.923252	0	MYOZ2_SEPEP.1_C4	MYOZ2_SEPEP.2_C2	0.623969	3.71321e-06	EGFR	0.866297	0	DIPK2A_SEPEP.2_C3	DIPK2A_SEPEP.4_C3	0.754175	0	NDUFAF7	0.707171	6.9037e-17	NBN_SEPEP.1_C4	NBN_SEPEP.3_C3	0.273325	0.0230631
OGFOD1	0.703213	1.08432e-07	NAA10_SEPEP.1_C4	NAA10_SEPEP.2_C3	-0.0530957	0.744185	EGLN1	0.934534	0	DIS3_SEPEP.2_C2	DIS3_SEPEP.3_C3	0.459585	4.95393e-09	NDUFB7	0.549812	7.81019e-06	NCBP1_SEPEP.3_C3	NCBP1_SEPEP.4_C3	0.271996	0.0167101
OGT	0.754885	1.59676e-10	NAA15_SEPEP.1_C4	NAA15_SEPEP.2_C2	0.785606	0	EHBP1	0.96603	0	DIS3L_SEPEP.2_C3	DIS3L_SEPEP.3_C3	0.3374	0.0012157	NDUFB8	0.932375	2.54188e-43	NCEH1_SEPEP.1_C4	NCEH1_SEPEP.3_C3	0.590939	1.22885e-08
OLA1	0.821863	0	NAA16_SEPEP.2_C3	NAA16_SEPEP.3_C3	0.287757	0.110323	EHD3	0.897502	0	DIS3L2_SEPEP.2_C2	DIS3L2_SEPEP.4_C3	0.807384	0	NDUFB9	0.922752	1.2859e-43	NCK1_SEPEP.1_C4	NCK1_SEPEP.2_C3	0.0587913	0.647173
OPA1	0.977855	0	NAA25_SEPEP.1_C4	NAA25_SEPEP.2_C3	0.163374	0.266297	EHHADH	0.993311	0	DKC1_SEPEP.1_C4	DKC1_SEPEP.2_C2	0.721774	0	NDUFS1	0.982625	1.46516e-81	NCKAP1_SEPEP.2_C3	NCKAP1_SEPEP.1_C3	-0.0996734	0.398149
ORC3	0.435302	0.00217609	NAA35_SEPEP.1_C4	NAA35_SEPEP.2_C3	0.0521739	0.808722	EHMT2	0.926501	0	DLAT_SEPEP.3_C3	DLAT_SEPEP.4_C3	0.503347	0	NDUFS2	0.926936	3.24865e-48	NCKIPSD_SEPEP.1_C4	NCKIPSD_SEPEP.3_C3	0.310881	0.00832089
OS9	0.66891	5.071e-07	NACA_SEPEP.3_C3	NACA_SEPEP.4_C3	-0.0849894	0.582189	EI24	0.888588	0	DLD_SEPEP.3_C3	DLD_SEPEP.4_C3	0.114832	0.141802	NDUFS7	0.312697	0.00269388	NCSTN_SEPEP.2_C3	NCSTN_SEPEP.1_C4	0.302004	0.00496928
OSBPL9	0.867021	0	NAE1_SEPEP.2_C3	NAE1_SEPEP.1_C3	-0.237652	0.144862	EIF2A	0.92338	0	DLG1_SEPEP.1_C4	DLG1_SEPEP.4_C3	0.582884	0	NECAP2	0.591492	1.6139e-09	NDRG1_SEPEP.2_C3	NDRG1_SEPEP.3_C3	0.528885	1.17687e-07
OSTC	0.887321	0	NAGK_SEPEP.1_C4	NAGK_SEPEP.2_C3	0.469605	0.000865699	EIF2AK2	0.973462	0	DLGAP4_SEPEP.1_C4	DLGAP4_SEPEP.2_C3	0.714321	0	NECTIN2	0.935539	3.59593e-50	NDRG2_SEPEP.3_C3	NDRG2_SEPEP.4_C3	0.0236107	0.810146
OSTF1	0.915002	0	NAGLU_SEPEP.1_C4	NAGLU_SEPEP.2_C3	-0.38109	0.0385316	EIF2AK3	0.842855	0	DLST_SEPEP.1_C4	DLST_SEPEP.2_C2	0.908805	0	NEDD4	0.925493	1.10174e-42	NDRG3_SEPEP.2_C3	NDRG3_SEPEP.1_C4	0.109097	0.314474
OXCT1	0.947785	0	NANS_SEPEP.1_C4	NANS_SEPEP.3_C3	0.759662	1.69933e-07	EIF2B3	0.929202	0	DMAC2_SEPEP.2_C3	DMAC2_SEPEP.3_C3	0.332536	6.56013e-05	NEDD4L	0.808938	3.28138e-19	NDUFA10_SEPEP.1_C4	NDUFA10_SEPEP.2_C2	0.277021	0.0134531
OXSR1	0.230703	0.114661	NAP1L1_SEPEP.1_C4	NAP1L1_SEPEP.2_C3	0.558185	5.06572e-05	EIF2B4	0.85099	0	DMAC2L_SEPEP.1_C4	DMAC2L_SEPEP.2_C3	0.809156	0	NEK7	0.428148	0.000217841	NDUFA12_SEPEP.1_C4	NDUFA12_SEPEP.2_C2	0.361902	0.000148585
P3H1	0.908272	0	NAPA_SEPEP.2_C2	NAPA_SEPEP.3_C3	-0.281174	0.0831365	EIF2B5	0.895392	0	DMD_SEPEP.3_C3	DMD_SEPEP.8_C3	-0.0263221	0.744832	NEK9	0.946866	1.61177e-55	NDUFA2_SEPEP.2_C2	NDUFA2_SEPEP.1_C4	0.162845	0.253555
P4HA1	0.985562	0	NAPG_SEPEP.1_C4	NAPG_SEPEP.3_C3	0.278441	0.0556428	EIF3B	0.884976	0	DMGDH_SEPEP.1_C4	DMGDH_SEPEP.2_C2	0.941546	0	NELFE	0.850531	1.00311e-25	NDUFA5_SEPEP.1_C4	NDUFA5_SEPEP.3_C3	0.059036	0.600611
P4HA2	0.991641	0	NAPRT_SEPEP.1_C4	NAPRT_SEPEP.3_C3	-0.0306452	0.87005	EIF3E	0.944797	0	DMTN_SEPEP.1_C4	DMTN_SEPEP.2_C3	0.838162	0	NF1	0.615226	2.16125e-07	NDUFAF7_SEPEP.1_C4	NDUFAF7_SEPEP.3_C3	0.139217	0.268716
P4HB	0.986756	0	NARS2_SEPEP.1_C4	NARS2_SEPEP.2_C3	0.171298	0.24355	EIF3I	0.861395	0	DMXL1_SEPEP.3_C3	DMXL1_SEPEP.4_C3	0.64258	0	NFKB1	0.958729	8.1957e-61	NDUFB7_SEPEP.2_C2	NDUFB7_SEPEP.1_C4	-0.0147109	0.93419
PAAF1	0.83651	4.42726e-07	NASP_SEPEP.2_C3	NASP_SEPEP.5_C3	-0.300803	0.0381728	EIF3J	0.943424	0	DMXL2_SEPEP.1_C4	DMXL2_SEPEP.6_C3	-0.0263631	0.81039	NFKB2	0.812659	2.11797e-21	NDUFB8_SEPEP.1_C4	NDUFB8_SEPEP.2_C3	0.108313	0.418333
PABPC4	0.88211	0	NAXE_SEPEP.1_C4	NAXE_SEPEP.2_C2	0.736865	1.74359e-08	EIF3K	0.37962	6.06867e-07	DNAAF5_SEPEP.1_C4	DNAAF5_SEPEP.2_C3	0.689277	0	NFS1	0.969573	7.74685e-68	NDUFB9_SEPEP.1_C4	NDUFB9_SEPEP.3_C3	0.219979	0.0270778
PACS1	0.924578	0	NBAS_SEPEP.1_C4	NBAS_SEPEP.3_C3	0.0613027	0.756098	EIF3L	0.799212	0	DNAJA1_SEPEP.1_C4	DNAJA1_SEPEP.2_C2	0.905289	0	NFU1	0.729623	1.06278e-19	NDUFS1_SEPEP.1_C4	NDUFS1_SEPEP.2_C3	0.364455	0.0013063
PACSIN2	0.899262	0	NCAM1_SEPEP.1_C4	NCAM1_SEPEP.2_C3	0.64492	1.48408e-06	EIF3M	0.833203	0	DNAJA3_SEPEP.1_C4	DNAJA3_SEPEP.3_C3	0.667042	0	NGEF	0.836903	1.82335e-19	NDUFS2_SEPEP.1_C4	NDUFS2_SEPEP.2_C3	0.638782	5.98414e-14
PAFAH1B2	0.353561	0.014119	NCAPD3_SEPEP.1_C4	NCAPD3_SEPEP.2_C3	0.213043	0.316028	EIF4A1	0.918478	0	DNAJB1_SEPEP.1_C4	DNAJB1_SEPEP.2_C2	0.898907	0	NHEJ1	0.857441	2.04484e-27	NDUFS4_SEPEP.3_C3	NDUFS4_SEPEP.2_C2	0.0319416	0.840848
PAFAH1B3	0.722102	4.33709e-08	NCAPG_SEPEP.1_C4	NCAPG_SEPEP.2_C3	0.728723	4.56067e-08	EIF4A3	0.968632	0	DNAJB11_SEPEP.1_C4	DNAJB11_SEPEP.2_C2	0.508058	7.26438e-11	NHLRC2	0.979319	1.77662e-77	NDUFS7_SEPEP.2_C3	NDUFS7_SEPEP.1_C4	-0.056241	0.600633
PAICS	0.940838	0	NCAPG2_SEPEP.2_C3	NCAPG2_SEPEP.3_C3	0.18087	0.395941	EIF4B	0.953827	0	DNAJB14_SEPEP.3_C3	DNAJB14_SEPEP.4_C3	0.53833	0	NHP2	0.844837	8.29617e-25	NDUFV3_SEPEP.2_C2	NDUFV3_SEPEP.3_C3	0.0460958	0.688606
PAIP1	0.941815	0	NCAPH_SEPEP.2_C3	NCAPH_SEPEP.3_C3	0.304619	0.0903093	EIF4E2	0.799642	0	DNAJB2_SEPEP.1_C4	DNAJB2_SEPEP.2_C2	0.372679	0.000484872	NID2	0.986508	5.48081e-82	NECAP2_SEPEP.1_C4	NECAP2_SEPEP.3_C3	0.0800819	0.568664
PAK1	0.342742	0.0554242	NCBP1_SEPEP.4_C3	NCBP1_SEPEP.2_C2	0.0579179	0.752217	EIF4ENIF1	0.795237	0	DNAJB4_SEPEP.2_C3	DNAJB4_SEPEP.4_C3	0.822566	0	NIF3L1	0.80188	1.11403e-25	NECTIN2_SEPEP.1_C4	NECTIN2_SEPEP.3_C2	0.363783	0.000909911
PAK4	0.745332	7.87966e-09	NCKIPSD_SEPEP.1_C4	NCKIPSD_SEPEP.2_C3	0.388563	0.0287262	EIF4G1	0.956616	0	DNAJB6_SEPEP.6_C3	DNAJB6_SEPEP.7_C3	0.350876	0.0128745	NIPSNAP2	0.568909	1.0977e-08	NEDD4_SEPEP.1_C4	NEDD4_SEPEP.3_C3	0.317923	0.00824212
PANK4	0.593867	8.60956e-06	NCLN_SEPEP.1_C4	NCLN_SEPEP.3_C2	0.0852227	0.604788	EIF4H	0.938698	0	DNAJC1_SEPEP.2_C2	DNAJC1_SEPEP.3_C3	0.779553	0	NIPSNAP3A	0.862298	1.07788e-33	NEK9_SEPEP.1_C4	NEK9_SEPEP.2_C3	0.512687	8.78744e-09
PARD3	0.79429	0	NCOA5_SEPEP.1_C4	NCOA5_SEPEP.2_C3	0.776813	0	EIF6	0.891334	0	DNAJC10_SEPEP.1_C4	DNAJC10_SEPEP.2_C2	0.846244	0	NIT1	0.887583	1.73824e-38	NFKB1_SEPEP.1_C4	NFKB1_SEPEP.3_C3	0.355567	0.000197441
PARG	0.458711	0.0010415	NCSTN_SEPEP.1_C4	NCSTN_SEPEP.3_C3	0.692308	1.75205e-06	EIPR1	0.607045	0	DNAJC11_SEPEP.1_C4	DNAJC11_SEPEP.2_C2	0.930681	0	NME1	0.679215	3.45951e-16	NFKB2_SEPEP.2_C3	NFKB2_SEPEP.4_C3	0.219672	0.0618505
PARN	0.756947	0	NDRG2_SEPEP.2_C3	NDRG2_SEPEP.5_C3	0.453913	0.0270354	ELAC2	0.987068	0	DNAJC12_SEPEP.2_C3	DNAJC12_SEPEP.3_C3	0.802071	0	NME3	0.43121	1.59535e-05	NFS1_SEPEP.1_C4	NFS1_SEPEP.2_C2	0.286632	0.00303263
PAWR	0.603126	8.91849e-06	NDUFA10_SEPEP.1_C4	NDUFA10_SEPEP.2_C2	0.62766	3.16649e-06	ELMO1	0.877587	0	DNAJC13_SEPEP.1_C4	DNAJC13_SEPEP.3_C3	0.206945	0.0234975	NMNAT1	0.714038	1.50478e-10	NFU1_SEPEP.1_C4	NFU1_SEPEP.2_C3	-0.0546961	0.608635
PAXBP1	0.796027	0	NDUFA11_SEPEP.1_C4	NDUFA11_SEPEP.2_C2	0.626683	3.3032e-06	ELMO2	0.980442	0	DNAJC16_SEPEP.1_C4	DNAJC16_SEPEP.2_C2	0.726832	0	NNT	0.74298	1.004e-20	NHEJ1_SEPEP.1_C4	NHEJ1_SEPEP.2_C3	0.0332829	0.790779
PAXIP1	0.638563	0.000119796	NDUFA12_SEPEP.1_C4	NDUFA12_SEPEP.2_C2	0.0190616	0.917822	ELMOD2	0.97164	0	DNAJC17_SEPEP.2_C3	DNAJC17_SEPEP.3_C3	0.791924	0	NOL3	0.65512	1.01881e-10	NHLRC2_SEPEP.1_C4	NHLRC2_SEPEP.2_C2	0.192199	0.066439
PBDC1	0.757165	0	NDUFA2_SEPEP.1_C4	NDUFA2_SEPEP.2_C2	0.405668	0.0109068	ELOC	0.921938	0	DNAJC19_SEPEP.1_C4	DNAJC19_SEPEP.2_C2	0.833495	0	NONO	0.899807	4.59642e-41	NIF3L1_SEPEP.1_C4	NIF3L1_SEPEP.2_C3	0.345909	0.000369381
PBX1	0.941598	0	NDUFA5_SEPEP.1_C4	NDUFA5_SEPEP.2_C3	0.68617	2.33909e-07	ELOVL1	0.74492	0	DNAJC2_SEPEP.4_C3	DNAJC2_SEPEP.5_C3	0.0930937	0.301352	NOP2	0.855843	1.58943e-29	NIPSNAP2_SEPEP.1_C4	NIPSNAP2_SEPEP.2_C2	0.25835	0.0308193
PBXIP1	0.948871	0	NDUFAF7_SEPEP.1_C4	NDUFAF7_SEPEP.4_C3	-0.0736804	0.687635	ELOVL2	0.666123	0	DNAJC25_SEPEP.1_C4	DNAJC25_SEPEP.2_C2	0.840483	0	NOS1AP	0.618875	8.26453e-08	NIPSNAP3A_SEPEP.1_C4	NIPSNAP3A_SEPEP.2_C2	0.558273	1.92786e-08
PC	0.838146	0	NDUFB6_SEPEP.1_C4	NDUFB6_SEPEP.2_C3	0.355205	0.0467192	ELP1	0.980824	0	DNAJC3_SEPEP.2_C3	DNAJC3_SEPEP.3_C3	0.690505	0	NOSIP	0.912567	2.04363e-32	NISCH_SEPEP.2_C3	NISCH_SEPEP.3_C3	0.0751266	0.585666
PCBD1	0.938837	0	NDUFB7_SEPEP.1_C4	NDUFB7_SEPEP.2_C2	0.246201	0.0917044	ELP2	0.927708	0	DNAJC7_SEPEP.1_C4	DNAJC7_SEPEP.2_C2	0.902821	0	NPEPPS	0.965379	1.92234e-65	NIT1_SEPEP.1_C4	NIT1_SEPEP.2_C3	0.437964	1.91105e-06
PCBP2	0.723296	4.06887e-08	NDUFB9_SEPEP.2_C3	NDUFB9_SEPEP.1_C3	0.645028	1.47695e-06	ELP3	0.981626	0	DNASE1L3_SEPEP.1_C4	DNASE1L3_SEPEP.2_C2	0.736975	0	NPL	0.873073	1.36701e-33	NME1_SEPEP.2_C3	NME1_SEPEP.1_C3	0.232066	0.0286457
[truncated: 3,403 more rows]

## Sheet: Figure 4
Figure 4a	Supplementary tables 9 and 11
[truncated: 3 more rows]

[truncated: 13 more sheets: Figure 5, Figure 6, Figure s2a, Figure s2b, Figure s2c, Figure s2d, Figure s3a-d, Figure s3f, Figure s3g, Figure s4b-d, Figure s4f, Figure s4g, Figure s4h]
